# Supplementary material for: Bicoid gradient formation mechanism and dynamics revealed by protein lifetime analysis
Source: Mol Syst Biol. 2018 Sep 4;14(9):e8355. doi: 10.15252/msb.20188355 (PMC6121778; doi:10.15252/msb.20188355)
Supplement: Supplementary file 2 — Movie EV1 [file MSB-14-e8355-s002.zip]

Archive with 5 entries (4 files):
- Legend_Movie_EV1.txt
- Movie_EV1.avi
- __MACOSX/
- __MACOSX/._Legend_Movie_EV1.txt
- __MACOSX/._Movie_EV1.avi
