# Supplementary material for: Bicoid gradient formation mechanism and dynamics revealed by protein lifetime analysis
Source: Mol Syst Biol. 2018 Sep 4;14(9):e8355. doi: 10.15252/msb.20188355 (PMC6121778; doi:10.15252/msb.20188355)
Supplement: Supplementary file 2 — Movie EV1 [file MSB-14-e8355-s002.zip › Legend_Movie_EV1.txt]

Movie EV1. The average age of Bcd proteins increases continuously during the cleavage divisions and the gastrulation. 
Time-course of a representative y/w embryo with the tFT-Bcd reporter. The imaging started during the first division cycles and finishes during gastrulation. The time resolution is 6 min. The images were aquired with a MuViSPIM microscope in a room at 18 degrees. Embryo “shells” as in Figure 2 are displayed. Top: Green fluorescence, middle: Red fluorescence, bottom: Intensity-weighted ratiometric image (see Methods) of the mCherry/sfGFP ratio, reporting average protein age. The scale corresponds to 50 μm.
During the first 1:12 min of the movie the nuclei are "hidden" in the center of the embryo, and the bright dots observed correspond to autofluorescent yolk granules. At 2:12 min the division cycle 14, and cellularization, begin. At 3:36 min the cephalic furrow appears. 
