# Supplementary material for: Bicoid gradient formation mechanism and dynamics revealed by protein lifetime analysis
Source: Mol Syst Biol. 2018 Sep 4;14(9):e8355. doi: 10.15252/msb.20188355 (PMC6121778; doi:10.15252/msb.20188355)
Supplement: Supplementary file 4 — Source Data for Figure 2 [file MSB-14-e8355-s003.zip]

Archive with 95 entries (86 files):
- figure2-data/
- figure2-data/.DS_Store
- figure2-data/Data_description.txt
- figure2-data/carpets_fmCherry-sfGFP-Bcd/
- figure2-data/carpets_fmCherry-sfGFP-Bcd/emb10_g_fused_carpet.tif
- figure2-data/carpets_fmCherry-sfGFP-Bcd/emb10_r_fused_carpet.tif
- figure2-data/carpets_fmCherry-sfGFP-Bcd/emb1_g_fused_carpet.tif
- figure2-data/carpets_fmCherry-sfGFP-Bcd/emb1_r_fused_carpet.tif
- figure2-data/carpets_fmCherry-sfGFP-Bcd/emb2_g_rot0_carpet.tif
- figure2-data/carpets_fmCherry-sfGFP-Bcd/emb2_r_rot0_carpet.tif
- figure2-data/carpets_fmCherry-sfGFP-Bcd/emb2_r_rot1_carpet.tif
- figure2-data/carpets_fmCherry-sfGFP-Bcd/emb4_g_fused_carpet.tif
- figure2-data/carpets_fmCherry-sfGFP-Bcd/emb4_r_fused_carpet.tif
- figure2-data/carpets_fmCherry-sfGFP-Bcd/emb6_g_rot0_carpet.tif
- figure2-data/carpets_fmCherry-sfGFP-Bcd/emb6_r_rot0_carpet.tif
- figure2-data/carpets_fmCherry-sfGFP-Bcd/emb7_g_fused_carpet.tif
- figure2-data/carpets_fmCherry-sfGFP-Bcd/emb7_r_fused_carpet.tif
- figure2-data/carpets_fmCherry-sfGFP-Bcd/emb9_g_fused_carpet.tif
- figure2-data/carpets_fmCherry-sfGFP-Bcd/emb9_r_fused_carpet.tif
- figure2-data/carpets_mCherry-sfGFP/
- figure2-data/carpets_mCherry-sfGFP/con10_rot0_right_g_carpet.tif
- figure2-data/carpets_mCherry-sfGFP/con10_rot0_right_r_carpet.tif
- figure2-data/carpets_mCherry-sfGFP/con12_rot0_right_g_carpet.tif
- figure2-data/carpets_mCherry-sfGFP/con12_rot0_right_r_carpet.tif
- figure2-data/carpets_mCherry-sfGFP/con13_rot0_right_g_carpet.tif
- figure2-data/carpets_mCherry-sfGFP/con13_rot0_right_r_carpet.tif
- figure2-data/carpets_mCherry-sfGFP/con14_rot0_right_g_carpet.tif
- figure2-data/carpets_mCherry-sfGFP/con14_rot0_right_r_carpet.tif
- figure2-data/carpets_mCherry-sfGFP-Bcd/
- figure2-data/carpets_mCherry-sfGFP-Bcd/wt1_fused_g_carpet.tif
- figure2-data/carpets_mCherry-sfGFP-Bcd/wt1_fused_r_carpet.tif
- figure2-data/carpets_mCherry-sfGFP-Bcd/wt2_fused_g_carpet.tif
- figure2-data/carpets_mCherry-sfGFP-Bcd/wt2_fused_r_carpet.tif
- figure2-data/carpets_mCherry-sfGFP-Bcd/wt3_rot0_g_carpet.tif
- figure2-data/carpets_mCherry-sfGFP-Bcd/wt3_rot0_r_carpet.tif
- figure2-data/carpets_mCherry-sfGFP-Bcd/wt4_fused_g_carpet.tif
- figure2-data/carpets_mCherry-sfGFP-Bcd/wt4_fused_r_carpet.tif
- figure2-data/carpets_mCherry-sfGFP-Bcd/wt5_g_carpet.tif
- figure2-data/carpets_mCherry-sfGFP-Bcd/wt5_r_carpet.tif
- figure2-data/carpets_mCherry-sfGFP-Bcd/wt6_rot0_right_g_carpet.tif
- figure2-data/carpets_mCherry-sfGFP-Bcd/wt6_rot0_right_r_carpet.tif
- figure2-data/carpets_mCherry-sfGFP-Bcd/wt7_rot0_right_g_carpet.tif
- figure2-data/carpets_mCherry-sfGFP-Bcd/wt7_rot0_right_r_carpet.tif
- figure2-data/carpets_mCherry-sfGFP-Bcd/wt8_rot0_right_g_carpet1.tif
- figure2-data/carpets_mCherry-sfGFP-Bcd/wt8_rot0_right_r_carpet1.tif
- figure2-data/carpets_mCherry-sfGFP-Bcd/wt9_rot0_right_g_carpet2.tif
- figure2-data/carpets_mCherry-sfGFP-Bcd/wt9_rot0_right_r_carpet2.tif
- __MACOSX/
- __MACOSX/figure2-data/
- __MACOSX/figure2-data/._.DS_Store
- __MACOSX/figure2-data/._Data_description.txt
- __MACOSX/figure2-data/carpets_fmCherry-sfGFP-Bcd/
- __MACOSX/figure2-data/carpets_fmCherry-sfGFP-Bcd/._emb10_g_fused_carpet.tif
- __MACOSX/figure2-data/carpets_fmCherry-sfGFP-Bcd/._emb10_r_fused_carpet.tif
- __MACOSX/figure2-data/carpets_fmCherry-sfGFP-Bcd/._emb1_g_fused_carpet.tif
- __MACOSX/figure2-data/carpets_fmCherry-sfGFP-Bcd/._emb1_r_fused_carpet.tif
- __MACOSX/figure2-data/carpets_fmCherry-sfGFP-Bcd/._emb2_g_rot0_carpet.tif
- __MACOSX/figure2-data/carpets_fmCherry-sfGFP-Bcd/._emb2_r_rot0_carpet.tif
- __MACOSX/figure2-data/carpets_fmCherry-sfGFP-Bcd/._emb2_r_rot1_carpet.tif
- __MACOSX/figure2-data/carpets_fmCherry-sfGFP-Bcd/._emb4_g_fused_carpet.tif
- __MACOSX/figure2-data/carpets_fmCherry-sfGFP-Bcd/._emb4_r_fused_carpet.tif
- __MACOSX/figure2-data/carpets_fmCherry-sfGFP-Bcd/._emb6_g_rot0_carpet.tif
- __MACOSX/figure2-data/carpets_fmCherry-sfGFP-Bcd/._emb6_r_rot0_carpet.tif
- __MACOSX/figure2-data/carpets_fmCherry-sfGFP-Bcd/._emb7_g_fused_carpet.tif
- __MACOSX/figure2-data/carpets_fmCherry-sfGFP-Bcd/._emb7_r_fused_carpet.tif
- __MACOSX/figure2-data/carpets_fmCherry-sfGFP-Bcd/._emb9_g_fused_carpet.tif
- __MACOSX/figure2-data/carpets_fmCherry-sfGFP-Bcd/._emb9_r_fused_carpet.tif
- __MACOSX/figure2-data/carpets_mCherry-sfGFP/
- __MACOSX/figure2-data/carpets_mCherry-sfGFP/._con10_rot0_right_g_carpet.tif
- __MACOSX/figure2-data/carpets_mCherry-sfGFP/._con10_rot0_right_r_carpet.tif
- __MACOSX/figure2-data/carpets_mCherry-sfGFP/._con12_rot0_right_g_carpet.tif
- __MACOSX/figure2-data/carpets_mCherry-sfGFP/._con12_rot0_right_r_carpet.tif
- __MACOSX/figure2-data/carpets_mCherry-sfGFP/._con13_rot0_right_g_carpet.tif
- __MACOSX/figure2-data/carpets_mCherry-sfGFP/._con13_rot0_right_r_carpet.tif
- __MACOSX/figure2-data/carpets_mCherry-sfGFP/._con14_rot0_right_g_carpet.tif
- __MACOSX/figure2-data/carpets_mCherry-sfGFP/._con14_rot0_right_r_carpet.tif
- __MACOSX/figure2-data/carpets_mCherry-sfGFP-Bcd/
- __MACOSX/figure2-data/carpets_mCherry-sfGFP-Bcd/._wt1_fused_g_carpet.tif
- __MACOSX/figure2-data/carpets_mCherry-sfGFP-Bcd/._wt1_fused_r_carpet.tif
- __MACOSX/figure2-data/carpets_mCherry-sfGFP-Bcd/._wt2_fused_g_carpet.tif
- __MACOSX/figure2-data/carpets_mCherry-sfGFP-Bcd/._wt2_fused_r_carpet.tif
- __MACOSX/figure2-data/carpets_mCherry-sfGFP-Bcd/._wt3_rot0_g_carpet.tif
- __MACOSX/figure2-data/carpets_mCherry-sfGFP-Bcd/._wt3_rot0_r_carpet.tif
- __MACOSX/figure2-data/carpets_mCherry-sfGFP-Bcd/._wt4_fused_g_carpet.tif
- __MACOSX/figure2-data/carpets_mCherry-sfGFP-Bcd/._wt4_fused_r_carpet.tif
- __MACOSX/figure2-data/carpets_mCherry-sfGFP-Bcd/._wt5_g_carpet.tif
- __MACOSX/figure2-data/carpets_mCherry-sfGFP-Bcd/._wt5_r_carpet.tif
- __MACOSX/figure2-data/carpets_mCherry-sfGFP-Bcd/._wt6_rot0_right_g_carpet.tif
- __MACOSX/figure2-data/carpets_mCherry-sfGFP-Bcd/._wt6_rot0_right_r_carpet.tif
- __MACOSX/figure2-data/carpets_mCherry-sfGFP-Bcd/._wt7_rot0_right_g_carpet.tif
- __MACOSX/figure2-data/carpets_mCherry-sfGFP-Bcd/._wt7_rot0_right_r_carpet.tif
- __MACOSX/figure2-data/carpets_mCherry-sfGFP-Bcd/._wt8_rot0_right_g_carpet1.tif
- __MACOSX/figure2-data/carpets_mCherry-sfGFP-Bcd/._wt8_rot0_right_r_carpet1.tif
- __MACOSX/figure2-data/carpets_mCherry-sfGFP-Bcd/._wt9_rot0_right_g_carpet2.tif
- __MACOSX/figure2-data/carpets_mCherry-sfGFP-Bcd/._wt9_rot0_right_r_carpet2.tif
