# Supplementary material for: Bicoid gradient formation mechanism and dynamics revealed by protein lifetime analysis
Source: Mol Syst Biol. 2018 Sep 4;14(9):e8355. doi: 10.15252/msb.20188355 (PMC6121778; doi:10.15252/msb.20188355)
Supplement: Supplementary file 4 — Source Data for Figure 2 [file MSB-14-e8355-s003.zip › figure2-data/Data_description.txt]

Data for Figure 2
---------------------

This folder contains the images from which the plots on Figure 2C-D-E, points iii and iii qere performed. The uploaded images are "carpets" (2D projections of the embryo cortex, see text for more details), as the original SPIM data would be in the order of TB.

The images were background and autofluorescence corrrected by linear unmixing (see methods in the text and Appendix Figure S13).

Due to the aquisition in the MuViSPIM, 4 images were aquired for each embryo: first 2 opposing views, then it was rotated 90 deg and 2 more opposing views were imaged. In some cases, the fusion of these views was not possible (due to technical problems un related to the biology). Some half-fused images were used for the quentification as they just reduce the number of nuclei (increasing sigma), but do not make a canceptual difference (and the amount of data is huge anyway). As examples, embryo wt1 in the folder carpets_mCherry-sfGFP-Bcd is fully fused but embryo wt7 is a single view.

Embryos were discarded either if:
- they were too young or too old, as we wanted only early cycle 14 embryos (for example, embryo wt4 in the folder carpets_mCherry-sfGFP-Bcd is clearly starting gastrulation)
- they looked sick (for example, embryo wt5 in the folder carpets_mCherry-sfGFP-Bcd is clearly starting gastrulation as it has a cephalic furrow, and shows many focuses of dark areas, which are interiorized nuclei that often appear before the embryo dies)
- they were incapable of starting gastrulation afterwards (we followed the development of each embryo to make sure).

See the text for details on then quantification of these images.
