# Supplementary material for: Bicoid gradient formation mechanism and dynamics revealed by protein lifetime analysis
Source: Mol Syst Biol. 2018 Sep 4;14(9):e8355. doi: 10.15252/msb.20188355 (PMC6121778; doi:10.15252/msb.20188355)
Supplement: Supplementary file 6 — Source Data for Figure 4 [file MSB-14-e8355-s005.zip]

Archive with 131 entries (108 files):
- figure4-data/
- figure4-data/.DS_Store
- figure4-data/Data_description.txt
- figure4-data/Fig4A-C_proteasome-inhibition/
- figure4-data/Fig4A-C_proteasome-inhibition/.DS_Store
- figure4-data/Fig4A-C_proteasome-inhibition/MG132-injections_mCherry-sfGFP/
- figure4-data/Fig4A-C_proteasome-inhibition/MG132-injections_mCherry-sfGFP/.DS_Store
- figure4-data/Fig4A-C_proteasome-inhibition/MG132-injections_mCherry-sfGFP/normalized/
- figure4-data/Fig4A-C_proteasome-inhibition/MG132-injections_mCherry-sfGFP/normalized/79_DMSO_green_allEmbryos_norm.csv
- figure4-data/Fig4A-C_proteasome-inhibition/MG132-injections_mCherry-sfGFP/normalized/79_DMSO_red_allEmbryos_norm.csv
- figure4-data/Fig4A-C_proteasome-inhibition/MG132-injections_mCherry-sfGFP/normalized/79_MG132_green_allEmbryos_norm.csv
- figure4-data/Fig4A-C_proteasome-inhibition/MG132-injections_mCherry-sfGFP/normalized/79_MG132_red_allEmbryos_norm.csv
- figure4-data/Fig4A-C_proteasome-inhibition/MG132-injections_mCherry-sfGFP/un-normalized/
- figure4-data/Fig4A-C_proteasome-inhibition/MG132-injections_mCherry-sfGFP/un-normalized/79_DMSO_green_allEmbryos.csv
- figure4-data/Fig4A-C_proteasome-inhibition/MG132-injections_mCherry-sfGFP/un-normalized/79_DMSO_red_allEmbryos.csv
- figure4-data/Fig4A-C_proteasome-inhibition/MG132-injections_mCherry-sfGFP/un-normalized/79_MG132_green_allEmbryos.csv
- figure4-data/Fig4A-C_proteasome-inhibition/MG132-injections_mCherry-sfGFP/un-normalized/79_MG132_red_allEmbryos.csv
- figure4-data/Fig4A-C_proteasome-inhibition/MG132-injections_mCherry-sfGFP-Bcd/
- figure4-data/Fig4A-C_proteasome-inhibition/MG132-injections_mCherry-sfGFP-Bcd/.DS_Store
- figure4-data/Fig4A-C_proteasome-inhibition/MG132-injections_mCherry-sfGFP-Bcd/normalized/
- figure4-data/Fig4A-C_proteasome-inhibition/MG132-injections_mCherry-sfGFP-Bcd/normalized/DMSO_green_allEmbryos_norm.csv
- figure4-data/Fig4A-C_proteasome-inhibition/MG132-injections_mCherry-sfGFP-Bcd/normalized/DMSO_red_allEmbryos_norm.csv
- figure4-data/Fig4A-C_proteasome-inhibition/MG132-injections_mCherry-sfGFP-Bcd/normalized/MG132_green_allEmbryos_norm.csv
- figure4-data/Fig4A-C_proteasome-inhibition/MG132-injections_mCherry-sfGFP-Bcd/normalized/MG132_red_allEmbryos_norm.csv
- figure4-data/Fig4A-C_proteasome-inhibition/MG132-injections_mCherry-sfGFP-Bcd/un-normalized/
- figure4-data/Fig4A-C_proteasome-inhibition/MG132-injections_mCherry-sfGFP-Bcd/un-normalized/DMSO_green_allEmbryos.csv
- figure4-data/Fig4A-C_proteasome-inhibition/MG132-injections_mCherry-sfGFP-Bcd/un-normalized/DMSO_red_allEmbryos.csv
- figure4-data/Fig4A-C_proteasome-inhibition/MG132-injections_mCherry-sfGFP-Bcd/un-normalized/MG132_green_allEmbryos.csv
- figure4-data/Fig4A-C_proteasome-inhibition/MG132-injections_mCherry-sfGFP-Bcd/un-normalized/MG132_red_allEmbryos.csv
- figure4-data/Fig4E_FSD-wt/
- figure4-data/Fig4E_FSD-wt/.DS_Store
- figure4-data/Fig4E_FSD-wt/carpets_mCherry-sfGFP-Bcd/
- figure4-data/Fig4E_FSD-wt/carpets_mCherry-sfGFP-Bcd/wt1_fused_g_carpet.tif
- figure4-data/Fig4E_FSD-wt/carpets_mCherry-sfGFP-Bcd/wt1_fused_r_carpet.tif
- figure4-data/Fig4E_FSD-wt/carpets_mCherry-sfGFP-Bcd/wt2_fused_g_carpet.tif
- figure4-data/Fig4E_FSD-wt/carpets_mCherry-sfGFP-Bcd/wt2_fused_r_carpet.tif
- figure4-data/Fig4E_FSD-wt/carpets_mCherry-sfGFP-Bcd/wt3_rot0_g_carpet.tif
- figure4-data/Fig4E_FSD-wt/carpets_mCherry-sfGFP-Bcd/wt3_rot0_r_carpet.tif
- figure4-data/Fig4E_FSD-wt/carpets_mCherry-sfGFP-Bcd/wt4_fused_g_carpet.tif
- figure4-data/Fig4E_FSD-wt/carpets_mCherry-sfGFP-Bcd/wt4_fused_r_carpet.tif
- figure4-data/Fig4E_FSD-wt/carpets_mCherry-sfGFP-Bcd/wt5_g_carpet.tif
- figure4-data/Fig4E_FSD-wt/carpets_mCherry-sfGFP-Bcd/wt5_r_carpet.tif
- figure4-data/Fig4E_FSD-wt/carpets_mCherry-sfGFP-Bcd/wt6_rot0_right_g_carpet.tif
- figure4-data/Fig4E_FSD-wt/carpets_mCherry-sfGFP-Bcd/wt6_rot0_right_r_carpet.tif
- figure4-data/Fig4E_FSD-wt/carpets_mCherry-sfGFP-Bcd/wt7_rot0_right_g_carpet.tif
- figure4-data/Fig4E_FSD-wt/carpets_mCherry-sfGFP-Bcd/wt7_rot0_right_r_carpet.tif
- figure4-data/Fig4E_FSD-wt/carpets_mCherry-sfGFP-Bcd/wt8_rot0_right_g_carpet1.tif
- figure4-data/Fig4E_FSD-wt/carpets_mCherry-sfGFP-Bcd/wt8_rot0_right_r_carpet1.tif
- figure4-data/Fig4E_FSD-wt/carpets_mCherry-sfGFP-Bcd/wt9_rot0_right_g_carpet2.tif
- figure4-data/Fig4E_FSD-wt/carpets_mCherry-sfGFP-Bcd/wt9_rot0_right_r_carpet2.tif
- figure4-data/Fig4E_FSD-wt/carpets_mCherry-sfGFP-Bcd_deltaFSD/
- figure4-data/Fig4E_FSD-wt/carpets_mCherry-sfGFP-Bcd_deltaFSD/.DS_Store
- figure4-data/Fig4E_FSD-wt/carpets_mCherry-sfGFP-Bcd_deltaFSD/fsd10_rot0_right_g_carpet5.tif
- figure4-data/Fig4E_FSD-wt/carpets_mCherry-sfGFP-Bcd_deltaFSD/fsd10_rot0_right_r_carpet5.tif
- figure4-data/Fig4E_FSD-wt/carpets_mCherry-sfGFP-Bcd_deltaFSD/fsd2_g_carpet.tif
- figure4-data/Fig4E_FSD-wt/carpets_mCherry-sfGFP-Bcd_deltaFSD/fsd2_r_carpet.tif
- figure4-data/Fig4E_FSD-wt/carpets_mCherry-sfGFP-Bcd_deltaFSD/fsd6_rot0_right_g_carpet8.tif
- figure4-data/Fig4E_FSD-wt/carpets_mCherry-sfGFP-Bcd_deltaFSD/fsd6_rot0_right_r_carpet8.tif
- figure4-data/Fig4E_FSD-wt/carpets_mCherry-sfGFP-Bcd_deltaFSD/fsd7_rot1_right_g_carpet1.tif
- figure4-data/Fig4E_FSD-wt/carpets_mCherry-sfGFP-Bcd_deltaFSD/fsd7_rot1_right_r_carpet1.tif
- figure4-data/Fig4E_FSD-wt/carpets_mCherry-sfGFP-Bcd_deltaFSD/fsd9_rot0_right_g_carpet2.tif
- figure4-data/Fig4E_FSD-wt/carpets_mCherry-sfGFP-Bcd_deltaFSD/fsd9_rot0_right_r_carpet2.tif
- __MACOSX/
- __MACOSX/figure4-data/
- __MACOSX/figure4-data/._.DS_Store
- __MACOSX/figure4-data/._Data_description.txt
- __MACOSX/figure4-data/Fig4A-C_proteasome-inhibition/
- __MACOSX/figure4-data/Fig4A-C_proteasome-inhibition/._.DS_Store
- __MACOSX/figure4-data/Fig4A-C_proteasome-inhibition/._MG132-injections_mCherry-sfGFP
- __MACOSX/figure4-data/Fig4A-C_proteasome-inhibition/._MG132-injections_mCherry-sfGFP-Bcd
- __MACOSX/figure4-data/Fig4A-C_proteasome-inhibition/MG132-injections_mCherry-sfGFP/
- __MACOSX/figure4-data/Fig4A-C_proteasome-inhibition/MG132-injections_mCherry-sfGFP/._.DS_Store
- __MACOSX/figure4-data/Fig4A-C_proteasome-inhibition/MG132-injections_mCherry-sfGFP/._normalized
- __MACOSX/figure4-data/Fig4A-C_proteasome-inhibition/MG132-injections_mCherry-sfGFP/._un-normalized
- __MACOSX/figure4-data/Fig4A-C_proteasome-inhibition/MG132-injections_mCherry-sfGFP/normalized/
- __MACOSX/figure4-data/Fig4A-C_proteasome-inhibition/MG132-injections_mCherry-sfGFP/normalized/._79_DMSO_green_allEmbryos_norm.csv
- __MACOSX/figure4-data/Fig4A-C_proteasome-inhibition/MG132-injections_mCherry-sfGFP/normalized/._79_DMSO_red_allEmbryos_norm.csv
- __MACOSX/figure4-data/Fig4A-C_proteasome-inhibition/MG132-injections_mCherry-sfGFP/normalized/._79_MG132_green_allEmbryos_norm.csv
- __MACOSX/figure4-data/Fig4A-C_proteasome-inhibition/MG132-injections_mCherry-sfGFP/normalized/._79_MG132_red_allEmbryos_norm.csv
- __MACOSX/figure4-data/Fig4A-C_proteasome-inhibition/MG132-injections_mCherry-sfGFP/un-normalized/
- __MACOSX/figure4-data/Fig4A-C_proteasome-inhibition/MG132-injections_mCherry-sfGFP/un-normalized/._79_DMSO_green_allEmbryos.csv
- __MACOSX/figure4-data/Fig4A-C_proteasome-inhibition/MG132-injections_mCherry-sfGFP/un-normalized/._79_DMSO_red_allEmbryos.csv
- __MACOSX/figure4-data/Fig4A-C_proteasome-inhibition/MG132-injections_mCherry-sfGFP/un-normalized/._79_MG132_green_allEmbryos.csv
- __MACOSX/figure4-data/Fig4A-C_proteasome-inhibition/MG132-injections_mCherry-sfGFP/un-normalized/._79_MG132_red_allEmbryos.csv
- __MACOSX/figure4-data/Fig4A-C_proteasome-inhibition/MG132-injections_mCherry-sfGFP-Bcd/
- __MACOSX/figure4-data/Fig4A-C_proteasome-inhibition/MG132-injections_mCherry-sfGFP-Bcd/._.DS_Store
- __MACOSX/figure4-data/Fig4A-C_proteasome-inhibition/MG132-injections_mCherry-sfGFP-Bcd/._normalized
- __MACOSX/figure4-data/Fig4A-C_proteasome-inhibition/MG132-injections_mCherry-sfGFP-Bcd/._un-normalized
- __MACOSX/figure4-data/Fig4A-C_proteasome-inhibition/MG132-injections_mCherry-sfGFP-Bcd/normalized/
- __MACOSX/figure4-data/Fig4A-C_proteasome-inhibition/MG132-injections_mCherry-sfGFP-Bcd/normalized/._DMSO_green_allEmbryos_norm.csv
- __MACOSX/figure4-data/Fig4A-C_proteasome-inhibition/MG132-injections_mCherry-sfGFP-Bcd/normalized/._DMSO_red_allEmbryos_norm.csv
- __MACOSX/figure4-data/Fig4A-C_proteasome-inhibition/MG132-injections_mCherry-sfGFP-Bcd/normalized/._MG132_green_allEmbryos_norm.csv
- __MACOSX/figure4-data/Fig4A-C_proteasome-inhibition/MG132-injections_mCherry-sfGFP-Bcd/normalized/._MG132_red_allEmbryos_norm.csv
- __MACOSX/figure4-data/Fig4A-C_proteasome-inhibition/MG132-injections_mCherry-sfGFP-Bcd/un-normalized/
- __MACOSX/figure4-data/Fig4A-C_proteasome-inhibition/MG132-injections_mCherry-sfGFP-Bcd/un-normalized/._DMSO_green_allEmbryos.csv
- __MACOSX/figure4-data/Fig4A-C_proteasome-inhibition/MG132-injections_mCherry-sfGFP-Bcd/un-normalized/._DMSO_red_allEmbryos.csv
- __MACOSX/figure4-data/Fig4A-C_proteasome-inhibition/MG132-injections_mCherry-sfGFP-Bcd/un-normalized/._MG132_green_allEmbryos.csv
- __MACOSX/figure4-data/Fig4A-C_proteasome-inhibition/MG132-injections_mCherry-sfGFP-Bcd/un-normalized/._MG132_red_allEmbryos.csv
- __MACOSX/figure4-data/Fig4E_FSD-wt/
- __MACOSX/figure4-data/Fig4E_FSD-wt/._.DS_Store
- __MACOSX/figure4-data/Fig4E_FSD-wt/carpets_mCherry-sfGFP-Bcd/
- __MACOSX/figure4-data/Fig4E_FSD-wt/carpets_mCherry-sfGFP-Bcd/._wt1_fused_g_carpet.tif
- __MACOSX/figure4-data/Fig4E_FSD-wt/carpets_mCherry-sfGFP-Bcd/._wt1_fused_r_carpet.tif
- __MACOSX/figure4-data/Fig4E_FSD-wt/carpets_mCherry-sfGFP-Bcd/._wt2_fused_g_carpet.tif
- __MACOSX/figure4-data/Fig4E_FSD-wt/carpets_mCherry-sfGFP-Bcd/._wt2_fused_r_carpet.tif
- __MACOSX/figure4-data/Fig4E_FSD-wt/carpets_mCherry-sfGFP-Bcd/._wt3_rot0_g_carpet.tif
- __MACOSX/figure4-data/Fig4E_FSD-wt/carpets_mCherry-sfGFP-Bcd/._wt3_rot0_r_carpet.tif
- __MACOSX/figure4-data/Fig4E_FSD-wt/carpets_mCherry-sfGFP-Bcd/._wt4_fused_g_carpet.tif
- __MACOSX/figure4-data/Fig4E_FSD-wt/carpets_mCherry-sfGFP-Bcd/._wt4_fused_r_carpet.tif
- __MACOSX/figure4-data/Fig4E_FSD-wt/carpets_mCherry-sfGFP-Bcd/._wt5_g_carpet.tif
- __MACOSX/figure4-data/Fig4E_FSD-wt/carpets_mCherry-sfGFP-Bcd/._wt5_r_carpet.tif
- __MACOSX/figure4-data/Fig4E_FSD-wt/carpets_mCherry-sfGFP-Bcd/._wt6_rot0_right_g_carpet.tif
- __MACOSX/figure4-data/Fig4E_FSD-wt/carpets_mCherry-sfGFP-Bcd/._wt6_rot0_right_r_carpet.tif
- __MACOSX/figure4-data/Fig4E_FSD-wt/carpets_mCherry-sfGFP-Bcd/._wt7_rot0_right_g_carpet.tif
- __MACOSX/figure4-data/Fig4E_FSD-wt/carpets_mCherry-sfGFP-Bcd/._wt7_rot0_right_r_carpet.tif
- __MACOSX/figure4-data/Fig4E_FSD-wt/carpets_mCherry-sfGFP-Bcd/._wt8_rot0_right_g_carpet1.tif
- __MACOSX/figure4-data/Fig4E_FSD-wt/carpets_mCherry-sfGFP-Bcd/._wt8_rot0_right_r_carpet1.tif
- __MACOSX/figure4-data/Fig4E_FSD-wt/carpets_mCherry-sfGFP-Bcd/._wt9_rot0_right_g_carpet2.tif
- __MACOSX/figure4-data/Fig4E_FSD-wt/carpets_mCherry-sfGFP-Bcd/._wt9_rot0_right_r_carpet2.tif
- __MACOSX/figure4-data/Fig4E_FSD-wt/carpets_mCherry-sfGFP-Bcd_deltaFSD/
- __MACOSX/figure4-data/Fig4E_FSD-wt/carpets_mCherry-sfGFP-Bcd_deltaFSD/._.DS_Store
- __MACOSX/figure4-data/Fig4E_FSD-wt/carpets_mCherry-sfGFP-Bcd_deltaFSD/._fsd10_rot0_right_g_carpet5.tif
- __MACOSX/figure4-data/Fig4E_FSD-wt/carpets_mCherry-sfGFP-Bcd_deltaFSD/._fsd10_rot0_right_r_carpet5.tif
- __MACOSX/figure4-data/Fig4E_FSD-wt/carpets_mCherry-sfGFP-Bcd_deltaFSD/._fsd2_g_carpet.tif
- __MACOSX/figure4-data/Fig4E_FSD-wt/carpets_mCherry-sfGFP-Bcd_deltaFSD/._fsd2_r_carpet.tif
- __MACOSX/figure4-data/Fig4E_FSD-wt/carpets_mCherry-sfGFP-Bcd_deltaFSD/._fsd6_rot0_right_g_carpet8.tif
- __MACOSX/figure4-data/Fig4E_FSD-wt/carpets_mCherry-sfGFP-Bcd_deltaFSD/._fsd6_rot0_right_r_carpet8.tif
- __MACOSX/figure4-data/Fig4E_FSD-wt/carpets_mCherry-sfGFP-Bcd_deltaFSD/._fsd7_rot1_right_g_carpet1.tif
- __MACOSX/figure4-data/Fig4E_FSD-wt/carpets_mCherry-sfGFP-Bcd_deltaFSD/._fsd7_rot1_right_r_carpet1.tif
- __MACOSX/figure4-data/Fig4E_FSD-wt/carpets_mCherry-sfGFP-Bcd_deltaFSD/._fsd9_rot0_right_g_carpet2.tif
- __MACOSX/figure4-data/Fig4E_FSD-wt/carpets_mCherry-sfGFP-Bcd_deltaFSD/._fsd9_rot0_right_r_carpet2.tif
