# Supplementary material for: Bicoid gradient formation mechanism and dynamics revealed by protein lifetime analysis
Source: Mol Syst Biol. 2018 Sep 4;14(9):e8355. doi: 10.15252/msb.20188355 (PMC6121778; doi:10.15252/msb.20188355)
Supplement: Supplementary file 6 — Source Data for Figure 4 [file MSB-14-e8355-s005.zip › figure4-data/Data_description.txt]

Data for Figure 4
---------------------

A-C: Proteasome inhibition

The quantifications of the images are uploaded.
There is a folder for each experiment (Figure 4 A-C or E), and both folders have the same structure. Under raw data are the files that come out of the quantification of the profile with imageJ. Under un-normalized. There is a single file per treatment that contains each embryo as a column. No embryos for the analysishave been removed.
The un-normalized data has been modified in 2 ways with respect to the raw:
- they were subtracted a value of half its minimum in x
- they have been binned in x (this is necessary specially for the confocal data of the injection embryos that has a poor quality). the number of the pixels to be binned was defined as the length of the embryo in pixels divided by 40 (this is obviously an arbitrary number that has no impact on the results).

The normalized data is the same than the un-normalized, but further divided by the mean fluorescence value over 10 pixels in the region on x where I considered the signal died. This was 70% EL for the FSD vs wt experiment and 0.6 for the MG132 injections (the difference is due to SPIM vs confocal imaging having different sensibilities).

E: FSD mutant

This folder contains the images from which the plots on Figure 4D-E, were performed. The uploaded images are "carpets" (2D projections of the embryo cortex, see text for more details), as the original SPIM data would be in the order of TB.

The images were background and autofluorescence corrrected by linear unmixing (see methods in the text and Appendix Figure S13).

Due to the aquisition in the MuViSPIM, 4 images were aquired for each embryo: first 2 opposing views, then it was rotated 90 deg and 2 more opposing views were imaged. In some cases, the fusion of these views was not possible (due to technical problems un related to the biology). Some half-fused images were used for the quentification as they just reduce the number of nuclei (increasing sigma), but do not make a canceptual difference (and the amount of data is huge anyway). As examples, embryo wt1 in the folder carpets_mCherry-sfGFP-Bcd is fully fused but embryo wt7 is a single view.

Embryos were discarded either if:
- they were too young or too old, as we wanted only early cycle 14 embryos (for example, embryo wt4 in the folder carpets_mCherry-sfGFP-Bcd is clearly starting gastrulation)
- they looked sick (for example, embryo wt5 in the folder carpets_mCherry-sfGFP-Bcd is clearly starting gastrulation as it has a cephalic furrow, and shows many focuses of dark areas, which are interiorized nuclei that often appear before the embryo dies)
- they were incapable of starting gastrulation afterwards (we followed the development of each embryo to make sure).

See the text for details on then quantification of these images.
