# Supplementary material for: Bicoid gradient formation mechanism and dynamics revealed by protein lifetime analysis
Source: Mol Syst Biol. 2018 Sep 4;14(9):e8355. doi: 10.15252/msb.20188355 (PMC6121778; doi:10.15252/msb.20188355)
Supplement: Supplementary file 6 — Source Data for Figure 4 [file MSB-14-e8355-s005.zip › figure4-data/Fig4A-C_proteasome-inhibition/MG132-injections_mCherry-sfGFP/normalized/79_DMSO_green_allEmbryos_norm.csv]

V1	V2	V3	V4	V5	V6	V7	V8	V9	V10
1	0.278382568151739	0.800720019482032	2.74969718779809	1.25893463168152	1.32410300780105	0.953588841936452	2.22890914387133	2.20897728962363	1.26588304343565	1.26588304343565
2	0.398010586372315	0.631264555600207	2.77190168154037	1.25498261311137	1.27463176950822	1.25801555797506	2.85040602810207	1.64841708988707	1.34350260396362	1.34350260396362
3	0.295355661164697	0.639335352969038	2.32794435121709	1.43316273122654	0.944756422126026	0.89877896348439	2.60790394753776	1.47384191429975	1.41460537770879	1.41460537770879
4	0.372372872111408	0.414541197627326	1.89554085023925	1.24389053138132	0.843235959837287	1.27281471334791	2.00113822123287	1.5453637040702	1.18663358893114	1.18663358893114
5	0.391386825579598	0.419107032774529	1.86393610178941	1.41582738149752	0.771547492328109	1.28601887963794	1.9819677014243	1.29406299270316	1.23586545167381	1.23586545167381
6	0.366976473116049	0.37731195159833	1.35285592492563	1.34548797431834	0.649643401587701	1.15506936929727	1.9119283020367	1.28692555052638	0.992707234719819	0.992707234719819
7	0.419108197897906	0.43225068292497	1.35524556026263	0.958193180749665	1.01411165889928	0.856410627552313	1.77910226380148	1.76033752429133	1.03160992765648	1.03160992765648
8	0.639352805126224	0.45942187671982	1.12064832793865	1.0198615505028	1.33061843750105	1.16946018793729	1.35565769045922	1.65270948828503	1.06299105211185	1.06299105211185
9	0.501910428425902	0.511520573273454	1.22507369428148	1.09233921056104	1.5409071825991	0.818698934430063	1.28368057006672	1.7529805227883	1.07430164470802	1.07430164470802
10	0.446430049436707	0.700528584246361	1.21669874265687	0.8893978618266	1.2703562413147	0.953231067822113	1.79741501911188	1.05573826465702	1.18414708543579	1.18414708543579
11	0.400150237003065	0.843422078425885	1.37495854560519	1.03081240464845	1.31972927776772	0.936410802540184	1.61268768354622	1.24828745144187	0.999013094046832	0.999013094046832
12	0.472863592567996	0.722002813483296	1.25453910841403	1.04644831577852	1.08897706837114	1.24701627055927	1.29777408860056	0.870084434858575	1.15837732858523	1.15837732858523
13	0.469106353209643	0.638908461183155	1.05359668300113	0.82439652108161	1.32495384053527	1.25040291987551	1.44018228638646	1.21188022709377	1.00756873002211	1.00756873002211
14	0.541606638674761	0.720553188006628	1.19096538792986	0.642109370309609	1.35784396054767	1.64136389604281	1.63048130186917	1.12814833338274	0.966810572755361	0.966810572755361
15	0.4626458658429	0.775642301666931	1.6035523873885	0.920356965864131	1.47945569466574	1.26484883433431	1.88932465733303	1.01113135437079	1.03211301578657	1.03211301578657
16	0.614979742798615	0.62229213333878	1.28948211663445	0.609652245108971	1.28031848062877	1.10540537057747	1.48447772734936	1.20293935880708	1.09627401007355	1.09627401007355
17	0.788756595308158	0.74220255662437	1.21160235099726	0.692537033112916	0.910147395100791	1.32041261886356	1.55631050905724	0.98238048126225	0.86949352562057	0.86949352562057
18	0.84924280214583	0.819760028786302	1.12398932623243	0.566011576504572	1.11251964760873	1.00827562656555	0.891096572053322	1.05666209648217	0.655716283016406	0.655716283016406
19	0.880263490953157	0.840460934854689	1.03668411147433	0.724000857636603	1.00937623124986	1.0893051867245	1.10683398888849	1.08392517697453	1.0591490346527	1.0591490346527
20	0.930460947699129	0.752265292624191	1.21507863233671	0.826930211196987	1.05442388895709	1.21549797514148	1.18539591586035	1.04205773744127	1.00864498300727	1.00864498300727
21	0.92881088786854	0.808217557387611	1.05249524897346	0.512604347926565	0.925133670524786	1.22738751335055	1.21314235823199	1.24238703202039	1.07948000090773	1.07948000090773
22	1.03726781401166	1.02996107577825	1.13685600359593	0.944049574428099	1.03484536566539	0.845765975881441	1.03682903787431	0.960634337709309	1.21262856749482	1.21262856749482
23	0.927306316937554	0.991232188346262	1.27902424427029	0.939464385521226	1.12479487758486	1.13382714149689	1.23975786050422	1.14931368959554	0.865250571675209	0.865250571675209
24	0.942911951980902	1.05219039495307	1.01828561726375	0.828300118765673	0.929475915998787	0.914214161727182	0.828124945440431	0.921810875188665	1.06736056253069	1.06736056253069
25	0.903370295003152	1.04303664404905	1.0488343911709	1.14441183846646	0.848087580503275	1.08888185555997	1.13349496301364	0.842408018329293	1.26142637291112	1.26142637291112
26	0.794945495746385	0.884007911670992	0.824529624410299	0.910141840181974	0.791416123345055	1.02812058255681	0.995251573574296	0.932218095811234	0.946532251204172	0.946532251204172
27	0.841456736500608	0.600211189169479	1.11366673691394	0.658676038472106	0.911341559458164	1.05824927773519	1.00704221834497	0.878363097019131	1.09695978578518	1.09695978578518
28	0.826978410951421	0.717671501174576	1.19587884624026	0.913310045658694	1.14137337215202	1.13183113854321	1.04591720775014	0.686504070143616	1.07553443724301	1.07553443724301
29	1.23128035958164	0.642827769389748	1.1326052678979	0.778921238904617	0.907866638630416	1.07785327669623	1.19725855773147	0.978592879337495	1.01132881698191	1.01132881698191
30	0.616942236598934	0.63005062390344	1.04948451657659	0.824927133291572	1.13539767775479	1.12890896790172	0.990222800022354	1.15841115334731	1.14602325520365	1.14602325520365
31	0.707913990108486	0.531722658297365	1.30306902559735	0.76390437535284	1.39238214731441	1.01257972587675	0.874121791566578	0.966303799174495	1.46598730593882	1.46598730593882
32	0.408217298164949	0.72814339756165	1.5207717606476	0.824334649949396	1.33205360866376	1.33248662345322	0.948339434166363	0.958737551391445	1.55737119035856	1.55737119035856
33	0.477346670080044	0.579846845120369	1.26758105126179	0.639523560490464	1.57268672226281	1.2780345191155	0.94329825919999	1.12213202788919	1.23410202841534	1.23410202841534
34	0.361436765259804	0.586629774205693	1.65808843363569	0.794242414275162	1.27359915092549	1.36651700924109	0.827367081225178	0.941232512401284	1.50217478726278	1.50217478726278
35	0.398253718058638	0.707228543768285	1.45039938248792	1.01920047090534	1.30664032185943	1.32810685456814	0.947468923770024	0.91582822279333	1.45258905449098	1.45258905449098
36	0.453861801421066	0.747971952272914	1.66317660972572	1.04576975086109	1.94771692478042	1.26647206874196	0.985337676187576	0.903748388910352	1.96243453325225	1.96243453325225
37	0.498840933913148	0.906437796383141	1.72463126096421	1.0877271211619	1.95365251384614	1.22335854442553	1.16275093310857	0.750016965331128	2.04880740887522	2.04880740887522
38	0.515473022975303	1.16957509759797	2.16906509432283	1.21664066897122	1.89669956973487	1.2711468443529	1.48265816426528	0.7809713021848	1.98969368198897	1.98969368198897
39	0.683115017059011	1.02792263404519	1.98939770788098	1.51455218811661	2.33630422861824	0.907966365619372	1.37190044301078	0.948792246681453	2.54532610747532	2.54532610747532
40	NA	NA	NA	NA	NA	1.51350567958481	NA	1.08083967638105	NA	NA
