# Supplementary material for: Bicoid gradient formation mechanism and dynamics revealed by protein lifetime analysis
Source: Mol Syst Biol. 2018 Sep 4;14(9):e8355. doi: 10.15252/msb.20188355 (PMC6121778; doi:10.15252/msb.20188355)
Supplement: Supplementary file 6 — Source Data for Figure 4 [file MSB-14-e8355-s005.zip › figure4-data/Fig4A-C_proteasome-inhibition/MG132-injections_mCherry-sfGFP/normalized/79_DMSO_red_allEmbryos_norm.csv]

V1	V2	V3	V4	V5	V6	V7	V8	V9	V10
1	0.330303242740188	0.620157644958204	3.2873173102453	1.27529692634771	2.89223523071294	2.61355392011173	2.3308474694049	1.85160971894004	1.14728253274369	1.14728253274369
2	0.280015686188603	0.529944491610439	3.53921844102678	1.49076870748279	1.71958806823734	2.78475361512944	2.83835349729765	1.96926060426646	1.40182544687358	1.40182544687358
3	0.340056713224172	0.373751393408132	2.62428024461608	1.91634738760349	1.23953589507721	2.26694728051455	2.16690777561927	1.81856387130123	1.16061388134361	1.16061388134361
4	0.339393799941753	0.252112496146874	2.10703077260595	1.68174954096042	1.01610320609744	2.36819917205776	1.7906592498144	1.33792667924193	1.38073429080431	1.38073429080431
5	0.308496849356359	0.193266894877529	1.66979664348315	1.23677963157627	0.891551777654279	2.39078931921936	1.73053390154156	1.01465206260471	1.34425844180565	1.34425844180565
6	0.365667849849275	0.231627247821802	1.40484977844458	1.1893564274473	0.727782266957865	2.28545228058928	1.4584566361587	0.968498605238457	1.38172944603093	1.38172944603093
7	0.500078900105642	0.282076554663993	1.30966232611821	1.02935688191068	0.75683571739396	1.95234470388804	1.47476619266569	1.0850510118359	1.24580479752001	1.24580479752001
8	0.828129140333088	0.378026094256748	1.13333115516927	0.933210113241034	1.24612708392116	1.59167711857765	1.56011515615158	0.965850064371955	1.18788773308256	1.18788773308256
9	0.686574055731408	0.422010571184904	1.12685459231781	1.00156494306318	1.72652254957979	1.63641049669951	1.60348504321529	0.795318826852823	1.09255141965935	1.09255141965935
10	0.536226680053202	0.536083238101942	1.00979496549203	0.828547135562671	2.70940111827707	1.65181523036403	1.43188521849758	0.548385651944118	1.00737136048838	1.00737136048838
11	0.470078317717077	0.603133765089236	0.963747819428746	0.95643310204293	2.34141624548981	1.76217485651037	1.4634487723929	0.703006159465432	1.02674605562022	1.02674605562022
12	0.416467784994232	0.54275057068094	0.830801083041912	1.09155585690138	1.69770401917821	1.61107344028985	1.31561453203318	0.660012579757249	0.970682798509388	0.970682798509388
13	0.544005875475692	0.466572352946196	0.777153309777126	0.80495714954313	1.84674531868009	1.69744257303407	1.58336028827209	0.765169719303422	0.915919430632187	0.915919430632187
14	0.611444294867675	0.491352417056531	0.927879508918175	0.659637602921655	1.70079446547536	1.46273042997899	1.79782048570229	0.759936566267459	1.00453589013607	1.00453589013607
15	0.58083434133004	0.581695733113611	0.915631208468181	0.566978299703994	1.84920587546202	1.35924831823182	2.24530937606083	0.943631919430576	1.07744742775406	1.07744742775406
16	0.805251399696743	0.534975440260713	1.17715828276399	0.485048319947753	2.00881003150471	1.55402859120029	1.85057794637247	1.01177258047996	0.959274615581514	0.959274615581514
17	0.88997686396253	0.589833486015601	0.868126986661805	0.400426696633998	1.34686152715507	1.27223021876237	1.07517313802651	1.00105352873207	0.881529918610598	0.881529918610598
18	0.866160201747982	0.68485958392961	0.799355046561432	0.47039135479192	1.28932537888408	1.19884967071014	1.31949801261358	1.14917205167601	0.871321803711015	0.871321803711015
19	0.898338351109581	0.782421394132538	0.987549425034061	0.461586617640327	1.51784302865735	1.2113860533794	1.2429560652189	0.950042325453548	0.746374114737217	0.746374114737217
20	1.16722750543539	0.720058570087592	0.986008708418032	0.735387922621517	1.19718002986858	1.10681770532978	1.06135710100294	0.944998267750776	0.93619799781871	0.93619799781871
21	0.975575205164548	0.774110480537392	0.943193204247272	0.813980542094065	1.06418409424905	0.948134042568834	1.04429484801375	1.06123724744169	0.897251389524211	0.897251389524211
22	1.1954540771607	0.822921927125234	1.15566792453812	0.821216999844134	1.00543753813274	1.04995891715431	0.962343744197846	1.11475503090968	1.65919993126644	1.65919993126644
23	1.05921356789565	1.01405257882267	0.738598488919062	0.904711842511284	1.13899323990844	0.776963948151089	1.0966310407741	1.04534748679877	1.4701332979623	1.4701332979623
24	0.998736971400415	0.959330539566036	0.945512729486314	0.990151770431949	1.02085857353995	0.993367327251788	1.07441173371255	0.951862947940236	1.04238625710477	1.04238625710477
25	1.00966965831447	0.945190231211494	0.74118980388128	1.17631436025848	1.00229134579969	1.07202471083073	0.954228682152638	1.00251089889813	0.885489457953127	0.885489457953127
26	0.917729854116749	0.879985357310338	0.953096628513233	1.44249049902514	1.00350216055038	1.09914427836981	0.959173774856702	0.912952361429825	0.804400487083786	0.804400487083786
27	0.85593236478205	0.474055416946847	0.875545328496941	1.32598673634183	0.967018346759012	1.11971273098259	0.928273078106108	0.970012574105814	0.758427920561294	0.758427920561294
28	0.881297095463628	0.475060671670672	0.924849122486916	1.11251360221635	1.14511079089987	1.25952653984507	1.01947858941833	0.969069231489253	0.930437671282916	0.930437671282916
29	1.5774852159046	0.449366454430318	0.932525974978806	0.91151143030017	1.17248087381375	1.21358310505392	0.838056118085188	1.06017384135057	0.841689768227753	0.841689768227753
30	0.848417123667208	0.541583781328259	0.986174610520631	0.789013710356799	1.49457740022659	1.28474043661558	0.826697601094198	0.98290343864271	1.01439036180027	1.01439036180027
31	0.686472241580454	0.55849570650396	1.04281534739312	0.799014109014164	1.70663979677321	1.15372791685922	0.847667015718462	0.945523429471021	1.12182675508045	1.12182675508045
32	0.428003788030756	0.482173116425757	0.885469619867283	0.81051258370139	2.05481448154516	1.14108330699633	0.76555067548519	0.934540497876423	1.04845374202743	1.04845374202743
33	0.394302575219377	0.494744521235373	1.00348051072418	0.81868615176426	2.13547180684	1.42267051086839	0.618019934920349	0.982479876230534	1.25053687077377	1.25053687077377
34	0.372016152782429	0.514473029650244	1.46423048684107	0.894267079655258	2.10143905537189	1.32490884721088	0.644318436390836	1.04465855998379	1.25226123729769	1.25226123729769
35	0.363651357796774	0.569606225593583	1.71466798857395	1.05455261851914	2.06131777882885	1.17712084814945	0.685832918130496	0.944256731979009	1.5346776682533	1.5346776682533
36	0.518143230986505	0.555480188386755	2.43693469166216	1.04562995733665	2.21597518626926	1.10154126623967	0.645092159100949	0.841640317412602	1.61345409696431	1.61345409696431
37	0.594068162611786	0.571725060434005	2.07417681017368	1.05072416526192	2.00161716525131	1.35557995816417	0.970533035199185	0.618006137070566	2.00797300915867	2.00797300915867
38	0.494187303160189	0.592811419342923	1.70240295994937	1.17280727753779	2.14558842382331	1.38101982380051	1.15045244981548	0.642612839991498	1.96024993497296	1.96024993497296
39	0.419223887332734	0.607027635440042	1.43343805635731	1.11828284256147	2.31254373230894	1.16749721737542	1.40505150395284	0.879388496497	2.19171075013341	2.19171075013341
40	NA	NA	NA	NA	NA	1.30797016816937	NA	1.05121176174659	NA	NA
