# Supplementary material for: Bicoid gradient formation mechanism and dynamics revealed by protein lifetime analysis
Source: Mol Syst Biol. 2018 Sep 4;14(9):e8355. doi: 10.15252/msb.20188355 (PMC6121778; doi:10.15252/msb.20188355)
Supplement: Supplementary file 6 — Source Data for Figure 4 [file MSB-14-e8355-s005.zip › figure4-data/Fig4A-C_proteasome-inhibition/MG132-injections_mCherry-sfGFP/normalized/79_MG132_green_allEmbryos_norm.csv]

V1	V2	V3	V4	V5	V6	V7	V8
1	1.43334258936383	1.49049070080914	2.7533867598506	1.59605129108855	2.49204328826437	1.0317081878503	1.46558039366359	1.00630185789788
2	1.47069053144571	1.50582461427047	1.60490402374275	2.81554689800917	2.58154323763788	0.91131098365526	1.645370159273	1.16583635607078
3	0.997961804501655	1.8052289811284	1.18004959039227	2.33696695964123	1.40567880722491	0.736866157935646	1.86845470720222	0.932565895258959
4	1.15855489019877	1.75350678188539	1.15989028815482	2.20131957834441	1.47186567874804	1.24677062534325	1.54233821936818	0.854527392738138
5	1.21560366372939	1.37110523171733	1.03143219100578	1.94046583428602	1.5756479686248	1.27524002136659	1.51732942970391	0.861758489081448
6	1.2970814244671	1.61049610930107	1.50628758837382	1.81075667646815	1.31879096911884	1.15247606986532	1.35742860393863	0.816419540047313
7	1.18343563759949	1.60500972549906	1.99608465935609	1.39639311368138	1.34581077462847	1.27548228683888	1.16809985777542	0.942114297580709
8	1.18012297278709	1.78182746711016	1.49049538534773	1.04561649050778	1.29999143456727	1.16290105596986	0.795284986285635	0.871337250490166
9	1.20616888197961	2.16142730661296	0.834317429038336	1.82133434488694	1.58251563689303	0.978979631938075	0.985063135574298	0.6960028819224
10	0.952390951108636	1.71399842738311	1.00151666553644	0.811787377178634	1.6086592625226	0.729051058163011	0.841521420028157	1.08287373483591
11	1.19454828152237	1.80439374060929	1.16756041065818	1.4308784652646	1.0201347132097	0.977307068388986	1.05673837161636	0.652362163876787
12	1.15256779044365	1.6177740061247	0.781086208432561	1.38061972646057	1.38109526854844	0.871098409468408	0.982863645658251	0.954593447225813
13	0.96646594499264	1.48639079230213	0.994270710753516	0.880905009202155	0.883815726870172	0.487631476733263	0.980467969606219	0.677660985709477
14	1.05410158397547	1.49294209777986	0.909185956990191	1.05364013632447	0.835296049095279	0.783722979173878	1.00894651639647	0.760083090004208
15	1.01112670959494	1.06237620934619	0.990496349365278	1.15879161706283	0.71373704298528	0.896295183324575	0.789486469309036	0.91392666778192
16	1.00928755662573	1.14086565030425	0.915601493761809	1.06477105537794	1.06780315789279	0.936217737787386	0.729132998300688	0.726195776362446
17	0.936178671720534	1.86657422166548	1.03631158243813	1.32117823641177	1.22090889889274	1.15675386079493	0.93075873709219	0.700068182753566
18	0.973896268952768	1.29753695919325	1.23342268778729	1.62392061158463	1.03716606808664	0.92092735050914	1.09467529535415	0.87183707999416
19	0.983436145157935	1.40766767573255	1.10523591171461	1.19062257489057	1.4062781386012	1.07667813377549	0.806297263887773	1.01464778999149
20	0.985535114975175	1.08220827846783	1.07797728508725	0.936211933305622	1.18549176107427	1.30808126090072	0.926780264753121	0.948137603031151
21	0.78657817412748	1.09491304171549	0.904677346651402	1.17357157172321	1.0558317418232	1.35312604123262	0.982348466948443	0.880874698502186
22	1.01619678724459	0.911557575773312	1.0797668340733	0.861865931622949	1.12100127115226	1.18074367505656	0.938934300042016	1.12618519762905
23	1.00014178462825	1.01835132469106	1.46448585952469	0.81789006423424	1.00537594989667	0.914407148038525	0.989292163463007	1.09403555049084
24	1.02098369372278	1.05607615508152	1.13362955265597	0.858037920947328	0.954548998437618	0.996785561782579	0.954340614802279	0.952475822664748
25	0.99642552791428	0.863314147300717	1.09544824156551	0.872460530115798	1.09112049495092	0.979263827972879	0.775218110178632	0.989385899831601
26	0.929115083620338	0.816706448108735	1.23432952912064	1.10922217413153	1.03675900951737	1.01747217950855	0.898437451394159	0.945544874408056
27	0.731556482887327	0.925099177322042	1.17684529579383	1.20064638802916	0.991130725346675	0.675821082607417	1.0964869754665	0.974351266216486
28	1.13890076739686	1.05689541778104	1.29052078222378	1.29718953075002	0.901168956161385	1.25059475088124	1.09991072770401	0.919313684327153
29	1.11962031376965	1.085364696728	1.30962880670584	1.37199869088752	1.09361821606734	1.19134861315856	1.63934808135074	1.04042234184676
30	0.68172711458346	0.888721277123098	1.59331876004739	1.08063574406961	1.01101818324932	1.13946973350613	1.26470023822997	1.21423531328309
31	1.20965414983852	0.934425031171727	1.47002344224737	1.24563019947035	1.1109574508188	1.26479785537879	1.59486515625002	1.05794047396794
32	0.983357324316397	1.24460923346211	1.27904302310584	1.30069889324588	1.15323434694826	1.43250991397061	1.83940128940884	1.34532428590811
33	0.861252893435632	1.49477155812301	1.34682648747907	1.04957691854842	0.979689884871125	0.998026298774688	1.59204479044238	1.36553686524274
34	0.893809550103674	1.38982204903153	1.26917819831104	1.73350716708301	1.32451716970999	1.24881794329479	2.03954536662682	1.53127932723011
35	0.980890158994011	1.43066215479671	1.9899415406463	1.2013405210659	1.22165365179079	1.64191551092245	2.63865068042302	1.4172111610645
36	1.0978785334009	1.516328033424	1.71095217010322	1.43575190801385	1.08680470058336	1.70499072431897	2.73874515116771	1.4080123577133
37	0.750700824598366	1.13882847830642	1.29709209093411	1.57479014128806	1.47908381896829	2.06839038867858	3.00027153599089	1.51964209453288
38	0.793533018659259	1.02849883791321	1.09240008456761	1.62945009470398	1.68073905219739	2.5832770222291	3.38592899527397	1.20827929859242
39	0.654104058737583	0.796914722981557	1.17609605470833	1.37949206259862	1.23829194263821	2.63740122526716	3.12114766953959	1.4500359066624
40	NA	NA	NA	NA	NA	NA	NA	NA
