# Supplementary material for: Bicoid gradient formation mechanism and dynamics revealed by protein lifetime analysis
Source: Mol Syst Biol. 2018 Sep 4;14(9):e8355. doi: 10.15252/msb.20188355 (PMC6121778; doi:10.15252/msb.20188355)
Supplement: Supplementary file 6 — Source Data for Figure 4 [file MSB-14-e8355-s005.zip › figure4-data/Fig4A-C_proteasome-inhibition/MG132-injections_mCherry-sfGFP/normalized/79_MG132_red_allEmbryos_norm.csv]

V1	V2	V3	V4	V5	V6	V7	V8
1	2.20113498866829	1.32106070707599	2.81510414800461	1.64790751534007	1.13570039529271	0.875862889890521	1.91970099765388	0.967813433915069
2	2.91556063760538	1.18057211867615	1.91449841501559	2.08955510896222	1.15760087808943	0.72270779548213	2.41944747112978	0.826748175899003
3	2.72104602891579	1.57534640932049	1.37088159275949	1.58090563123598	1.56759422209996	1.00496528109433	2.73696833462169	0.873036228330343
4	2.45157202439174	1.30429315453479	1.28677268770918	1.42256284905879	1.87194024870848	1.29183719134357	2.13050898056068	0.852534128927644
5	2.08890219010641	1.22877200175658	1.19342988368571	1.48487854423956	1.9617367782101	1.68272219178871	1.7372737397851	0.759562845944966
6	2.3182205925142	1.43720775748606	1.74870157911113	1.41694792585142	1.83734146452499	1.57336268257292	1.61943788291642	0.827488339569196
7	1.91771886756499	1.62298657287772	2.6406530089052	1.52507373650327	1.2300384946916	1.42577399257035	1.31409044756575	0.806939481293623
8	1.58227589068944	1.72794985800804	1.01592819434058	1.62457063179163	1.18732742122169	1.19071960771795	1.23891177339769	0.783613368149674
9	1.5081520208008	2.27414010651874	0.763542204341526	1.16038234830906	2.14379373411591	0.941062429518367	1.25234838584133	0.62920143116488
10	1.26830237066034	2.31801288334628	0.928046392596594	1.18692799693252	1.84450591801563	0.924101513256265	1.12274087816812	0.710554598608908
11	1.31604388505568	2.02377851247042	0.999009258697797	1.24288411878302	1.72769461338133	0.787453494291816	1.14647762812449	0.682651266468616
12	1.3901829684539	2.06484775856077	0.852763301988157	1.35035791521243	1.45510650893821	0.677172003314423	1.11560712871378	0.72740243655134
13	1.16873177611722	1.66019862413409	0.822417034921758	1.35103772020501	1.28468335784027	0.783985445111584	1.01227640549752	0.83421313401194
14	0.976572370844841	1.65356357609133	1.08301522192608	1.2020908311415	1.1368252062901	0.880085405079053	1.20428254526702	0.889345682792654
15	1.19128747754728	1.525437262982	0.718141353438167	1.21724131389708	1.24333888211554	0.825419251718136	1.02890962281361	0.760744037688258
16	1.06562617048939	1.40222142933255	0.899992027867724	1.3002556696869	1.2142445822297	0.834704978934146	1.21767922292624	0.796814417972212
17	0.933946094773692	3.08388298873345	1.15528248542467	1.49697845553475	1.19878874795564	1.19299515547335	1.13792991398402	0.819625173603677
18	0.980972269948846	1.78244630112127	1.27323031397678	1.1383703956651	1.20253432625103	1.33382805771769	1.17354187186648	0.845929008921957
19	1.11537830231008	1.48711513296052	1.03249481291272	1.31155083628787	1.0590886505796	1.35298355937175	1.13252945564782	0.881598656576176
20	0.96497176552419	1.28015830167516	1.22165032321094	1.00684143116679	1.25370396783981	1.31513618117803	1.0143231011595	0.845606544383967
21	1.06243422404559	1.09669817974784	0.928862386289801	1.10070131314844	1.13866611873855	1.25391777492475	0.943437492237443	0.857232739209507
22	1.00844391272767	1.11795727591597	0.930137847740627	1.06309446295465	1.2066402038358	1.12577704026622	1.19819150366273	0.770230938336459
23	1.18414945099008	1.02421823295747	0.915384197747972	1.07879363527447	1.30825492038076	0.959951497259283	0.954164613072488	0.936331078673672
24	0.891055864311427	1.02838368462264	0.968508491213664	0.977556610225239	0.956083527966374	0.898220651930102	1.13915862986032	0.974554790895936
25	0.955667487338695	1.10484744302499	1.32129064142377	1.04001743498339	1.09975115011636	1.08856349093368	0.892716975481057	1.04963893666889
26	0.835627267798347	1.11150639773214	1.55145487667512	0.945562545487277	1.00412449136464	1.04701033741688	0.959987195745826	0.885346536773278
27	0.799334223627914	0.702184206115648	1.23883932768835	0.948714778910226	0.976136484891563	0.965830461546269	0.783028118319133	0.898437809285201
28	0.945184922836665	0.698181926921651	1.46889097580214	0.902788749799599	0.907769297926461	1.16947628777271	1.0637585681802	1.03922251406402
29	0.951793671395772	0.973709902126012	1.33723680315375	1.04079771429877	0.948831248217231	1.18949442029247	1.12315966195295	1.0205631990098
30	0.978058426460066	0.755443953685765	1.14256329552978	1.11438696103707	1.36719983121582	1.2075159112597	1.48393156723992	1.15399514677237
31	0.991018206726092	0.911050661274838	1.08227849518953	1.41778592445862	1.6431964939142	1.31645286790137	1.58924399719142	1.26520289513166
32	0.886235159532596	1.0635158560779	1.1769204355292	1.36247849143926	1.02915576864726	1.21095105939981	2.03215750240321	1.26126161700464
33	0.895125325987476	1.09664480084642	1.33972319012609	1.55309728403092	0.872219503504116	1.3134005975517	1.95844791203437	1.18987313903726
34	1.05628355425977	1.21026584021056	1.24998352524309	1.72936345025067	0.865518518702893	1.40607229064235	2.31673611668014	1.48081846003944
35	1.010233629994	1.20048093102279	1.27369767335619	1.94974473249111	1.36711491486348	1.41657664657976	2.41280554208119	1.30747948063112
36	0.974671138553332	1.25498078937379	1.06398939863443	1.85196872719968	1.55362905338805	1.65849423140961	3.0761918554008	1.33157211611874
37	0.753049250639223	0.840516008619439	1.10667027056043	1.84602245250221	2.25020556322592	2.0598806847592	3.37177880427981	1.46734049265876
38	0.962155136361591	0.74572203666129	1.07887334807132	1.6861545033588	2.33924101999954	2.04412237677739	3.56651432712846	1.38394882014134
39	0.684390073389693	0.526943802555744	0.898609766468657	1.69157441611932	2.02565868671799	1.88449416400451	3.49028398635644	1.32732877365312
40	NA	NA	NA	NA	NA	NA	NA	NA
