# Supplementary material for: Bicoid gradient formation mechanism and dynamics revealed by protein lifetime analysis
Source: Mol Syst Biol. 2018 Sep 4;14(9):e8355. doi: 10.15252/msb.20188355 (PMC6121778; doi:10.15252/msb.20188355)
Supplement: Supplementary file 6 — Source Data for Figure 4 [file MSB-14-e8355-s005.zip › figure4-data/Fig4A-C_proteasome-inhibition/MG132-injections_mCherry-sfGFP/un-normalized/79_DMSO_green_allEmbryos.csv]

V1	V2	V3	V4	V5	V6	V7	V8	V9	V10
1	2426.227	4786.781	5020.4015	3743.975	3532.673	2734.6365	6470.2885	8139.3155	3630.913	3630.913
2	3468.838	3773.76	5060.9425	3732.222	3400.685	3607.6505	8274.4285	6073.8455	3853.548	3853.548
3	2574.155	3822.008	4250.3645	4262.116	2520.586	2577.4565	7570.4705	5430.5965	4057.491	4057.491
4	3245.394	2478.167	3460.8815	3699.235	2249.732	3650.0905	5809.0935	5694.1295	3403.603	3403.603
5	3411.109	2505.462	3403.1775	4210.562	2058.469	3687.9565	5753.4435	4768.1735	3544.814	3544.814
6	3198.362	2255.607	2470.0465	4001.378	1733.232	3312.4285	5550.1265	4741.8745	2847.367	2847.367
7	3652.713	2584.036	2474.4095	2849.593	2705.624	2455.9555	5164.5465	6486.2335	2958.951	2958.951
8	5572.242	2746.468	2046.0815	3032.99	3550.056	3353.6975	3935.3315	6089.6615	3048.961	3048.961
9	4374.371	3057.919	2236.7415	3248.533	4111.101	2347.8085	3726.3895	6459.1255	3081.403	3081.403
10	3890.835	4187.827	2221.4505	2645.001	3389.278	2733.6105	5217.7065	3890.0295	3396.471	3396.471
11	3487.486	5042.058	2510.4015	3065.557	3521.004	2685.3745	4681.4625	4599.5065	2865.454	2865.454
12	4121.215	4316.202	2290.5395	3112.057	2905.363	3576.1075	3767.3015	3205.9595	3322.556	3322.556
13	4088.469	3819.456	1923.6585	2451.692	3534.943	3585.8195	4180.6975	4465.3585	2889.994	2889.994
14	4720.341	4307.536	2174.4665	1909.584	3622.693	4706.9905	4733.1155	4156.8355	2773.088	2773.088
15	4032.163	4636.864	2927.7685	2737.071	3947.15	3627.2465	5484.5105	3725.6685	2960.394	2960.394
16	5359.82	3720.122	2354.3385	1813.059	3415.857	3170.0055	4309.2825	4432.4145	3144.426	3144.426
17	6874.362	4436.958	2212.1455	2059.552	2428.25	3786.5885	4517.8055	3619.7315	2493.955	2493.955
18	7401.526	4900.604	2052.1815	1683.275	2968.174	2891.4635	2586.7595	3893.4335	1880.781	1880.781
19	7671.885	5024.356	1892.7795	2153.123	2692.99	3123.8345	3213.0225	3993.8885	3037.941	3037.941
20	8109.378	4497.114	2218.4925	2459.227	2813.176	3485.7215	3441.0795	3839.6215	2893.081	2893.081
21	8094.997	4831.602	1921.6475	1524.446	2468.233	3519.8175	3521.6245	4577.7655	3096.256	3096.256
22	9040.247	6157.206	2075.6735	2807.531	2760.941	2425.4295	3009.8055	3539.6045	3478.164	3478.164
23	8081.884	5925.681	2335.2445	2793.895	3000.924	3251.5115	3598.8865	4234.8225	2481.785	2481.785
24	8217.894	6290.095	1859.1875	2463.301	2479.818	2621.7205	2403.9595	3396.5535	3061.494	3061.494
25	7873.271	6235.373	1914.9635	3403.393	2262.676	3122.6205	3290.4165	3103.9815	3618.13	3618.13
26	6928.301	5284.684	1505.4275	2706.692	2111.478	2948.3735	2889.1105	3434.9005	2714.924	2714.924
27	7333.667	3588.12	2033.3345	1958.852	2431.436	3034.7745	2923.3375	3236.4635	3146.393	3146.393
28	7207.482	4290.309	2183.4375	2716.114	3045.155	3245.7875	3036.1875	2529.5295	3084.939	3084.939
29	10731.152	3842.886	2067.9125	2316.452	2422.165	3090.9935	3475.5155	3605.7755	2900.779	2900.779
30	5376.924	3766.503	1916.1505	2453.27	3029.212	3237.4075	2874.5125	4268.3435	3287.121	3287.121
31	6169.783	3178.689	2379.1455	2271.793	3714.84	2903.8065	2537.4835	3560.4945	4204.869	4204.869
32	3557.794	4352.911	2776.6275	2451.508	3553.885	3821.2135	2752.9295	3532.6155	4466.984	4466.984
33	4160.287	3466.38	2314.3515	1901.894	4195.888	3665.0595	2738.2955	4134.6675	3539.756	3539.756
34	3150.081	3506.929	3027.3405	2362.016	3397.93	3918.8035	2401.7595	3468.1155	4308.665	4308.665
35	3470.957	4227.88	2648.1415	3031.024	3486.083	3808.6535	2750.4025	3374.5095	4166.439	4166.439
36	3955.606	4471.448	3036.6305	3110.039	5196.459	3631.9015	2860.3315	3329.9995	5628.821	5628.821
37	4347.619	5418.772	3148.8345	3234.817	5212.295	3508.2635	3375.3435	2763.5525	5876.563	5876.563
38	4492.575	6991.832	3960.2825	3618.196	5060.346	3645.3075	4304.0005	2877.6085	5707.008	5707.008
39	5953.649	6145.02	3632.2455	4504.162	6233.2	2603.8035	3982.4825	3495.9705	7300.72	7300.72
40	NA	NA	NA	NA	NA	4340.3275	NA	3982.5195	NA	NA
