# Supplementary material for: Bicoid gradient formation mechanism and dynamics revealed by protein lifetime analysis
Source: Mol Syst Biol. 2018 Sep 4;14(9):e8355. doi: 10.15252/msb.20188355 (PMC6121778; doi:10.15252/msb.20188355)
Supplement: Supplementary file 6 — Source Data for Figure 4 [file MSB-14-e8355-s005.zip › figure4-data/Fig4A-C_proteasome-inhibition/MG132-injections_mCherry-sfGFP/un-normalized/79_DMSO_red_allEmbryos.csv]

V1	V2	V3	V4	V5	V6	V7	V8	V9	V10
1	5891.4275	10081.64	19061.8395	11571.583	21323.645	19777.845	21949.1485	19955.969	10884.226	10884.226
2	4994.4775	8615.083	20522.5135	13526.696	12678.044	21073.384	26728.2365	21223.967	13299.065	13299.065
3	6065.3945	6075.918	15217.1525	17388.243	9138.753	17154.929	20405.3595	19599.813	11010.7	11010.7
4	6053.5705	4098.486	12217.8295	15259.587	7491.446	17921.144	16862.2985	14419.682	13098.974	13098.974
5	5502.4795	3141.858	9682.4835	11222.091	6573.163	18092.093	16296.1095	10935.547	12752.929	12752.929
6	6522.2055	3765.466	8146.1625	10791.79	5365.736	17294.964	13734.0095	10438.122	13108.415	13108.415
7	8919.6175	4585.599	7594.2085	9340.012	5579.939	14774.201	13887.5935	11694.281	11818.903	11818.903
8	14770.8595	6145.41	6571.7345	8467.611	9187.348	12044.88	14691.3085	10409.577	11269.446	11269.446
9	12246.0235	6860.447	6534.1795	9087.838	12729.17	12383.396	15099.7145	8571.654	10364.994	10364.994
10	9564.3645	8714.878	5855.3975	7517.937	19975.66	12499.97	13483.7915	5910.299	9556.894	9556.894
11	8384.5145	9804.89	5588.3885	8678.328	17262.61	13335.107	13781.0195	7576.742	9740.701	9740.701
12	7428.2945	8823.266	4817.4835	9904.383	12516.699	12191.66	12388.8925	7113.373	9208.831	9208.831
13	9703.1175	7584.869	4506.4015	7303.89	13615.539	12845.251	14910.2035	8246.718	8689.293	8689.293
14	10905.9775	7987.708	5380.4025	5985.313	12539.484	11069.087	16929.7345	8190.317	9529.994	9529.994
15	10360.0055	9456.381	5309.3795	5144.556	13633.68	10285.995	21143.6525	10170.118	10221.703	10221.703
16	14362.8025	8696.869	6825.8705	4401.153	14810.397	11759.978	17426.5415	10904.513	9100.602	9100.602
17	15874.0015	9588.673	5033.9215	3633.327	9930.035	9627.493	10124.7015	10788.987	8363.041	8363.041
18	15449.1975	11133.472	4635.1405	4268.161	9505.837	9072.192	12425.4625	12385.354	8266.197	8266.197
19	16023.1405	12719.493	5726.4045	4188.27	11190.634	9167.06	11704.6815	10239.207	7080.823	7080.823
20	20819.1605	11705.687	5717.4705	6672.644	8826.475	8375.748	9994.5985	10184.844	8881.675	8881.675
21	17400.7695	12584.386	5469.2005	7385.765	7845.933	7174.923	9833.9265	11437.625	8512.19	8512.19
22	21322.6215	13377.893	6701.2565	7451.426	7412.811	7945.474	9062.2085	12014.42	15740.767	15740.767
23	18892.5785	16485.023	4282.8375	8209.028	8397.48	5879.608	10326.7665	11266.371	13947.099	13947.099
24	17813.8925	15595.43	5482.6505	8984.279	7526.506	7517.222	10117.5315	10258.829	9889.079	9889.079
25	18008.8925	15365.557	4297.8635	10673.451	7389.615	8112.455	8985.7905	10804.694	8400.605	8400.605
26	16369.0155	14305.549	5526.6265	13088.637	7398.542	8317.68	9032.3575	9839.465	7631.317	7631.317
27	15266.7695	7706.518	5076.9375	12031.524	7129.557	8473.33	8741.3715	10454.439	7195.177	7195.177
28	15719.1855	7722.86	5362.8305	10094.546	8442.583	9531.359	9600.2365	10444.272	8827.027	8827.027
29	28136.6895	7305.16	5407.3455	8270.725	8644.375	9183.686	7891.8155	11426.164	7985.079	7985.079
30	15132.7245	8804.298	5718.4325	7159.225	11019.103	9722.163	7784.8545	10593.372	9623.483	9623.483
31	12244.2075	9079.228	6046.8695	7249.965	12582.58	8730.737	7982.3195	10190.504	10642.728	10642.728
32	7634.0555	7838.484	5134.4845	7354.298	15149.575	8635.05	7209.0455	10072.134	9946.641	9946.641
33	7032.9465	8042.852	5818.7825	7428.462	15744.239	10765.937	5819.7765	10588.807	11863.796	11863.796
34	6635.4365	8363.57	8490.4875	8114.256	15493.325	10026.134	6067.4245	11258.946	11880.155	11880.155
35	6486.2385	9259.847	9942.6745	9568.629	15197.522	8907.761	6458.3585	10176.852	14559.429	14559.429
36	9241.8205	9030.206	14130.8105	9487.668	16337.768	8335.819	6074.7105	9070.89	15306.778	15306.778
37	10596.0495	9294.292	12027.3225	9533.891	14757.366	10258.235	9139.3255	6660.643	19049.564	19049.564
38	8814.5325	9637.084	9871.5545	10641.629	15818.826	10450.749	10833.5925	6925.845	18596.817	18596.817
39	7477.4535	9868.191	8311.9345	10146.894	17049.741	8834.935	13231.1035	9477.726	20792.677	20792.677
40	NA	NA	NA	NA	NA	9897.952	NA	11329.574	NA	NA
