# Supplementary material for: Bicoid gradient formation mechanism and dynamics revealed by protein lifetime analysis
Source: Mol Syst Biol. 2018 Sep 4;14(9):e8355. doi: 10.15252/msb.20188355 (PMC6121778; doi:10.15252/msb.20188355)
Supplement: Supplementary file 6 — Source Data for Figure 4 [file MSB-14-e8355-s005.zip › figure4-data/Fig4A-C_proteasome-inhibition/MG132-injections_mCherry-sfGFP/un-normalized/79_MG132_green_allEmbryos.csv]

V1	V2	V3	V4	V5	V6	V7	V8
1	3927.9205	3731.3995	7529.872	2639.648	4095.6685	3543.143	3854.704	3215.2245
2	4030.2685	3769.7875	4389.039	4656.525	4242.7615	3129.669	4327.579	3724.9515
3	2734.8065	4519.3375	3227.161	3865.02	2310.2305	2530.582	4914.326	2979.6315
4	3174.8945	4389.8525	3172.03	3640.678	2419.0085	4281.721	4056.589	2730.2915
5	3331.2305	3432.5215	2820.727	3209.262	2589.5745	4379.492	3990.812	2753.3955
6	3554.5115	4031.8295	4119.346	2994.741	2167.4305	3957.89	3570.248	2608.5335
7	3243.0775	4018.0945	5458.827	2309.441	2211.8375	4380.324	3072.284	3010.1395
8	3233.9995	4460.7525	4076.158	1729.305	2136.5335	3993.692	2091.723	2784.0005
9	3305.3755	5411.0695	2281.664	3012.235	2600.8615	3362.06	2590.869	2223.7915
10	2609.9245	4290.9445	2738.915	1342.584	2643.8285	2503.743	2213.332	3459.8785
11	3273.5305	4517.2465	3193.006	2366.475	1676.5895	3356.316	2779.386	2084.3555
12	3158.4875	4050.0495	2136.089	2283.354	2269.8275	2991.569	2585.084	3050.0115
13	2648.4955	3721.1355	2719.099	1456.895	1452.5495	1674.648	2578.783	2165.1875
14	2888.6515	3737.5365	2486.412	1742.575	1372.8075	2691.5	2653.686	2428.5335
15	2770.8835	2659.6275	2708.777	1916.481	1173.0255	3078.101	2076.472	2920.0775
16	2765.8435	2856.1235	2503.957	1760.984	1754.9325	3215.205	1917.733	2320.2605
17	2565.4965	4672.9135	2834.071	2185.046	2006.5615	3972.581	2448.04	2236.7805
18	2668.8575	3248.3455	3373.124	2685.74	1704.5805	3162.694	2879.166	2785.5975
19	2695.0005	3524.0545	3022.563	1969.125	2311.2155	3697.581	2120.687	3241.8905
20	2700.7525	2709.2765	2948.017	1548.365	1948.3535	4492.277	2437.576	3029.3845
21	2155.5325	2741.0825	2474.082	1940.925	1735.2575	4646.972	2583.729	2814.4735
22	2784.7775	2282.0575	2952.911	1425.407	1842.3635	4054.968	2469.543	3598.2625
23	2740.7805	2549.4125	4005.028	1352.677	1652.3335	3140.302	2601.992	3495.5415
24	2797.8955	2643.8555	3100.213	1419.076	1568.7995	3423.21	2510.064	3043.2455
25	2730.5965	2161.2815	2995.796	1442.929	1793.2545	3363.036	2038.944	3161.1765
26	2546.1395	2044.6005	3375.604	1834.5	1703.9115	3494.253	2363.03	3021.1005
27	2004.7515	2315.9585	3218.398	1985.703	1628.9215	2320.938	2883.931	3113.1395
28	3121.0345	2645.9065	3529.274	2145.372	1481.0695	4294.854	2892.936	2937.2895
29	3068.1985	2717.1785	3581.53	2269.096	1797.3595	4091.388	4311.74	3324.2425
30	1868.1995	2224.8875	4357.356	1787.222	1661.6065	3913.223	3326.358	3879.5905
31	3314.9265	2339.3055	4020.172	2060.1	1825.8565	4343.631	4194.743	3380.2145
32	2694.7845	3115.8425	3497.885	2151.176	1895.3385	4919.596	4837.911	4298.4315
33	2360.1705	3742.1165	3683.257	1735.855	1610.1185	3427.471	4187.325	4363.0125
34	2449.3885	3479.3785	3470.907	2866.981	2176.8415	4288.752	5364.321	4892.5745
35	2688.0235	3581.6205	5442.027	1986.851	2007.7855	5638.747	6940.061	4528.1165
36	3008.6175	3796.0825	4679.056	2374.535	1786.1615	5855.363	7203.325	4498.7255
37	2057.2145	2851.0235	3547.245	2604.485	2430.8715	7103.368	7891.18	4855.3925
38	2174.5915	2574.8165	2987.46	2694.885	2762.2915	8871.617	8905.519	3860.5605
39	1792.5015	1995.0525	3216.349	2281.489	2035.1305	9057.493	8209.103	4632.9945
40	NA	NA	NA	NA	NA	NA	NA	NA
