# Supplementary material for: Bicoid gradient formation mechanism and dynamics revealed by protein lifetime analysis
Source: Mol Syst Biol. 2018 Sep 4;14(9):e8355. doi: 10.15252/msb.20188355 (PMC6121778; doi:10.15252/msb.20188355)
Supplement: Supplementary file 6 — Source Data for Figure 4 [file MSB-14-e8355-s005.zip › figure4-data/Fig4A-C_proteasome-inhibition/MG132-injections_mCherry-sfGFP/un-normalized/79_MG132_red_allEmbryos.csv]

V1	V2	V3	V4	V5	V6	V7	V8
1	14468.292	10443.9695	16052.4275	6937.7415	4293.164	8146.066	12642.6465	9583.157
2	19164.287	9333.3025	10916.9485	8797.0915	4375.952	6721.629	15933.8455	8186.348
3	17885.722	12454.2875	7817.1095	6655.6615	5925.805	9346.798	18024.9545	8644.686
4	16114.441	10311.4095	7337.4995	5989.0335	7076.291	12014.884	14030.9725	8441.677
5	13730.574	9714.3585	6805.2355	6251.3845	7415.739	15650.356	11441.2285	7521.088
6	15237.908	11362.1985	9971.5335	5965.3945	6945.501	14633.245	10665.1925	8193.677
7	12605.368	12830.9185	15057.6635	6420.6075	4649.78	13260.579	8654.2545	7990.205
8	10400.466	13660.7315	5793.0765	6839.4925	4488.324	11074.428	8159.1475	7759.233
9	9913.242	17978.7725	4353.9085	4885.2455	8103.949	8752.462	8247.6375	6230.267
10	8336.685	18325.6195	5291.9525	4997.0035	6972.584	8594.715	7394.0765	7035.815
11	8650.495	15999.4775	5696.6005	5232.5805	6531.015	7323.804	7550.4005	6759.52
12	9137.819	16324.1605	4862.6695	5685.0485	5500.58	6298.118	7347.0955	7202.64
13	7682.197	13125.1075	4689.6275	5687.9105	4856.348	7291.549	6666.5865	8260.265
14	6419.113	13072.6525	6175.6235	5060.8395	4297.416	8185.338	7931.0885	8806.18
15	7830.458	12059.7185	4095.0215	5124.6235	4700.058	7676.909	6776.1285	7532.784
16	7004.473	11085.6055	5131.9795	5474.1165	4590.076	7763.272	8019.3155	7889.948
17	6138.926	24380.3935	6587.7095	6302.3255	4531.65	11095.592	7494.1075	8115.817
18	6448.034	14091.5665	7260.2775	4792.5745	4545.809	12405.425	7728.6385	8376.274
19	7331.499	11756.7535	5887.5435	5521.6695	4003.557	12583.583	7458.5415	8729.47
20	6342.861	10120.6055	6966.1555	4238.8335	4739.24	12231.579	6680.0655	8373.081
21	6983.492	8670.2165	5296.6055	4633.9865	4304.375	11662.21	6213.2315	8488.202
22	6628.608	8838.2855	5303.8785	4475.6605	4561.33	10470.422	7890.9745	7626.722
23	7783.539	8097.2085	5219.7495	4541.7545	4945.453	8928.142	6283.8775	9271.423
24	5857.004	8130.1395	5522.6775	4115.5435	3614.178	8354.007	7502.1995	9649.909
25	6281.703	8734.6425	7534.3295	4378.5055	4157.269	10124.313	5879.1995	10393.382
26	5492.666	8787.2865	8846.7835	3980.8475	3795.782	9737.843	6322.2235	8766.581
27	5254.108	5551.2895	7064.1715	3994.1185	3689.982	8982.82	5156.8175	8896.209
28	6212.8	5519.6485	8375.9835	3800.7685	3431.541	10876.852	7005.6345	10290.24
29	6256.24	7697.9025	7625.2585	4381.7905	3586.763	11063.033	7396.8345	10105.478
30	6428.881	5972.3475	6515.1815	4691.6035	5168.276	11230.644	9772.7835	11426.703
31	6514.067	7202.5345	6171.4225	5968.9225	6211.596	12243.825	10466.3435	12527.867
32	5825.317	8407.8855	6711.0945	5736.0765	3890.405	11262.593	13383.2555	12488.841
33	5883.753	8669.7945	7639.4365	6538.5875	3297.156	12215.437	12897.8235	11781.962
34	6943.063	9568.0535	7127.7185	7280.6735	3271.825	13077.341	15257.4155	14662.863
35	6640.372	9490.6965	7262.9425	8208.4855	5167.955	13175.038	15890.1035	12946.484
36	6406.616	9921.5585	6067.1335	7796.8455	5873.014	15425.021	20258.9915	13185.046
37	4949.872	6644.9055	6310.5105	7771.8115	8506.206	19158.163	22205.6495	14529.406
38	6324.347	5895.4885	6152.0055	7098.7625	8842.777	19011.601	23488.1265	13703.673
39	4498.568	4165.8835	5124.0975	7121.5805	7657.376	17526.96	22986.0935	13143.029
40	NA	NA	NA	NA	NA	NA	NA	NA
