# Supplementary material for: Bicoid gradient formation mechanism and dynamics revealed by protein lifetime analysis
Source: Mol Syst Biol. 2018 Sep 4;14(9):e8355. doi: 10.15252/msb.20188355 (PMC6121778; doi:10.15252/msb.20188355)
Supplement: Supplementary file 6 — Source Data for Figure 4 [file MSB-14-e8355-s005.zip › figure4-data/Fig4A-C_proteasome-inhibition/MG132-injections_mCherry-sfGFP-Bcd/normalized/DMSO_green_allEmbryos_norm.csv]

x
1	3.87865476081136
2	3.79942955631992
3	3.57734104700018
4	3.46860265266708
5	3.24977061321429
6	3.21936488920307
7	3.0058305464493
8	2.71790355594472
9	2.5287607675834
10	2.28481206909916
11	2.18870945776956
12	1.97311318662012
13	1.87343745540785
14	1.67333815256218
15	1.58529535166142
16	1.48574637255573
17	1.3561317877159
18	1.23326353831017
19	1.23368081800399
20	1.23792378543246
21	1.15100249238854
22	1.11074996154996
23	1.08622532366481
24	1.01052910042044
25	0.891281455423683
26	0.966434423997961
27	0.879296718205965
28	0.906108378467005
29	0.889130296820943
30	0.929464611198519
31	0.889253706427498
32	0.910010335984271
33	0.982134848021277
34	1.02227595890067
35	1.04459919950799
36	1.13509256846246
37	1.15609026284371
38	1.29897663068665
39	1.47250239077249
40	NA
