# Supplementary material for: Bicoid gradient formation mechanism and dynamics revealed by protein lifetime analysis
Source: Mol Syst Biol. 2018 Sep 4;14(9):e8355. doi: 10.15252/msb.20188355 (PMC6121778; doi:10.15252/msb.20188355)
Supplement: Supplementary file 6 — Source Data for Figure 4 [file MSB-14-e8355-s005.zip › figure4-data/Fig4A-C_proteasome-inhibition/MG132-injections_mCherry-sfGFP-Bcd/normalized/DMSO_red_allEmbryos_norm.csv]

x
1	3.23758284176751
2	3.39996690664814
3	3.40836042749979
4	3.39473735309058
5	3.18763133879941
6	2.99572849826243
7	2.94992115409542
8	2.70672623224198
9	2.41384627161091
10	2.15811244525438
11	1.91750831321462
12	1.93705481406947
13	1.76550742710144
14	1.67783323826447
15	1.56472679457849
16	1.50749389957824
17	1.37752410696392
18	1.21017565132469
19	1.19299711588248
20	1.19443421230379
21	1.07714266179599
22	1.09666631846672
23	1.07996144856075
24	1.01910892155884
25	0.94776661492035
26	0.990059476807675
27	1.01829720830545
28	0.933462331813944
29	0.927312709683296
30	0.901764308795551
31	0.931522331984587
32	0.955787901493939
33	0.996165382753051
34	1.04560916493479
35	0.984007294045172
36	1.0734630035974
37	1.08134395639887
38	1.26980076925287
39	1.46543235680235
40	NA
