# Supplementary material for: Bicoid gradient formation mechanism and dynamics revealed by protein lifetime analysis
Source: Mol Syst Biol. 2018 Sep 4;14(9):e8355. doi: 10.15252/msb.20188355 (PMC6121778; doi:10.15252/msb.20188355)
Supplement: Supplementary file 6 — Source Data for Figure 4 [file MSB-14-e8355-s005.zip › figure4-data/Fig4A-C_proteasome-inhibition/MG132-injections_mCherry-sfGFP-Bcd/normalized/MG132_green_allEmbryos_norm.csv]

x
1	4.61234152631159
2	4.73344370776209
3	4.96991566536179
4	4.79246878528067
5	4.35353361207765
6	3.83295338132015
7	3.48826045639882
8	3.34244479045463
9	2.72240308090695
10	2.54636362030737
11	2.13421393548746
12	1.93059021793266
13	1.71949898293677
14	1.50683937282037
15	1.34299316040496
16	1.19679200196155
17	1.17545297014687
18	1.01795993406157
19	1.06693289185554
20	0.977475322894491
21	0.969441305466238
22	0.977103009686981
23	0.975644480549522
24	0.982746415668284
25	0.907451529135034
26	0.987752081123016
27	1.05991093860027
28	1.17144415863984
29	1.11767900312265
30	1.26369527370282
31	1.31517622230767
32	1.4596237102823
33	1.37304164348419
34	1.63544332903887
35	1.58149702837101
36	1.90062635123112
37	1.97720299103246
38	1.8065289827615
39	1.61577387366274
40	NA
