# Supplementary material for: Bicoid gradient formation mechanism and dynamics revealed by protein lifetime analysis
Source: Mol Syst Biol. 2018 Sep 4;14(9):e8355. doi: 10.15252/msb.20188355 (PMC6121778; doi:10.15252/msb.20188355)
Supplement: Supplementary file 6 — Source Data for Figure 4 [file MSB-14-e8355-s005.zip › figure4-data/Fig4A-C_proteasome-inhibition/MG132-injections_mCherry-sfGFP-Bcd/normalized/MG132_red_allEmbryos_norm.csv]

x
1	4.03922914926796
2	4.37561415097321
3	4.25844904907727
4	4.24138617052611
5	3.82677405860974
6	3.41094410224999
7	3.19098062105791
8	2.88506498656031
9	2.81957387702303
10	2.6215613243279
11	2.15199152031166
12	1.92867713491029
13	1.73629281876425
14	1.31595829115804
15	1.28685650414249
16	1.11365193290069
17	1.01937675743917
18	1.00538439162074
19	0.987715961694294
20	1.06854584550621
21	1.04449187873295
22	1.01499968293105
23	0.96981423833936
24	0.955066732619577
25	0.991207037493846
26	1.01517110656387
27	1.0721860408389
28	1.17698920650597
29	1.26237425389511
30	1.53503625196986
31	1.55360490908857
32	1.55149448817158
33	1.72238523316482
34	1.90345170853818
35	1.81646444187152
36	1.66139550450204
37	1.65643590211162
38	1.54085495926083
39	1.46352962415521
40	NA
