# Supplementary material for: Bicoid gradient formation mechanism and dynamics revealed by protein lifetime analysis
Source: Mol Syst Biol. 2018 Sep 4;14(9):e8355. doi: 10.15252/msb.20188355 (PMC6121778; doi:10.15252/msb.20188355)
Supplement: Supplementary file 6 — Source Data for Figure 4 [file MSB-14-e8355-s005.zip › figure4-data/Fig4A-C_proteasome-inhibition/MG132-injections_mCherry-sfGFP-Bcd/un-normalized/DMSO_green_allEmbryos.csv]

V1	V2	V3	V4	V5	V6	V7	V8	V9	V10	V11	V12	V13	V14	V15	V16	V17	V18	V19	V20	V21	V22	V23	V24
1	24097.7005	31360.7255	25321.9545	22377.6945	25673.925	23144.532	13065.0185	11613.3295	31951.967	32025.8485	15666.3685	13283.265	23019.1475	23019.1475	4305.661	5598.2695	7055.2525	13159.8525	14123.4245	12831.4215	7993.308	7982.0745	23927.7515	18066.4195
2	26605.9465	28365.5265	18781.9335	24409.6435	17729.241	23176.06	13237.0165	10909.5045	36767.392	24664.7215	12263.6275	15409.241	25820.0395	25820.0395	4098.17	6305.5695	9247.5905	15558.0665	17545.5445	11605.0615	7111.787	10388.8755	22437.6755	18466.8215
3	19867.7415	31664.3425	22649.9355	20396.6235	11595.587	25394.69	14155.1135	10709.3615	27629.412	25563.0755	12541.5475	14889.008	19942.7385	19942.7385	3531.852	5369.0535	10814.9965	20275.8325	20003.0095	7915.1435	8256.081	10603.1525	22440.5145	18434.1635
4	17166.3715	36768.7015	22227.4545	17296.2035	13882.942	20782.032	9690.4555	12468.4735	19217.16	19225.9365	15599.0205	17950.672	18311.0555	18311.0555	3911.882	5398.0065	11993.1935	21697.8455	19756.6675	8369.7685	10893.02	13744.8925	21116.9015	18852.0205
5	17066.6395	34165.3775	18038.3955	17181.2155	11120.493	20253.144	11100.5705	13506.3585	14684.754	20043.9385	18539.5225	19531.416	16895.6175	16895.6175	3663.078	4648.8345	10301.8505	18628.4515	17537.2555	10990.0525	12155.057	14001.1655	14900.9235	16214.3585
6	21600.7685	35307.6585	24019.0915	15019.9675	12917.647	20039.56	8763.6595	11432.1535	15661.662	15095.7805	18960.4735	12226.116	16461.1195	16461.1195	5449.822	4515.0235	10709.4725	18566.1215	17062.9095	11305.5785	13359.761	15658.1555	11861.7775	14127.6845
7	18133.1105	30569.8505	17826.6225	15637.1705	11488.576	15447.038	7441.4075	12020.2755	17338.131	13424.1875	18214.5475	12925.106	16656.8915	16656.8915	4920.919	3793.0045	11830.9735	14187.8215	17870.8375	10721.3155	8604.697	15667.8885	14528.4585	14916.3745
8	18314.8195	23264.2875	17165.1425	20103.7075	13220.031	16841.673	6398.1415	8033.2755	13781.766	11993.3795	17471.4205	9092.919	12877.4585	12877.4585	4307.438	3097.5585	9972.7695	14727.1765	14473.4955	11363.5755	9736.556	12361.4555	13066.4805	13506.3455
9	20092.4305	25324.2705	15507.5635	19036.1355	11303.391	18390.208	5398.5495	10839.8305	12363.092	9785.5155	11279.3905	7501.289	14311.1985	14311.1985	4430.413	2808.5665	10313.9075	10266.7145	13302.1445	8754.3035	8761.445	11935.6945	12509.4965	11675.5265
10	17453.9425	18853.6565	14531.8765	15226.2725	9766.654	14997.966	6970.7415	9939.1755	10968.01	8947.1335	9029.0485	8817.76	14151.1965	14151.1965	4125.099	3148.8135	9828.0585	10587.4315	11265.6315	10163.0625	8023.045	10352.1385	10412.2795	9135.3155
11	16039.5635	18118.5125	13967.2105	13865.6605	10777.475	13255.584	6187.4725	9997.6425	13294.676	8868.0445	7040.9135	6876.058	13328.0995	13328.0995	3410.343	2754.1855	9971.0895	11924.7905	10922.8665	9086.0725	7692.875	9485.1995	9664.5955	8437.7645
12	16401.3645	14063.8035	12945.5465	15106.2015	8898.522	10793.614	4625.7655	7860.8315	12268.515	7362.0165	7431.1175	6666.819	11966.8805	11966.8805	2922.598	3191.7155	8635.6495	10608.9815	10834.9795	9312.9265	6735.029	7782.2625	7827.6335	9109.2745
13	17012.6435	13549.2665	11185.0175	12528.6235	7840.886	10504.226	6659.8965	7361.3975	10834.582	5755.5055	7418.1395	7004.356	11039.6985	11039.6985	2949.104	3194.8475	7867.2095	9506.2275	10304.3355	8600.7245	6430.715	7342.2825	8815.5535	8291.2845
14	11848.4785	11480.4135	15542.2395	11944.8575	7326.376	10467.204	4652.1695	6330.1795	9612.844	4254.7855	6259.5715	5016.144	11645.3475	11645.3475	2255.257	2313.3775	6575.3185	7716.1435	10003.8105	6912.9835	7939.908	7542.9075	7439.3485	6493.2215
15	12863.4205	10077.9525	10557.0845	10731.5045	7885.753	9054.196	4170.6725	5479.6725	7893.859	6180.4605	6110.5365	5975.849	10091.5745	10091.5745	2612.324	1961.9385	6242.3315	8243.0065	8530.7035	7552.8845	6208.353	7533.4925	7581.6815	6760.5465
16	10754.8935	8369.4645	11869.1065	6869.7345	6743.078	10249.991	6061.3285	5476.7455	6273.886	4762.4045	6535.9385	4240.829	10425.7575	10425.7575	3402.194	2020.9915	5867.7055	5213.1035	9677.9485	6863.1025	6032.112	8314.6045	5642.7955	5004.5785
17	9807.0865	9939.9245	11499.5865	8489.1555	4861.842	12285.858	6449.6725	4621.4295	5846.651	3745.1555	4167.4375	4332.442	10479.4535	10479.4535	2334.921	1804.8665	6012.5815	5078.0115	6524.8175	6375.2755	7327.708	5502.1755	4572.9285	5565.8335
18	9089.3645	8512.4615	10350.7285	12336.6325	5902.14	8072.286	5252.0805	3907.8265	4231.824	5150.8885	4307.0375	3006.878	7239.5265	7239.5265	3326.904	1507.4745	5169.8255	5482.9445	5795.3595	5554.2475	4599.183	3337.9495	5633.5645	5171.4035
19	7842.8855	9886.9105	11794.7085	10052.0025	4310.468	8710.97	3496.4305	4120.5235	4942.117	2878.7505	12914.9895	3954.373	8238.3475	8238.3475	2848.817	2025.9305	5684.6425	6070.1315	4781.8555	5063.0865	5545.221	3524.6625	3899.6865	5067.0325
20	7615.2755	9003.4805	9719.6485	8145.1625	5323.688	6310.32	3831.5225	3494.0975	5725.372	4481.8345	10356.3165	4774.741	8741.9005	8741.9005	2699.523	2269.3375	5121.2215	5953.5335	5469.0945	4481.1165	6245.887	5559.6625	3370.6485	4785.5905
21	7906.2935	7181.9175	9703.4135	8251.6545	4751.189	8059.775	4475.5155	3544.8305	4429.972	3423.4935	8090.9865	5711.364	8277.6175	8277.6175	3039.558	2355.9095	4787.2825	4990.1365	5020.9205	3687.2655	6087.134	2998.8065	3647.7745	5118.2905
22	7995.1805	5870.1685	10701.4545	8434.4405	6643.093	7837.038	2513.2995	4433.4625	4090.619	3086.7685	7396.3545	6657.233	8475.4935	8475.4935	1866.355	2042.9215	4331.5025	5645.3175	4579.9375	3817.9145	5200.443	3521.1555	3269.1115	5440.4295
23	5336.2235	6701.6175	9640.8695	9144.6825	4818.17	8232.918	2817.9415	3483.0735	5042.406	2488.2625	6546.7265	6551.289	8887.2615	8887.2615	2131.419	2630.2265	5004.0235	5890.8295	4292.7505	3181.2185	4228.256	3119.0035	3778.5475	6084.5685
24	7557.7435	5832.1775	6951.2975	5864.5765	2603.612	5894.757	3174.7115	5061.6685	3266.95	3911.1855	7718.0325	5250.88	7985.5625	7985.5625	2144.975	2126.2065	5502.0165	4691.9855	3982.9735	3775.9335	4959.742	2819.0725	3688.5635	7186.9955
25	7661.1505	5594.2665	7243.3965	5662.6995	2266.972	5048.563	4297.1235	3722.1715	2981.904	3175.8085	5627.9605	6608.726	8123.5825	8123.5825	1756.52	1450.2865	3791.9055	5399.8095	3230.0905	2614.9665	2854.726	2969.6355	3383.0455	4692.5155
26	8415.5095	5882.6765	7925.5575	6340.6145	2709.748	4226.549	4577.5915	5635.1695	2981.198	2955.5255	7509.3965	9234.736	6477.7735	6477.7735	1432.116	2188.1405	4553.9695	5577.3865	3584.0385	3257.8185	3491.703	3406.4085	3290.8775	3984.3905
27	6179.6415	5047.3905	7513.8725	6619.1345	1994.786	4122.176	3527.0025	5206.4155	3435.198	4161.1525	4281.7735	5213.987	7106.3295	7106.3295	1586.957	2164.9295	4256.1355	5974.2385	2346.0135	2824.1245	3321.896	3525.3105	3041.4625	3268.2185
28	7382.7315	4610.9845	7682.6735	4745.0535	3017.093	4048.616	4414.9885	3172.3985	4508.642	4044.9195	4514.8785	6200.175	6473.0975	6473.0975	1875.312	2457.7325	4836.2055	4924.8985	2607.2165	3224.8975	2517.708	3518.1275	3380.0985	3830.3215
29	7149.2775	5676.8385	8450.8745	7229.6545	2823.074	3436.093	3315.8155	3722.1255	2388.249	2513.2065	4850.0565	10043.859	4831.7865	4831.7865	1895.841	2530.0105	3860.1195	4918.6735	3433.2515	2898.7665	3759.851	3529.7085	3164.5705	3349.9845
30	7287.7525	5422.1075	7148.2295	7516.7365	3038.979	5196.512	4301.9845	1975.2615	3836.971	3442.3965	5943.3975	8928.001	4198.2865	4198.2865	1598.635	2180.4545	3870.4835	4727.5955	3582.1585	3316.9085	4291.702	3391.0745	3884.5675	4414.5955
31	6014.6025	7411.6265	6983.2785	11507.6835	2048.753	4349.497	4036.9845	2723.8325	4512.139	3801.5895	5313.2825	5538.985	2797.6365	2797.6365	1694.654	2276.3935	4510.9095	3994.0795	3092.8865	2836.5815	3869.371	3810.7025	2430.3925	2839.7075
32	6529.6135	5873.3805	5964.9405	10294.4995	2255.289	3538.418	5878.7415	1689.4025	5182.261	3431.3895	3738.6525	4148.998	2363.7535	2363.7535	2178.144	2529.0465	3634.5475	5397.9015	3462.8645	3033.8095	5153.009	3915.1775	3053.8305	3474.5515
33	10331.3875	6429.9465	6507.6555	7729.9675	2798.774	2816.628	5817.0025	1799.2805	4124.477	6589.2535	2859.6635	5337.651	4184.3765	4184.3765	1941.894	2778.8855	4111.7365	5368.0805	3354.5955	3701.5805	5603.205	3429.9815	3394.4045	3601.7855
34	19414.4815	5785.3465	8081.7385	5549.4645	2038.991	1738.482	6382.5495	2744.1705	5317.331	4783.9615	3103.5615	3994.679	4022.2995	4022.2995	2217.622	2673.3655	5734.3755	4911.0485	3578.9595	2805.3825	4123.207	4858.7935	3612.6495	4381.5805
35	22348.8365	6165.7515	8125.5615	4275.1065	2655.207	3185.312	6872.5755	3573.6805	3902.899	8266.7695	2986.3525	2311.003	2669.9135	2669.9135	1976.559	2461.2725	4198.1895	3246.8835	3328.8865	2414.0875	4262.617	5892.7895	4222.1405	4449.7865
36	23565.8255	6035.5825	8367.6135	5846.6135	3194.122	4939.957	5924.0105	4217.9345	6176.064	5550.9695	3528.6275	2128.856	3012.9445	3012.9445	2345.921	2019.0895	4221.0285	3721.9895	4056.5125	4381.7395	4880.911	6598.6715	4445.1775	5207.4625
37	20865.6085	9278.3445	9565.0385	7300.0385	1885.449	3733.398	5496.1075	10059.8275	4313.229	5897.5425	3433.6205	2782.212	3644.3845	3644.3845	2247.008	2148.5925	2145.3395	2601.2755	4958.0935	4546.3985	4850.509	6081.3835	4223.3105	6913.2205
38	21351.7525	13291.1455	10788.1965	18674.6475	3200.103	3751.169	4762.3345	11351.7385	5156.474	6958.8415	1736.0015	3964.367	1963.2965	1963.2965	2766.038	3348.2205	2728.4495	2360.7775	4626.3045	3583.1465	5606.418	4334.2735	4831.3945	4689.4125
39	30243.2975	15791.9735	12977.3685	16607.0765	2451.55	4023.384	4779.1045	5200.0905	4156.99	5851.3915	2789.5775	2822.718	2884.0785	2884.0785	3075.438	7189.1725	6040.8765	4518.8205	3934.3265	3333.1645	4803.205	6499.2725	7555.3505	5159.2045
40	NA	20128.0435	10627.3165	NA	NA	NA	NA	NA	NA	NA	NA	NA	NA	NA	NA	NA	NA	7274.0195	NA	NA	NA	6297.0325	NA	NA
