# Supplementary material for: Bicoid gradient formation mechanism and dynamics revealed by protein lifetime analysis
Source: Mol Syst Biol. 2018 Sep 4;14(9):e8355. doi: 10.15252/msb.20188355 (PMC6121778; doi:10.15252/msb.20188355)
Supplement: Supplementary file 6 — Source Data for Figure 4 [file MSB-14-e8355-s005.zip › figure4-data/Fig4A-C_proteasome-inhibition/MG132-injections_mCherry-sfGFP-Bcd/un-normalized/DMSO_red_allEmbryos.csv]

V1	V2	V3	V4	V5	V6	V7	V8	V9	V10	V11	V12	V13	V14	V15	V16	V17	V18	V19	V20	V21	V22	V23	V24
1	22623.817	26439.142	17347.9055	15318.9015	19569.745	21092.932	14679.063	12200.4945	49178.1145	42771.552	29446.5115	21461.557	18485.241	18485.241	5523.61	8942.3075	9462.457	20778.9745	18596.812	18946.6055	11416.672	13054.821	27054.1075	21116.554
2	25960.071	28997.857	16180.3565	16156.7785	19403.895	27334.434	21434.741	12604.4435	49193.6535	33720.705	24950.0345	27361.982	28193.856	28193.856	5013.479	8456.8865	13375.257	30745.0965	25486.255	17195.7075	10551.266	15001.143	31056.2245	20912.88
3	18874.737	31458.232	19328.0035	17150.8975	14595.315	31224.339	18523.442	14093.1395	39228.9195	38981.72	27277.2965	32728.264	24339.354	24339.354	6180.683	6608.0925	15475.032	35391.2715	26942.435	10906.4535	14940.477	18571.682	35851.7395	20299.444
4	16400.433	33323.802	18184.9565	12981.4565	14938.245	30356.593	13157.679	16416.8375	29579.3295	33673.877	31720.1015	37002.252	26021.618	26021.618	5769.564	6724.6655	19545.542	39997.3775	31846.845	10551.1775	16408.791	23514.911	40073.7515	22592.599
5	15674.954	32145.224	17939.0285	14631.1375	15163.848	27770.13	13871.622	16343.2925	24040.2145	27075.06	35250.0075	29491.236	25533.942	25533.942	6355.507	7364.9905	17870.888	41400.0495	30695.033	13944.3405	14797.244	24570.774	28894.9725	17577.669
6	19210.278	32492.228	21225.6125	14007.6395	12645.304	22921.757	10008.859	13071.5555	21998.8875	21847.361	36228.6095	25896.445	25263.874	25263.874	6076.776	6065.1795	15138.784	41408.9165	28971.802	17915.4365	15225.746	29436.852	23426.2655	14411.853
7	22120.903	28193.935	21815.7205	17457.3995	14805.358	25494.473	10280.067	12656.3595	25119.9215	18502.886	35085.9295	21430.99	22993.78	22993.78	6362.803	5386.3545	21794.546	35382.3035	27756.504	16610.3305	12650.672	31532.419	21406.5345	13488.991
8	25265.808	25144.595	27041.8175	13941.3455	15897.248	20478.661	9317.762	13753.9195	19333.7215	15688.777	32157.1875	16760.912	18365.11	18365.11	5901.163	4913.5925	21957.568	32177.6625	23013.131	17623.2485	14260.381	29439.711	21540.8495	14008.866
9	22475.548	24517.46	19461.5695	16268.2255	13625.437	23237.932	7871.574	12414.6675	19329.4975	16173.962	23345.2865	12980.443	19797.546	19797.546	4126.693	5248.9535	19112.282	20807.4495	20150.351	15420.2075	13383.18	26443.35	19677.7615	15563.788
10	22241.038	19602.814	17533.5165	14199.1555	12921.727	19716.085	7885.572	10461.7295	19142.6085	14352.867	15613.3865	12955.346	18306.552	18306.552	4860.837	4702.6005	17133.493	19641.2115	17206.193	15362.0215	11525.625	23709.876	16050.5385	12171.706
11	22821.63	18152.708	15455.1365	11283.1975	14226.291	16274.339	7955.132	11883.4115	14915.5245	10101.191	11368.4805	9107.051	19729.411	19729.411	3538.953	5400.0935	16126.57	19484.0605	16984.455	17897.3675	10069.314	17801.43	13176.4175	10216.381
12	19678.868	16257.771	11795.6535	16607.0205	11783.634	18930.421	10364.222	9685.2225	15988.7685	13347.325	13468.8945	10055.998	16542.686	16542.686	3495.621	6592.3605	15202.808	18872.3365	18182.097	15041.1335	9048.173	14695.67	11480.6565	11294.816
13	18102.284	16528.216	13135.8085	15181.0035	11628.826	13460.51	8793.721	11355.1135	13148.2065	9476.097	12357.0675	7490.969	16863.003	16863.003	3543.096	6593.1685	15941.806	15819.0685	16778.83	15208.4205	8150.904	12683.085	11622.9295	12926.415
14	18313.431	15094.375	14719.1795	12351.2675	9913.477	17489.3	8160.226	7640.4285	14076.6845	8293.606	10601.2855	9170.78	15641.044	15641.044	4082.504	4874.8345	13369.886	13741.2995	16238.121	13021.1415	8624.055	14807.174	11045.4305	13611.03
15	14104.069	12968.257	10927.8925	14052.4325	9849.917	16502.729	8590.057	8079.9055	12877.2185	7920.511	12026.5665	7995.503	15152.622	15152.622	4220.957	3569.2255	13572.779	13028.6875	13616.519	12844.1525	7953.032	13497.835	9229.4345	11260.725
16	14796.296	11986.048	17992.5365	14519.7455	10866.837	15439.22	8617.467	9218.8525	7346.0345	5568.551	10029.1165	9350.396	16343.614	16343.614	4439.152	3269.9615	12005.884	12824.1585	14931.074	12493.4345	8582.039	13517.704	8079.8465	11534.363
17	14911.224	12304.39	12804.2085	13062.1395	10785.024	13526.35	6764.864	6674.3135	5683.2965	6850.348	8182.2185	7107.521	13587.838	13587.838	4335.005	2859.5825	13372.943	10351.4025	14744.086	12027.5005	10348.785	12804.71	7141.3945	11633.335
18	12577.794	10953.798	12072.5385	12594.2105	7789.815	13457.058	6876.733	5928.0925	7224.0765	4550.222	6481.3245	8608.912	11736.4	11736.4	4498.569	3236.0125	12738.255	10691.1935	9664.272	9845.8295	9005.319	6726.06	5212.4485	10650.793
19	11844.983	10450.842	16899.5325	11457.7425	8638.084	12808.012	6213.336	7556.7975	4036.5745	3626.809	4659.7235	9604.099	9082.155	9082.155	4616.566	3543.6145	11494.075	11099.9705	9852.052	10058.5415	11799.767	8021.838	6577.6515	11072.729
20	9221.638	8182.776	13067.1555	9303.2555	7041.701	10163.282	7045.705	6680.6175	7365.1925	4509.125	5766.3365	5931.832	15306.085	15306.085	4369.984	4843.0715	10700.952	11766.9445	9336.903	9385.4595	12022.856	7500.238	7038.9025	13046.747
21	9631.451	10032.299	14453.1125	7478.6975	4992.822	8444.068	6329.484	8282.7255	6990.7835	4908.041	4317.0855	7015.197	12423.235	12423.235	3604.937	3233.2215	12427.573	11268.6225	8283.282	6978.2665	9609.182	6223.044	5023.9055	17079.193
22	10598.536	11070.078	14334.0075	10543.2185	5800.548	9936.877	6196.056	8246.2055	5347.5355	4418.713	5197.2135	6184.163	12639.483	12639.483	3636.397	2854.0245	9842.422	9141.4095	7602.411	8726.6455	10858.278	7553.445	5017.7855	19008.425
23	8382.056	15930.458	11556.8705	8831.9625	3942.9	8988.581	7708.745	8692.5055	4419.7255	4616.327	4482.9835	6878.07	15770.483	15770.483	3082.507	3193.7595	12149.829	8790.8885	8608.367	6809.1345	9703.499	6919.686	6023.6715	18583.425
24	9841.381	12373.767	14094.7245	7859.7345	5258.769	8477.097	5111.035	8129.5855	4210.2155	3296.775	5391.6575	6179.198	14861.293	14861.293	2782.639	2195.6795	12026.868	9227.4045	6614.144	7173.8845	8761.305	6887.447	6297.9855	21595.275
25	8443.065	8734.274	9966.3175	6248.6965	4397.408	9624.137	6410.377	8017.5945	3935.8535	3752.7	4601.0455	5989.599	16417.282	16417.282	2473.341	2666.7405	8666.519	10058.0115	7419.042	5913.1845	6407.277	5442.076	6776.8155	16985.407
26	7708.43	7283.832	12671.2005	9337.6485	4648.038	7736.932	7710.497	9206.1855	3670.6945	4151.161	4936.6435	7906.327	16671.118	16671.118	2439.844	2710.2305	10190.737	10165.7025	5792.673	6540.5345	7001.854	6566.628	6781.9325	10765.823
27	9302.66	7621.395	12850.5075	6950.3745	3990.802	8039.262	6156.809	11340.6035	4300.4895	4277.93	9067.1705	6157.898	15951.282	15951.282	2286.186	2626.2375	10887.15	10220.9545	6901.334	6698.7115	5374.585	9232.178	6252.7065	7956.332
28	10788.856	7320.733	7635.3815	6321.3775	4273.698	7645.876	5688.145	7468.1185	5438.7305	4122.641	7371.3805	4167.347	11810.168	11810.168	2578.302	3092.3165	9986.042	8928.8265	6798.113	6897.0605	4919.221	7525.232	6162.5255	8951.225
29	9372.601	7990.778	8725.2295	9154.3725	2326.816	6978.103	4642.077	5824.9285	4196.9855	3953.893	8433.8335	5634.134	9113.795	9113.795	2398.598	3436.4925	10297.224	8572.3665	7354.35	9724.5095	7524.408	5682.521	5963.1835	9877.589
30	8266.992	7190.787	9021.9055	10908.5105	2687.26	6335.005	3480.325	5300.3065	4410.9245	3939.224	7202.9975	5004.433	6753.279	6753.279	3279.556	2716.2545	11994.958	8716.3985	7498.708	9515.8605	5706.768	6423.933	6524.2425	10802.314
31	6573.112	7866.644	8003.3295	13725.7275	4450.532	4855.363	6765.481	3054.3525	2851.1545	4802.037	7674.3895	6345.288	5587.425	5587.425	2624.701	3212.0875	12490.505	8203.6225	7791.59	7963.2485	7895.943	6865.07	7768.5645	5944.106
32	9707.117	8907.013	7158.2385	12198.7855	4184.424	6960.752	5445.38	3820.9615	2826.1775	3757.338	7524.9655	7345.435	5620.897	5620.897	3484.662	3889.6815	9757.708	7888.7725	7857.689	6606.1195	8587.305	8374.819	7379.3015	7054.52
33	14711.298	7069.96	8499.4295	8034.4475	4356.257	5854.888	7869.967	2493.2945	4657.8005	5669.105	6229.5505	6663.744	5172.491	5172.491	3320.717	4434.8085	10247.094	8147.8035	7930.42	7002.0515	8812.555	7796.127	7794.1015	7059.556
34	19943.255	9441.587	12095.0975	6848.2205	5103.474	3501.089	7751.513	5421.4395	3135.9895	6446.366	5391.1455	5964.387	4508.86	4508.86	4673.645	4958.3515	11334.32	7724.4465	7317.716	7884.7775	6532.668	6877.473	8472.3415	7285.725
35	20154.868	6884.684	8938.8665	3786.7435	4849.728	4477.695	7558.643	4748.7105	4680.4895	7060.328	5842.6235	3630.349	4839.123	4839.123	4183.751	4623.0005	9212.024	6717.3995	7502.229	8940.3075	5380.565	5878.711	7511.7555	7954.497
36	18858.819	9011.545	11697.1185	5464.5245	6204.808	4523.415	5874.076	8647.3085	4806.7155	7148.897	4146.9895	4744.165	3830.731	3830.731	4092.635	5532.7735	9047.149	6787.5035	7987.866	10581.8245	5840.22	6806.039	10564.3705	11694.321
37	19610.12	10017.16	17516.0975	6239.0715	4493.385	6872.874	6668.57	8964.6645	5409.7645	5066.968	4388.3265	3356.454	3959.501	3959.501	4566.616	3780.6395	6233.842	5687.3055	11373.13	12339.6275	6681.81	6508.473	10512.1865	12898.784
38	33800.88	16175.501	16037.5855	8801.0205	6245.562	7211.769	7778.071	12264.4375	4489.7815	5660.277	4644.8045	4293.434	5211.309	5211.309	5205.15	5608.1425	6611.537	5275.3775	10535.395	8809.9735	9232.712	7412.225	11008.1685	9139.108
39	41538.895	25630.382	16570.3155	12356.9285	9272.359	9900.465	4506.811	7490.9135	3696.2305	6001.414	7060.7975	5193.365	4289.924	4289.924	4689.412	7915.9895	12548.81	9429.6425	8835.386	7614.6425	9841.812	10239.294	12511.3475	9238.336
40	NA	34356.291	12341.7725	NA	NA	NA	NA	NA	NA	NA	NA	NA	NA	NA	NA	NA	NA	15385.9515	NA	NA	NA	10457.386	NA	NA
