# Supplementary material for: Bicoid gradient formation mechanism and dynamics revealed by protein lifetime analysis
Source: Mol Syst Biol. 2018 Sep 4;14(9):e8355. doi: 10.15252/msb.20188355 (PMC6121778; doi:10.15252/msb.20188355)
Supplement: Supplementary file 6 — Source Data for Figure 4 [file MSB-14-e8355-s005.zip › figure4-data/Fig4A-C_proteasome-inhibition/MG132-injections_mCherry-sfGFP-Bcd/un-normalized/MG132_green_allEmbryos.csv]

V1	V2	V3	V4	V5	V6	V7	V8	V9	V10	V11	V12	V13	V14	V15	V16	V17	V18
1	23712.341	15043.3155	19028.0325	19217.8305	4322.562	5479.993	5020.589	5117.1455	22104.519	10756.7015	18995.507	18995.507	14184.301	14184.301	7548.172	6711.9005	6406.863	7201.0015
2	26946.107	12520.0535	20406.1105	22727.6005	3891.366	5471.691	7427.24	4376.3075	14903.81	11252.3875	19244.145	19244.145	15295.447	15295.447	9394.862	6480.9705	5975.692	7056.9665
3	23900.001	11559.4535	24312.3785	25143.3295	3841.341	4826.352	9427.484	4105.5955	13749.675	12663.6675	21066.065	21066.065	14677.259	14677.259	9444.813	7793.3775	6117.985	9825.7145
4	20281.695	15634.6285	21503.5035	17640.0045	4632.296	5157.967	8525.034	4011.2735	13197.696	12750.8005	19258.7	19258.7	14381.314	14381.314	8506.467	9229.2005	8090.319	10687.9635
5	15250.962	15438.3215	22159.0955	16053.3075	3681.253	4863.972	5118.404	5906.2215	11048.219	14277.4585	17028.241	17028.241	13402.246	13402.246	6963.895	7128.0815	6707.294	9564.4455
6	14800.177	13795.5285	17658.0385	11928.5075	3716.443	4245.147	5222.073	3848.5225	9602.997	13930.1135	13696.386	13696.386	12443.425	12443.425	6688.628	7546.4525	6461.868	8289.7855
7	10104.276	12780.9895	14355.0385	9861.8975	4310.193	4296.291	4503.187	3972.7845	8198.876	13890.5895	13695.52	13695.52	11696.898	11696.898	5968.364	7274.4625	4968.506	7404.2435
8	10134.153	13114.7725	13340.1005	9570.5325	4140.23	4565.894	4117.069	4058.5525	7497.623	13623.3545	12200.899	12200.899	10067.709	10067.709	7458.818	8040.1705	4897.971	8170.1135
9	6596.204	10372.4045	8862.0685	6737.8255	3074.122	3905.651	3292.114	3114.7885	6462.079	11500.6865	10963.477	10963.477	8961.377	8961.377	5950.794	5900.6265	3289.282	8787.1775
10	7419.573	8004.8945	10010.6085	7382.1135	3824.497	4275.6	3338.556	4076.9025	5450.611	9869.1635	8439.508	8439.508	8089.929	8089.929	4936.274	6431.5855	3557.619	6968.8675
11	5593.025	5938.8535	7418.2885	5546.8915	3332.022	4122.118	2739.505	4408.4605	5517.707	9580.1845	8394.574	8394.574	5305.297	5305.297	5039.239	6417.8245	3072.343	5150.7585
12	4760.892	6228.9615	6491.5535	4867.5355	3922.574	3821.804	2928.269	5062.9225	4671.799	7797.5995	7815.9	7815.9	4845.798	4845.798	4164.354	4511.9185	2592.212	3686.9725
13	3998.789	6077.6145	5789.9145	3009.2875	3245.205	3778.22	2686.395	3952.4725	5175.528	6566.6605	5811.309	5811.309	4599.709	4599.709	3606.139	4609.5935	2631.256	4675.1695
14	2644.736	4992.2935	4028.7875	4178.4755	2807.015	3529.697	2511.996	4025.5475	5675.736	5610.7235	5732.737	5732.737	3445.855	3445.855	2907.379	4744.0245	2141.004	3351.6865
15	3280.232	5011.9005	3009.7185	2220.3275	3334.367	3554.646	2230.798	3469.7965	3853.706	4718.1485	4613.502	4613.502	3107.969	3107.969	3362.168	4073.5675	2494.686	3052.9915
16	5349.595	4084.3345	2847.7865	2222.2075	3161.987	3560.813	1940.867	2967.5615	4186.429	2581.9845	4132.538	4132.538	2769.451	2769.451	3140.891	3233.4275	1955.25	2382.3075
17	3655.275	4730.8025	4105.6875	2371.5785	2821.445	4002.18	2202.663	3401.0495	3256.892	2978.4435	3686.142	3686.142	2528.253	2528.253	3113.616	2996.6175	1752.361	1858.3885
18	2364.492	2247.9755	3103.3535	2117.0635	2969.155	3638.876	1722.126	3096.1445	2463.728	3390.7905	3185.192	3185.192	2314.397	2314.397	2998.942	2746.9345	1670.37	1900.0715
19	3693.464	4217.7675	2672.1355	2619.2585	2420.645	2918.847	1780.146	3300.3345	2751.702	2830.8685	3235.811	3235.811	2921.794	2921.794	1990.693	3382.6845	1739.911	1331.7115
20	3596.335	3126.6635	2470.3265	2381.1625	2584.845	3154.47	1959.815	2383.1975	2114.622	2690.2085	2853.462	2853.462	2581.115	2581.115	2669.68	3080.9805	1644.599	1002.0015
21	3947.279	4628.3335	2400.7905	3098.1075	2517.783	2440.436	2432.342	2318.6365	2051.272	2332.4285	2172.888	2172.888	2112.37	2112.37	2534.459	3144.8915	1628.838	1774.3915
22	4234.856	3770.4225	2156.0695	2814.7765	2212.615	2714.704	1856.134	2314.4065	2213.081	2544.1685	3062.4	3062.4	2252.842	2252.842	2990.63	2684.5265	1802.845	1547.2305
23	4332.983	4591.3825	2326.7525	2222.8645	1840.302	2232.272	1936.413	2696.3445	2861.085	3177.0435	2887.566	2887.566	1788.402	1788.402	2374.464	3401.7575	1689.499	2247.5185
24	3474.032	2447.4405	2369.4115	2497.2045	2424.731	3393.135	2511.941	2713.3135	3870.393	2555.5405	2337.15	2337.15	1804.624	1804.624	2421.15	3484.7515	1970.672	2467.9315
25	4197.935	3205.0825	1661.1285	2817.5615	1606.574	2633.152	2273.103	2594.8025	4003.49	3405.7555	2066.178	2066.178	1251.786	1251.786	2586.291	2985.9535	1593.242	2562.8645
26	4719.149	2785.8685	2847.2355	1463.9345	1884.427	2699.894	2893.662	1810.8085	3799.544	2877.4845	3419.125	3419.125	1147.176	1147.176	2873.179	2469.0505	3002.347	2731.0155
27	4203.563	4027.8695	2797.6255	2901.0665	1866.674	2828.057	2680.366	1851.7625	4060.127	3903.0685	2434.51	2434.51	1497.481	1497.481	3438.645	2916.1335	2730.189	3248.7795
28	4190.532	4614.7555	3221.8265	3981.2965	1972.871	1976.646	2636.024	2666.8855	2593.657	5511.7625	3084.662	3084.662	1818.887	1818.887	3247.854	3267.2615	2915.294	3313.7285
29	5214.115	4612.5795	2609.8925	2072.1805	1707.586	1937.871	2248.514	3106.4625	2253.637	4596.4975	3443.171	3443.171	2009.132	2009.132	3483.039	3304.5195	2757.629	2841.4665
30	6710.708	6097.1225	2888.4085	3433.6305	1643.292	2393.564	2084.537	2560.2145	2331.448	6325.3395	4739.059	4739.059	1957.477	1957.477	2412.392	3298.3185	3004.871	3268.0565
31	5173.727	7763.2065	4666.0995	2658.8765	1359.799	1951.718	1784.373	2388.8695	2517.355	6808.9625	4006.046	4006.046	2694.693	2694.693	3395.284	3710.8435	2451.575	3397.8685
32	6222.65	8077.8975	4211.5175	3533.0515	1785.765	1581.507	1751.715	2036.3865	2757.53	6360.7645	4542.978	4542.978	4354.888	4354.888	4627.04	3620.2905	2008.557	3232.9755
33	5863.112	6249.7995	3747.3345	2250.6315	1339.195	1444.356	2292.408	2792.8265	2303.118	4432.1985	4728.848	4728.848	4706.242	4706.242	3545.145	3459.2035	2256.749	3387.9675
34	5167.098	6130.2215	3896.0445	4050.0005	1028.291	1461.843	1984.24	3077.6765	2865.065	3057.0995	6877.86	6877.86	6774.461	6774.461	4426.251	4724.0875	3115.058	2507.1875
35	5871.944	7654.2855	3631.1395	2930.8175	1784.135	1417.576	1783.22	2788.9275	2708.977	2580.6315	5943.581	5943.581	5987.909	5987.909	3957.325	6299.1515	3471.913	2043.3375
36	9810.137	10105.3105	2645.1795	4312.7505	7719.232	1492.214	1620.147	2319.5175	2625.087	2564.2305	8064.966	8064.966	4709.752	4709.752	7827.538	6810.5225	2910.044	2278.8805
37	12101.944	12931.0915	3421.1785	3972.9925	6359.677	1896.027	1862.867	2725.1865	3218.262	2935.8825	6528.793	6528.793	4997.141	4997.141	6666.23	7380.7895	3456.773	3019.9875
38	10238.073	10651.7815	2462.8955	2386.0055	5314.852	1806.405	1881.148	2470.1595	3404.445	2707.2805	6753.717	6753.717	4342.203	4342.203	5431.923	8021.3355	3957.803	3746.0675
39	9959.942	7746.1475	2391.1095	3023.3575	3047.685	1699.707	1442.013	2379.4405	3206.632	3082.5745	6243.157	6243.157	3945.026	3945.026	6592.27	7394.2735	2913.706	3687.3555
40	NA	NA	NA	NA	2195.339	NA	NA	NA	3304.167	4720.3465	NA	NA	NA	NA	NA	NA	NA	NA
