# Supplementary material for: Bicoid gradient formation mechanism and dynamics revealed by protein lifetime analysis
Source: Mol Syst Biol. 2018 Sep 4;14(9):e8355. doi: 10.15252/msb.20188355 (PMC6121778; doi:10.15252/msb.20188355)
Supplement: Supplementary file 6 — Source Data for Figure 4 [file MSB-14-e8355-s005.zip › figure4-data/Fig4A-C_proteasome-inhibition/MG132-injections_mCherry-sfGFP-Bcd/un-normalized/MG132_red_allEmbryos.csv]

V1	V2	V3	V4	V5	V6	V7	V8	V9	V10	V11	V12	V13	V14	V15	V16	V17	V18
1	32323.7085	19413.957	24959.859	24836.464	9506.5765	5479.993	11344.959	11362.405	30316.6085	17841.0965	27054.7935	27054.7935	24265.1565	24265.1565	18160.657	17333.299	16071.587	16726.166
2	31017.5405	19959.178	24034.64	26397.437	7103.5335	5471.691	20025.398	12092.968	22666.7465	18705.2115	30790.5085	30790.5085	28717.1395	28717.1395	21180.243	21168.553	15774.132	18615.1
3	32143.2325	16949.369	27502.361	28121.656	9335.6915	4826.352	25217.097	10792.261	22529.9185	21503.2115	31842.2705	31842.2705	19550.3225	19550.3225	23728.353	23747.334	19138.677	20565.944
4	21271.2985	15881.11	27525.627	21526.343	10579.5585	5157.967	22126.746	11241.984	21874.1665	18698.4025	31014.8635	31014.8635	24879.1625	24879.1625	23209.763	25687.285	18299.31	22715.37
5	20687.7855	15938.75	27525.228	20364.488	10842.4615	4863.972	15657.051	12530.414	19389.6965	18230.5005	27964.6075	27964.6075	19463.1395	19463.1395	20792.466	21814.461	18327.818	22059.522
6	17921.0155	15148.184	24986.674	18583.205	10154.6205	4245.147	15103.041	11743.515	15051.2385	18455.2645	22701.3755	22701.3755	18961.7355	18961.7355	16474.765	19755.094	12701.526	18844.205
7	15170.9045	12892.651	19114.299	16630.57	10794.8645	4296.291	13668.181	11985.337	14640.5615	21756.1435	23785.0575	23785.0575	17392.0455	17392.0455	16449.19	19823.598	10911.967	18204.498
8	10245.8515	16049.866	14918.648	13057.066	10340.7765	4565.894	11392.467	11637.252	13678.8605	23129.9475	20477.5005	20477.5005	14899.5945	14899.5945	17133.595	15597.445	11424.439	20834.916
9	8974.6365	10413.066	13066.257	12180.459	9692.8685	3905.651	9743.115	8480.455	13746.4855	19072.9455	17287.1075	17287.1075	21429.8655	21429.8655	14879.272	16469.596	9092.652	20128.387
10	7720.6595	9599.734	10914.953	10832.48	8220.8155	4275.6	9599.486	8630.744	12484.3535	18277.5885	15847.8895	15847.8895	20992.9515	20992.9515	14006.253	13926.719	8190.812	17203.729
11	6912.6295	7812.291	9557.944	9543.793	9325.6085	4122.118	7946.144	9882.112	11428.9285	16558.8135	15516.9615	15516.9615	10908.7695	10908.7695	15012.839	15851.801	7888.86	14533.768
12	7336.9175	8298.769	7697.236	6624.936	9061.9545	3821.804	8037.085	12108.12	11949.2495	16848.4065	13748.5685	13748.5685	9068.1105	9068.1105	12791.032	11135.374	7790.357	11444.165
13	4038.7265	7706.954	8269.062	6009.815	7983.4455	3778.22	7171.188	10681.969	13017.0325	16601.7765	10902.1335	10902.1335	8352.0635	8352.0635	11689.186	10605.96	6511.794	8804.144
14	4265.8835	5502.772	6031.814	4357.762	8228.6085	3529.697	6339.584	9347.628	11604.8635	14399.1685	10414.8175	10414.8175	3699.8625	3699.8625	5657.352	8469.651	4917.497	7110.819
15	4886.3965	8619.205	5010.225	4729.181	9591.8125	3554.646	5882.014	8521.237	10690.7165	12138.7165	9266.3035	9266.3035	2372.5185	2372.5185	10093.459	8633.332	4259.597	6696.26
16	3676.3465	5827.532	5143.052	4495.433	8275.9275	3560.813	5036.536	6577.655	8747.4515	9656.1785	7588.4435	7588.4435	2536.8915	2536.8915	6293.582	8653.579	4662.607	5319.732
17	5328.2845	5427.844	3759.461	2504.352	6978.8945	4002.18	5123.682	7186.142	6582.0585	8756.2395	5256.9975	5256.9975	2716.5555	2716.5555	8935.796	8161.82	3756.599	4769.557
18	5248.9565	5301.885	4461.383	3040.706	7138.9465	3638.876	5216.761	6847.989	6066.6325	7646.1635	5622.0605	5622.0605	3221.5925	3221.5925	6828.888	7606.723	3146.536	3390.27
19	5979.6565	6906.466	3895.306	3057.546	5944.7105	2918.847	6303.387	7187.578	4168.1045	8122.8305	4797.5045	4797.5045	3305.2655	3305.2655	6697.287	7382.672	3175.032	3333.12
20	8323.8765	6728.823	6492.674	4492.711	5436.5095	3154.47	6527.149	6147.639	4109.6155	7314.1445	4414.1315	4414.1315	4018.0185	4018.0185	5715.448	8388.525	2846.141	3907.536
21	7343.2475	7275.943	4241.916	4372.199	5508.0815	2440.436	7060.553	5865.012	3675.3365	7654.7465	4945.9095	4945.9095	4239.7215	4239.7215	7987.01	7400.271	2563.995	4047.803
22	8298.8565	7252.687	4205.185	3913.417	4842.8295	2714.704	5448.225	5436.011	4256.8095	7299.4735	5127.1375	5127.1375	3765.7725	3765.7725	7402.494	7478.661	3527.862	3817.817
23	6416.7015	5723.124	3704.95	2909.709	5153.6185	2232.272	5818.688	5426.419	8091.3235	8295.4995	5278.9615	5278.9615	3191.5495	3191.5495	6985.237	6701.709	3415.499	6897.677
24	4637.1775	4317.132	2796.206	3616.581	3960.0205	3393.135	5271.298	4913.033	9719.7895	8521.9085	6008.9475	6008.9475	2715.8235	2715.8235	6282.682	5861.098	4435.044	10232.449
25	6479.3155	4066.431	3900.992	3977.464	4230.6515	2633.152	6532.212	5180.215	10596.4705	9792.9715	5521.4745	5521.4745	2731.1765	2731.1765	6050.688	5959.311	3724.889	10937.577
26	5636.6965	4042.825	5210.86	3413.522	4369.3195	2699.894	5744.532	4341.64	9634.5895	8841.8665	7045.2345	7045.2345	2545.7615	2545.7615	6610.82	5867.848	5175.886	11533.752
27	5770.2755	5029.459	6291.186	5369.729	4375.0635	2828.057	6591.537	3986.006	8137.4015	9918.5225	5187.9685	5187.9685	2589.9245	2589.9245	5684.068	6100.133	6561.94	12848.901
28	6117.3965	5791.634	6636.148	4337.262	5201.6725	1976.646	5904.057	4842.536	5293.4025	16446.3615	6893.4885	6893.4885	3287.2005	3287.2005	6823.195	6569.525	7110.706	13049.237
29	7264.6735	6716.573	5715.821	6922.809	3973.7745	1937.871	5805.688	5457.03	3877.5815	14497.6975	6457.2285	6457.2285	4571.7215	4571.7215	7738.144	7100.468	7653.55	14482.422
30	9021.0975	11192.798	7130.523	8210.791	3612.7855	2393.564	5286.819	5377.24	3932.1785	16954.2685	11252.1865	11252.1865	5727.2955	5727.2955	6890.838	7960.73	9230.601	13728.597
31	11592.3245	11075.627	7653.754	6082.712	3886.4505	1951.718	5151.41	4284.219	4681.2985	20909.2055	9525.2855	9525.2855	7435.9585	7435.9585	6032.583	8845.355	7118.404	14224.7
32	8257.7525	10465.856	7697.225	6693.023	2940.7595	1581.507	4952.139	3597.913	4642.0835	18637.0555	7115.6915	7115.6915	10742.9955	10742.9955	7679.598	9035.969	5133.37	12903.889
33	9651.9745	8623.307	6595.146	6071.558	2891.7455	1444.356	5135.629	4766.717	4697.5485	14638.2015	9811.8575	9811.8575	14292.4525	14292.4525	9592.917	9128.479	6468.082	13538.477
34	9076.7595	11796.331	7270.334	4667.711	2438.0255	1461.843	4535.741	4464.764	5115.6125	8841.4675	11851.9065	11851.9065	18228.7995	18228.7995	7928.942	12456.072	8517.853	7956.479
35	10743.6625	13430.77	7394.878	6418.25	2420.3875	1417.576	4072.144	4707.185	3848.6605	6975.4215	9342.1515	9342.1515	15370.2975	15370.2975	9204.021	14509.701	10006.296	3637.8
36	11767.0525	20911.127	7008.338	6237.574	1727.7075	1492.214	3086.891	3615.678	3985.3085	5142.1795	12037.2635	12037.2635	8580.1455	8580.1455	11438.524	15212.818	8578.644	5175.528
37	14639.6305	24030.145	5031.409	8335.466	1535.2525	1896.027	3513.908	4415.802	3665.8305	3333.5515	12480.9125	12480.9125	5964.9485	5964.9485	9350.978	15754.902	8726.939	10443.372
38	16064.0855	17258.6	2345.721	6501.939	1506.8025	1806.405	2771.592	5351.535	3805.4635	3617.8595	14755.7055	14755.7055	4456.7505	4456.7505	10873.217	18365.705	8381.348	12178.351
39	13744.4995	13354.164	4511.595	4643.29	2116.4545	1699.707	2630.116	5805.631	4814.8645	5018.9885	13086.2015	13086.2015	3661.5375	3661.5375	14563.726	17786.109	8581.203	11548.721
40	NA	NA	NA	NA	2328.2945	NA	NA	NA	4421.1095	7856.5265	NA	NA	NA	NA	NA	NA	NA	NA
