# Supplementary material for: Bicoid gradient formation mechanism and dynamics revealed by protein lifetime analysis
Source: Mol Syst Biol. 2018 Sep 4;14(9):e8355. doi: 10.15252/msb.20188355 (PMC6121778; doi:10.15252/msb.20188355)
Supplement: Supplementary file 7 — Source Data for Figure 5 [file MSB-14-e8355-s006.zip]

Archive with 87 entries (81 files):
- figure5-data/
- figure5-data/.DS_Store
- figure5-data/Data_description.txt
- figure5-data/carpets_emb3/
- figure5-data/carpets_emb3/Stack_carpets_emb3_green.tif
- figure5-data/carpets_emb3/Stack_carpets_emb3_red.tif
- figure5-data/quantification/
- figure5-data/quantification/Values_emb03_g_t08.txt
- figure5-data/quantification/Values_emb03_g_t09.txt
- figure5-data/quantification/Values_emb03_g_t10.txt
- figure5-data/quantification/Values_emb03_g_t11.txt
- figure5-data/quantification/Values_emb03_g_t12.txt
- figure5-data/quantification/Values_emb03_g_t13.txt
- figure5-data/quantification/Values_emb03_g_t14.txt
- figure5-data/quantification/Values_emb03_g_t15.txt
- figure5-data/quantification/Values_emb03_g_t16.txt
- figure5-data/quantification/Values_emb03_g_t17.txt
- figure5-data/quantification/Values_emb03_g_t18.txt
- figure5-data/quantification/Values_emb03_g_t19.txt
- figure5-data/quantification/Values_emb03_g_t20.txt
- figure5-data/quantification/Values_emb03_g_t21.txt
- figure5-data/quantification/Values_emb03_g_t22.txt
- figure5-data/quantification/Values_emb03_g_t23.txt
- figure5-data/quantification/Values_emb03_g_t24.txt
- figure5-data/quantification/Values_emb03_g_t25.txt
- figure5-data/quantification/Values_emb03_g_t26.txt
- figure5-data/quantification/Values_emb03_g_t27.txt
- figure5-data/quantification/Values_emb03_g_t28.txt
- figure5-data/quantification/Values_emb03_g_t29.txt
- figure5-data/quantification/Values_emb03_g_t30.txt
- figure5-data/quantification/Values_emb03_g_t31.txt
- figure5-data/quantification/Values_emb03_g_t32.txt
- figure5-data/quantification/Values_emb03_g_t33.txt
- figure5-data/quantification/Values_emb03_g_t34.txt
- figure5-data/quantification/Values_emb03_g_t35.txt
- figure5-data/quantification/Values_emb03_g_t36.txt
- figure5-data/quantification/Values_emb03_g_t37.txt
- figure5-data/quantification/Values_emb03_g_t38.txt
- figure5-data/quantification/Values_emb03_g_t39.txt
- figure5-data/quantification/Values_emb03_g_t40.txt
- figure5-data/quantification/Values_emb03_g_t41.txt
- figure5-data/quantification/Values_emb03_g_t42.txt
- figure5-data/quantification/Values_emb03_g_t43.txt
- figure5-data/quantification/Values_emb03_g_t44.txt
- figure5-data/quantification/Values_emb03_r_t08.txt
- figure5-data/quantification/Values_emb03_r_t09.txt
- figure5-data/quantification/Values_emb03_r_t10.txt
- figure5-data/quantification/Values_emb03_r_t11.txt
- figure5-data/quantification/Values_emb03_r_t12.txt
- figure5-data/quantification/Values_emb03_r_t13.txt
- figure5-data/quantification/Values_emb03_r_t14.txt
- figure5-data/quantification/Values_emb03_r_t15.txt
- figure5-data/quantification/Values_emb03_r_t16.txt
- figure5-data/quantification/Values_emb03_r_t17.txt
- figure5-data/quantification/Values_emb03_r_t18.txt
- figure5-data/quantification/Values_emb03_r_t19.txt
- figure5-data/quantification/Values_emb03_r_t20.txt
- figure5-data/quantification/Values_emb03_r_t21.txt
- figure5-data/quantification/Values_emb03_r_t22.txt
- figure5-data/quantification/Values_emb03_r_t23.txt
- figure5-data/quantification/Values_emb03_r_t24.txt
- figure5-data/quantification/Values_emb03_r_t25.txt
- figure5-data/quantification/Values_emb03_r_t26.txt
- figure5-data/quantification/Values_emb03_r_t27.txt
- figure5-data/quantification/Values_emb03_r_t28.txt
- figure5-data/quantification/Values_emb03_r_t29.txt
- figure5-data/quantification/Values_emb03_r_t30.txt
- figure5-data/quantification/Values_emb03_r_t31.txt
- figure5-data/quantification/Values_emb03_r_t32.txt
- figure5-data/quantification/Values_emb03_r_t33.txt
- figure5-data/quantification/Values_emb03_r_t34.txt
- figure5-data/quantification/Values_emb03_r_t35.txt
- figure5-data/quantification/Values_emb03_r_t36.txt
- figure5-data/quantification/Values_emb03_r_t37.txt
- figure5-data/quantification/Values_emb03_r_t38.txt
- figure5-data/quantification/Values_emb03_r_t39.txt
- figure5-data/quantification/Values_emb03_r_t40.txt
- figure5-data/quantification/Values_emb03_r_t41.txt
- figure5-data/quantification/Values_emb03_r_t42.txt
- __MACOSX/
- __MACOSX/figure5-data/
- __MACOSX/figure5-data/._.DS_Store
- __MACOSX/figure5-data/._carpets_emb3
- __MACOSX/figure5-data/._Data_description.txt
- __MACOSX/figure5-data/carpets_emb3/
- __MACOSX/figure5-data/carpets_emb3/._Stack_carpets_emb3_green.tif
- __MACOSX/figure5-data/carpets_emb3/._Stack_carpets_emb3_red.tif
