# Supplementary material for: Bicoid gradient formation mechanism and dynamics revealed by protein lifetime analysis
Source: Mol Syst Biol. 2018 Sep 4;14(9):e8355. doi: 10.15252/msb.20188355 (PMC6121778; doi:10.15252/msb.20188355)
Supplement: Supplementary file 7 — Source Data for Figure 5 [file MSB-14-e8355-s006.zip › figure5-data/Data_description.txt]

Data for Figure 5
---------------------

The uploaded images are "carpets" (2D projections of the embryo cortex, see text for more details), as the original SPIM data would be in the order of TB.

The images were background and autofluorescence corrrected by linear unmixing (see methods in the text and Appendix Figure S13).

Due to the aquisition in the MuViSPIM, 4 images were aquired for each embryo: first 2 opposing views, then it was rotated 90 deg and 2 more opposing views were imaged. This embryo is fully fused. In some time frames, big holes appear, this are due to the embryo moving to the edge of the imaged volume.

Time frames were aquired 6 min apart.

See the text for details on then quantification of these images.
