# Supplementary material for: Bicoid gradient formation mechanism and dynamics revealed by protein lifetime analysis
Source: Mol Syst Biol. 2018 Sep 4;14(9):e8355. doi: 10.15252/msb.20188355 (PMC6121778; doi:10.15252/msb.20188355)
Supplement: Supplementary file 7 — Source Data for Figure 5 [file MSB-14-e8355-s006.zip › figure5-data/quantification/Values_emb03_g_t08.txt]

0	34.0606
1	36.7214
2	40.6195
3	43.7921
4	48.7113
5	54.5017
6	59.4705
7	66.9007
8	71.6439
9	75.9444
10	77.2365
11	78.1170
12	76.1305
13	74.9125
14	74.5884
15	75.1549
16	76.7534
17	79.6263
18	81.8148
19	84.0741
20	90.2189
21	94.3249
22	98.1944
23	103.2685
24	106.5244
25	109.4049
26	109.7609
27	109.2424
28	105.5379
29	104.5227
30	100.3148
31	99.4402
32	100.4562
33	104.1456
34	107.8291
35	112.0227
36	114.3047
37	112.0059
38	109.9840
39	105.2214
40	106.6692
41	104.9739
42	105.5412
43	102.3434
44	100.6928
45	98.1481
46	98.6961
47	100.7904
48	103.5362
49	105.2155
50	106.9116
51	106.4916
52	103.1641
53	98.5825
54	93.5210
55	88.2626
56	82.3131
57	79.4747
58	76.9604
59	76.0396
60	74.8367
61	71.4141
62	68.4512
63	64.5598
64	61.3948
65	58.3569
66	57.3737
67	56.8611
68	57.3165
69	56.6978
70	56.3258
71	57.5278
72	57.3157
73	59.9503
74	59.1524
75	60.6288
76	61.5816
77	64.1785
78	64.9242
79	66.2744
80	66.3190
81	67.2003
82	67.5126
83	67.8923
84	67.0631
85	65.2365
86	63.7795
87	60.1625
88	57.8316
89	54.6237
90	53.1027
91	52.4832
92	51.3771
93	51.4276
94	50.3670
95	48.9949
96	47.7980
97	47.5093
98	47.3434
99	46.5210
100	46.2273
101	46.3123
102	45.6995
103	44.6919
104	44.5783
105	44.2163
106	44.9099
107	44.1364
108	44.4091
109	44.2155
110	43.8123
111	44.0194
112	43.4655
113	43.9141
114	43.4705
115	43.2020
116	43.5564
117	42.9722
118	43.5261
119	43.7264
120	44.1103
121	43.9529
122	44.7946
123	44.6490
124	44.9285
125	45.4840
126	44.9099
127	45.4015
128	44.6338
129	44.8123
130	45.2786
131	45.3779
132	44.5295
133	44.6902
134	44.6835
135	44.8232
136	43.7071
137	44.0682
138	43.8552
139	43.9756
140	43.5345
141	44.2416
142	44.1389
143	44.0943
144	43.8308
145	44.2424
146	43.8721
147	43.3072
148	43.4091
149	43.1279
150	43.6574
151	42.9082
152	43.4411
153	43.2921
154	43.7323
155	43.7146
156	43.7593
157	43.1852
158	43.4074
159	44.2668
160	44.3359
161	42.7963
162	43.4604
163	43.1423
164	42.4907
165	43.4276
166	44.1776
167	44.9158
168	45.0800
169	44.7828
170	45.4790
171	45.2020
172	46.0017
173	46.7786
174	47.4857
175	47.6566
176	46.6035
177	47.1010
178	47.3973
179	46.3359
180	45.9865
181	45.4057
182	44.7769
183	45.2382
184	44.5143
185	43.6338
186	43.2197
187	43.4722
188	43.5623
189	44.0185
190	42.9823
191	42.8316
192	42.5253
193	42.9529
194	42.9722
195	42.9773
196	43.9167
197	43.2071
198	44.0505
199	43.6894
200	43.7231
201	42.5774
202	42.5328
203	41.7854
204	40.7180
205	40.8998
206	40.4226
207	39.9722
208	40.1717
209	40.4529
210	40.0539
211	39.8098
212	40.2828
213	40.1473
214	40.4697
215	41.0455
216	41.3266
217	40.8737
218	42.0901
219	41.2593
220	40.9739
221	41.0404
222	39.8081
223	39.4949
224	39.2753
225	39.5135
226	39.3729
227	39.5261
228	39.8266
229	40.4790
230	41.5362
231	40.9933
232	41.9512
233	41.0455
234	40.9209
235	40.3215
236	40.1136
237	40.5042
238	39.8535
239	40.1481
240	40.2854
241	39.8199
242	39.7483
243	39.5715
244	39.2088
245	39.5404
246	39.2601
247	39.5059
248	38.8039
249	39.1077
250	38.7424
251	38.6742
252	38.7938
253	37.3392
254	38.0202
255	38.2247
256	39.0505
257	39.1254
258	39.0059
259	37.3914
260	37.8308
261	37.8931
262	37.7458
263	37.5387
264	37.8561
265	37.6658
266	37.0446
267	36.7988
268	36.1364
269	35.7104
270	35.6322
271	35.5429
272	35.0724
273	34.7626
274	34.1490
275	34.2736
276	34.6978
277	34.3300
278	35.0194
279	35.4823
280	36.2071
281	36.3241
282	37.6650
283	38.1465
284	37.8258
285	38.7778
286	39.2609
287	39.8998
288	40.4369
289	40.0976
290	39.8771
291	40.5505
292	39.2062
293	38.1970
294	36.7710
295	36.0800
296	35.0118
297	35.1204
298	34.5682
299	34.9949
300	33.9731
301	34.8300
302	34.6111
303	35.6094
304	34.6330
305	35.6987
306	35.3687
307	36.4335
308	35.8005
309	36.4099
310	36.5354
311	37.0253
312	36.8325
313	37.0715
314	36.2273
315	37.1852
316	37.3215
317	36.6077
318	36.2694
319	36.0480
320	36.2921
321	35.9638
322	36.3232
323	35.9857
324	36.0623
325	35.5126
326	35.3485
327	34.4697
328	34.6103
329	33.8939
330	34.3443
331	34.0631
332	34.4613
333	34.1380
334	34.8157
335	34.6052
336	35.2559
337	35.3039
338	34.9798
339	34.9747
340	35.3173
341	36.0657
342	36.7247
343	36.7475
344	36.8847
345	37.3241
346	37.0000
347	36.8098
348	36.2980
349	36.4167
350	36.9966
351	37.5345
352	37.8805
353	37.7786
354	39.7071
355	39.8316
356	40.1658
357	41.2382
358	40.7769
359	41.9562
360	42.7096
361	41.9646
362	42.1338
363	41.0042
364	40.7811
365	39.0412
366	38.9571
367	38.0682
368	38.1919
369	37.9815
370	38.0682
371	39.5564
372	41.2525
373	42.6473
374	43.8906
375	43.8796
376	44.7045
377	42.7534
378	42.5934
379	41.0800
380	40.3939
381	39.6330
382	39.0118
383	38.4613
384	37.7121
385	37.9141
386	36.5135
387	36.4924
388	36.0412
389	36.4655
390	37.3199
391	38.1582
392	38.2601
393	38.6052
394	38.2576
395	38.5783
396	37.8485
397	38.4007
398	36.6902
399	36.6212
400	35.2281
401	35.9209
402	36.3502
403	37.0194
404	37.5429
405	37.2879
406	37.1456
407	37.2096
408	37.3939
409	37.7912
410	38.2146
411	38.6094
412	38.8367
413	39.1322
414	38.4141
415	38.9082
416	38.3207
417	38.8939
418	39.6027
419	40.3460
420	40.6406
421	41.2542
422	41.5269
423	40.8190
424	40.3493
425	40.2626
426	40.3897
427	39.2340
428	39.6204
429	38.4242
430	38.2121
431	38.0648
432	37.8266
433	39.0749
434	38.9966
435	40.0564
436	41.4478
437	42.6263
438	45.1869
439	47.0926
440	47.4428
441	47.9200
442	48.1448
443	47.1347
444	47.6002
445	46.7407
446	46.0017
447	44.5438
448	44.0766
449	43.3805
450	42.8064
451	42.5202
452	41.5732
453	42.1229
454	42.0960
455	41.4487
456	41.8864
457	42.2365
458	43.4444
459	43.3342
460	44.1507
461	44.7609
462	45.1204
463	45.3855
464	44.6456
465	43.9032
466	43.3434
467	42.8965
468	42.4689
469	41.7407
470	41.8468
471	41.5008
472	40.9958
473	41.9621
474	43.7332
475	45.0614
476	47.6742
477	49.0379
478	50.7685
479	52.3241
480	53.6086
481	54.7281
482	54.7609
483	55.3914
484	55.6086
485	55.8721
486	54.2231
487	52.5438
488	51.5126
489	50.4369
490	49.6507
491	50.0884
492	51.6877
493	53.4588
494	53.7955
495	51.8552
496	49.6448
497	47.9503
498	46.0976
499	43.8283
500	44.1086
501	43.8005
502	43.8215
503	45.2424
504	47.5278
505	49.1835
506	50.8552
507	49.9655
508	48.7172
509	46.8628
510	45.4411
511	44.6582
512	44.4882
513	45.2180
514	46.3645
515	46.8981
516	46.7340
517	46.5699
518	46.3830
519	46.3636
520	44.7744
521	43.4470
522	42.5109
523	42.1170
524	41.1995
525	41.4234
526	41.8544
527	42.3527
528	43.1810
529	43.1195
530	43.2197
531	42.5109
532	42.1919
533	41.8695
534	41.7761
535	42.5690
536	43.3047
537	45.0042
538	45.5463
539	46.0901
540	46.8838
541	48.2500
542	49.0909
543	49.5741
544	50.3502
545	50.6684
546	50.4933
547	49.2551
548	47.8678
549	47.1288
550	45.4958
551	44.0859
552	44.1860
553	42.9276
554	42.9781
555	42.7635
556	43.1456
557	43.1136
558	43.3342
559	44.5185
560	45.6162
561	47.1658
562	47.4310
563	48.0412
564	47.6709
565	48.3291
566	48.6810
567	49.9680
568	50.4116
569	51.1768
570	52.0926
571	52.0791
572	51.8039
573	52.1768
574	47.2593
575	45.8653
576	45.2946
577	45.6237
578	44.4790
579	43.8880
580	42.7340
581	41.9672
582	41.2003
583	40.6010
584	40.4848
585	40.7593
586	41.6279
587	40.1263
588	41.7458
589	42.9184
590	43.3577
591	44.0463
592	40.9444
593	38.8005
594	37.2332
595	36.2037
596	35.1928
597	34.5758
598	34.4756
599	34.1675
600	33.6086
601	33.9588
602	35.5918
603	36.8788
604	38.3418
605	40.1027
606	39.8729
607	39.2104
608	37.6936
609	34.9722
610	32.2887
611	30.3325
612	29.1187
613	28.3148
614	28.8914
615	28.9184
616	28.7492
617	29.1406
618	30.6019
619	31.8056
620	32.5850
621	33.6313
622	34.4234
623	35.0084
624	36.6145
625	37.7652
626	39.3468
627	39.0463
628	39.5968
629	38.3939
630	37.7332
631	36.7736
632	36.0076
633	35.9924
634	36.2946
635	37.0724
636	37.2416
637	38.2921
638	39.6473
639	42.8855
640	45.1330
641	46.1221
642	47.3056
643	46.6591
644	44.9579
645	43.4226
646	40.7407
647	39.5539
648	38.0455
649	37.8603
650	38.0581
651	39.4630
652	38.8695
653	38.9907
654	38.5463
655	37.4377
656	37.1263
657	37.5707
658	38.1633
659	38.2761
660	39.2045
661	40.2088
662	41.0623
663	42.2146
664	44.4655
665	46.4301
666	48.7551
667	49.2584
668	48.1414
669	46.4470
670	44.5101
671	42.8830
672	41.9318
673	41.2273
674	41.1995
675	40.3965
676	42.8207
677	42.6801
678	43.2492
679	43.9436
680	45.7298
681	47.4739
682	47.5051
683	47.4756
684	45.8468
685	45.3350
686	44.8897
687	45.3199
688	45.4251
689	47.4891
690	49.4613
691	52.4705
692	54.1843
693	56.4116
694	56.8199
695	57.2542
696	54.6397
697	53.4655
698	52.2382
699	51.3199
700	49.5455
701	49.1902
702	48.8072
703	47.7820
704	47.4487
705	48.2593
706	48.7222
707	49.5850
708	49.9545
709	50.9672
710	51.6751
711	50.1439
712	47.9613
713	44.9848
714	42.3906
715	41.7601
716	42.5152
717	42.0429
718	42.8367
719	44.0564
720	44.5657
721	42.4949
722	41.9478
723	40.9646
724	40.0421
725	39.9588
726	38.9259
727	38.0210
728	38.3502
729	37.2753
730	37.5783
731	37.8527
732	36.8316
733	35.5901
734	36.4360
735	37.6448
736	39.7214
737	42.7189
738	46.0337
739	46.5497
740	46.4983
741	45.1801
742	43.8771
743	41.0480
744	41.1650
745	41.8763
746	44.7071
747	46.3215
748	47.2997
749	47.7912
750	48.2736
751	47.8215
752	47.2264
753	45.9377
754	45.0800
755	44.6389
756	43.2130
757	42.3636
758	45.9057
759	44.4815
760	44.5219
761	45.2475
762	45.4057
763	46.6473
764	48.2820
765	49.1288
766	49.6717
767	50.8678
768	52.4461
769	55.8131
770	58.7542
771	60.2525
772	60.1296
773	61.4184
774	59.8603
775	58.9352
776	57.6347
777	55.3325
778	55.3704
779	55.1818
780	55.4158
781	54.0648
782	52.5328
783	52.8325
784	54.5337
785	55.3569
786	56.3796
787	55.9579
788	56.1507
789	56.7357
790	56.9057
791	54.8721
792	52.8535
793	50.2037
794	48.3215
795	46.5875
796	45.0766
797	43.2062
798	43.3973
799	43.3712
800	44.3847
801	46.0345
802	47.7525
803	48.7525
804	49.8721
805	51.0934
806	51.0859
807	51.0480
808	52.3493
809	52.9007
810	53.7736
811	54.4949
812	55.8409
813	55.6069
814	54.7020
815	52.8981
816	50.7458
817	48.2854
818	47.2407
819	46.9369
820	48.8594
821	49.0892
822	50.1423
823	50.5328
824	51.1279
825	51.9200
826	53.2054
827	54.8763
828	55.2938
829	55.2180
830	54.7231
831	54.2298
832	53.1928
833	51.9150
834	52.8931
835	55.0556
836	56.7702
837	59.3325
838	60.5699
839	59.5968
840	60.0202
841	58.2997
842	55.8350
843	54.7407
844	52.8106
845	50.4722
846	49.0328
847	48.2955
848	49.6827
849	51.1625
850	54.1035
851	53.4722
852	52.6919
853	49.9638
854	48.4604
855	46.1734
856	45.0791
857	45.1170
858	46.0109
859	47.6195
860	48.8889
861	49.3956
862	51.2113
863	51.8493
864	54.4966
865	56.6397
866	56.0884
867	53.3712
868	52.3392
869	49.5354
870	46.0185
871	45.3039
872	44.9790
873	45.5808
874	46.2037
875	46.7736
876	49.6793
877	49.8998
878	51.4630
879	51.6271
880	51.8704
881	52.1195
882	51.4646
883	49.3291
884	45.1515
885	42.4099
886	39.1709
887	35.5152
888	33.4066
889	31.8704
890	31.3914
891	32.7593
892	32.2963
893	31.0606
894	31.4301
895	29.2214
896	28.3771
897	27.3300
898	31.0101
899	34.6120
900	37.0471
901	39.9933
902	40.6465
903	39.6608
904	37.1254
905	35.7626
906	34.9891
907	35.8468
908	35.8645
909	38.4722
910	39.1524
911	37.4646
