# Supplementary material for: Bicoid gradient formation mechanism and dynamics revealed by protein lifetime analysis
Source: Mol Syst Biol. 2018 Sep 4;14(9):e8355. doi: 10.15252/msb.20188355 (PMC6121778; doi:10.15252/msb.20188355)
Supplement: Supplementary file 7 — Source Data for Figure 5 [file MSB-14-e8355-s006.zip › figure5-data/quantification/Values_emb03_g_t09.txt]

0	17.1305
1	19.0387
2	21.2466
3	24.9470
4	28.8375
5	32.3182
6	36.1035
7	39.7475
8	45.3199
9	49.4907
10	52.8426
11	58.4066
12	63.2416
13	65.7189
14	68.0286
15	69.9285
16	71.3485
17	72.8451
18	73.3510
19	75.0362
20	78.1162
21	80.4116
22	83.4141
23	87.4268
24	92.7281
25	100.7845
26	108.5833
27	114.0042
28	113.5261
29	113.9343
30	112.2163
31	109.8182
32	107.2475
33	107.8704
34	106.4545
35	108.2635
36	110.6852
37	109.1271
38	113.4209
39	111.6364
40	111.9646
41	111.7458
42	112.0429
43	111.8485
44	109.6776
45	107.7079
46	104.1077
47	101.8476
48	99.1229
49	99.4613
50	100.2938
51	102.7433
52	104.7551
53	105.8249
54	105.3620
55	105.4276
56	103.9150
57	100.9007
58	98.4461
59	93.6742
60	90.9966
61	89.2643
62	88.1397
63	88.0497
64	87.5236
65	84.6254
66	81.2854
67	76.1919
68	70.9949
69	66.1827
70	64.6498
71	64.5884
72	64.6549
73	63.3308
74	62.6742
75	62.6928
76	63.5774
77	64.0177
78	66.2391
79	68.0253
80	68.6641
81	69.2256
82	70.1061
83	70.6330
84	71.5842
85	71.5000
86	71.3603
87	71.2003
88	71.6473
89	71.2534
90	69.3746
91	68.1944
92	65.9638
93	63.9689
94	64.5059
95	66.3830
96	67.0328
97	65.3544
98	64.1178
99	61.3089
100	59.2820
101	57.6439
102	57.5219
103	57.4402
104	57.9192
105	57.9672
106	60.0943
107	60.5278
108	59.5236
109	59.2155
110	57.3434
111	55.9739
112	54.2433
113	52.7045
114	51.6810
115	51.4983
116	51.4461
117	51.0715
118	51.4697
119	52.1406
120	52.6313
121	53.3990
122	54.3822
123	56.1305
124	56.8729
125	57.3493
126	57.6658
127	58.4242
128	59.6700
129	59.3476
130	61.5253
131	59.9343
132	59.5471
133	59.3965
134	59.1667
135	58.3594
136	56.8897
137	55.8636
138	55.6212
139	55.0042
140	54.9646
141	54.4301
142	54.0303
143	52.6717
144	52.4975
145	52.8923
146	53.8956
147	54.3131
148	53.7988
149	54.6136
150	54.7466
151	55.5732
152	55.6406
153	54.2239
154	53.4714
155	51.9806
156	52.0236
157	50.8333
158	50.1894
159	49.7811
160	50.2323
161	49.5859
162	50.3586
163	51.1069
164	51.3190
165	52.6322
166	53.6961
167	54.0993
168	54.3889
169	53.7365
170	54.8249
171	54.5429
172	55.3047
173	56.0884
174	55.7264
175	56.6734
176	57.8325
177	59.3367
178	58.7045
179	56.9579
180	56.4537
181	55.4933
182	54.9512
183	52.8847
184	53.0606
185	52.1852
186	53.3510
187	54.1406
188	54.7407
189	54.3468
190	54.8981
191	54.4966
192	54.4545
193	55.4655
194	56.7045
195	56.2466
196	57.4066
197	57.5295
198	57.3939
199	56.8965
200	54.7172
201	54.0000
202	54.0227
203	54.6557
204	54.4562
205	55.7433
206	55.5825
207	55.2660
208	55.7938
209	53.1717
210	52.3939
211	51.4394
212	49.9756
213	50.2727
214	50.0657
215	49.9562
216	50.2694
217	50.8047
218	51.5808
219	52.0976
220	52.3072
221	52.1675
222	51.2189
223	51.4049
224	50.7374
225	51.8906
226	51.0556
227	51.6717
228	51.4806
229	51.3687
230	51.1195
231	50.1439
232	48.5758
233	47.8258
234	47.6650
235	47.0505
236	48.0606
237	48.7601
238	50.3981
239	51.4200
240	52.2988
241	52.2845
242	52.3426
243	51.8367
244	51.4747
245	48.7306
246	46.7938
247	46.2593
248	45.5286
249	45.9520
250	46.4907
251	48.0522
252	49.6364
253	50.2736
254	50.9116
255	51.2694
256	51.9259
257	50.5707
258	49.3855
259	48.1742
260	45.7811
261	45.2862
262	43.6338
263	44.4916
264	45.2365
265	46.4596
266	46.9352
267	46.1625
268	45.8939
269	43.8796
270	42.7929
271	41.3948
272	41.0640
273	40.9621
274	41.1700
275	41.4066
276	41.0227
277	41.5185
278	41.1742
279	40.9722
280	40.8561
281	40.0623
282	41.0219
283	40.7904
284	40.8746
285	41.8131
286	41.1002
287	42.0926
288	41.7988
289	41.4032
290	42.3249
291	44.5825
292	45.8157
293	46.8948
294	48.3359
295	49.1726
296	48.2879
297	47.3889
298	46.2104
299	45.0455
300	43.2357
301	42.6035
302	43.2475
303	44.6928
304	44.5951
305	44.8502
306	44.5715
307	44.4428
308	44.2988
309	43.9150
310	44.6019
311	44.8207
312	43.5951
313	43.4242
314	42.6810
315	42.4108
316	40.7685
317	41.2433
318	40.7778
319	40.7929
320	39.6768
321	39.4545
322	39.4714
323	38.9663
324	39.5564
325	40.5042
326	40.7079
327	41.3586
328	42.0210
329	42.8114
330	43.8847
331	45.0808
332	44.9461
333	44.5816
334	44.0749
335	42.9453
336	42.2348
337	40.6364
338	41.5446
339	43.3165
340	43.6616
341	44.0168
342	44.2938
343	42.7113
344	41.6759
345	40.6162
346	41.0067
347	41.4747
348	42.4554
349	42.6397
350	43.0008
351	44.2820
352	44.6987
353	45.3283
354	45.6919
355	47.0210
356	47.1877
357	46.8620
358	46.7652
359	46.9697
360	46.6305
361	45.1364
362	45.1700
363	44.1002
364	44.5455
365	44.0564
366	45.7576
367	46.3788
368	48.9419
369	50.2702
370	51.2458
371	51.3089
372	52.1557
373	53.2407
374	54.1835
375	55.0362
376	55.9444
377	56.3148
378	54.6776
379	52.6187
380	49.3931
381	47.2281
382	45.0892
383	44.0909
384	43.7921
385	43.6254
386	44.4285
387	46.2710
388	48.3662
389	50.6204
390	52.8653
391	55.4588
392	56.6608
393	59.2323
394	59.8199
395	59.6010
396	58.5758
397	57.4840
398	55.2357
399	53.9840
400	51.8519
401	49.0673
402	46.2029
403	45.3493
404	43.7374
405	44.5657
406	44.2475
407	45.0951
408	45.3039
409	45.8089
410	44.9848
411	45.6692
412	46.0985
413	46.6271
414	47.9604
415	49.0724
416	50.7323
417	51.0387
418	50.8182
419	49.2290
420	48.3165
421	48.1978
422	48.5185
423	48.8274
424	48.6852
425	49.4672
426	48.4714
427	47.5741
428	46.9781
429	46.4764
430	46.4613
431	47.2778
432	48.8923
433	50.0471
434	50.8098
435	51.1810
436	52.3662
437	52.7020
438	53.1170
439	52.7466
440	52.7534
441	52.1717
442	52.2761
443	52.3544
444	52.4461
445	53.0379
446	53.6372
447	53.2357
448	54.0429
449	55.8215
450	57.2222
451	58.6221
452	58.3603
453	59.2197
454	58.0438
455	57.2003
456	57.1902
457	55.4663
458	55.7694
459	56.2054
460	57.2753
461	56.7727
462	56.7180
463	56.4066
464	54.9722
465	54.1978
466	53.1557
467	54.5337
468	55.1380
469	56.8493
470	57.8325
471	58.7955
472	60.3241
473	61.5783
474	62.4444
475	62.7576
476	65.3056
477	63.5614
478	61.3779
479	59.9024
480	59.1734
481	58.4731
482	57.3577
483	57.0741
484	56.3207
485	54.8316
486	54.4722
487	54.6835
488	56.6540
489	58.9444
490	63.0539
491	65.1978
492	68.6759
493	69.3822
494	67.5076
495	66.8114
496	65.5976
497	64.0438
498	62.3013
499	60.8603
500	59.3485
501	59.9175
502	59.7290
503	61.2189
504	59.7003
505	60.8359
506	59.7879
507	59.5303
508	57.4116
509	55.9209
510	53.3215
511	51.1540
512	50.0614
513	49.9655
514	50.1549
515	50.6448
516	52.5816
517	55.8081
518	57.8948
519	60.6751
520	62.8401
521	63.4251
522	62.7719
523	62.2753
524	61.1178
525	59.3443
526	57.8165
527	56.3022
528	57.1204
529	58.5311
530	59.6414
531	60.1347
532	60.3628
533	61.2694
534	61.1145
535	60.9082
536	61.1128
537	60.9150
538	60.4411
539	60.4604
540	60.1431
541	58.3931
542	57.0168
543	57.2879
544	56.9739
545	57.8998
546	58.5421
547	58.2306
548	59.2003
549	61.0446
550	61.2525
551	61.4032
552	62.1002
553	61.1961
554	61.2264
555	60.1128
556	59.9226
557	59.0993
558	58.0808
559	57.8098
560	57.1667
561	56.9630
562	58.1591
563	57.9251
564	58.5758
565	59.1658
566	59.6204
567	60.7012
568	61.7155
569	61.8544
570	61.3039
571	59.9343
572	57.8081
573	57.0968
574	58.8333
575	57.8106
576	57.8114
577	56.3165
578	56.3485
579	55.5168
580	56.2130
581	58.0093
582	58.9747
583	61.2736
584	62.1035
585	62.3173
586	62.4882
587	60.2012
588	59.9015
589	60.2146
590	61.7054
591	64.2971
592	65.1742
593	65.6709
594	65.2391
595	64.3249
596	63.6372
597	60.5067
598	57.6574
599	56.6860
600	55.7214
601	55.0093
602	55.6237
603	55.6195
604	56.6380
605	56.3106
606	56.5623
607	58.3072
608	58.2003
609	57.4478
610	56.5985
611	56.3662
612	56.1389
613	55.5732
614	55.0017
615	52.9428
616	51.9899
617	52.8796
618	53.9066
619	54.8763
620	56.8880
621	57.8333
622	59.9386
623	60.5421
624	60.7054
625	58.8552
626	58.0943
627	56.5446
628	56.7071
629	57.1103
630	58.7247
631	59.3384
632	61.4057
633	60.6145
634	61.5084
635	59.9621
636	60.2685
637	60.7003
638	62.9874
639	64.5101
640	67.7593
641	67.4722
642	67.7121
643	66.4217
644	65.2997
645	63.1675
646	59.8064
647	56.0766
648	55.1717
649	52.2458
650	51.1692
651	49.8114
652	49.0210
653	49.3131
654	50.1263
655	50.9234
656	51.1439
657	51.7668
658	51.5278
659	50.7298
660	49.4470
661	48.7340
662	47.3965
663	47.5328
664	48.4882
665	50.5446
666	51.5337
667	53.5976
668	54.2525
669	53.8662
670	52.8805
671	51.6835
672	49.5379
673	48.2348
674	47.0556
675	48.1237
676	48.7391
677	49.2702
678	49.9823
679	51.1322
680	51.5926
681	51.2205
682	52.1145
683	53.2971
684	52.9731
685	52.3577
686	51.9082
687	50.2247
688	49.3199
689	50.0362
690	50.4167
691	52.0758
692	51.8148
693	52.8678
694	54.8830
695	54.5084
696	55.0842
697	54.3224
698	53.2458
699	54.3485
700	53.0833
701	53.9537
702	55.1347
703	56.3872
704	57.2955
705	58.8653
706	59.7475
707	60.8594
708	60.6886
709	60.4066
710	61.9394
711	62.1153
712	62.8864
713	62.6843
714	63.2315
715	62.2988
716	60.9428
717	60.3636
718	60.0539
719	59.5993
720	61.0505
721	61.9916
722	61.5345
723	60.4335
724	57.7475
725	56.0859
726	55.2483
727	53.7113
728	53.4672
729	53.0968
730	53.4857
731	53.2281
732	52.1439
733	51.3880
734	52.5699
735	53.9545
736	55.2121
737	55.9562
738	56.8258
739	57.3754
740	57.8586
741	57.2424
742	56.7971
743	56.7290
744	56.9983
745	55.7963
746	53.1650
747	50.2584
748	48.4327
749	47.9554
750	48.4293
751	48.5370
752	48.4596
753	49.4958
754	51.9377
755	54.6187
756	56.9588
757	58.6566
758	59.8468
759	58.5556
760	57.2736
761	55.5774
762	54.7727
763	55.2744
764	55.7769
765	55.4024
766	54.9604
767	54.3291
768	53.5699
769	55.6086
770	57.0513
771	58.2037
772	55.7037
773	51.7365
774	49.0842
775	47.5345
776	47.2012
777	50.0749
778	52.8493
779	54.4689
780	58.6271
781	60.3030
782	62.6557
783	64.7315
784	68.3409
785	69.7449
786	73.5715
787	79.2012
788	80.6919
789	79.6684
790	77.7189
791	74.7980
792	69.9992
793	67.7854
794	65.4091
795	66.2323
796	64.7643
797	60.6439
798	60.0825
799	59.9907
800	60.3611
801	61.4722
802	61.1793
803	60.9545
804	59.6229
805	56.7542
806	53.8114
807	50.7997
808	50.9495
809	50.2525
810	49.0816
811	47.7626
812	47.6279
813	47.4032
814	48.8855
815	50.7896
816	53.6170
817	56.7517
818	58.6616
819	58.2862
820	60.5547
821	60.3805
822	60.1768
823	58.5909
824	57.9705
825	58.6970
826	57.6423
827	56.6978
828	53.5084
829	53.9604
830	54.3022
831	55.5379
832	55.6170
833	56.5370
834	59.6641
835	60.9588
836	60.9655
837	60.1414
838	60.9840
839	58.4756
840	56.9352
841	55.4327
842	55.0396
843	53.6944
844	55.0783
845	56.4453
846	57.1187
847	57.1397
848	55.8662
849	55.0034
850	53.7618
851	52.1650
852	49.4099
853	48.7719
854	47.9966
855	49.6094
856	52.1860
857	53.8072
858	54.4049
859	51.3662
860	47.7113
861	45.5901
862	44.9259
863	44.0581
864	42.7601
865	42.7525
866	45.6204
867	46.5732
868	45.4689
869	44.2719
870	43.1069
871	40.7205
872	40.1835
873	39.2576
874	37.6852
875	36.0993
876	34.8552
877	34.1431
878	34.1818
879	34.6675
880	37.4040
881	39.5042
882	41.8342
883	43.0875
884	44.7399
885	46.1187
886	44.8813
887	39.4301
888	35.3165
889	31.7146
890	28.9663
891	27.7786
892	25.3594
893	25.2854
894	24.2668
895	24.1911
896	24.0867
897	22.7879
898	23.5202
899	25.1103
900	28.0042
901	31.2079
902	33.9428
903	34.3981
904	33.2475
905	32.1886
906	30.9125
907	32.2458
908	30.9150
909	30.2315
910	29.1111
911	26.2660
