# Supplementary material for: Bicoid gradient formation mechanism and dynamics revealed by protein lifetime analysis
Source: Mol Syst Biol. 2018 Sep 4;14(9):e8355. doi: 10.15252/msb.20188355 (PMC6121778; doi:10.15252/msb.20188355)
Supplement: Supplementary file 7 — Source Data for Figure 5 [file MSB-14-e8355-s006.zip › figure5-data/quantification/Values_emb03_g_t10.txt]

0	17.7180
1	20.3190
2	23.2971
3	27.2458
4	31.9226
5	35.7222
6	39.9360
7	44.5219
8	51.1111
9	58.8173
10	64.0320
11	70.3451
12	73.5429
13	75.8249
14	76.3645
15	78.8013
16	83.2365
17	87.1936
18	89.5051
19	91.4074
20	94.5850
21	99.1229
22	101.0842
23	107.4874
24	110.7382
25	110.6473
26	113.4975
27	116.0000
28	117.2231
29	117.7391
30	118.1633
31	112.9049
32	108.5867
33	105.8401
34	100.8232
35	98.9057
36	96.1700
37	95.5253
38	96.7938
39	96.0168
40	99.0985
41	100.9613
42	102.3384
43	104.5202
44	106.5951
45	108.4899
46	108.3729
47	107.1380
48	108.1734
49	107.7896
50	110.5556
51	110.4301
52	108.7062
53	106.2088
54	102.8620
55	100.9217
56	97.7652
57	96.6599
58	95.4268
59	92.9032
60	90.6313
61	87.5598
62	83.2104
63	81.2862
64	78.7508
65	74.5497
66	71.9133
67	70.5303
68	68.8788
69	67.4848
70	66.3106
71	67.0875
72	68.1086
73	69.3628
74	69.2298
75	71.0783
76	70.9756
77	71.8813
78	73.3401
79	75.0471
80	74.1667
81	74.4082
82	72.5219
83	72.9545
84	71.3880
85	69.2643
86	68.1843
87	65.9604
88	64.3569
89	62.5034
90	62.3510
91	62.1380
92	63.4360
93	64.4806
94	65.9529
95	66.2391
96	67.8577
97	66.9057
98	64.5202
99	62.0758
100	61.2374
101	57.5833
102	56.9672
103	56.0926
104	55.9082
105	57.3889
106	59.5909
107	58.6970
108	58.9310
109	58.7887
110	56.9529
111	56.0673
112	53.9108
113	54.4428
114	54.2517
115	53.2222
116	53.3249
117	53.2542
118	53.5699
119	54.8173
120	56.0236
121	56.8965
122	57.6019
123	58.6162
124	59.8914
125	60.3190
126	60.4790
127	60.2551
128	58.6246
129	58.2483
130	57.6742
131	56.9158
132	55.9882
133	56.1970
134	55.8030
135	55.5589
136	55.1052
137	55.9529
138	56.5253
139	55.8401
140	55.0766
141	55.3359
142	55.0934
143	54.6768
144	53.9520
145	54.4495
146	53.2862
147	53.9007
148	54.2896
149	54.9992
150	55.4007
151	54.3653
152	54.0648
153	52.7525
154	53.0539
155	52.4756
156	51.8998
157	51.3039
158	51.0682
159	50.5463
160	51.4613
161	50.6532
162	50.2946
163	49.4411
164	48.7508
165	49.3721
166	49.7761
167	48.9747
168	49.6221
169	48.7736
170	50.4537
171	50.5522
172	50.7778
173	50.9074
174	51.3451
175	52.7635
176	53.3914
177	54.1751
178	55.0109
179	54.0025
180	53.6810
181	54.4074
182	54.7643
183	54.0875
184	52.2340
185	51.9141
186	51.6229
187	51.0884
188	50.6515
189	50.3645
190	49.5901
191	48.5042
192	48.7214
193	48.1995
194	48.1515
195	47.6111
196	48.0295
197	47.5177
198	47.1338
199	47.6776
200	47.5943
201	48.3274
202	50.1827
203	50.9175
204	52.5396
205	52.8704
206	51.9857
207	52.2963
208	51.8451
209	50.4453
210	50.4150
211	50.7710
212	51.5261
213	52.4108
214	52.2963
215	51.3468
216	50.1801
217	48.3039
218	47.0135
219	45.2719
220	43.7534
221	43.8519
222	44.4200
223	46.0227
224	47.4781
225	49.7744
226	51.5816
227	53.8519
228	55.7609
229	55.4242
230	55.8746
231	55.2660
232	54.6086
233	54.2441
234	53.9377
235	52.8678
236	51.8737
237	51.3308
238	51.1490
239	50.9604
240	50.3072
241	50.2357
242	48.9007
243	47.3981
244	47.0236
245	45.3712
246	44.8013
247	43.5076
248	42.6717
249	41.9015
250	42.0177
251	41.7862
252	41.7828
253	41.8190
254	42.6322
255	43.1044
256	43.2079
257	43.2391
258	43.4259
259	44.0143
260	43.9874
261	43.3737
262	42.4781
263	41.6490
264	40.8662
265	39.5522
266	38.9613
267	38.6389
268	38.3199
269	37.9882
270	38.4806
271	38.5168
272	38.8300
273	39.1364
274	39.1170
275	39.6212
276	40.2062
277	41.1700
278	42.2130
279	42.4453
280	42.9655
281	43.2012
282	43.1507
283	42.4638
284	42.0109
285	43.3249
286	42.9192
287	43.7744
288	43.8805
289	43.9630
290	44.4032
291	44.7778
292	44.1911
293	42.4141
294	41.4074
295	41.2382
296	40.0707
297	39.8064
298	39.9192
299	39.9646
300	39.9487
301	40.4924
302	42.2854
303	43.7088
304	43.7037
305	43.7719
306	44.0842
307	44.0320
308	43.3830
309	42.3662
310	42.6911
311	41.9773
312	40.5118
313	39.5606
314	38.2517
315	36.5429
316	35.9099
317	35.9268
318	35.5556
319	36.0859
320	36.6355
321	38.1953
322	39.1061
323	40.4091
324	42.6094
325	41.7929
326	42.1557
327	42.6734
328	43.4731
329	43.0867
330	42.5631
331	42.3678
332	41.1625
333	40.0859
334	39.1195
335	38.6860
336	38.5135
337	38.2761
338	37.9924
339	38.9966
340	39.0404
341	40.2576
342	40.5093
343	40.6641
344	41.2761
345	42.6077
346	43.6742
347	43.8796
348	43.7668
349	43.1869
350	43.5564
351	44.0589
352	43.4823
353	42.7205
354	41.6717
355	41.8544
356	40.7946
357	40.5000
358	39.5699
359	39.2466
360	39.0657
361	38.3325
362	38.8300
363	39.0446
364	39.4891
365	38.3998
366	39.0530
367	38.7803
368	38.8030
369	39.3981
370	40.0623
371	40.1481
372	42.4588
373	44.1473
374	45.4840
375	45.5808
376	46.3241
377	46.3401
378	45.7769
379	46.2231
380	46.3266
381	46.2710
382	46.0724
383	45.6582
384	45.4394
385	44.5816
386	42.8207
387	43.2079
388	42.9099
389	42.4158
390	42.9175
391	45.5236
392	46.7736
393	49.7534
394	51.7121
395	52.6987
396	53.7290
397	54.2769
398	53.4394
399	53.0278
400	51.7315
401	51.6010
402	50.7239
403	51.0253
404	49.5227
405	49.1010
406	46.9209
407	45.0421
408	42.8704
409	41.3805
410	39.2416
411	39.5960
412	39.4293
413	40.5572
414	41.5816
415	42.4402
416	43.9167
417	43.6490
418	44.3426
419	43.7584
420	43.9672
421	44.0261
422	44.6936
423	43.5909
424	42.6852
425	42.3527
426	41.6338
427	40.4192
428	39.5067
429	38.6633
430	38.2887
431	38.9394
432	40.3316
433	41.1557
434	41.8594
435	42.2062
436	42.1473
437	41.4360
438	41.1010
439	40.5244
440	41.6010
441	43.2904
442	44.5109
443	45.3131
444	46.2458
445	46.1709
446	45.5951
447	45.2298
448	44.2567
449	43.9285
450	44.4630
451	44.6734
452	44.1540
453	44.9293
454	46.3173
455	46.3611
456	47.5455
457	48.3721
458	48.9705
459	48.4352
460	49.0791
461	49.2113
462	48.6793
463	49.0572
464	49.9461
465	49.0909
466	48.1785
467	48.3350
468	47.4453
469	46.6355
470	45.2576
471	44.4512
472	44.6751
473	44.6010
474	46.0261
475	46.2551
476	47.3948
477	47.3822
478	48.4630
479	48.4217
480	49.5732
481	49.5648
482	49.5892
483	49.0859
484	48.0051
485	47.3855
486	45.7652
487	44.8763
488	43.5118
489	42.9369
490	43.3392
491	43.7652
492	45.1886
493	46.3805
494	47.4436
495	49.0034
496	49.8072
497	51.0160
498	51.9428
499	52.0884
500	52.7963
501	53.1886
502	52.7618
503	53.4562
504	52.3965
505	52.9529
506	53.6734
507	53.3788
508	53.0606
509	53.2382
510	51.8914
511	52.8830
512	52.5833
513	51.5463
514	50.6019
515	50.2921
516	47.9815
517	47.0690
518	46.6995
519	45.6936
520	46.7601
521	45.9487
522	46.7912
523	48.5067
524	50.0034
525	51.1330
526	52.5286
527	52.3224
528	51.8409
529	51.4874
530	52.2214
531	52.3375
532	52.4621
533	52.7391
534	53.3443
535	54.4680
536	55.6288
537	56.9360
538	55.9436
539	54.6035
540	53.0438
541	50.5791
542	47.9411
543	47.3232
544	46.8763
545	47.4394
546	48.4815
547	49.5362
548	52.1364
549	54.4158
550	54.6658
551	55.7281
552	55.8476
553	55.7567
554	55.3737
555	53.8897
556	54.2955
557	54.6406
558	55.0598
559	55.0219
560	54.5387
561	54.5210
562	54.7020
563	54.0909
564	54.6128
565	54.8224
566	54.6886
567	52.9630
568	50.1953
569	48.0227
570	46.1540
571	45.3906
572	44.1582
573	44.2727
574	45.3325
575	45.9024
576	46.7593
577	49.4040
578	50.5699
579	52.8594
580	54.5152
581	54.4301
582	55.5581
583	54.6667
584	53.7525
585	52.9444
586	53.5665
587	52.8779
588	52.6364
589	51.5758
590	51.2635
591	49.9705
592	49.0379
593	48.7710
594	48.0530
595	48.6111
596	49.6852
597	50.3645
598	52.8030
599	54.4226
600	56.4242
601	58.1322
602	59.4596
603	58.5976
604	56.9015
605	53.8948
606	51.8603
607	48.7054
608	47.4394
609	46.4672
610	46.6246
611	46.9251
612	47.5236
613	50.1178
614	50.3847
615	52.0682
616	50.2130
617	49.8502
618	49.0926
619	48.4705
620	48.0993
621	47.3872
622	47.0354
623	46.7820
624	46.5800
625	44.9066
626	45.7197
627	46.2584
628	48.0715
629	49.5008
630	49.6540
631	49.2660
632	48.2231
633	46.8502
634	47.6961
635	47.6936
636	49.8426
637	51.1313
638	50.7146
639	51.4184
640	51.8830
641	52.0488
642	51.3173
643	49.3013
644	47.8148
645	46.6305
646	44.8266
647	45.2113
648	44.5194
649	43.7029
650	44.8662
651	46.6953
652	47.1759
653	48.4747
654	49.5311
655	49.7921
656	49.8224
657	49.6658
658	49.3939
659	48.7130
660	47.1372
661	46.9949
662	46.6271
663	46.7096
664	45.6574
665	44.2399
666	43.3493
667	42.1785
668	41.1566
669	40.6288
670	40.0547
671	39.0202
672	38.7029
673	39.2938
674	39.0143
675	40.8476
676	41.2887
677	42.2281
678	42.7828
679	44.4057
680	46.4285
681	48.3300
682	48.7677
683	48.6877
684	46.9192
685	47.3241
686	46.7744
687	45.9478
688	45.3948
689	44.7222
690	44.2576
691	43.8047
692	44.0311
693	44.6507
694	45.6263
695	47.1279
696	45.8392
697	45.6953
698	45.0118
699	45.8527
700	45.4933
701	46.8653
702	47.4402
703	48.2130
704	49.0387
705	49.8763
706	50.7677
707	51.5631
708	51.9933
709	52.6549
710	51.8704
711	51.8316
712	51.3872
713	51.3695
714	53.1178
715	54.7391
716	56.3022
717	55.0614
718	52.5008
719	49.9318
720	46.3796
721	43.4108
722	40.7037
723	38.6372
724	37.9697
725	38.6936
726	39.4150
727	40.7551
728	42.2222
729	43.0918
730	43.5059
731	42.9562
732	43.1111
733	41.8350
734	41.3956
735	41.6153
736	41.6077
737	40.8712
738	40.4832
739	41.1204
740	41.0387
741	42.8502
742	44.0505
743	43.9394
744	45.0286
745	44.1136
746	43.6608
747	44.7702
748	44.6136
749	45.7744
750	46.5269
751	49.0657
752	50.7879
753	51.9369
754	51.7778
755	52.5025
756	51.2845
757	51.1759
758	50.0875
759	50.4150
760	50.0295
761	50.6145
762	49.0968
763	45.9167
764	44.9596
765	43.5926
766	45.2912
767	46.7189
768	48.1305
769	50.2837
770	49.3300
771	49.9537
772	48.8645
773	49.2113
774	50.8712
775	52.0572
776	53.8973
777	53.7744
778	52.7744
779	51.9234
780	52.7104
781	52.9032
782	53.4983
783	53.5244
784	55.2449
785	57.8434
786	58.6254
787	57.6860
788	56.1465
789	55.3746
790	55.7298
791	54.8620
792	52.8906
793	51.2416
794	50.1709
795	47.8215
796	47.6768
797	46.8089
798	45.7391
799	44.9613
800	44.7088
801	45.5497
802	46.0783
803	47.8687
804	48.0572
805	49.2643
806	49.6785
807	48.9141
808	49.0362
809	47.6120
810	48.5690
811	50.6035
812	52.6944
813	55.7197
814	57.5934
815	59.6372
816	60.5985
817	58.0152
818	55.5867
819	53.8838
820	53.1237
821	52.1120
822	53.1456
823	55.6961
824	57.1911
825	60.4470
826	59.8636
827	61.4116
828	56.6801
829	52.6633
830	49.6162
831	47.6625
832	47.8662
833	49.3822
834	50.7584
835	48.9571
836	47.7475
837	47.3030
838	46.9806
839	46.0463
840	45.3687
841	45.1633
842	45.3173
843	44.6178
844	45.5438
845	46.4747
846	46.0269
847	46.3089
848	46.1103
849	46.7778
850	46.0109
851	45.1195
852	43.5084
853	44.3754
854	44.1557
855	43.3190
856	44.0614
857	45.4495
858	46.9579
859	48.0825
860	49.9251
861	50.5926
862	50.7189
863	49.0076
864	47.3199
865	46.3914
866	45.8022
867	45.1187
868	43.0446
869	40.3392
870	39.9024
871	39.3636
872	38.5640
873	35.6524
874	35.2769
875	33.7205
876	33.0665
877	32.2660
878	33.5505
879	34.3148
880	35.6456
881	35.6759
882	35.0808
883	33.4680
884	31.8392
885	31.5715
886	31.3418
887	30.6111
888	31.3611
889	33.0707
890	34.4066
891	35.0758
892	35.8956
893	34.2391
894	31.8224
895	28.9402
896	28.3603
897	26.7879
898	26.6136
899	27.6448
900	28.4874
901	29.6726
902	29.0446
903	27.0202
904	26.8990
905	29.1515
906	29.6423
907	30.2298
908	29.0143
909	27.7912
910	27.8030
911	27.6650
