# Supplementary material for: Bicoid gradient formation mechanism and dynamics revealed by protein lifetime analysis
Source: Mol Syst Biol. 2018 Sep 4;14(9):e8355. doi: 10.15252/msb.20188355 (PMC6121778; doi:10.15252/msb.20188355)
Supplement: Supplementary file 7 — Source Data for Figure 5 [file MSB-14-e8355-s006.zip › figure5-data/quantification/Values_emb03_g_t11.txt]

0	51.7955
1	54.5951
2	56.4327
3	58.8316
4	60.9428
5	64.2576
6	66.8670
7	66.6566
8	69.5017
9	69.0059
10	67.8771
11	68.3022
12	70.6077
13	72.4697
14	75.1658
15	77.5152
16	77.6785
17	80.1061
18	82.1330
19	83.0800
20	85.0051
21	86.4066
22	86.7820
23	88.8855
24	91.6355
25	94.2551
26	99.2146
27	102.2433
28	102.5101
29	101.0850
30	100.2054
31	97.4024
32	94.7449
33	91.4579
34	90.5741
35	90.2281
36	92.4217
37	92.7323
38	93.9428
39	93.1549
40	91.8746
41	88.3114
42	84.7029
43	82.9276
44	81.9428
45	82.7340
46	82.3923
47	82.4790
48	82.0253
49	80.9184
50	79.2955
51	77.9621
52	76.4150
53	73.3190
54	72.5522
55	71.0362
56	70.2483
57	69.6010
58	68.3114
59	68.3485
60	67.9082
61	66.8165
62	64.5008
63	62.5488
64	61.1936
65	60.6835
66	58.9722
67	58.7929
68	57.7079
69	58.5976
70	57.5034
71	58.4638
72	59.1229
73	60.8603
74	61.9672
75	62.7323
76	63.2710
77	65.4024
78	65.7433
79	68.6330
80	69.6549
81	69.8645
82	67.6970
83	66.7298
84	63.5008
85	60.9781
86	57.5631
87	55.3544
88	54.0556
89	52.4790
90	52.5253
91	51.6279
92	53.5623
93	52.3300
94	51.6919
95	51.3897
96	50.8923
97	51.3359
98	51.2172
99	49.9562
100	49.7205
101	49.8695
102	49.4428
103	49.9773
104	49.7391
105	48.7609
106	49.3502
107	49.9419
108	49.8157
109	49.1330
110	49.5598
111	50.5665
112	50.8375
113	52.5042
114	52.9428
115	54.2416
116	53.2660
117	53.3392
118	53.9082
119	52.7205
120	51.5076
121	51.3418
122	50.4924
123	50.8207
124	50.7508
125	50.2609
126	50.8409
127	52.0286
128	53.4554
129	54.1557
130	53.9891
131	52.8965
132	52.9638
133	53.1953
134	52.9032
135	53.5429
136	52.3451
137	52.6515
138	52.1835
139	51.5614
140	51.0354
141	49.9066
142	48.5884
143	47.6086
144	47.3746
145	47.4369
146	47.6120
147	48.1364
148	49.3350
149	48.9604
150	49.6212
151	49.4049
152	49.0362
153	49.6246
154	49.7702
155	49.8359
156	49.7980
157	49.4983
158	49.8771
159	49.8182
160	50.0067
161	50.7475
162	51.5581
163	51.2180
164	53.1953
165	55.9318
166	56.3005
167	58.6263
168	58.2593
169	57.6540
170	56.8367
171	54.7348
172	53.2121
173	52.1237
174	51.9402
175	49.9125
176	50.3030
177	50.3308
178	49.8426
179	48.6178
180	48.4318
181	47.3981
182	47.0732
183	45.1675
184	46.0278
185	44.3333
186	45.1549
187	45.2433
188	44.5825
189	45.0370
190	46.1684
191	46.9663
192	47.3047
193	48.2273
194	48.3712
195	49.0648
196	48.8215
197	48.7736
198	48.2525
199	47.4747
200	48.1094
201	49.2029
202	49.2214
203	49.8544
204	49.9082
205	49.3948
206	49.7231
207	48.2609
208	48.7399
209	48.1338
210	48.7180
211	47.9865
212	47.7786
213	48.2643
214	47.3704
215	47.5295
216	47.1094
217	47.0960
218	48.0362
219	48.9579
220	48.9992
221	49.4461
222	49.8636
223	49.4874
224	49.7382
225	48.1490
226	46.8401
227	45.7458
228	45.5118
229	45.5741
230	45.8350
231	45.9125
232	46.2517
233	45.4066
234	45.1322
235	44.9579
236	44.9108
237	44.9781
238	44.9520
239	45.2483
240	45.8443
241	45.3830
242	45.2155
243	43.5480
244	42.7298
245	41.5286
246	40.9865
247	39.9958
248	39.9806
249	40.6801
250	39.8401
251	40.1936
252	40.1801
253	40.8662
254	40.9781
255	41.1002
256	40.7391
257	40.3325
258	40.1768
259	40.7096
260	39.7567
261	39.8190
262	39.4116
263	38.7458
264	38.2449
265	38.1271
266	38.3931
267	37.7483
268	37.4545
269	37.3241
270	38.4133
271	38.0244
272	38.4478
273	38.9318
274	39.4512
275	39.4503
276	39.9781
277	39.6111
278	40.3527
279	40.5513
280	40.6330
281	40.2534
282	41.3232
283	41.3140
284	41.5539
285	41.6229
286	41.8308
287	41.0253
288	39.8594
289	38.9865
290	39.1928
291	39.9057
292	39.7685
293	40.3662
294	40.7988
295	41.2214
296	40.6406
297	40.4369
298	39.9276
299	40.3662
300	39.7458
301	40.1608
302	39.5808
303	39.4773
304	38.4731
305	38.2517
306	36.8923
307	36.1338
308	35.5758
309	35.2062
310	35.3527
311	34.9747
312	35.5455
313	35.6549
314	35.7256
315	36.0059
316	35.6751
317	35.3182
318	35.8864
319	35.4840
320	36.9646
321	38.8182
322	39.7433
323	41.4966
324	40.3114
325	38.0505
326	36.9074
327	36.8695
328	36.8695
329	36.8409
330	37.9604
331	38.7508
332	39.2138
333	39.2399
334	40.5682
335	40.2643
336	40.4411
337	40.6221
338	40.6406
339	40.7542
340	40.8013
341	40.1128
342	40.0968
343	40.3670
344	40.4529
345	40.4066
346	40.7626
347	40.8502
348	40.6759
349	40.4369
350	40.1869
351	39.9209
352	39.4798
353	39.6658
354	40.5842
355	40.6019
356	40.4596
357	39.1801
358	38.0665
359	37.7088
360	37.0227
361	36.5025
362	35.9764
363	36.0471
364	35.9949
365	36.2357
366	35.8460
367	37.0934
368	36.8098
369	37.4512
370	37.7517
371	39.3375
372	39.9537
373	41.5530
374	42.4832
375	44.1936
376	44.5194
377	43.5194
378	43.3342
379	42.9630
380	41.9175
381	42.4074
382	42.4815
383	42.6204
384	43.3098
385	43.9966
386	44.5766
387	45.9680
388	45.5126
389	45.7525
390	44.6086
391	43.4209
392	41.8620
393	41.2121
394	39.6077
395	38.6431
396	37.9714
397	37.5488
398	37.6136
399	37.7121
400	38.1869
401	38.2062
402	38.9806
403	38.7273
404	38.3072
405	37.3754
406	37.6002
407	36.9184
408	37.0396
409	36.8392
410	37.3754
411	37.5328
412	36.0354
413	36.8788
414	36.5370
415	35.8434
416	36.5219
417	38.2517
418	40.8367
419	43.1684
420	44.1313
421	45.2466
422	44.0278
423	42.7963
424	42.0951
425	40.8476
426	38.9049
427	37.7113
428	37.9310
429	37.5471
430	37.3367
431	37.8460
432	37.6288
433	38.1599
434	38.8266
435	38.6860
436	38.8199
437	39.5741
438	39.6010
439	40.1086
440	39.3081
441	39.5833
442	40.1389
443	39.8089
444	39.9924
445	40.7879
446	40.4419
447	39.6793
448	39.3047
449	39.5152
450	40.2037
451	40.7172
452	41.4343
453	41.5059
454	41.9453
455	41.8746
456	41.9310
457	41.7828
458	41.3392
459	41.2298
460	41.8072
461	42.4907
462	44.1919
463	45.0488
464	46.9386
465	47.4192
466	47.3569
467	46.4419
468	46.1313
469	44.1086
470	42.9141
471	42.3123
472	42.7348
473	42.4596
474	41.0657
475	40.6987
476	39.3678
477	39.0556
478	38.8678
479	39.2391
480	40.0758
481	40.4453
482	40.3241
483	40.7904
484	39.8005
485	40.6869
486	41.1793
487	42.0463
488	43.1801
489	43.0126
490	44.2904
491	44.3418
492	43.3729
493	44.6347
494	43.9907
495	44.0833
496	43.9032
497	43.6540
498	43.4781
499	43.2609
500	42.9992
501	42.8493
502	42.1221
503	42.7045
504	42.6582
505	42.8569
506	43.1641
507	44.2576
508	44.5185
509	45.4099
510	46.1498
511	47.3283
512	48.2020
513	47.6793
514	48.5202
515	47.5968
516	46.8510
517	45.4419
518	44.7113
519	42.6860
520	41.4958
521	40.7071
522	40.0833
523	40.6195
524	41.4209
525	42.5396
526	43.0926
527	43.3392
528	44.7382
529	45.7517
530	47.6170
531	48.0598
532	47.8241
533	47.8923
534	47.1726
535	47.2988
536	47.9082
537	48.7357
538	48.5598
539	48.6827
540	48.1271
541	47.4638
542	46.1650
543	46.0631
544	44.9554
545	45.3754
546	44.9495
547	45.5034
548	45.6279
549	46.0665
550	45.7357
551	45.5253
552	46.0673
553	46.2643
554	47.7382
555	47.5497
556	47.2955
557	45.8359
558	45.8864
559	46.7146
560	45.9714
561	48.2904
562	49.8855
563	50.0581
564	48.8333
565	46.9318
566	44.2854
567	41.9209
568	41.3081
569	41.4360
570	42.3325
571	43.0446
572	42.9276
573	44.1094
574	44.8215
575	44.2281
576	43.3687
577	42.1860
578	41.5884
579	42.0379
580	42.1886
581	42.6187
582	42.9226
583	44.4487
584	45.3948
585	46.3931
586	46.8131
587	48.3283
588	48.3561
589	48.3923
590	46.7811
591	45.6768
592	44.9158
593	43.9773
594	43.2247
595	42.3813
596	42.0657
597	41.1465
598	40.1473
599	41.5842
600	42.9049
601	45.3409
602	48.7163
603	51.7694
604	52.1212
605	52.6995
606	51.7635
607	51.4444
608	51.7138
609	50.2938
610	49.4428
611	48.5539
612	46.4512
613	43.8215
614	42.2626
615	41.6212
616	41.0791
617	41.2685
618	42.2382
619	42.5067
620	43.0320
621	42.9310
622	43.1481
623	43.1187
624	43.2576
625	43.8039
626	43.3056
627	43.2365
628	42.9992
629	41.7483
630	40.3114
631	39.1002
632	38.8173
633	38.6540
634	38.8838
635	39.4419
636	39.3140
637	39.8039
638	40.6877
639	40.7542
640	39.9579
641	40.3359
642	40.1322
643	39.3645
644	38.5505
645	38.1717
646	37.8527
647	37.4672
648	37.6911
649	38.4453
650	39.5749
651	40.7399
652	42.6313
653	41.5657
654	40.3005
655	38.7845
656	38.3342
657	37.4082
658	37.2761
659	37.2340
660	37.1271
661	38.4394
662	39.6818
663	40.8072
664	42.0034
665	42.9402
666	43.5875
667	43.7753
668	43.1692
669	41.9327
670	40.1843
671	38.4571
672	36.8763
673	36.7264
674	36.3039
675	36.5816
676	38.3931
677	38.8746
678	38.7904
679	37.7003
680	36.8325
681	35.4512
682	35.5530
683	35.8535
684	36.1591
685	36.9832
686	37.4074
687	38.6726
688	38.7912
689	40.2921
690	40.3805
691	40.0202
692	40.1221
693	39.3611
694	37.9958
695	37.6456
696	38.4276
697	40.0968
698	42.0985
699	44.3535
700	45.1532
701	44.4571
702	43.7138
703	42.6019
704	41.4428
705	41.0530
706	40.5067
707	38.8779
708	39.7744
709	39.8628
710	39.9015
711	40.0934
712	40.3948
713	41.7332
714	44.1296
715	44.3081
716	44.0337
717	42.8199
718	41.5556
719	39.4200
720	38.2534
721	36.5993
722	36.0774
723	37.0539
724	37.4007
725	40.1886
726	43.3443
727	47.4436
728	51.6633
729	55.1860
730	55.1843
731	51.1490
732	47.1086
733	41.2584
734	37.0960
735	33.3796
736	30.6027
737	31.2475
738	30.4184
739	31.5362
740	32.1650
741	32.9672
742	34.0101
743	33.8628
744	33.8384
745	33.1288
746	32.1995
747	31.8460
748	32.6818
749	33.3199
750	34.9571
751	36.1869
752	37.5631
753	37.6894
754	37.9966
755	37.8291
756	36.6860
757	36.5572
758	35.8485
759	36.5412
760	36.3426
761	37.1254
762	38.3005
763	38.2567
764	39.5774
765	40.5951
766	42.0918
767	41.1086
768	41.1010
769	40.3114
770	38.1490
771	35.0623
772	33.6616
773	32.0934
774	32.9848
775	34.0278
776	34.9402
777	36.5682
778	38.2963
779	39.4301
780	38.5850
781	38.7525
782	38.7744
783	38.7298
784	38.3401
785	38.9975
786	40.2938
787	41.3098
788	43.2584
789	43.7281
790	44.6145
791	45.1052
792	43.9066
793	43.7130
794	41.6120
795	40.1061
796	40.8645
797	39.1380
798	39.8998
799	41.0059
800	42.3485
801	42.5084
802	40.3998
803	37.3519
804	34.4116
805	32.4714
806	30.9848
807	29.3199
808	30.4285
809	30.5800
810	30.8081
811	30.2896
812	30.5455
813	30.7601
814	30.9798
815	33.3695
816	33.6549
817	34.7567
818	35.2912
819	34.1069
820	33.7382
821	32.9621
822	33.7012
823	32.9419
824	33.9024
825	34.1801
826	36.2753
827	36.7854
828	36.9815
829	36.3552
830	36.3199
831	35.0446
832	34.4857
833	33.9672
834	34.1582
835	33.8426
836	34.7180
837	33.9756
838	34.2710
839	35.5202
840	34.7088
841	34.1246
842	32.2753
843	30.8586
844	30.6970
845	29.8990
846	30.0379
847	30.4949
848	29.5850
849	28.7643
850	29.0202
851	28.3552
852	27.5598
853	27.7685
854	26.9301
855	25.9672
856	26.9773
857	27.1717
858	29.1709
859	30.9436
860	30.9444
861	29.3165
862	28.1195
863	27.7239
864	25.8771
865	24.5892
866	24.6574
867	23.9545
868	22.7315
869	22.2904
870	21.8594
871	21.8274
872	21.4470
873	21.0345
874	21.9377
875	20.8788
876	20.8013
877	20.3645
878	18.7727
879	19.0244
880	18.1751
881	18.2172
882	17.8375
883	16.7929
884	16.2736
885	15.8224
886	15.8215
887	15.6515
888	16.0362
889	17.1658
890	18.7567
891	20.8182
892	22.6498
893	25.4899
894	26.0673
895	27.3056
896	28.1195
897	26.7508
898	25.8788
899	24.0412
900	22.8704
901	22.1010
902	20.8577
903	20.5093
904	20.0177
905	19.6684
906	19.3308
907	17.8788
908	17.5311
909	17.5438
910	19.6431
911	20.5976
