# Supplementary material for: Bicoid gradient formation mechanism and dynamics revealed by protein lifetime analysis
Source: Mol Syst Biol. 2018 Sep 4;14(9):e8355. doi: 10.15252/msb.20188355 (PMC6121778; doi:10.15252/msb.20188355)
Supplement: Supplementary file 7 — Source Data for Figure 5 [file MSB-14-e8355-s006.zip › figure5-data/quantification/Values_emb03_g_t12.txt]

0	79.1372
1	77.7113
2	79.6094
3	80.9360
4	83.3392
5	83.9032
6	84.3620
7	85.0126
8	86.8737
9	86.9773
10	86.8418
11	87.4487
12	87.5025
13	87.6734
14	88.0236
15	90.5177
16	91.8973
17	94.3064
18	95.8030
19	99.2399
20	102.9360
21	106.8392
22	106.7963
23	108.3771
24	105.8535
25	104.2062
26	101.4975
27	99.9966
28	99.0513
29	98.8796
30	100.7172
31	102.1027
32	101.8022
33	98.8923
34	93.9941
35	91.5101
36	89.1801
37	85.4739
38	83.8190
39	81.7727
40	80.2492
41	78.0513
42	77.0446
43	76.9343
44	74.7887
45	75.2955
46	75.6717
47	75.3064
48	73.5017
49	72.1389
50	71.0758
51	70.0791
52	70.9386
53	70.3384
54	71.0598
55	71.5446
56	70.8527
57	70.5513
58	70.0261
59	68.3485
60	66.2702
61	63.8510
62	60.2887
63	59.4689
64	58.1338
65	56.5766
66	56.8493
67	57.7449
68	58.9141
69	59.8342
70	62.0126
71	63.2753
72	64.9747
73	66.0034
74	64.5017
75	65.0387
76	63.9773
77	64.3392
78	64.2828
79	64.9057
80	64.5295
81	64.5943
82	64.4613
83	63.2449
84	61.1263
85	59.6995
86	57.9907
87	57.4975
88	58.1827
89	59.2803
90	60.6608
91	60.4411
92	61.6650
93	61.1027
94	60.0168
95	57.7643
96	55.9099
97	54.7290
98	52.1364
99	51.1860
100	51.3468
101	50.3333
102	48.2753
103	47.9318
104	48.7912
105	47.5530
106	46.9899
107	47.2727
108	47.3788
109	46.8990
110	47.5707
111	48.8013
112	49.4840
113	50.4705
114	51.0126
115	51.9882
116	52.9806
117	52.2551
118	53.9099
119	53.2407
120	53.1355
121	53.1852
122	53.5396
123	52.1498
124	52.0875
125	52.1675
126	52.4562
127	51.6288
128	51.8704
129	52.3098
130	52.5429
131	51.6667
132	51.0463
133	50.9764
134	49.9588
135	49.5943
136	49.1700
137	49.4411
138	49.0699
139	49.4992
140	50.0766
141	49.6675
142	49.8906
143	50.1423
144	49.3948
145	49.0421
146	49.7391
147	48.6498
148	49.2247
149	48.2054
150	48.1355
151	48.3476
152	48.5850
153	50.2256
154	49.2971
155	49.0404
156	48.3569
157	47.5497
158	48.3662
159	48.4790
160	47.8451
161	47.7458
162	48.1473
163	47.8476
164	48.3737
165	48.8586
166	49.9192
167	49.9764
168	50.2643
169	49.7921
170	49.3224
171	49.7702
172	48.4386
173	48.0421
174	47.4579
175	47.0109
176	47.2483
177	47.2088
178	47.1902
179	47.2870
180	46.8695
181	48.3611
182	47.4217
183	47.5269
184	48.3864
185	47.7357
186	47.7054
187	48.4756
188	49.0859
189	49.9689
190	51.0471
191	51.3173
192	52.5665
193	52.5589
194	51.7870
195	50.3586
196	49.9167
197	47.6347
198	46.7281
199	45.9975
200	45.8948
201	45.5993
202	45.5177
203	44.9983
204	45.7424
205	45.7357
206	47.6616
207	48.3855
208	49.9049
209	49.7584
210	50.0859
211	50.8039
212	50.5993
213	50.8367
214	49.4285
215	48.1776
216	47.2399
217	46.0926
218	45.3140
219	43.2694
220	42.6936
221	42.3249
222	42.3013
223	42.4394
224	43.0177
225	43.6793
226	44.0623
227	44.8249
228	45.4470
229	45.8838
230	45.7652
231	47.4512
232	46.5623
233	47.0968
234	47.0556
235	46.9941
236	45.7551
237	44.5808
238	44.1195
239	42.5808
240	42.7702
241	42.0311
242	42.7820
243	41.9781
244	42.6044
245	42.3628
246	43.0126
247	42.5724
248	42.9268
249	43.3022
250	42.9823
251	42.9478
252	41.8030
253	42.2837
254	42.3384
255	43.2618
256	42.2803
257	42.8342
258	43.0707
259	43.6103
260	43.4806
261	43.3342
262	43.3493
263	42.8838
264	42.4377
265	40.9983
266	40.2938
267	39.4150
268	39.1692
269	38.7146
270	39.2071
271	39.0724
272	39.1759
273	39.4049
274	39.8106
275	39.7652
276	40.8056
277	41.0926
278	42.2045
279	43.5631
280	43.6465
281	43.8468
282	43.6843
283	42.5758
284	41.7626
285	41.2399
286	40.7079
287	40.7290
288	40.3283
289	40.8476
290	40.6490
291	40.9621
292	41.6380
293	41.2071
294	40.6120
295	41.1843
296	40.9630
297	41.4848
298	42.3005
299	40.8830
300	40.2997
301	40.2231
302	39.0690
303	39.0631
304	38.4731
305	38.0842
306	38.3502
307	37.7862
308	37.8401
309	37.7761
310	36.7761
311	36.9251
312	37.8266
313	37.7138
314	39.0724
315	40.9352
316	42.3838
317	43.2290
318	42.3569
319	41.3308
320	39.6322
321	38.1911
322	37.6498
323	37.1734
324	37.2635
325	37.7416
326	37.8939
327	39.0707
328	39.4217
329	40.3931
330	40.6103
331	40.8535
332	40.8603
333	42.2290
334	41.9386
335	41.4655
336	41.2172
337	39.9007
338	38.8931
339	38.4402
340	38.1077
341	38.4251
342	38.4091
343	39.2988
344	38.7896
345	38.8527
346	38.2677
347	38.7290
348	38.6372
349	38.8047
350	38.3771
351	38.5354
352	37.7685
353	37.9428
354	38.5968
355	38.0396
356	38.1944
357	38.2845
358	38.6709
359	38.4646
360	39.0715
361	39.7273
362	40.0244
363	40.7197
364	40.8493
365	40.8838
366	40.0715
367	40.0589
368	38.9604
369	39.0665
370	39.3300
371	39.5673
372	39.4007
373	39.9293
374	40.3451
375	41.3510
376	41.6389
377	41.1229
378	42.2365
379	44.4655
380	45.4992
381	47.1818
382	47.9369
383	47.6810
384	46.3796
385	45.6852
386	44.8721
387	43.7525
388	43.1195
389	42.4007
390	42.6734
391	41.8771
392	41.4259
393	40.1785
394	39.1667
395	39.4167
396	38.2744
397	38.7298
398	38.0320
399	38.9747
400	38.7719
401	38.1481
402	37.7534
403	37.2458
404	36.9739
405	36.8569
406	37.5471
407	38.6322
408	38.8645
409	39.0185
410	39.3796
411	39.7382
412	40.3687
413	41.9529
414	43.0278
415	43.4941
416	43.1498
417	41.7845
418	40.8207
419	38.7155
420	38.6894
421	38.0581
422	37.9646
423	38.6852
424	38.7079
425	40.2626
426	39.1035
427	38.8047
428	38.7710
429	38.8914
430	38.2980
431	38.7020
432	38.5455
433	39.5497
434	39.8308
435	40.3123
436	40.3476
437	41.4040
438	42.8552
439	44.4251
440	44.4141
441	45.7424
442	44.8729
443	44.6338
444	43.5623
445	41.5598
446	40.0530
447	38.9461
448	39.2929
449	39.9604
450	40.5109
451	41.2399
452	42.1540
453	42.7795
454	41.9108
455	42.2778
456	42.7769
457	43.4722
458	43.4891
459	44.3131
460	44.3729
461	45.5707
462	46.3013
463	46.7264
464	47.6540
465	47.4966
466	47.6961
467	46.9840
468	46.7071
469	46.1296
470	43.8973
471	42.5362
472	41.1515
473	41.4747
474	41.1002
475	41.8039
476	42.3687
477	42.4891
478	44.9200
479	45.4663
480	46.3190
481	47.0808
482	45.2062
483	44.7247
484	43.2290
485	42.9242
486	41.5589
487	42.1490
488	42.9638
489	43.0884
490	44.7029
491	45.5884
492	46.2281
493	48.1490
494	47.8476
495	48.5631
496	48.2214
497	47.0715
498	46.4091
499	45.7778
500	44.0665
501	43.1372
502	42.8140
503	43.4049
504	43.1978
505	42.8981
506	43.2803
507	43.7407
508	43.9596
509	45.0421
510	46.0362
511	47.6027
512	47.4024
513	48.7247
514	49.2778
515	50.1549
516	50.7828
517	51.0017
518	52.2424
519	53.1759
520	53.2104
521	51.7365
522	49.2551
523	47.3199
524	46.2172
525	45.3190
526	44.9470
527	44.5177
528	44.7096
529	44.8426
530	44.9899
531	44.4453
532	44.5808
533	43.9293
534	43.1061
535	43.4251
536	42.8577
537	43.3931
538	43.9141
539	45.0387
540	46.4125
541	46.2391
542	47.1254
543	46.1692
544	46.2146
545	45.2037
546	44.6372
547	43.6347
548	42.6953
549	43.1684
550	43.0236
551	42.1835
552	41.8013
553	42.0135
554	42.9806
555	43.4840
556	45.3232
557	46.9722
558	48.0808
559	50.3241
560	50.5993
561	50.8628
562	51.1742
563	49.2088
564	47.1044
565	44.7912
566	41.6549
567	40.1481
568	39.1465
569	38.3274
570	38.9899
571	39.6776
572	41.7845
573	42.3451
574	44.2264
575	44.7500
576	43.8451
577	42.5311
578	41.2938
579	40.0766
580	41.3594
581	42.3308
582	42.7997
583	44.1852
584	46.1473
585	46.8670
586	47.4192
587	48.1860
588	47.3914
589	47.0370
590	46.1423
591	45.9285
592	45.5741
593	45.0446
594	43.6271
595	42.5362
596	40.8838
597	39.5370
598	38.2492
599	38.0800
600	37.5842
601	37.4015
602	38.2803
603	40.7896
604	42.4268
605	44.5244
606	45.5286
607	47.3182
608	46.2096
609	44.8274
610	43.6827
611	43.4108
612	43.7155
613	42.6961
614	42.4386
615	41.1052
616	40.9537
617	40.9478
618	41.6633
619	40.5816
620	40.0118
621	38.8098
622	38.3788
623	38.8906
624	39.6785
625	40.1734
626	40.2652
627	41.2508
628	41.2601
629	40.1389
630	40.1532
631	40.2534
632	40.0741
633	39.2407
634	37.4815
635	37.5202
636	37.5236
637	36.8367
638	36.9402
639	37.1145
640	36.0471
641	34.5337
642	33.0758
643	32.5008
644	32.0093
645	32.5135
646	32.3384
647	33.4747
648	34.6860
649	36.5513
650	37.2096
651	38.6204
652	38.4133
653	39.2096
654	39.3939
655	40.4840
656	40.4949
657	40.4680
658	40.2525
659	40.6271
660	40.3114
661	40.7862
662	40.1835
663	40.4562
664	39.3729
665	39.1667
666	38.9192
667	38.8931
668	37.8636
669	37.2694
670	36.1801
671	36.5732
672	35.5370
673	35.7020
674	35.0699
675	34.8721
676	34.3274
677	33.8493
678	33.4116
679	32.3645
680	32.1507
681	32.8628
682	33.4007
683	33.0875
684	34.9150
685	35.2551
686	34.8535
687	36.9503
688	37.7508
689	39.2029
690	39.2795
691	38.8316
692	39.0960
693	38.3880
694	38.3232
695	37.8645
696	37.8906
697	38.8805
698	38.1650
699	37.8106
700	36.5236
701	35.6886
702	34.7551
703	33.8418
704	33.1650
705	33.1591
706	33.3695
707	32.9108
708	33.5884
709	34.3123
710	35.1481
711	36.0185
712	36.7163
713	39.2736
714	42.5707
715	45.1246
716	46.2710
717	46.7997
718	45.7096
719	44.2441
720	43.7601
721	42.3729
722	41.4545
723	40.1237
724	38.3182
725	37.3695
726	35.2593
727	35.1322
728	35.9057
729	37.2786
730	37.8636
731	37.1313
732	37.2113
733	36.0227
734	35.1625
735	33.3721
736	33.0429
737	32.3249
738	30.9672
739	30.7643
740	29.9613
741	29.0253
742	29.7660
743	29.3056
744	30.0572
745	30.3687
746	31.0311
747	32.3476
748	32.8872
749	32.2668
750	31.5758
751	32.6136
752	34.1077
753	34.5715
754	36.6827
755	37.6465
756	37.2559
757	37.3813
758	35.2702
759	34.7290
760	33.3443
761	32.9015
762	33.8535
763	34.2593
764	35.8056
765	37.0042
766	37.2921
767	35.3157
768	34.8586
769	33.8687
770	32.8552
771	33.5918
772	32.7340
773	33.2180
774	33.7416
775	33.6776
776	32.6742
777	32.3081
778	32.4588
779	32.1355
780	33.4832
781	34.8409
782	36.9234
783	38.3493
784	38.8502
785	37.7037
786	36.0471
787	34.9832
788	34.9133
789	34.2003
790	34.1709
791	33.9436
792	32.9882
793	32.8577
794	32.8114
795	32.6288
796	35.0614
797	36.1532
798	38.5783
799	41.6768
800	42.3030
801	42.3923
802	39.5657
803	37.8401
804	35.0227
805	32.4487
806	30.8249
807	29.9226
808	29.4680
809	29.0311
810	28.7231
811	29.0783
812	29.5513
813	30.4949
814	30.9192
815	31.2601
816	29.4074
817	30.0017
818	31.6347
819	31.8325
820	31.7744
821	31.9428
822	33.3956
823	33.8712
824	33.3687
825	33.0261
826	34.0253
827	33.4015
828	33.5918
829	34.0875
830	35.2424
831	35.1044
832	35.2710
833	35.0985
834	34.9200
835	35.0724
836	35.4815
837	35.9949
838	35.6675
839	36.3729
840	36.4588
841	35.9167
842	33.9343
843	33.5446
844	33.4049
845	33.3047
846	33.1195
847	32.9705
848	31.7020
849	30.7912
850	31.4175
851	31.4285
852	31.9226
853	32.6103
854	32.3005
855	31.6456
856	30.6667
857	30.4209
858	30.9242
859	29.9596
860	30.4638
861	30.1835
862	30.6532
863	30.6582
864	29.8981
865	29.7753
866	30.4630
867	31.0067
868	29.8880
869	28.9495
870	27.9386
871	27.0311
872	26.3864
873	26.5345
874	26.3519
875	25.5051
876	24.1515
877	23.8990
878	22.5185
879	22.2837
880	21.9823
881	22.0783
882	21.1389
883	21.5210
884	21.6751
885	21.5909
886	21.9512
887	22.1397
888	22.4411
889	23.0438
890	23.5690
891	23.1296
892	23.2466
893	22.9167
894	22.8232
895	23.9655
896	24.9066
897	25.2054
898	25.6667
899	26.9705
900	29.5438
901	31.6734
902	31.2054
903	29.6027
904	26.7012
905	22.8140
906	23.0387
907	21.5025
908	20.3291
909	19.2180
910	19.2189
911	17.9571
