# Supplementary material for: Bicoid gradient formation mechanism and dynamics revealed by protein lifetime analysis
Source: Mol Syst Biol. 2018 Sep 4;14(9):e8355. doi: 10.15252/msb.20188355 (PMC6121778; doi:10.15252/msb.20188355)
Supplement: Supplementary file 7 — Source Data for Figure 5 [file MSB-14-e8355-s006.zip › figure5-data/quantification/Values_emb03_g_t13.txt]

0	82.0269
1	81.8157
2	81.6557
3	82.5059
4	81.8729
5	81.8106
6	83.6726
7	83.4571
8	85.1818
9	87.7290
10	88.3670
11	91.6978
12	94.0564
13	94.5673
14	97.3805
15	100.8561
16	100.5657
17	102.1397
18	104.0850
19	104.7256
20	106.5135
21	108.5724
22	107.7130
23	109.8527
24	110.0337
25	110.7256
26	111.3140
27	109.9630
28	108.3535
29	104.6810
30	102.0766
31	101.3502
32	98.9487
33	96.8864
34	96.4091
35	95.4251
36	97.2374
37	94.2980
38	91.9613
39	87.6599
40	84.6953
41	81.4697
42	79.5766
43	76.3476
44	72.8123
45	71.4360
46	69.7281
47	70.1515
48	70.5909
49	71.3030
50	71.5741
51	70.2466
52	71.1204
53	70.1094
54	70.4335
55	68.7845
56	68.3140
57	66.4150
58	65.8645
59	65.0875
60	63.8030
61	63.8072
62	63.3561
63	63.9099
64	63.6136
65	62.3266
66	62.2517
67	60.7685
68	59.5774
69	59.7879
70	58.9512
71	60.2407
72	61.6717
73	63.2475
74	64.3215
75	65.8998
76	65.3956
77	66.7222
78	65.6187
79	66.0699
80	66.0816
81	66.5825
82	66.1010
83	66.7256
84	66.3072
85	65.4461
86	64.3973
87	64.8148
88	62.9015
89	61.0934
90	60.2357
91	58.7155
92	59.0640
93	58.5126
94	58.5993
95	58.5623
96	59.5816
97	59.7685
98	60.4470
99	61.4495
100	61.4141
101	62.6162
102	61.7247
103	62.3813
104	61.9251
105	60.0741
106	58.5076
107	57.3157
108	55.5194
109	54.4411
110	54.5547
111	53.4663
112	52.9731
113	53.1178
114	52.1625
115	51.5076
116	51.1002
117	51.8308
118	51.7862
119	51.8468
120	51.0286
121	51.5816
122	51.6860
123	52.4781
124	51.8939
125	51.9773
126	52.4369
127	52.7290
128	53.7391
129	54.2601
130	54.4739
131	54.8712
132	55.1995
133	55.7828
134	55.8199
135	56.0547
136	56.3712
137	56.2702
138	56.5379
139	56.4301
140	55.3569
141	54.8056
142	54.5572
143	54.3897
144	53.8914
145	54.3064
146	53.1987
147	51.8569
148	51.6069
149	51.2904
150	50.5808
151	51.2096
152	50.2719
153	50.7694
154	51.6944
155	51.7029
156	52.2609
157	51.0379
158	52.0985
159	52.8914
160	52.6490
161	51.8392
162	52.4966
163	52.1246
164	53.5800
165	54.2062
166	53.9360
167	54.0732
168	54.8165
169	53.7862
170	54.0152
171	53.5724
172	52.7298
173	52.6987
174	52.5623
175	52.3064
176	52.1465
177	52.2466
178	52.4697
179	51.9983
180	51.4848
181	51.5295
182	51.6684
183	50.7466
184	51.1633
185	50.0951
186	50.4133
187	49.5034
188	49.5387
189	49.2795
190	49.6869
191	49.7744
192	50.1650
193	49.4276
194	48.8805
195	49.1667
196	49.3653
197	49.5682
198	49.7971
199	50.6077
200	51.2029
201	52.5059
202	52.5783
203	52.7290
204	53.2138
205	52.6641
206	52.7407
207	53.0993
208	52.6852
209	52.0892
210	51.0008
211	50.0648
212	48.9520
213	48.0261
214	46.3081
215	46.3678
216	46.3384
217	46.9739
218	46.9857
219	47.9394
220	48.1111
221	48.3047
222	48.6852
223	47.4377
224	48.2525
225	47.7256
226	45.5581
227	45.4444
228	44.4175
229	44.1221
230	44.0059
231	43.6271
232	43.3199
233	44.3636
234	44.4268
235	45.1835
236	45.2761
237	45.9074
238	46.6894
239	46.3485
240	47.7214
241	47.1052
242	46.9554
243	47.2736
244	46.5766
245	45.9949
246	45.6751
247	44.9242
248	45.3451
249	45.4032
250	43.9815
251	43.9731
252	43.3039
253	42.3746
254	42.1936
255	41.8872
256	41.0875
257	42.0631
258	42.2946
259	43.5362
260	43.9798
261	43.9360
262	43.6616
263	42.5269
264	40.8476
265	40.1641
266	39.9251
267	40.0859
268	40.8140
269	41.0295
270	42.3114
271	42.3375
272	43.4158
273	44.4949
274	45.0059
275	44.6793
276	44.5286
277	44.2769
278	43.0631
279	42.4663
280	41.7088
281	40.6364
282	40.5177
283	40.0572
284	40.4015
285	40.3939
286	40.4588
287	41.1162
288	41.1162
289	41.0606
290	41.6709
291	42.0816
292	40.9857
293	40.9529
294	39.4790
295	39.6187
296	39.2567
297	39.2323
298	39.3923
299	39.0370
300	38.0741
301	38.2896
302	37.9335
303	37.9646
304	36.8199
305	36.6692
306	36.7323
307	37.3190
308	37.8384
309	37.7290
310	37.6936
311	38.3409
312	37.4209
313	37.2685
314	36.3173
315	36.0842
316	35.7761
317	35.1625
318	34.3519
319	34.6785
320	34.2273
321	33.9310
322	34.7753
323	35.8653
324	36.5421
325	36.6473
326	37.2508
327	37.4672
328	37.1120
329	36.8813
330	36.7475
331	36.6936
332	36.7820
333	37.3712
334	37.2475
335	37.6229
336	37.8645
337	37.8493
338	37.8577
339	37.9705
340	37.6313
341	37.3965
342	36.7677
343	37.0429
344	37.0455
345	37.0724
346	36.6204
347	36.5328
348	36.9537
349	35.8662
350	35.6726
351	35.8796
352	35.7635
353	34.7837
354	35.7088
355	36.3712
356	36.0707
357	35.8283
358	36.1465
359	35.8005
360	36.2281
361	36.9798
362	37.3182
363	37.4907
364	38.4141
365	37.5976
366	37.5370
367	38.4226
368	37.7677
369	38.1423
370	38.5261
371	39.0539
372	39.1094
373	39.3182
374	39.5059
375	40.5320
376	40.5118
377	39.6423
378	39.3249
379	39.0833
380	39.1439
381	39.7315
382	40.0800
383	40.4141
384	40.3805
385	41.3763
386	40.7786
387	41.2290
388	41.4503
389	41.4141
390	40.6961
391	39.9268
392	39.1532
393	39.0076
394	38.1987
395	38.4992
396	38.0438
397	38.5715
398	38.3030
399	38.2677
400	38.7088
401	39.1776
402	39.3754
403	39.1894
404	38.6776
405	37.6944
406	36.8535
407	37.5261
408	37.5825
409	36.6027
410	37.0547
411	36.2113
412	36.1094
413	36.1582
414	37.0278
415	36.8274
416	36.9646
417	37.3089
418	36.2786
419	35.8771
420	35.2567
421	34.8620
422	34.8981
423	35.2685
424	35.5682
425	36.5993
426	36.3712
427	36.2231
428	36.4882
429	35.9343
430	36.3973
431	36.3569
432	35.8409
433	36.0732
434	35.4655
435	35.3114
436	34.9066
437	34.3300
438	33.9916
439	33.4503
440	32.2290
441	33.1094
442	33.9259
443	33.2618
444	34.3123
445	34.8990
446	35.4394
447	35.3359
448	36.1801
449	36.7736
450	37.4613
451	38.1103
452	37.8148
453	37.2155
454	36.5547
455	36.4327
456	36.2938
457	36.3906
458	36.6970
459	36.4874
460	37.5606
461	37.7079
462	37.8131
463	37.3931
464	38.5379
465	38.2719
466	38.4899
467	38.2862
468	38.1776
469	38.1835
470	39.0311
471	38.3199
472	39.5522
473	39.3056
474	38.9402
475	38.4428
476	37.7652
477	37.1877
478	37.0631
479	36.2382
480	36.3737
481	37.2542
482	36.7029
483	37.2449
484	37.6944
485	39.2441
486	39.6010
487	39.4916
488	39.6961
489	40.3603
490	40.1633
491	40.2685
492	39.0715
493	38.8754
494	38.4293
495	38.0059
496	37.6540
497	36.6911
498	37.1684
499	38.1995
500	39.1591
501	39.3266
502	39.7584
503	39.7525
504	38.9428
505	38.5631
506	38.1052
507	38.3729
508	37.9638
509	38.4301
510	38.7862
511	40.1389
512	39.3763
513	39.0614
514	37.9705
515	37.5547
516	36.9781
517	36.6456
518	36.7247
519	36.6928
520	36.7104
521	37.1667
522	37.1978
523	37.5640
524	37.9562
525	38.3754
526	39.5076
527	40.9453
528	41.8998
529	42.1515
530	43.1928
531	42.9049
532	42.6086
533	40.8594
534	39.6667
535	38.1599
536	36.7837
537	36.8157
538	36.9251
539	37.3746
540	38.3754
541	38.4933
542	38.8569
543	38.6793
544	39.8670
545	39.8291
546	39.1389
547	38.3746
548	37.9739
549	36.7559
550	36.3098
551	34.5505
552	34.1372
553	32.5303
554	33.5109
555	33.3535
556	33.3249
557	34.1498
558	34.0539
559	35.2172
560	34.4015
561	35.5025
562	35.5303
563	35.0875
564	34.7567
565	35.2946
566	34.5227
567	34.6936
568	34.4588
569	34.4495
570	34.7264
571	34.7281
572	34.8923
573	34.8611
574	36.7138
575	35.9663
576	36.5017
577	36.5194
578	35.5833
579	36.6338
580	37.4992
581	38.9259
582	38.7988
583	40.7189
584	41.7189
585	43.0278
586	43.2955
587	43.2012
588	43.5051
589	42.6364
590	41.8544
591	40.3822
592	39.7290
593	38.5488
594	36.5328
595	35.6726
596	34.0640
597	33.2854
598	32.8712
599	32.9343
600	32.9268
601	33.5480
602	33.8998
603	34.0918
604	33.4116
605	33.4444
606	34.0387
607	34.8131
608	36.0219
609	36.5488
610	36.8594
611	37.1566
612	37.5572
613	36.5808
614	37.0051
615	37.1785
616	37.7256
617	37.8468
618	38.0993
619	37.5354
620	37.1473
621	36.7449
622	35.8552
623	35.1709
624	35.5320
625	35.1810
626	34.0067
627	34.2736
628	34.0993
629	33.5471
630	32.9335
631	32.2433
632	31.6667
633	32.2340
634	32.5901
635	32.4512
636	31.9040
637	31.5261
638	31.9217
639	32.0833
640	31.2980
641	31.4167
642	31.1229
643	31.3224
644	29.9747
645	30.0968
646	29.4815
647	28.8939
648	29.0084
649	29.7542
650	30.3519
651	30.9184
652	32.2736
653	32.7407
654	33.2955
655	34.0556
656	35.4882
657	35.3594
658	35.8165
659	35.6111
660	34.9933
661	34.8830
662	33.5665
663	33.0640
664	32.1397
665	32.0960
666	32.7896
667	32.8864
668	33.3956
669	32.5152
670	32.2845
671	32.2862
672	30.8906
673	31.4579
674	30.5143
675	30.1970
676	30.0034
677	29.4453
678	28.4646
679	28.2837
680	28.8788
681	29.7492
682	29.8796
683	29.8148
684	29.9234
685	30.7290
686	30.7727
687	31.5051
688	30.7517
689	30.7694
690	30.0025
691	31.0152
692	32.0278
693	32.5135
694	31.9268
695	30.5833
696	29.0210
697	27.4049
698	27.3215
699	26.5985
700	26.9773
701	27.6490
702	28.4604
703	28.8207
704	29.3013
705	30.4638
706	30.3678
707	29.8224
708	29.1970
709	29.5067
710	30.1658
711	31.3182
712	32.9040
713	35.0884
714	36.9588
715	36.4394
716	35.5766
717	34.5842
718	33.7525
719	33.1835
720	32.6069
721	30.9335
722	30.9032
723	29.7971
724	29.5379
725	29.7104
726	30.7803
727	31.0101
728	31.1221
729	31.6288
730	31.5606
731	31.0539
732	32.1187
733	31.2348
734	30.7382
735	30.7180
736	30.5816
737	31.0766
738	31.4024
739	30.9125
740	29.5236
741	28.7710
742	28.1035
743	26.9007
744	27.7584
745	28.1305
746	29.5303
747	30.4975
748	31.0328
749	32.0118
750	31.7929
751	31.9074
752	30.7601
753	29.4099
754	30.3375
755	30.3308
756	29.7710
757	30.6886
758	30.8140
759	30.7062
760	29.7365
761	29.0008
762	28.5724
763	28.9731
764	29.2803
765	29.6389
766	30.1414
767	28.4352
768	28.6886
769	28.8342
770	29.2205
771	28.7508
772	29.6052
773	30.2534
774	31.5463
775	32.5505
776	32.0455
777	31.5791
778	31.7306
779	30.7946
780	29.6835
781	29.2264
782	28.5345
783	27.1810
784	26.7921
785	26.0160
786	26.8072
787	27.3409
788	28.7769
789	29.1355
790	29.3359
791	30.0547
792	30.4310
793	29.6052
794	29.3889
795	27.9646
796	27.3594
797	25.3359
798	24.1229
799	24.0673
800	24.2702
801	24.2609
802	24.3569
803	24.1869
804	24.0488
805	24.4402
806	24.7121
807	24.8948
808	24.9655
809	25.0126
810	24.5438
811	23.3855
812	23.4747
813	23.3401
814	23.7660
815	23.9739
816	23.6759
817	24.8064
818	24.8712
819	24.8443
820	25.5362
821	26.6507
822	26.9226
823	27.7121
824	28.5724
825	29.6035
826	30.7256
827	30.6684
828	30.6128
829	29.4099
830	27.8712
831	27.0539
832	26.8577
833	27.4024
834	27.6515
835	27.6810
836	27.7466
837	28.3030
838	28.8157
839	28.9865
840	29.6178
841	29.4781
842	29.0968
843	28.8072
844	29.6254
845	29.2727
846	28.3384
847	28.2332
848	28.3333
849	28.9512
850	29.6877
851	29.0690
852	27.6818
853	27.1928
854	26.8746
855	26.4478
856	26.5850
857	25.9756
858	26.1052
859	25.1069
860	25.0379
861	24.9747
862	24.2559
863	23.6717
864	23.0471
865	22.6027
866	21.8645
867	21.9301
868	20.8973
869	20.7130
870	21.5227
871	20.6944
872	20.3838
873	19.8779
874	20.6810
875	20.0976
876	21.2273
877	21.8813
878	21.6288
879	20.8375
880	19.9916
881	18.8864
882	17.7214
883	17.3603
884	18.0623
885	17.6953
886	18.2862
887	18.3822
888	18.1111
889	18.7247
890	19.7769
891	21.6684
892	25.1431
893	24.5774
894	23.7306
895	23.0261
896	21.4234
897	21.1540
898	21.9192
899	21.9108
900	21.5051
901	20.6928
902	20.8552
903	20.6700
904	19.6019
905	17.2778
906	17.7121
907	17.6120
908	17.3779
909	18.0993
910	18.3805
911	18.1650
