# Supplementary material for: Bicoid gradient formation mechanism and dynamics revealed by protein lifetime analysis
Source: Mol Syst Biol. 2018 Sep 4;14(9):e8355. doi: 10.15252/msb.20188355 (PMC6121778; doi:10.15252/msb.20188355)
Supplement: Supplementary file 7 — Source Data for Figure 5 [file MSB-14-e8355-s006.zip › figure5-data/quantification/Values_emb03_g_t14.txt]

0	42.8485
1	45.8737
2	46.8081
3	48.9242
4	51.7609
5	54.0429
6	54.7551
7	57.6557
8	59.1380
9	60.8316
10	61.9217
11	64.0875
12	66.1288
13	65.9091
14	65.9158
15	67.0901
16	65.4242
17	65.0682
18	65.0825
19	66.0766
20	66.7988
21	67.3056
22	68.3737
23	69.2348
24	69.6625
25	70.2811
26	71.3620
27	70.2483
28	70.1195
29	71.0850
30	70.9621
31	71.4613
32	70.7761
33	69.7778
34	69.1953
35	68.6027
36	68.0699
37	68.4916
38	68.1136
39	68.2037
40	67.1540
41	67.0412
42	66.0564
43	67.1212
44	67.6877
45	67.1987
46	68.1978
47	68.3594
48	68.8737
49	68.4209
50	68.1970
51	68.0859
52	68.1338
53	67.5766
54	66.8106
55	66.7197
56	65.8763
57	65.5951
58	66.6002
59	65.7189
60	65.6911
61	66.7820
62	66.7382
63	66.1717
64	66.6928
65	66.0135
66	66.0488
67	64.9007
68	64.5034
69	65.0926
70	65.3401
71	64.6094
72	65.0673
73	64.4015
74	63.6431
75	63.1785
76	62.0253
77	62.5993
78	60.9402
79	60.5455
80	60.7029
81	60.9924
82	60.8864
83	61.0976
84	61.2727
85	60.7088
86	60.0572
87	59.7096
88	59.7231
89	59.7584
90	59.7912
91	59.3072
92	60.3914
93	60.0572
94	60.4714
95	60.9259
96	60.9731
97	60.6271
98	60.2441
99	60.3426
100	60.9276
101	59.3687
102	59.5236
103	60.1406
104	58.9739
105	60.1936
106	60.1936
107	58.3704
108	58.9545
109	59.5185
110	59.4024
111	58.2290
112	58.2896
113	57.3822
114	55.7534
115	56.9268
116	56.0051
117	55.4209
118	56.2854
119	54.4478
120	54.9604
121	55.2576
122	55.6785
123	53.7315
124	54.8569
125	53.3165
126	54.1566
127	53.1532
128	51.7348
129	52.4091
130	52.3359
131	51.7012
132	51.8300
133	52.1448
134	51.7045
135	51.4091
136	52.8022
137	52.1650
138	52.5850
139	52.8342
140	52.3645
141	53.5269
142	53.6591
143	52.9032
144	53.5774
145	53.3931
146	52.7121
147	52.1389
148	52.4630
149	51.8687
150	52.1195
151	52.0867
152	52.7887
153	52.4377
154	51.7416
155	52.5295
156	53.3611
157	54.0185
158	54.9074
159	55.3838
160	55.3316
161	54.6843
162	54.4916
163	54.1439
164	52.9714
165	53.4663
166	52.5640
167	52.0657
168	52.4428
169	53.0892
170	52.9503
171	53.6717
172	52.5219
173	52.7298
174	51.5825
175	52.1229
176	52.0901
177	51.6481
178	51.8906
179	51.2231
180	50.1557
181	50.8013
182	50.8561
183	51.1726
184	51.0455
185	51.0261
186	50.5236
187	50.4444
188	50.7315
189	50.8872
190	50.6675
191	50.5253
192	50.5867
193	49.7980
194	50.0067
195	50.2071
196	50.2710
197	49.1928
198	48.8779
199	49.6633
200	49.1650
201	48.4259
202	48.0564
203	47.5766
204	47.6641
205	48.0715
206	48.0699
207	48.1818
208	47.5253
209	47.7862
210	48.3224
211	47.6229
212	48.0539
213	47.2694
214	47.4116
215	47.0783
216	46.6667
217	45.6532
218	45.5901
219	45.3342
220	45.3367
221	45.4638
222	45.8519
223	46.2955
224	46.8190
225	47.3224
226	46.4899
227	45.8965
228	45.4007
229	45.5126
230	45.2609
231	45.8350
232	45.3645
233	44.7980
234	44.5000
235	44.3451
236	44.1465
237	44.4394
238	44.5606
239	44.1120
240	44.0455
241	44.1136
242	42.8502
243	42.7626
244	42.3401
245	42.0219
246	42.0766
247	42.2559
248	42.1557
249	43.5017
250	43.1313
251	43.6776
252	42.7247
253	42.1785
254	42.0421
255	40.6305
256	40.5816
257	40.8569
258	40.4680
259	40.3300
260	40.3998
261	41.0210
262	40.1187
263	41.8030
264	41.3645
265	41.1566
266	40.6709
267	40.6019
268	40.7492
269	40.4562
270	40.4613
271	40.5034
272	39.4470
273	39.4116
274	38.8241
275	38.9731
276	39.6650
277	39.4394
278	38.9798
279	38.4175
280	38.7441
281	38.2391
282	38.0892
283	37.5774
284	37.9798
285	37.6869
286	37.2887
287	37.2348
288	37.4764
289	37.3081
290	37.2677
291	37.0101
292	36.1961
293	36.9108
294	36.4773
295	37.4453
296	37.9983
297	37.3880
298	37.1667
299	37.0152
300	36.3173
301	35.9781
302	37.0960
303	36.8157
304	36.3746
305	36.2290
306	36.2500
307	37.1810
308	36.7719
309	36.7146
310	36.3081
311	36.9924
312	36.7416
313	36.9933
314	36.9125
315	36.2104
316	35.6818
317	35.7702
318	35.2222
319	34.4613
320	33.5640
321	34.1431
322	34.1187
323	33.9958
324	34.5665
325	34.9840
326	35.1785
327	34.3838
328	34.8678
329	34.7601
330	34.2887
331	33.7365
332	33.6726
333	32.8367
334	33.4125
335	33.4259
336	33.2231
337	33.6970
338	33.4470
339	33.2551
340	33.3906
341	33.7971
342	33.8889
343	33.4975
344	33.5943
345	33.0547
346	33.6709
347	33.7096
348	33.7660
349	33.2517
350	33.8426
351	34.5126
352	35.3241
353	35.7753
354	35.8805
355	36.0412
356	35.2256
357	34.8805
358	34.5194
359	34.8990
360	35.5084
361	34.5631
362	34.6641
363	34.4646
364	34.3359
365	35.0126
366	34.7407
367	34.4217
368	34.5404
369	34.5488
370	34.3956
371	35.6742
372	35.0067
373	35.4108
374	35.9032
375	35.1970
376	34.4773
377	35.4116
378	34.9832
379	35.3409
380	34.1793
381	33.5396
382	34.8131
383	34.4840
384	34.0682
385	34.1827
386	34.1035
387	33.5556
388	33.5816
389	33.4520
390	34.5438
391	34.7593
392	34.2449
393	34.5850
394	34.7517
395	35.3359
396	35.7483
397	35.9116
398	36.0059
399	35.4747
400	34.0833
401	34.9924
402	34.7315
403	35.0051
404	34.9150
405	35.3173
406	35.3965
407	35.7786
408	36.4545
409	35.9066
410	36.2769
411	35.7912
412	35.9066
413	36.5699
414	36.5219
415	36.3072
416	36.7963
417	37.6094
418	37.0867
419	37.0354
420	36.9377
421	37.1970
422	36.5210
423	35.9503
424	35.3384
425	35.0345
426	34.7820
427	33.5640
428	33.7382
429	34.1364
430	34.1254
431	34.1254
432	34.6591
433	34.9116
434	34.1726
435	34.3813
436	34.3283
437	33.5143
438	33.6591
439	33.2466
440	32.9200
441	33.0665
442	33.4495
443	33.1684
444	33.7172
445	33.3072
446	32.8847
447	32.0051
448	31.8822
449	32.0143
450	31.7357
451	30.8401
452	31.1364
453	30.7946
454	30.8965
455	31.6675
456	30.9495
457	31.8114
458	31.1608
459	31.4781
460	30.6734
461	30.7837
462	30.9672
463	29.5682
464	30.1204
465	30.2138
466	29.6877
467	29.7559
468	29.1448
469	29.3333
470	29.1995
471	29.0682
472	29.3165
473	29.6742
474	30.1894
475	30.3561
476	30.0589
477	29.6591
478	30.6633
479	30.0345
480	30.2677
481	30.4882
482	30.9150
483	31.1793
484	30.2323
485	31.6625
486	32.3847
487	32.6044
488	32.3813
489	32.6027
490	32.8056
491	33.0707
492	33.7458
493	33.4436
494	33.4882
495	34.5337
496	34.3199
497	34.2584
498	34.2340
499	33.4411
500	32.9209
501	32.8022
502	32.7862
503	32.5160
504	32.3384
505	32.8392
506	32.9335
507	32.7618
508	33.4520
509	33.0758
510	33.1953
511	33.7374
512	33.6456
513	34.0084
514	33.8502
515	34.1305
516	33.7290
517	34.5699
518	34.8527
519	34.4764
520	34.6338
521	35.1700
522	35.6019
523	35.5505
524	35.6852
525	36.3611
526	35.8948
527	36.3291
528	37.6490
529	37.5732
530	38.8956
531	38.5673
532	38.7719
533	38.8131
534	38.9268
535	38.5404
536	39.0673
537	39.3443
538	38.4924
539	39.1069
540	39.6423
541	39.4689
542	38.8131
543	37.1120
544	36.7130
545	35.7197
546	34.5126
547	33.9596
548	34.5404
549	34.5842
550	34.6700
551	35.6128
552	36.5564
553	37.5421
554	38.3460
555	38.4276
556	38.8140
557	38.7761
558	38.9958
559	37.9697
560	37.5109
561	36.0194
562	35.4487
563	36.9470
564	37.0034
565	38.0421
566	38.1970
567	39.4091
568	38.4790
569	38.0059
570	36.9066
571	36.8838
572	36.4815
573	36.3451
574	35.2643
575	35.2205
576	34.6582
577	34.1852
578	33.7837
579	34.0059
580	32.9966
581	32.9941
582	32.4369
583	32.0278
584	32.2104
585	32.1709
586	32.3822
587	31.9310
588	32.3914
589	32.2088
590	31.9234
591	32.4251
592	32.8527
593	33.2399
594	34.2584
595	33.7870
596	34.0539
597	34.4891
598	34.6279
599	34.4192
600	33.9343
601	34.0875
602	34.2963
603	34.2113
604	34.6128
605	34.7256
606	35.2677
607	36.4419
608	37.0084
609	36.3476
610	36.1928
611	35.8215
612	36.4310
613	36.5219
614	37.0118
615	37.9731
616	37.4200
617	38.0976
618	38.3855
619	38.3990
620	38.4158
621	37.7677
622	37.9335
623	36.4891
624	35.5530
625	34.0379
626	33.2273
627	33.0362
628	32.8013
629	32.9537
630	33.5345
631	34.5816
632	33.9848
633	34.3670
634	34.9419
635	34.5008
636	33.9024
637	33.5833
638	32.8965
639	32.2618
640	32.2811
641	32.8645
642	33.3965
643	34.0471
644	33.6919
645	34.0497
646	34.0715
647	34.2534
648	33.9369
649	33.2197
650	32.5286
651	32.7029
652	31.2567
653	30.7391
654	30.2912
655	30.8670
656	30.7290
657	30.5547
658	31.1153
659	31.3072
660	31.2887
661	31.0522
662	31.8460
663	31.7887
664	31.9731
665	30.8485
666	30.6515
667	30.8712
668	30.0682
669	30.1717
670	29.6953
671	28.5976
672	29.2104
673	29.4722
674	28.7786
675	28.2879
676	28.1103
677	28.8771
678	28.6970
679	29.1229
680	28.9049
681	28.9192
682	28.4234
683	27.8375
684	24.5581
685	23.4436
686	24.0084
687	23.2702
688	23.7163
689	23.9764
690	23.9428
691	24.6330
692	23.9949
693	25.0463
694	25.6591
695	25.9091
696	27.7643
697	27.1498
698	27.2626
699	27.0202
700	27.3056
701	24.8796
702	24.3662
703	23.8948
704	24.1372
705	23.8468
706	24.0034
707	24.7096
708	24.8603
709	25.0126
710	28.0960
711	27.1153
712	27.6229
713	27.8569
714	28.0101
715	28.2365
716	28.6027
717	27.9175
718	28.2054
719	27.4865
720	26.8704
721	26.8620
722	26.4209
723	25.6843
724	25.9436
725	25.7239
726	26.1111
727	25.9672
728	25.7113
729	26.0648
730	26.7736
731	26.6465
732	27.9781
733	27.9125
734	27.3864
735	27.6574
736	28.5295
737	28.4579
738	29.1944
739	29.4217
740	28.3931
741	29.2845
742	29.1246
743	29.2660
744	30.2104
745	31.1406
746	32.4116
747	32.8173
748	31.2576
749	29.9234
750	29.0059
751	27.8838
752	27.6650
753	28.3552
754	28.7071
755	29.4848
756	29.2778
757	28.3695
758	27.0177
759	25.9200
760	24.9672
761	23.9689
762	24.2298
763	23.8249
764	23.6582
765	24.2407
766	24.0513
767	24.2029
768	23.9184
769	24.3805
770	24.6002
771	25.5034
772	25.1397
773	25.9209
774	25.8409
775	25.8965
776	25.7214
777	26.5657
778	26.9276
779	25.9209
780	26.4554
781	25.6700
782	26.2458
783	25.5076
784	25.7769
785	26.6894
786	26.6843
787	26.3426
788	26.3981
789	25.9360
790	25.6591
791	26.9588
792	27.7071
793	28.8291
794	28.1170
795	26.9133
796	26.9722
797	27.2837
798	26.5126
799	26.4781
800	26.3157
801	26.7946
802	27.2525
803	27.1835
804	27.1380
805	26.7668
806	26.1953
807	26.0951
808	24.8375
809	24.2365
810	23.8384
811	23.5648
812	23.2626
813	23.5261
814	23.5160
815	23.3653
816	23.3763
817	22.9074
818	21.9958
819	22.4175
820	22.2997
821	22.3266
822	22.0699
823	22.7719
824	22.7938
825	23.4217
826	23.4360
827	23.0421
828	22.7963
829	22.6751
830	23.0892
831	22.4487
832	21.5640
833	21.8148
834	21.1524
835	21.4899
836	20.8948
837	20.7635
838	20.8763
839	20.4689
840	20.8746
841	21.0328
842	21.7189
843	21.6869
844	21.7323
845	22.3519
846	21.8897
847	22.2407
848	22.5951
849	22.7155
850	23.0421
851	22.4579
852	22.2146
853	21.9057
854	21.2281
855	21.0934
856	21.1582
857	21.2811
858	21.4293
859	21.7020
860	21.1641
861	20.6709
862	20.3232
863	21.2753
864	20.8502
865	20.1658
866	20.3476
867	20.8316
868	21.3763
869	22.0051
870	21.8131
871	21.7761
872	21.0320
873	20.7753
874	19.9697
875	19.8199
876	20.3030
877	19.5892
878	19.0707
879	19.0168
880	18.4949
881	18.4503
882	18.5867
883	18.5286
884	17.1406
885	17.0623
886	16.7062
887	17.0253
888	17.3594
889	17.4175
890	17.1582
891	16.7138
892	16.1827
893	16.4386
894	16.1944
895	16.0522
896	15.7593
897	15.1667
898	14.4554
899	14.1591
900	14.2710
901	14.5362
902	14.3889
903	14.2374
904	14.1481
905	13.6178
906	13.4975
907	13.6776
908	13.1936
909	13.1894
910	13.8207
911	13.4024
