# Supplementary material for: Bicoid gradient formation mechanism and dynamics revealed by protein lifetime analysis
Source: Mol Syst Biol. 2018 Sep 4;14(9):e8355. doi: 10.15252/msb.20188355 (PMC6121778; doi:10.15252/msb.20188355)
Supplement: Supplementary file 7 — Source Data for Figure 5 [file MSB-14-e8355-s006.zip › figure5-data/quantification/Values_emb03_g_t15.txt]

0	58.2854
1	64.5606
2	72.0673
3	79.1995
4	84.9579
5	89.0758
6	94.9655
7	99.1372
8	99.9200
9	98.7643
10	95.2626
11	92.7290
12	88.9453
13	84.7348
14	79.8889
15	76.5185
16	73.7113
17	70.4503
18	68.8291
19	70.1027
20	69.7761
21	71.1254
22	71.7643
23	74.6288
24	76.7710
25	79.0404
26	83.0370
27	83.5412
28	85.1153
29	87.7626
30	90.7399
31	92.0539
32	90.8737
33	89.1684
34	87.1540
35	85.8914
36	86.3409
37	88.3468
38	89.6271
39	90.0951
40	91.8678
41	92.5791
42	92.9419
43	93.9655
44	95.8258
45	93.6103
46	93.3645
47	91.5648
48	90.4874
49	91.0244
50	90.2980
51	89.7357
52	86.8375
53	84.6894
54	83.6019
55	79.9209
56	78.0816
57	77.0522
58	75.9604
59	76.4689
60	75.0606
61	78.2079
62	78.4436
63	80.9285
64	82.5168
65	84.6625
66	85.9848
67	86.5076
68	87.5446
69	87.9512
70	85.5421
71	84.2214
72	83.1936
73	82.1751
74	80.7938
75	80.6052
76	77.5311
77	75.2887
78	72.5488
79	72.3771
80	71.3098
81	70.6431
82	70.6313
83	69.9596
84	70.5160
85	71.5227
86	73.4360
87	73.8199
88	74.9293
89	74.5160
90	74.0328
91	72.9529
92	72.7609
93	71.3956
94	70.4916
95	69.8283
96	69.6187
97	69.7449
98	69.1086
99	68.6793
100	69.3914
101	69.6322
102	70.3527
103	71.9646
104	72.9192
105	73.9285
106	76.6944
107	77.1641
108	78.5614
109	79.9057
110	79.3897
111	76.5572
112	73.4874
113	70.9537
114	68.1338
115	66.2079
116	65.1145
117	65.1237
118	64.0732
119	63.9091
120	64.2912
121	65.6406
122	65.3519
123	66.9066
124	69.0488
125	70.0648
126	70.3022
127	71.1111
128	71.5530
129	72.9579
130	72.9545
131	73.6995
132	72.8224
133	71.4646
134	69.4082
135	67.1153
136	65.8030
137	64.8561
138	63.3721
139	63.5387
140	63.5438
141	63.8434
142	64.6414
143	64.7921
144	67.0749
145	67.5960
146	70.3906
147	71.4419
148	72.3965
149	73.4402
150	72.9116
151	73.3779
152	73.8712
153	72.8047
154	71.9848
155	70.6801
156	69.8030
157	67.9377
158	66.8476
159	66.2332
160	65.0564
161	65.1734
162	64.5471
163	65.9394
164	65.9596
165	65.3451
166	64.8451
167	64.8577
168	64.4512
169	64.9520
170	64.4074
171	63.9848
172	63.5909
173	63.4495
174	63.8805
175	64.0084
176	63.8451
177	62.5758
178	61.4781
179	61.3468
180	61.6776
181	63.6128
182	63.8241
183	64.2281
184	63.5093
185	64.1827
186	63.0253
187	62.9192
188	63.3561
189	62.8308
190	63.3931
191	63.8190
192	64.3948
193	63.0042
194	62.9672
195	63.1145
196	63.7012
197	64.5497
198	65.5118
199	66.6002
200	67.0539
201	68.4327
202	67.3114
203	67.1692
204	66.1229
205	65.5269
206	64.2609
207	63.6843
208	62.5017
209	61.6524
210	61.2660
211	60.5816
212	59.6103
213	59.5665
214	59.7096
215	59.2113
216	58.1414
217	57.4739
218	55.9798
219	55.6153
220	55.8628
221	55.8544
222	55.3906
223	56.8401
224	56.6810
225	56.7719
226	56.7037
227	58.0269
228	57.9444
229	59.5522
230	60.4882
231	61.3603
232	62.1077
233	61.7492
234	61.2837
235	60.4697
236	59.1759
237	58.0657
238	57.7290
239	56.7138
240	56.0135
241	55.1835
242	54.8721
243	54.5227
244	54.2736
245	53.3880
246	52.6591
247	51.4419
248	49.9545
249	50.0842
250	48.3241
251	47.5589
252	47.7542
253	48.2441
254	48.9268
255	48.6313
256	49.3064
257	49.3889
258	50.1692
259	49.6793
260	51.0135
261	51.4529
262	52.6136
263	52.3906
264	52.8418
265	53.8620
266	53.0497
267	55.0135
268	54.3468
269	53.0758
270	52.0884
271	51.4503
272	50.1035
273	49.7921
274	49.8426
275	50.4747
276	51.3729
277	50.8342
278	50.4040
279	49.6246
280	49.0774
281	48.9579
282	48.7870
283	48.1928
284	48.2626
285	48.6380
286	48.4596
287	47.6557
288	47.5051
289	47.3173
290	47.5505
291	47.9125
292	47.1372
293	47.2694
294	46.8418
295	46.5951
296	45.9352
297	45.7239
298	44.9714
299	44.3241
300	43.1305
301	42.8948
302	42.1734
303	42.0934
304	41.7146
305	41.7332
306	41.3022
307	42.0884
308	42.7862
309	44.1338
310	45.5345
311	45.8678
312	46.9040
313	48.2744
314	49.1877
315	49.4049
316	49.0673
317	48.1810
318	47.1860
319	45.4697
320	43.8670
321	43.3527
322	42.2231
323	41.1835
324	40.8998
325	40.8098
326	40.9150
327	40.0926
328	39.6145
329	40.1894
330	40.1372
331	40.2205
332	39.7837
333	40.4419
334	41.1641
335	41.4596
336	40.6439
337	40.1515
338	39.6599
339	39.6894
340	39.8241
341	39.5497
342	40.1322
343	40.1313
344	40.3813
345	40.2374
346	39.3603
347	39.3948
348	39.0926
349	38.9520
350	37.7753
351	38.4731
352	38.4747
353	38.0783
354	38.6465
355	38.9428
356	38.5657
357	39.3603
358	39.3906
359	39.6364
360	40.3779
361	39.4815
362	39.9882
363	39.0749
364	38.3291
365	37.8628
366	38.1566
367	37.6507
368	37.8973
369	37.6465
370	37.6061
371	38.5884
372	37.7071
373	38.7971
374	38.2778
375	38.5867
376	38.7769
377	39.5093
378	39.1667
379	40.3847
380	39.8131
381	40.3005
382	40.9588
383	41.1650
384	40.9158
385	41.3611
386	40.4630
387	40.6532
388	40.1776
389	39.4436
390	39.3502
391	38.1498
392	37.8300
393	38.0000
394	37.8089
395	37.4091
396	37.4369
397	36.7710
398	37.5497
399	37.7205
400	37.0320
401	38.0859
402	37.1111
403	37.5530
404	38.0825
405	37.5951
406	37.9318
407	38.2837
408	38.6229
409	38.0084
410	38.7332
411	38.2551
412	37.9882
413	38.6086
414	39.0396
415	39.0665
416	38.6936
417	37.9815
418	38.9579
419	38.8316
420	38.6313
421	38.0892
422	38.5278
423	38.2609
424	37.6204
425	37.5177
426	36.7222
427	35.6019
428	34.6397
429	34.1928
430	34.4933
431	34.2130
432	34.4840
433	34.8754
434	35.7534
435	35.3241
436	35.0741
437	35.0337
438	34.7298
439	34.4907
440	34.4865
441	34.5042
442	35.2020
443	33.9024
444	34.5202
445	34.2668
446	34.2744
447	34.1195
448	34.1423
449	33.6860
450	33.0345
451	32.6448
452	33.0042
453	32.7912
454	33.1120
455	33.0513
456	32.9992
457	33.6035
458	32.9823
459	33.6599
460	32.9630
461	32.9764
462	33.3022
463	32.7551
464	32.8822
465	33.4621
466	33.7163
467	33.2837
468	33.7113
469	33.1953
470	33.0396
471	33.1111
472	32.4773
473	32.3165
474	32.0497
475	31.9293
476	32.8013
477	32.2525
478	33.0227
479	32.3131
480	32.8232
481	32.2458
482	32.3089
483	32.2062
484	31.5976
485	31.8266
486	30.9133
487	31.5328
488	30.8476
489	32.0446
490	32.0126
491	31.9200
492	32.1877
493	31.4444
494	31.7811
495	31.1313
496	31.5286
497	31.1675
498	30.9697
499	32.3342
500	32.1928
501	32.2407
502	31.5101
503	32.8889
504	33.5732
505	33.5000
506	33.8788
507	33.4217
508	33.9520
509	33.2391
510	33.3847
511	33.8914
512	34.1675
513	34.5471
514	35.1153
515	35.9074
516	36.3476
517	37.2306
518	37.0295
519	37.5286
520	37.8577
521	37.5269
522	37.6801
523	38.2205
524	37.6481
525	38.3569
526	38.0589
527	38.2424
528	38.2567
529	37.9242
530	38.8855
531	37.6987
532	37.6010
533	37.8316
534	37.0749
535	36.3434
536	36.8350
537	36.1128
538	35.8577
539	34.5505
540	33.6684
541	33.3544
542	32.6726
543	32.8266
544	32.5589
545	33.2694
546	33.6540
547	34.0404
548	35.7155
549	36.2508
550	35.7365
551	36.8241
552	36.1002
553	36.1650
554	36.7045
555	36.3274
556	36.0640
557	35.2483
558	34.8359
559	35.3258
560	35.2652
561	35.3350
562	35.8897
563	36.6684
564	36.3981
565	37.6894
566	36.8392
567	36.6372
568	35.9907
569	35.4756
570	34.4091
571	34.4108
572	33.1473
573	33.7576
574	32.9343
575	31.8434
576	31.3973
577	31.4907
578	31.2626
579	31.7332
580	31.6625
581	30.6423
582	30.6625
583	29.7222
584	30.2374
585	30.4411
586	29.9217
587	30.1785
588	30.9057
589	30.8813
590	31.0539
591	31.0623
592	30.8224
593	31.1448
594	30.8013
595	30.6288
596	30.3224
597	30.5589
598	30.1271
599	30.6801
600	30.5311
601	32.0791
602	32.6027
603	34.1254
604	35.0918
605	35.9512
606	36.1465
607	35.4040
608	34.4840
609	33.6162
610	33.3258
611	32.7020
612	33.2348
613	32.4057
614	32.8771
615	33.5328
616	34.0909
617	34.3485
618	34.4958
619	33.7786
620	32.9924
621	32.2820
622	31.6852
623	31.7761
624	31.3965
625	31.7424
626	31.8939
627	31.5901
628	32.0909
629	31.4461
630	31.6044
631	30.5842
632	30.8535
633	30.5581
634	30.8342
635	31.9461
636	32.6187
637	33.3535
638	33.5614
639	34.7955
640	35.8965
641	37.2559
642	38.5766
643	38.8232
644	38.2323
645	37.5682
646	36.5993
647	35.2054
648	33.9411
649	31.5648
650	30.1507
651	28.9503
652	28.3973
653	27.6810
654	27.5286
655	28.0093
656	27.4360
657	28.2020
658	26.1616
659	25.8897
660	26.3889
661	26.5522
662	26.8291
663	25.5421
664	25.8300
665	26.1002
666	25.8502
667	24.6515
668	23.9099
669	23.4007
670	23.8056
671	23.3662
672	24.1481
673	23.7980
674	23.7096
675	23.4175
676	23.1566
677	22.8224
678	22.4714
679	22.6111
680	22.4646
681	22.2870
682	22.1406
683	21.5976
684	22.0766
685	20.9158
686	21.0244
687	20.5606
688	20.7534
689	20.2306
690	20.0455
691	20.4158
692	19.1069
693	19.3805
694	19.3779
695	19.4192
696	19.8426
697	20.2214
698	21.0816
699	21.0396
700	21.9672
701	21.6549
702	21.9007
703	21.7113
704	21.3712
705	21.9697
706	21.9074
707	20.9916
708	21.1793
709	20.0724
710	20.7104
711	20.0673
712	20.8998
713	20.8199
714	21.0791
715	21.0715
716	20.9941
717	20.9402
718	21.2980
719	21.2054
720	21.0210
721	21.7079
722	20.8948
723	20.4714
724	20.6465
725	20.7399
726	20.6322
727	20.1111
728	20.3687
729	20.2786
730	20.1338
731	20.4949
732	20.8939
733	20.7433
734	20.8923
735	20.5985
736	21.1187
737	21.3215
738	21.7029
739	21.9545
740	21.7088
741	22.2247
742	23.1608
743	22.4781
744	23.0261
745	21.7887
746	22.2306
747	21.5850
748	21.0446
749	21.0034
750	21.2551
751	20.9327
752	21.1389
753	21.1877
754	20.7138
755	21.0564
756	20.5960
757	20.1448
758	20.4108
759	19.7601
760	20.3316
761	19.3931
762	19.9369
763	19.5320
764	19.4815
765	19.5564
766	20.0059
767	21.3493
768	21.7963
769	22.3426
770	23.3148
771	22.9705
772	23.4857
773	23.5791
774	23.6818
775	23.3426
776	22.9099
777	23.0034
778	23.3308
779	23.2172
780	24.3165
781	23.6002
782	24.9259
783	23.9411
784	24.1481
785	24.5051
786	24.4125
787	26.1768
788	26.0556
789	26.2012
790	25.5943
791	25.6414
792	25.2786
793	23.6229
794	23.7382
795	24.5345
796	24.3872
797	24.9158
798	24.8300
799	23.1953
800	22.7929
801	22.2508
802	22.3258
803	22.0303
804	22.0859
805	21.9832
806	21.8173
807	22.3123
808	21.7618
809	22.2677
810	22.0404
811	22.5118
812	21.9428
813	21.6178
814	21.1330
815	21.4764
816	21.5833
817	21.1195
818	20.7197
819	21.2088
820	21.0690
821	21.4099
822	21.6524
823	21.2601
824	22.2811
825	21.7189
826	21.3089
827	20.9200
828	20.4032
829	20.4503
830	20.5303
831	20.8746
832	19.9731
833	20.7399
834	19.6953
835	19.8451
836	19.5488
837	19.8939
838	18.8864
839	19.2744
840	19.1961
841	18.3140
842	19.1987
843	18.8375
844	19.3569
845	19.9411
846	19.9419
847	19.7685
848	19.1810
849	20.1700
850	20.0126
851	20.4040
852	19.2483
853	19.3645
854	18.9352
855	19.1852
856	19.1625
857	19.3779
858	19.9731
859	20.0337
860	20.6086
861	19.8822
862	19.8569
863	19.6616
864	20.0101
865	19.5707
866	20.6566
867	20.8721
868	20.9015
869	20.1279
870	20.9402
871	20.5943
872	20.7559
873	20.6902
874	20.9916
875	19.8468
876	19.6961
877	19.2121
878	18.6759
879	18.4335
880	17.9638
881	18.1212
882	18.4327
883	18.4007
884	18.0421
885	18.5530
886	18.2761
887	18.0042
888	17.4327
889	17.3956
890	17.6498
891	17.4150
892	16.9933
893	16.8190
894	16.6086
895	16.4882
896	16.2281
897	16.1246
898	15.7887
899	15.9268
900	16.1170
901	15.9141
902	15.0194
903	15.4495
904	15.3148
905	14.5396
906	14.5699
907	14.2483
908	14.1465
909	14.5766
910	15.0943
911	15.7652
