# Supplementary material for: Bicoid gradient formation mechanism and dynamics revealed by protein lifetime analysis
Source: Mol Syst Biol. 2018 Sep 4;14(9):e8355. doi: 10.15252/msb.20188355 (PMC6121778; doi:10.15252/msb.20188355)
Supplement: Supplementary file 7 — Source Data for Figure 5 [file MSB-14-e8355-s006.zip › figure5-data/quantification/Values_emb03_g_t16.txt]

0	61.3241
1	63.0985
2	64.6574
3	66.1835
4	68.5042
5	71.4571
6	75.1860
7	76.8864
8	78.8165
9	77.7138
10	78.0648
11	78.6019
12	78.7290
13	77.6490
14	75.7609
15	74.4949
16	73.4832
17	73.2988
18	73.2146
19	73.1431
20	76.2820
21	75.3813
22	76.1288
23	76.1465
24	75.9806
25	76.5547
26	76.3291
27	76.4848
28	78.1019
29	79.2416
30	79.1380
31	78.5816
32	78.8030
33	77.3981
34	75.7079
35	77.7609
36	76.9285
37	78.0598
38	77.1877
39	76.4579
40	75.9630
41	75.0345
42	73.5741
43	74.3923
44	74.2971
45	74.1490
46	73.5800
47	74.1212
48	73.9983
49	74.2121
50	72.6692
51	72.7449
52	72.5589
53	72.3510
54	74.0412
55	73.0875
56	72.6835
57	72.3636
58	71.9167
59	71.9015
60	70.6364
61	71.4958
62	71.7963
63	71.6726
64	72.1776
65	73.1667
66	72.7003
67	72.6473
68	72.4798
69	72.0160
70	72.5126
71	71.8830
72	71.9436
73	70.6406
74	70.5985
75	70.3653
76	68.3561
77	68.0278
78	67.1759
79	67.1347
80	65.8956
81	66.0219
82	64.5749
83	64.9655
84	65.2761
85	65.0918
86	64.9251
87	64.6246
88	64.3131
89	65.4184
90	65.8510
91	65.2365
92	65.2138
93	65.0707
94	65.0859
95	65.7130
96	65.0598
97	64.6591
98	63.4520
99	63.2306
100	63.3805
101	62.7273
102	63.1246
103	62.8805
104	63.1869
105	62.6818
106	62.8325
107	61.9360
108	62.3064
109	61.7601
110	61.6305
111	61.5859
112	60.8098
113	61.0581
114	59.4562
115	59.9823
116	58.9865
117	58.8670
118	58.9369
119	58.0278
120	58.8771
121	58.7492
122	59.3594
123	58.4293
124	59.0631
125	58.3847
126	57.8569
127	58.1010
128	56.3064
129	56.4958
130	57.4638
131	57.4882
132	57.8215
133	59.3552
134	58.6195
135	58.5362
136	58.6978
137	59.0859
138	57.9200
139	58.2290
140	56.7769
141	57.4621
142	57.7483
143	57.9386
144	58.9167
145	59.6103
146	59.4040
147	59.6145
148	59.2458
149	57.5808
150	56.7096
151	57.0143
152	57.2138
153	57.8081
154	57.7862
155	57.5261
156	57.4882
157	57.1044
158	56.5076
159	57.5884
160	57.2896
161	56.5059
162	56.5253
163	56.0657
164	55.3611
165	55.4907
166	55.3645
167	54.6263
168	55.2879
169	55.0918
170	54.8981
171	55.3864
172	55.2618
173	56.2988
174	55.9790
175	56.0833
176	56.4091
177	56.3855
178	56.0303
179	55.5732
180	54.3981
181	54.8981
182	54.3527
183	53.5825
184	53.6313
185	54.0951
186	53.6195
187	53.5025
188	53.3561
189	53.8939
190	53.2475
191	53.4377
192	54.1591
193	53.9141
194	53.8561
195	54.3123
196	54.0749
197	54.0724
198	53.1852
199	52.9848
200	52.6776
201	52.5572
202	51.2795
203	50.9891
204	51.0564
205	50.9377
206	51.6153
207	51.9285
208	50.6406
209	51.1616
210	50.8367
211	50.3586
212	50.3047
213	49.8788
214	50.3628
215	49.6355
216	50.4419
217	49.7054
218	49.4865
219	48.7887
220	48.8316
221	47.7626
222	47.4369
223	48.2012
224	48.0370
225	47.6944
226	47.9125
227	48.5194
228	47.7197
229	47.5766
230	47.7820
231	47.8258
232	48.2374
233	48.4529
234	47.7374
235	47.4790
236	46.2702
237	46.6254
238	46.8796
239	47.0749
240	46.7896
241	46.7534
242	46.0051
243	46.3131
244	46.3140
245	46.1608
246	45.7247
247	45.7172
248	45.0076
249	44.8249
250	44.0488
251	44.0051
252	43.7273
253	43.2820
254	42.8998
255	42.5253
256	43.1911
257	43.3443
258	44.1448
259	44.0354
260	43.7980
261	44.2079
262	43.6944
263	44.4891
264	43.4806
265	44.0993
266	44.1734
267	44.0025
268	44.0892
269	44.1212
270	43.7399
271	43.7955
272	43.1987
273	43.2433
274	42.5513
275	43.3552
276	43.3333
277	43.2062
278	43.5354
279	43.7727
280	42.9310
281	42.3224
282	42.5791
283	41.6911
284	42.4226
285	41.2054
286	41.6027
287	41.4596
288	41.3418
289	41.7778
290	41.4562
291	41.7652
292	41.4251
293	41.1111
294	40.3687
295	40.1153
296	40.7795
297	40.0741
298	40.0648
299	40.0867
300	39.8535
301	39.5547
302	40.1524
303	40.2896
304	39.8805
305	38.5875
306	39.1052
307	39.2938
308	39.5421
309	38.5160
310	38.7980
311	38.2677
312	38.0303
313	38.5816
314	38.4141
315	38.1406
316	37.6608
317	37.7205
318	37.5918
319	37.7525
320	37.3754
321	38.1019
322	37.9200
323	36.8754
324	37.0951
325	36.3266
326	36.0067
327	35.7904
328	35.4259
329	34.9419
330	35.6751
331	35.4074
332	35.5152
333	34.8443
334	34.5598
335	35.1524
336	34.9032
337	34.3468
338	34.7475
339	35.0042
340	34.6591
341	34.2854
342	34.8350
343	34.5152
344	34.3350
345	33.8173
346	33.8493
347	34.2433
348	34.2121
349	33.6886
350	34.6692
351	34.2626
352	34.2988
353	33.7753
354	34.0429
355	34.3114
356	34.8316
357	35.0194
358	34.8485
359	34.6086
360	34.6557
361	33.7525
362	34.3165
363	34.3232
364	33.7348
365	34.2323
366	34.1599
367	34.0396
368	34.8729
369	34.3914
370	33.9714
371	35.4663
372	34.5261
373	35.1128
374	35.3375
375	34.8603
376	34.5421
377	35.3123
378	35.1515
379	36.2643
380	35.5842
381	35.2306
382	35.3207
383	35.2500
384	35.6675
385	35.8274
386	35.5598
387	35.5673
388	36.0042
389	35.3931
390	35.5455
391	35.0985
392	35.5766
393	35.7694
394	35.7138
395	35.7955
396	35.9293
397	35.8577
398	36.1852
399	36.6936
400	35.0412
401	36.5875
402	36.2247
403	36.0337
404	37.3670
405	36.8956
406	36.7466
407	36.8502
408	37.5387
409	36.6818
410	36.8695
411	36.4891
412	36.0875
413	36.1827
414	35.7929
415	35.4024
416	35.7946
417	35.9966
418	35.1372
419	34.8577
420	34.6684
421	35.6785
422	34.8763
423	34.8620
424	35.2938
425	35.2618
426	35.0673
427	34.7702
428	34.9554
429	35.2753
430	35.1221
431	35.2786
432	34.3476
433	33.9756
434	33.0724
435	33.1818
436	33.5219
437	33.3409
438	33.1532
439	32.9436
440	33.5985
441	33.4116
442	32.5480
443	31.8165
444	32.3914
445	31.7643
446	31.5758
447	32.2382
448	31.7879
449	32.0101
450	31.8620
451	31.4192
452	31.0303
453	31.0135
454	30.6212
455	30.4453
456	29.9209
457	30.5724
458	30.5093
459	30.8822
460	30.4646
461	30.5387
462	31.0227
463	30.6843
464	31.4200
465	31.8266
466	31.4285
467	31.2971
468	30.5825
469	31.4049
470	29.8451
471	30.0505
472	30.3005
473	29.6094
474	30.4116
475	30.2492
476	30.1170
477	29.8426
478	30.5463
479	30.8594
480	31.3830
481	31.1077
482	32.0943
483	31.8510
484	31.2104
485	31.3342
486	30.9823
487	30.7222
488	29.5497
489	30.4840
490	29.6928
491	30.2980
492	30.4975
493	30.0421
494	30.6195
495	31.0547
496	30.5690
497	30.3224
498	30.5850
499	30.6641
500	29.7374
501	30.7534
502	30.7332
503	30.4857
504	30.8215
505	30.7323
506	30.3291
507	30.7786
508	31.2281
509	30.8981
510	29.9630
511	30.8350
512	31.2264
513	31.1111
514	31.3258
515	30.8241
516	31.6322
517	32.1995
518	33.1305
519	33.0901
520	33.4226
521	34.5808
522	34.7921
523	34.5699
524	34.9175
525	34.3384
526	34.6877
527	33.7727
528	34.0732
529	34.0715
530	35.0539
531	35.2500
532	35.3729
533	35.8721
534	35.2525
535	34.8771
536	35.1296
537	34.6010
538	34.0253
539	33.4520
540	32.7424
541	32.3232
542	31.8106
543	30.8763
544	30.6928
545	30.7096
546	30.5825
547	30.8603
548	31.7071
549	32.6700
550	33.0724
551	34.1237
552	33.9672
553	34.7593
554	35.3384
555	35.6709
556	35.3897
557	34.9554
558	34.4520
559	34.3157
560	34.4082
561	34.5758
562	34.3779
563	34.8106
564	35.3468
565	36.2374
566	35.7222
567	35.5859
568	35.6599
569	34.1684
570	32.8636
571	31.1515
572	30.8460
573	30.3325
574	28.9697
575	28.8956
576	28.8771
577	29.1616
578	29.9141
579	29.4596
580	29.4663
581	29.1591
582	28.8367
583	28.1481
584	27.9672
585	28.0295
586	28.5227
587	28.8224
588	29.6481
589	29.7012
590	30.2466
591	30.5690
592	30.3838
593	30.4680
594	30.3956
595	29.6987
596	29.7071
597	29.6355
598	29.6002
599	29.5539
600	28.9630
601	28.8923
602	30.0194
603	30.2441
604	31.0412
605	30.6970
606	30.9402
607	31.0648
608	30.6650
609	31.0859
610	31.7769
611	31.5455
612	32.0084
613	31.6818
614	32.7845
615	32.9276
616	32.9234
617	33.0589
618	33.3089
619	32.3056
620	32.5219
621	31.7702
622	31.1633
623	30.6742
624	30.3333
625	29.4941
626	30.5909
627	30.8746
628	31.7475
629	32.2643
630	32.3409
631	32.4731
632	31.2441
633	31.4444
634	30.1919
635	30.4790
636	30.6498
637	30.7534
638	31.0227
639	31.9823
640	32.8030
641	34.3897
642	35.5429
643	35.9756
644	36.7921
645	37.4453
646	37.2483
647	36.1869
648	36.3173
649	33.4773
650	33.0960
651	32.6944
652	32.0741
653	31.4226
654	30.8157
655	30.6380
656	29.9874
657	29.1734
658	29.0690
659	28.3611
660	27.0850
661	27.4461
662	27.2727
663	27.2239
664	27.6136
665	27.8662
666	28.3013
667	28.7029
668	29.5598
669	29.3443
670	30.1372
671	29.7685
672	30.3047
673	29.3274
674	28.6254
675	27.8401
676	27.2988
677	26.5741
678	26.2256
679	26.0101
680	26.1936
681	25.3072
682	25.5556
683	24.4015
684	22.0758
685	22.4310
686	22.2988
687	21.8098
688	22.0345
689	21.7685
690	22.0025
691	22.4074
692	22.3889
693	22.7736
694	23.3300
695	22.1835
696	22.8737
697	21.9335
698	22.1894
699	22.9520
700	24.3131
701	24.0034
702	24.7441
703	24.7062
704	24.6204
705	24.4705
706	23.7862
707	23.3173
708	22.9983
709	21.8443
710	24.0497
711	23.2609
712	22.8451
713	23.5589
714	23.3502
715	24.1768
716	24.4554
717	24.4588
718	25.0581
719	24.5261
720	24.2786
721	23.5892
722	23.2685
723	23.4916
724	22.7273
725	23.1322
726	23.0850
727	22.2189
728	22.3931
729	22.3426
730	22.2214
731	21.9040
732	22.8653
733	22.3914
734	21.8687
735	21.9099
736	22.8359
737	23.4865
738	23.8653
739	24.7870
740	25.0951
741	25.7803
742	26.4562
743	26.3342
744	26.0269
745	25.0783
746	24.3502
747	24.3577
748	24.5480
749	23.8721
750	23.8746
751	23.5354
752	24.8081
753	25.4285
754	25.6532
755	26.4141
756	26.7037
757	26.3064
758	26.5556
759	25.4209
760	25.2896
761	24.3737
762	24.4478
763	23.4141
764	23.2997
765	22.8687
766	22.0901
767	21.9167
768	21.3746
769	21.6801
770	22.3645
771	21.8064
772	21.9428
773	21.8274
774	21.7652
775	22.3687
776	22.2281
777	22.6557
778	22.2694
779	21.6481
780	22.7761
781	22.0648
782	22.9579
783	23.1069
784	23.3106
785	23.4495
786	23.1439
787	22.6338
788	22.3030
789	21.5421
790	21.5412
791	22.8215
792	23.7323
793	24.2643
794	24.1263
795	24.8392
796	24.8207
797	23.5093
798	23.1296
799	22.5934
800	22.3451
801	22.5118
802	22.5059
803	22.8493
804	23.0093
805	22.8948
806	22.5960
807	21.8123
808	21.0034
809	20.8594
810	20.3594
811	21.1557
812	20.5084
813	20.7567
814	20.3990
815	21.0825
816	21.5404
817	20.4226
818	20.1052
819	20.6566
820	20.2811
821	20.4899
822	19.6111
823	20.4747
824	20.1709
825	20.2399
826	19.7955
827	19.2963
828	19.3569
829	19.2685
830	18.9949
831	19.0589
832	18.7845
833	18.4949
834	18.8173
835	18.5825
836	18.0042
837	18.0118
838	18.1608
839	18.0370
840	18.3241
841	18.6970
842	19.0455
843	18.7231
844	18.6162
845	18.9966
846	18.6582
847	19.1532
848	18.7534
849	19.0152
850	19.2332
851	19.3401
852	18.5564
853	18.3199
854	18.3359
855	18.2189
856	18.7071
857	18.1793
858	18.2416
859	17.9865
860	18.2862
861	18.6582
862	18.5412
863	18.5278
864	18.9773
865	18.7357
866	18.5387
867	18.5884
868	18.6414
869	18.3510
870	17.9428
871	16.9310
872	16.4419
873	17.3805
874	17.0455
875	16.7980
876	17.6751
877	17.8274
878	17.5185
879	17.8325
880	17.4933
881	17.7946
882	17.4184
883	17.6768
884	16.9360
885	16.5067
886	16.1229
887	17.0758
888	16.1507
889	15.6094
890	15.1044
891	14.9882
892	14.4865
893	15.2862
894	14.7668
895	14.8342
896	14.7104
897	14.8729
898	14.3173
899	14.6423
900	14.5311
901	13.5471
902	13.8628
903	13.2896
904	13.0412
905	12.8022
906	12.2609
907	12.5800
908	11.9453
909	12.6616
910	12.6869
911	12.5640
