# Supplementary material for: Bicoid gradient formation mechanism and dynamics revealed by protein lifetime analysis
Source: Mol Syst Biol. 2018 Sep 4;14(9):e8355. doi: 10.15252/msb.20188355 (PMC6121778; doi:10.15252/msb.20188355)
Supplement: Supplementary file 7 — Source Data for Figure 5 [file MSB-14-e8355-s006.zip › figure5-data/quantification/Values_emb03_g_t17.txt]

0	69.4335
1	72.0800
2	76.0522
3	79.5808
4	83.6717
5	87.9369
6	93.6027
7	100.0067
8	103.3098
9	103.2542
10	100.3173
11	96.4082
12	93.1667
13	90.0842
14	87.3451
15	89.0219
16	89.6077
17	90.6726
18	91.1717
19	90.6995
20	92.6835
21	93.3569
22	96.4907
23	98.3493
24	100.3636
25	99.9596
26	102.3232
27	99.8939
28	96.2534
29	93.0143
30	90.9857
31	91.1667
32	89.5707
33	86.6136
34	86.3401
35	86.4386
36	86.4604
37	87.1229
38	89.2121
39	91.3645
40	93.5918
41	94.1751
42	94.2660
43	95.1970
44	92.0556
45	90.4478
46	87.4040
47	85.6456
48	84.0875
49	83.4773
50	83.4916
51	82.4167
52	82.3451
53	84.9537
54	86.9184
55	89.4150
56	90.6170
57	93.1928
58	93.6852
59	94.5589
60	92.4386
61	89.5614
62	87.8880
63	85.2475
64	83.2820
65	80.6827
66	79.6633
67	79.1498
68	81.2239
69	82.4512
70	83.0884
71	82.6810
72	83.2685
73	82.2997
74	81.8418
75	81.5000
76	80.1625
77	79.2803
78	78.8636
79	77.9874
80	77.3552
81	76.2685
82	75.8249
83	75.6978
84	76.2121
85	76.0522
86	77.1953
87	77.3199
88	77.6077
89	78.3729
90	77.0800
91	76.3258
92	76.1742
93	74.8274
94	71.9310
95	70.9108
96	71.2475
97	71.1035
98	70.4916
99	71.1692
100	69.9066
101	69.0025
102	69.7955
103	69.1372
104	69.9672
105	69.4655
106	69.3249
107	69.7618
108	69.4158
109	70.7786
110	70.1928
111	68.5522
112	68.7340
113	67.9916
114	67.4705
115	67.7374
116	67.1549
117	67.1658
118	66.7138
119	66.6524
120	67.8140
121	67.3931
122	67.6077
123	67.1414
124	67.7660
125	67.2306
126	67.5808
127	66.5943
128	64.0909
129	64.5774
130	64.5547
131	65.2778
132	65.8552
133	66.0766
134	64.8056
135	63.6061
136	64.4394
137	63.4226
138	63.3662
139	64.0488
140	63.5143
141	66.2862
142	65.4680
143	66.1414
144	66.3788
145	66.4091
146	65.4436
147	65.2551
148	65.2567
149	65.2643
150	64.9992
151	65.3729
152	65.2315
153	65.4848
154	65.6852
155	65.6027
156	65.0606
157	64.6616
158	63.4781
159	62.4099
160	61.0463
161	60.3266
162	59.3190
163	58.6120
164	57.2567
165	57.3215
166	58.2138
167	59.1599
168	60.3695
169	61.7121
170	62.6120
171	62.2475
172	62.0084
173	61.0261
174	59.5177
175	59.0387
176	57.8359
177	56.7365
178	56.7273
179	55.5118
180	55.8426
181	56.0690
182	56.8434
183	57.5816
184	57.7104
185	59.1178
186	59.5833
187	60.7138
188	59.5379
189	58.4158
190	58.5311
191	56.5135
192	54.9865
193	53.7088
194	51.6843
195	50.5589
196	49.8409
197	50.3628
198	51.0261
199	52.1246
200	53.4512
201	55.3072
202	55.7997
203	56.3721
204	56.3620
205	56.2424
206	56.0404
207	55.5311
208	54.3594
209	54.0556
210	54.0000
211	53.2668
212	52.1279
213	51.6288
214	51.4125
215	50.3636
216	51.7214
217	51.2407
218	52.3645
219	51.8552
220	51.7626
221	50.0269
222	48.9478
223	48.8796
224	49.4739
225	47.9907
226	47.8712
227	48.3830
228	47.6128
229	47.3931
230	47.3375
231	47.6456
232	48.2710
233	47.2205
234	47.3190
235	47.1944
236	47.0758
237	47.1145
238	47.2694
239	47.4133
240	47.2971
241	48.1717
242	47.4133
243	47.7197
244	47.2475
245	47.7239
246	46.9520
247	46.5867
248	46.6347
249	46.5699
250	46.1591
251	46.3064
252	47.1330
253	46.4192
254	46.0875
255	45.9705
256	46.6776
257	46.7946
258	46.8746
259	46.6481
260	46.2508
261	45.5749
262	45.9150
263	46.5598
264	45.0438
265	44.3493
266	44.3426
267	44.1162
268	44.0194
269	44.1709
270	43.9099
271	43.8687
272	44.4217
273	43.8274
274	43.6077
275	43.9680
276	43.5337
277	44.3476
278	43.8973
279	43.9276
280	43.5177
281	42.4857
282	42.1810
283	41.0951
284	40.7045
285	40.6439
286	40.7593
287	40.7879
288	40.7475
289	41.2694
290	41.5168
291	41.4377
292	41.3872
293	41.9739
294	41.0926
295	40.7618
296	40.8569
297	40.3662
298	40.2088
299	40.0362
300	39.8367
301	38.7744
302	40.0008
303	39.3822
304	38.8123
305	38.7003
306	39.3291
307	39.3771
308	39.3056
309	39.0194
310	39.6557
311	39.3687
312	39.2870
313	39.8333
314	39.5648
315	39.3721
316	38.8013
317	37.4411
318	37.5455
319	37.0455
320	36.3914
321	37.0505
322	36.2079
323	36.6465
324	37.1330
325	36.6835
326	36.6279
327	36.3687
328	35.8796
329	35.9040
330	34.7475
331	34.7685
332	35.0269
333	35.0219
334	34.8300
335	35.6195
336	35.5875
337	35.5303
338	34.8056
339	34.9040
340	35.0261
341	34.6827
342	34.2146
343	34.2980
344	34.1187
345	33.7130
346	34.2803
347	33.9857
348	33.6970
349	32.7652
350	32.4764
351	33.1852
352	33.2618
353	32.6759
354	32.9579
355	32.6869
356	32.8830
357	32.5177
358	33.1574
359	32.8300
360	33.0598
361	32.6456
362	33.2542
363	33.7593
364	33.6322
365	33.8502
366	34.1456
367	34.3687
368	34.3510
369	34.7517
370	34.7214
371	35.3620
372	35.1296
373	35.3165
374	35.1557
375	34.4116
376	35.6911
377	35.7921
378	35.7618
379	35.3636
380	35.7753
381	34.9402
382	35.3788
383	34.7769
384	35.1170
385	35.5194
386	35.2795
387	35.4630
388	35.1288
389	34.8914
390	35.3022
391	35.1086
392	35.5438
393	36.1574
394	36.2559
395	36.9520
396	36.5875
397	36.8763
398	36.8662
399	37.3375
400	36.1153
401	36.8274
402	36.9066
403	36.9537
404	37.0471
405	37.2340
406	36.0025
407	35.9798
408	35.8207
409	35.2677
410	35.7012
411	35.1650
412	34.8965
413	34.7736
414	34.5463
415	34.3754
416	34.4242
417	35.2854
418	34.6953
419	34.4992
420	35.1481
421	34.8729
422	36.1052
423	36.1692
424	36.1111
425	35.4251
426	35.6793
427	34.3552
428	33.9562
429	35.4082
430	34.5901
431	34.5463
432	33.5051
433	33.1936
434	32.3350
435	32.2466
436	32.5875
437	31.7786
438	31.3207
439	31.6961
440	32.0867
441	32.7247
442	32.7458
443	32.6195
444	32.4529
445	31.7222
446	31.6633
447	31.4630
448	31.2407
449	31.2239
450	30.6170
451	31.2685
452	31.2121
453	31.3039
454	30.8291
455	31.0850
456	30.5943
457	30.9259
458	30.3577
459	30.7214
460	30.1465
461	30.2130
462	30.7382
463	30.4798
464	30.9276
465	31.0177
466	30.4082
467	30.4790
468	30.6894
469	31.3603
470	30.9049
471	30.7887
472	30.9285
473	31.8274
474	31.2433
475	31.2290
476	31.4638
477	31.0993
478	32.1448
479	31.5749
480	31.4015
481	31.1128
482	31.1263
483	30.9975
484	29.9663
485	30.2508
486	30.5741
487	30.6928
488	30.6162
489	31.4747
490	31.8039
491	31.6877
492	32.4091
493	31.8923
494	31.3544
495	31.2449
496	31.0034
497	30.7003
498	30.3653
499	30.5539
500	30.3645
501	30.9057
502	30.7332
503	30.6641
504	31.4773
505	31.4074
506	31.4200
507	31.2475
508	31.6843
509	31.4663
510	31.8215
511	31.2012
512	31.9394
513	31.7264
514	32.2466
515	33.1700
516	34.0008
517	35.1768
518	35.5210
519	35.2054
520	34.0295
521	33.8603
522	34.2071
523	33.3468
524	33.4335
525	33.5463
526	34.0598
527	34.6027
528	35.9032
529	36.9158
530	37.6389
531	37.2483
532	36.5286
533	36.2542
534	36.2811
535	34.9571
536	34.5766
537	33.9402
538	33.6019
539	32.6608
540	32.0000
541	32.6524
542	32.4857
543	32.4832
544	32.9891
545	33.3561
546	33.8182
547	34.1019
548	35.2719
549	35.4091
550	35.5875
551	35.9377
552	35.4141
553	35.1229
554	35.9731
555	36.3131
556	37.0168
557	37.9630
558	38.2988
559	38.8721
560	39.6456
561	39.1153
562	37.7433
563	37.3468
564	35.7180
565	34.4554
566	33.4369
567	33.1120
568	33.0160
569	32.6919
570	32.7214
571	32.1759
572	31.9057
573	31.0160
574	30.6684
575	30.7231
576	29.4503
577	30.1532
578	29.9874
579	30.0842
580	30.4167
581	30.7845
582	30.8249
583	29.9823
584	30.0707
585	30.9949
586	30.3182
587	30.3359
588	30.7079
589	30.7576
590	29.9133
591	31.0093
592	30.1995
593	30.5042
594	30.5522
595	30.4790
596	30.1364
597	29.9848
598	29.6886
599	30.2508
600	30.0135
601	29.6254
602	29.8620
603	30.7424
604	31.3131
605	31.7020
606	32.5379
607	32.8308
608	33.0934
609	32.3460
610	32.2340
611	32.3114
612	31.3173
613	31.6254
614	31.8510
615	31.6734
616	31.0345
617	31.1860
618	31.0219
619	31.1170
620	32.2382
621	31.8561
622	32.1128
623	32.2416
624	32.3712
625	32.6380
626	33.3611
627	32.7635
628	32.6313
629	31.7374
630	31.9419
631	31.1019
632	30.3510
633	29.7180
634	30.0833
635	29.7778
636	30.0076
637	30.3569
638	30.9007
639	31.7189
640	31.6263
641	32.2374
642	33.9739
643	33.5581
644	33.5404
645	33.4983
646	33.5758
647	33.0800
648	32.8552
649	32.0783
650	31.2685
651	31.4352
652	30.9184
653	30.2677
654	30.6019
655	31.3552
656	31.0295
657	30.4327
658	30.4697
659	30.2542
660	29.4739
661	28.6153
662	29.2593
663	28.8476
664	28.3889
665	28.1515
666	27.9545
667	27.0396
668	27.0253
669	27.2643
670	28.0109
671	27.6178
672	28.4377
673	28.8081
674	29.0850
675	28.9234
676	28.1768
677	27.4571
678	27.1700
679	26.7845
680	26.7062
681	26.3426
682	25.9360
683	25.4032
684	22.9806
685	22.5859
686	21.9781
687	21.1852
688	21.2062
689	21.4815
690	21.2374
691	21.1843
692	20.5682
693	20.6322
694	21.2685
695	20.9453
696	21.2929
697	22.0320
698	22.0825
699	23.0581
700	22.9680
701	22.8215
702	23.1793
703	23.4108
704	24.2702
705	23.6700
706	24.1776
707	24.0530
708	24.5370
709	23.6254
710	24.8645
711	23.8350
712	23.3190
713	23.8359
714	23.6162
715	23.8274
716	23.2912
717	22.8628
718	22.9461
719	22.9579
720	23.4259
721	23.5934
722	22.9949
723	23.4815
724	23.4049
725	23.4503
726	22.9411
727	23.0682
728	22.5539
729	22.3460
730	22.2896
731	21.9453
732	22.4251
733	22.0918
734	22.3030
735	22.7062
736	22.8274
737	22.9941
738	22.9798
739	23.6894
740	23.3114
741	24.4074
742	25.2416
743	25.5059
744	26.7163
745	27.9579
746	27.7466
747	28.3468
748	27.6709
749	26.6111
750	26.1734
751	25.2416
752	25.3864
753	24.5850
754	23.3535
755	23.3948
756	23.1911
757	22.7862
758	22.9293
759	23.0766
760	24.1465
761	24.5269
762	25.0985
763	24.8998
764	24.4310
765	24.6077
766	23.7786
767	23.2761
768	22.8620
769	22.5934
770	22.6675
771	22.7416
772	21.7348
773	21.3923
774	21.3350
775	21.1608
776	20.6591
777	22.2003
778	21.5042
779	21.7652
780	22.7854
781	22.5404
782	22.6414
783	22.6599
784	22.8308
785	23.0320
786	22.7601
787	23.0943
788	22.4512
789	22.3039
790	21.8384
791	21.4663
792	22.0362
793	22.6372
794	22.0859
795	21.9040
796	22.4689
797	22.7854
798	23.0463
799	22.6726
800	22.8148
801	23.2626
802	23.2912
803	23.6094
804	23.1961
805	23.0143
806	22.2584
807	22.7618
808	21.9057
809	21.2769
810	21.1717
811	21.5774
812	21.0194
813	20.7753
814	20.5404
815	20.5059
816	19.9293
817	19.7256
818	19.6313
819	20.4781
820	19.5859
821	19.8005
822	19.9823
823	19.6961
824	19.0379
825	19.2584
826	19.8906
827	19.2584
828	19.2197
829	19.2492
830	19.4621
831	19.0968
832	19.2348
833	19.5598
834	19.1103
835	19.1380
836	18.4545
837	19.1742
838	19.3418
839	18.7315
840	18.5800
841	19.2180
842	18.7365
843	18.6827
844	17.7786
845	18.4495
846	18.8333
847	19.1751
848	19.4369
849	19.2652
850	18.8704
851	19.0017
852	19.0867
853	18.8662
854	18.4133
855	18.7340
856	19.2887
857	18.7719
858	18.9318
859	19.0354
860	19.1961
861	19.2424
862	18.4007
863	19.0774
864	19.1944
865	18.4571
866	18.8056
867	18.5825
868	18.6221
869	18.2407
870	18.4655
871	18.3131
872	18.3098
873	18.4630
874	18.1549
875	17.3678
876	17.2593
877	16.9588
878	16.6911
879	16.9470
880	16.6448
881	16.3039
882	16.3746
883	16.9293
884	16.5463
885	16.4453
886	16.4184
887	16.8123
888	16.2795
889	15.9630
890	15.8106
891	15.4167
892	15.3670
893	15.8956
894	15.3072
895	15.2736
896	14.5774
897	14.8569
898	14.2416
899	15.0699
900	14.4049
901	13.5034
902	13.1490
903	13.7458
904	12.8098
905	13.0774
906	12.8645
907	12.9562
908	12.8897
909	13.3628
910	13.3451
911	13.4865
