# Supplementary material for: Bicoid gradient formation mechanism and dynamics revealed by protein lifetime analysis
Source: Mol Syst Biol. 2018 Sep 4;14(9):e8355. doi: 10.15252/msb.20188355 (PMC6121778; doi:10.15252/msb.20188355)
Supplement: Supplementary file 7 — Source Data for Figure 5 [file MSB-14-e8355-s006.zip › figure5-data/quantification/Values_emb03_g_t18.txt]

0	132.6364
1	140.2896
2	142.1616
3	143.4562
4	140.6742
5	137.0842
6	129.5741
7	128.3047
8	124.0968
9	122.1372
10	121.1742
11	120.7534
12	118.6953
13	116.2155
14	115.8274
15	116.4335
16	115.1582
17	112.2525
18	112.0985
19	111.5034
20	109.3847
21	108.4588
22	107.1524
23	105.7239
24	104.0337
25	102.3763
26	101.2567
27	104.4419
28	106.0758
29	109.6641
30	112.1389
31	113.7702
32	112.8678
33	110.0034
34	105.7593
35	101.9184
36	98.7003
37	96.4352
38	97.3072
39	100.4057
40	101.7744
41	105.1153
42	108.4966
43	109.5867
44	110.7399
45	109.3519
46	109.0589
47	106.3653
48	104.0446
49	104.4975
50	101.2391
51	99.1254
52	94.8796
53	92.2231
54	91.4125
55	89.5084
56	89.3443
57	88.7273
58	87.7382
59	87.8695
60	89.0059
61	90.5269
62	92.2382
63	93.7559
64	93.6498
65	93.2138
66	92.1128
67	90.9621
68	90.0446
69	87.0463
70	84.6296
71	82.5884
72	80.1928
73	81.3434
74	79.9453
75	79.6515
76	80.0152
77	79.4554
78	80.4714
79	81.0126
80	81.5800
81	81.6456
82	80.3906
83	80.1069
84	78.9360
85	78.9444
86	78.8914
87	78.4158
88	80.1902
89	80.7542
90	80.2525
91	79.5968
92	79.5749
93	78.9739
94	78.1044
95	78.6658
96	78.7710
97	79.7012
98	80.8990
99	80.6389
100	81.3897
101	82.2222
102	84.8426
103	83.8678
104	84.0581
105	84.3544
106	85.1212
107	84.4697
108	83.8182
109	85.0884
110	83.9150
111	82.9562
112	83.8131
113	86.0539
114	85.6793
115	85.3039
116	84.4369
117	84.5194
118	85.1582
119	84.2534
120	83.9874
121	83.4705
122	82.7668
123	80.1372
124	79.5328
125	78.7020
126	78.7037
127	77.1574
128	77.4251
129	77.9840
130	77.0093
131	78.2997
132	80.3906
133	82.6296
134	83.3140
135	84.6069
136	85.0278
137	85.4537
138	84.1641
139	81.9495
140	79.2719
141	78.2837
142	76.5396
143	74.9731
144	76.4933
145	77.6818
146	78.2054
147	78.2811
148	79.2323
149	78.6271
150	79.3005
151	78.8485
152	80.3114
153	80.0631
154	79.2113
155	78.1582
156	77.4007
157	77.3140
158	78.3300
159	76.6818
160	76.1919
161	75.8140
162	75.5480
163	75.2938
164	74.7407
165	73.9234
166	73.6111
167	73.3956
168	72.7778
169	74.0421
170	73.8535
171	73.8022
172	73.4066
173	72.4327
174	71.9529
175	71.6153
176	72.7811
177	73.1498
178	73.3468
179	73.5673
180	71.9882
181	72.4790
182	71.5985
183	71.7483
184	71.4604
185	71.7837
186	70.7584
187	70.9806
188	70.3552
189	69.0892
190	67.5337
191	66.6120
192	66.2635
193	65.3662
194	64.9192
195	65.3737
196	65.3098
197	66.4377
198	66.5295
199	67.8805
200	68.9495
201	69.7264
202	69.7887
203	68.1288
204	67.2702
205	66.6355
206	64.6153
207	62.7433
208	60.4343
209	59.4554
210	58.9175
211	58.8965
212	61.1473
213	62.9259
214	65.5438
215	65.5715
216	67.2071
217	66.1515
218	66.1709
219	65.2744
220	63.8140
221	63.7753
222	60.6423
223	60.2887
224	59.5715
225	57.3897
226	55.8965
227	56.3771
228	57.9209
229	58.2315
230	60.6911
231	62.2517
232	64.2601
233	64.0606
234	64.3232
235	63.8712
236	63.5253
237	63.0051
238	62.2753
239	60.5429
240	57.3662
241	55.4503
242	52.4672
243	51.8872
244	51.9158
245	51.6549
246	52.7887
247	55.0699
248	57.1987
249	59.8367
250	62.1768
251	62.4714
252	62.9823
253	62.6540
254	62.2155
255	60.0985
256	58.2424
257	57.6027
258	55.7391
259	55.1970
260	54.5741
261	54.8636
262	55.7997
263	56.2887
264	56.2753
265	57.2256
266	58.1120
267	58.3847
268	59.0732
269	58.8998
270	59.9907
271	59.3923
272	59.1136
273	58.1044
274	56.0530
275	55.7062
276	54.0219
277	53.3872
278	52.9882
279	51.7761
280	50.8914
281	51.6633
282	52.0227
283	52.4487
284	52.4335
285	53.0522
286	53.3098
287	52.5311
288	52.3485
289	52.1002
290	50.8746
291	50.2727
292	50.0842
293	49.3434
294	49.0791
295	49.4150
296	49.3249
297	49.5387
298	48.7256
299	50.5589
300	51.1810
301	51.7146
302	51.9613
303	51.1641
304	50.1170
305	49.0244
306	48.1641
307	48.2626
308	48.3603
309	48.2012
310	48.4857
311	47.9781
312	47.9108
313	49.1987
314	49.9453
315	48.9487
316	48.5093
317	47.5143
318	47.5774
319	46.8443
320	46.3056
321	45.6465
322	45.9276
323	44.7525
324	44.9832
325	45.2626
326	46.6330
327	46.5564
328	46.7290
329	46.3443
330	46.1684
331	45.8485
332	45.2315
333	44.1751
334	43.2593
335	42.6397
336	41.9234
337	41.9116
338	41.8485
339	42.2096
340	42.0219
341	42.5210
342	42.6052
343	43.3030
344	42.9722
345	42.6658
346	41.8098
347	41.6212
348	41.1027
349	40.0884
350	40.6574
351	40.4571
352	40.8535
353	40.9520
354	41.3687
355	41.7559
356	41.5093
357	42.3056
358	42.6852
359	41.9579
360	42.0505
361	41.8535
362	42.1574
363	42.2912
364	41.9983
365	41.7003
366	42.3889
367	42.1987
368	41.9369
369	42.4630
370	42.6136
371	42.3182
372	41.8476
373	42.6229
374	43.4099
375	43.0067
376	43.0985
377	43.5934
378	42.8695
379	43.0362
380	42.7172
381	42.1684
382	42.2955
383	42.0429
384	42.2778
385	42.1557
386	41.3148
387	41.6852
388	41.8258
389	41.5884
390	42.2062
391	41.7912
392	41.8519
393	41.4133
394	41.5800
395	41.2534
396	40.5219
397	40.7222
398	41.3325
399	41.8392
400	40.3300
401	41.0631
402	41.5766
403	41.3300
404	41.1305
405	40.6515
406	39.7896
407	40.3737
408	40.6035
409	38.6919
410	39.3375
411	39.2281
412	39.2315
413	39.3544
414	39.3678
415	39.7567
416	39.3266
417	40.1911
418	39.3502
419	39.2433
420	39.6869
421	39.0926
422	38.3796
423	38.1296
424	38.5025
425	38.1406
426	38.0640
427	38.3763
428	39.0345
429	38.7433
430	37.9747
431	38.2946
432	37.4453
433	37.9461
434	37.8123
435	37.3796
436	38.1414
437	38.0850
438	38.1431
439	38.3981
440	37.9293
441	37.5673
442	37.1667
443	36.5943
444	36.1987
445	35.6978
446	35.7887
447	35.3190
448	35.2315
449	35.3401
450	34.1077
451	34.0194
452	34.5497
453	34.3384
454	34.7475
455	34.2710
456	34.1431
457	34.7786
458	33.9520
459	34.3813
460	35.0244
461	35.0867
462	35.1237
463	35.6254
464	35.4108
465	35.5168
466	35.6456
467	35.8830
468	34.6818
469	35.3418
470	34.7643
471	35.4268
472	34.7003
473	34.7104
474	34.3401
475	34.6810
476	35.6145
477	34.6002
478	35.6944
479	35.0227
480	34.0025
481	34.1397
482	34.3813
483	34.6658
484	34.7896
485	35.1103
486	34.7416
487	35.0497
488	34.4024
489	34.8763
490	34.7306
491	34.3805
492	34.8704
493	33.4840
494	33.9773
495	34.3316
496	34.0918
497	34.8140
498	34.5918
499	34.5774
500	35.6431
501	35.9714
502	36.6355
503	36.0387
504	35.8712
505	34.7584
506	34.4697
507	33.8333
508	33.8990
509	33.5051
510	33.3510
511	33.6380
512	33.7946
513	33.7685
514	33.4015
515	32.8704
516	34.0951
517	34.0673
518	34.8131
519	35.4175
520	35.9268
521	36.6490
522	37.0657
523	36.7609
524	36.8653
525	36.4402
526	37.1675
527	36.0564
528	37.1936
529	37.9091
530	37.4756
531	37.6162
532	37.2424
533	37.0446
534	36.6919
535	35.3670
536	35.3350
537	34.4335
538	33.9571
539	33.4512
540	33.1515
541	33.2593
542	33.3215
543	32.1271
544	32.1810
545	31.8729
546	31.1473
547	31.7155
548	32.2306
549	32.3460
550	31.8880
551	32.1355
552	31.7029
553	31.8788
554	31.6380
555	31.7744
556	32.1810
557	32.0530
558	32.9630
559	34.0051
560	35.1726
561	35.8173
562	36.3123
563	37.0051
564	36.8224
565	37.1532
566	36.1128
567	36.0589
568	34.6852
569	34.2172
570	32.9226
571	32.0421
572	31.8771
573	31.8241
574	31.0143
575	30.7433
576	30.0918
577	30.4276
578	30.1052
579	30.4714
580	30.0160
581	29.7971
582	28.7896
583	27.6456
584	28.3039
585	28.4057
586	28.2079
587	28.0791
588	28.5034
589	28.2054
590	29.2062
591	29.3106
592	29.0918
593	29.5758
594	29.5513
595	29.3771
596	30.5707
597	31.1599
598	30.9402
599	30.5303
600	29.8611
601	29.6650
602	28.7694
603	29.3030
604	29.1987
605	28.7635
606	28.6785
607	28.8965
608	28.6970
609	28.3072
610	27.2222
611	26.6608
612	27.4175
613	27.4562
614	27.4798
615	27.5825
616	27.4924
617	26.9949
618	28.0539
619	27.5606
620	27.6894
621	27.6751
622	27.9697
623	27.5800
624	27.2054
625	27.1473
626	27.0985
627	27.9327
628	27.6894
629	27.7374
630	29.0724
631	29.0934
632	29.1044
633	29.2483
634	29.5589
635	30.6675
636	31.1044
637	31.3864
638	30.9773
639	32.3249
640	31.5640
641	32.6877
642	33.4596
643	32.6187
644	31.5968
645	30.7525
646	29.7214
647	29.1566
648	28.5202
649	27.6254
650	27.2231
651	28.0135
652	27.5160
653	27.7727
654	27.4924
655	27.0034
656	27.1128
657	26.5766
658	27.0042
659	26.4646
660	26.8653
661	26.6709
662	27.4840
663	27.9596
664	28.0850
665	28.4571
666	29.7323
667	30.4318
668	31.5396
669	30.9310
670	30.3805
671	29.0623
672	28.3645
673	27.1633
674	26.1490
675	25.4242
676	25.3805
677	24.8864
678	25.1439
679	24.5202
680	24.6902
681	24.3636
682	24.3460
683	24.2584
684	24.7559
685	24.9554
686	24.7820
687	25.1330
688	25.1616
689	25.5345
690	25.9689
691	26.0606
692	25.5135
693	25.8678
694	26.1700
695	25.8468
696	26.8662
697	26.0202
698	26.6667
699	26.3384
700	26.6843
701	25.6120
702	25.0951
703	24.8939
704	24.4503
705	23.9806
706	24.3039
707	24.0379
708	24.4554
709	24.3544
710	24.2391
711	24.1052
712	23.8561
713	22.9209
714	22.9487
715	22.7298
716	23.6549
717	23.5631
718	23.4781
719	22.8443
720	22.2912
721	22.6709
722	22.1650
723	21.8973
724	22.0825
725	21.7517
726	22.1338
727	22.0051
728	22.8476
729	22.3098
730	22.3207
731	22.5488
732	22.2929
733	22.1195
734	21.9705
735	22.2045
736	22.1035
737	22.4091
738	22.7997
739	23.1667
740	23.7180
741	24.8998
742	24.7753
743	25.8241
744	26.0109
745	25.9200
746	25.3771
747	24.0379
748	22.6742
749	22.0328
750	21.5303
751	21.3687
752	21.4133
753	22.2736
754	21.6271
755	22.2045
756	22.5867
757	22.4705
758	23.4621
759	24.3005
760	24.3981
761	24.1128
762	23.7559
763	23.7172
764	23.7071
765	23.5640
766	22.7416
767	23.1338
768	21.6877
769	21.5960
770	21.0505
771	21.1793
772	20.9158
773	20.3973
774	19.9091
775	19.7197
776	19.4596
777	20.5884
778	20.7786
779	20.9773
780	21.8030
781	22.2113
782	21.6717
783	20.6987
784	20.6835
785	20.9638
786	21.2963
787	21.3662
788	20.5934
789	20.1313
790	19.3384
791	19.8443
792	20.1414
793	20.9621
794	21.8308
795	22.0631
796	21.2753
797	21.2694
798	21.3948
799	21.1490
800	21.5227
801	22.0109
802	22.1944
803	22.1061
804	21.9242
805	21.0606
806	20.7904
807	20.8510
808	20.0126
809	19.3207
810	18.6355
811	19.0034
812	19.1170
813	19.1532
814	19.7593
815	20.1759
816	20.4402
817	20.6195
818	19.9899
819	19.2155
820	17.9941
821	18.5396
822	18.6153
823	18.6136
824	18.6338
825	18.7921
826	18.8721
827	18.6785
828	18.5657
829	17.7130
830	18.3165
831	18.7037
832	18.1717
833	18.8880
834	18.5278
835	18.7837
836	18.4966
837	18.0362
838	17.7609
839	17.4747
840	17.9588
841	17.6869
842	17.6423
843	17.4461
844	17.5194
845	17.8603
846	17.4192
847	17.3965
848	17.7643
849	18.5842
850	18.2618
851	17.5589
852	17.8763
853	17.4057
854	17.5152
855	17.8838
856	17.8190
857	17.5808
858	17.9487
859	17.6229
860	17.2247
861	16.9082
862	17.5732
863	17.6776
864	17.6380
865	17.9125
866	17.3131
867	17.4916
868	17.2542
869	17.7003
870	17.8106
871	17.4747
872	16.9310
873	16.8207
874	17.0993
875	16.9082
876	16.9756
877	17.1818
878	16.5657
879	16.7054
880	16.2096
881	16.3830
882	16.2012
883	16.2912
884	15.6195
885	16.1448
886	15.5219
887	15.2710
888	15.6692
889	14.9663
890	14.7938
891	14.7273
892	15.6557
893	15.8603
894	15.3502
895	15.0539
896	14.7180
897	15.2231
898	14.5572
899	14.0657
900	14.2483
901	13.5614
902	13.2542
903	14.0825
904	13.8889
905	13.7247
906	13.1625
907	13.1961
908	12.9066
909	13.6010
910	13.9848
911	14.1229
