# Supplementary material for: Bicoid gradient formation mechanism and dynamics revealed by protein lifetime analysis
Source: Mol Syst Biol. 2018 Sep 4;14(9):e8355. doi: 10.15252/msb.20188355 (PMC6121778; doi:10.15252/msb.20188355)
Supplement: Supplementary file 7 — Source Data for Figure 5 [file MSB-14-e8355-s006.zip › figure5-data/quantification/Values_emb03_g_t19.txt]

0	137.2694
1	139.8704
2	141.1843
3	141.1684
4	138.8098
5	137.3577
6	136.1911
7	139.5278
8	140.5337
9	137.6793
10	135.7997
11	134.8300
12	132.7559
13	131.0379
14	130.7576
15	129.7626
16	129.7214
17	126.6465
18	125.8956
19	123.0808
20	122.4672
21	119.7247
22	119.6212
23	120.2719
24	118.4764
25	122.0059
26	123.4899
27	125.4024
28	127.9571
29	125.4411
30	124.2003
31	121.8847
32	119.5724
33	116.4739
34	114.8855
35	111.4007
36	110.1936
37	108.8190
38	112.9318
39	115.3527
40	116.6052
41	120.2736
42	125.3367
43	126.6810
44	124.9125
45	124.0126
46	120.1995
47	117.6136
48	111.9891
49	109.7929
50	106.2492
51	104.0774
52	103.0547
53	103.2483
54	103.5581
55	104.7778
56	105.8779
57	105.6625
58	104.7273
59	104.1608
60	103.5732
61	105.3687
62	104.8131
63	104.8729
64	102.0194
65	100.7045
66	99.1389
67	96.7719
68	96.1911
69	94.4646
70	93.9251
71	94.1162
72	92.2374
73	93.2054
74	93.6970
75	93.2281
76	94.3527
77	95.1246
78	95.4293
79	95.7635
80	95.4184
81	95.9394
82	94.9217
83	94.9335
84	93.3611
85	90.6414
86	88.7803
87	88.4604
88	87.8712
89	88.2584
90	88.8081
91	88.5236
92	89.6793
93	90.7702
94	90.3123
95	90.4714
96	91.6734
97	90.7399
98	90.7247
99	91.2811
100	91.7626
101	91.6035
102	92.3409
103	89.5699
104	90.0943
105	89.0480
106	88.9815
107	86.7517
108	86.3460
109	86.7348
110	86.9815
111	86.8418
112	87.7946
113	90.6254
114	91.0598
115	92.1759
116	92.8796
117	92.9276
118	93.6675
119	94.2879
120	92.2896
121	92.4714
122	90.0160
123	87.1322
124	85.4141
125	85.1835
126	84.4184
127	84.3956
128	84.4545
129	84.7348
130	85.0160
131	86.2744
132	86.1195
133	87.2879
134	86.5328
135	85.9756
136	85.3426
137	84.8594
138	84.7231
139	83.2988
140	82.8190
141	82.9057
142	83.3443
143	82.2769
144	84.4108
145	85.0101
146	85.4125
147	84.9495
148	85.8670
149	85.2500
150	85.2239
151	84.0758
152	83.9066
153	82.7702
154	82.7576
155	82.5067
156	81.6279
157	80.5657
158	80.6178
159	79.9032
160	79.6187
161	81.3418
162	81.2685
163	81.4276
164	81.3224
165	81.5791
166	80.5833
167	79.5025
168	79.1919
169	78.5337
170	78.2332
171	77.9638
172	77.0446
173	76.3022
174	76.3796
175	76.1414
176	78.4394
177	78.5084
178	78.6330
179	77.1540
180	75.8207
181	75.3695
182	74.5732
183	74.8123
184	74.3670
185	74.0522
186	72.6456
187	71.5918
188	70.9478
189	70.7104
190	70.2508
191	70.6869
192	71.0345
193	70.8737
194	71.6044
195	72.7938
196	72.0269
197	72.5732
198	72.6002
199	72.8300
200	72.5429
201	72.2146
202	70.7096
203	69.3653
204	67.6641
205	68.1557
206	67.1751
207	65.9217
208	65.2761
209	66.9015
210	67.8375
211	68.4714
212	68.8022
213	70.3956
214	70.4158
215	70.0042
216	69.9756
217	68.6835
218	67.2912
219	66.7012
220	65.9074
221	63.8013
222	62.5749
223	61.1835
224	61.4663
225	60.5370
226	61.4158
227	62.5842
228	63.5059
229	64.1094
230	64.7475
231	65.4714
232	65.2290
233	65.6296
234	65.6633
235	64.6330
236	64.3274
237	62.8173
238	61.7146
239	60.1246
240	59.1162
241	58.7306
242	58.2508
243	58.6532
244	59.4436
245	60.2626
246	60.0623
247	60.9141
248	62.1414
249	62.7003
250	62.3283
251	62.6448
252	62.1928
253	61.4571
254	61.1810
255	60.0791
256	59.7525
257	58.4604
258	57.9529
259	57.4116
260	57.1608
261	56.8359
262	57.5446
263	58.3931
264	58.8754
265	60.0278
266	60.7811
267	61.5269
268	61.7340
269	61.2837
270	61.0084
271	60.4975
272	58.7104
273	57.6801
274	57.3855
275	57.2382
276	56.6162
277	56.0303
278	56.7744
279	56.1481
280	55.8392
281	55.4049
282	55.1128
283	54.9419
284	55.1128
285	55.1801
286	54.5909
287	53.9184
288	54.5640
289	53.6448
290	53.0236
291	52.3729
292	52.2626
293	51.7433
294	52.0741
295	51.5842
296	51.7795
297	52.1094
298	52.2626
299	53.5960
300	52.9714
301	52.1178
302	51.8552
303	51.6246
304	50.9714
305	50.1953
306	49.2626
307	49.6187
308	50.0572
309	49.5833
310	49.5185
311	49.6524
312	50.3855
313	49.5025
314	50.3039
315	49.0808
316	49.8241
317	48.4394
318	47.6894
319	46.6869
320	46.6742
321	47.2416
322	47.8729
323	47.2601
324	47.5109
325	48.2214
326	48.1734
327	47.1835
328	46.8813
329	46.5051
330	45.6431
331	45.7912
332	44.6801
333	44.6818
334	43.9790
335	44.8072
336	43.4975
337	43.6153
338	44.2736
339	44.9773
340	44.7576
341	43.9226
342	43.1717
343	42.6330
344	42.4891
345	41.5581
346	41.4259
347	41.3704
348	41.2458
349	40.8754
350	41.0471
351	40.8796
352	41.4461
353	41.9217
354	41.6700
355	41.8931
356	42.0034
357	42.0497
358	41.8544
359	42.1322
360	41.8249
361	41.4057
362	42.1709
363	42.6423
364	42.7904
365	42.2458
366	42.8308
367	43.0412
368	42.8451
369	43.0278
370	42.8636
371	43.4209
372	42.7130
373	43.2062
374	42.5017
375	42.8603
376	42.0421
377	42.4478
378	41.3552
379	41.8249
380	42.2534
381	41.8291
382	42.7870
383	41.6928
384	42.5985
385	42.4200
386	41.6490
387	42.6557
388	42.5269
389	42.8721
390	42.8123
391	43.0918
392	42.3510
393	41.2062
394	40.7433
395	41.5471
396	41.1658
397	41.3611
398	41.7458
399	41.6641
400	40.3072
401	41.4461
402	41.1667
403	40.9537
404	40.8140
405	41.0017
406	39.8519
407	40.5976
408	41.0051
409	39.8148
410	39.8375
411	39.3906
412	38.9865
413	39.5934
414	39.1886
415	39.1574
416	39.6263
417	39.7660
418	38.9596
419	39.1094
420	39.4066
421	38.5791
422	38.0303
423	38.1692
424	37.9285
425	38.3544
426	38.2971
427	37.4545
428	38.4158
429	38.4857
430	37.8333
431	38.3493
432	38.1271
433	39.1481
434	38.2727
435	37.9234
436	38.4242
437	39.0320
438	38.0631
439	37.8872
440	37.7290
441	37.1380
442	36.8561
443	36.9545
444	36.8114
445	36.4377
446	36.5286
447	36.3106
448	35.5884
449	35.7778
450	34.5421
451	34.1456
452	34.7374
453	34.8434
454	35.0850
455	35.1801
456	35.4798
457	35.4310
458	34.6061
459	35.6465
460	35.4327
461	35.3864
462	35.4411
463	35.4428
464	35.2963
465	35.2694
466	35.1044
467	34.8249
468	34.0244
469	34.4192
470	34.1490
471	34.5017
472	34.6448
473	34.5892
474	34.8636
475	34.2458
476	33.9478
477	33.5000
478	33.2475
479	32.7416
480	32.4301
481	32.5859
482	32.7609
483	32.6591
484	32.8662
485	33.8392
486	34.0993
487	34.1549
488	33.6591
489	34.1700
490	34.0362
491	33.8434
492	33.8072
493	33.5017
494	33.0833
495	33.5985
496	33.5892
497	34.2113
498	34.5051
499	34.1902
500	34.0429
501	34.4840
502	34.8056
503	34.4638
504	34.3822
505	33.3788
506	33.0008
507	32.9428
508	32.9428
509	32.1717
510	31.7971
511	32.4192
512	31.9402
513	32.3914
514	32.4747
515	32.3864
516	33.0295
517	33.3207
518	32.8022
519	33.6869
520	33.6776
521	34.4066
522	35.1641
523	35.3342
524	36.2912
525	35.9024
526	36.3897
527	35.8165
528	36.2517
529	35.6801
530	35.4840
531	35.9436
532	34.0572
533	34.2567
534	33.5741
535	32.8561
536	32.5547
537	31.8847
538	31.1557
539	31.1742
540	30.7306
541	31.1852
542	31.2306
543	30.8039
544	31.6414
545	30.7365
546	30.9217
547	30.9276
548	32.1549
549	31.8662
550	32.4444
551	33.2576
552	32.7290
553	31.8737
554	31.4689
555	31.0774
556	31.3215
557	31.3620
558	31.9731
559	33.1246
560	33.4924
561	34.2399
562	34.4798
563	35.5471
564	35.2441
565	35.4638
566	33.9983
567	33.2096
568	32.6237
569	31.4301
570	31.6625
571	30.6170
572	30.6136
573	31.0968
574	30.6742
575	30.2104
576	29.5236
577	29.5446
578	29.5429
579	29.6919
580	28.4790
581	28.3830
582	28.0152
583	27.1330
584	27.3923
585	27.7222
586	27.5379
587	26.9352
588	27.1524
589	27.1204
590	26.9832
591	28.0051
592	27.6313
593	28.3805
594	28.9840
595	28.5808
596	29.3039
597	29.1591
598	29.0800
599	28.3586
600	27.5497
601	26.9125
602	26.0497
603	26.0825
604	25.9453
605	26.1902
606	26.1574
607	26.4992
608	27.0160
609	26.8737
610	25.4335
611	25.5480
612	25.5850
613	25.4377
614	25.5943
615	25.7239
616	25.6877
617	25.4158
618	25.7601
619	25.4276
620	24.7189
621	24.6431
622	24.7820
623	24.2475
624	24.6759
625	24.5143
626	25.0261
627	26.2551
628	26.2365
629	27.1490
630	28.1869
631	28.4588
632	28.8056
633	28.4478
634	28.1229
635	28.6229
636	28.6397
637	29.2029
638	28.8502
639	28.4731
640	28.1936
641	28.4402
642	27.7466
643	27.8165
644	26.7736
645	26.5000
646	25.9882
647	25.8434
648	25.8224
649	25.3316
650	25.3838
651	25.9226
652	25.3199
653	24.2273
654	23.8763
655	24.2146
656	23.7146
657	23.8519
658	24.5210
659	23.9470
660	23.7407
661	23.7929
662	24.1616
663	23.9975
664	24.5581
665	24.6338
666	25.0867
667	25.9175
668	26.2896
669	26.3064
670	25.5084
671	24.7113
672	25.2576
673	23.8064
674	23.1801
675	22.2475
676	22.3586
677	21.9066
678	22.0985
679	21.7862
680	23.0093
681	22.2332
682	21.7433
683	21.3451
684	21.4815
685	21.8232
686	21.2391
687	21.8678
688	20.7576
689	21.7407
690	22.0850
691	21.7231
692	21.8687
693	21.8241
694	22.1077
695	22.3039
696	22.9907
697	23.4613
698	23.9352
699	23.7231
700	23.3645
701	23.0446
702	21.6726
703	21.2306
704	21.0808
705	20.8409
706	20.8157
707	20.3577
708	21.0842
709	20.7938
710	20.6801
711	20.3687
712	20.5918
713	20.6549
714	20.4125
715	20.4268
716	20.8215
717	21.2290
718	21.0278
719	20.9697
720	20.5261
721	20.5943
722	20.3603
723	20.2155
724	20.0194
725	20.3981
726	20.5286
727	20.3746
728	20.5547
729	20.6448
730	20.0875
731	19.7828
732	20.1296
733	20.3350
734	19.7416
735	20.1726
736	20.7079
737	20.5261
738	20.2441
739	20.0875
740	20.1229
741	20.8173
742	21.2298
743	21.0286
744	21.3830
745	20.8687
746	20.0429
747	19.8746
748	19.7955
749	19.7348
750	19.1027
751	18.9125
752	18.8788
753	19.4613
754	19.3611
755	19.7694
756	19.9966
757	19.8392
758	19.8990
759	19.0328
760	19.7643
761	19.5783
762	20.6953
763	20.4167
764	20.2079
765	20.3973
766	20.2247
767	20.2449
768	19.9049
769	20.3897
770	19.6498
771	19.2492
772	19.3594
773	19.3897
774	19.2677
775	19.1246
776	17.8712
777	18.5261
778	18.4099
779	18.0513
780	18.8855
781	18.7433
782	18.7988
783	19.1448
784	18.6827
785	18.7323
786	18.6162
787	18.8443
788	18.4125
789	18.4714
790	17.9242
791	18.0396
792	18.2273
793	17.9571
794	17.9200
795	17.5059
796	17.9579
797	18.0446
798	17.9907
799	17.3973
800	17.0135
801	18.1793
802	18.7433
803	18.6709
804	18.9209
805	18.9933
806	18.2298
807	17.7079
808	17.4419
809	17.3620
810	17.2955
811	17.2753
812	16.7786
813	16.9242
814	16.9630
815	17.1877
816	17.4941
817	17.5320
818	17.1776
819	17.5463
820	16.7980
821	16.9352
822	16.5598
823	16.3274
824	16.2020
825	16.1810
826	15.7921
827	15.9251
828	15.7719
829	15.8232
830	15.6338
831	15.8687
832	15.5017
833	16.3990
834	15.6768
835	15.9520
836	15.9259
837	15.5539
838	15.6700
839	14.8796
840	15.4470
841	15.6582
842	15.5791
843	15.8165
844	15.6650
845	15.3030
846	14.9360
847	14.3948
848	14.4217
849	14.9512
850	15.5387
851	15.6658
852	15.7795
853	15.4941
854	14.9992
855	14.8771
856	15.1734
857	15.0278
858	15.2121
859	15.4226
860	15.3418
861	14.8838
862	14.8098
863	14.6827
864	14.9747
865	15.1397
866	15.0471
867	15.0000
868	14.4899
869	14.6406
870	14.5438
871	14.3678
872	14.2870
873	14.4722
874	14.7551
875	14.6843
876	14.8535
877	14.4975
878	14.1178
879	13.9099
880	13.8056
881	14.3274
882	13.4301
883	13.5758
884	13.4125
885	13.7988
886	13.3064
887	13.2879
888	13.2618
889	12.9857
890	12.4444
891	12.6221
892	12.6128
893	12.8502
894	12.8956
895	12.6667
896	12.7567
897	12.9478
898	12.7929
899	12.6616
900	12.2029
901	12.0051
902	11.4453
903	11.8140
904	11.3434
905	11.1111
906	10.6995
907	11.2121
908	10.5295
909	10.6742
910	11.5556
911	11.4562
