# Supplementary material for: Bicoid gradient formation mechanism and dynamics revealed by protein lifetime analysis
Source: Mol Syst Biol. 2018 Sep 4;14(9):e8355. doi: 10.15252/msb.20188355 (PMC6121778; doi:10.15252/msb.20188355)
Supplement: Supplementary file 7 — Source Data for Figure 5 [file MSB-14-e8355-s006.zip › figure5-data/quantification/Values_emb03_g_t20.txt]

0	126.2971
1	128.9091
2	130.9579
3	131.9369
4	129.7416
5	129.4958
6	126.5177
7	124.7870
8	126.5833
9	125.2315
10	123.9655
11	127.6069
12	126.7710
13	126.5530
14	126.2668
15	124.0522
16	121.8123
17	118.3182
18	118.1717
19	116.0665
20	116.2054
21	115.5976
22	118.2298
23	115.3628
24	113.4604
25	115.0539
26	116.0396
27	115.8283
28	114.1843
29	113.9386
30	112.5505
31	110.7180
32	110.2702
33	108.4613
34	108.5640
35	107.1759
36	106.2399
37	106.9992
38	108.3788
39	109.1380
40	109.9680
41	107.8392
42	106.0412
43	104.9470
44	104.3030
45	101.7921
46	101.3544
47	101.1355
48	99.5732
49	100.9790
50	99.9116
51	101.0732
52	99.7980
53	100.9571
54	100.5657
55	100.6338
56	98.7104
57	96.3064
58	95.2130
59	95.2803
60	95.0185
61	95.1894
62	93.7946
63	93.2652
64	93.2626
65	91.8064
66	91.8552
67	89.9815
68	91.3468
69	89.8443
70	90.4478
71	90.8998
72	92.2534
73	91.7753
74	92.4108
75	92.0084
76	91.5808
77	90.6827
78	90.6313
79	89.6481
80	86.5926
81	86.1380
82	83.7988
83	82.2551
84	82.3662
85	82.2534
86	83.4099
87	83.5589
88	83.5311
89	84.4318
90	83.1431
91	82.8948
92	82.8199
93	82.7702
94	81.7896
95	83.5741
96	82.3931
97	82.7239
98	81.1103
99	79.9714
100	78.8746
101	78.7214
102	79.3645
103	79.1793
104	80.6692
105	79.5362
106	79.3089
107	79.1574
108	79.2626
109	80.3535
110	80.6162
111	79.5135
112	79.7904
113	79.3847
114	78.8030
115	78.3468
116	77.6886
117	76.2551
118	75.4916
119	75.5699
120	74.6742
121	74.4259
122	74.8207
123	74.9823
124	75.9024
125	76.1524
126	75.7652
127	75.2551
128	75.0320
129	73.5783
130	73.7668
131	72.9663
132	73.2189
133	73.7492
134	73.3830
135	73.4983
136	75.0471
137	75.4343
138	76.0421
139	76.7433
140	76.7542
141	76.7071
142	77.1498
143	76.4242
144	77.7534
145	77.3838
146	77.4865
147	76.3771
148	76.3737
149	75.2525
150	75.3645
151	74.8939
152	74.2609
153	73.8384
154	73.5791
155	73.4108
156	73.8838
157	74.1473
158	73.9663
159	74.3140
160	74.0227
161	73.9318
162	73.5455
163	73.3081
164	72.7542
165	72.8981
166	71.3847
167	71.4402
168	71.4638
169	71.2971
170	71.0051
171	72.4545
172	71.1221
173	70.8190
174	71.4588
175	70.8207
176	70.5421
177	70.3081
178	69.3392
179	68.5379
180	67.1010
181	67.1902
182	65.9276
183	66.0783
184	65.1448
185	65.2239
186	65.1246
187	65.6641
188	65.7365
189	65.3013
190	65.7896
191	65.9200
192	66.1919
193	65.5926
194	65.0067
195	65.2273
196	64.3081
197	64.2551
198	63.0471
199	62.8695
200	61.5732
201	61.7660
202	61.4049
203	61.3258
204	61.0539
205	62.2500
206	62.5194
207	63.1953
208	63.2988
209	63.6322
210	63.5606
211	63.2348
212	61.9739
213	61.4798
214	59.9840
215	59.0909
216	58.8241
217	58.3148
218	57.9386
219	56.5480
220	57.5084
221	57.2988
222	57.0589
223	57.6120
224	57.7946
225	57.6641
226	57.8047
227	58.0707
228	57.7534
229	57.2694
230	56.1928
231	55.9141
232	54.8350
233	54.4520
234	53.3577
235	52.6322
236	53.2088
237	53.4503
238	54.0463
239	54.1465
240	54.9983
241	56.1237
242	56.2298
243	55.9360
244	56.2551
245	55.8822
246	54.7761
247	54.3729
248	54.0547
249	53.9529
250	54.1431
251	53.8594
252	53.1170
253	53.0101
254	53.3914
255	52.5463
256	52.8965
257	53.9234
258	54.5522
259	53.9520
260	54.5791
261	54.6902
262	54.3914
263	54.4057
264	53.3990
265	53.7921
266	52.6347
267	52.7466
268	51.7399
269	51.4790
270	50.4200
271	50.6827
272	50.9478
273	51.4066
274	51.5008
275	52.0505
276	52.2618
277	51.6936
278	52.0025
279	50.9259
280	51.2323
281	50.3308
282	49.7222
283	49.3039
284	48.5859
285	47.8653
286	48.0286
287	47.8805
288	47.5286
289	47.8249
290	47.4082
291	47.3535
292	47.5884
293	47.1322
294	47.3392
295	47.4402
296	47.3746
297	47.4722
298	46.0337
299	46.3872
300	45.6380
301	45.5918
302	45.7988
303	45.8544
304	46.2635
305	45.1835
306	44.9562
307	45.0093
308	44.5572
309	44.6229
310	44.7433
311	44.5715
312	44.2744
313	44.1902
314	44.7963
315	43.8316
316	44.2433
317	43.5008
318	44.0707
319	43.8426
320	43.5783
321	43.8350
322	42.9074
323	42.1751
324	42.1313
325	42.3729
326	42.1860
327	41.9024
328	41.2222
329	40.7020
330	41.2247
331	40.7795
332	41.0370
333	41.3047
334	40.4916
335	40.7441
336	40.3931
337	40.1877
338	39.6877
339	39.5067
340	39.3796
341	38.9815
342	38.1667
343	38.2769
344	38.2071
345	38.2113
346	38.1877
347	38.3451
348	38.0471
349	37.5269
350	37.7298
351	37.2264
352	37.8140
353	37.5362
354	37.8089
355	37.8485
356	37.5623
357	37.8805
358	37.8325
359	37.7904
360	39.0732
361	38.8998
362	38.9806
363	38.5320
364	38.2811
365	38.2020
366	38.1928
367	38.3594
368	38.9588
369	38.6145
370	38.8729
371	39.2088
372	38.7963
373	38.7551
374	38.6414
375	38.6852
376	38.7340
377	38.9402
378	38.8569
379	38.5429
380	38.7382
381	38.8098
382	39.1061
383	38.1742
384	38.5236
385	38.0909
386	37.3409
387	37.3838
388	37.5665
389	36.5244
390	37.4377
391	37.5387
392	37.1734
393	37.6785
394	38.1305
395	38.6145
396	38.2508
397	37.7466
398	37.3013
399	36.9655
400	35.9428
401	36.2113
402	36.3056
403	36.8695
404	37.1397
405	37.2273
406	36.8401
407	36.7904
408	37.3746
409	35.8392
410	36.8241
411	36.2887
412	36.2811
413	36.2694
414	36.0513
415	36.0168
416	36.2753
417	35.6726
418	35.8030
419	35.2778
420	35.4630
421	35.3249
422	35.0732
423	35.0059
424	35.2795
425	34.9832
426	34.6675
427	34.0842
428	34.1608
429	34.6389
430	34.4141
431	34.3923
432	34.2003
433	33.9731
434	33.8375
435	33.1397
436	33.6279
437	33.5564
438	33.0076
439	33.1961
440	32.9453
441	32.8695
442	32.5842
443	31.7559
444	32.4764
445	31.7466
446	31.9091
447	31.3906
448	31.9823
449	31.3190
450	30.7559
451	31.3662
452	32.1785
453	32.1170
454	32.2290
455	31.4436
456	32.0261
457	31.6650
458	30.8081
459	31.3502
460	31.7020
461	31.3822
462	31.3569
463	31.3923
464	30.8973
465	32.1928
466	31.3485
467	31.3906
468	31.1726
469	32.1364
470	31.5690
471	31.6120
472	31.4259
473	30.9832
474	31.4141
475	30.5412
476	31.2769
477	30.4933
478	31.5210
479	30.7845
480	30.1195
481	30.4798
482	30.3796
483	30.4428
484	30.8636
485	31.2525
486	30.7803
487	30.9537
488	29.8258
489	30.4781
490	30.3779
491	30.2912
492	30.4125
493	29.8855
494	30.0715
495	30.4865
496	30.6566
497	31.5025
498	31.3527
499	31.2079
500	30.9360
501	31.0446
502	30.2761
503	30.6094
504	30.3880
505	29.9638
506	29.3544
507	29.4613
508	29.3897
509	29.1103
510	29.0918
511	29.6204
512	29.4958
513	29.6894
514	30.0093
515	29.6414
516	29.8106
517	29.5918
518	29.6995
519	29.4588
520	29.5362
521	29.8375
522	30.4992
523	30.7382
524	30.8384
525	30.8392
526	30.7180
527	30.2862
528	30.6818
529	30.1709
530	29.7626
531	29.2348
532	29.3822
533	28.7306
534	28.6574
535	28.7104
536	28.4865
537	28.2062
538	27.9217
539	27.8384
540	28.6330
541	28.4301
542	29.1077
543	28.2870
544	28.7786
545	28.3485
546	28.6120
547	28.3779
548	28.5513
549	27.9958
550	28.4411
551	27.8502
552	28.0084
553	27.9394
554	28.3628
555	28.0707
556	28.3569
557	28.5673
558	27.9613
559	27.9891
560	28.0404
561	28.5160
562	27.9360
563	28.0522
564	28.1894
565	28.8779
566	28.4276
567	29.5286
568	28.7155
569	28.2315
570	27.3914
571	26.5244
572	27.0101
573	27.0295
574	26.3460
575	26.0682
576	25.5673
577	25.3577
578	25.5825
579	25.8022
580	25.0017
581	24.4588
582	24.8476
583	24.2845
584	24.3123
585	24.1162
586	23.9756
587	23.4874
588	23.8215
589	23.9621
590	24.0522
591	24.1414
592	24.3855
593	24.4436
594	24.2912
595	25.0101
596	25.4470
597	26.0008
598	25.8224
599	25.7963
600	25.0825
601	24.9848
602	24.4200
603	24.6406
604	24.6153
605	23.7172
606	23.9478
607	23.9074
608	23.6692
609	23.9268
610	22.9655
611	22.7247
612	23.1263
613	22.8754
614	23.1322
615	23.2256
616	23.2441
617	22.6944
618	22.7138
619	23.0488
620	23.0463
621	22.7416
622	22.8190
623	22.9226
624	22.1439
625	22.7197
626	22.9040
627	24.0244
628	24.1288
629	23.7054
630	24.1700
631	24.3636
632	24.8704
633	25.5623
634	26.1027
635	27.5665
636	27.4874
637	28.0455
638	27.6305
639	27.7963
640	26.9419
641	27.4461
642	26.8333
643	26.5067
644	24.9613
645	24.9874
646	24.6431
647	24.5143
648	24.1860
649	22.9638
650	22.6507
651	23.2525
652	22.7904
653	22.5606
654	22.2921
655	22.3451
656	22.7416
657	22.5673
658	22.6406
659	21.5766
660	22.3788
661	22.2971
662	22.2399
663	21.8258
664	21.6069
665	21.3948
666	21.6709
667	22.4209
668	22.8948
669	23.1473
670	22.9697
671	22.0236
672	22.2500
673	21.6246
674	21.1355
675	20.5455
676	20.2323
677	19.9192
678	19.5631
679	19.8813
680	19.7584
681	20.3232
682	20.0564
683	19.7643
684	20.2508
685	19.6212
686	19.3763
687	19.6886
688	19.1919
689	19.1658
690	18.4428
691	18.8098
692	18.3199
693	19.0438
694	19.4301
695	19.2155
696	19.8064
697	20.0985
698	20.2088
699	20.7736
700	21.4082
701	21.0194
702	21.0488
703	21.0993
704	20.3485
705	19.8291
706	19.6658
707	18.7694
708	18.8493
709	18.7071
710	18.5177
711	18.4360
712	18.2811
713	18.6322
714	18.3333
715	18.2281
716	18.1894
717	18.0143
718	18.4360
719	18.0867
720	18.2315
721	18.1894
722	18.2626
723	18.3796
724	18.5370
725	18.4630
726	18.5934
727	18.4756
728	17.8611
729	17.5640
730	17.7963
731	17.4596
732	17.6801
733	17.5236
734	17.8847
735	17.7719
736	17.9444
737	18.5623
738	18.5943
739	18.5126
740	18.3805
741	18.2803
742	18.0303
743	17.8418
744	17.4554
745	17.6330
746	17.8148
747	18.0084
748	17.2870
749	17.4613
750	17.2525
751	16.7912
752	17.2778
753	17.5126
754	17.0640
755	17.3729
756	17.2862
757	17.1608
758	17.6785
759	17.4444
760	17.1355
761	17.4394
762	17.9352
763	18.1843
764	17.5135
765	17.9200
766	17.3779
767	17.6178
768	17.4436
769	17.0968
770	17.2407
771	16.7609
772	17.3308
773	16.6574
774	17.0370
775	17.3906
776	16.7029
777	17.2997
778	17.1591
779	16.4057
780	16.3897
781	16.6439
782	16.7887
783	16.1330
784	16.1987
785	16.6187
786	16.4949
787	16.6389
788	16.4747
789	16.5017
790	15.6877
791	15.7180
792	16.2879
793	15.9815
794	15.8931
795	15.7769
796	15.7710
797	15.9714
798	15.3880
799	15.0463
800	15.5614
801	16.0337
802	15.6835
803	15.8948
804	16.2020
805	16.0943
806	16.2029
807	15.8645
808	16.0244
809	15.1894
810	15.1574
811	15.4377
812	15.3544
813	15.5732
814	15.7702
815	15.3460
816	15.3779
817	14.9024
818	14.9747
819	15.3670
820	14.5354
821	15.0547
822	14.6599
823	14.6801
824	14.4352
825	14.2803
826	14.5497
827	14.5572
828	14.3367
829	14.3687
830	14.7012
831	14.3527
832	14.2820
833	14.3039
834	14.2306
835	14.0909
836	14.1675
837	14.3215
838	14.5093
839	13.6987
840	13.6481
841	13.5985
842	13.8628
843	14.0909
844	13.7104
845	14.5101
846	13.9402
847	14.0429
848	13.7618
849	13.7668
850	14.1481
851	13.9141
852	13.6877
853	13.7264
854	13.7045
855	12.7685
856	13.7104
857	13.0968
858	13.3224
859	13.2003
860	13.4806
861	14.2702
862	13.8847
863	14.0152
864	13.6330
865	13.5640
866	13.5825
867	13.3620
868	13.6456
869	12.8300
870	12.5884
871	12.4184
872	12.8544
873	12.7971
874	12.4848
875	12.3535
876	12.6305
877	12.5084
878	11.8931
879	11.8283
880	12.0295
881	12.2576
882	12.0875
883	12.6212
884	11.9066
885	11.9360
886	11.9613
887	11.7677
888	11.3569
889	11.3426
890	11.2988
891	11.0404
892	11.2694
893	11.3897
894	10.9116
895	10.6852
896	11.2003
897	11.2795
898	11.3241
899	11.7525
900	11.3241
901	10.6406
902	10.5253
903	10.5808
904	10.0202
905	10.1128
906	9.8670
907	10.0210
908	9.6894
909	9.9663
910	10.6052
911	10.2677
