# Supplementary material for: Bicoid gradient formation mechanism and dynamics revealed by protein lifetime analysis
Source: Mol Syst Biol. 2018 Sep 4;14(9):e8355. doi: 10.15252/msb.20188355 (PMC6121778; doi:10.15252/msb.20188355)
Supplement: Supplementary file 7 — Source Data for Figure 5 [file MSB-14-e8355-s006.zip › figure5-data/quantification/Values_emb03_g_t21.txt]

0	116.9343
1	122.5513
2	126.8838
3	126.0480
4	124.8864
5	125.3039
6	120.5295
7	120.8308
8	123.6726
9	122.6911
10	120.7441
11	119.4478
12	120.5901
13	120.7508
14	120.7997
15	121.6717
16	120.6103
17	121.1574
18	120.6557
19	118.6498
20	118.9966
21	115.4487
22	116.7416
23	114.4301
24	114.4343
25	113.6103
26	115.7500
27	113.2786
28	111.3981
29	109.5867
30	109.6860
31	108.7660
32	108.0875
33	108.5581
34	109.4352
35	108.4705
36	107.6667
37	107.8645
38	106.6465
39	104.5505
40	103.0732
41	101.8005
42	102.3300
43	102.4402
44	103.5556
45	105.2130
46	102.7963
47	102.2593
48	102.0648
49	101.4040
50	100.1869
51	99.3333
52	98.2946
53	97.9352
54	96.7753
55	95.7424
56	96.5833
57	96.5354
58	96.2660
59	97.2946
60	96.5614
61	95.4184
62	94.8502
63	93.6389
64	92.8712
65	91.9554
66	91.2399
67	90.2290
68	89.9444
69	89.9301
70	90.0278
71	89.1490
72	88.8476
73	88.7837
74	89.1717
75	89.5951
76	89.0370
77	88.9133
78	87.7441
79	86.6061
80	85.0076
81	86.1549
82	84.7912
83	85.6448
84	84.2896
85	83.5118
86	83.3131
87	82.8148
88	81.3266
89	82.9049
90	82.9453
91	83.2483
92	82.7938
93	82.0320
94	81.4108
95	81.3316
96	80.7795
97	81.8333
98	82.0842
99	80.5337
100	80.2887
101	80.2500
102	80.7146
103	80.7652
104	80.1641
105	78.3089
106	76.8838
107	75.7761
108	74.9545
109	76.2769
110	75.9343
111	74.5177
112	75.3375
113	75.5135
114	75.9453
115	76.6431
116	75.5370
117	74.8864
118	74.4453
119	73.9630
120	70.9099
121	72.0497
122	71.1456
123	70.5758
124	70.4848
125	70.8106
126	70.3880
127	71.0850
128	70.7163
129	70.8451
130	69.8721
131	69.4116
132	68.7466
133	69.5101
134	68.6204
135	68.4630
136	69.0614
137	70.4907
138	70.9360
139	70.4823
140	69.5758
141	69.7929
142	68.7088
143	68.3114
144	68.8476
145	69.1145
146	69.4259
147	68.7163
148	67.6843
149	66.5084
150	66.4966
151	66.1793
152	66.2130
153	65.5480
154	65.3729
155	65.7845
156	64.6650
157	65.1212
158	65.1162
159	64.5471
160	64.8157
161	65.2753
162	65.3333
163	64.9150
164	64.9975
165	64.3510
166	63.9192
167	63.0665
168	62.7870
169	62.7795
170	62.0463
171	61.5741
172	61.2433
173	61.6044
174	60.9049
175	61.5286
176	61.8384
177	61.0816
178	60.8645
179	60.8401
180	59.6650
181	58.8527
182	58.1734
183	57.6044
184	57.4739
185	57.5598
186	56.5850
187	57.3476
188	57.8923
189	57.8577
190	58.6052
191	57.8426
192	57.4360
193	56.4714
194	56.8923
195	56.2593
196	57.1894
197	57.1987
198	56.1120
199	55.7037
200	55.6456
201	55.2416
202	55.0724
203	55.1886
204	54.4891
205	55.0084
206	54.7298
207	54.9200
208	54.4848
209	54.7896
210	55.5960
211	53.6128
212	54.2365
213	54.0665
214	53.7433
215	53.2870
216	52.7290
217	52.4663
218	51.9419
219	52.2828
220	52.6162
221	52.8022
222	52.0311
223	51.8291
224	52.2803
225	51.0412
226	50.2803
227	50.8948
228	50.0286
229	49.7652
230	50.6785
231	51.6886
232	51.8822
233	51.0724
234	50.3897
235	50.3544
236	50.6818
237	50.1389
238	50.4276
239	50.0126
240	49.7029
241	49.3594
242	49.4057
243	48.9731
244	48.4495
245	48.3956
246	48.2896
247	49.6608
248	49.8114
249	49.2340
250	49.3342
251	48.4402
252	48.6069
253	48.3695
254	48.6667
255	47.9470
256	46.7786
257	46.6658
258	46.7146
259	47.1860
260	47.1170
261	47.9663
262	48.0564
263	47.3670
264	46.3847
265	46.5168
266	45.5589
267	46.0008
268	45.4184
269	45.3695
270	45.3838
271	45.7811
272	45.8207
273	46.0758
274	46.1077
275	44.6843
276	44.6515
277	44.0446
278	44.3333
279	44.0337
280	43.6768
281	43.5631
282	43.0682
283	42.8771
284	43.2054
285	42.6355
286	42.0135
287	41.3603
288	41.2012
289	41.0185
290	41.8603
291	41.4335
292	41.6187
293	41.9655
294	41.1364
295	41.1330
296	41.0227
297	41.0598
298	40.0715
299	40.5000
300	39.1928
301	39.5884
302	40.1911
303	40.4613
304	40.5623
305	40.3426
306	40.8350
307	40.7963
308	39.7062
309	39.6431
310	39.5985
311	38.7096
312	39.1574
313	38.3620
314	38.7096
315	38.2567
316	38.2029
317	38.2290
318	38.1338
319	38.0202
320	38.2054
321	37.4924
322	37.6263
323	36.6759
324	36.7744
325	36.2643
326	37.1498
327	36.5269
328	36.0892
329	36.1498
330	35.8476
331	35.2357
332	34.8535
333	34.7778
334	34.5598
335	34.8367
336	34.7365
337	34.5909
338	34.3611
339	34.2837
340	34.0446
341	33.4983
342	33.8123
343	33.5328
344	32.9865
345	33.0168
346	33.1490
347	33.5017
348	32.7769
349	32.5808
350	33.0295
351	32.6069
352	33.1061
353	32.7567
354	32.8131
355	32.9579
356	32.6709
357	33.2155
358	33.3737
359	33.1726
360	33.0867
361	33.3367
362	33.4790
363	34.2357
364	33.7904
365	33.7391
366	33.9293
367	34.1389
368	34.1675
369	33.6742
370	34.0362
371	34.8148
372	34.3485
373	34.7374
374	34.9933
375	34.9899
376	33.8443
377	34.6582
378	34.7618
379	34.6397
380	33.7811
381	33.4276
382	33.5488
383	33.6894
384	34.5631
385	34.0051
386	33.8847
387	33.8721
388	34.0084
389	33.6886
390	34.2037
391	34.1246
392	33.6759
393	33.9024
394	33.9259
395	34.0497
396	33.5673
397	33.8796
398	34.0522
399	33.5951
400	32.7458
401	32.7854
402	32.5025
403	33.0143
404	33.6456
405	33.3199
406	32.9192
407	32.5034
408	32.8721
409	31.5429
410	32.1111
411	31.8056
412	32.5463
413	32.2854
414	31.5152
415	31.9487
416	31.8779
417	32.7222
418	32.0042
419	31.6279
420	32.0051
421	31.8342
422	31.2997
423	31.2348
424	31.9301
425	31.2601
426	31.0993
427	30.5412
428	31.2130
429	31.3746
430	31.0614
431	31.7045
432	31.1692
433	31.7660
434	31.6692
435	30.3527
436	30.8889
437	30.8569
438	29.9840
439	30.6515
440	30.3215
441	30.9840
442	30.5370
443	29.9234
444	30.7332
445	30.0227
446	30.1734
447	30.0497
448	30.4428
449	30.3005
450	29.7121
451	29.8274
452	30.7054
453	30.4167
454	29.7778
455	29.9562
456	29.8653
457	30.2231
458	29.2407
459	29.4301
460	30.3636
461	29.8577
462	29.9790
463	29.6414
464	29.5168
465	29.7786
466	30.2803
467	30.2904
468	30.4310
469	30.7003
470	29.6406
471	29.6498
472	29.9285
473	29.4596
474	29.6995
475	29.8089
476	29.8788
477	29.3308
478	29.2256
479	28.8695
480	28.3763
481	28.3030
482	28.2104
483	28.1574
484	28.4790
485	28.3956
486	27.8241
487	27.8779
488	28.0219
489	28.3939
490	28.4032
491	28.8005
492	29.0808
493	27.9975
494	28.5269
495	28.5194
496	29.0446
497	28.5673
498	28.8704
499	29.0564
500	29.0572
501	29.1835
502	29.1591
503	28.9865
504	29.1035
505	29.0488
506	28.1944
507	27.5623
508	27.9015
509	26.9554
510	27.0833
511	27.1591
512	27.5412
513	28.1709
514	28.3047
515	27.8401
516	27.6599
517	28.1658
518	27.9848
519	27.8434
520	27.9015
521	28.6953
522	28.8266
523	29.0286
524	29.0791
525	28.9167
526	29.3451
527	28.8131
528	29.2298
529	28.8232
530	28.9495
531	28.9579
532	27.8342
533	27.9604
534	27.4360
535	27.0623
536	27.1279
537	26.1364
538	26.5269
539	27.1120
540	26.3864
541	26.7719
542	26.8013
543	26.5505
544	27.0362
545	26.8737
546	26.8973
547	26.7466
548	27.2753
549	26.6902
550	26.5631
551	26.9040
552	26.3855
553	26.9916
554	26.5446
555	26.3569
556	27.2929
557	27.4352
558	26.9571
559	26.5875
560	26.7753
561	26.9007
562	26.7719
563	27.4705
564	27.1010
565	28.2315
566	28.0143
567	28.7306
568	28.1827
569	27.2273
570	27.0269
571	25.7290
572	25.1911
573	24.8779
574	24.7727
575	25.1759
576	24.3148
577	24.6086
578	24.4705
579	24.0042
580	23.4512
581	23.3763
582	22.4386
583	22.5657
584	22.7189
585	23.0985
586	23.0101
587	22.7635
588	22.8350
589	22.9646
590	22.8182
591	22.8687
592	22.7778
593	22.5000
594	23.1902
595	22.8375
596	23.3468
597	23.2862
598	23.6507
599	23.7365
600	22.7239
601	22.9478
602	22.2391
603	22.2332
604	21.9672
605	22.0682
606	21.9958
607	22.5210
608	22.8190
609	22.2062
610	21.2449
611	21.5396
612	21.8005
613	21.8114
614	21.7163
615	21.2736
616	20.8535
617	20.5387
618	20.2584
619	20.3721
620	20.4141
621	20.5076
622	20.5118
623	20.6928
624	20.3476
625	20.1515
626	20.4470
627	21.4184
628	21.7593
629	21.6869
630	22.7298
631	22.1364
632	22.3662
633	22.6734
634	23.2079
635	23.6178
636	24.2323
637	24.7492
638	24.6136
639	24.8106
640	24.3535
641	24.4663
642	24.0842
643	23.7256
644	22.7071
645	23.2365
646	22.0842
647	21.7357
648	21.8476
649	20.8561
650	20.2660
651	20.6010
652	20.6911
653	21.0783
654	20.9057
655	20.9276
656	21.1928
657	20.5387
658	20.1254
659	20.3123
660	19.8333
661	20.3064
662	20.0076
663	19.6827
664	20.1625
665	19.7449
666	19.9343
667	20.1667
668	20.7029
669	20.6599
670	21.1481
671	20.4596
672	21.1540
673	20.3224
674	20.0303
675	20.1827
676	20.0623
677	19.7088
678	19.4907
679	19.6195
680	19.4933
681	19.6658
682	18.9158
683	18.9604
684	19.2845
685	19.2323
686	19.1978
687	19.0825
688	19.2584
689	18.9024
690	19.4848
691	18.9739
692	18.9158
693	19.5311
694	19.4529
695	18.8005
696	19.5269
697	19.2197
698	19.3207
699	19.5177
700	20.1608
701	20.6027
702	20.2997
703	20.5934
704	19.8687
705	19.1111
706	18.8670
707	18.4630
708	18.7323
709	18.1481
710	18.5194
711	18.5194
712	18.3561
713	18.4032
714	18.8409
715	18.9276
716	18.9192
717	18.8325
718	19.0690
719	18.3594
720	18.0884
721	17.9150
722	18.3072
723	18.0909
724	18.6532
725	18.4040
726	18.4646
727	18.1633
728	18.5076
729	18.0732
730	17.9815
731	18.2609
732	18.5118
733	18.2247
734	18.1086
735	17.9386
736	18.6010
737	18.6414
738	18.0993
739	18.2214
740	18.0269
741	17.8418
742	17.9933
743	17.9428
744	17.9503
745	18.1263
746	18.0227
747	18.0337
748	17.8384
749	17.7584
750	18.0564
751	17.6279
752	17.7130
753	17.9082
754	17.5429
755	17.6162
756	17.6170
757	17.0379
758	17.6313
759	17.0774
760	17.7828
761	17.4259
762	17.9209
763	18.0522
764	18.1742
765	18.8838
766	18.9470
767	19.0816
768	18.5774
769	18.3552
770	17.5505
771	17.1490
772	16.8737
773	16.6153
774	16.3325
775	16.8544
776	16.3721
777	16.5261
778	16.6498
779	16.7332
780	17.2146
781	17.1296
782	17.2584
783	17.0421
784	16.7601
785	17.1364
786	16.8880
787	16.7222
788	16.2643
789	16.1019
790	15.6658
791	16.4613
792	16.8232
793	17.4672
794	16.6364
795	16.8039
796	16.2096
797	17.1936
798	16.5951
799	16.9116
800	16.8426
801	16.6574
802	16.2012
803	16.1153
804	16.4133
805	16.1128
806	15.5665
807	16.1389
808	16.1145
809	16.3249
810	16.7037
811	16.7786
812	16.4192
813	16.4318
814	16.1953
815	15.7786
816	16.0581
817	15.7029
818	15.1684
819	16.1591
820	15.7449
821	15.9167
822	15.8476
823	15.5572
824	15.5446
825	15.0370
826	15.3325
827	15.0354
828	14.9150
829	14.6431
830	14.9141
831	15.4386
832	14.8847
833	15.2652
834	14.5547
835	14.6978
836	14.2323
837	14.3451
838	14.4209
839	14.1010
840	14.5008
841	14.8274
842	15.1372
843	14.9815
844	14.7264
845	15.8081
846	15.3401
847	15.0404
848	15.1633
849	15.4167
850	15.0665
851	14.6128
852	14.7382
853	14.6970
854	15.0109
855	14.7348
856	14.9663
857	14.8939
858	15.0152
859	15.1667
860	14.9293
861	14.3460
862	14.9975
863	14.4773
864	14.5707
865	14.5109
866	14.1254
867	15.1574
868	14.2643
869	13.9268
870	13.9049
871	13.9478
872	13.2492
873	13.6431
874	13.5118
875	13.7273
876	14.0345
877	13.6423
878	12.7407
879	13.2399
880	13.1827
881	13.2542
882	13.5227
883	13.4150
884	12.6305
885	12.7180
886	12.7180
887	13.1490
888	12.8502
889	12.6801
890	11.8956
891	11.7357
892	11.7382
893	11.6641
894	11.1658
895	11.4529
896	11.0135
897	11.2963
898	11.2955
899	11.3443
900	11.1229
901	10.6684
902	10.3418
903	10.1835
904	10.4882
905	9.9832
906	10.4276
907	10.2517
908	9.8148
909	10.2668
910	10.1162
911	10.3274
