# Supplementary material for: Bicoid gradient formation mechanism and dynamics revealed by protein lifetime analysis
Source: Mol Syst Biol. 2018 Sep 4;14(9):e8355. doi: 10.15252/msb.20188355 (PMC6121778; doi:10.15252/msb.20188355)
Supplement: Supplementary file 7 — Source Data for Figure 5 [file MSB-14-e8355-s006.zip › figure5-data/quantification/Values_emb03_g_t22.txt]

0	175.8796
1	195.7045
2	211.7508
3	225.6507
4	230.0564
5	226.9503
6	218.5749
7	210.9285
8	205.2096
9	202.4747
10	202.1187
11	204.7492
12	201.2340
13	197.3822
14	194.3527
15	189.4108
16	185.4116
17	178.0522
18	174.4689
19	174.7517
20	177.7466
21	175.9638
22	178.9099
23	179.0800
24	173.4335
25	170.2492
26	164.5749
27	163.1397
28	160.5354
29	156.7912
30	155.5547
31	153.1633
32	153.7525
33	153.7778
34	159.4823
35	162.3266
36	161.7433
37	160.9840
38	160.1818
39	159.8426
40	157.9756
41	157.3401
42	156.9646
43	156.7955
44	154.5648
45	154.9907
46	154.6178
47	153.5387
48	150.4209
49	149.9200
50	146.9411
51	146.3939
52	143.6827
53	142.5387
54	141.2955
55	139.9175
56	138.9857
57	137.9646
58	137.0993
59	136.2534
60	134.9369
61	131.7997
62	127.9663
63	125.1263
64	125.4672
65	124.2652
66	125.5833
67	123.0522
68	121.4091
69	121.3931
70	122.1987
71	123.0682
72	123.1574
73	123.4722
74	122.7189
75	123.0261
76	121.2104
77	120.5690
78	120.7374
79	119.9082
80	120.0758
81	118.4966
82	116.1338
83	114.5875
84	114.7971
85	114.8763
86	116.9150
87	117.7887
88	120.0968
89	119.5438
90	119.6288
91	117.9175
92	119.0934
93	118.6246
94	118.4234
95	118.5833
96	119.9082
97	120.4099
98	122.2214
99	124.3375
100	124.2601
101	122.8047
102	122.0774
103	119.9562
104	118.1995
105	117.2862
106	117.0185
107	117.4604
108	117.4301
109	120.7618
110	122.1481
111	124.0918
112	125.5985
113	124.4672
114	126.4293
115	122.4436
116	119.7896
117	117.4899
118	113.6313
119	114.5901
120	112.9310
121	114.4285
122	113.9200
123	115.1288
124	114.0236
125	111.9882
126	111.1961
127	109.3039
128	105.7424
129	101.5589
130	98.5758
131	98.0623
132	97.4739
133	98.6187
134	97.4116
135	98.7795
136	98.6616
137	98.4099
138	97.9251
139	98.9790
140	98.0219
141	97.0463
142	97.1439
143	95.8712
144	96.0606
145	95.6019
146	94.3880
147	94.3704
148	94.7231
149	93.3586
150	93.4680
151	92.1742
152	92.8106
153	92.2626
154	92.1734
155	93.0227
156	93.7146
157	94.3855
158	94.4562
159	92.9773
160	92.2222
161	90.1751
162	88.7643
163	86.7626
164	84.3847
165	83.5623
166	84.4975
167	84.9739
168	86.9343
169	88.7769
170	90.2079
171	90.6153
172	89.7214
173	90.4436
174	87.4192
175	86.7685
176	84.6397
177	82.2391
178	80.8552
179	81.2264
180	80.1195
181	80.3114
182	81.4335
183	81.6776
184	80.7744
185	81.4958
186	80.1229
187	81.4175
188	82.8931
189	83.4234
190	83.5901
191	82.8838
192	81.6768
193	80.2567
194	80.4865
195	79.8721
196	79.8283
197	79.0219
198	79.0783
199	78.9689
200	78.2542
201	77.6591
202	76.6717
203	75.3266
204	74.8039
205	75.1902
206	73.7862
207	74.5968
208	74.5311
209	75.1894
210	76.5059
211	76.7786
212	77.2214
213	77.0690
214	78.1625
215	76.5362
216	76.5168
217	74.7626
218	75.1120
219	74.9815
220	75.3333
221	75.2205
222	75.5497
223	75.1254
224	74.5295
225	73.6061
226	72.0707
227	70.6397
228	69.0657
229	69.1860
230	70.2727
231	70.8291
232	71.4116
233	72.9419
234	72.7912
235	74.2163
236	74.2845
237	74.1094
238	73.9116
239	73.5404
240	71.9478
241	72.4377
242	71.3535
243	71.0598
244	70.4503
245	69.8998
246	70.4722
247	70.6330
248	70.2929
249	71.3611
250	71.6549
251	72.4848
252	73.1019
253	73.1481
254	73.0732
255	71.8822
256	71.2795
257	71.6928
258	71.1877
259	70.4335
260	69.2096
261	69.0665
262	69.0640
263	69.3030
264	67.8813
265	67.8493
266	67.0581
267	68.2163
268	68.5404
269	68.6835
270	68.1785
271	68.6414
272	68.0800
273	67.6625
274	65.8998
275	65.0791
276	65.0985
277	64.8098
278	65.1827
279	64.3956
280	64.3687
281	64.1936
282	63.1953
283	62.3763
284	61.4293
285	60.7096
286	60.6827
287	59.8678
288	59.8847
289	60.3274
290	60.7045
291	61.1987
292	61.2652
293	60.9764
294	60.6532
295	60.9545
296	60.5210
297	59.2003
298	57.5008
299	57.0715
300	55.8182
301	56.8493
302	57.5598
303	58.7071
304	58.7323
305	59.3089
306	59.1414
307	58.1869
308	57.5833
309	56.9419
310	57.5690
311	57.9554
312	58.4731
313	58.1641
314	58.7795
315	57.6987
316	58.2921
317	56.7492
318	55.7837
319	55.0362
320	54.4983
321	54.2374
322	54.5665
323	54.7963
324	54.9200
325	55.1263
326	55.0320
327	53.7315
328	53.4529
329	53.2130
330	53.7938
331	53.3148
332	53.9200
333	54.8283
334	54.9369
335	54.2382
336	52.9832
337	51.6709
338	50.1044
339	49.3620
340	48.3199
341	47.5724
342	47.3460
343	48.7037
344	48.9899
345	49.6860
346	49.6111
347	50.0143
348	48.5833
349	48.5724
350	47.3923
351	46.2710
352	47.3451
353	47.4714
354	47.5909
355	48.4705
356	48.7323
357	49.0892
358	48.8367
359	47.9318
360	47.0076
361	45.9503
362	46.3965
363	45.8232
364	45.7315
365	45.9259
366	47.3636
367	47.9251
368	47.9242
369	47.8443
370	47.7391
371	47.6936
372	47.4074
373	47.3519
374	47.7753
375	47.6010
376	47.6279
377	48.3157
378	47.6263
379	47.3838
380	46.3409
381	45.6439
382	45.4108
383	44.9596
384	45.1801
385	45.8889
386	45.2214
387	45.9672
388	45.7163
389	45.7231
390	44.8224
391	44.0311
392	43.7576
393	43.4293
394	43.7205
395	44.4529
396	44.5808
397	45.4512
398	45.4234
399	45.7685
400	44.1237
401	44.7938
402	44.3072
403	43.2163
404	42.7652
405	42.6237
406	42.3569
407	42.6692
408	42.4335
409	41.3384
410	42.3418
411	41.7121
412	41.2971
413	40.8527
414	40.2466
415	39.8569
416	40.2256
417	40.5387
418	40.1170
419	39.8207
420	39.9848
421	40.5236
422	39.8401
423	39.6120
424	39.3586
425	39.1288
426	39.6633
427	39.2247
428	40.1372
429	40.2786
430	39.1978
431	38.8215
432	38.1380
433	38.1010
434	37.8721
435	36.7222
436	36.8047
437	36.9141
438	36.3081
439	36.6305
440	36.7744
441	37.3308
442	37.1397
443	36.6347
444	37.0025
445	36.6557
446	36.2702
447	36.0774
448	36.1330
449	35.6052
450	34.6557
451	35.1044
452	34.9714
453	34.2980
454	34.3880
455	34.8140
456	34.8064
457	35.3123
458	34.2096
459	34.1077
460	34.3013
461	34.6052
462	34.7584
463	34.8923
464	35.1347
465	35.2045
466	34.7820
467	35.1540
468	34.4680
469	34.6785
470	33.8611
471	34.2315
472	33.6995
473	34.0471
474	33.1145
475	33.0859
476	33.0320
477	32.4882
478	33.5051
479	32.9175
480	33.5244
481	33.6204
482	33.8822
483	33.3460
484	33.6414
485	33.3047
486	32.3047
487	32.0354
488	32.4815
489	32.0051
490	32.9251
491	33.5640
492	33.7837
493	33.9646
494	33.8611
495	33.5867
496	33.4310
497	34.1027
498	33.2475
499	32.9697
500	33.1785
501	32.9040
502	32.8392
503	33.0715
504	33.6128
505	33.5303
506	33.2643
507	33.4318
508	33.5210
509	32.7685
510	32.1591
511	31.5884
512	30.5842
513	31.0968
514	30.4478
515	30.4529
516	31.2736
517	32.0850
518	32.3367
519	32.2946
520	31.2778
521	31.3308
522	32.0370
523	32.0682
524	31.8485
525	32.3232
526	33.4184
527	33.1591
528	33.2601
529	33.1557
530	32.2273
531	32.0732
532	31.2618
533	30.5732
534	30.6684
535	29.4487
536	29.7290
537	29.8215
538	30.2407
539	30.5455
540	29.7677
541	30.5269
542	29.6204
543	29.6279
544	30.0303
545	31.1246
546	31.4739
547	31.2668
548	31.7475
549	31.7508
550	30.8493
551	30.8232
552	29.8535
553	29.3131
554	28.6279
555	28.1599
556	27.9596
557	28.0101
558	28.0396
559	28.3308
560	29.5774
561	29.4285
562	29.5749
563	30.0724
564	30.7584
565	31.4057
566	30.8687
567	31.7062
568	30.5152
569	29.1987
570	29.3746
571	28.6557
572	28.6776
573	29.2247
574	28.4091
575	28.5042
576	27.2609
577	27.1221
578	26.6877
579	26.9057
580	26.2567
581	26.1431
582	26.0101
583	25.3586
584	24.9857
585	25.3460
586	25.4562
587	24.9082
588	25.7399
589	25.6894
590	25.8182
591	25.6288
592	25.8880
593	26.4251
594	25.7433
595	25.1944
596	25.6650
597	25.8771
598	25.7997
599	25.2694
600	25.1279
601	25.2483
602	24.8813
603	25.3072
604	25.6498
605	25.5732
606	26.2736
607	25.8569
608	25.7323
609	25.1591
610	24.2138
611	23.0606
612	23.3502
613	23.0320
614	22.7921
615	23.8224
616	24.0202
617	23.9764
618	24.2963
619	24.8266
620	24.7862
621	24.2542
622	23.6120
623	23.7247
624	24.1145
625	24.0303
626	23.8763
627	24.9310
628	24.8914
629	25.0345
630	26.2214
631	25.9024
632	26.3502
633	25.9588
634	25.9175
635	26.1490
636	25.7416
637	25.4402
638	25.2778
639	25.8013
640	24.7256
641	25.5732
642	25.2163
643	24.6019
644	23.7374
645	24.3704
646	23.4798
647	23.8140
648	23.9116
649	23.3106
650	23.2786
651	23.8190
652	23.2290
653	23.3232
654	23.2399
655	22.9066
656	22.9032
657	23.0833
658	23.2348
659	23.3737
660	23.3140
661	24.0918
662	23.8636
663	23.0564
664	23.5985
665	23.3897
666	23.1473
667	22.8291
668	23.1103
669	22.8864
670	21.9907
671	21.1532
672	22.2189
673	21.4478
674	21.5581
675	22.0522
676	21.7887
677	22.1364
678	22.2391
679	22.1625
680	21.8485
681	21.5539
682	21.5892
683	21.3266
684	21.6313
685	22.0345
686	21.8098
687	21.7971
688	21.5623
689	21.5724
690	21.7365
691	22.0362
692	21.7618
693	21.8779
694	22.0724
695	21.8796
696	22.0640
697	21.8519
698	21.3527
699	21.4790
700	21.7231
701	21.2079
702	20.9554
703	20.6456
704	20.5219
705	20.4992
706	20.7146
707	20.4360
708	21.3047
709	20.7130
710	20.7980
711	20.9285
712	20.7508
713	21.3013
714	21.0328
715	21.2466
716	21.5985
717	21.0429
718	21.0539
719	20.7508
720	20.5463
721	20.1759
722	20.1010
723	19.8476
724	20.2172
725	19.7332
726	19.5362
727	19.7382
728	20.2416
729	19.9520
730	19.8030
731	20.5396
732	20.6187
733	20.7348
734	21.0236
735	20.5976
736	20.4285
737	20.6793
738	19.9411
739	19.8468
740	19.6380
741	20.1877
742	20.5741
743	20.4520
744	19.0960
745	20.3838
746	20.2845
747	20.0539
748	20.5480
749	19.8729
750	20.3131
751	19.6153
752	19.7382
753	19.8064
754	19.7635
755	19.5126
756	19.6229
757	19.0059
758	19.0404
759	18.5901
760	19.0194
761	18.7593
762	19.4318
763	19.0059
764	19.2609
765	19.9764
766	20.0783
767	20.2811
768	20.1633
769	19.5741
770	19.7778
771	19.4520
772	18.6296
773	18.1751
774	19.1187
775	18.6347
776	18.1044
777	18.4175
778	18.8476
779	18.5699
780	18.5926
781	19.5244
782	19.3443
783	18.9116
784	18.8872
785	19.3013
786	19.4293
787	19.5143
788	18.7517
789	19.5867
790	18.2332
791	18.8123
792	18.9386
793	18.4141
794	18.6170
795	18.3081
796	18.1061
797	18.2315
798	18.4529
799	18.1103
800	18.3653
801	18.6599
802	18.8308
803	19.1406
804	19.1094
805	18.4815
806	18.3182
807	18.5539
808	18.4175
809	18.6397
810	18.1726
811	18.6709
812	18.0530
813	18.3418
814	18.2576
815	18.1229
816	17.9705
817	18.1751
818	17.4529
819	17.5135
820	16.9335
821	17.6532
822	16.9545
823	17.0724
824	17.4739
825	17.5926
826	17.6397
827	17.1936
828	16.9007
829	16.6178
830	16.6785
831	17.0505
832	16.7845
833	17.6397
834	16.7492
835	17.2197
836	16.7500
837	16.4790
838	16.6406
839	16.5084
840	17.0118
841	16.5362
842	17.3729
843	17.0682
844	17.2273
845	17.6229
846	17.2029
847	17.3906
848	17.2896
849	17.3072
850	17.4461
851	16.9377
852	16.5749
853	16.1414
854	16.5934
855	16.3611
856	16.7635
857	16.5673
858	16.9983
859	17.2702
860	17.4293
861	16.5295
862	17.0438
863	17.5337
864	17.4285
865	16.8670
866	16.3880
867	16.9293
868	16.7517
869	16.6439
870	16.4428
871	16.0572
872	15.9630
873	16.4891
874	16.4689
875	15.9428
876	16.3670
877	16.0699
878	15.8056
879	15.9857
880	15.5059
881	15.8148
882	15.1549
883	15.0892
884	15.0724
885	15.3182
886	15.3670
887	15.5370
888	15.1709
889	14.6835
890	14.4226
891	14.8089
892	15.1490
893	14.5497
894	14.7264
895	14.9588
896	15.1835
897	15.2239
898	14.4781
899	14.8401
900	14.8291
901	14.2449
902	13.5640
903	13.3830
904	13.1380
905	13.0976
906	12.7567
907	13.1852
908	12.7138
909	13.4007
910	13.6768
911	13.8729
