# Supplementary material for: Bicoid gradient formation mechanism and dynamics revealed by protein lifetime analysis
Source: Mol Syst Biol. 2018 Sep 4;14(9):e8355. doi: 10.15252/msb.20188355 (PMC6121778; doi:10.15252/msb.20188355)
Supplement: Supplementary file 7 — Source Data for Figure 5 [file MSB-14-e8355-s006.zip › figure5-data/quantification/Values_emb03_g_t23.txt]

0	123.0286
1	132.4705
2	141.1077
3	148.1759
4	155.0295
5	156.7870
6	158.4891
7	164.8300
8	167.5513
9	170.4175
10	177.1120
11	184.3022
12	194.2870
13	201.0067
14	204.4335
15	202.7399
16	197.4327
17	193.4848
18	189.3788
19	184.6995
20	187.1810
21	189.3956
22	194.5816
23	196.1995
24	196.8013
25	193.5850
26	193.0505
27	189.2012
28	186.7795
29	181.9806
30	181.2980
31	181.6389
32	179.7205
33	176.3577
34	172.9015
35	171.3754
36	171.6827
37	173.5816
38	173.4453
39	171.3258
40	173.6397
41	170.5126
42	169.5017
43	167.5892
44	166.9487
45	162.7887
46	160.3695
47	157.0126
48	154.5513
49	153.9907
50	151.0589
51	151.4167
52	151.4924
53	150.5194
54	147.3788
55	144.5926
56	140.5471
57	137.6549
58	136.5522
59	135.3704
60	133.8552
61	133.9268
62	132.7298
63	131.2710
64	127.8678
65	126.3535
66	124.7138
67	123.4167
68	121.7340
69	122.4192
70	122.5008
71	124.1776
72	126.0758
73	125.6473
74	123.3855
75	122.7955
76	122.0311
77	119.2037
78	116.1877
79	114.2290
80	112.1406
81	112.3148
82	113.1136
83	115.3678
84	115.1987
85	114.3519
86	115.2189
87	114.7247
88	114.0412
89	113.1153
90	111.8822
91	112.0488
92	112.2037
93	111.3333
94	110.9099
95	111.3569
96	112.9394
97	113.7466
98	115.2121
99	115.4588
100	114.8493
101	114.5008
102	113.6599
103	111.4596
104	110.3527
105	110.4857
106	112.3754
107	112.7062
108	113.5008
109	115.3291
110	117.9747
111	118.4554
112	119.7971
113	119.5564
114	116.7912
115	115.7391
116	112.9621
117	113.0084
118	113.4992
119	112.7584
120	113.7374
121	113.9369
122	114.0488
123	111.5657
124	110.9394
125	107.4596
126	105.5732
127	102.7710
128	102.0025
129	102.6599
130	102.7517
131	105.1641
132	105.5572
133	107.0362
134	106.0261
135	106.4823
136	104.7323
137	102.1717
138	100.6734
139	98.3123
140	97.4646
141	98.2542
142	99.5042
143	100.3687
144	103.6869
145	104.9891
146	105.5732
147	106.4184
148	104.6431
149	102.5808
150	101.6793
151	98.8182
152	97.6978
153	96.9310
154	96.3544
155	95.9394
156	97.9630
157	97.7963
158	98.3670
159	98.0800
160	97.5732
161	96.6692
162	94.7997
163	94.7887
164	94.8636
165	95.6431
166	96.0017
167	95.7938
168	95.7037
169	95.5488
170	93.9840
171	93.8645
172	93.8232
173	92.8300
174	92.2668
175	91.9562
176	91.9150
177	90.9310
178	90.6557
179	90.5800
180	90.7736
181	91.0968
182	89.5404
183	89.5168
184	89.1625
185	89.1002
186	87.6667
187	86.6279
188	87.7837
189	88.3013
190	89.4764
191	88.9680
192	88.8064
193	88.4108
194	87.6961
195	87.0471
196	85.5101
197	85.5875
198	84.7441
199	84.1473
200	83.7971
201	82.4790
202	81.7340
203	80.6372
204	80.3729
205	81.3990
206	80.7601
207	80.4495
208	78.6726
209	78.1288
210	78.7475
211	79.2079
212	78.9503
213	80.5867
214	80.6684
215	78.6296
216	78.6498
217	77.0657
218	76.4318
219	75.3266
220	75.6279
221	75.7407
222	76.2348
223	77.0236
224	77.2525
225	75.8333
226	75.3308
227	74.2214
228	73.4335
229	72.7323
230	71.7753
231	72.0707
232	73.0774
233	72.7769
234	75.0547
235	75.0379
236	75.3535
237	73.7609
238	74.1389
239	72.9293
240	71.8316
241	71.1136
242	70.0177
243	69.9848
244	71.9689
245	72.4579
246	72.1616
247	72.5446
248	72.6246
249	71.6204
250	70.8316
251	70.0379
252	70.5008
253	70.0185
254	70.0976
255	69.7668
256	70.0522
257	69.9655
258	71.3409
259	70.7702
260	70.4604
261	69.9057
262	69.4773
263	68.4756
264	66.2079
265	66.1675
266	66.2348
267	66.1540
268	66.6237
269	67.0177
270	67.8662
271	68.1919
272	68.5202
273	67.8081
274	66.6751
275	65.8620
276	65.5463
277	64.6077
278	64.7298
279	64.3241
280	63.6524
281	64.2652
282	64.5017
283	63.8561
284	63.4882
285	63.1928
286	63.1599
287	61.6002
288	60.5278
289	60.0901
290	58.9015
291	58.9663
292	57.9276
293	59.0177
294	59.0446
295	59.2837
296	60.0623
297	60.8081
298	60.5396
299	59.8114
300	59.0438
301	58.1877
302	57.6204
303	57.3670
304	56.6414
305	57.2870
306	56.9495
307	56.3089
308	57.0286
309	57.5598
310	57.7374
311	57.2727
312	56.5985
313	56.6759
314	57.9411
315	57.3443
316	57.3594
317	57.1423
318	55.9781
319	53.8291
320	53.8620
321	53.6473
322	54.2399
323	54.2727
324	54.4276
325	54.6221
326	55.5572
327	55.0800
328	54.1625
329	53.3914
330	52.6549
331	51.4301
332	52.4529
333	51.4992
334	51.9571
335	51.9874
336	51.4848
337	50.8510
338	50.0379
339	50.1498
340	48.8140
341	48.6785
342	47.7138
343	47.6465
344	48.3678
345	47.7980
346	47.5455
347	47.6827
348	47.2525
349	46.0463
350	47.0421
351	45.9217
352	46.5539
353	45.7567
354	45.8889
355	45.8056
356	46.5505
357	46.8468
358	46.9646
359	46.4158
360	46.8426
361	46.4613
362	46.9714
363	46.0766
364	45.9251
365	45.2643
366	44.7399
367	45.0715
368	44.8611
369	44.8653
370	45.5126
371	46.3426
372	45.8822
373	45.5598
374	46.4158
375	45.1229
376	45.5673
377	45.1709
378	44.6313
379	44.3081
380	44.8485
381	44.5623
382	44.4975
383	44.9099
384	45.0825
385	44.3586
386	43.8030
387	43.8342
388	43.6549
389	43.4066
390	43.1128
391	43.7466
392	44.1481
393	43.9242
394	43.7761
395	43.4470
396	43.8039
397	44.0202
398	44.1448
399	43.4116
400	42.9436
401	42.7593
402	43.2542
403	42.5522
404	42.7416
405	42.5404
406	41.9259
407	40.6709
408	41.7786
409	40.8788
410	41.0354
411	41.0446
412	41.0909
413	41.7407
414	40.7155
415	40.8249
416	40.6044
417	39.4226
418	39.6953
419	38.6195
420	39.6355
421	38.7618
422	39.6414
423	39.4217
424	40.0741
425	39.9066
426	40.6414
427	39.6810
428	40.0379
429	39.3721
430	39.3316
431	38.5522
432	38.2205
433	38.1397
434	38.5219
435	38.3401
436	37.7180
437	38.4091
438	37.6692
439	36.7626
440	36.4049
441	36.7626
442	36.7138
443	36.3173
444	36.3577
445	36.2618
446	36.6237
447	37.0766
448	36.6507
449	36.2727
450	36.0236
451	35.7113
452	35.9705
453	36.0152
454	36.4377
455	35.9663
456	36.4343
457	35.8805
458	36.1625
459	35.6700
460	35.4242
461	35.2795
462	34.5918
463	34.3022
464	34.9832
465	36.0286
466	36.0892
467	36.8249
468	35.7635
469	35.7879
470	35.2525
471	35.5396
472	35.8535
473	35.5059
474	34.8914
475	35.0446
476	34.8965
477	34.4646
478	34.7231
479	34.3729
480	34.1902
481	34.1414
482	33.7130
483	34.4933
484	34.1178
485	33.6667
486	32.9874
487	33.6338
488	32.7677
489	33.6667
490	33.6094
491	33.5488
492	34.1111
493	33.8224
494	33.5000
495	34.0017
496	34.2660
497	33.7180
498	33.5194
499	33.2963
500	33.4310
501	33.8965
502	33.4343
503	33.2365
504	33.9941
505	33.3291
506	33.2214
507	32.5690
508	33.5547
509	33.0396
510	33.5791
511	33.7323
512	32.9823
513	33.0867
514	32.0884
515	31.5783
516	30.8224
517	31.1313
518	31.5715
519	31.4848
520	31.5690
521	31.7668
522	32.1305
523	32.0774
524	32.1641
525	31.8779
526	31.5648
527	31.5732
528	31.3232
529	31.6128
530	31.5269
531	31.3721
532	31.0185
533	30.3266
534	30.7837
535	30.8131
536	30.5707
537	30.8729
538	30.2652
539	30.3047
540	29.9276
541	30.4891
542	30.3737
543	30.8401
544	30.7045
545	30.5210
546	30.7576
547	30.0867
548	31.0219
549	30.2567
550	29.5816
551	29.6641
552	29.2424
553	29.9874
554	29.1515
555	29.5825
556	29.5556
557	29.2517
558	29.3670
559	29.3838
560	29.3788
561	28.9402
562	29.0362
563	29.0042
564	28.2921
565	29.2685
566	28.9503
567	29.7879
568	28.9394
569	29.2332
570	29.3224
571	28.8721
572	28.6263
573	28.9343
574	28.9680
575	28.8704
576	27.6111
577	28.0025
578	28.1086
579	27.6608
580	27.6372
581	26.5412
582	26.8662
583	26.1439
584	26.5926
585	26.5985
586	26.3039
587	26.7862
588	27.1919
589	27.3763
590	27.3628
591	27.2904
592	26.9630
593	27.0362
594	26.9848
595	26.6818
596	27.0749
597	27.5623
598	27.4672
599	27.2180
600	25.8359
601	26.2012
602	25.7635
603	26.1675
604	25.7483
605	25.4806
606	26.0783
607	26.2609
608	26.3544
609	25.9747
610	26.3737
611	27.0774
612	26.7357
613	26.7012
614	26.3333
615	26.6801
616	26.6793
617	26.2374
618	26.8880
619	26.7214
620	25.8047
621	25.5109
622	26.0261
623	26.0286
624	26.1120
625	25.7492
626	26.3013
627	25.2449
628	25.1195
629	25.7020
630	26.1187
631	26.0850
632	25.5690
633	25.6734
634	26.2652
635	26.0278
636	26.1684
637	26.0463
638	25.8005
639	26.1103
640	25.8258
641	26.3586
642	25.9840
643	26.6692
644	26.3182
645	26.2719
646	25.9074
647	24.8737
648	25.6153
649	24.7315
650	24.7130
651	24.9419
652	25.2172
653	24.9739
654	24.4672
655	24.5960
656	25.2113
657	25.1221
658	25.2475
659	24.4924
660	24.7988
661	24.7247
662	25.0547
663	24.9747
664	24.8291
665	24.8847
666	24.8796
667	24.6608
668	24.8081
669	24.8704
670	24.6978
671	24.3350
672	24.5000
673	24.1894
674	24.6170
675	24.1423
676	24.4158
677	23.7652
678	23.9141
679	24.5530
680	24.9066
681	24.7626
682	24.2088
683	23.9074
684	24.4604
685	24.3594
686	24.5951
687	24.0547
688	23.6027
689	24.2567
690	23.6886
691	23.9554
692	23.2348
693	23.2795
694	23.8089
695	23.6002
696	24.1170
697	23.6709
698	23.8662
699	23.8880
700	24.4099
701	23.8965
702	23.1212
703	23.1566
704	22.8367
705	22.8763
706	22.5025
707	22.8232
708	23.0446
709	22.3409
710	22.5530
711	22.0126
712	22.8662
713	22.3316
714	22.7551
715	22.5034
716	22.5682
717	22.3266
718	22.5379
719	22.4731
720	22.5034
721	22.3350
722	21.3224
723	21.3241
724	21.0825
725	21.1928
726	21.8519
727	21.4386
728	22.0109
729	21.8047
730	21.4832
731	21.7862
732	21.9209
733	21.8552
734	21.4015
735	21.4865
736	21.6633
737	21.9992
738	21.8148
739	22.0143
740	22.3552
741	21.9436
742	21.6633
743	20.9949
744	20.9478
745	20.7054
746	20.8064
747	20.3527
748	20.7769
749	20.9032
750	21.0059
751	21.5269
752	21.4318
753	21.1633
754	21.2340
755	21.0118
756	20.8123
757	19.6751
758	19.8897
759	19.3670
760	19.4268
761	19.5497
762	19.9285
763	19.3300
764	18.9588
765	19.7020
766	19.5732
767	19.7988
768	20.1700
769	20.5008
770	20.1170
771	19.5168
772	19.3392
773	19.1835
774	18.5960
775	18.6145
776	18.4360
777	18.6019
778	19.2593
779	19.4562
780	19.8729
781	19.2508
782	19.6894
783	19.1498
784	18.8628
785	19.1540
786	19.3039
787	19.0051
788	18.8190
789	19.1490
790	17.8552
791	18.8308
792	18.2652
793	18.2854
794	18.4024
795	18.3889
796	18.6658
797	19.5236
798	19.5404
799	19.0741
800	18.8544
801	18.6448
802	18.4832
803	18.0008
804	18.8510
805	18.3636
806	19.4175
807	19.0960
808	18.8401
809	17.9369
810	17.7652
811	17.9402
812	17.5404
813	17.9537
814	17.8779
815	18.1397
816	18.1288
817	18.2163
818	18.2576
819	18.4343
820	17.6431
821	17.2576
822	16.8207
823	16.6145
824	17.2879
825	17.3611
826	17.1237
827	17.4024
828	17.0059
829	16.7130
830	16.6818
831	16.2837
832	15.8182
833	16.3098
834	15.8013
835	16.5328
836	16.2904
837	16.3350
838	16.2079
839	16.2719
840	16.3140
841	16.4032
842	15.9444
843	15.9781
844	15.8266
845	16.0960
846	16.3451
847	16.2736
848	15.8645
849	16.5606
850	16.4865
851	16.7374
852	16.5227
853	16.3552
854	15.5884
855	15.8721
856	16.0396
857	15.5901
858	16.1827
859	15.6944
860	15.6961
861	15.6136
862	15.5370
863	16.2525
864	15.9335
865	16.3325
866	15.9604
867	15.8039
868	16.0758
869	15.8906
870	15.1785
871	14.8418
872	14.2576
873	14.9066
874	14.6237
875	14.8771
876	14.0210
877	15.0859
878	15.2146
879	15.2559
880	14.3460
881	14.5227
882	13.7946
883	13.9343
884	13.3165
885	13.7189
886	14.2037
887	14.3864
888	13.6894
889	14.1961
890	13.0387
891	13.5960
892	13.2609
893	13.6397
894	13.1599
895	13.1742
896	12.8822
897	13.1481
898	12.9478
899	13.1852
900	13.8384
901	13.3611
902	12.8729
903	12.8653
904	12.7458
905	12.7155
906	12.4689
907	12.3813
908	12.0707
909	11.9512
910	11.8493
911	12.0783
