# Supplementary material for: Bicoid gradient formation mechanism and dynamics revealed by protein lifetime analysis
Source: Mol Syst Biol. 2018 Sep 4;14(9):e8355. doi: 10.15252/msb.20188355 (PMC6121778; doi:10.15252/msb.20188355)
Supplement: Supplementary file 7 — Source Data for Figure 5 [file MSB-14-e8355-s006.zip › figure5-data/quantification/Values_emb03_g_t24.txt]

0	126.9268
1	137.1389
2	144.6187
3	152.1759
4	160.9705
5	163.3140
6	166.7609
7	170.0556
8	176.2315
9	177.3956
10	182.8308
11	192.2542
12	197.8207
13	205.7660
14	209.9066
15	211.6894
16	207.7071
17	202.9992
18	203.4899
19	201.8746
20	202.5446
21	205.3527
22	205.6187
23	205.4343
24	208.4781
25	203.8081
26	201.8468
27	201.2239
28	201.2466
29	199.2887
30	201.7020
31	205.4857
32	201.9857
33	198.2113
34	195.5985
35	190.9571
36	188.2525
37	187.2811
38	186.8022
39	188.7593
40	188.1995
41	186.9125
42	186.0093
43	185.3081
44	182.9158
45	178.0412
46	177.2306
47	175.4924
48	176.8813
49	174.2618
50	172.5008
51	172.9596
52	170.4470
53	170.0892
54	169.3451
55	165.8140
56	163.8359
57	161.4419
58	159.4571
59	156.6684
60	154.7290
61	153.7635
62	154.0976
63	151.8552
64	152.0084
65	148.5673
66	146.0556
67	143.1507
68	143.7904
69	143.6902
70	145.3291
71	145.2887
72	147.1776
73	147.3064
74	145.9722
75	143.9621
76	142.6928
77	138.9899
78	137.2113
79	134.8645
80	134.2753
81	132.1456
82	133.5084
83	134.6852
84	134.7231
85	134.7407
86	133.8409
87	133.5707
88	132.6204
89	131.4428
90	128.9554
91	126.5926
92	127.8678
93	129.0808
94	129.3872
95	132.0370
96	131.8973
97	132.1717
98	132.3889
99	130.9916
100	130.1229
101	127.0707
102	127.7256
103	126.9419
104	124.8729
105	126.6557
106	126.5875
107	127.7652
108	129.1936
109	129.2054
110	132.6633
111	133.9512
112	134.9318
113	133.4150
114	129.1944
115	128.1919
116	126.1700
117	127.2433
118	128.2492
119	128.5522
120	128.0320
121	127.4402
122	126.2980
123	124.0160
124	124.6086
125	120.7887
126	119.9158
127	116.2273
128	114.8695
129	115.0825
130	115.2971
131	115.9571
132	116.0766
133	116.1439
134	116.4091
135	114.7719
136	114.3586
137	113.4082
138	111.8998
139	109.2609
140	108.3763
141	109.8325
142	109.5892
143	110.4184
144	112.0707
145	112.7997
146	114.3451
147	113.5547
148	113.0387
149	111.2407
150	110.7348
151	108.6313
152	107.8796
153	106.2862
154	105.8569
155	106.5665
156	106.5101
157	108.1599
158	108.5429
159	107.9848
160	106.0143
161	103.3636
162	102.2492
163	103.1625
164	102.6338
165	102.8072
166	103.5682
167	103.4184
168	102.7551
169	102.6902
170	102.1229
171	102.6372
172	101.7239
173	101.5253
174	99.7079
175	99.5875
176	99.2870
177	99.8013
178	99.9621
179	99.6347
180	98.0488
181	97.8645
182	95.6599
183	94.8493
184	96.0084
185	96.1035
186	93.9865
187	94.2458
188	95.3544
189	95.5934
190	96.0909
191	95.5278
192	94.2828
193	95.2239
194	95.5362
195	95.8931
196	96.0168
197	94.5867
198	93.9790
199	93.1911
200	91.5135
201	91.2012
202	89.8123
203	88.7205
204	88.0631
205	89.5842
206	89.4428
207	90.2786
208	89.9200
209	90.2247
210	88.8325
211	88.6987
212	86.8291
213	87.6389
214	88.1465
215	86.4722
216	86.1675
217	85.2753
218	83.9327
219	83.6860
220	83.6700
221	84.0185
222	83.9747
223	83.8384
224	83.0766
225	82.1145
226	81.6263
227	81.5227
228	81.3712
229	80.1995
230	79.5059
231	79.5901
232	80.7593
233	80.4209
234	80.2887
235	80.5926
236	80.5631
237	79.2315
238	79.1869
239	77.8577
240	76.5421
241	76.8409
242	75.8788
243	77.2694
244	77.3662
245	78.2315
246	77.3889
247	77.8813
248	77.3114
249	76.7887
250	76.8224
251	76.9116
252	75.9352
253	75.5547
254	76.0816
255	75.5598
256	76.3636
257	76.4082
258	76.9066
259	76.4689
260	75.9327
261	73.7045
262	72.9327
263	72.6170
264	72.3072
265	73.3822
266	72.5328
267	74.4402
268	74.9495
269	75.2146
270	74.1608
271	73.7685
272	72.5892
273	71.3687
274	70.1549
275	69.7231
276	69.9731
277	70.2079
278	70.7567
279	71.3939
280	71.0303
281	71.0429
282	71.0867
283	69.7921
284	68.8241
285	69.1212
286	67.3636
287	66.0244
288	64.8965
289	64.8207
290	65.5059
291	65.7643
292	64.5185
293	64.4301
294	63.9874
295	65.9369
296	66.2609
297	65.7567
298	64.8451
299	64.2071
300	64.2584
301	63.5951
302	64.0724
303	62.7281
304	62.0101
305	60.4773
306	60.5724
307	60.9907
308	62.0589
309	62.4242
310	63.1002
311	62.5497
312	61.9798
313	61.6279
314	61.9167
315	61.1608
316	60.2155
317	58.6263
318	58.0261
319	57.7769
320	58.1103
321	58.7357
322	59.0825
323	58.5143
324	58.6785
325	57.8039
326	57.4663
327	56.7054
328	56.5328
329	56.3552
330	56.0497
331	54.8418
332	54.9251
333	54.6936
334	54.4133
335	55.8308
336	54.3056
337	53.5774
338	52.4049
339	52.4857
340	51.7155
341	51.9066
342	51.6911
343	52.1902
344	52.0202
345	51.4604
346	51.4074
347	51.8914
348	50.0438
349	49.6877
350	49.6094
351	49.1380
352	50.1810
353	49.9891
354	50.2887
355	50.8451
356	50.8485
357	49.4790
358	50.2172
359	49.5976
360	49.3855
361	49.2315
362	49.8215
363	49.6734
364	49.7121
365	49.6330
366	49.8561
367	49.3948
368	49.5295
369	49.6111
370	50.2407
371	50.0934
372	49.9705
373	50.1103
374	50.3788
375	49.6886
376	49.1077
377	49.2896
378	48.3401
379	48.7205
380	48.1776
381	47.8493
382	49.0943
383	48.4705
384	49.3283
385	49.2828
386	48.4285
387	47.8956
388	47.1195
389	46.7180
390	47.1170
391	46.6582
392	47.3577
393	46.6128
394	46.9815
395	46.5244
396	45.9066
397	46.6726
398	45.8552
399	45.6061
400	45.3350
401	45.7306
402	45.9436
403	44.8493
404	44.4074
405	44.2121
406	43.5396
407	43.2214
408	43.8636
409	43.5042
410	44.3519
411	43.5513
412	44.2180
413	44.3375
414	43.6667
415	43.7433
416	43.2256
417	42.3796
418	41.6810
419	40.3670
420	41.3678
421	41.2938
422	41.9057
423	41.6768
424	41.8426
425	42.3316
426	41.3460
427	41.0598
428	41.0749
429	40.0901
430	40.2357
431	39.9722
432	40.2896
433	40.3249
434	40.3064
435	39.7668
436	39.9444
437	39.7626
438	39.1987
439	38.9739
440	38.8283
441	39.5118
442	39.1810
443	38.8889
444	38.8493
445	38.1726
446	38.6221
447	38.5303
448	38.7012
449	38.3493
450	37.6566
451	37.2020
452	37.6667
453	37.7130
454	37.7020
455	37.9554
456	38.6785
457	37.9091
458	37.8712
459	37.1734
460	37.3367
461	37.2946
462	36.8864
463	37.2795
464	37.4167
465	37.8207
466	37.5109
467	38.7138
468	37.9024
469	37.6785
470	37.1785
471	36.6473
472	37.1288
473	37.2862
474	36.9007
475	36.7189
476	36.4049
477	36.0177
478	36.7189
479	36.2601
480	35.9798
481	35.2753
482	34.9470
483	35.3476
484	34.5101
485	34.5640
486	35.0859
487	35.2281
488	35.0185
489	35.9933
490	35.7365
491	35.6044
492	35.5993
493	35.0614
494	34.4697
495	34.9487
496	36.0025
497	35.1279
498	35.5387
499	35.2508
500	35.6061
501	35.8561
502	35.9116
503	35.1246
504	34.1684
505	34.0673
506	33.2483
507	32.2466
508	33.3409
509	33.3333
510	33.2130
511	34.0328
512	34.0892
513	34.2584
514	34.2904
515	32.9882
516	32.3645
517	32.0682
518	31.7382
519	32.2449
520	32.3519
521	32.2988
522	32.6271
523	32.4747
524	32.7955
525	32.4689
526	32.4074
527	31.3081
528	32.5438
529	32.1507
530	31.4444
531	31.4327
532	30.9032
533	31.4579
534	31.9638
535	31.1658
536	31.3796
537	31.1978
538	31.1566
539	31.1675
540	30.5093
541	31.4714
542	30.9082
543	30.9731
544	31.0379
545	31.4630
546	30.8114
547	31.1052
548	30.8847
549	29.8232
550	29.8241
551	30.2929
552	29.3737
553	29.7492
554	30.1726
555	29.6540
556	29.9571
557	29.9941
558	29.7121
559	29.7811
560	29.8451
561	29.9975
562	29.0530
563	29.6322
564	28.7492
565	29.8914
566	28.8283
567	30.2424
568	29.8620
569	30.6987
570	29.5084
571	29.3830
572	29.3098
573	28.7879
574	27.8721
575	27.7534
576	26.8476
577	27.2567
578	27.6288
579	27.8847
580	27.5774
581	27.5253
582	27.5093
583	27.1406
584	27.0320
585	27.6785
586	26.3409
587	26.6877
588	26.4192
589	26.6507
590	26.8081
591	26.6843
592	26.5623
593	25.9764
594	26.5008
595	26.4832
596	27.0227
597	27.2214
598	27.2441
599	27.0278
600	26.8418
601	26.4116
602	26.4747
603	25.9049
604	26.1389
605	25.5724
606	25.9234
607	26.4394
608	25.9402
609	25.9335
610	26.1481
611	26.7315
612	27.1852
613	26.8569
614	26.8460
615	27.1111
616	26.7862
617	27.0758
618	26.7576
619	26.3914
620	25.9756
621	26.1162
622	26.0354
623	25.8653
624	25.8897
625	26.1886
626	26.1961
627	25.4571
628	25.2096
629	25.8224
630	26.1860
631	26.6515
632	26.3502
633	25.3998
634	25.9840
635	25.6717
636	25.9209
637	26.0918
638	25.4663
639	25.6347
640	24.8981
641	25.3586
642	25.1027
643	25.7054
644	24.9907
645	25.5328
646	25.0985
647	25.1204
648	25.6372
649	24.9167
650	24.6364
651	25.0943
652	25.3687
653	24.8914
654	24.9495
655	25.5673
656	25.7811
657	25.5177
658	25.4360
659	24.7332
660	24.6700
661	24.7071
662	24.9108
663	24.4310
664	24.8056
665	24.2433
666	24.9082
667	24.6995
668	24.4638
669	24.7727
670	24.2635
671	24.3039
672	24.5699
673	24.3106
674	24.1305
675	24.2281
676	23.9655
677	23.8611
678	23.8695
679	24.0404
680	24.5109
681	24.8502
682	24.6709
683	24.5143
684	24.3005
685	23.9907
686	23.8476
687	24.0471
688	24.8089
689	24.2896
690	24.7037
691	24.7668
692	24.2626
693	23.7576
694	23.8889
695	22.8519
696	23.3359
697	23.0000
698	23.3291
699	23.1355
700	23.8266
701	23.6195
702	22.9024
703	23.4192
704	22.6069
705	22.3763
706	22.9933
707	22.9646
708	23.0556
709	22.4663
710	23.2837
711	23.2870
712	23.7946
713	23.5715
714	23.6987
715	23.2264
716	22.4520
717	21.9949
718	21.9453
719	22.2391
720	22.3283
721	21.9125
722	21.4579
723	22.0471
724	21.9226
725	21.6667
726	21.6355
727	21.7449
728	22.2769
729	22.4975
730	22.2837
731	22.1347
732	22.5067
733	22.7854
734	22.0934
735	21.8577
736	22.2652
737	22.1557
738	22.1675
739	21.7921
740	21.6633
741	21.9461
742	22.0084
743	21.9832
744	21.2988
745	22.1338
746	20.9756
747	20.9689
748	20.7609
749	20.9529
750	20.8485
751	20.8527
752	21.1726
753	21.4125
754	21.6481
755	21.1953
756	21.2980
757	20.5362
758	20.1768
759	19.8838
760	19.9588
761	19.5446
762	20.3375
763	19.6625
764	20.2332
765	20.6111
766	20.5396
767	20.8628
768	20.3981
769	20.6835
770	20.6742
771	19.9327
772	19.8072
773	19.6338
774	19.1894
775	18.7584
776	18.8611
777	18.8897
778	19.5556
779	19.9478
780	20.3662
781	20.5884
782	20.4874
783	20.0480
784	19.0741
785	19.1793
786	19.0202
787	18.8948
788	18.3098
789	18.4840
790	18.1599
791	18.8805
792	18.7946
793	19.0059
794	18.1010
795	18.3039
796	17.5850
797	18.3822
798	18.1894
799	17.9024
800	18.8123
801	19.1759
802	19.2525
803	18.8981
804	19.2997
805	18.9857
806	18.8771
807	18.3460
808	17.8232
809	17.8123
810	17.7045
811	18.0379
812	18.0396
813	17.6608
814	17.8923
815	18.4924
816	18.2012
817	18.3721
818	17.9335
819	17.6094
820	17.5800
821	17.5320
822	17.1389
823	16.1995
824	16.5000
825	16.6128
826	17.2180
827	17.5412
828	17.8258
829	18.0892
830	17.8157
831	17.4613
832	16.6970
833	16.4806
834	16.2828
835	16.0219
836	16.0859
837	15.6204
838	15.6549
839	15.8384
840	16.2045
841	16.5732
842	16.8872
843	16.8072
844	16.4697
845	16.2988
846	15.9209
847	15.2130
848	15.3729
849	16.4436
850	16.5758
851	16.2155
852	16.6801
853	15.9436
854	15.6330
855	16.1953
856	16.0497
857	15.9983
858	15.7593
859	15.7946
860	15.2710
861	15.2761
862	15.2702
863	16.0051
864	15.1069
865	15.8889
866	15.9790
867	15.6768
868	15.4411
869	15.4512
870	15.5766
871	14.9874
872	14.3022
873	13.9739
874	13.5572
875	13.9764
876	14.2508
877	14.7677
878	14.5362
879	14.4436
880	14.8316
881	15.1591
882	14.4007
883	14.4402
884	13.4520
885	12.9520
886	13.1380
887	13.4798
888	12.9672
889	14.0168
890	13.3476
891	13.8897
892	13.8552
893	13.8047
894	13.6002
895	14.0968
896	13.3695
897	13.2483
898	12.3342
899	12.7938
900	13.4082
901	13.0640
902	12.8611
903	13.1860
904	13.2668
905	12.7854
906	12.6852
907	13.0875
908	12.3645
909	12.4764
910	12.5286
911	12.4150
