# Supplementary material for: Bicoid gradient formation mechanism and dynamics revealed by protein lifetime analysis
Source: Mol Syst Biol. 2018 Sep 4;14(9):e8355. doi: 10.15252/msb.20188355 (PMC6121778; doi:10.15252/msb.20188355)
Supplement: Supplementary file 7 — Source Data for Figure 5 [file MSB-14-e8355-s006.zip › figure5-data/quantification/Values_emb03_g_t25.txt]

0	127.6120
1	137.6557
2	147.7593
3	155.3502
4	160.9487
5	162.7786
6	167.8047
7	169.8401
8	176.2483
9	183.0589
10	190.4184
11	198.8889
12	206.3872
13	214.7079
14	219.7458
15	219.8729
16	219.1692
17	214.6456
18	213.9840
19	213.0783
20	217.3316
21	219.5455
22	221.4226
23	222.6675
24	221.3603
25	221.0572
26	220.6305
27	218.2618
28	218.0210
29	219.7374
30	224.7113
31	226.3013
32	223.3367
33	219.6002
34	215.7811
35	210.0025
36	206.2088
37	202.7870
38	201.8342
39	202.6869
40	202.8173
41	203.6886
42	202.9899
43	201.9764
44	200.0825
45	197.2247
46	195.9352
47	196.8519
48	199.1322
49	197.9444
50	196.0598
51	195.0926
52	194.5286
53	195.1279
54	194.8636
55	191.7222
56	186.6515
57	181.8173
58	180.6625
59	179.7088
60	179.2416
61	177.8620
62	174.1709
63	175.1229
64	174.4714
65	172.8047
66	170.0943
67	168.7988
68	169.3923
69	170.4604
70	171.4613
71	170.4798
72	169.7306
73	169.7407
74	168.1397
75	165.8687
76	163.9638
77	162.4184
78	160.2862
79	160.3173
80	157.8796
81	155.2609
82	153.8931
83	155.5446
84	155.6221
85	155.0859
86	155.3207
87	153.7197
88	152.5791
89	150.3426
90	149.3729
91	147.4697
92	148.0227
93	147.9857
94	148.4865
95	148.7870
96	150.3140
97	151.4032
98	152.4874
99	149.5976
100	149.0614
101	145.7391
102	142.2921
103	141.2904
104	143.0093
105	141.6128
106	142.4461
107	143.6650
108	141.6507
109	144.2458
110	145.2820
111	144.7517
112	143.1507
113	143.0513
114	139.3140
115	138.0589
116	136.1582
117	134.4108
118	135.5303
119	136.6818
120	136.0859
121	135.8359
122	135.8384
123	134.3300
124	133.2551
125	131.5194
126	128.7618
127	126.9714
128	123.9646
129	123.8796
130	125.8561
131	127.1827
132	127.5673
133	130.0387
134	130.0564
135	130.4857
136	130.2525
137	130.0985
138	128.9158
139	127.1061
140	124.8283
141	125.8864
142	124.2618
143	124.6549
144	127.3855
145	130.2753
146	131.0463
147	129.5623
148	129.4773
149	127.2576
150	125.2281
151	124.7037
152	123.5076
153	122.2601
154	121.1279
155	121.4234
156	123.3072
157	123.4630
158	123.7180
159	121.8308
160	120.1035
161	117.8308
162	115.5825
163	114.8350
164	114.8813
165	115.4419
166	116.5606
167	114.9343
168	115.1338
169	114.1448
170	114.8064
171	114.9251
172	113.3274
173	111.7012
174	109.3039
175	108.8561
176	107.8948
177	107.1423
178	108.1625
179	107.6768
180	105.7045
181	106.0572
182	105.1448
183	103.0008
184	101.9268
185	101.5547
186	100.1288
187	102.2955
188	103.4108
189	103.1599
190	102.6894
191	102.3636
192	100.8392
193	100.6490
194	101.8401
195	101.1481
196	101.2492
197	101.3729
198	101.2399
199	101.7315
200	101.5892
201	99.4327
202	98.3190
203	95.1869
204	94.8316
205	94.9983
206	94.0909
207	95.0572
208	94.1995
209	94.5598
210	95.2896
211	94.3973
212	92.8375
213	93.2458
214	93.6944
215	92.4815
216	92.8131
217	91.8880
218	91.9579
219	90.9091
220	90.3973
221	89.8965
222	90.4343
223	91.1439
224	90.6751
225	88.3645
226	87.6330
227	88.0025
228	88.2163
229	88.1936
230	86.8215
231	86.5875
232	86.6086
233	86.1498
234	86.4175
235	87.2071
236	86.6330
237	86.2854
238	85.5084
239	85.1961
240	84.3561
241	85.0017
242	85.0008
243	84.9638
244	84.6490
245	85.2062
246	85.3746
247	85.9184
248	85.0564
249	83.8645
250	83.9386
251	82.5833
252	83.1271
253	82.6061
254	82.4621
255	83.2172
256	84.6944
257	83.3316
258	82.4453
259	81.8249
260	80.2458
261	78.4512
262	76.7887
263	76.8241
264	76.3005
265	77.3914
266	78.5463
267	80.0918
268	80.6120
269	80.0017
270	78.9604
271	78.6296
272	78.7971
273	78.2298
274	78.2399
275	78.4327
276	77.9352
277	76.7407
278	77.4099
279	76.9806
280	77.0404
281	76.6111
282	76.9209
283	76.2348
284	75.3409
285	75.1944
286	73.6566
287	72.4588
288	72.0084
289	71.4428
290	71.2677
291	70.6389
292	71.0295
293	70.6178
294	70.8375
295	70.8670
296	71.1481
297	70.2205
298	69.8190
299	70.5177
300	70.3384
301	70.2744
302	69.2542
303	67.9108
304	67.3274
305	66.8561
306	66.4487
307	67.5623
308	66.9638
309	67.2946
310	67.5690
311	67.4057
312	67.6810
313	66.4192
314	65.2416
315	64.0572
316	63.5143
317	63.2214
318	63.0042
319	62.3771
320	62.0741
321	63.0892
322	63.2643
323	63.2231
324	62.3662
325	60.6684
326	60.8990
327	59.7483
328	59.3072
329	59.5640
330	59.1717
331	58.1423
332	58.6136
333	58.3359
334	58.1086
335	59.5253
336	57.4621
337	56.8291
338	56.2618
339	55.8721
340	55.5673
341	55.6995
342	55.7525
343	55.7946
344	55.5076
345	55.1734
346	55.1372
347	54.5581
348	53.5791
349	52.9958
350	52.6658
351	52.1145
352	53.3089
353	53.5025
354	53.8342
355	54.7290
356	54.9268
357	54.0488
358	53.9150
359	52.7130
360	53.4672
361	52.9975
362	53.7744
363	52.7778
364	53.1827
365	53.2551
366	54.0985
367	54.1313
368	54.1768
369	53.4318
370	54.0631
371	54.0926
372	54.5943
373	55.1768
374	55.1103
375	55.6414
376	53.9453
377	54.2963
378	53.1599
379	53.5682
380	53.2668
381	53.1153
382	52.7719
383	53.4040
384	53.8704
385	52.9200
386	53.2980
387	52.7458
388	52.0572
389	51.7500
390	52.3552
391	51.3072
392	51.0303
393	51.4899
394	51.5564
395	51.2071
396	50.8207
397	51.3199
398	50.8215
399	50.6019
400	49.9832
401	49.6313
402	50.3426
403	49.8746
404	49.5791
405	49.2837
406	48.1886
407	47.6852
408	48.1162
409	47.9226
410	48.1330
411	48.3140
412	48.6170
413	48.2382
414	47.1641
415	47.7020
416	47.6077
417	46.9066
418	46.6111
419	45.9318
420	46.4537
421	46.5926
422	46.0749
423	46.2761
424	46.0665
425	46.5126
426	46.5244
427	45.5598
428	45.7281
429	45.0227
430	45.0093
431	44.6490
432	44.2854
433	44.6128
434	44.4503
435	44.2273
436	44.4167
437	44.3165
438	43.2912
439	42.9057
440	42.4310
441	42.8392
442	43.3965
443	42.8594
444	42.8662
445	42.4360
446	42.6810
447	42.4554
448	42.5152
449	41.9705
450	41.4175
451	41.8577
452	42.0918
453	41.5370
454	40.8611
455	41.4588
456	41.9646
457	41.4588
458	40.7382
459	40.6120
460	40.6288
461	40.7896
462	40.4428
463	40.4192
464	40.4015
465	40.7508
466	40.5059
467	40.6759
468	40.9049
469	41.1052
470	39.2710
471	39.8687
472	39.2837
473	38.9057
474	38.6717
475	38.9184
476	38.4419
477	38.3316
478	38.8140
479	38.3636
480	38.3409
481	38.0278
482	37.5859
483	37.3451
484	36.8763
485	37.3165
486	36.7795
487	37.3005
488	37.0160
489	37.3956
490	38.1490
491	38.3199
492	38.2929
493	39.0732
494	37.5286
495	37.3956
496	37.4470
497	37.1641
498	37.2340
499	37.5025
500	37.8468
501	38.0800
502	38.0808
503	37.5160
504	37.4478
505	36.3056
506	36.7088
507	35.8847
508	36.0808
509	36.1936
510	35.5934
511	36.3838
512	36.5623
513	36.6305
514	36.5354
515	35.3712
516	35.3392
517	35.1237
518	34.4798
519	34.7938
520	34.8182
521	35.0976
522	35.5657
523	35.1069
524	35.7197
525	35.4621
526	35.6700
527	34.2483
528	34.5210
529	33.7887
530	34.7088
531	34.0791
532	34.5370
533	34.4167
534	35.4276
535	34.2559
536	34.2786
537	34.2862
538	34.0194
539	34.4503
540	33.6827
541	34.4992
542	34.5303
543	34.0833
544	34.3763
545	33.9697
546	33.8401
547	33.7567
548	33.9444
549	33.8106
550	33.6717
551	33.9655
552	33.1574
553	33.1894
554	32.8535
555	33.1347
556	33.7003
557	33.0034
558	33.4992
559	33.7534
560	32.9790
561	33.0892
562	32.5648
563	32.5219
564	32.4024
565	32.9815
566	32.6128
567	32.9529
568	32.8064
569	33.1582
570	32.7971
571	32.3662
572	32.2483
573	32.1599
574	31.7466
575	31.2955
576	30.4285
577	30.7113
578	30.8519
579	30.9032
580	30.9537
581	31.3805
582	30.6296
583	30.4141
584	29.9099
585	30.1928
586	29.5387
587	29.3603
588	29.6877
589	29.3653
590	29.3123
591	29.4705
592	29.3948
593	28.9217
594	29.2231
595	28.5118
596	28.3763
597	28.7652
598	28.8460
599	28.7820
600	28.7567
601	28.6338
602	28.5657
603	28.6532
604	28.5951
605	27.8047
606	28.0993
607	27.5623
608	27.4882
609	27.6667
610	27.4411
611	27.8535
612	28.0699
613	28.4588
614	28.4865
615	28.2374
616	27.5833
617	27.6700
618	27.2921
619	26.7576
620	26.8468
621	26.5631
622	26.8274
623	26.7458
624	26.7904
625	26.3763
626	27.3611
627	26.3106
628	26.6279
629	26.1061
630	26.6002
631	26.8392
632	26.5741
633	25.9234
634	26.5715
635	27.4604
636	26.6103
637	27.0808
638	26.5051
639	26.0690
640	26.1246
641	25.5631
642	25.7399
643	25.4638
644	25.4714
645	26.4015
646	25.5623
647	25.7971
648	25.5985
649	25.0791
650	25.0101
651	25.8232
652	25.2971
653	25.1044
654	25.1481
655	25.4293
656	26.2593
657	26.0261
658	26.2205
659	25.5732
660	25.1170
661	24.6692
662	24.7365
663	24.6616
664	24.7113
665	24.3232
666	24.6961
667	24.2071
668	25.0160
669	25.0564
670	25.2946
671	25.1566
672	25.5126
673	24.8005
674	24.7980
675	24.2340
676	24.2273
677	23.2542
678	23.2626
679	24.4352
680	24.3056
681	24.6439
682	24.3089
683	24.1726
684	24.0429
685	24.0168
686	24.1658
687	23.7071
688	23.7626
689	23.9663
690	24.4108
691	24.3106
692	24.0505
693	24.1279
694	24.0471
695	23.7652
696	23.9192
697	23.1726
698	22.7862
699	22.9024
700	23.6810
701	23.4184
702	23.0715
703	23.2441
704	22.4428
705	22.1641
706	22.5152
707	22.5194
708	23.3535
709	22.7710
710	23.1069
711	23.5337
712	23.2399
713	23.1162
714	23.1793
715	23.0076
716	23.0732
717	22.6448
718	22.7744
719	22.5345
720	22.3409
721	21.9941
722	22.0109
723	21.8291
724	22.1684
725	21.8232
726	22.0210
727	21.8561
728	21.9781
729	22.4335
730	22.9638
731	22.8813
732	22.9402
733	22.8308
734	22.4613
735	22.0699
736	22.8089
737	22.6330
738	22.1465
739	22.1212
740	21.7348
741	22.2778
742	22.8973
743	22.0076
744	21.5892
745	21.2517
746	21.0463
747	20.8426
748	21.1608
749	21.1204
750	20.7273
751	19.9579
752	20.9621
753	21.5093
754	21.3333
755	21.0438
756	21.6641
757	20.8081
758	20.5185
759	20.1120
760	20.6490
761	20.4579
762	21.0985
763	21.3864
764	20.6103
765	20.6524
766	20.3316
767	21.0934
768	20.5067
769	21.3232
770	20.7222
771	19.7862
772	19.5244
773	18.4680
774	18.3258
775	18.0101
776	18.2045
777	18.7062
778	18.6313
779	19.5396
780	19.6591
781	20.1717
782	20.0690
783	19.7020
784	18.9663
785	19.3645
786	19.7626
787	18.9411
788	18.5859
789	19.0749
790	18.5968
791	18.9428
792	19.1717
793	18.2727
794	18.3342
795	17.8552
796	16.9268
797	17.6338
798	17.7012
799	17.8577
800	18.7458
801	19.3965
802	19.7382
803	19.2559
804	19.5741
805	18.9840
806	18.4697
807	18.7433
808	17.7113
809	16.9655
810	17.3822
811	17.6372
812	17.7854
813	18.0227
814	18.0210
815	18.1675
816	18.9310
817	17.8140
818	17.7980
819	18.0126
820	17.8005
821	17.8973
822	17.6027
823	16.5497
824	17.0286
825	17.0741
826	17.8392
827	18.2180
828	18.5076
829	18.2517
830	18.3721
831	18.1380
832	17.3114
833	16.9057
834	16.8215
835	16.6481
836	16.6776
837	16.6128
838	16.9318
839	16.8653
840	17.3173
841	17.2003
842	17.1810
843	17.0497
844	16.3990
845	16.7146
846	16.1608
847	15.9310
848	16.5008
849	17.4049
850	17.0960
851	16.9992
852	16.8401
853	17.0505
854	16.8384
855	17.0606
856	17.6212
857	17.0404
858	16.3620
859	15.9108
860	16.3022
861	16.1507
862	16.2357
863	15.9293
864	16.5143
865	16.9015
866	17.3342
867	17.8022
868	17.3005
869	16.4478
870	15.8838
871	15.8409
872	14.9167
873	14.7374
874	14.6987
875	14.6372
876	15.5017
877	15.7449
878	15.5143
879	16.0463
880	15.9537
881	15.8333
882	14.7778
883	14.4882
884	13.9310
885	14.4857
886	14.4259
887	14.9352
888	14.8519
889	14.4512
890	14.9411
891	14.4200
892	14.6625
893	15.1717
894	14.6886
895	14.3249
896	14.1894
897	13.7837
898	13.4579
899	13.7921
900	14.0547
901	14.1768
902	14.9310
903	15.0884
904	15.0034
905	14.3897
906	14.7163
907	14.4335
908	13.8805
909	13.8064
910	13.7214
911	13.5816
