# Supplementary material for: Bicoid gradient formation mechanism and dynamics revealed by protein lifetime analysis
Source: Mol Syst Biol. 2018 Sep 4;14(9):e8355. doi: 10.15252/msb.20188355 (PMC6121778; doi:10.15252/msb.20188355)
Supplement: Supplementary file 7 — Source Data for Figure 5 [file MSB-14-e8355-s006.zip › figure5-data/quantification/Values_emb03_g_t26.txt]

0	131.5884
1	145.6229
2	152.7567
3	160.2424
4	166.1195
5	169.9116
6	172.1667
7	177.6684
8	182.8325
9	187.5379
10	194.0168
11	205.0034
12	211.3106
13	218.5867
14	223.1801
15	228.0665
16	226.1136
17	224.3822
18	225.0808
19	226.4798
20	229.1086
21	232.3342
22	236.6818
23	235.2618
24	232.9419
25	228.2542
26	228.6498
27	228.3636
28	228.2778
29	227.8199
30	230.8586
31	234.3830
32	232.1810
33	226.6077
34	222.1641
35	218.3737
36	215.8367
37	213.5934
38	213.0732
39	212.7609
40	212.5741
41	213.1860
42	211.9184
43	212.5135
44	209.8325
45	203.8098
46	200.8493
47	201.6827
48	202.5724
49	202.8148
50	200.9503
51	199.5059
52	197.9966
53	198.8729
54	199.5690
55	197.9192
56	193.9310
57	190.7820
58	187.5152
59	188.3864
60	186.1111
61	185.0076
62	181.8645
63	181.3594
64	181.3350
65	179.7340
66	177.9672
67	174.6103
68	173.7130
69	174.0286
70	174.0210
71	175.4604
72	176.0000
73	174.1044
74	172.5051
75	172.0244
76	168.9369
77	167.0202
78	165.8232
79	164.7601
80	162.0800
81	161.5505
82	160.4975
83	161.5219
84	160.0396
85	157.8864
86	157.5581
87	155.8889
88	154.4756
89	155.1044
90	154.3678
91	153.7946
92	154.0042
93	151.8114
94	151.5505
95	153.4832
96	153.9714
97	153.8880
98	153.7357
99	152.8544
100	150.6557
101	149.8258
102	149.5236
103	147.9714
104	146.7037
105	146.1936
106	147.1684
107	146.5547
108	146.4428
109	148.6254
110	148.1246
111	147.6347
112	146.6658
113	145.2896
114	144.9251
115	144.1481
116	141.8190
117	141.0354
118	141.8148
119	141.7298
120	143.3923
121	139.9916
122	139.3283
123	138.3300
124	137.3384
125	134.6936
126	133.4285
127	133.4571
128	131.3215
129	131.6170
130	130.9444
131	130.9007
132	132.2306
133	131.8897
134	132.6431
135	132.3695
136	133.5438
137	133.0665
138	133.8914
139	132.3384
140	131.1658
141	131.6490
142	130.5051
143	130.3872
144	130.2618
145	132.6296
146	134.2744
147	133.3636
148	132.2247
149	129.0631
150	128.7500
151	126.2449
152	126.4150
153	125.1406
154	124.9630
155	126.3476
156	126.3754
157	126.7029
158	126.9604
159	125.3864
160	123.5816
161	123.2197
162	121.6827
163	120.2955
164	118.4747
165	119.4444
166	118.7172
167	120.3737
168	120.3746
169	121.2753
170	117.9798
171	118.7963
172	114.9209
173	112.9217
174	110.4537
175	110.6002
176	112.0497
177	113.4394
178	113.5362
179	113.4099
180	111.6970
181	111.3148
182	110.4108
183	108.6658
184	107.9024
185	106.2323
186	104.9487
187	105.7618
188	106.5185
189	106.6734
190	106.5993
191	106.4024
192	105.0530
193	106.1330
194	106.0412
195	104.7003
196	105.4327
197	105.0471
198	104.0943
199	104.4352
200	105.1582
201	104.8123
202	103.5387
203	101.3620
204	100.0253
205	99.9983
206	99.4007
207	99.8712
208	98.2180
209	98.4343
210	98.9571
211	98.4242
212	98.4646
213	98.1616
214	98.1970
215	95.5665
216	96.5665
217	96.7567
218	96.6019
219	96.6650
220	96.6692
221	94.2955
222	93.3754
223	94.0093
224	93.7567
225	92.7458
226	92.8401
227	92.4360
228	91.3232
229	92.2121
230	90.8199
231	91.2062
232	90.0513
233	90.6557
234	90.4689
235	90.8173
236	92.0152
237	90.3468
238	89.1271
239	88.2635
240	88.2256
241	88.2896
242	88.7340
243	88.9545
244	87.9966
245	89.0463
246	89.5101
247	89.0749
248	89.2357
249	87.6801
250	87.8266
251	86.4848
252	86.4184
253	85.5143
254	85.7988
255	85.8771
256	86.1507
257	86.7332
258	87.0017
259	86.4588
260	84.9975
261	82.7475
262	81.8754
263	81.2694
264	81.5783
265	82.1709
266	80.8434
267	81.2912
268	83.1549
269	84.4882
270	82.7256
271	82.1894
272	81.1145
273	79.9714
274	80.4184
275	81.1187
276	80.7433
277	81.5791
278	80.6162
279	79.1801
280	78.6279
281	77.8131
282	78.1641
283	78.0715
284	76.6818
285	76.8131
286	75.6599
287	75.4343
288	75.0892
289	74.7955
290	74.0749
291	73.5850
292	72.2904
293	72.5286
294	71.5884
295	71.6254
296	71.4141
297	71.2071
298	71.8022
299	72.0177
300	73.1094
301	73.0488
302	71.6944
303	70.2247
304	69.6540
305	68.2138
306	68.4840
307	68.3948
308	68.4680
309	69.4386
310	68.5564
311	68.8367
312	69.4175
313	69.6414
314	68.4285
315	67.6869
316	66.6709
317	65.2391
318	64.3460
319	64.7635
320	64.6675
321	65.0093
322	65.1717
323	64.0901
324	64.0051
325	62.5859
326	62.3434
327	61.8081
328	61.5631
329	62.1380
330	61.9082
331	60.3847
332	60.5918
333	60.0269
334	60.1414
335	60.8072
336	59.0783
337	58.3678
338	57.1810
339	56.5421
340	56.9141
341	57.0766
342	57.2071
343	57.2786
344	57.1692
345	55.7323
346	55.3418
347	55.4891
348	54.3114
349	54.7795
350	54.2222
351	53.6279
352	54.6414
353	54.3737
354	54.6229
355	55.6111
356	55.7971
357	55.0160
358	55.4209
359	54.4857
360	55.1120
361	53.9815
362	54.7963
363	53.6641
364	54.2660
365	54.4697
366	54.5623
367	54.5278
368	54.9975
369	55.2769
370	55.0741
371	55.3687
372	55.7946
373	55.8241
374	55.9276
375	55.3737
376	55.2096
377	54.4579
378	54.1052
379	54.2231
380	53.9226
381	53.7189
382	54.3493
383	54.3763
384	54.0000
385	53.9975
386	54.0875
387	54.2626
388	53.0303
389	51.9857
390	52.2231
391	51.8678
392	52.4882
393	52.4057
394	52.4175
395	52.0715
396	51.7071
397	52.0051
398	52.0665
399	51.4453
400	51.0455
401	50.5943
402	50.9832
403	49.9537
404	49.1886
405	49.7391
406	49.5497
407	47.9478
408	50.0471
409	48.9377
410	49.9949
411	49.0429
412	49.4975
413	49.0850
414	47.7348
415	47.8855
416	48.1860
417	47.3266
418	47.1894
419	46.6263
420	47.0261
421	47.2887
422	47.2921
423	46.7029
424	46.9655
425	46.6717
426	46.4882
427	46.5160
428	46.3005
429	46.2500
430	45.4672
431	45.1456
432	44.5707
433	44.7694
434	44.4857
435	44.3923
436	45.1044
437	45.2365
438	44.4360
439	44.1684
440	43.3754
441	43.3266
442	43.8502
443	43.4268
444	43.4024
445	42.8460
446	42.0934
447	42.2753
448	42.4049
449	42.0833
450	41.6591
451	41.9739
452	42.1338
453	41.9857
454	42.3687
455	41.8838
456	42.5556
457	41.0236
458	41.3594
459	40.5556
460	41.5480
461	41.2618
462	40.7247
463	40.6827
464	40.5581
465	40.1296
466	40.3796
467	40.9832
468	40.1995
469	40.5396
470	40.1136
471	40.4613
472	39.7012
473	39.3300
474	39.3527
475	38.9141
476	39.5362
477	39.2163
478	38.8460
479	39.3215
480	39.1566
481	38.7551
482	38.3258
483	38.0076
484	37.5960
485	38.0682
486	38.2912
487	38.1498
488	37.7845
489	38.3880
490	38.2736
491	37.8283
492	38.5093
493	38.6439
494	38.5842
495	38.3098
496	38.1625
497	37.9217
498	37.0598
499	36.6111
500	36.6759
501	37.9529
502	38.7626
503	38.4891
504	38.0631
505	36.9731
506	35.9815
507	36.1978
508	36.6717
509	36.7231
510	36.6919
511	36.6103
512	36.7811
513	37.1010
514	36.9680
515	36.0328
516	35.5976
517	34.8274
518	34.8923
519	34.9764
520	34.7955
521	34.8199
522	35.8022
523	35.5589
524	36.0631
525	35.8939
526	36.3199
527	34.8241
528	35.1313
529	34.1877
530	33.5539
531	33.3594
532	33.9091
533	34.4478
534	35.2517
535	34.2483
536	34.2980
537	34.0808
538	34.0387
539	34.1237
540	34.0455
541	33.9175
542	33.9057
543	34.0143
544	34.6195
545	34.2003
546	34.5429
547	34.3114
548	34.5236
549	34.4015
550	33.8779
551	34.2348
552	32.8923
553	33.3544
554	32.6667
555	32.7904
556	32.8190
557	32.3552
558	32.6246
559	32.9958
560	32.9689
561	32.7424
562	31.9301
563	32.2399
564	31.5345
565	32.2416
566	31.5614
567	31.9638
568	32.6625
569	33.2180
570	32.9503
571	33.1852
572	33.2702
573	32.7214
574	31.5387
575	31.3493
576	30.5648
577	30.1288
578	30.0875
579	30.1919
580	30.8241
581	30.1364
582	29.9251
583	29.3628
584	29.9697
585	30.0657
586	29.8544
587	29.7929
588	30.6684
589	29.6709
590	29.5623
591	29.8022
592	29.4949
593	29.3114
594	29.2618
595	28.8645
596	28.8409
597	29.0253
598	29.6195
599	29.1810
600	29.1136
601	29.4537
602	28.6263
603	29.2820
604	28.3864
605	28.2912
606	28.7710
607	28.6978
608	28.3838
609	28.3434
610	28.3367
611	28.5513
612	28.9966
613	28.6793
614	28.6372
615	28.6204
616	28.6549
617	28.3047
618	28.6759
619	28.1524
620	27.4983
621	27.6599
622	27.2845
623	27.6801
624	27.4992
625	27.3830
626	27.3325
627	27.1675
628	27.5513
629	27.3249
630	27.3973
631	27.4655
632	26.7332
633	26.5042
634	26.5286
635	27.2769
636	27.1675
637	27.6515
638	26.8148
639	27.0025
640	26.2003
641	26.2298
642	26.0513
643	26.0867
644	26.6035
645	26.8788
646	26.2416
647	26.0564
648	26.3165
649	25.7037
650	25.4562
651	25.4966
652	25.2904
653	25.6557
654	25.6641
655	25.8611
656	26.2508
657	25.5177
658	25.5387
659	25.5547
660	25.3241
661	25.2407
662	24.7660
663	24.7458
664	25.0623
665	24.7559
666	24.0985
667	23.9453
668	24.6153
669	24.4933
670	24.4251
671	24.5884
672	24.6027
673	24.0673
674	24.7433
675	24.8333
676	25.3552
677	24.9352
678	24.5404
679	24.4655
680	24.0800
681	24.1448
682	24.4478
683	24.4360
684	24.3721
685	24.6928
686	24.5362
687	23.9158
688	24.3822
689	24.4747
690	24.6894
691	24.5227
692	23.9015
693	23.5875
694	24.1330
695	23.0884
696	23.1768
697	22.8594
698	22.9722
699	22.8737
700	23.3207
701	23.2029
702	22.8729
703	23.2407
704	22.7896
705	22.1507
706	22.9461
707	22.6128
708	22.6582
709	22.6389
710	22.8409
711	22.7357
712	22.4495
713	22.0042
714	22.5598
715	22.5126
716	22.3544
717	22.3232
718	22.4007
719	22.2180
720	22.3039
721	22.2340
722	22.7492
723	22.0076
724	22.4386
725	21.5463
726	21.8510
727	21.6002
728	22.3165
729	22.4529
730	23.0000
731	23.1414
732	23.8754
733	23.2938
734	22.5463
735	22.3645
736	22.8527
737	22.7348
738	22.7736
739	21.8948
740	21.7079
741	22.3535
742	22.5564
743	22.5362
744	22.1549
745	22.0640
746	22.1330
747	21.9806
748	22.0160
749	22.0076
750	21.4907
751	21.3325
752	21.5699
753	22.0269
754	21.9781
755	22.0354
756	22.1919
757	20.9697
758	21.3266
759	20.4226
760	20.9293
761	20.6566
762	20.8535
763	21.0598
764	21.2054
765	21.2854
766	21.6448
767	21.8754
768	21.1439
769	20.7365
770	20.4015
771	19.5901
772	19.7576
773	19.1667
774	19.7769
775	19.7694
776	19.5606
777	19.8308
778	20.1010
779	20.4495
780	20.9444
781	20.4074
782	20.5606
783	20.5960
784	20.3215
785	20.5337
786	20.1625
787	19.9167
788	19.7155
789	20.3409
790	19.3232
791	19.8981
792	19.1322
793	18.4907
794	17.9907
795	18.6288
796	17.9032
797	18.4874
798	18.5008
799	18.5530
800	18.9983
801	20.3460
802	20.4815
803	20.0177
804	20.1894
805	19.5547
806	18.8359
807	18.9343
808	17.8165
809	18.6566
810	18.1229
811	18.3880
812	19.4891
813	19.6322
814	19.9571
815	19.5219
816	19.2231
817	18.2744
818	17.8771
819	18.8384
820	18.4512
821	18.6574
822	17.8064
823	17.8594
824	17.7828
825	17.6886
826	17.7256
827	18.4764
828	18.4158
829	18.9141
830	18.0800
831	18.6364
832	17.5076
833	18.0084
834	17.9419
835	18.0951
836	17.7197
837	17.9924
838	17.9318
839	17.4175
840	17.5724
841	18.2054
842	18.5017
843	18.2433
844	17.3923
845	17.6650
846	16.7290
847	17.4360
848	17.8157
849	18.3763
850	18.0539
851	17.5126
852	17.5269
853	17.2576
854	17.7273
855	18.0614
856	17.8283
857	17.5951
858	17.2281
859	16.9150
860	16.3981
861	16.4865
862	16.8460
863	17.0379
864	17.0463
865	17.4874
866	18.0093
867	17.8173
868	17.4133
869	17.2306
870	16.8721
871	15.7239
872	15.0530
873	15.4108
874	16.1734
875	15.7374
876	16.8645
877	17.1002
878	16.8973
879	16.0000
880	15.5808
881	14.9764
882	14.2837
883	14.2635
884	14.7601
885	15.0497
886	15.4949
887	16.0219
888	15.7542
889	16.0522
890	15.7172
891	15.3737
892	15.8215
893	15.1852
894	14.4251
895	14.9293
896	14.7407
897	14.9933
898	14.8300
899	15.6439
900	15.2618
901	15.4899
902	14.8047
903	15.3603
904	14.6448
905	14.7449
906	14.8300
907	15.2247
908	14.5093
909	14.8485
910	14.6540
911	14.1498
