# Supplementary material for: Bicoid gradient formation mechanism and dynamics revealed by protein lifetime analysis
Source: Mol Syst Biol. 2018 Sep 4;14(9):e8355. doi: 10.15252/msb.20188355 (PMC6121778; doi:10.15252/msb.20188355)
Supplement: Supplementary file 7 — Source Data for Figure 5 [file MSB-14-e8355-s006.zip › figure5-data/quantification/Values_emb03_g_t27.txt]

0	128.0429
1	137.6086
2	146.8906
3	156.5370
4	165.5505
5	168.9529
6	174.8072
7	181.4983
8	189.1120
9	192.0960
10	199.6136
11	208.4007
12	211.6827
13	218.8215
14	222.1877
15	227.6742
16	227.3779
17	229.7719
18	229.2803
19	230.5177
20	232.2668
21	235.2306
22	236.6153
23	239.0673
24	238.5185
25	235.7685
26	233.5295
27	233.2348
28	235.2441
29	234.1860
30	235.3880
31	237.7811
32	238.8039
33	233.1178
34	230.4773
35	228.6086
36	226.4360
37	220.6397
38	221.4133
39	221.2306
40	219.8199
41	218.6153
42	216.1237
43	215.7576
44	214.7677
45	212.1759
46	210.4209
47	209.8039
48	212.3182
49	213.4209
50	213.4259
51	209.5219
52	207.9604
53	208.8207
54	209.4747
55	207.5093
56	203.2121
57	199.8392
58	199.3754
59	198.0715
60	199.9983
61	199.7037
62	197.8796
63	193.9310
64	193.7492
65	190.0867
66	189.2618
67	185.3114
68	185.7576
69	187.5783
70	189.6810
71	191.5859
72	191.0396
73	189.2416
74	187.9133
75	185.3847
76	183.0497
77	179.1456
78	178.8889
79	176.6035
80	175.1027
81	173.4545
82	173.2828
83	173.0244
84	172.5261
85	171.3485
86	172.2879
87	169.6919
88	166.5337
89	167.3039
90	166.2020
91	165.5657
92	164.3805
93	163.2904
94	163.1911
95	164.2837
96	164.0101
97	163.5631
98	162.8577
99	161.9571
100	161.3721
101	159.0993
102	158.5690
103	155.2231
104	154.9444
105	152.4680
106	153.1785
107	152.6633
108	153.5337
109	154.6002
110	155.3182
111	156.0934
112	155.2685
113	153.9049
114	149.9941
115	148.5152
116	147.4293
117	146.1574
118	144.8687
119	144.9091
120	146.2054
121	145.0455
122	144.0505
123	142.1002
124	142.4074
125	140.3401
126	140.4419
127	138.8931
128	137.5488
129	138.3342
130	137.5614
131	136.6582
132	138.2045
133	139.6355
134	138.6549
135	139.2803
136	139.2130
137	140.0278
138	140.3333
139	136.9184
140	138.0109
141	138.6221
142	136.9377
143	135.6322
144	135.6305
145	137.6221
146	138.5598
147	137.9949
148	137.8056
149	137.1515
150	135.9958
151	133.5816
152	131.3418
153	130.5968
154	129.5177
155	128.6684
156	129.7020
157	130.4444
158	128.5126
159	127.6717
160	127.5522
161	127.1246
162	126.1650
163	123.5269
164	121.3266
165	122.8796
166	123.6111
167	121.6616
168	122.6667
169	122.3131
170	121.0909
171	122.4276
172	121.7997
173	120.9949
174	118.7609
175	116.7483
176	115.7559
177	114.5202
178	115.6061
179	114.6296
180	114.6145
181	114.9470
182	114.0253
183	111.1961
184	109.0951
185	107.9377
186	105.5337
187	104.5067
188	105.5278
189	107.5951
190	108.9613
191	109.2121
192	107.6700
193	106.7854
194	107.3106
195	107.9175
196	106.4352
197	106.5774
198	105.3788
199	105.5278
200	105.6027
201	105.2155
202	106.0581
203	105.5539
204	104.3426
205	103.1120
206	101.4983
207	101.4865
208	101.4503
209	102.0918
210	100.8131
211	100.3897
212	100.6212
213	101.7609
214	101.3258
215	100.9899
216	100.8923
217	99.5741
218	98.4394
219	97.4672
220	98.1490
221	99.1052
222	98.4259
223	97.2870
224	97.7104
225	97.0985
226	96.4924
227	97.6667
228	96.6322
229	95.8443
230	95.0623
231	94.5126
232	93.6557
233	93.7576
234	93.5513
235	92.7441
236	93.4739
237	92.9184
238	92.3148
239	91.4503
240	90.8300
241	90.9983
242	90.5968
243	91.6490
244	90.6069
245	91.4899
246	90.6162
247	91.2576
248	90.2938
249	89.8375
250	89.8586
251	88.2517
252	89.0741
253	87.6338
254	87.8468
255	87.6305
256	88.1919
257	87.9377
258	87.1279
259	87.9200
260	86.5968
261	85.2214
262	83.5093
263	83.6246
264	83.6069
265	85.3300
266	85.4579
267	85.5488
268	85.5160
269	84.3434
270	84.6423
271	84.4217
272	83.3157
273	82.4545
274	81.0219
275	82.6633
276	83.3249
277	83.9377
278	84.4301
279	82.7551
280	82.2980
281	80.7559
282	80.4251
283	79.6540
284	78.8527
285	78.1086
286	78.0093
287	76.4638
288	77.2172
289	77.7088
290	76.6633
291	76.7694
292	75.1229
293	74.5202
294	72.9865
295	73.8552
296	73.5513
297	72.8325
298	73.3451
299	73.4823
300	74.7290
301	75.3965
302	74.8316
303	73.6684
304	71.8990
305	71.0505
306	70.8729
307	70.1961
308	69.5354
309	69.5850
310	70.5892
311	70.0842
312	70.2290
313	69.6574
314	70.4621
315	69.6768
316	68.5278
317	66.5539
318	66.3401
319	65.4209
320	65.4209
321	66.2601
322	66.3965
323	66.8131
324	66.8030
325	65.5993
326	64.5438
327	63.0034
328	63.0084
329	63.1641
330	62.5816
331	61.3914
332	61.9419
333	61.0505
334	61.3022
335	62.5951
336	61.7525
337	60.8224
338	59.8695
339	59.1961
340	58.3906
341	56.9352
342	57.4848
343	57.4579
344	57.9646
345	57.5934
346	57.8628
347	57.3931
348	56.7997
349	56.0101
350	55.2929
351	54.3712
352	55.8190
353	55.5505
354	56.9032
355	57.6978
356	57.4882
357	57.5160
358	57.3005
359	55.9495
360	56.6843
361	55.0934
362	56.1027
363	56.3258
364	56.2231
365	56.2483
366	56.7121
367	56.7795
368	57.2121
369	57.1692
370	58.1094
371	57.8476
372	57.4293
373	57.9983
374	57.4352
375	57.1279
376	56.5387
377	57.3098
378	57.2003
379	57.2786
380	56.1322
381	56.5892
382	56.9512
383	57.1338
384	57.6818
385	56.6995
386	56.5480
387	56.7113
388	56.6431
389	55.0210
390	54.6540
391	54.7837
392	55.1717
393	55.1187
394	56.0160
395	55.3998
396	55.0017
397	55.3418
398	55.4301
399	54.5505
400	53.5000
401	53.0227
402	52.5463
403	52.5774
404	52.5269
405	53.2424
406	52.0513
407	51.1330
408	51.1843
409	51.2449
410	51.4335
411	51.0362
412	51.3148
413	51.4806
414	51.5084
415	51.5631
416	51.4066
417	50.5084
418	50.1524
419	49.0471
420	50.0168
421	49.5118
422	49.5875
423	49.6288
424	49.0084
425	47.9386
426	48.0901
427	48.2668
428	48.0076
429	48.1801
430	48.0446
431	48.2399
432	46.8653
433	46.8577
434	46.0547
435	45.9007
436	46.7079
437	47.7534
438	46.8333
439	46.5724
440	45.4175
441	45.5093
442	45.1574
443	44.9386
444	45.7626
445	44.6852
446	44.5488
447	44.4133
448	44.5707
449	43.9983
450	44.0412
451	43.7584
452	43.1549
453	43.1019
454	43.7500
455	43.4141
456	44.5404
457	43.8552
458	43.5505
459	43.5564
460	43.0387
461	42.2113
462	42.3123
463	41.6296
464	41.9478
465	41.5960
466	41.4832
467	42.1389
468	41.8948
469	42.8737
470	41.8721
471	41.7567
472	41.5320
473	41.7828
474	41.1456
475	41.0648
476	40.4697
477	39.5345
478	39.9099
479	39.6650
480	40.2677
481	39.3880
482	40.5791
483	40.2146
484	39.8662
485	39.9141
486	39.4209
487	39.7567
488	39.1204
489	39.3998
490	39.9705
491	40.2214
492	40.1919
493	40.2963
494	40.4739
495	40.9268
496	40.3923
497	39.8628
498	39.0438
499	38.4672
500	37.9975
501	38.8443
502	38.8140
503	39.4596
504	39.5572
505	39.1650
506	38.2626
507	37.5152
508	37.5505
509	37.4832
510	37.4386
511	37.2828
512	37.4697
513	38.2879
514	38.2946
515	37.8215
516	38.7096
517	38.0758
518	37.9184
519	37.1397
520	36.2247
521	36.6902
522	36.3367
523	37.1414
524	37.2534
525	37.0665
526	37.7559
527	37.1481
528	37.0362
529	36.8586
530	35.8274
531	35.6599
532	34.8847
533	35.4933
534	36.3695
535	35.6886
536	36.6507
537	36.4024
538	35.6237
539	35.5042
540	34.9167
541	35.4487
542	34.6995
543	34.9975
544	35.2980
545	35.6919
546	35.5867
547	35.6027
548	35.4192
549	35.1204
550	34.8224
551	35.4697
552	34.4470
553	33.7820
554	33.9672
555	34.1658
556	33.6212
557	33.7828
558	34.3249
559	34.6684
560	35.0084
561	34.3283
562	33.9369
563	33.8182
564	32.8864
565	33.0446
566	33.0185
567	33.0194
568	33.1254
569	34.0093
570	33.5943
571	33.6355
572	33.2121
573	33.1507
574	32.3148
575	32.0715
576	31.5118
577	30.9983
578	31.0657
579	31.4663
580	31.2475
581	31.0084
582	31.2424
583	30.6322
584	30.6877
585	31.1566
586	30.3081
587	31.0236
588	31.3796
589	30.9739
590	30.0673
591	31.1810
592	30.9764
593	29.8072
594	29.4714
595	28.8939
596	29.1785
597	29.6305
598	29.6608
599	29.9259
600	29.9773
601	29.8131
602	29.9242
603	29.8813
604	29.8072
605	28.5892
606	28.9655
607	29.0707
608	28.8056
609	28.6061
610	28.5244
611	28.8712
612	29.3064
613	29.1978
614	28.9916
615	28.6574
616	28.2980
617	28.8813
618	29.4882
619	28.4529
620	28.2584
621	27.9697
622	28.1852
623	27.9638
624	28.4503
625	27.6364
626	28.3923
627	27.3948
628	27.4293
629	27.6961
630	27.7222
631	27.6271
632	27.3569
633	27.1254
634	27.0345
635	27.4646
636	27.7870
637	28.0623
638	28.0261
639	27.1633
640	26.5488
641	26.8207
642	26.8022
643	26.6162
644	26.4394
645	26.6793
646	26.5673
647	26.2702
648	26.5227
649	26.2096
650	25.9386
651	26.5396
652	25.8729
653	26.0909
654	26.2576
655	26.8266
656	26.4352
657	26.7719
658	25.9529
659	26.0202
660	25.2854
661	25.6886
662	25.6380
663	25.2593
664	25.4158
665	24.5034
666	25.0859
667	24.3561
668	25.3468
669	25.2744
670	25.7332
671	25.3114
672	25.6380
673	25.4781
674	25.0168
675	25.0320
676	25.3114
677	24.4537
678	24.7820
679	24.9596
680	24.2921
681	24.7576
682	25.4461
683	25.7054
684	25.6035
685	25.1566
686	25.5640
687	24.8948
688	24.7029
689	24.4840
690	24.8965
691	23.8468
692	23.7391
693	24.1162
694	24.5623
695	23.8931
696	24.3678
697	23.7946
698	24.0673
699	24.1524
700	24.4487
701	23.4941
702	23.5278
703	22.7980
704	23.0783
705	22.9823
706	23.7593
707	23.4840
708	23.9781
709	24.1389
710	23.9200
711	23.0673
712	23.1692
713	22.8114
714	23.2130
715	23.1120
716	23.4057
717	23.3712
718	23.7854
719	23.5825
720	23.0101
721	23.1423
722	22.2988
723	22.4470
724	21.7534
725	22.0463
726	22.4865
727	22.2643
728	23.0076
729	23.0816
730	23.5850
731	24.0303
732	24.1818
733	23.9099
734	22.8948
735	22.5682
736	23.0152
737	22.5345
738	22.6524
739	22.5892
740	22.6103
741	22.3409
742	22.1162
743	22.0556
744	22.7391
745	22.3855
746	23.0093
747	22.5901
748	22.7121
749	22.9562
750	22.5328
751	22.6279
752	22.3746
753	22.2534
754	22.0421
755	21.9327
756	21.4764
757	21.4722
758	21.7997
759	21.0463
760	21.6027
761	21.8805
762	22.3628
763	22.0269
764	22.1103
765	22.2340
766	21.5673
767	21.8687
768	20.8047
769	20.9529
770	20.5008
771	20.2727
772	20.0783
773	19.8746
774	19.5690
775	19.6658
776	19.7710
777	20.6414
778	20.9428
779	20.5354
780	20.9781
781	20.2685
782	20.3493
783	20.2348
784	20.2433
785	20.1406
786	21.2626
787	20.6549
788	20.4049
789	20.2096
790	19.5732
791	19.3409
792	19.6886
793	18.8754
794	18.8670
795	18.7197
796	17.8990
797	18.7172
798	18.9806
799	19.1759
800	19.8906
801	19.8224
802	20.8022
803	20.1953
804	20.3603
805	19.8763
806	19.5488
807	19.5623
808	18.7290
809	18.7374
810	18.8552
811	19.2753
812	19.8645
813	19.5774
814	19.5867
815	19.8266
816	19.4655
817	19.4689
818	18.8081
819	19.4158
820	18.9529
821	19.6305
822	19.2256
823	18.3392
824	18.1641
825	18.0017
826	18.4571
827	17.8763
828	18.4099
829	18.6481
830	18.1650
831	18.2576
832	17.6035
833	18.4310
834	18.5682
835	18.8409
836	18.9487
837	18.3367
838	17.4529
839	17.2449
840	17.3822
841	18.2323
842	18.4512
843	18.0000
844	18.3805
845	18.8165
846	18.2037
847	18.2374
848	17.9992
849	18.4722
850	17.6170
851	17.3746
852	17.4604
853	16.8906
854	17.1911
855	18.3039
856	18.4646
857	17.8939
858	17.5783
859	17.4705
860	16.9815
861	16.4512
862	16.4663
863	17.1919
864	18.2811
865	17.8965
866	18.3796
867	17.5000
868	17.4596
869	17.4259
870	16.7163
871	16.0522
872	15.7921
873	16.5505
874	16.6633
875	16.4066
876	16.4924
877	16.5337
878	15.8847
879	16.7593
880	15.6338
881	15.2146
882	14.8249
883	14.9562
884	14.9907
885	15.0059
886	15.2576
887	15.9226
888	15.9276
889	16.0657
890	15.6641
891	15.8173
892	16.1684
893	15.4108
894	14.6254
895	14.4697
896	14.4823
897	14.6330
898	14.9933
899	15.1894
900	15.0202
901	15.3401
902	15.3039
903	14.9057
904	15.2290
905	15.0412
906	16.0421
907	15.1448
908	15.7441
909	15.6987
910	15.1035
911	14.8199
