# Supplementary material for: Bicoid gradient formation mechanism and dynamics revealed by protein lifetime analysis
Source: Mol Syst Biol. 2018 Sep 4;14(9):e8355. doi: 10.15252/msb.20188355 (PMC6121778; doi:10.15252/msb.20188355)
Supplement: Supplementary file 7 — Source Data for Figure 5 [file MSB-14-e8355-s006.zip › figure5-data/quantification/Values_emb03_g_t29.txt]

0	139.2795
1	149.4848
2	160.7862
3	173.7424
4	183.6380
5	191.9158
6	197.3746
7	203.6961
8	210.4074
9	220.0614
10	222.5379
11	229.0791
12	232.4604
13	234.8325
14	237.4646
15	242.4983
16	246.8965
17	244.8948
18	250.7955
19	255.6481
20	255.9646
21	255.7315
22	252.4192
23	249.3864
24	244.4074
25	242.6709
26	243.0227
27	247.3603
28	249.4689
29	247.3813
30	247.9116
31	247.9874
32	245.8114
33	242.8552
34	239.4444
35	237.0429
36	235.1650
37	231.8342
38	231.6355
39	231.0673
40	230.2475
41	228.8047
42	229.0867
43	227.1212
44	224.2736
45	220.3897
46	216.6406
47	213.4520
48	213.3367
49	213.6364
50	212.3451
51	210.1389
52	207.8207
53	205.3956
54	206.3468
55	202.1515
56	199.7778
57	195.3207
58	194.0943
59	193.6944
60	193.3594
61	195.3165
62	192.4402
63	192.3451
64	187.9394
65	185.9899
66	182.5640
67	179.0093
68	177.3914
69	177.3325
70	177.1726
71	175.1684
72	175.4125
73	175.1380
74	176.7769
75	176.4141
76	174.0455
77	171.2045
78	166.2727
79	165.9461
80	166.0488
81	168.6162
82	165.9529
83	167.1700
84	163.3182
85	161.6911
86	160.0143
87	160.4150
88	159.7121
89	158.2449
90	156.7096
91	156.9293
92	156.2416
93	154.7239
94	154.1195
95	153.2433
96	153.1237
97	153.4057
98	154.1481
99	154.0850
100	155.6919
101	157.4192
102	157.0783
103	156.1692
104	153.0042
105	151.9057
106	152.2761
107	152.4495
108	152.2466
109	153.0657
110	153.2348
111	153.9949
112	155.5303
113	157.1288
114	156.4428
115	154.2365
116	154.0236
117	154.0084
118	152.3182
119	151.0236
120	151.0118
121	148.4217
122	147.6397
123	147.5067
124	146.7298
125	144.6305
126	144.2643
127	142.0623
128	139.0749
129	139.0783
130	138.0556
131	137.7938
132	138.3569
133	138.3502
134	139.0640
135	138.0547
136	140.6347
137	140.1902
138	139.0816
139	138.4301
140	136.6077
141	137.0934
142	136.7290
143	138.1204
144	137.4697
145	137.9588
146	137.2988
147	138.1044
148	139.5244
149	138.3165
150	137.8586
151	135.3948
152	134.2012
153	132.3173
154	131.7761
155	131.7601
156	130.9638
157	131.7433
158	131.8737
159	131.7433
160	132.3653
161	130.8788
162	130.0109
163	128.9663
164	126.6919
165	124.7576
166	124.0648
167	124.8367
168	125.6120
169	126.3956
170	127.5168
171	126.9184
172	123.6886
173	123.2365
174	121.4343
175	121.2525
176	119.9815
177	120.2912
178	120.2197
179	119.6616
180	120.2618
181	119.7727
182	119.2348
183	118.9461
184	117.7668
185	117.5968
186	114.5185
187	114.5261
188	114.0665
189	113.4158
190	111.9790
191	112.4394
192	112.9436
193	113.7727
194	113.3535
195	111.9411
196	113.0985
197	114.3476
198	113.7214
199	112.7441
200	112.2012
201	110.8670
202	109.0446
203	109.5741
204	109.7635
205	109.4949
206	107.4705
207	107.1987
208	105.1086
209	106.0976
210	106.3822
211	105.8401
212	104.9747
213	105.9512
214	106.1919
215	105.0101
216	104.7290
217	104.0152
218	103.5017
219	102.9116
220	101.8460
221	101.5606
222	102.1995
223	101.9579
224	102.0682
225	101.9293
226	102.7138
227	102.0749
228	100.4630
229	99.7062
230	97.9949
231	97.6953
232	96.1338
233	96.4672
234	97.6776
235	96.2508
236	97.3434
237	95.9630
238	96.2879
239	96.3577
240	95.9125
241	95.3367
242	94.3476
243	93.9200
244	93.0185
245	94.5076
246	93.8544
247	94.0985
248	93.4848
249	94.0530
250	93.6944
251	93.1035
252	93.6936
253	91.3056
254	92.8232
255	92.1633
256	92.1532
257	92.1473
258	93.0631
259	91.5564
260	93.3956
261	92.3695
262	91.1145
263	89.5884
264	88.1229
265	88.2668
266	88.2500
267	87.7214
268	88.1641
269	88.3325
270	88.5135
271	87.4680
272	87.0665
273	86.4630
274	86.9924
275	85.4310
276	85.8333
277	85.1507
278	85.0901
279	85.4924
280	85.5791
281	85.5034
282	85.6599
283	84.1785
284	81.7609
285	81.8199
286	81.0076
287	79.7433
288	79.5825
289	80.3864
290	80.5497
291	79.6768
292	79.5337
293	78.0278
294	76.8813
295	76.2980
296	76.7306
297	77.0513
298	76.4470
299	75.5968
300	76.0008
301	76.2584
302	78.6650
303	78.6313
304	77.7340
305	76.2946
306	74.9352
307	73.9848
308	73.1254
309	73.6961
310	73.2837
311	73.0665
312	72.2786
313	72.9209
314	73.8089
315	73.0337
316	72.7273
317	71.8847
318	70.6355
319	69.7551
320	69.5354
321	69.8258
322	69.7845
323	68.0387
324	67.7180
325	67.0438
326	67.6153
327	65.7332
328	65.0463
329	64.9689
330	65.4655
331	66.1591
332	65.8906
333	65.5833
334	64.3653
335	64.7172
336	63.5513
337	62.9276
338	61.5076
339	61.5976
340	60.0126
341	60.3838
342	59.3013
343	59.4512
344	59.6237
345	59.6566
346	60.1456
347	59.2155
348	59.1734
349	57.8552
350	58.0000
351	57.6456
352	56.9150
353	57.6877
354	57.2433
355	57.7424
356	57.6894
357	58.1608
358	57.9840
359	56.9554
360	57.6524
361	57.5067
362	58.3165
363	58.2155
364	57.6818
365	58.3847
366	57.6574
367	57.9722
368	58.0943
369	57.5867
370	57.3981
371	58.0076
372	57.9158
373	58.6843
374	59.0295
375	58.3022
376	58.6549
377	58.0455
378	58.7264
379	58.4184
380	58.3586
381	57.4613
382	56.6591
383	56.5715
384	56.4655
385	57.0396
386	56.4823
387	56.7306
388	56.7677
389	56.3737
390	56.6894
391	56.0825
392	55.5210
393	55.0210
394	55.6557
395	54.5968
396	55.3805
397	55.1019
398	55.5017
399	54.4453
400	52.8241
401	53.3451
402	53.7559
403	53.6557
404	53.5539
405	53.4655
406	52.9495
407	53.4916
408	52.8098
409	52.2500
410	51.9537
411	51.2559
412	50.9891
413	51.2003
414	50.4049
415	50.6507
416	50.9857
417	50.4958
418	51.5909
419	50.6869
420	50.7323
421	50.2382
422	50.2685
423	49.9285
424	49.5901
425	48.8165
426	48.3981
427	48.0951
428	48.6044
429	48.5497
430	48.1591
431	46.9495
432	47.3274
433	48.0682
434	46.7256
435	47.1726
436	46.4983
437	46.7719
438	46.5093
439	46.8561
440	46.2753
441	46.5438
442	46.2424
443	44.8645
444	45.5816
445	44.9722
446	44.9697
447	45.0909
448	44.9470
449	45.1178
450	44.3274
451	43.8712
452	44.6431
453	44.3291
454	43.3779
455	43.2475
456	44.5614
457	44.6263
458	43.0859
459	44.0143
460	43.4672
461	44.4200
462	43.9663
463	43.2609
464	43.0522
465	42.8215
466	42.0547
467	42.5025
468	41.9747
469	42.3375
470	41.7803
471	42.5244
472	42.8342
473	43.4192
474	43.0589
475	43.0623
476	42.5269
477	41.2811
478	41.0202
479	40.9958
480	41.1557
481	39.9411
482	40.4032
483	40.4074
484	40.5825
485	40.6414
486	40.8737
487	40.8931
488	40.7138
489	40.4487
490	40.0833
491	40.4815
492	40.7189
493	41.4360
494	42.1566
495	42.0707
496	41.7593
497	41.5875
498	40.4949
499	40.1532
500	39.0589
501	39.2845
502	39.3392
503	39.5547
504	40.2559
505	40.7323
506	40.9015
507	39.1305
508	39.6936
509	38.3232
510	37.7668
511	37.2963
512	37.3973
513	36.9554
514	37.7045
515	38.0471
516	39.0480
517	39.3586
518	39.3779
519	38.5109
520	37.4722
521	36.8316
522	36.4646
523	35.5404
524	35.7256
525	36.1700
526	36.6641
527	36.6347
528	37.9049
529	38.0564
530	37.7281
531	36.4007
532	36.1625
533	35.4242
534	35.5404
535	36.4672
536	36.2618
537	36.4672
538	36.6456
539	35.4840
540	35.4394
541	35.6625
542	35.9672
543	35.8822
544	35.7567
545	35.3906
546	35.7786
547	35.8106
548	36.0572
549	36.6128
550	35.6869
551	36.0109
552	34.7795
553	34.7601
554	34.6019
555	34.5960
556	34.4091
557	34.2660
558	34.5354
559	34.9722
560	34.6061
561	34.8241
562	35.0741
563	35.3140
564	34.8308
565	34.7247
566	34.0236
567	34.2896
568	34.2391
569	33.8519
570	34.5564
571	34.3636
572	33.8502
573	34.0253
574	33.9823
575	33.4756
576	32.4327
577	31.8721
578	31.3981
579	32.1423
580	31.5766
581	31.3468
582	31.8771
583	31.3872
584	31.9882
585	31.6726
586	31.0699
587	30.2146
588	30.4848
589	30.4428
590	30.9293
591	31.3300
592	31.4327
593	31.0160
594	30.8140
595	30.1094
596	29.0236
597	29.6827
598	29.2323
599	28.7862
600	29.6322
601	29.5867
602	29.7466
603	29.1187
604	29.6136
605	28.7231
606	28.6254
607	28.3965
608	28.7466
609	28.2736
610	27.9747
611	28.8931
612	29.6465
613	29.0690
614	29.6414
615	29.1136
616	28.8628
617	29.1322
618	28.8384
619	28.6221
620	28.6406
621	29.0606
622	28.9116
623	28.4074
624	28.2626
625	27.4293
626	27.8805
627	26.9949
628	26.5901
629	26.1406
630	27.0699
631	27.5892
632	27.6498
633	27.6372
634	27.5993
635	27.3687
636	27.2146
637	27.6936
638	27.7803
639	28.6953
640	28.0438
641	28.3089
642	27.7618
643	27.7155
644	27.4301
645	27.6347
646	26.4975
647	26.8056
648	26.2365
649	26.1928
650	26.2197
651	26.6305
652	25.9823
653	26.3796
654	25.5825
655	27.0926
656	26.6902
657	26.5808
658	26.3157
659	26.0808
660	26.1094
661	25.3325
662	25.2946
663	25.8864
664	25.3923
665	25.3670
666	25.0968
667	24.8645
668	24.9032
669	24.3973
670	25.2374
671	24.7290
672	25.8131
673	25.5034
674	25.4108
675	25.3704
676	25.1372
677	24.3813
678	23.6919
679	24.4663
680	24.5480
681	24.5379
682	24.4192
683	24.0084
684	24.3089
685	24.3215
686	25.2332
687	24.7887
688	24.9301
689	24.0269
690	23.5783
691	23.7862
692	23.4200
693	23.6338
694	23.1692
695	23.2980
696	23.8796
697	23.5741
698	23.6717
699	23.6389
700	23.8636
701	23.6978
702	22.8359
703	23.2685
704	23.0025
705	23.3056
706	23.2946
707	23.6212
708	23.6170
709	24.0295
710	24.3359
711	23.6835
712	23.9697
713	23.3030
714	23.7298
715	23.8291
716	23.8813
717	23.2020
718	23.2988
719	23.0901
720	22.2416
721	22.2778
722	22.2441
723	22.5236
724	22.7542
725	22.2652
726	23.2054
727	23.0362
728	23.4360
729	23.9032
730	23.2668
731	22.7837
732	23.2584
733	22.5185
734	22.5168
735	22.6052
736	23.2391
737	23.5421
738	23.6987
739	23.5076
740	22.4697
741	22.1490
742	21.8577
743	21.6869
744	21.5783
745	22.1170
746	22.4369
747	22.6019
748	22.6818
749	23.1313
750	23.2449
751	22.7988
752	22.7887
753	22.4268
754	22.3030
755	21.7012
756	21.7441
757	21.6389
758	22.1406
759	21.5547
760	21.4133
761	21.3502
762	22.1347
763	21.4461
764	21.6827
765	22.2980
766	21.9865
767	20.8771
768	21.0539
769	21.1439
770	20.7416
771	20.8493
772	20.6574
773	19.7719
774	20.4966
775	20.5715
776	20.8998
777	20.9209
778	20.9882
779	19.8493
780	20.4057
781	20.9200
782	21.0017
783	20.6532
784	21.1187
785	20.8502
786	20.5909
787	19.9806
788	19.6145
789	20.2761
790	19.4478
791	19.8199
792	19.3923
793	19.0833
794	19.7424
795	19.6439
796	19.5690
797	19.3426
798	19.2525
799	18.7517
800	19.0816
801	19.6044
802	19.5320
803	19.8687
804	19.8569
805	20.0556
806	20.0236
807	20.1221
808	19.6145
809	19.0875
810	19.0421
811	19.0976
812	18.8039
813	18.7315
814	18.7727
815	19.0715
816	19.5227
817	19.1616
818	18.7702
819	19.2281
820	18.4125
821	18.8712
822	18.3561
823	18.6625
824	18.8291
825	19.2921
826	19.4343
827	19.5901
828	18.6734
829	18.3645
830	18.1692
831	18.4579
832	18.3552
833	19.5042
834	19.6700
835	19.2559
836	18.8274
837	19.0404
838	18.5160
839	17.8779
840	17.5311
841	17.4899
842	17.9259
843	17.4276
844	17.6658
845	18.8316
846	18.2921
847	18.1684
848	17.9857
849	17.6515
850	17.2551
851	17.3300
852	17.0825
853	17.1810
854	16.7921
855	16.2593
856	17.0126
857	17.4251
858	17.6372
859	17.5985
860	17.2273
861	16.9158
862	16.6919
863	16.0715
864	16.3670
865	16.8359
866	16.9133
867	17.0480
868	16.6187
869	17.1944
870	17.2130
871	17.6145
872	16.9537
873	16.1658
874	15.8620
875	15.2197
876	15.6296
877	15.1229
878	14.8013
879	15.5438
880	16.0934
881	15.3148
882	15.6187
883	15.5118
884	15.7517
885	15.1608
886	15.3165
887	15.3241
888	15.4520
889	15.0202
890	15.3148
891	15.2803
892	15.6136
893	15.6684
894	15.7694
895	16.0758
896	15.2702
897	16.0185
898	15.8434
899	15.5909
900	15.6978
901	16.1987
902	16.1313
903	15.8838
904	15.8316
905	16.0943
906	16.1919
907	15.9066
908	16.0598
909	16.2054
910	16.4024
911	16.0152
