# Supplementary material for: Bicoid gradient formation mechanism and dynamics revealed by protein lifetime analysis
Source: Mol Syst Biol. 2018 Sep 4;14(9):e8355. doi: 10.15252/msb.20188355 (PMC6121778; doi:10.15252/msb.20188355)
Supplement: Supplementary file 7 — Source Data for Figure 5 [file MSB-14-e8355-s006.zip › figure5-data/quantification/Values_emb03_g_t30.txt]

0	167.0238
1	175.1534
2	182.2407
3	187.5873
4	194.2143
5	205.0384
6	209.1098
7	219.6270
8	225.1971
9	226.4140
10	225.4616
11	226.9524
12	228.4762
13	227.8254
14	232.6878
15	240.3902
16	243.0318
17	236.3611
18	239.2818
19	237.4841
20	238.3783
21	239.9524
22	239.9418
23	239.9511
24	245.2407
25	248.2950
26	250.4286
27	245.6415
28	242.0966
29	238.3241
30	233.7182
31	233.6389
32	235.6944
33	235.6058
34	234.6667
35	234.1243
36	231.1653
37	227.6270
38	223.3069
39	224.3241
40	222.2116
41	220.5966
42	221.4630
43	221.7989
44	222.7818
45	223.5701
46	222.6786
47	220.0794
48	215.6005
49	215.5463
50	212.8849
51	208.2804
52	208.2526
53	211.5992
54	214.9987
55	215.8836
56	215.1600
57	214.0172
58	213.5132
59	212.7804
60	211.2394
61	208.4140
62	203.8915
63	202.3558
64	200.1680
65	199.3783
66	200.2937
67	203.2751
68	202.4180
69	203.4749
70	204.6944
71	202.0569
72	202.3241
73	198.1005
74	193.5833
75	191.5503
76	191.4233
77	187.9907
78	186.5172
79	184.1574
80	185.1389
81	182.5265
82	184.1746
83	183.7725
84	183.2778
85	183.0397
86	179.4114
87	177.6600
88	176.7897
89	173.8836
90	170.6217
91	172.5556
92	173.6891
93	172.4524
94	174.0251
95	174.8915
96	175.7063
97	173.1283
98	170.7011
99	168.0542
100	165.5503
101	163.0714
102	162.7487
103	160.9960
104	159.3995
105	158.0529
106	158.9921
107	158.5251
108	158.0132
109	157.2844
110	154.7685
111	154.6997
112	152.4458
113	150.3492
114	148.3757
115	148.3664
116	147.9127
117	148.6270
118	147.1376
119	146.0767
120	144.1415
121	140.3479
122	138.3492
123	136.4458
124	136.3611
125	138.0701
126	138.3862
127	138.6627
128	139.7209
129	140.8148
130	139.7103
131	139.6839
132	142.2526
133	140.6310
134	139.8783
135	139.7196
136	135.8915
137	135.9259
138	134.2156
139	134.6759
140	134.8849
141	134.9788
142	135.3836
143	135.7910
144	137.0767
145	136.6098
146	135.7632
147	133.5582
148	130.3148
149	127.5436
150	126.1733
151	126.5251
152	129.2804
153	128.7500
154	128.0900
155	129.8519
156	129.6071
157	129.5992
158	131.1799
159	127.3730
160	124.8717
161	121.9484
162	119.2738
163	116.6257
164	119.0661
165	121.2791
166	121.9735
167	122.4048
168	122.1759
169	122.7566
170	122.1680
171	120.5423
172	117.6217
173	114.9339
174	110.6772
175	107.6389
176	106.7209
177	107.2579
178	109.1640
179	109.1600
180	108.6257
181	109.6376
182	106.4987
183	107.6865
184	106.3439
185	106.6111
186	105.4471
187	104.8241
188	103.9735
189	104.6310
190	104.2725
191	104.5966
192	105.0979
193	106.5410
194	106.8770
195	107.6283
196	107.2183
197	105.3386
198	101.6243
199	100.2526
200	99.1429
201	100.5304
202	101.4974
203	103.0516
204	102.3624
205	100.6468
206	100.3664
207	102.2936
208	103.4339
209	104.4616
210	102.3016
211	99.5754
212	98.9643
213	97.2394
214	96.3228
215	94.4841
216	93.2791
217	92.5688
218	93.6045
219	92.3016
220	91.9140
221	92.0159
222	92.2011
223	94.2341
224	94.4405
225	93.0132
226	92.2659
227	89.1918
228	89.3254
229	89.5542
230	89.2275
231	91.1720
232	92.6243
233	90.7857
234	90.3585
235	88.7513
236	87.1481
237	84.7659
238	86.1521
239	86.2831
240	87.3889
241	88.6600
242	88.3016
243	88.6984
244	87.9987
245	87.4788
246	86.9550
247	85.7196
248	83.8307
249	82.7355
250	82.7817
251	82.2989
252	83.4246
253	82.7923
254	83.0860
255	84.1349
256	83.8069
257	83.6402
258	83.2196
259	81.2474
260	78.8016
261	78.9325
262	78.5900
263	78.8823
264	78.1071
265	78.6336
266	78.7315
267	80.1349
268	80.2407
269	79.7672
270	79.1468
271	78.7355
272	78.0331
273	77.5569
274	76.3757
275	75.5516
276	76.3770
277	76.1190
278	76.5595
279	78.5913
280	77.7421
281	75.7540
282	74.5807
283	73.8214
284	73.5952
285	73.7222
286	74.2487
287	73.9100
288	74.8968
289	76.3307
290	74.6481
291	74.9378
292	73.7857
293	72.9048
294	72.5159
295	72.4511
296	72.2857
297	72.9127
298	73.9550
299	73.8439
300	73.3876
301	74.0728
302	71.4775
303	71.0714
304	70.6799
305	70.0225
306	68.6918
307	66.6124
308	68.1905
309	67.8333
310	68.1270
311	68.5635
312	70.0529
313	69.9524
314	70.5728
315	69.1045
316	68.1124
317	65.8704
318	66.1058
319	65.0106
320	65.4775
321	65.2844
322	65.7540
323	67.1204
324	66.7077
325	66.2011
326	64.9934
327	64.8638
328	63.7434
329	63.4405
330	63.2050
331	64.8505
332	63.2804
333	62.2989
334	62.3214
335	62.7659
336	62.4934
337	60.1653
338	60.1442
339	60.0780
340	59.2659
341	59.8214
342	60.0794
343	60.6720
344	59.9497
345	60.7222
346	60.5463
347	59.9087
348	60.1481
349	60.8161
350	59.9167
351	59.7368
352	60.2407
353	59.0132
354	58.9061
355	58.5053
356	59.2077
357	58.0331
358	59.1561
359	60.5410
360	59.4775
361	59.5820
362	59.9881
363	59.4431
364	58.5463
365	58.1164
366	58.0450
367	59.0622
368	58.2606
369	59.3677
370	58.5145
371	57.4590
372	57.5648
373	58.0026
374	57.8479
375	57.7526
376	58.1971
377	57.5265
378	58.5926
379	57.3981
380	57.2937
381	56.9392
382	56.3214
383	56.8439
384	55.6640
385	55.8320
386	56.2672
387	56.6124
388	56.1071
389	55.7963
390	54.4974
391	54.2884
392	54.0767
393	53.1984
394	54.5159
395	54.1693
396	53.4048
397	53.9907
398	54.6362
399	54.2288
400	54.1124
401	53.0198
402	51.8386
403	51.7672
404	51.2540
405	51.4815
406	52.1892
407	51.5569
408	50.8148
409	51.2910
410	51.1177
411	50.8968
412	50.2011
413	51.2606
414	50.0661
415	50.0159
416	49.4259
417	49.2844
418	49.0952
419	49.1865
420	49.9563
421	50.8664
422	50.9153
423	51.0873
424	51.2037
425	51.0344
426	48.9511
427	49.2090
428	49.3585
429	49.6720
430	49.0106
431	48.0132
432	48.4656
433	49.0145
434	48.3201
435	47.3902
436	47.6931
437	46.5238
438	47.6812
439	46.3373
440	46.5714
441	46.8003
442	46.7553
443	46.3995
444	45.9061
445	45.9683
446	45.5476
447	45.6944
448	45.9233
449	45.7262
450	45.9246
451	45.3730
452	44.5304
453	44.0040
454	44.6124
455	45.0212
456	45.5595
457	44.6415
458	43.9974
459	42.6587
460	44.0701
461	43.5489
462	43.7249
463	43.5238
464	43.7275
465	43.9841
466	43.2116
467	42.9841
468	43.5265
469	43.3029
470	43.3466
471	42.5661
472	42.8386
473	41.3505
474	41.8876
475	41.5476
476	40.3161
477	40.5794
478	40.2460
479	38.9233
480	39.5317
481	40.5026
482	40.7910
483	40.9405
484	40.2381
485	40.6944
486	40.6032
487	38.8849
488	39.8664
489	39.0119
490	38.2566
491	39.4788
492	40.5384
493	40.6217
494	41.0939
495	40.1746
496	39.6204
497	38.9550
498	38.6402
499	37.4021
500	37.3783
501	37.2672
502	37.3862
503	37.4524
504	38.2434
505	38.5675
506	38.2897
507	37.2606
508	36.4392
509	35.9140
510	36.4127
511	35.6349
512	36.4272
513	36.5410
514	36.6627
515	36.8532
516	36.2156
517	36.2540
518	36.3995
519	35.1759
520	35.2103
521	35.4563
522	34.7672
523	34.5423
524	35.1230
525	35.5516
526	34.3677
527	34.9828
528	35.3214
529	34.2460
530	34.6495
531	33.7381
532	34.5265
533	34.9127
534	34.7460
535	34.3082
536	33.4921
537	33.9220
538	33.7698
539	33.7672
540	33.8651
541	33.2712
542	32.8810
543	32.5728
544	32.3479
545	32.2897
546	32.3505
547	32.3069
548	32.3003
549	32.6878
550	31.8519
551	31.9127
552	31.2421
553	31.3638
554	30.8214
555	31.9643
556	31.5265
557	31.5066
558	30.5688
559	31.3519
560	30.5450
561	30.8439
562	30.0119
563	30.3783
564	29.5714
565	29.4392
566	28.9537
567	29.5079
568	29.8981
569	30.1878
570	30.0066
571	29.4140
572	29.8016
573	29.3677
574	28.9339
575	27.9735
576	27.1931
577	27.0132
578	26.3532
579	26.2632
580	26.9339
581	27.9114
582	27.5146
583	27.1746
584	27.8823
585	27.8743
586	27.9511
587	28.2077
588	28.1481
589	28.0423
590	27.4048
591	27.0582
592	26.7897
593	26.8690
594	26.6481
595	26.2090
596	26.0265
597	26.4934
598	26.5754
599	26.6138
600	25.6918
601	26.1071
602	26.5119
603	25.7606
604	25.8796
605	25.3690
606	25.3585
607	24.6442
608	25.0794
609	25.3466
610	25.4722
611	24.4921
612	24.7341
613	25.0013
614	24.8135
615	25.3492
616	24.6455
617	24.8148
618	25.1243
619	25.5648
620	25.3770
621	24.6892
622	25.3161
623	24.5926
624	24.6587
625	23.9312
626	24.0926
627	24.0410
628	23.4101
629	23.9471
630	23.9696
631	24.3757
632	24.2738
633	24.4563
634	24.1561
635	23.8505
636	23.4471
637	23.7685
638	24.4987
639	24.5860
640	24.3267
641	24.6376
642	23.9868
643	23.1098
644	24.1799
645	23.6733
646	23.6878
647	24.3386
648	23.7685
649	23.7354
650	23.5066
651	24.2976
652	23.6905
653	23.2738
654	23.2672
655	22.6230
656	22.8651
657	23.0780
658	23.6931
659	23.0146
660	22.7566
661	22.9299
662	23.6402
663	23.1561
664	23.1151
665	22.4894
666	22.1283
667	21.4325
668	22.4749
669	22.4471
670	22.4458
671	22.8849
672	22.7169
673	23.0331
674	22.3042
675	22.3122
676	22.2328
677	21.4921
678	21.5939
679	21.2738
680	21.4563
681	21.0595
682	21.3426
683	21.2143
684	21.7857
685	20.3280
686	20.0516
687	20.2024
688	20.4259
689	20.2474
690	20.7765
691	20.6283
692	20.4590
693	20.9101
694	20.9286
695	21.1706
696	20.6706
697	20.7288
698	20.6878
699	20.6217
700	21.3042
701	20.7579
702	20.7804
703	20.3505
704	19.8717
705	20.0675
706	19.2513
707	19.3056
708	19.6534
709	20.0185
710	20.3267
711	19.9008
712	20.4074
713	19.9233
714	19.9550
715	19.4193
716	19.3558
717	19.5860
718	20.3717
719	20.1627
720	20.4643
721	19.7765
722	19.8228
723	20.4669
724	21.0370
725	20.7090
726	20.0291
727	20.1481
728	20.0992
729	19.6627
730	18.7500
731	18.9921
732	19.1217
733	19.2937
734	18.6376
735	18.8849
736	18.6601
737	18.9034
738	20.1667
739	19.2050
740	18.5079
741	19.1243
742	19.0265
743	19.2804
744	17.9947
745	17.8611
746	18.4180
747	18.6521
748	18.6918
749	19.1310
750	18.8267
751	18.0714
752	18.3175
753	18.7209
754	18.9405
755	18.5939
756	18.9206
757	19.1085
758	18.8188
759	19.5556
760	18.1812
761	18.3201
762	18.3135
763	18.7407
764	18.5437
765	18.9206
766	17.8360
767	17.9392
768	18.4339
769	18.0489
770	18.5304
771	19.1587
772	18.3730
773	18.4127
774	18.2579
775	17.5357
776	18.0648
777	17.8108
778	17.7183
779	17.7037
780	17.7897
781	17.8294
782	18.4841
783	17.5450
784	17.9286
785	18.3095
786	18.0238
787	17.4868
788	16.7632
789	17.0093
790	17.0384
791	16.9405
792	17.0516
793	17.8175
794	17.6151
795	18.0542
796	16.8810
797	16.8624
798	17.4788
799	16.8175
800	16.7050
801	16.8016
802	16.1720
803	16.8413
804	16.4630
805	16.5767
806	16.6997
807	17.4180
808	16.7619
809	16.1706
810	16.8519
811	17.2646
812	16.2646
813	15.8823
814	15.9378
815	16.2130
816	16.4616
817	16.9167
818	16.5079
819	15.7116
820	15.8968
821	16.1124
822	15.3796
823	15.1389
824	15.4960
825	15.3214
826	15.8029
827	16.2937
828	15.9630
829	16.3492
830	16.3796
831	15.7553
832	15.3452
833	15.1878
834	15.3161
835	15.1812
836	15.6442
837	15.8333
838	16.2130
839	16.1468
840	16.4233
841	16.5238
842	15.6653
843	15.2513
844	15.0278
845	14.9034
846	14.6217
847	14.3849
848	15.3638
849	14.8651
850	15.1944
851	15.0423
852	15.3254
853	15.3175
854	14.8505
855	15.1310
856	14.3347
857	14.5437
858	15.0714
859	16.0542
860	16.4167
861	16.1878
862	15.6627
863	15.6019
864	15.3638
865	15.3783
866	14.8280
867	15.0833
868	15.5225
869	14.8664
870	14.3307
871	14.5926
872	15.0701
873	14.4537
874	13.9378
875	13.5794
876	14.3677
877	13.5410
878	12.4656
879	13.3399
880	12.9365
881	13.1230
882	12.8360
883	12.6283
884	12.6468
885	12.2063
886	12.4021
887	11.5979
888	12.7857
889	12.6746
890	12.4220
891	12.8862
892	12.5899
893	12.8347
894	12.8651
895	13.0860
896	12.4881
897	12.4405
898	12.2937
899	13.1561
900	12.6164
901	11.7513
902	12.3479
903	12.7103
904	12.7328
905	13.0992
906	12.6164
907	12.5608
908	12.6561
909	13.6243
910	13.6905
911	13.4233
912	14.0053
913	14.4286
914	14.0847
915	14.9034
916	14.4167
917	13.6415
918	13.8585
919	14.7500
920	15.0688
921	16.4021
922	15.4220
923	15.5833
924	14.8214
925	14.1852
926	14.4828
927	14.7579
928	15.9325
929	15.8757
930	16.0635
931	15.5675
932	14.7130
933	13.8135
934	14.8161
935	15.0913
936	15.4008
937	14.8664
938	14.9418
939	14.3135
940	14.1164
941	14.7143
942	14.7672
943	14.0225
944	13.1323
945	12.2804
946	12.1839
947	12.0780
948	12.2950
949	12.3995
950	12.9206
951	13.8452
952	14.5278
953	13.7130
954	12.2553
955	12.2526
956	11.8624
957	11.3426
958	12.0529
959	12.2183
960	12.0106
961	13.5899
