# Supplementary material for: Bicoid gradient formation mechanism and dynamics revealed by protein lifetime analysis
Source: Mol Syst Biol. 2018 Sep 4;14(9):e8355. doi: 10.15252/msb.20188355 (PMC6121778; doi:10.15252/msb.20188355)
Supplement: Supplementary file 7 — Source Data for Figure 5 [file MSB-14-e8355-s006.zip › figure5-data/quantification/Values_emb03_g_t31.txt]

0	157.5829
1	164.2010
2	169.8853
3	179.3928
4	188.7328
5	197.6466
6	207.6273
7	212.9121
8	219.7370
9	222.7605
10	223.2379
11	222.8668
12	222.9933
13	224.3534
14	227.8936
15	233.1893
16	236.7588
17	236.9640
18	242.1466
19	237.9916
20	236.1156
21	232.7379
22	234.4154
23	233.7404
24	232.9305
25	233.4581
26	235.2035
27	239.1625
28	235.3593
29	233.5318
30	232.7898
31	230.9238
32	227.8920
33	226.7169
34	226.9757
35	223.5620
36	222.0184
37	221.1072
38	220.2362
39	218.3484
40	218.7848
41	214.8291
42	213.6809
43	212.0838
44	211.2010
45	212.0276
46	208.9355
47	209.8811
48	209.0335
49	206.7638
50	203.6909
51	202.5603
52	199.2119
53	200.7772
54	199.9975
55	200.2496
56	200.6474
57	199.8442
58	199.9933
59	198.1776
60	196.2655
61	194.3467
62	191.6097
63	190.9866
64	191.0569
65	189.4054
66	188.4263
67	186.5729
68	187.7437
69	186.5360
70	185.6667
71	186.6231
72	186.6608
73	184.8761
74	184.0067
75	184.1424
76	182.0335
77	179.1826
78	178.1181
79	174.4966
80	172.7521
81	172.0796
82	170.8802
83	170.0394
84	169.2806
85	169.1273
86	169.6650
87	169.1374
88	167.6399
89	165.8367
90	162.7018
91	162.6089
92	160.7806
93	160.8953
94	159.6675
95	161.0963
96	163.2320
97	165.6901
98	165.0276
99	162.5720
100	160.2873
101	156.9648
102	155.4925
103	154.0209
104	154.6332
105	154.2169
106	155.3375
107	153.5008
108	154.2579
109	154.3141
110	154.2018
111	155.0946
112	153.7898
113	152.8358
114	151.3752
115	149.7672
116	150.2571
117	149.2487
118	149.0980
119	148.6600
120	149.0293
121	147.5561
122	145.6834
123	145.5544
124	142.6817
125	140.2136
126	139.7395
127	139.4489
128	139.8551
129	141.9171
130	143.8199
131	143.4707
132	144.7404
133	143.3417
134	142.4740
135	141.2245
136	141.7186
137	140.4246
138	139.1633
139	138.6767
140	139.2831
141	140.3878
142	140.6374
143	140.0042
144	140.7236
145	141.6591
146	142.0251
147	140.0729
148	139.4682
149	137.5670
150	135.8710
151	135.1667
152	136.4280
153	137.7178
154	137.5008
155	135.4707
156	134.8702
157	134.9765
158	134.1374
159	135.0946
160	135.2178
161	133.9606
162	132.3149
163	129.5142
164	128.2219
165	126.8794
166	127.9665
167	129.6524
168	130.0963
169	129.9648
170	128.2521
171	126.2345
172	127.3392
173	126.3183
174	124.6809
175	121.3559
176	118.2069
177	115.8878
178	116.4129
179	116.6600
180	118.8526
181	118.1240
182	117.3945
183	117.0737
184	117.8559
185	116.9296
186	114.2538
187	113.1382
188	111.6357
189	110.9774
190	110.3317
191	109.8836
192	110.6181
193	112.7655
194	112.4037
195	113.4807
196	113.1826
197	111.7136
198	109.9288
199	109.7018
200	108.1072
201	106.6415
202	106.4012
203	107.5151
204	106.1080
205	105.9062
206	105.6231
207	104.9472
208	102.8936
209	104.7370
210	103.7420
211	104.2303
212	104.1231
213	102.4481
214	102.2136
215	100.8467
216	100.7085
217	99.9003
218	97.4137
219	96.7755
220	96.2940
221	95.9782
222	96.4037
223	96.6834
224	97.5980
225	97.6156
226	96.1080
227	95.9347
228	94.9280
229	93.8760
230	93.0536
231	92.7638
232	93.1776
233	91.7496
234	92.5017
235	93.7990
236	92.8585
237	92.5033
238	91.2270
239	90.0544
240	88.9271
241	89.0402
242	88.4849
243	87.7630
244	87.3777
245	87.2881
246	88.8853
247	89.1692
248	88.6298
249	86.5503
250	86.6298
251	84.9271
252	85.7186
253	84.9740
254	85.8936
255	86.0737
256	86.7630
257	85.7487
258	85.6558
259	85.8995
260	85.5377
261	84.7261
262	83.0444
263	83.5963
264	83.4246
265	82.4690
266	82.8367
267	83.1709
268	83.7253
269	82.8693
270	81.9866
271	82.8786
272	82.3660
273	81.7956
274	81.7211
275	81.2923
276	80.3400
277	80.2789
278	80.1583
279	79.8501
280	79.1080
281	79.0653
282	77.3074
283	75.7940
284	75.5662
285	76.3040
286	76.9322
287	76.9531
288	76.5536
289	75.9916
290	74.9732
291	74.9640
292	74.6566
293	74.2111
294	72.8953
295	73.7889
296	73.2077
297	73.1633
298	72.8417
299	72.4724
300	72.3241
301	71.9698
302	72.3266
303	72.7856
304	72.0318
305	70.6499
306	69.8735
307	69.3853
308	68.8250
309	68.4414
310	69.4665
311	68.4497
312	68.8250
313	67.6340
314	68.4673
315	67.5293
316	67.2613
317	66.0737
318	65.8534
319	64.8786
320	65.1650
321	64.8970
322	64.9757
323	64.5142
324	63.7764
325	64.7714
326	63.5419
327	63.7730
328	63.7387
329	62.0879
330	60.4238
331	61.7337
332	61.4255
333	61.3216
334	59.8786
335	59.1441
336	59.8484
337	60.0586
338	59.1935
339	58.5218
340	58.3660
341	57.2688
342	57.6700
343	58.7948
344	58.0988
345	58.4012
346	58.7018
347	57.1650
348	58.1214
349	57.2395
350	56.7487
351	57.0285
352	57.1457
353	57.9330
354	58.5821
355	57.5695
356	58.1558
357	56.6047
358	58.4255
359	57.6307
360	57.4933
361	57.2261
362	57.0695
363	57.1298
364	57.1859
365	57.2504
366	57.3643
367	58.3325
368	58.5888
369	58.3325
370	58.7345
371	57.8626
372	58.1348
373	57.2136
374	57.4481
375	56.8794
376	58.0343
377	57.2915
378	57.7881
379	58.2621
380	58.5720
381	57.8032
382	57.2194
383	56.6876
384	56.9874
385	56.8183
386	57.3149
387	56.6541
388	55.6910
389	55.6198
390	55.2605
391	54.9698
392	54.5352
393	54.1173
394	54.7663
395	54.5494
396	53.9070
397	53.4531
398	54.5871
399	51.4229
400	53.9464
401	53.7705
402	52.5469
403	51.3434
404	51.5653
405	50.9983
406	52.4682
407	51.6859
408	52.3618
409	51.1265
410	50.2286
411	50.8735
412	50.4514
413	50.5745
414	51.6013
415	50.4389
416	50.4255
417	49.8174
418	50.4464
419	49.6566
420	49.6080
421	50.2764
422	49.7312
423	49.9967
424	49.1156
425	49.5997
426	48.4296
427	47.9690
428	47.4983
429	48.1248
430	47.7387
431	47.7739
432	47.6265
433	47.6214
434	47.1516
435	46.4246
436	45.7077
437	46.9992
438	46.0477
439	44.6591
440	45.5310
441	44.8250
442	44.4849
443	44.2253
444	44.4757
445	45.1734
446	44.4037
447	44.9213
448	45.7672
449	46.1650
450	45.4288
451	44.1759
452	44.0234
453	43.4271
454	42.7119
455	43.3836
456	43.7211
457	43.9087
458	43.6901
459	43.4732
460	42.8819
461	42.8040
462	42.2152
463	42.6608
464	41.7345
465	41.8258
466	42.0377
467	42.8827
468	42.4070
469	42.5544
470	43.2144
471	41.9255
472	41.2931
473	40.1926
474	40.5687
475	39.9472
476	40.6625
477	39.8199
478	39.5712
479	39.1843
480	39.7161
481	39.5812
482	39.9514
483	40.1901
484	39.9003
485	39.5494
486	39.6868
487	40.4104
488	40.1625
489	39.4564
490	40.2270
491	40.4003
492	41.0745
493	41.8844
494	41.4941
495	40.8911
496	40.8208
497	39.7127
498	38.7588
499	38.0586
500	37.9841
501	38.6616
502	37.8693
503	38.0628
504	39.3208
505	38.0637
506	37.4715
507	37.6214
508	37.0511
509	36.5595
510	36.8317
511	36.2714
512	37.0033
513	37.4732
514	37.7873
515	37.9858
516	36.7663
517	37.2420
518	36.5444
519	34.6533
520	34.9933
521	35.0553
522	35.2379
523	34.8610
524	35.3576
525	35.5838
526	36.3099
527	35.6198
528	35.3417
529	35.1390
530	35.0536
531	34.7521
532	34.3961
533	35.1214
534	35.1156
535	34.9255
536	34.7839
537	34.7379
538	34.8434
539	34.5988
540	34.5226
541	34.0427
542	33.8492
543	34.4640
544	35.2462
545	34.7044
546	34.9229
547	34.2161
548	33.9832
549	33.9229
550	33.9807
551	34.4171
552	33.6290
553	33.8250
554	33.8760
555	33.2571
556	33.7931
557	34.1558
558	33.4338
559	33.4749
560	32.8786
561	32.9632
562	32.5637
563	32.9874
564	32.2169
565	31.4866
566	31.9121
567	31.4221
568	32.6248
569	33.0201
570	32.7588
571	32.9933
572	31.8250
573	31.5209
574	30.8124
575	30.7672
576	30.1131
577	30.4104
578	30.3836
579	30.2245
580	30.6968
581	31.0092
582	30.5553
583	30.0302
584	30.1415
585	30.1566
586	29.9355
587	30.1826
588	30.2948
589	30.9632
590	30.3827
591	29.8451
592	30.2286
593	29.3752
594	29.3384
595	29.6441
596	29.1508
597	29.8786
598	29.0854
599	28.8610
600	29.2152
601	28.9514
602	29.2588
603	28.9648
604	28.9045
605	29.5678
606	29.9196
607	29.4682
608	29.6508
609	29.1566
610	29.2203
611	28.4657
612	28.7286
613	28.1683
614	28.4900
615	28.9573
616	28.8878
617	28.3191
618	29.3894
619	29.5184
620	29.3467
621	28.8543
622	28.3526
623	27.9439
624	28.2864
625	28.0687
626	28.0905
627	28.6206
628	28.4548
629	28.0486
630	28.4933
631	28.8786
632	29.0302
633	28.8317
634	28.4112
635	28.7328
636	28.7052
637	29.2454
638	29.4548
639	29.0511
640	28.6080
641	28.5653
642	28.2596
643	27.8936
644	27.9715
645	27.4975
646	27.7487
647	28.0151
648	27.3903
649	27.5436
650	27.5544
651	28.1491
652	27.8317
653	26.4925
654	27.2915
655	26.9590
656	27.1901
657	27.0352
658	27.1734
659	26.5762
660	26.8317
661	26.6792
662	26.9832
663	26.4925
664	26.3392
665	26.2236
666	25.7915
667	24.8116
668	25.6005
669	25.7127
670	25.4992
671	25.6147
672	24.7538
673	25.4028
674	25.6884
675	25.6575
676	25.8660
677	25.9497
678	25.3802
679	25.1474
680	25.2186
681	25.0754
682	24.9816
683	24.4012
684	24.5310
685	23.9950
686	24.1039
687	23.7228
688	23.8978
689	23.9824
690	24.1776
691	23.2504
692	23.9623
693	24.0444
694	24.0980
695	24.0469
696	23.8752
697	23.6566
698	23.6499
699	23.4104
700	23.2236
701	23.7454
702	23.9112
703	23.7270
704	24.0854
705	23.4698
706	22.9129
707	23.0159
708	22.7144
709	22.6508
710	22.7797
711	23.6407
712	23.8300
713	23.7781
714	24.4648
715	23.3551
716	22.7806
717	22.8576
718	22.1750
719	21.6993
720	22.3476
721	22.4975
722	22.8283
723	23.0452
724	23.8643
725	24.1977
726	24.2370
727	23.8074
728	23.8459
729	23.0720
730	22.8894
731	22.2621
732	22.6725
733	22.4765
734	22.2027
735	22.8786
736	22.3534
737	23.4204
738	23.9891
739	23.5285
740	22.8685
741	22.4112
742	21.7672
743	21.4640
744	21.3183
745	22.1424
746	22.8719
747	22.6374
748	22.9372
749	23.1147
750	22.9514
751	23.0310
752	22.8007
753	21.9573
754	22.1122
755	21.4673
756	22.0762
757	22.0662
758	22.3886
759	21.9447
760	21.3760
761	20.7848
762	20.5586
763	20.3124
764	20.0829
765	20.5327
766	20.6843
767	21.0293
768	21.4263
769	21.4673
770	21.8601
771	21.6600
772	20.3827
773	20.2655
774	19.9054
775	20.0084
776	20.2504
777	21.0008
778	21.5946
779	22.1658
780	22.4950
781	21.8342
782	21.6625
783	21.3777
784	20.9171
785	20.1717
786	19.5419
787	18.7404
788	19.4062
789	19.6323
790	19.4188
791	18.9087
792	19.7730
793	21.0226
794	21.0754
795	21.0653
796	20.3258
797	19.5519
798	19.0863
799	19.3760
800	19.4221
801	18.9162
802	19.2395
803	19.5854
804	19.8987
805	20.4280
806	20.5896
807	20.3358
808	19.3434
809	18.9983
810	19.2010
811	19.5821
812	19.9330
813	19.6951
814	19.1005
815	19.5595
816	18.8358
817	19.6030
818	19.6541
819	19.5142
820	19.4255
821	18.8811
822	18.6524
823	18.6893
824	18.8702
825	19.2881
826	19.8970
827	20.0159
828	19.5863
829	19.0100
830	18.9523
831	19.1642
832	19.2906
833	18.9941
834	18.4037
835	18.1642
836	18.6298
837	19.0771
838	19.1156
839	19.1767
840	17.8342
841	18.8241
842	18.3132
843	17.5712
844	18.3358
845	18.8878
846	17.4523
847	17.8057
848	17.6147
849	18.3534
850	17.7320
851	17.5025
852	16.8936
853	16.9967
854	16.9606
855	16.7136
856	17.0938
857	17.3492
858	17.8601
859	17.2923
860	17.0276
861	16.7722
862	17.0444
863	16.4539
864	15.9657
865	16.5544
866	16.2437
867	16.3811
868	16.3886
869	16.3702
870	16.0377
871	15.7814
872	17.2035
873	16.5662
874	16.8534
875	16.7152
876	15.8961
877	15.6307
878	15.9296
879	16.4707
880	15.4983
881	15.9489
882	15.3551
883	15.8777
884	15.9095
885	16.0109
886	15.4472
887	15.2219
888	14.7010
889	15.4246
890	15.2990
891	15.4070
892	15.7219
893	15.6700
894	14.9757
895	15.4900
896	15.3425
897	15.7169
898	16.1281
899	16.2295
900	16.0980
901	15.5913
902	15.2613
903	14.8392
904	14.9782
905	15.0436
906	15.9070
907	16.7412
908	16.8576
909	16.4950
910	16.0427
911	15.9447
912	15.6248
913	15.8342
914	15.5678
915	16.2194
916	16.8920
917	16.7714
918	17.3727
919	16.8819
920	16.2990
921	16.7755
922	15.8518
923	16.6943
924	16.2404
925	16.9439
926	17.2136
927	17.8199
928	17.4112
929	17.4732
930	17.2906
931	16.5318
932	17.6390
933	16.7948
934	17.1265
935	17.6524
936	17.5209
937	17.5168
938	16.0946
939	16.7881
940	16.4992
941	16.4238
942	17.0687
943	16.7705
944	15.8216
945	16.5436
946	16.8601
947	17.6600
948	18.7755
949	17.7320
950	17.3794
951	17.4682
952	16.8233
953	16.5360
954	15.5318
955	15.2630
956	15.0938
957	14.5628
958	14.6776
959	13.7697
960	14.0025
961	15.2412
