# Supplementary material for: Bicoid gradient formation mechanism and dynamics revealed by protein lifetime analysis
Source: Mol Syst Biol. 2018 Sep 4;14(9):e8355. doi: 10.15252/msb.20188355 (PMC6121778; doi:10.15252/msb.20188355)
Supplement: Supplementary file 7 — Source Data for Figure 5 [file MSB-14-e8355-s006.zip › figure5-data/quantification/Values_emb03_g_t32.txt]

0	141.2973
1	149.0034
2	155.5402
3	162.9925
4	171.6055
5	180.8049
6	190.0553
7	200.1239
8	209.2831
9	215.9221
10	219.6390
11	220.2513
12	218.0293
13	215.3928
14	216.8492
15	220.9682
16	226.4883
17	228.3920
18	230.6022
19	229.7060
20	228.2571
21	228.1122
22	227.4598
23	233.2655
24	233.4481
25	231.5385
26	229.2889
27	227.4179
28	227.1692
29	223.7655
30	221.2513
31	222.7513
32	222.2102
33	222.6985
34	224.2052
35	222.2144
36	218.1516
37	215.3652
38	212.8442
39	210.3266
40	210.8425
41	209.5126
42	208.2077
43	207.3702
44	205.8811
45	205.4246
46	203.4698
47	202.3643
48	200.5595
49	200.5502
50	201.0528
51	200.9757
52	196.9673
53	194.7647
54	193.5687
55	195.5084
56	194.9137
57	195.2806
58	194.3065
59	192.1466
60	188.0946
61	187.4690
62	184.6466
63	183.4740
64	185.4983
65	185.1072
66	187.4271
67	183.6181
68	181.7286
69	180.5310
70	176.8400
71	176.0235
72	177.8224
73	177.1491
74	175.4313
75	176.1055
76	176.6533
77	177.7697
78	174.8911
79	173.0126
80	172.1583
81	170.2370
82	168.6650
83	167.8886
84	165.4765
85	162.4087
86	163.9640
87	163.2663
88	166.1616
89	164.5310
90	163.2647
91	160.0762
92	158.4992
93	156.9414
94	155.4866
95	154.6926
96	157.0662
97	158.2018
98	159.6683
99	159.9246
100	159.0670
101	157.4146
102	156.9950
103	154.9866
104	155.2119
105	154.4280
106	153.3392
107	151.9112
108	153.1482
109	155.2144
110	154.1122
111	154.7814
112	153.5193
113	150.1993
114	148.4883
115	147.7613
116	147.8660
117	146.4933
118	146.9456
119	146.4095
120	146.7747
121	143.9992
122	143.9221
123	144.4112
124	142.5687
125	140.2270
126	138.6968
127	136.7772
128	137.3199
129	135.9682
130	136.9439
131	138.4774
132	140.0042
133	140.1717
134	142.7253
135	143.3635
136	139.4439
137	139.0452
138	136.1223
139	135.4740
140	135.6415
141	135.7178
142	135.7605
143	137.0494
144	137.5092
145	137.4899
146	136.5620
147	135.2630
148	136.3769
149	134.8492
150	132.9782
151	129.8317
152	128.0310
153	127.7328
154	127.7571
155	127.2881
156	129.5017
157	131.1407
158	130.2789
159	129.5871
160	128.4899
161	130.3250
162	129.7982
163	126.5050
164	125.2889
165	121.8082
166	121.0913
167	119.8266
168	119.6926
169	121.7270
170	122.1164
171	122.1030
172	122.2228
173	121.2605
174	119.1424
175	120.7663
176	118.4104
177	118.1750
178	115.6960
179	114.3668
180	113.3844
181	112.6767
182	111.5184
183	113.4112
184	113.7069
185	113.9849
186	114.5712
187	116.2211
188	114.9648
189	113.2806
190	111.3107
191	108.7261
192	109.1390
193	110.1340
194	108.7831
195	108.2387
196	108.6382
197	110.5645
198	111.6441
199	111.1290
200	111.0838
201	109.2085
202	108.0000
203	107.9397
204	107.2228
205	107.7144
206	107.3869
207	105.9883
208	105.4866
209	104.6524
210	104.6156
211	103.7018
212	104.3677
213	102.9632
214	102.9531
215	103.5168
216	102.2194
217	101.4824
218	100.5444
219	99.1524
220	98.0838
221	97.2504
222	96.1164
223	96.7563
224	97.0410
225	96.0938
226	97.6767
227	100.0033
228	98.7864
229	98.4900
230	97.1993
231	95.0628
232	95.6131
233	93.9849
234	95.1616
235	95.6265
236	95.8367
237	95.9045
238	95.5100
239	94.0469
240	93.7471
241	92.7245
242	91.7437
243	90.4782
244	90.0126
245	88.7471
246	89.4506
247	89.8384
248	91.0084
249	90.8836
250	90.2002
251	88.9724
252	87.4941
253	86.9322
254	86.8878
255	86.3099
256	86.4028
257	86.3677
258	86.5000
259	87.1675
260	87.1290
261	86.7680
262	85.1776
263	85.0863
264	84.5494
265	83.8049
266	82.8869
267	81.7353
268	82.3476
269	82.5963
270	82.3291
271	82.7873
272	82.3325
273	82.5570
274	82.2320
275	82.5159
276	80.6265
277	80.1884
278	81.3325
279	79.6030
280	78.6960
281	78.7563
282	78.9012
283	77.7085
284	78.2956
285	77.5084
286	76.5804
287	77.3903
288	76.7446
289	77.5536
290	74.4765
291	74.0544
292	74.0327
293	74.3601
294	72.9983
295	73.0704
296	73.6951
297	72.3392
298	73.6960
299	73.5235
300	73.8007
301	72.3861
302	73.7437
303	71.8023
304	72.6583
305	71.3903
306	71.5008
307	70.8208
308	70.0544
309	70.0000
310	70.5427
311	69.3015
312	69.6022
313	69.0168
314	67.8677
315	67.1633
316	66.4539
317	67.0854
318	66.5226
319	65.8425
320	65.7136
321	65.3325
322	65.5879
323	63.6072
324	64.3777
325	63.7663
326	64.0159
327	63.8760
328	63.5519
329	63.4849
330	62.2245
331	62.5569
332	61.8400
333	61.8149
334	61.7998
335	60.8459
336	58.7420
337	58.7864
338	57.9380
339	58.3149
340	58.1583
341	57.6340
342	57.0368
343	58.1290
344	57.7387
345	58.1047
346	58.4891
347	57.5008
348	58.2454
349	57.4933
350	57.3057
351	56.9749
352	56.8023
353	56.9807
354	56.7831
355	57.3585
356	57.3643
357	57.5084
358	57.6181
359	57.3744
360	57.7873
361	58.2990
362	58.1935
363	57.8367
364	56.6700
365	57.1064
366	57.2186
367	58.2730
368	57.9020
369	58.3308
370	58.9188
371	57.9698
372	57.5419
373	57.1926
374	56.9916
375	57.5946
376	57.1985
377	57.3652
378	57.8442
379	58.4137
380	59.1650
381	58.3174
382	57.8384
383	58.5109
384	57.8300
385	56.0410
386	56.1415
387	55.1759
388	55.2479
389	55.1256
390	55.7479
391	55.6047
392	56.1784
393	54.6290
394	54.6968
395	54.2245
396	53.1549
397	53.8886
398	54.4606
399	54.7420
400	54.3082
401	54.8199
402	53.9564
403	53.4908
404	52.1030
405	51.2529
406	52.1365
407	51.1616
408	51.6893
409	51.6365
410	50.3710
411	50.5084
412	50.2446
413	48.7303
414	50.4941
415	49.4564
416	50.4539
417	49.0101
418	49.3224
419	48.8476
420	48.3492
421	48.8467
422	48.6189
423	48.8090
424	48.5603
425	48.3518
426	48.5477
427	47.4816
428	47.1474
429	47.1876
430	46.8116
431	46.3760
432	46.6089
433	46.6600
434	47.1826
435	46.3384
436	45.9925
437	46.2856
438	45.6307
439	44.8777
440	44.3585
441	43.9037
442	44.4925
443	44.2412
444	44.6700
445	44.2822
446	44.2119
447	44.8869
448	44.7320
449	45.0117
450	44.7429
451	43.9255
452	43.9012
453	44.0787
454	42.2730
455	42.7052
456	43.1089
457	43.1114
458	42.6022
459	42.8794
460	43.1265
461	42.9389
462	42.2596
463	41.3635
464	41.1742
465	41.9162
466	41.5352
467	41.3601
468	41.6248
469	41.2010
470	41.5955
471	41.2161
472	40.9129
473	40.2554
474	40.4296
475	39.7245
476	40.3308
477	39.7069
478	39.0704
479	38.9162
480	39.3141
481	39.4447
482	39.7085
483	40.5804
484	40.0101
485	40.1499
486	39.1750
487	39.4958
488	39.7462
489	39.0796
490	38.6817
491	39.5762
492	39.6415
493	40.0209
494	40.4456
495	40.4405
496	40.4062
497	39.3777
498	37.7136
499	38.0385
500	38.3660
501	38.2613
502	37.6466
503	37.6198
504	38.0084
505	37.5201
506	37.5377
507	37.6826
508	36.5084
509	36.2504
510	35.9757
511	35.8945
512	36.2446
513	37.0419
514	37.1960
515	38.0368
516	37.7211
517	37.8049
518	38.0938
519	36.1189
520	36.1784
521	35.8576
522	35.7655
523	34.9146
524	35.8082
525	36.0603
526	35.9941
527	35.6533
528	35.9054
529	36.0042
530	35.4598
531	34.8769
532	34.8283
533	34.7529
534	35.2571
535	34.9431
536	35.0494
537	35.2312
538	35.6030
539	35.2462
540	34.6918
541	34.7504
542	33.8677
543	33.9640
544	34.6910
545	35.1131
546	35.0637
547	35.6868
548	34.5645
549	34.9213
550	35.0829
551	34.2002
552	34.2018
553	34.1625
554	34.0779
555	33.7621
556	34.2035
557	34.2588
558	33.6307
559	34.0109
560	33.3526
561	33.4774
562	33.6809
563	33.8936
564	32.9204
565	32.6248
566	33.0838
567	32.2462
568	32.0821
569	32.6265
570	32.4221
571	32.3392
572	31.9062
573	31.8417
574	30.9464
575	31.0260
576	30.3953
577	30.4246
578	30.3040
579	30.5921
580	30.8250
581	31.1918
582	30.7144
583	30.6340
584	30.3325
585	30.3333
586	29.8794
587	30.1206
588	29.9389
589	29.9305
590	29.9238
591	30.1064
592	29.6273
593	29.8593
594	28.9430
595	29.4590
596	29.0838
597	29.0494
598	28.3668
599	29.2111
600	29.2119
601	28.2245
602	28.2663
603	28.6734
604	28.0243
605	28.8166
606	28.8693
607	28.4422
608	28.9322
609	28.5544
610	28.6759
611	27.9028
612	28.7797
613	27.7538
614	28.3886
615	28.8819
616	28.7261
617	28.3350
618	28.2714
619	27.9322
620	28.1575
621	27.9439
622	27.9824
623	27.3199
624	27.6809
625	26.9615
626	27.4162
627	27.1382
628	26.9824
629	26.9497
630	27.2529
631	27.4925
632	27.0695
633	27.7688
634	26.7873
635	27.1039
636	26.5812
637	27.4824
638	27.6307
639	27.0126
640	27.0452
641	27.0268
642	26.4531
643	26.1843
644	26.3769
645	26.1223
646	25.9648
647	26.5176
648	25.7328
649	26.2420
650	26.1449
651	26.8936
652	26.3409
653	25.8869
654	25.6382
655	25.4213
656	25.2161
657	25.8794
658	26.2839
659	25.9012
660	26.2739
661	26.3317
662	25.8484
663	25.9372
664	25.8551
665	25.0360
666	24.4908
667	25.1466
668	25.4062
669	25.4673
670	25.6926
671	24.9900
672	24.9414
673	23.8936
674	24.2580
675	24.4137
676	24.8384
677	24.3618
678	24.3409
679	23.8953
680	24.4137
681	24.2923
682	24.5050
683	23.9765
684	23.8853
685	23.4489
686	23.5578
687	23.4849
688	23.5586
689	23.9246
690	24.3250
691	23.6642
692	23.5829
693	23.3585
694	23.4615
695	24.3928
696	23.9933
697	23.7211
698	23.3752
699	23.3819
700	23.7471
701	24.0687
702	24.3099
703	24.0176
704	23.8400
705	23.4900
706	23.8836
707	23.2814
708	22.9514
709	23.0804
710	22.7487
711	22.6893
712	22.6600
713	22.7178
714	23.5603
715	23.2563
716	23.4070
717	23.5477
718	23.3007
719	22.6307
720	22.6725
721	21.8953
722	22.3936
723	22.4807
724	23.0318
725	23.1558
726	23.0142
727	23.4757
728	23.5260
729	23.1960
730	23.4121
731	23.3283
732	22.2688
733	22.2596
734	21.3961
735	21.2529
736	21.6491
737	22.2814
738	23.0687
739	23.5503
740	23.3057
741	22.6851
742	22.3719
743	21.8023
744	21.3727
745	21.0561
746	21.3970
747	21.9690
748	22.0159
749	21.8601
750	21.9916
751	21.9774
752	22.1935
753	20.9715
754	20.6910
755	20.6214
756	21.5000
757	21.9188
758	22.1290
759	21.9430
760	21.3802
761	21.4975
762	20.8057
763	20.4196
764	19.6298
765	19.8970
766	20.6482
767	21.2328
768	21.0553
769	20.7203
770	21.0343
771	20.5879
772	19.3786
773	19.5025
774	18.7027
775	19.1256
776	20.1039
777	20.8409
778	21.5025
779	21.1206
780	21.6248
781	21.4623
782	21.9715
783	21.0511
784	21.2546
785	20.6005
786	19.5528
787	19.2613
788	19.4070
789	19.7194
790	19.5603
791	19.5946
792	19.2018
793	19.8149
794	20.4707
795	20.7529
796	20.0444
797	19.6340
798	18.6843
799	18.4137
800	19.3618
801	19.7764
802	20.2982
803	20.0821
804	20.2822
805	19.9188
806	19.8894
807	20.3275
808	19.1089
809	19.0779
810	19.3166
811	19.4305
812	19.7094
813	19.0226
814	18.9673
815	19.5117
816	19.1524
817	19.6943
818	18.6700
819	17.8559
820	18.0394
821	18.6901
822	18.8141
823	19.0503
824	18.9950
825	18.4858
826	18.4506
827	18.9012
828	19.0670
829	19.3995
830	18.8208
831	18.6935
832	18.4606
833	18.2563
834	18.2320
835	18.3107
836	18.6499
837	18.7119
838	19.4330
839	18.7362
840	18.1424
841	18.0084
842	17.6030
843	17.7278
844	18.1348
845	18.4757
846	18.2454
847	17.8568
848	17.1298
849	17.2764
850	16.5762
851	16.4983
852	16.2688
853	16.6784
854	17.1273
855	17.1508
856	17.3702
857	17.0570
858	17.2454
859	16.9765
860	16.7663
861	16.2060
862	16.9263
863	16.6072
864	16.9590
865	16.3819
866	16.4137
867	16.0561
868	15.8543
869	15.9707
870	15.7956
871	15.8811
872	16.2462
873	15.8995
874	16.4698
875	15.9322
876	15.3358
877	15.5503
878	15.0771
879	15.8342
880	15.5888
881	15.6365
882	16.3601
883	16.1851
884	15.1759
885	14.8141
886	14.3551
887	14.9564
888	15.3685
889	15.2546
890	15.1432
891	14.7379
892	15.5444
893	15.2730
894	14.7596
895	15.0620
896	15.5586
897	15.9791
898	14.8568
899	15.1826
900	15.4079
901	15.1332
902	15.0511
903	15.3961
904	14.3635
905	15.1164
906	16.0268
907	15.6767
908	15.4263
909	15.4246
910	15.1533
911	15.2580
912	14.2412
913	15.2697
914	15.4296
915	16.3007
916	16.9363
917	17.0276
918	15.9070
919	15.8576
920	15.4824
921	15.7982
922	15.6064
923	15.8233
924	15.2487
925	15.5503
926	15.5092
927	15.1516
928	15.4330
929	15.8953
930	16.1039
931	16.5519
932	16.2203
933	15.8551
934	15.8291
935	15.9832
936	15.6817
937	16.3643
938	15.3442
939	15.2178
940	15.6323
941	16.1558
942	15.9740
943	16.5729
944	15.9422
945	15.9958
946	16.5637
947	16.8719
948	16.6893
949	16.5503
950	16.3333
951	16.9523
952	16.2814
953	16.3300
954	16.6022
955	15.9631
956	16.5461
957	15.3727
958	15.0804
959	15.3735
960	15.3467
961	16.2035
