# Supplementary material for: Bicoid gradient formation mechanism and dynamics revealed by protein lifetime analysis
Source: Mol Syst Biol. 2018 Sep 4;14(9):e8355. doi: 10.15252/msb.20188355 (PMC6121778; doi:10.15252/msb.20188355)
Supplement: Supplementary file 7 — Source Data for Figure 5 [file MSB-14-e8355-s006.zip › figure5-data/quantification/Values_emb03_g_t33.txt]

0	126.7965
1	132.6189
2	136.9389
3	145.0729
4	153.6683
5	158.3869
6	167.8350
7	178.4246
8	185.6214
9	196.8091
10	203.5678
11	208.7931
12	212.7680
13	210.1315
14	208.6374
15	209.5821
16	213.5000
17	216.6064
18	219.4707
19	221.9028
20	223.9640
21	223.4858
22	221.9045
23	221.6541
24	222.9832
25	223.3333
26	225.4196
27	224.5025
28	221.3049
29	219.4037
30	217.3107
31	216.5427
32	214.5511
33	217.4439
34	216.0754
35	215.8199
36	213.8250
37	213.1943
38	209.6131
39	205.3702
40	202.4037
41	199.3358
42	199.8250
43	201.1005
44	202.8124
45	203.5000
46	203.6901
47	202.4355
48	198.9012
49	198.8928
50	197.0469
51	197.7044
52	193.1298
53	193.4313
54	194.6131
55	193.3467
56	196.5335
57	197.6332
58	194.5888
59	195.3710
60	193.4296
61	192.5352
62	188.0168
63	183.5151
64	181.2772
65	181.7722
66	182.4112
67	184.6139
68	185.5879
69	185.2848
70	184.8082
71	183.1868
72	184.0477
73	179.6508
74	178.5025
75	174.5444
76	171.7571
77	174.7856
78	174.5536
79	176.6013
80	178.3719
81	176.5226
82	174.9045
83	173.7404
84	170.6482
85	168.4673
86	164.0335
87	162.1482
88	161.4874
89	163.0980
90	164.0134
91	164.4028
92	163.3317
93	159.9405
94	160.1039
95	158.5595
96	158.1700
97	156.6935
98	157.6198
99	159.7789
100	159.4941
101	161.3601
102	161.2136
103	160.6139
104	159.0511
105	158.3903
106	157.0092
107	157.5209
108	154.8794
109	154.7973
110	153.5854
111	153.9740
112	153.8752
113	153.4791
114	151.6516
115	150.6842
116	149.1600
117	146.1960
118	146.3769
119	144.4162
120	145.5846
121	146.0435
122	145.5905
123	143.5670
124	141.5804
125	139.0955
126	137.5771
127	137.0109
128	136.2915
129	134.7437
130	133.8911
131	133.7613
132	134.5059
133	137.9271
134	137.6658
135	139.5829
136	138.6424
137	139.3467
138	136.8786
139	137.3308
140	136.1022
141	136.0059
142	133.5025
143	132.3559
144	134.5318
145	133.5528
146	135.4498
147	136.3802
148	137.2245
149	135.5176
150	133.6750
151	132.1600
152	132.3668
153	129.7144
154	127.2312
155	126.8643
156	126.0302
157	127.0092
158	129.1499
159	131.8853
160	130.8199
161	129.0771
162	128.0251
163	125.9481
164	125.3409
165	124.2178
166	122.2345
167	123.2797
168	119.8534
169	119.4355
170	116.6114
171	118.0645
172	119.5720
173	121.4774
174	121.6390
175	120.7940
176	119.3568
177	118.2529
178	116.8844
179	117.7806
180	114.4204
181	115.8492
182	113.5896
183	114.7739
184	114.4397
185	115.6449
186	115.8668
187	115.8744
188	116.1960
189	116.6424
190	114.8484
191	114.9012
192	112.8224
193	112.3384
194	111.2546
195	110.7102
196	112.1022
197	110.3392
198	110.2856
199	109.3794
200	110.0335
201	109.8802
202	109.9020
203	110.6399
204	109.7965
205	109.0503
206	108.0770
207	106.9028
208	105.8693
209	106.7881
210	106.2730
211	105.9355
212	105.1382
213	104.3668
214	103.8132
215	104.1273
216	103.8777
217	103.6265
218	103.2672
219	101.9280
220	102.1189
221	100.5017
222	99.1315
223	97.0888
224	97.7379
225	97.7889
226	97.9807
227	98.1918
228	99.0251
229	99.7722
230	99.5787
231	98.1064
232	97.8325
233	96.5343
234	95.1943
235	95.8576
236	97.2839
237	96.7454
238	96.1566
239	96.4925
240	96.7973
241	96.6683
242	95.7923
243	95.0720
244	94.0427
245	92.7621
246	90.8484
247	91.4506
248	91.5729
249	92.4087
250	93.2312
251	93.9213
252	92.2848
253	90.1809
254	90.3693
255	89.9372
256	90.2781
257	89.8442
258	88.9556
259	89.9539
260	89.9749
261	90.8794
262	91.2328
263	88.9305
264	87.3861
265	87.1943
266	87.0025
267	86.6901
268	85.6482
269	85.7320
270	86.6131
271	85.7035
272	85.7085
273	85.1616
274	84.9698
275	84.6298
276	84.9338
277	84.8970
278	83.8618
279	81.7328
280	83.2152
281	83.3819
282	83.0586
283	81.3660
284	80.9188
285	79.7362
286	79.6156
287	79.1508
288	79.0419
289	78.6482
290	77.3317
291	78.5770
292	78.6022
293	77.4121
294	77.2379
295	76.8794
296	76.3928
297	76.0427
298	77.4129
299	76.9288
300	75.7278
301	76.7094
302	76.7529
303	75.9975
304	75.2353
305	74.4020
306	74.3987
307	74.5285
308	73.7513
309	73.6399
310	73.5318
311	73.1248
312	72.6591
313	71.5645
314	71.0687
315	70.3082
316	70.0561
317	70.1315
318	70.0218
319	68.3752
320	67.7077
321	67.8157
322	67.1357
323	66.7161
324	65.6315
325	65.4665
326	65.4548
327	64.9925
328	64.9799
329	64.7998
330	64.4003
331	64.7655
332	63.9874
333	63.5712
334	62.9447
335	61.8794
336	61.7822
337	61.3501
338	60.5771
339	59.5260
340	59.3233
341	59.0586
342	59.2956
343	59.4003
344	59.3199
345	59.0101
346	58.9883
347	57.4313
348	58.0218
349	57.3417
350	57.2094
351	57.6541
352	58.2178
353	58.3827
354	58.2446
355	57.9020
356	57.7571
357	57.8442
358	58.6273
359	58.0368
360	58.6843
361	58.6734
362	58.8065
363	58.4983
364	57.6022
365	58.0578
366	57.9665
367	57.8568
368	57.5209
369	57.6482
370	58.0461
371	58.0276
372	58.9313
373	58.6482
374	59.3911
375	58.6223
376	58.0176
377	57.6499
378	58.3132
379	58.4422
380	58.7990
381	58.2898
382	57.4062
383	57.8241
384	57.4908
385	56.9196
386	56.5410
387	55.3325
388	55.1030
389	54.6114
390	55.9883
391	56.0838
392	56.3802
393	54.7956
394	55.5117
395	54.7010
396	53.5452
397	53.2647
398	53.9313
399	52.7906
400	52.7270
401	53.5486
402	52.4941
403	52.8509
404	52.9615
405	52.3760
406	51.9464
407	50.9204
408	51.4121
409	49.9255
410	50.0946
411	49.6499
412	49.8057
413	49.5117
414	51.1750
415	49.6968
416	50.1524
417	49.6926
418	49.3040
419	49.4481
420	49.2789
421	48.9975
422	47.9682
423	47.7127
424	48.9171
425	48.2705
426	48.7663
427	47.7387
428	46.5653
429	46.6884
430	45.5561
431	45.0436
432	45.9883
433	45.7621
434	45.2069
435	45.3953
436	45.2965
437	45.4715
438	44.8710
439	44.1549
440	43.9791
441	42.8777
442	42.7529
443	43.1281
444	43.5209
445	43.8451
446	44.0285
447	43.5101
448	43.6139
449	43.6734
450	43.7479
451	43.0285
452	43.2982
453	42.7395
454	41.2848
455	41.4648
456	41.6323
457	42.7437
458	42.1223
459	41.8635
460	42.9079
461	41.9422
462	41.9908
463	41.4330
464	40.7931
465	42.0812
466	41.7077
467	41.4824
468	41.9489
469	41.6214
470	41.6248
471	41.8224
472	41.2044
473	40.4799
474	40.0737
475	39.4280
476	40.0352
477	39.3509
478	39.9849
479	39.2822
480	40.0427
481	39.8953
482	39.4556
483	40.1667
484	39.5000
485	39.9983
486	39.8241
487	39.3032
488	38.7680
489	39.3534
490	39.1742
491	39.1541
492	39.4992
493	39.3660
494	40.0905
495	39.6214
496	38.8049
497	39.1080
498	38.3652
499	37.7663
500	37.6482
501	37.9958
502	37.2722
503	36.1675
504	37.4673
505	36.8425
506	37.0486
507	36.8090
508	35.9447
509	35.9221
510	35.3836
511	35.6457
512	35.5972
513	36.8760
514	37.1122
515	36.5762
516	36.2571
517	36.7044
518	35.9012
519	35.3199
520	35.0888
521	34.3794
522	35.7111
523	34.5209
524	35.3853
525	35.0812
526	36.4389
527	35.6332
528	35.1600
529	35.9154
530	35.0059
531	34.7822
532	34.5126
533	34.3685
534	35.4858
535	34.6776
536	34.5963
537	35.0477
538	34.2312
539	34.2077
540	33.5846
541	33.8208
542	33.8610
543	33.7320
544	34.7437
545	34.4129
546	34.3911
547	35.3375
548	34.4523
549	34.5628
550	34.2496
551	34.3183
552	34.2881
553	34.5561
554	34.3132
555	33.6449
556	34.1055
557	33.9313
558	33.5544
559	34.5059
560	33.6390
561	34.4087
562	32.8015
563	33.6206
564	33.1725
565	33.0762
566	32.8308
567	32.9724
568	32.7077
569	32.6357
570	32.2755
571	32.1013
572	31.8442
573	31.3333
574	30.3978
575	30.9481
576	30.6943
577	30.5578
578	31.2161
579	31.0352
580	31.1482
581	31.3358
582	30.2772
583	30.1156
584	29.9933
585	29.9204
586	29.5829
587	30.3534
588	29.8568
589	30.0913
590	30.1943
591	29.5846
592	29.5570
593	29.0176
594	29.3023
595	28.7454
596	28.2889
597	28.9456
598	28.4188
599	29.3576
600	29.2672
601	28.4003
602	28.4900
603	28.3308
604	28.0226
605	28.3827
606	27.7688
607	27.6926
608	28.1323
609	28.0226
610	28.4405
611	27.2931
612	27.7990
613	27.7998
614	28.3585
615	27.9564
616	27.9883
617	27.7245
618	27.4556
619	27.4003
620	27.3760
621	27.8643
622	27.8618
623	27.7638
624	27.5067
625	27.2797
626	27.7764
627	27.7404
628	27.5050
629	27.2178
630	27.0310
631	27.5486
632	26.6767
633	27.3459
634	26.6164
635	26.8760
636	26.9623
637	27.4648
638	27.6750
639	26.9121
640	26.2127
641	26.1181
642	25.1064
643	25.2404
644	25.8157
645	25.2119
646	25.5209
647	25.8710
648	26.2010
649	25.9389
650	25.8283
651	25.6692
652	25.8752
653	25.0729
654	25.4673
655	25.3124
656	25.2889
657	25.6240
658	26.1876
659	25.9288
660	26.2446
661	26.4774
662	25.7178
663	25.2437
664	25.7529
665	25.0226
666	24.9070
667	24.5008
668	24.7404
669	25.3049
670	24.7722
671	25.3291
672	24.6298
673	24.7856
674	24.4724
675	24.2395
676	24.5695
677	24.3208
678	24.9648
679	24.4162
680	23.7328
681	24.0603
682	24.0117
683	23.6792
684	23.3961
685	23.4799
686	23.9355
687	24.1901
688	23.8434
689	24.2462
690	23.9665
691	23.5905
692	23.5385
693	22.6675
694	23.0486
695	23.0804
696	22.9992
697	22.9447
698	22.7312
699	22.9012
700	23.0293
701	22.3141
702	22.9330
703	23.0276
704	23.3057
705	23.3836
706	23.4238
707	22.6809
708	22.8945
709	22.7270
710	22.5729
711	22.0193
712	22.7605
713	22.0226
714	22.5218
715	22.5100
716	22.7479
717	23.0327
718	22.4866
719	22.1466
720	22.4523
721	21.6817
722	22.0980
723	21.5946
724	21.7178
725	21.9012
726	22.5318
727	22.2353
728	23.2286
729	22.5310
730	22.3183
731	21.9221
732	21.4079
733	21.4950
734	21.2127
735	21.4523
736	21.6817
737	21.7588
738	22.7261
739	22.8853
740	22.7136
741	22.6139
742	21.9204
743	20.7529
744	20.2848
745	20.2178
746	20.9615
747	21.2119
748	21.6591
749	20.9707
750	20.8392
751	21.3141
752	21.3191
753	21.1951
754	21.1549
755	20.6273
756	20.9682
757	20.8434
758	21.1977
759	20.9095
760	20.9506
761	20.5226
762	20.3568
763	20.0042
764	19.6281
765	20.0151
766	19.9305
767	19.7554
768	20.2806
769	19.3551
770	19.8693
771	20.0184
772	19.5276
773	19.4556
774	19.7337
775	19.9757
776	21.1508
777	20.9054
778	21.0310
779	19.5544
780	19.8601
781	19.4975
782	19.5385
783	19.5645
784	19.5318
785	19.8492
786	19.2462
787	19.2169
788	19.8484
789	20.1055
790	19.5745
791	19.3459
792	19.0075
793	19.0997
794	19.7194
795	19.5503
796	19.3057
797	18.8836
798	18.4255
799	18.3635
800	19.1348
801	19.2688
802	19.1549
803	19.2094
804	19.4623
805	18.9255
806	18.7437
807	18.7127
808	18.8744
809	18.9556
810	18.5511
811	18.9523
812	19.6616
813	19.1776
814	19.0804
815	18.2186
816	17.8920
817	18.0963
818	17.8928
819	18.2085
820	18.3015
821	18.7781
822	18.4070
823	18.3484
824	17.6374
825	17.6868
826	17.2069
827	17.7035
828	18.0327
829	18.3367
830	18.2035
831	17.9322
832	17.7831
833	17.8936
834	17.9573
835	17.8367
836	17.7136
837	18.0570
838	18.0436
839	17.5368
840	17.3936
841	17.2487
842	16.6399
843	17.3961
844	16.4841
845	17.8719
846	17.3819
847	17.2864
848	17.0988
849	16.2739
850	15.9322
851	15.7755
852	16.5235
853	16.7404
854	17.0352
855	17.0846
856	17.0511
857	16.6759
858	16.5117
859	17.3710
860	16.6491
861	16.3744
862	16.0335
863	16.1616
864	16.2161
865	15.7446
866	15.9523
867	15.4112
868	15.7513
869	15.6265
870	15.2102
871	14.9757
872	15.2839
873	14.6608
874	14.4799
875	15.1348
876	15.0938
877	15.1424
878	15.3501
879	15.1734
880	14.4405
881	15.1977
882	14.8668
883	15.7337
884	14.6625
885	14.9037
886	14.9456
887	14.6868
888	14.8518
889	15.1214
890	14.9146
891	15.7504
892	15.0821
893	14.9564
894	14.3007
895	14.4481
896	14.6231
897	14.2739
898	15.1332
899	15.3961
900	14.8727
901	14.8358
902	15.2663
903	15.6616
904	14.8141
905	15.2487
906	14.5620
907	15.2688
908	15.3149
909	15.1767
910	14.7973
911	14.5444
912	14.8459
913	14.7730
914	14.8760
915	15.4925
916	15.6851
917	15.7278
918	15.4146
919	15.3191
920	15.8216
921	16.0419
922	15.5260
923	15.6658
924	15.3392
925	15.4154
926	14.5796
927	15.3007
928	15.5126
929	15.7956
930	15.7060
931	15.5377
932	15.7621
933	14.9564
934	15.8032
935	15.8157
936	16.1047
937	15.4816
938	15.8811
939	16.5938
940	15.8735
941	16.1884
942	16.7940
943	16.7948
944	16.0938
945	17.1650
946	16.2889
947	15.7270
948	16.1951
949	16.1549
950	16.6482
951	16.9975
952	17.4188
953	17.0921
954	16.8425
955	16.1935
956	15.6482
957	15.5670
958	14.7479
959	14.4774
960	15.0678
961	16.2613
