# Supplementary material for: Bicoid gradient formation mechanism and dynamics revealed by protein lifetime analysis
Source: Mol Syst Biol. 2018 Sep 4;14(9):e8355. doi: 10.15252/msb.20188355 (PMC6121778; doi:10.15252/msb.20188355)
Supplement: Supplementary file 7 — Source Data for Figure 5 [file MSB-14-e8355-s006.zip › figure5-data/quantification/Values_emb03_g_t34.txt]

0	92.2948
1	99.2764
2	107.7060
3	112.5879
4	121.1725
5	124.6365
6	131.6859
7	139.4104
8	146.9472
9	153.1390
10	158.7554
11	163.5754
12	168.7705
13	171.9966
14	175.9925
15	180.0972
16	181.9648
17	185.1315
18	189.8861
19	196.1935
20	201.4824
21	205.5067
22	208.5988
23	208.1692
24	209.7312
25	207.6516
26	204.6734
27	203.2781
28	202.5829
29	199.9690
30	198.3358
31	196.4849
32	195.2605
33	196.9548
34	196.5201
35	192.4162
36	189.7345
37	187.8819
38	188.0578
39	185.2010
40	187.2362
41	185.5905
42	187.5963
43	187.5695
44	186.7688
45	187.1064
46	187.3308
47	187.0779
48	186.2446
49	186.8149
50	188.4548
51	188.3601
52	186.1700
53	185.5528
54	184.2923
55	184.0620
56	183.9498
57	184.6281
58	183.7044
59	183.8677
60	183.6290
61	185.4472
62	185.9774
63	182.9188
64	185.6851
65	185.8777
66	183.8300
67	182.2060
68	181.5695
69	179.3451
70	178.5737
71	177.2010
72	178.6482
73	181.0159
74	181.2831
75	181.5184
76	177.8727
77	176.4565
78	171.9841
79	172.6156
80	170.9632
81	171.3208
82	173.1047
83	173.1616
84	172.3149
85	173.0586
86	173.6089
87	172.3652
88	171.8241
89	170.1826
90	168.7111
91	167.6893
92	164.8702
93	161.3266
94	158.1097
95	155.9849
96	156.6432
97	155.7471
98	156.2538
99	155.0059
100	154.3417
101	155.3878
102	155.2245
103	156.5151
104	155.0779
105	152.4899
106	149.8442
107	147.4883
108	147.4782
109	148.1139
110	147.4439
111	146.6725
112	146.2772
113	146.1457
114	146.7328
115	145.4975
116	143.6884
117	140.5544
118	138.3987
119	137.7839
120	138.1591
121	138.0678
122	139.2630
123	139.1089
124	137.0695
125	135.8551
126	137.4615
127	135.9464
128	134.7705
129	131.9296
130	131.8375
131	130.5318
132	130.5377
133	130.5235
134	129.6064
135	129.5871
136	131.9188
137	132.8744
138	133.6122
139	133.5469
140	132.1734
141	131.3250
142	131.1441
143	131.4054
144	132.3559
145	132.7730
146	131.5569
147	130.1541
148	129.9891
149	129.0419
150	129.1893
151	129.6784
152	129.0745
153	128.4523
154	126.4338
155	124.2588
156	124.0067
157	122.6156
158	121.8970
159	120.1692
160	119.6809
161	119.5863
162	122.1667
163	122.2261
164	123.4640
165	122.9841
166	121.0812
167	120.1348
168	119.1717
169	118.0821
170	115.8308
171	115.0595
172	112.4883
173	111.6005
174	110.0209
175	109.7563
176	111.3652
177	111.6583
178	110.3945
179	107.4162
180	108.6784
181	106.9389
182	106.3467
183	105.1214
184	104.7580
185	104.6030
186	104.4246
187	104.5117
188	106.2437
189	106.7529
190	108.3685
191	108.4020
192	107.8660
193	107.2127
194	105.2822
195	103.0201
196	102.1633
197	101.1466
198	101.5100
199	102.1173
200	103.0368
201	103.9104
202	102.6642
203	102.8375
204	100.8811
205	101.4682
206	101.4657
207	101.0972
208	98.6776
209	98.9439
210	96.8869
211	95.9640
212	96.3291
213	94.5595
214	95.6206
215	94.2312
216	93.5796
217	92.8208
218	92.1214
219	91.7345
220	92.9372
221	92.2446
222	91.9757
223	92.3467
224	89.8484
225	89.5997
226	87.8208
227	86.8166
228	87.1859
229	88.2404
230	88.2395
231	89.8124
232	89.5888
233	89.4975
234	89.7513
235	89.6089
236	88.9975
237	88.4246
238	86.5561
239	86.2848
240	84.2479
241	85.3920
242	85.2864
243	84.8936
244	84.5285
245	84.3811
246	83.6147
247	84.4581
248	84.4012
249	83.7303
250	84.1256
251	83.0226
252	84.1466
253	83.6340
254	82.9079
255	81.6382
256	80.2638
257	80.5327
258	79.3040
259	79.3040
260	79.3208
261	80.0394
262	81.4154
263	82.7529
264	82.4054
265	82.3936
266	81.5193
267	80.2605
268	79.2554
269	78.0553
270	78.0712
271	77.5519
272	78.2169
273	77.2982
274	77.9824
275	77.9062
276	78.3216
277	76.9012
278	76.8543
279	75.8484
280	75.6482
281	76.1399
282	75.4573
283	74.9874
284	74.2219
285	74.6005
286	75.1072
287	74.5620
288	73.8895
289	73.5134
290	72.2873
291	72.0360
292	72.3727
293	72.7119
294	72.7655
295	72.8342
296	72.4698
297	72.2060
298	72.6248
299	70.7647
300	70.3920
301	70.0544
302	69.7236
303	68.9012
304	68.5620
305	68.5603
306	68.4782
307	68.9908
308	69.3275
309	69.7546
310	70.4246
311	69.2169
312	67.7956
313	67.0226
314	66.9363
315	65.1583
316	64.4380
317	64.5519
318	65.5637
319	65.0117
320	66.7873
321	65.7781
322	65.5134
323	63.2621
324	61.9539
325	61.0260
326	60.3417
327	60.9095
328	61.0796
329	62.1935
330	61.6013
331	62.2513
332	60.0812
333	59.9807
334	59.8417
335	59.2982
336	58.4807
337	57.5720
338	55.7387
339	56.3317
340	56.3543
341	56.5569
342	56.5310
343	56.5854
344	55.6600
345	55.2822
346	55.4564
347	55.1424
348	54.6851
349	54.3752
350	53.8635
351	54.2010
352	54.3878
353	54.0352
354	54.8861
355	54.5260
356	55.8526
357	54.7420
358	55.2052
359	54.8082
360	55.1064
361	55.3116
362	56.2864
363	56.0469
364	55.6080
365	55.5712
366	55.6315
367	55.8023
368	55.0670
369	55.7521
370	56.5469
371	55.6926
372	56.1466
373	56.2881
374	56.8886
375	56.8660
376	55.2420
377	55.6449
378	55.8183
379	56.2621
380	56.7864
381	57.5863
382	56.3057
383	55.4112
384	54.9514
385	54.3719
386	54.5561
387	54.0251
388	54.0101
389	52.5469
390	52.5327
391	51.6332
392	52.1549
393	51.9849
394	51.1834
395	51.1114
396	50.9489
397	50.0276
398	49.5469
399	49.0603
400	48.5938
401	49.2714
402	49.4255
403	49.1901
404	49.7077
405	49.1173
406	48.4104
407	48.4916
408	47.8953
409	47.1767
410	46.5771
411	47.0997
412	47.3559
413	47.8417
414	47.9238
415	47.0234
416	49.2169
417	48.4347
418	48.7663
419	48.0972
420	47.2755
421	46.7755
422	46.8074
423	46.7144
424	47.8425
425	46.9062
426	46.7747
427	45.8258
428	45.1457
429	46.0025
430	45.8141
431	46.0385
432	46.3660
433	46.5888
434	45.6047
435	46.1985
436	44.2672
437	44.2831
438	43.8007
439	43.6692
440	43.8886
441	42.9548
442	43.0955
443	43.7102
444	44.1114
445	43.2621
446	43.2546
447	43.3518
448	43.5712
449	43.0603
450	42.4095
451	41.4338
452	41.6214
453	41.3635
454	40.7094
455	41.3685
456	42.0946
457	42.2831
458	41.8375
459	40.9514
460	40.6868
461	40.9514
462	39.8920
463	40.9255
464	40.3023
465	40.4682
466	41.0905
467	41.3451
468	40.6005
469	40.3610
470	40.8107
471	40.2496
472	40.5754
473	40.0159
474	39.5427
475	39.5712
476	39.5318
477	39.3526
478	39.1147
479	38.2295
480	37.5109
481	37.9296
482	37.9581
483	38.1575
484	38.0804
485	38.1080
486	38.2278
487	38.2621
488	38.0017
489	38.0184
490	38.3417
491	39.1407
492	38.9347
493	39.0243
494	38.9489
495	38.3920
496	38.5452
497	38.5528
498	38.4506
499	37.0879
500	35.7253
501	35.2781
502	35.6399
503	35.8685
504	36.4271
505	36.2772
506	36.2278
507	36.0101
508	35.1717
509	34.2479
510	33.7178
511	33.9715
512	33.7806
513	34.5938
514	34.5611
515	34.5670
516	33.7948
517	33.3425
518	33.1482
519	33.1022
520	32.8920
521	32.6951
522	33.6013
523	32.6868
524	33.5846
525	32.3593
526	32.8040
527	32.1784
528	32.8132
529	32.3392
530	32.3543
531	32.2864
532	32.9732
533	33.0511
534	32.9028
535	32.3827
536	31.9933
537	31.9908
538	31.8786
539	31.2069
540	31.8141
541	31.4523
542	31.4841
543	31.0201
544	31.7161
545	31.8300
546	31.6131
547	32.0662
548	31.9523
549	31.2002
550	31.2261
551	31.3677
552	30.7211
553	31.0896
554	31.0327
555	31.0293
556	31.0637
557	30.9874
558	30.7973
559	30.6005
560	29.7730
561	30.7487
562	29.8936
563	30.9338
564	30.7027
565	32.0678
566	31.7647
567	30.7069
568	31.0787
569	30.7085
570	30.7328
571	30.3090
572	29.7404
573	29.3626
574	29.5879
575	30.2747
576	30.3509
577	29.9757
578	29.3023
579	28.7119
580	28.5419
581	28.6985
582	28.4916
583	28.1943
584	28.3727
585	28.5059
586	28.6173
587	28.4221
588	29.0050
589	28.8853
590	27.9640
591	27.9564
592	27.9941
593	27.9003
594	27.9648
595	28.1734
596	27.9573
597	28.2956
598	28.1156
599	27.7521
600	27.5595
601	27.1616
602	26.8266
603	26.7806
604	26.3400
605	26.4523
606	27.1240
607	26.8953
608	27.2395
609	26.9355
610	26.7312
611	27.4883
612	27.2881
613	26.9506
614	27.4430
615	27.7345
616	27.7931
617	27.3233
618	27.7278
619	27.0980
620	26.8191
621	26.9296
622	26.1223
623	25.4749
624	26.2035
625	26.4112
626	27.0461
627	26.5142
628	25.8417
629	26.0704
630	26.4238
631	26.7479
632	26.3777
633	26.4204
634	26.2479
635	26.7705
636	26.6575
637	26.6072
638	26.7328
639	26.1466
640	25.9916
641	26.0109
642	26.3442
643	26.4447
644	26.1742
645	25.8250
646	25.6692
647	25.9615
648	26.1198
649	25.9179
650	25.7529
651	25.2848
652	25.5360
653	25.0972
654	25.0896
655	25.3224
656	25.2688
657	25.3015
658	25.3568
659	24.9816
660	25.3090
661	25.6223
662	25.2270
663	24.6809
664	24.9690
665	24.4330
666	24.3023
667	24.2931
668	24.4824
669	24.9121
670	24.9489
671	24.3543
672	24.0084
673	23.6876
674	23.5930
675	23.5402
676	23.5670
677	23.4489
678	23.5117
679	23.6700
680	24.0829
681	23.8844
682	24.5678
683	23.8149
684	23.2764
685	23.6357
686	23.3149
687	23.2312
688	22.9430
689	22.6650
690	22.9724
691	22.3601
692	22.2822
693	22.3911
694	21.9866
695	22.2362
696	21.8501
697	21.8802
698	21.5327
699	21.6968
700	21.3325
701	21.8291
702	21.7395
703	21.7270
704	22.4280
705	21.7370
706	22.5394
707	22.1625
708	22.0586
709	21.5879
710	21.5352
711	21.5963
712	21.4095
713	21.7186
714	21.9246
715	21.3358
716	21.8216
717	21.5997
718	22.0109
719	21.7203
720	21.7722
721	21.2990
722	21.3702
723	21.5477
724	21.2839
725	20.9673
726	20.8869
727	20.8442
728	21.9196
729	21.5310
730	21.8275
731	21.1365
732	21.2353
733	21.1776
734	20.7931
735	22.0988
736	21.4430
737	21.9179
738	22.4615
739	22.2395
740	21.7203
741	21.5360
742	21.2705
743	21.3434
744	19.2295
745	19.2839
746	19.4255
747	20.2303
748	20.2370
749	20.3618
750	20.3953
751	20.2496
752	19.9598
753	19.4983
754	19.2889
755	18.9188
756	19.3953
757	19.1156
758	19.1256
759	20.2228
760	19.8074
761	19.4657
762	19.3283
763	19.8928
764	19.4137
765	19.4305
766	19.6106
767	18.8920
768	18.8400
769	18.4439
770	18.5930
771	20.2102
772	19.7973
773	19.9405
774	19.0360
775	18.9958
776	19.5033
777	19.0243
778	19.1683
779	19.0838
780	20.1533
781	20.0771
782	20.3166
783	20.2596
784	19.9866
785	19.7144
786	19.2286
787	19.4841
788	19.1533
789	18.5067
790	18.2328
791	18.2069
792	18.5310
793	19.5377
794	19.6759
795	19.1097
796	18.4874
797	18.6575
798	18.5963
799	18.2060
800	18.1022
801	18.7094
802	18.1013
803	18.6859
804	17.6382
805	17.8191
806	17.9405
807	19.1348
808	19.1801
809	18.7487
810	18.5988
811	18.6323
812	19.3007
813	19.0662
814	19.1323
815	19.7085
816	18.1951
817	18.0092
818	17.7814
819	17.3049
820	17.8953
821	17.7714
822	18.0184
823	18.0243
824	17.9456
825	18.2362
826	18.7898
827	18.9003
828	19.3325
829	18.6935
830	18.3007
831	18.1131
832	18.2345
833	18.1307
834	17.6122
835	17.1918
836	17.0444
837	17.2312
838	17.2982
839	17.5779
840	17.3978
841	18.3434
842	17.6449
843	17.4204
844	17.3275
845	18.1055
846	17.2621
847	17.4389
848	17.2630
849	17.3576
850	16.5444
851	16.8618
852	17.1809
853	17.3668
854	16.3978
855	16.6675
856	16.5762
857	16.7956
858	17.5410
859	17.3777
860	17.2085
861	16.5846
862	17.0611
863	16.9983
864	16.1985
865	16.4975
866	16.1139
867	16.3467
868	16.0360
869	16.7337
870	16.3065
871	16.1918
872	15.9162
873	15.3853
874	14.8936
875	14.9631
876	15.4338
877	15.6072
878	15.8710
879	16.3568
880	15.1181
881	15.5553
882	14.9188
883	14.2789
884	14.4263
885	14.8551
886	14.6332
887	14.4682
888	14.3777
889	15.0000
890	15.6792
891	15.6374
892	15.2136
893	15.7739
894	14.7169
895	14.9531
896	14.3300
897	15.0293
898	15.3350
899	15.6893
900	15.9422
901	15.3652
902	15.2245
903	15.6633
904	14.8953
905	14.7789
906	14.4774
907	14.3987
908	14.9966
909	15.2889
910	15.8442
911	15.0570
912	14.7286
913	14.9162
914	15.4807
915	15.7621
916	15.9740
917	16.8400
918	16.1164
919	16.4640
920	16.0327
921	16.1189
922	15.4246
923	16.3928
924	15.1700
925	16.4698
926	15.8065
927	15.9623
928	15.8250
929	16.7621
930	16.2094
931	16.4146
932	17.2755
933	16.3233
934	16.8040
935	16.9347
936	17.0352
937	16.5536
938	16.4774
939	15.7060
940	15.8786
941	16.3241
942	16.9632
943	18.0201
944	16.9732
945	16.5201
946	16.8191
947	16.2722
948	15.9456
949	17.1173
950	16.9464
951	17.8844
952	19.1692
953	18.7462
954	18.2387
955	17.0854
956	16.2923
957	16.4363
958	15.8719
959	15.7002
960	16.3836
961	16.7931
