# Supplementary material for: Bicoid gradient formation mechanism and dynamics revealed by protein lifetime analysis
Source: Mol Syst Biol. 2018 Sep 4;14(9):e8355. doi: 10.15252/msb.20188355 (PMC6121778; doi:10.15252/msb.20188355)
Supplement: Supplementary file 7 — Source Data for Figure 5 [file MSB-14-e8355-s006.zip › figure5-data/quantification/Values_emb03_g_t35.txt]

0	38.8106
1	44.8258
2	47.8977
3	55.6364
4	62.2967
5	68.4874
6	75.1288
7	83.2197
8	88.6755
9	94.2891
10	100.5051
11	107.0025
12	113.1515
13	122.4444
14	132.0745
15	140.5240
16	148.2992
17	150.7462
18	153.6023
19	154.0896
20	153.3851
21	156.0732
22	159.9621
23	168.1742
24	173.0556
25	180.4533
26	185.7879
27	189.3333
28	196.6452
29	197.5354
30	197.1452
31	196.5013
32	194.9343
33	196.2184
34	198.8207
35	198.5152
36	198.1894
37	196.6692
38	194.2210
39	191.3030
40	192.4280
41	191.5051
42	191.6553
43	189.2664
44	189.1098
45	187.2588
46	185.1162
47	183.4369
48	179.7197
49	177.2715
50	175.8586
51	175.6692
52	175.1780
53	172.8043
54	172.8030
55	173.0114
56	172.1831
57	172.5859
58	170.5707
59	170.4634
60	167.6376
61	166.4154
62	167.1705
63	166.5492
64	169.2235
65	169.6717
66	171.5657
67	170.5063
68	168.9331
69	169.7311
70	166.4722
71	164.6591
72	165.9684
73	165.8889
74	164.2689
75	164.7955
76	164.7778
77	165.0896
78	165.9937
79	166.6856
80	165.0732
81	164.7664
82	164.6035
83	165.0720
84	165.8775
85	165.4381
86	165.4583
87	165.4533
88	167.3396
89	167.9457
90	167.0758
91	166.6578
92	165.9646
93	164.6806
94	164.5505
95	162.0934
96	161.9495
97	159.7146
98	160.1629
99	159.2399
100	161.4609
101	161.1742
102	160.1477
103	160.1364
104	160.6402
105	159.5152
106	157.1780
107	152.8649
108	151.0290
109	152.8270
110	153.0934
111	157.0202
112	156.8258
113	155.2689
114	152.7437
115	149.4394
116	148.1149
117	144.5657
118	142.8598
119	140.4343
120	141.3169
121	143.0896
122	143.9116
123	146.6389
124	145.0328
125	144.4773
126	140.9419
127	141.2828
128	141.2816
129	137.7260
130	136.3965
131	134.3396
132	133.8573
133	134.7109
134	136.8548
135	139.2513
136	140.6856
137	141.9255
138	140.1970
139	138.1907
140	136.5404
141	134.5088
142	135.3308
143	134.7121
144	134.2071
145	134.8283
146	135.8056
147	138.0530
148	140.5442
149	141.5707
150	140.8598
151	141.7424
152	140.1275
153	138.5341
154	136.6869
155	136.0859
156	133.8308
157	134.0202
158	133.1591
159	133.1856
160	133.2462
161	132.8106
162	134.3914
163	131.6465
164	130.1338
165	129.3005
166	128.3763
167	126.5985
168	125.7639
169	126.2753
170	124.5985
171	125.9823
172	128.4533
173	129.0669
174	129.8826
175	129.0051
176	127.8308
177	127.5278
178	127.5581
179	127.0139
180	124.8598
181	124.1338
182	122.7828
183	123.1907
184	124.9066
185	125.0821
186	126.0442
187	123.0795
188	122.2386
189	125.2386
190	127.3573
191	129.3194
192	127.3725
193	124.8157
194	119.8712
195	117.8308
196	116.5189
197	116.8687
198	117.7109
199	118.3056
200	119.0391
201	121.1288
202	119.7626
203	120.4268
204	120.2866
205	119.7172
206	117.7487
207	116.6338
208	115.3801
209	114.0088
210	112.8674
211	111.3712
212	113.4848
213	114.1894
214	115.1894
215	116.1995
216	115.1136
217	114.0972
218	112.5770
219	110.0328
220	108.6010
221	106.0126
222	104.0505
223	104.1338
224	105.4710
225	105.6098
226	107.0795
227	107.4407
228	106.7121
229	106.2841
230	103.9192
231	102.3043
232	100.6654
233	100.5745
234	99.6957
235	99.2652
236	100.0316
237	100.3813
238	100.1566
239	99.7197
240	100.3586
241	100.1376
242	99.3093
243	99.1098
244	97.6465
245	98.4646
246	98.7121
247	97.6566
248	96.7500
249	95.6755
250	96.0821
251	96.1199
252	96.9874
253	96.6225
254	95.6679
255	95.3308
256	95.1402
257	95.2285
258	95.3725
259	95.0429
260	93.3270
261	93.6654
262	94.5985
263	95.6035
264	95.4659
265	93.5442
266	93.5417
267	92.6326
268	90.7677
269	92.2475
270	93.2904
271	93.7866
272	93.9280
273	94.3093
274	96.1540
275	94.9028
276	92.8409
277	91.4318
278	89.9091
279	87.0694
280	86.8497
281	86.4937
282	85.6490
283	85.9798
284	87.5631
285	89.1275
286	88.3687
287	86.9255
288	86.1641
289	85.9949
290	85.0025
291	84.4331
292	83.9823
293	85.2323
294	84.1566
295	83.8497
296	83.4003
297	83.0631
298	81.1843
299	80.5442
300	80.4735
301	80.9596
302	81.1212
303	81.0253
304	80.1717
305	80.5215
306	79.7816
307	77.2854
308	75.9167
309	76.7980
310	76.8245
311	78.7109
312	78.5682
313	78.0316
314	77.9167
315	76.9255
316	77.3258
317	76.5581
318	75.3409
319	73.3876
320	72.5177
321	72.5568
322	71.1301
323	70.0922
324	69.8422
325	70.9242
326	71.7639
327	71.2323
328	70.3763
329	68.9179
330	67.6351
331	68.5341
332	66.6174
333	66.5152
334	66.0177
335	65.8384
336	65.5581
337	64.7955
338	65.4381
339	64.7790
340	64.4053
341	63.9495
342	63.6995
343	63.2424
344	62.6856
345	63.7500
346	63.6237
347	62.5455
348	63.1427
349	62.1995
350	61.5505
351	61.7424
352	62.5581
353	61.7412
354	63.1540
355	62.4104
356	63.1086
357	62.0492
358	63.7172
359	64.0568
360	63.7854
361	63.5379
362	63.2563
363	62.8308
364	60.9735
365	61.2210
366	60.0707
367	61.1932
368	60.5139
369	61.0871
370	61.6124
371	61.3485
372	61.5442
373	60.5101
374	60.2020
375	60.9268
376	59.7715
377	60.0013
378	60.5467
379	61.0896
380	60.9571
381	60.3750
382	60.1010
383	62.3763
384	59.8460
385	58.8220
386	58.3548
387	56.7942
388	56.3902
389	57.1288
390	57.0442
391	56.2336
392	56.0581
393	56.0619
394	56.7197
395	55.9533
396	55.0442
397	53.8851
398	54.5063
399	53.3030
400	54.2639
401	54.3321
402	54.7172
403	54.5088
404	53.6338
405	52.9760
406	53.1528
407	52.2336
408	51.0391
409	51.3005
410	50.8977
411	50.8561
412	50.6098
413	50.5152
414	52.3573
415	50.5505
416	51.3043
417	50.2386
418	49.2172
419	48.7588
420	47.7311
421	47.8813
422	47.7020
423	46.7677
424	48.0631
425	48.2790
426	48.3207
427	46.9470
428	46.6225
429	46.6932
430	45.5404
431	45.3813
432	45.5341
433	45.8876
434	45.5732
435	45.9899
436	45.5063
437	44.8182
438	45.4659
439	45.5341
440	45.4482
441	44.3131
442	43.9255
443	44.2753
444	45.0328
445	44.8119
446	44.9116
447	43.9609
448	44.2551
449	44.5694
450	43.9495
451	44.2980
452	44.4470
453	43.8169
454	43.6730
455	43.9848
456	44.1578
457	44.0341
458	43.6389
459	43.9381
460	43.4785
461	43.0732
462	42.6124
463	43.6944
464	42.6439
465	43.6705
466	42.8384
467	42.7348
468	42.0707
469	41.7222
470	41.9646
471	41.3990
472	41.0366
473	39.3939
474	41.1553
475	40.6667
476	39.7929
477	39.8952
478	40.2475
479	39.8977
480	39.5619
481	39.5492
482	39.1414
483	39.1414
484	38.3359
485	38.4558
486	37.8801
487	38.6250
488	38.7412
489	38.9836
490	39.5492
491	39.3914
492	40.0543
493	39.5051
494	40.1439
495	38.8624
496	39.1023
497	39.0543
498	38.1124
499	38.8624
500	38.4672
501	38.8990
502	38.4407
503	38.0328
504	38.8030
505	36.9028
506	36.6439
507	36.3220
508	35.8965
509	35.6338
510	36.3939
511	36.6528
512	37.6970
513	37.5455
514	37.1591
515	36.6932
516	36.1515
517	35.8068
518	35.9381
519	35.7828
520	35.9987
521	35.1402
522	35.5152
523	35.2955
524	35.5593
525	35.7639
526	35.6982
527	35.1616
528	33.8914
529	34.8763
530	34.2854
531	35.2399
532	34.6919
533	34.7778
534	35.5429
535	34.7159
536	33.5404
537	33.8611
538	33.8965
539	33.5758
540	33.9634
541	33.9306
542	34.1490
543	34.1288
544	33.9331
545	33.5341
546	33.1856
547	32.8081
548	32.4937
549	31.8725
550	31.7235
551	31.4848
552	30.7159
553	30.4343
554	31.4912
555	31.5215
556	31.7576
557	31.4609
558	31.1111
559	31.5619
560	32.0644
561	32.3864
562	32.3801
563	32.7134
564	31.7563
565	30.8030
566	30.5379
567	30.4747
568	30.1124
569	30.6540
570	30.5177
571	30.3535
572	31.1578
573	31.5480
574	31.4268
575	30.7323
576	29.6465
577	29.1237
578	28.9545
579	28.3384
580	29.0896
581	29.0025
582	29.1477
583	29.8460
584	30.1326
585	28.3977
586	28.6667
587	28.6919
588	27.8460
589	28.8283
590	29.2917
591	29.0000
592	29.4028
593	29.5227
594	30.2563
595	29.8497
596	28.9217
597	28.9078
598	28.2374
599	28.4962
600	28.2626
601	27.9078
602	27.7336
603	28.1932
604	27.9697
605	27.0379
606	27.6010
607	28.5038
608	28.3939
609	28.5947
610	28.5657
611	27.9179
612	28.0922
613	27.6843
614	27.3636
615	27.5556
616	27.2525
617	27.6540
618	26.8535
619	26.9861
620	26.8965
621	26.9735
622	27.3434
623	27.6263
624	27.6780
625	27.0063
626	27.3346
627	27.9722
628	27.3434
629	26.8384
630	26.1162
631	26.0821
632	25.6250
633	25.3965
634	25.2866
635	25.5316
636	24.9545
637	25.9886
638	26.2298
639	26.6010
640	26.5391
641	26.6402
642	26.1869
643	25.5909
644	25.8131
645	24.6225
646	24.0492
647	25.0543
648	23.9811
649	23.8775
650	24.1427
651	24.4407
652	23.6995
653	24.5240
654	24.9331
655	24.5821
656	24.8220
657	24.7753
658	24.9419
659	24.5947
660	24.7980
661	25.1566
662	24.8699
663	24.1376
664	24.0556
665	23.7109
666	23.5619
667	22.5492
668	22.7361
669	22.5114
670	22.8914
671	23.0985
672	23.2854
673	23.8876
674	23.8030
675	23.2210
676	23.2121
677	23.0480
678	23.4912
679	22.0442
680	22.3131
681	21.9066
682	22.1730
683	22.5379
684	22.9874
685	22.7588
686	22.6566
687	23.2449
688	22.8472
689	22.5328
690	22.4520
691	21.5631
692	21.7045
693	21.5101
694	21.2311
695	21.8952
696	21.7336
697	21.7677
698	21.7677
699	21.7689
700	21.1692
701	21.3245
702	21.6465
703	21.6338
704	21.6907
705	20.9558
706	21.6869
707	21.0000
708	20.7424
709	20.6667
710	20.8573
711	21.4545
712	21.8434
713	21.1313
714	20.9987
715	20.3801
716	20.6351
717	20.4596
718	21.3005
719	20.8169
720	21.3864
721	21.1023
722	21.8359
723	21.6174
724	21.3333
725	20.9268
726	21.0417
727	20.5972
728	20.4760
729	20.0606
730	19.5530
731	19.7449
732	19.9116
733	20.4141
734	19.3864
735	19.0505
736	18.7020
737	19.8699
738	20.4053
739	19.5732
740	19.9672
741	19.9217
742	19.7045
743	19.7285
744	19.6755
745	18.9949
746	18.7336
747	18.9369
748	19.4962
749	19.2513
750	19.1982
751	19.4230
752	18.9975
753	18.7083
754	18.2753
755	18.0732
756	17.7601
757	17.9710
758	18.1944
759	18.9596
760	19.1566
761	19.9280
762	18.8864
763	18.2576
764	17.5871
765	17.9684
766	17.4318
767	17.6389
768	17.6414
769	16.9015
770	17.2588
771	17.7765
772	17.5884
773	18.0896
774	17.5720
775	17.5707
776	17.5568
777	17.4091
778	17.4558
779	17.7412
780	18.4987
781	18.5833
782	17.8586
783	17.4432
784	17.8169
785	17.3889
786	16.5139
787	16.9684
788	17.4078
789	17.1389
790	17.1629
791	17.6199
792	17.3144
793	16.8598
794	17.4735
795	16.8649
796	16.9596
797	16.7487
798	17.1970
799	17.2210
800	17.2412
801	16.7159
802	16.8737
803	17.7601
804	17.3346
805	16.6818
806	16.9773
807	16.9167
808	17.1439
809	17.6477
810	17.4268
811	17.6073
812	17.6237
813	17.4533
814	17.2374
815	17.2348
816	16.3712
817	15.9937
818	15.6288
819	15.9785
820	16.9571
821	17.1250
822	17.0581
823	17.3460
824	17.4659
825	17.3523
826	17.7260
827	17.5189
828	16.2361
829	17.5240
830	17.5215
831	17.7020
832	17.5442
833	17.5341
834	16.5846
835	16.3232
836	16.2639
837	16.4937
838	16.8056
839	16.8535
840	16.4066
841	16.5076
842	16.5404
843	16.0379
844	15.9470
845	15.7361
846	15.8598
847	15.4369
848	15.4167
849	14.7273
850	14.8308
851	14.9798
852	15.7980
853	15.8485
854	16.1427
855	15.5038
856	15.3270
857	15.6768
858	15.3056
859	15.2045
860	14.8258
861	14.6010
862	14.3737
863	14.1970
864	14.0126
865	13.7563
866	14.0417
867	14.6376
868	15.1199
869	15.8333
870	14.4722
871	13.5871
872	13.8775
873	13.3687
874	13.1679
875	14.1275
876	13.0101
877	13.4003
878	13.4457
879	14.4457
880	13.3977
881	12.5051
882	12.1301
883	12.1048
884	12.2904
885	12.9318
886	13.4621
887	14.0303
888	13.9444
889	12.6843
890	12.4609
891	12.1073
892	12.9457
893	13.7121
894	13.5000
895	13.1730
896	13.4848
897	13.7967
898	14.1616
899	13.9899
900	14.4356
901	13.5833
902	13.1263
903	13.5758
904	14.0694
905	14.5227
906	14.1326
907	13.3813
908	13.5505
909	13.7891
910	13.9659
911	14.2816
912	14.1919
913	14.5619
914	14.8485
915	14.9369
916	15.1073
917	15.9015
918	15.5240
919	16.1225
920	15.4886
921	15.8030
922	15.4457
923	15.8636
924	16.1086
925	16.0896
926	15.7348
927	15.9482
928	14.8157
929	14.8826
930	14.0290
931	14.9836
932	15.1755
933	15.7437
934	15.8712
935	16.3737
936	16.4154
937	16.7702
938	16.7184
939	16.9634
940	15.7538
941	14.8333
942	14.7576
943	14.3081
944	14.6124
945	13.8283
946	13.8081
947	13.4141
948	13.5833
949	13.2828
950	12.3434
951	13.4684
952	12.9912
953	13.0391
954	13.4697
955	12.3977
956	11.2740
957	10.2677
958	11.5821
959	10.8561
960	11.2689
961	11.7841
