# Supplementary material for: Bicoid gradient formation mechanism and dynamics revealed by protein lifetime analysis
Source: Mol Syst Biol. 2018 Sep 4;14(9):e8355. doi: 10.15252/msb.20188355 (PMC6121778; doi:10.15252/msb.20188355)
Supplement: Supplementary file 7 — Source Data for Figure 5 [file MSB-14-e8355-s006.zip › figure5-data/quantification/Values_emb03_g_t37.txt]

0	33.1705
1	36.8687
2	41.2222
3	44.3927
4	50.3586
5	56.5922
6	62.3775
7	69.2753
8	74.5013
9	81.1604
10	87.7955
11	95.3056
12	100.8523
13	104.8763
14	108.2525
15	111.5619
16	113.9533
17	118.3295
18	123.2424
19	127.1591
20	131.7311
21	138.2917
22	144.2525
23	146.9066
24	148.8939
25	154.6515
26	154.2109
27	157.7917
28	163.4659
29	166.2348
30	168.0404
31	172.1174
32	173.6843
33	174.9255
34	179.1692
35	182.9508
36	185.5707
37	186.6515
38	186.0505
39	186.3649
40	186.2449
41	188.2298
42	187.2980
43	185.9508
44	182.0025
45	177.3864
46	171.9495
47	170.9760
48	171.6364
49	173.2715
50	172.6465
51	173.7058
52	170.7449
53	172.4268
54	171.8813
55	169.5202
56	169.2424
57	167.9785
58	165.8321
59	166.3838
60	164.3851
61	163.7083
62	163.9659
63	163.4684
64	164.0859
65	163.8056
66	163.0492
67	163.6275
68	162.0694
69	161.7816
70	161.8535
71	162.6313
72	163.5644
73	160.9697
74	161.1162
75	160.0770
76	159.1641
77	157.7172
78	155.8712
79	154.8598
80	153.1843
81	154.7753
82	153.9773
83	155.9861
84	160.3018
85	161.3624
86	162.5025
87	164.3283
88	163.1351
89	162.5896
90	161.4520
91	161.5657
92	162.2033
93	158.9659
94	156.6604
95	155.6907
96	157.4773
97	157.7866
98	160.3220
99	160.1591
100	161.7538
101	159.8207
102	161.0644
103	160.3889
104	158.6856
105	157.1578
106	157.8788
107	156.5215
108	154.8043
109	156.3106
110	151.9836
111	155.3270
112	155.6073
113	154.4356
114	153.2222
115	151.7866
116	151.5379
117	150.3346
118	149.4470
119	150.8295
120	152.4040
121	149.4293
122	149.4356
123	148.4419
124	144.4457
125	142.3182
126	139.4268
127	137.7563
128	137.1136
129	138.8965
130	139.7323
131	142.1919
132	142.7399
133	142.4508
134	140.7222
135	140.3333
136	140.5051
137	137.9798
138	135.4116
139	134.3788
140	133.4962
141	136.0290
142	135.7563
143	136.8194
144	137.5164
145	137.6944
146	137.7462
147	137.6313
148	136.5947
149	134.7538
150	134.0745
151	133.7854
152	133.3384
153	134.0821
154	133.4545
155	133.4028
156	134.7222
157	135.6843
158	136.0013
159	134.6641
160	133.9861
161	131.9066
162	130.5076
163	128.4255
164	129.5164
165	130.3801
166	130.5101
167	131.6452
168	132.5366
169	132.7614
170	130.1490
171	126.9343
172	125.5442
173	122.3763
174	121.5240
175	120.3725
176	119.0505
177	118.5896
178	120.4634
179	121.7210
180	123.4293
181	124.5467
182	123.6843
183	122.9545
184	122.2702
185	121.8624
186	121.7134
187	120.9306
188	119.3283
189	119.2134
190	119.1894
191	121.3220
192	122.8902
193	124.7626
194	121.6641
195	120.2727
196	120.6023
197	121.9848
198	121.7626
199	121.0429
200	119.2702
201	117.8573
202	116.0947
203	115.7323
204	115.8106
205	116.8763
206	117.0189
207	117.9848
208	116.9949
209	117.5909
210	117.2311
211	115.2992
212	114.3725
213	113.1780
214	111.2247
215	109.4924
216	109.8977
217	110.6856
218	109.9596
219	110.4280
220	110.5808
221	112.9646
222	112.3434
223	110.0631
224	108.5442
225	105.4419
226	103.6048
227	100.9003
228	101.7134
229	102.6010
230	104.4659
231	105.1048
232	108.0657
233	107.1402
234	105.6073
235	102.3952
236	100.6957
237	97.9533
238	96.2045
239	95.3194
240	94.5013
241	96.1010
242	97.9836
243	99.5114
244	101.1843
245	100.6843
246	99.9470
247	98.0833
248	96.0290
249	94.9318
250	93.9912
251	93.8283
252	95.5480
253	95.0429
254	96.5063
255	98.2866
256	98.6717
257	97.9520
258	95.7992
259	95.4987
260	93.3674
261	93.3611
262	93.1957
263	93.4381
264	93.0556
265	94.2576
266	95.2159
267	95.9508
268	96.3434
269	94.5051
270	94.0063
271	93.8220
272	92.9343
273	91.8813
274	92.8598
275	92.8876
276	92.6705
277	94.0051
278	94.5505
279	94.9255
280	94.9167
281	94.5606
282	91.1982
283	88.1187
284	86.8043
285	86.7285
286	85.7247
287	85.6035
288	84.8485
289	85.5227
290	86.5505
291	87.2096
292	87.8649
293	87.1326
294	85.1199
295	83.8977
296	83.4280
297	82.2677
298	81.8965
299	80.6149
300	78.6136
301	78.3523
302	77.0884
303	76.8763
304	76.2525
305	76.7879
306	76.5240
307	76.9899
308	77.4255
309	76.6477
310	75.1250
311	74.8131
312	73.6957
313	72.6465
314	72.7058
315	73.8813
316	74.3245
317	74.9823
318	75.5682
319	75.1376
320	75.0164
321	74.6301
322	74.2437
323	72.0972
324	70.4419
325	70.6061
326	69.8359
327	68.5821
328	69.4545
329	69.1275
330	69.2159
331	69.7639
332	68.9987
333	68.3131
334	68.9066
335	67.7677
336	65.4672
337	63.6124
338	62.4167
339	61.5833
340	62.3801
341	61.0076
342	61.7652
343	61.6212
344	61.5795
345	61.9571
346	61.7677
347	61.3093
348	63.3914
349	63.4028
350	63.1199
351	62.4937
352	61.1616
353	60.8182
354	60.4369
355	60.4369
356	60.6957
357	61.0164
358	61.5682
359	62.4672
360	63.0379
361	63.8788
362	64.8662
363	63.8788
364	63.0657
365	62.3220
366	62.3283
367	61.3485
368	60.5480
369	60.7904
370	60.9179
371	60.5745
372	61.1010
373	61.7298
374	62.6654
375	62.0556
376	60.6932
377	59.6275
378	59.8119
379	59.1275
380	58.9482
381	59.0088
382	58.7462
383	58.7576
384	59.9255
385	59.1351
386	60.2475
387	59.9508
388	58.3624
389	56.7424
390	55.3712
391	54.8144
392	54.9634
393	55.9331
394	56.7298
395	56.5947
396	56.3422
397	55.5922
398	55.0025
399	53.7677
400	53.3396
401	53.1540
402	53.2538
403	53.1957
404	53.1591
405	52.9242
406	54.5088
407	53.4621
408	52.9457
409	51.9773
410	50.5644
411	49.6351
412	50.4874
413	49.3598
414	50.0972
415	49.3472
416	50.7083
417	49.5871
418	49.9419
419	48.8068
420	47.3851
421	47.6465
422	46.7917
423	47.1654
424	47.3081
425	48.2197
426	47.4596
427	47.5732
428	48.0051
429	46.9053
430	45.4975
431	44.1957
432	44.3611
433	45.0530
434	44.1111
435	44.3005
436	44.6944
437	45.0909
438	45.1098
439	44.0619
440	44.2551
441	44.3346
442	44.4255
443	45.1881
444	44.8939
445	44.4318
446	43.4242
447	43.5972
448	42.9470
449	43.7311
450	44.2626
451	43.8523
452	43.5947
453	44.4747
454	43.9141
455	44.7601
456	43.6679
457	44.0556
458	44.6869
459	43.2854
460	43.8068
461	43.2058
462	41.9621
463	42.9015
464	41.6616
465	43.0152
466	42.4975
467	42.7639
468	42.2222
469	41.9861
470	42.0480
471	39.8295
472	39.5934
473	39.1742
474	39.3687
475	39.8737
476	40.2247
477	39.8081
478	41.0859
479	40.6187
480	39.8106
481	39.6199
482	39.3763
483	39.0341
484	39.1162
485	38.7816
486	38.6174
487	38.7008
488	38.5215
489	38.9331
490	39.3801
491	39.3889
492	39.3750
493	39.4003
494	39.8472
495	38.3169
496	37.6465
497	37.7929
498	37.6199
499	36.9735
500	38.0227
501	37.8157
502	38.4823
503	37.5164
504	38.1982
505	37.3939
506	36.6679
507	36.1742
508	35.9293
509	36.2866
510	36.6515
511	37.3422
512	37.7374
513	37.0013
514	36.9659
515	36.3725
516	36.0379
517	35.3611
518	35.2513
519	34.4710
520	35.1301
521	34.0770
522	34.6907
523	34.1174
524	35.3333
525	35.2020
526	33.7134
527	34.1705
528	33.2475
529	34.0278
530	34.5960
531	34.1477
532	34.6566
533	34.6338
534	33.8396
535	34.0063
536	32.8131
537	33.4975
538	32.9785
539	33.1793
540	34.1730
541	34.1023
542	33.7525
543	33.6275
544	33.9659
545	33.4697
546	32.6742
547	32.8232
548	32.2033
549	31.9129
550	31.9508
551	31.2715
552	31.7588
553	30.9609
554	29.9230
555	31.1843
556	32.2096
557	32.2525
558	32.4646
559	32.9861
560	33.1439
561	32.5972
562	31.2424
563	30.9217
564	29.8207
565	29.5013
566	30.2753
567	30.2437
568	30.8384
569	31.8990
570	32.6212
571	32.2197
572	32.0038
573	31.0391
574	29.9230
575	29.4811
576	29.1604
577	29.6326
578	29.7702
579	29.5164
580	30.4129
581	30.3699
582	28.8737
583	28.8106
584	29.4937
585	28.5442
586	28.1136
587	28.4318
588	29.2614
589	29.4545
590	29.7348
591	29.3902
592	29.3977
593	29.0442
594	28.5265
595	28.6730
596	29.1881
597	28.9394
598	29.6982
599	28.7513
600	28.8182
601	27.6540
602	27.8106
603	28.1427
604	27.7639
605	27.5114
606	27.9760
607	28.1061
608	28.4937
609	27.6604
610	27.9318
611	27.3346
612	27.2008
613	27.4924
614	27.6515
615	27.1503
616	26.6477
617	26.6843
618	27.5821
619	27.5265
620	27.8674
621	27.4255
622	27.2992
623	27.4533
624	26.8194
625	26.8005
626	28.0227
627	27.6162
628	26.0215
629	25.3914
630	25.1465
631	25.2790
632	24.9293
633	24.7689
634	25.3750
635	26.7955
636	27.2348
637	27.8927
638	27.1149
639	26.6364
640	25.2462
641	25.3396
642	24.3018
643	24.0896
644	24.2753
645	23.9596
646	23.9066
647	24.5518
648	24.1351
649	24.7551
650	24.4533
651	24.7083
652	24.3333
653	23.8927
654	24.9482
655	25.0366
656	25.3081
657	25.1275
658	25.2715
659	24.1225
660	23.8990
661	23.4747
662	23.9508
663	23.9672
664	24.9659
665	24.8851
666	25.0972
667	24.3662
668	23.5114
669	22.8434
670	22.9280
671	23.0732
672	22.9886
673	23.0025
674	22.7487
675	23.1364
676	23.0177
677	22.8775
678	23.4306
679	23.4747
680	23.5682
681	22.7790
682	22.8258
683	23.5442
684	22.9583
685	22.3977
686	22.1995
687	21.4760
688	21.2197
689	20.5164
690	20.9823
691	20.8283
692	20.8018
693	20.4596
694	21.5720
695	22.7992
696	22.7980
697	22.3396
698	22.2803
699	22.2437
700	22.0139
701	21.1313
702	21.4949
703	21.6919
704	21.6136
705	21.4116
706	20.9192
707	21.0063
708	20.9949
709	20.7992
710	21.1288
711	21.4520
712	21.8674
713	22.2626
714	22.1389
715	21.2803
716	21.0922
717	20.7311
718	21.6389
719	21.2614
720	20.9268
721	19.9343
722	20.6263
723	19.9381
724	20.0669
725	19.6679
726	19.4798
727	19.5152
728	20.3283
729	20.0063
730	19.7866
731	20.9192
732	21.2121
733	21.0833
734	20.7753
735	20.3927
736	19.4053
737	19.0227
738	19.9091
739	19.4242
740	19.5076
741	20.0114
742	19.9242
743	20.2348
744	19.6162
745	18.9634
746	18.9912
747	19.7412
748	20.0303
749	19.4659
750	19.9003
751	20.0606
752	19.6376
753	20.4280
754	19.7816
755	18.0770
756	17.7412
757	17.5505
758	17.3838
759	18.1793
760	18.0114
761	18.6528
762	18.5619
763	18.5518
764	18.6881
765	18.2159
766	17.8371
767	18.0593
768	18.2576
769	18.4205
770	18.8068
771	19.1705
772	19.2083
773	18.9533
774	18.4318
775	17.4457
776	17.7260
777	17.8106
778	18.4949
779	18.1894
780	18.5076
781	17.8586
782	17.8523
783	17.8270
784	18.1275
785	17.5076
786	17.0997
787	16.7879
788	16.9343
789	17.0745
790	16.9912
791	17.4773
792	17.6843
793	18.3270
794	17.7475
795	17.1439
796	16.8838
797	16.9495
798	16.8144
799	16.4747
800	16.6919
801	17.1932
802	17.6503
803	18.7159
804	18.7045
805	17.9646
806	17.2992
807	17.1263
808	16.8207
809	16.2841
810	17.0328
811	17.0581
812	16.6705
813	17.2298
814	16.6982
815	18.2816
816	18.7197
817	18.0240
818	17.5013
819	17.2247
820	17.4028
821	16.9924
822	17.3232
823	17.7753
824	17.7235
825	17.8737
826	18.3737
827	17.3346
828	17.1402
829	17.4646
830	17.8535
831	17.7449
832	17.5556
833	17.1503
834	17.8788
835	17.6881
836	17.3813
837	17.7980
838	17.6124
839	17.4470
840	17.2652
841	16.6932
842	16.6755
843	16.9545
844	15.9242
845	16.9015
846	16.8725
847	17.2197
848	17.1187
849	17.1705
850	16.6932
851	15.5657
852	15.2134
853	15.2374
854	14.9078
855	15.1212
856	15.3169
857	15.3927
858	15.7184
859	16.4482
860	16.3144
861	15.7159
862	14.9356
863	14.6023
864	14.3396
865	14.0379
866	14.0366
867	13.5669
868	13.8359
869	14.1742
870	14.2702
871	14.5303
872	13.8813
873	13.6566
874	12.7487
875	13.2096
876	12.7551
877	13.5341
878	12.6742
879	12.9823
880	13.1818
881	13.9836
882	13.9672
883	13.9558
884	13.7639
885	13.6414
886	13.4053
887	13.2500
888	13.5240
889	13.9760
890	13.7715
891	13.9280
892	13.6477
893	13.4444
894	13.3258
895	13.3763
896	13.3346
897	13.6919
898	14.2778
899	14.7576
900	14.5518
901	14.3750
902	14.9962
903	15.5467
904	15.5694
905	15.1326
906	15.3687
907	15.4268
908	15.2929
909	15.5758
910	15.8283
911	15.4419
912	15.8106
913	16.3245
914	15.8775
915	15.4924
916	15.6338
917	14.9306
918	14.8674
919	15.4141
920	15.0139
921	15.4785
922	14.7942
923	14.7121
924	14.2096
925	14.9255
926	16.0202
927	15.7563
928	14.6881
929	15.8699
930	16.5265
931	17.0177
932	17.1730
933	15.6162
934	15.7765
935	15.0606
936	15.8548
937	15.7235
938	14.8813
939	15.3258
940	14.0568
941	14.8586
942	15.5997
943	15.2765
944	15.1641
945	15.1730
946	15.5442
947	14.2614
948	15.0556
949	13.6035
950	12.8295
951	13.8586
952	12.8674
953	13.7967
954	12.8763
955	11.5770
956	10.2778
957	9.8990
958	10.6023
959	10.5025
960	10.7866
961	10.9394
