# Supplementary material for: Bicoid gradient formation mechanism and dynamics revealed by protein lifetime analysis
Source: Mol Syst Biol. 2018 Sep 4;14(9):e8355. doi: 10.15252/msb.20188355 (PMC6121778; doi:10.15252/msb.20188355)
Supplement: Supplementary file 7 — Source Data for Figure 5 [file MSB-14-e8355-s006.zip › figure5-data/quantification/Values_emb03_g_t38.txt]

0	50.0694
1	52.9356
2	56.9899
3	60.8321
4	65.6919
5	70.5480
6	74.1528
7	77.6023
8	82.5354
9	88.8927
10	95.0859
11	102.4356
12	108.7967
13	115.8535
14	118.6932
15	121.5644
16	123.6919
17	121.7487
18	122.3927
19	122.1995
20	123.4167
21	126.7285
22	132.9773
23	139.6503
24	142.2273
25	143.7184
26	143.8687
27	145.6503
28	147.0833
29	146.7551
30	147.6641
31	149.0101
32	150.9684
33	152.9444
34	156.8497
35	160.9962
36	165.3472
37	168.4268
38	169.9167
39	170.0518
40	171.6970
41	174.0088
42	172.3775
43	172.8447
44	173.5985
45	174.8131
46	172.4583
47	170.5783
48	167.7045
49	165.9571
50	166.2083
51	168.1288
52	167.8788
53	170.0720
54	168.1553
55	165.6275
56	164.5404
57	164.0253
58	160.2134
59	162.7374
60	160.5139
61	157.3485
62	157.1465
63	154.5543
64	154.5568
65	155.1376
66	155.7727
67	157.5101
68	156.5556
69	157.8952
70	157.0909
71	157.1970
72	159.0934
73	159.1540
74	160.1528
75	161.3194
76	159.9735
77	159.5316
78	159.9823
79	159.6023
80	157.7828
81	158.5038
82	154.3485
83	152.5997
84	150.6010
85	148.9369
86	147.3245
87	148.2664
88	151.3194
89	155.6313
90	158.2588
91	163.1351
92	164.9558
93	164.7551
94	161.9583
95	159.5265
96	158.4697
97	158.1515
98	156.4962
99	155.3018
100	154.7525
101	153.7033
102	154.9179
103	156.0745
104	157.4205
105	157.0543
106	157.4785
107	155.2715
108	152.0720
109	152.8371
110	150.3485
111	152.9179
112	151.9987
113	151.4078
114	149.4053
115	147.1818
116	145.5783
117	145.4230
118	144.6035
119	140.6364
120	142.2159
121	140.3939
122	141.2235
123	143.0972
124	143.1098
125	143.3409
126	142.1111
127	140.3523
128	139.0227
129	138.1831
130	135.0783
131	133.6465
132	131.0795
133	130.0859
134	132.9381
135	133.3674
136	134.4508
137	135.1149
138	133.9558
139	133.7778
140	134.5770
141	138.4331
142	137.3485
143	137.6061
144	136.3737
145	134.4230
146	133.1288
147	133.0265
148	134.7652
149	135.0025
150	133.6010
151	131.5795
152	128.3018
153	128.2386
154	127.1048
155	127.1364
156	125.4937
157	127.0354
158	127.0694
159	125.5859
160	126.9015
161	128.4040
162	130.2992
163	128.9747
164	127.9874
165	126.3497
166	126.2437
167	125.3990
168	123.4773
169	122.4886
170	121.0442
171	121.4861
172	122.1742
173	123.2816
174	123.8788
175	121.5960
176	119.5745
177	118.6364
178	118.3106
179	117.3409
180	114.7753
181	114.2588
182	113.4735
183	112.8359
184	114.3586
185	116.4672
186	117.6111
187	116.8624
188	117.6843
189	115.3990
190	114.6073
191	113.8750
192	113.8662
193	113.0518
194	113.2626
195	113.5922
196	115.1970
197	115.5720
198	117.3864
199	117.7260
200	116.7336
201	116.1540
202	116.9116
203	117.0366
204	117.5076
205	114.9343
206	115.2652
207	113.3649
208	112.8977
209	115.3712
210	116.2273
211	117.0530
212	116.5164
213	113.8586
214	111.4217
215	108.7374
216	105.8535
217	104.2336
218	102.8561
219	101.0960
220	101.2386
221	101.6301
222	103.0997
223	103.6944
224	103.5972
225	102.2475
226	101.2222
227	98.9078
228	99.0720
229	96.8889
230	96.7917
231	96.7071
232	97.9861
233	98.3359
234	99.6035
235	101.4306
236	101.1439
237	99.3864
238	96.9205
239	93.5985
240	92.1162
241	90.1768
242	87.5025
243	88.7159
244	88.8712
245	90.9735
246	93.4217
247	94.7437
248	95.9848
249	95.4040
250	93.3144
251	91.5051
252	88.6705
253	87.6212
254	87.4949
255	87.8308
256	89.1566
257	89.7639
258	92.6629
259	92.7980
260	93.8611
261	93.8182
262	92.5316
263	89.4924
264	88.5884
265	86.6313
266	86.8990
267	87.2298
268	88.9141
269	89.3624
270	90.5379
271	92.1225
272	93.7260
273	92.5644
274	92.8472
275	91.3598
276	90.9066
277	91.1540
278	91.2790
279	89.9848
280	88.3460
281	88.9116
282	88.3333
283	89.5543
284	91.4621
285	92.2942
286	89.8788
287	87.0341
288	85.3321
289	84.0758
290	82.7513
291	82.0808
292	83.0265
293	84.1553
294	84.3182
295	85.5682
296	85.4558
297	84.9848
298	82.6730
299	80.5909
300	77.2639
301	76.6187
302	74.4482
303	74.3737
304	74.7854
305	76.5833
306	76.2942
307	75.4672
308	74.0063
309	71.7437
310	70.7058
311	69.5227
312	69.4242
313	69.7083
314	71.1806
315	70.8813
316	70.4697
317	70.1477
318	70.0152
319	69.6439
320	70.0013
321	71.4621
322	70.7992
323	69.3561
324	68.2374
325	67.2134
326	66.2816
327	65.0391
328	63.9861
329	64.0076
330	63.7525
331	64.4798
332	63.9874
333	63.7525
334	64.3586
335	65.5253
336	64.6755
337	63.8699
338	63.4343
339	61.9457
340	61.3914
341	58.8737
342	57.8384
343	57.1591
344	55.3384
345	54.8270
346	55.0316
347	54.4306
348	55.3472
349	55.6919
350	57.4634
351	58.3535
352	59.0644
353	59.1641
354	58.0492
355	57.3093
356	57.4078
357	57.5341
358	58.4987
359	59.3864
360	59.5088
361	60.2083
362	60.4444
363	60.6982
364	60.4306
365	61.5265
366	61.0265
367	61.7172
368	61.6705
369	61.8914
370	61.1364
371	60.0240
372	59.5164
373	58.9444
374	60.5934
375	60.9735
376	61.1364
377	60.1010
378	59.5631
379	59.2841
380	60.5492
381	58.9735
382	58.1616
383	59.3523
384	59.4003
385	58.9596
386	59.5896
387	59.3510
388	59.7588
389	58.4394
390	56.5606
391	55.1667
392	53.1237
393	52.9785
394	54.1023
395	53.6124
396	53.2955
397	54.3119
398	54.6641
399	54.2955
400	54.0126
401	53.1439
402	51.9066
403	51.6010
404	51.3535
405	51.0593
406	51.9003
407	52.8535
408	52.9672
409	52.5821
410	51.3447
411	50.5694
412	49.1907
413	48.7475
414	48.4874
415	48.4785
416	48.7172
417	48.4899
418	49.6907
419	50.2841
420	49.4962
421	49.5682
422	47.0265
423	46.6351
424	45.8535
425	45.0682
426	44.4621
427	45.3927
428	46.4343
429	47.1275
430	46.6869
431	45.7437
432	46.1515
433	45.9823
434	44.3952
435	44.2816
436	43.3422
437	43.6389
438	43.6705
439	43.9293
440	44.0530
441	44.6023
442	44.5682
443	45.1755
444	45.0745
445	44.5354
446	44.0442
447	43.9823
448	43.1174
449	43.4129
450	42.7740
451	43.3485
452	43.1591
453	43.2146
454	42.7816
455	44.0417
456	44.0429
457	44.2247
458	44.3523
459	43.2285
460	43.9343
461	43.1073
462	42.7803
463	42.3737
464	41.6742
465	42.6225
466	42.9975
467	42.7386
468	42.6553
469	42.0152
470	42.0543
471	40.5303
472	39.5619
473	38.7210
474	38.8232
475	39.0732
476	39.2475
477	39.1465
478	40.1843
479	40.4419
480	39.8561
481	40.1275
482	39.8270
483	38.9571
484	39.2500
485	38.4583
486	38.1199
487	38.8030
488	38.5429
489	38.2879
490	40.1389
491	39.4419
492	38.8119
493	38.8573
494	38.8359
495	37.9848
496	37.8270
497	38.1490
498	37.1667
499	37.7980
500	38.3952
501	38.1326
502	38.4987
503	37.6919
504	38.3750
505	37.7247
506	36.3788
507	36.2689
508	35.8624
509	36.6326
510	36.9419
511	35.9949
512	37.1641
513	36.8043
514	34.6149
515	34.7096
516	34.2197
517	34.0366
518	35.0442
519	34.0997
520	35.6225
521	35.4091
522	36.1073
523	34.8409
524	36.2955
525	34.9937
526	34.5707
527	34.9558
528	34.3207
529	34.9495
530	36.0657
531	35.2361
532	35.3611
533	35.7109
534	35.0783
535	34.2538
536	34.0202
537	32.9609
538	32.9912
539	32.9457
540	33.2134
541	33.9205
542	34.0657
543	34.2058
544	35.0972
545	34.4747
546	33.9369
547	34.5530
548	33.1275
549	33.1982
550	33.6869
551	33.3712
552	33.6414
553	33.1982
554	32.8674
555	33.4066
556	34.0896
557	34.0316
558	33.6957
559	34.1035
560	32.9912
561	32.7626
562	31.5101
563	31.7891
564	32.1212
565	32.2311
566	32.5316
567	31.9457
568	32.7197
569	33.8194
570	32.9634
571	32.5694
572	31.5253
573	31.1995
574	31.1629
575	31.0417
576	31.7184
577	31.9811
578	32.1048
579	31.5505
580	31.6881
581	31.3636
582	30.0189
583	29.9785
584	29.6010
585	29.7626
586	29.8497
587	30.0795
588	30.5669
589	30.7727
590	31.3106
591	30.7904
592	30.7702
593	31.0215
594	30.5278
595	29.8220
596	28.9053
597	28.8548
598	28.2828
599	28.5000
600	29.2475
601	28.8788
602	29.2841
603	30.7437
604	29.9508
605	28.9268
606	28.9735
607	28.8573
608	28.3977
609	28.4255
610	27.8396
611	28.3826
612	28.2727
613	28.4280
614	28.0758
615	28.5354
616	28.5631
617	28.1578
618	28.2816
619	28.5997
620	29.5745
621	29.5492
622	29.4823
623	28.9167
624	27.3636
625	26.7109
626	26.3801
627	26.0366
628	26.1326
629	25.9710
630	26.5896
631	27.8232
632	28.6174
633	29.2538
634	28.7538
635	28.1881
636	27.3371
637	26.0909
638	25.8422
639	25.2500
640	25.0922
641	25.2096
642	24.6313
643	25.1616
644	25.8990
645	25.4230
646	25.5669
647	25.6124
648	25.3346
649	25.6326
650	26.1970
651	25.9167
652	25.8396
653	25.2298
654	25.3876
655	24.5770
656	24.0543
657	25.0795
658	26.0682
659	25.9066
660	25.4609
661	25.4646
662	24.9886
663	24.6856
664	25.3119
665	24.2222
666	24.1023
667	23.2626
668	23.5732
669	23.6199
670	23.9987
671	23.9293
672	23.6578
673	23.6768
674	23.6679
675	24.0429
676	24.0947
677	24.0152
678	24.3548
679	23.3510
680	23.4760
681	22.9343
682	22.0467
683	22.1465
684	21.9356
685	22.3119
686	22.2588
687	22.2247
688	22.4205
689	22.2715
690	23.4255
691	22.9255
692	23.3535
693	23.0758
694	23.2652
695	23.9003
696	23.0328
697	22.6086
698	21.7904
699	22.4508
700	22.1843
701	22.2311
702	22.2424
703	22.1212
704	22.0088
705	22.8763
706	22.0404
707	22.5025
708	22.8207
709	23.0177
710	22.0707
711	22.5316
712	22.2159
713	21.5189
714	21.4520
715	21.4924
716	20.7462
717	20.2967
718	20.3068
719	19.5909
720	19.9495
721	19.9116
722	21.1250
723	22.0581
724	22.2071
725	22.2146
726	22.0821
727	21.5013
728	21.0871
729	20.7551
730	19.9091
731	19.7323
732	20.3207
733	20.3687
734	20.5619
735	20.1692
736	20.4419
737	20.1149
738	20.3586
739	19.9848
740	20.3245
741	20.4003
742	21.1641
743	21.6881
744	21.6553
745	21.8144
746	21.5328
747	21.1439
748	20.3409
749	19.5202
750	19.0556
751	19.5556
752	19.7020
753	20.5505
754	19.9722
755	20.1225
756	20.3687
757	18.6970
758	18.2323
759	18.1187
760	17.9015
761	18.6856
762	18.6465
763	19.4848
764	19.9407
765	20.3851
766	20.5556
767	19.8283
768	19.5051
769	18.3624
770	18.5278
771	18.1944
772	17.8586
773	18.6843
774	18.8245
775	19.1389
776	19.4255
777	19.2955
778	19.3561
779	18.2058
780	17.5795
781	17.8510
782	17.8573
783	17.6364
784	18.1149
785	18.2083
786	19.0189
787	18.9697
788	19.1023
789	19.2475
790	18.8598
791	18.4179
792	17.2538
793	17.9823
794	18.2816
795	18.0202
796	18.6970
797	19.1313
798	19.2980
799	18.8396
800	18.3169
801	18.2146
802	18.3068
803	17.7576
804	17.9116
805	17.7399
806	17.1932
807	17.8902
808	18.6250
809	19.2715
810	19.9646
811	20.2500
812	19.5164
813	19.6528
814	18.0871
815	18.4583
816	18.5215
817	18.0518
818	18.7071
819	18.0455
820	18.2576
821	17.7273
822	18.4520
823	19.3333
824	19.1111
825	18.2109
826	18.7247
827	18.5732
828	19.3220
829	19.5391
830	19.6667
831	19.8182
832	18.9419
833	18.6629
834	18.9861
835	18.0631
836	17.6427
837	18.0253
838	18.0177
839	18.1301
840	18.2008
841	19.0909
842	18.6035
843	19.2235
844	18.3939
845	17.9104
846	16.9874
847	17.1225
848	17.2525
849	17.5871
850	17.1679
851	17.0265
852	17.0379
853	16.9987
854	15.8725
855	15.2588
856	14.4116
857	14.4735
858	14.1427
859	15.2386
860	15.2816
861	15.0682
862	14.9785
863	16.2109
864	15.5341
865	15.7121
866	15.3321
867	14.7374
868	13.7551
869	14.9167
870	14.2487
871	14.2879
872	15.0189
873	15.0833
874	14.1174
875	15.3674
876	14.8939
877	15.2664
878	15.1048
879	14.9432
880	14.7740
881	14.4457
882	15.0922
883	15.0101
884	13.9634
885	14.1212
886	13.1540
887	13.0909
888	13.1439
889	13.4154
890	13.3914
891	13.9747
892	15.1629
893	15.4457
894	15.9217
895	15.6578
896	15.4949
897	15.6793
898	15.7273
899	16.2677
900	16.8081
901	16.3939
902	16.0290
903	16.2992
904	16.3207
905	16.4129
906	16.0366
907	15.1313
908	14.4293
909	14.4306
910	14.4798
911	14.3485
912	14.7702
913	15.9003
914	15.1755
915	16.8220
916	15.7727
917	14.8788
918	14.8523
919	15.0391
920	15.3119
921	15.3396
922	14.6578
923	16.1010
924	15.9987
925	16.2399
926	16.0341
927	15.4583
928	15.1818
929	15.6313
930	15.3965
931	15.8131
932	16.1755
933	14.6225
934	15.5593
935	15.2727
936	15.1515
937	14.6806
938	14.5543
939	13.5934
940	14.3662
941	14.7803
942	14.9621
943	14.1856
944	14.4710
945	13.6086
946	14.1237
947	13.1970
948	12.3851
949	12.4596
950	11.2614
951	12.1679
952	12.2563
953	12.1023
954	11.5240
955	11.5694
956	9.6591
957	8.9861
958	9.4268
959	9.1869
960	9.4508
961	9.4545
