# Supplementary material for: Bicoid gradient formation mechanism and dynamics revealed by protein lifetime analysis
Source: Mol Syst Biol. 2018 Sep 4;14(9):e8355. doi: 10.15252/msb.20188355 (PMC6121778; doi:10.15252/msb.20188355)
Supplement: Supplementary file 7 — Source Data for Figure 5 [file MSB-14-e8355-s006.zip › figure5-data/quantification/Values_emb03_g_t39.txt]

0	86.4623
1	87.1901
2	89.2487
3	92.6097
4	96.2211
5	99.7906
6	103.9874
7	108.8794
8	111.9548
9	112.8291
10	113.4983
11	118.0126
12	118.8141
13	123.0377
14	127.1935
15	127.9690
16	128.7328
17	129.4573
18	130.7513
19	132.6608
20	133.8417
21	134.3551
22	136.9899
23	135.6382
24	136.3492
25	136.5863
26	141.5368
27	142.3317
28	144.6625
29	144.7822
30	145.8526
31	148.6516
32	149.8903
33	151.0067
34	151.6415
35	150.3685
36	148.1214
37	148.8132
38	150.6859
39	153.6734
40	156.5427
41	158.6231
42	158.0645
43	159.5972
44	158.6390
45	158.1239
46	156.4832
47	156.3250
48	154.1591
49	154.2504
50	157.3844
51	159.0972
52	157.9271
53	157.8509
54	157.6784
55	157.0452
56	155.4288
57	155.0318
58	154.5553
59	155.3836
60	156.9640
61	157.3911
62	159.4539
63	158.5394
64	158.2379
65	158.5067
66	156.0260
67	152.6030
68	150.6977
69	151.4414
70	150.3853
71	149.8015
72	150.2630
73	149.2940
74	150.0569
75	149.5678
76	149.4456
77	147.6566
78	144.9858
79	143.2739
80	143.9087
81	143.6340
82	145.0419
83	144.4606
84	144.8057
85	144.8559
86	146.1097
87	145.8518
88	147.0101
89	146.1298
90	147.0653
91	146.4188
92	146.2814
93	147.8928
94	147.0251
95	146.0737
96	146.1633
97	147.5946
98	148.1206
99	147.3828
100	146.2002
101	143.8551
102	143.6306
103	141.5963
104	141.2245
105	142.9095
106	143.4640
107	144.5461
108	142.8191
109	144.4941
110	142.8576
111	143.7647
112	142.0352
113	138.3518
114	137.4506
115	135.7982
116	134.7496
117	133.5595
118	133.2429
119	133.3141
120	134.4498
121	132.9740
122	134.3434
123	134.6097
124	131.6516
125	132.2873
126	130.9874
127	129.2965
128	127.3409
129	127.3677
130	127.7161
131	128.7940
132	129.7730
133	128.9389
134	129.0201
135	129.2931
136	130.2747
137	131.3568
138	130.0419
139	128.8995
140	128.8258
141	127.5704
142	127.4774
143	125.2504
144	124.9070
145	124.0410
146	123.8434
147	124.2052
148	124.8459
149	124.6005
150	123.4648
151	122.7554
152	122.1700
153	120.8593
154	117.8350
155	115.8668
156	114.8065
157	113.2102
158	114.2513
159	114.6357
160	115.5854
161	116.8777
162	117.3358
163	118.2295
164	117.2320
165	116.1072
166	114.3853
167	114.3074
168	113.1131
169	112.5435
170	112.3434
171	112.0913
172	111.9975
173	112.0821
174	112.6809
175	110.6759
176	110.0268
177	110.3291
178	109.1734
179	107.6231
180	104.9941
181	103.7379
182	102.7211
183	104.9782
184	105.0268
185	106.6457
186	106.7513
187	106.3216
188	106.4238
189	105.9514
190	105.2261
191	104.7245
192	104.7119
193	104.2186
194	102.7697
195	103.6616
196	103.1173
197	104.9749
198	104.1968
199	103.9405
200	102.9967
201	103.7722
202	103.7044
203	105.3191
204	103.6918
205	102.1097
206	101.4565
207	99.7940
208	98.5218
209	99.1248
210	100.0394
211	99.7446
212	99.5494
213	98.6307
214	98.4171
215	97.8518
216	96.9171
217	95.6541
218	94.5276
219	92.9104
220	91.8744
221	92.5469
222	92.2102
223	92.7446
224	93.9623
225	92.6575
226	92.9414
227	91.8509
228	90.2496
229	90.3283
230	90.6993
231	89.1424
232	89.8476
233	89.6424
234	90.3023
235	90.8241
236	89.6759
237	90.9196
238	88.8484
239	88.7680
240	87.5017
241	87.3601
242	86.0519
243	85.4531
244	84.2044
245	83.5879
246	84.7781
247	84.4271
248	85.5419
249	86.4657
250	87.0611
251	87.4347
252	86.5963
253	84.3317
254	83.7672
255	82.9665
256	82.8308
257	82.8526
258	83.5854
259	83.7312
260	83.1901
261	84.0084
262	85.5511
263	83.8099
264	82.4506
265	82.5720
266	81.4774
267	80.9146
268	81.1214
269	81.0100
270	80.2245
271	81.1683
272	81.4565
273	79.8291
274	80.9707
275	80.2119
276	78.7429
277	77.7755
278	77.0519
279	77.0704
280	76.9238
281	76.4137
282	76.0829
283	76.2848
284	77.8928
285	77.5075
286	77.9958
287	77.2270
288	75.9447
289	76.1482
290	74.3903
291	73.5561
292	73.2747
293	72.4983
294	71.3853
295	70.9497
296	71.0327
297	70.8727
298	71.0611
299	71.2705
300	71.0796
301	71.1817
302	70.9489
303	70.1750
304	70.0335
305	68.5670
306	68.1131
307	66.8593
308	66.1147
309	65.8199
310	64.9246
311	64.7554
312	65.6549
313	66.4481
314	66.4640
315	67.5260
316	66.7948
317	65.1240
318	63.3543
319	61.7680
320	60.7236
321	59.9456
322	59.3668
323	58.3166
324	58.2688
325	57.9414
326	58.2931
327	57.9456
328	58.9766
329	58.8317
330	59.5184
331	60.4782
332	59.9062
333	60.0494
334	59.2219
335	58.1642
336	58.0846
337	58.1792
338	57.4347
339	56.3551
340	55.2219
341	53.9598
342	52.0017
343	51.6030
344	49.1156
345	47.5134
346	46.7286
347	45.5544
348	46.5251
349	46.8057
350	47.0561
351	48.2764
352	48.9858
353	49.5226
354	49.2789
355	50.1173
356	51.2345
357	51.6415
358	52.9858
359	54.0804
360	53.8157
361	54.1223
362	54.1901
363	53.6868
364	53.4355
365	53.0469
366	53.2655
367	53.0670
368	53.8719
369	54.5008
370	54.5410
371	54.5394
372	54.0218
373	54.1667
374	54.1390
375	53.8107
376	53.7446
377	53.7831
378	53.5268
379	53.8719
380	55.7136
381	55.3652
382	54.6776
383	54.1491
384	53.6692
385	53.0745
386	52.8325
387	52.7261
388	50.9397
389	50.6549
390	50.3936
391	50.3484
392	50.3283
393	50.2345
394	50.7948
395	51.4564
396	50.7538
397	50.5812
398	50.0754
399	50.3819
400	49.9372
401	49.3559
402	48.9514
403	47.8719
404	48.2982
405	47.3911
406	48.0678
407	48.3442
408	48.7705
409	48.5209
410	47.6583
411	47.7588
412	47.2060
413	45.8451
414	44.5084
415	43.4414
416	44.4816
417	45.2496
418	46.0302
419	46.7312
420	47.5109
421	47.5218
422	47.0151
423	45.2102
424	44.9137
425	44.4020
426	44.3794
427	43.5151
428	43.2487
429	43.6223
430	42.8727
431	43.2873
432	42.1943
433	42.8559
434	42.1968
435	42.1441
436	42.0285
437	42.1935
438	41.7722
439	41.3987
440	42.5486
441	41.8325
442	41.7496
443	41.3509
444	41.8543
445	40.8710
446	39.8693
447	40.2420
448	40.5302
449	40.4782
450	40.9740
451	41.6558
452	41.9766
453	42.2169
454	42.2337
455	42.4698
456	42.2069
457	41.6591
458	41.7152
459	41.0327
460	40.9037
461	40.9556
462	40.5670
463	41.0251
464	40.6055
465	42.2404
466	42.0586
467	42.7697
468	42.7069
469	42.6524
470	42.4983
471	41.4389
472	40.2580
473	39.8409
474	39.8827
475	39.5871
476	39.3325
477	39.1633
478	39.2739
479	39.9657
480	39.9246
481	39.7931
482	38.8886
483	38.2471
484	37.1482
485	37.8559
486	38.4070
487	38.9330
488	39.9363
489	39.1307
490	39.6089
491	39.8903
492	40.1784
493	39.9933
494	39.9137
495	39.7672
496	39.1558
497	38.9456
498	38.3652
499	38.6156
500	39.7462
501	39.7035
502	39.9154
503	39.3903
504	39.3492
505	38.1457
506	38.3668
507	38.7387
508	38.6566
509	39.0662
510	39.4028
511	39.5033
512	38.9690
513	39.0218
514	38.2831
515	38.6348
516	37.9380
517	38.2814
518	38.2412
519	37.9590
520	37.9573
521	38.2044
522	38.1457
523	37.1365
524	37.9405
525	37.6206
526	36.9456
527	36.9858
528	37.0645
529	37.3317
530	37.6298
531	37.3702
532	37.0645
533	37.8819
534	37.2940
535	36.7504
536	36.4079
537	36.7990
538	36.2781
539	36.1265
540	36.7295
541	35.9883
542	36.2044
543	36.2898
544	36.1600
545	35.2898
546	35.9757
547	36.7253
548	36.2546
549	36.1583
550	35.7638
551	35.7563
552	34.8693
553	35.2320
554	35.8224
555	35.6935
556	36.4992
557	36.5737
558	36.2303
559	35.7898
560	34.5142
561	34.6407
562	34.3057
563	34.3049
564	33.5913
565	33.2722
566	33.9271
567	33.5017
568	34.1868
569	33.7437
570	33.7102
571	33.6357
572	33.6658
573	33.3802
574	33.1055
575	33.0620
576	33.1231
577	33.0101
578	32.6374
579	32.3819
580	31.5469
581	31.5067
582	31.0184
583	30.7136
584	30.8157
585	30.9824
586	31.0921
587	31.5528
588	30.8886
589	31.6499
590	31.8920
591	31.6700
592	31.7412
593	31.5754
594	31.5704
595	31.0570
596	29.8543
597	29.7630
598	29.2931
599	28.8786
600	28.9179
601	28.8023
602	29.2136
603	29.8576
604	29.2580
605	29.7781
606	30.1960
607	29.9271
608	29.7965
609	30.0318
610	29.3342
611	29.0796
612	29.3425
613	29.3710
614	29.4523
615	29.2111
616	28.9849
617	28.8032
618	28.5553
619	29.4380
620	28.9590
621	29.3869
622	29.6616
623	29.8451
624	28.8107
625	28.6742
626	28.6859
627	28.4598
628	28.0963
629	28.9129
630	29.3844
631	30.6566
632	31.0544
633	30.8652
634	30.3358
635	30.2822
636	29.1583
637	29.5218
638	29.5436
639	28.9129
640	28.5662
641	29.3208
642	29.4313
643	29.5419
644	29.7295
645	29.3400
646	29.4958
647	29.1868
648	28.0620
649	28.4271
650	28.5570
651	29.6801
652	29.1206
653	29.1709
654	29.1801
655	29.0385
656	28.9514
657	28.8978
658	28.8233
659	28.5084
660	28.3660
661	28.5092
662	28.7186
663	28.8760
664	28.4891
665	28.1156
666	27.7002
667	27.5938
668	27.9791
669	28.1147
670	28.3844
671	27.9389
672	27.5946
673	27.7563
674	28.3518
675	28.7060
676	28.6482
677	27.9900
678	27.3903
679	27.3275
680	27.2697
681	27.2797
682	26.9196
683	27.4916
684	26.8936
685	27.1441
686	27.0511
687	27.2169
688	27.0905
689	26.8928
690	26.9338
691	27.0201
692	27.8526
693	27.1131
694	27.1910
695	26.9874
696	27.4816
697	26.6658
698	27.0033
699	27.0494
700	27.8710
701	28.3400
702	28.5553
703	28.1122
704	28.1097
705	27.1893
706	27.5771
707	26.8241
708	26.7948
709	26.3652
710	26.4464
711	26.7563
712	27.1198
713	26.6960
714	27.0536
715	26.5561
716	27.4095
717	27.5402
718	27.6826
719	26.3090
720	26.3769
721	26.5394
722	27.5536
723	27.6868
724	27.3141
725	27.1558
726	26.8677
727	25.8911
728	26.5419
729	26.0972
730	26.0796
731	26.4782
732	26.7479
733	26.8643
734	27.4095
735	28.1214
736	27.6675
737	27.4405
738	27.1616
739	26.8300
740	26.4154
741	27.0276
742	27.4012
743	27.8643
744	27.2680
745	26.0603
746	25.3861
747	25.4916
748	25.4514
749	25.5402
750	25.5595
751	26.3601
752	26.2889
753	25.9271
754	26.0042
755	24.9271
756	24.6901
757	24.7504
758	25.2236
759	25.0042
760	24.9757
761	26.1541
762	26.4196
763	26.5913
764	25.8074
765	24.5528
766	24.0645
767	24.0008
768	23.9774
769	24.0243
770	25.0368
771	25.8258
772	26.1357
773	26.0972
774	25.9900
775	25.7613
776	25.2898
777	24.6365
778	24.0846
779	23.5377
780	23.6323
781	24.3166
782	24.7161
783	24.5268
784	24.6951
785	24.0678
786	23.9950
787	23.9640
788	23.7353
789	23.8911
790	22.8308
791	23.2487
792	22.1616
793	23.5117
794	24.0553
795	24.1072
796	23.7429
797	22.7454
798	21.9045
799	21.2085
800	20.9715
801	21.2127
802	21.3317
803	22.1876
804	22.9925
805	23.0235
806	23.4866
807	24.2680
808	23.8300
809	23.8886
810	22.4196
811	22.4891
812	22.4690
813	22.1868
814	22.2739
815	22.7814
816	22.0888
817	22.1030
818	22.0611
819	22.2429
820	22.4648
821	22.2010
822	21.6348
823	21.8425
824	21.6214
825	21.8216
826	22.1390
827	22.0511
828	21.9539
829	22.5335
830	22.0017
831	22.1223
832	21.7680
833	21.3384
834	20.8677
835	20.0905
836	20.3836
837	20.0704
838	21.2429
839	20.8183
840	20.9179
841	21.3526
842	21.6307
843	21.3451
844	20.9464
845	21.8384
846	20.9070
847	21.5025
848	20.9095
849	20.5419
850	19.4992
851	19.3928
852	19.4615
853	19.5394
854	19.9891
855	20.5251
856	20.1566
857	20.2864
858	19.8116
859	20.4682
860	20.1214
861	19.7479
862	19.7487
863	19.3760
864	19.3375
865	19.4188
866	20.0352
867	20.2203
868	20.8342
869	21.4422
870	20.9640
871	20.5553
872	19.6977
873	19.7370
874	18.1273
875	18.3769
876	17.7253
877	18.3786
878	18.2119
879	19.8099
880	19.7094
881	20.2370
882	20.3484
883	20.6214
884	20.2362
885	20.1147
886	19.6968
887	19.0938
888	19.2873
889	19.2404
890	19.5620
891	19.8149
892	20.0168
893	20.4497
894	19.4623
895	19.5838
896	18.7755
897	18.0611
898	18.4439
899	17.8283
900	18.0377
901	18.4539
902	18.2446
903	18.4062
904	18.1533
905	17.3325
906	17.2010
907	16.7688
908	17.4204
909	18.0955
910	18.6156
911	17.9581
912	18.4581
913	18.0033
914	18.2479
915	18.3015
916	17.8224
917	17.4229
918	16.7613
919	17.2487
920	17.8752
921	17.9724
922	17.7345
923	18.2605
924	17.8015
925	17.8291
926	17.6616
927	17.9062
928	17.2563
929	17.1776
930	16.5343
931	16.3911
932	17.1709
933	17.0461
934	16.3049
935	16.7513
936	16.9062
937	16.3183
938	16.3752
939	16.5687
940	16.3308
941	16.6332
942	17.3258
943	16.8970
944	17.1792
945	16.9774
946	18.1424
947	18.5620
948	19.1072
949	19.7404
950	19.1951
951	19.1139
952	20.3970
953	19.7253
954	20.6223
955	20.2303
956	19.8585
957	19.5637
958	20.2982
959	17.7898
960	16.7580
961	16.0787
