# Supplementary material for: Bicoid gradient formation mechanism and dynamics revealed by protein lifetime analysis
Source: Mol Syst Biol. 2018 Sep 4;14(9):e8355. doi: 10.15252/msb.20188355 (PMC6121778; doi:10.15252/msb.20188355)
Supplement: Supplementary file 7 — Source Data for Figure 5 [file MSB-14-e8355-s006.zip › figure5-data/quantification/Values_emb03_g_t40.txt]

0	114.8141
1	118.2688
2	121.9338
3	123.6868
4	126.1080
5	129.6323
6	134.4364
7	137.7337
8	143.1022
9	146.2873
10	147.7496
11	149.2136
12	151.0838
13	146.9112
14	146.5502
15	147.2915
16	146.6365
17	146.7010
18	149.0360
19	153.0544
20	156.2102
21	156.1985
22	155.6725
23	155.8953
24	156.2538
25	155.7688
26	156.7647
27	157.5226
28	160.2806
29	158.3936
30	156.3132
31	157.1516
32	155.7588
33	153.9774
34	155.4992
35	157.3869
36	157.4523
37	158.1072
38	155.9095
39	154.8534
40	154.8995
41	154.9682
42	156.4740
43	154.1357
44	155.9539
45	157.9665
46	156.3652
47	158.3032
48	157.2948
49	155.1482
50	154.2956
51	152.0771
52	150.2697
53	149.0084
54	149.0385
55	148.6265
56	146.9816
57	149.5905
58	149.3576
59	150.4305
60	150.5352
61	150.0159
62	146.1926
63	143.3065
64	141.2362
65	137.4632
66	135.6692
67	132.3635
68	132.4380
69	132.4690
70	131.9389
71	133.3677
72	133.9364
73	134.2395
74	134.9615
75	134.2839
76	133.6591
77	132.9874
78	132.1005
79	131.2864
80	132.8032
81	132.9740
82	134.6206
83	135.8886
84	136.8358
85	137.5611
86	137.2387
87	135.8786
88	136.2178
89	136.0712
90	135.8082
91	136.3275
92	137.5067
93	136.2077
94	136.6030
95	136.8618
96	139.4372
97	139.0528
98	139.1842
99	136.7044
100	135.9715
101	135.1206
102	138.0469
103	138.9715
104	138.7621
105	141.4054
106	139.3459
107	137.5754
108	136.1039
109	136.0812
110	135.4171
111	133.3953
112	131.9950
113	128.4439
114	127.8727
115	128.6156
116	128.1441
117	128.0603
118	128.4162
119	125.9288
120	126.1139
121	124.8777
122	125.2831
123	124.8425
124	123.0059
125	122.6692
126	120.9489
127	120.3735
128	121.3317
129	120.4883
130	119.3668
131	118.9472
132	121.1642
133	121.0134
134	122.0067
135	122.0603
136	121.7521
137	122.9648
138	121.6642
139	121.4598
140	123.0159
141	121.9506
142	120.5360
143	120.0754
144	119.1943
145	118.3819
146	117.6499
147	116.6499
148	118.1432
149	116.4807
150	114.9774
151	114.6491
152	112.7839
153	112.6382
154	112.4715
155	111.2580
156	110.5678
157	110.4858
158	111.2002
159	111.2864
160	111.9489
161	111.9439
162	111.7839
163	110.7705
164	109.0335
165	108.1390
166	106.6508
167	106.3375
168	104.2186
169	105.3551
170	105.0159
171	104.3911
172	106.0503
173	105.3568
174	106.1415
175	105.8861
176	106.4816
177	106.8710
178	106.8559
179	105.8099
180	104.2169
181	102.7663
182	101.6776
183	101.1700
184	100.8660
185	99.7873
186	100.3526
187	100.8308
188	101.5603
189	100.8065
190	100.9799
191	100.3275
192	99.2345
193	99.1918
194	97.8157
195	97.5117
196	97.9045
197	97.3266
198	98.2998
199	98.8141
200	98.4698
201	98.6616
202	98.4079
203	99.0553
204	96.4296
205	96.1935
206	96.3132
207	96.4556
208	95.3559
209	95.7362
210	95.1700
211	94.6876
212	93.9975
213	92.9740
214	93.6407
215	94.1809
216	93.4380
217	92.0762
218	91.4690
219	89.7873
220	88.6013
221	88.2722
222	87.5863
223	86.6725
224	86.5678
225	86.8007
226	89.0637
227	88.5201
228	87.7077
229	88.5879
230	87.3032
231	85.9531
232	87.1817
233	86.7211
234	85.3116
235	85.1859
236	85.0385
237	84.8610
238	84.8149
239	86.6039
240	86.5435
241	85.7831
242	85.0452
243	84.9841
244	85.6214
245	84.0611
246	82.5452
247	81.6491
248	79.5997
249	79.2479
250	79.4380
251	79.8241
252	80.8928
253	80.8224
254	83.5486
255	83.0008
256	84.0821
257	84.5318
258	84.5075
259	83.1022
260	81.0226
261	79.7982
262	79.2538
263	78.1884
264	76.5528
265	76.8183
266	76.1248
267	77.0067
268	78.5360
269	78.1616
270	78.6323
271	77.1734
272	77.9523
273	76.5243
274	76.9464
275	76.9782
276	75.9146
277	75.1792
278	74.9196
279	73.1147
280	73.4623
281	73.0025
282	72.3844
283	72.0033
284	71.8350
285	72.0921
286	72.2940
287	73.0126
288	73.1307
289	74.3920
290	73.5109
291	72.7563
292	71.7379
293	70.9606
294	69.3643
295	69.0168
296	68.7487
297	68.0410
298	70.6039
299	71.5879
300	71.1935
301	71.0988
302	71.1541
303	71.1240
304	70.0268
305	68.7563
306	68.1926
307	67.7027
308	66.3283
309	65.9489
310	65.7504
311	65.7479
312	66.7228
313	67.3425
314	66.7831
315	65.6985
316	65.1968
317	64.2956
318	64.1382
319	63.5419
320	63.0997
321	61.3987
322	61.4883
323	61.1918
324	61.0888
325	61.4573
326	61.1667
327	60.6114
328	61.1030
329	59.9397
330	58.7496
331	57.1482
332	54.8275
333	53.7722
334	52.6993
335	52.2906
336	52.1549
337	51.7236
338	51.7253
339	51.6918
340	51.8794
341	51.9807
342	51.6625
343	51.9749
344	51.1223
345	51.1583
346	51.3241
347	50.0812
348	51.1290
349	49.1843
350	48.5193
351	47.5486
352	47.5687
353	46.9782
354	46.1977
355	46.8727
356	47.1474
357	47.1575
358	47.9640
359	46.9464
360	47.5436
361	47.3811
362	48.0946
363	48.7998
364	50.3392
365	50.9514
366	52.2814
367	52.6851
368	53.1884
369	54.0025
370	54.7312
371	54.4129
372	54.2069
373	54.6122
374	55.0988
375	54.5184
376	53.5469
377	53.1524
378	52.2152
379	51.3518
380	52.5000
381	52.3074
382	52.7194
383	53.4280
384	52.9280
385	52.3224
386	53.0218
387	53.6801
388	52.6223
389	52.0620
390	51.9020
391	51.3132
392	49.7839
393	49.4941
394	49.5461
395	49.6993
396	49.1935
397	49.1097
398	49.7663
399	48.9355
400	48.5536
401	48.4958
402	48.5025
403	48.0921
404	48.0762
405	47.2412
406	47.6114
407	46.7018
408	46.9079
409	47.0946
410	46.4263
411	46.8760
412	46.4179
413	46.5779
414	46.5059
415	45.9028
416	46.7203
417	45.7613
418	46.2069
419	45.5536
420	45.6625
421	45.7362
422	45.2730
423	45.6977
424	45.5226
425	45.8719
426	45.2245
427	44.9296
428	44.7312
429	44.6750
430	44.2898
431	43.1884
432	42.4958
433	42.7094
434	41.7010
435	41.9941
436	42.1072
437	42.6223
438	42.2739
439	40.7923
440	41.4581
441	41.0687
442	41.3861
443	41.4615
444	41.8451
445	41.5645
446	41.4883
447	41.4925
448	41.1834
449	40.2420
450	40.5812
451	40.5142
452	40.9832
453	41.8333
454	40.9891
455	41.4632
456	41.4497
457	41.7822
458	41.9807
459	41.1005
460	40.8174
461	40.9288
462	40.7404
463	41.8827
464	41.5000
465	42.1826
466	41.9431
467	43.1533
468	43.3333
469	42.0335
470	42.4573
471	41.0117
472	39.9271
473	39.1156
474	39.8216
475	39.1742
476	39.5938
477	39.8015
478	41.2923
479	41.1415
480	40.5511
481	39.4154
482	38.4464
483	37.8551
484	37.2454
485	37.8392
486	38.1022
487	37.8677
488	39.1826
489	39.1658
490	39.2245
491	40.1189
492	40.4263
493	39.6055
494	39.6725
495	39.5318
496	39.2328
497	39.8409
498	39.5268
499	39.3132
500	39.4171
501	38.3601
502	37.8819
503	38.2521
504	38.6457
505	39.5218
506	39.3425
507	40.4908
508	39.4774
509	39.6868
510	38.9581
511	38.2504
512	37.9883
513	38.0704
514	38.3593
515	38.8844
516	38.3811
517	38.5151
518	38.7546
519	38.2320
520	38.5963
521	38.3451
522	38.1147
523	36.8660
524	37.4908
525	37.7002
526	38.1566
527	38.4062
528	37.6039
529	37.9958
530	37.4028
531	36.6951
532	37.0787
533	37.5050
534	36.7898
535	35.8476
536	35.9221
537	36.4682
538	36.9028
539	36.9280
540	37.1139
541	36.3802
542	36.8451
543	36.4305
544	36.8894
545	36.6181
546	36.4506
547	36.4615
548	35.7906
549	35.5720
550	35.7320
551	36.0285
552	36.4255
553	36.5075
554	36.3400
555	36.2152
556	35.8945
557	35.8367
558	35.3023
559	35.1315
560	35.6876
561	35.8987
562	35.3174
563	35.7328
564	35.2010
565	34.5494
566	35.8007
567	34.8065
568	35.1817
569	35.2605
570	34.7161
571	34.7688
572	34.9874
573	35.4347
574	35.2814
575	35.0670
576	34.2261
577	33.9380
578	32.2688
579	31.7881
580	32.0704
581	32.2496
582	32.2822
583	32.7781
584	32.1022
585	31.7797
586	31.5352
587	31.5427
588	30.9497
589	30.6206
590	30.1106
591	29.7630
592	30.4941
593	30.4079
594	30.5486
595	30.7228
596	31.1273
597	31.7437
598	31.1868
599	31.6633
600	31.8794
601	31.6374
602	31.0293
603	30.3325
604	29.5159
605	29.3961
606	28.9807
607	29.3325
608	30.4238
609	30.7814
610	30.3132
611	30.5025
612	29.9782
613	30.2931
614	29.8719
615	29.9338
616	30.3911
617	30.0946
618	30.9087
619	31.0879
620	32.4112
621	32.2714
622	32.1508
623	30.9263
624	30.1977
625	29.6884
626	29.1683
627	29.7848
628	29.4439
629	29.1231
630	29.1725
631	29.3124
632	29.3576
633	30.0184
634	30.0930
635	30.7814
636	30.3291
637	30.3794
638	30.2010
639	29.4028
640	28.0050
641	28.4363
642	27.9246
643	28.2663
644	28.4874
645	27.6566
646	27.7973
647	28.0704
648	28.0821
649	28.5025
650	29.4229
651	30.6374
652	30.7613
653	30.5394
654	30.9807
655	29.7471
656	28.7496
657	28.2655
658	28.1893
659	28.1374
660	29.4104
661	29.0243
662	28.7680
663	28.9363
664	28.4967
665	28.2102
666	27.7010
667	27.9028
668	28.1692
669	27.9489
670	28.8451
671	29.2613
672	29.3811
673	29.5419
674	28.7379
675	28.3023
676	28.5427
677	27.7085
678	27.4045
679	27.1441
680	27.6432
681	28.0871
682	28.4380
683	28.0670
684	27.2814
685	26.9908
686	26.8953
687	27.2973
688	27.5787
689	28.2529
690	28.6792
691	28.4154
692	29.3652
693	29.0377
694	29.0637
695	28.1474
696	28.0461
697	27.5209
698	27.1231
699	26.8425
700	27.7111
701	28.7362
702	28.6801
703	28.5243
704	28.5008
705	27.8752
706	27.7178
707	28.1750
708	27.9213
709	27.5829
710	27.3752
711	26.6516
712	26.7730
713	25.7923
714	26.6173
715	26.8652
716	27.3869
717	28.3467
718	28.5226
719	28.3300
720	27.9925
721	28.0796
722	28.4791
723	27.6549
724	27.2915
725	25.5528
726	25.9296
727	26.2772
728	26.9925
729	26.2965
730	27.1709
731	26.5327
732	26.7663
733	27.6072
734	27.5134
735	27.4422
736	27.0511
737	26.3116
738	26.1231
739	26.3643
740	26.5285
741	27.1549
742	27.5921
743	27.3827
744	27.4472
745	26.8710
746	26.7379
747	26.8400
748	26.5394
749	26.1843
750	26.7362
751	27.0528
752	26.7002
753	26.0033
754	26.5168
755	25.9724
756	25.4497
757	24.8501
758	25.2822
759	24.8317
760	24.2127
761	25.2965
762	25.7379
763	25.7822
764	25.5368
765	25.1240
766	23.7546
767	22.6558
768	22.3693
769	22.1843
770	22.6147
771	23.2412
772	23.1717
773	24.1424
774	24.5536
775	23.8442
776	24.3400
777	24.5025
778	24.7152
779	23.7906
780	23.7797
781	22.7697
782	22.5302
783	22.2973
784	22.6106
785	22.9824
786	22.5126
787	23.4196
788	23.6307
789	22.5678
790	22.7814
791	22.4967
792	22.2077
793	22.7194
794	22.2647
795	21.9573
796	21.3116
797	21.4715
798	21.1734
799	21.5000
800	22.1533
801	22.6432
802	22.8861
803	23.2822
804	22.0302
805	21.9179
806	22.1583
807	21.5570
808	21.9003
809	22.4506
810	22.2278
811	22.8417
812	23.0930
813	22.8132
814	22.3559
815	22.6432
816	21.3618
817	21.5251
818	21.5235
819	21.7789
820	22.4020
821	22.3735
822	22.3903
823	22.2337
824	22.2454
825	22.7010
826	22.7797
827	22.2655
828	22.2596
829	23.1005
830	22.6650
831	22.4070
832	22.6633
833	22.5293
834	22.3844
835	21.8049
836	21.7915
837	21.8208
838	22.8325
839	22.5846
840	22.5377
841	22.6516
842	22.3124
843	22.2538
844	22.4682
845	22.4372
846	21.1767
847	21.2337
848	20.6173
849	20.5871
850	20.0377
851	20.1616
852	20.4673
853	20.1616
854	19.3007
855	19.7303
856	19.5586
857	19.5653
858	20.1307
859	21.1022
860	21.8116
861	21.8677
862	21.6834
863	21.1365
864	21.2069
865	20.9296
866	20.1558
867	19.9648
868	19.0486
869	19.4313
870	18.7018
871	19.0771
872	19.0201
873	19.3032
874	19.1189
875	18.3124
876	18.5243
877	18.0905
878	17.7320
879	18.0117
880	17.4724
881	18.1776
882	18.6482
883	19.1499
884	19.3116
885	19.1734
886	19.3719
887	18.9765
888	19.0092
889	18.9213
890	18.2705
891	18.4807
892	18.2864
893	18.5285
894	16.6876
895	17.1223
896	18.0427
897	17.9732
898	18.7144
899	17.8928
900	18.1734
901	17.9992
902	18.9539
903	18.6692
904	18.4950
905	18.5176
906	18.1968
907	17.7714
908	17.6441
909	18.1910
910	17.7395
911	17.6776
912	18.1893
913	17.8786
914	18.2864
915	18.2387
916	18.1968
917	17.2655
918	18.1089
919	18.9623
920	19.5318
921	19.7580
922	18.8149
923	19.5235
924	18.7069
925	18.6089
926	18.3425
927	18.7270
928	17.6583
929	18.6080
930	18.0218
931	17.4179
932	17.8208
933	17.9456
934	17.7044
935	18.2923
936	17.3509
937	18.0017
938	18.3819
939	17.9941
940	18.3308
941	18.2044
942	17.5854
943	18.5553
944	17.7479
945	18.0645
946	18.4389
947	19.2714
948	20.6600
949	21.5544
950	21.3141
951	21.4858
952	21.6055
953	20.4967
954	21.3451
955	21.2077
956	19.5067
957	20.1432
958	18.8375
959	16.3702
960	15.3936
961	16.3065
