# Supplementary material for: Bicoid gradient formation mechanism and dynamics revealed by protein lifetime analysis
Source: Mol Syst Biol. 2018 Sep 4;14(9):e8355. doi: 10.15252/msb.20188355 (PMC6121778; doi:10.15252/msb.20188355)
Supplement: Supplementary file 7 — Source Data for Figure 5 [file MSB-14-e8355-s006.zip › figure5-data/quantification/Values_emb03_g_t41.txt]

0	127.1951
1	130.6147
2	133.9338
3	137.4095
4	140.3107
5	139.8333
6	141.9070
7	144.3392
8	144.3074
9	145.0963
10	147.3677
11	148.8492
12	149.3476
13	149.6884
14	151.4690
15	150.5737
16	149.8317
17	146.2605
18	147.7579
19	147.7379
20	147.8828
21	148.4958
22	149.6072
23	147.9598
24	146.5017
25	147.2194
26	146.7546
27	147.7822
28	146.9037
29	149.6474
30	150.1030
31	150.4858
32	152.2538
33	150.1340
34	149.3099
35	149.3057
36	148.7940
37	149.6491
38	150.9925
39	149.8342
40	151.3811
41	149.3266
42	149.7429
43	146.6918
44	144.8710
45	143.4162
46	140.9590
47	142.6089
48	142.1776
49	140.0536
50	140.6231
51	138.8116
52	136.3618
53	134.4816
54	134.3032
55	133.8694
56	131.3811
57	130.3375
58	128.2647
59	127.3601
60	126.2044
61	125.2822
62	125.1064
63	124.5586
64	122.8953
65	120.5888
66	119.2236
67	117.5561
68	116.9020
69	116.6642
70	116.3727
71	117.8786
72	120.4573
73	120.8358
74	122.4263
75	121.9523
76	121.6575
77	121.4087
78	120.0553
79	120.0544
80	120.4715
81	118.1030
82	117.4548
83	115.6382
84	115.7002
85	117.1013
86	118.0905
87	118.4456
88	120.1415
89	119.0117
90	118.6039
91	119.5678
92	118.8836
93	120.2152
94	118.5796
95	118.9774
96	118.0067
97	118.7747
98	119.6240
99	119.6139
100	120.4573
101	121.0218
102	122.5452
103	122.8786
104	122.1667
105	123.3534
106	122.5327
107	119.4296
108	119.2889
109	118.8090
110	118.5729
111	118.6482
112	117.8953
113	117.6834
114	118.6533
115	118.4757
116	120.4858
117	118.3928
118	118.0704
119	117.8559
120	117.6256
121	115.9288
122	114.6005
123	113.6960
124	110.2370
125	111.5486
126	110.9573
127	112.1943
128	111.2730
129	112.2965
130	111.6533
131	110.6415
132	109.5595
133	107.5435
134	106.3358
135	104.4950
136	104.2630
137	103.2052
138	103.9874
139	103.2529
140	103.6365
141	103.8308
142	105.2856
143	104.5268
144	104.5972
145	103.9129
146	103.0712
147	101.9673
148	100.7605
149	98.9263
150	96.9481
151	98.1030
152	98.3501
153	98.9740
154	97.9020
155	98.0394
156	99.2278
157	98.1826
158	98.9765
159	97.1868
160	96.1139
161	94.2722
162	94.6281
163	92.4565
164	92.5385
165	91.8928
166	91.5503
167	90.9204
168	90.2764
169	90.9263
170	90.0720
171	90.4581
172	91.5109
173	91.0100
174	90.2906
175	90.4137
176	89.5704
177	89.8727
178	88.9816
179	89.9238
180	89.7781
181	89.7915
182	89.2211
183	89.2337
184	89.2747
185	90.1851
186	88.7320
187	89.8032
188	89.8995
189	90.4841
190	90.7312
191	90.9682
192	92.1784
193	92.2605
194	91.4514
195	91.1566
196	91.7111
197	91.4933
198	90.8526
199	89.9682
200	88.2747
201	87.4925
202	86.9640
203	87.9598
204	87.5712
205	87.5100
206	87.7345
207	87.7521
208	87.3593
209	86.8291
210	87.3057
211	86.7630
212	86.6834
213	85.1650
214	86.0151
215	84.3082
216	83.6616
217	83.9665
218	83.8049
219	82.5695
220	83.0461
221	82.7772
222	81.8610
223	81.1256
224	82.1508
225	82.8719
226	83.2781
227	83.5745
228	83.1985
229	83.1491
230	81.6080
231	80.7320
232	81.7982
233	81.1583
234	80.9581
235	80.8844
236	79.8409
237	79.3702
238	80.5293
239	79.7814
240	78.1759
241	78.8166
242	78.4204
243	79.7764
244	79.6792
245	78.5595
246	79.0955
247	78.4003
248	78.3752
249	77.4062
250	77.2563
251	76.3693
252	75.6441
253	74.1323
254	75.0385
255	75.8995
256	77.4146
257	77.5754
258	78.0570
259	76.9422
260	76.1541
261	76.1323
262	74.6055
263	73.3057
264	73.5435
265	72.7412
266	72.6792
267	72.2588
268	73.3719
269	73.6466
270	74.8141
271	75.1013
272	73.9556
273	73.7446
274	74.0645
275	73.5209
276	72.7278
277	72.8509
278	72.1667
279	71.4992
280	71.6323
281	70.3342
282	68.7203
283	67.5561
284	65.9640
285	64.8652
286	65.3987
287	65.4590
288	65.3752
289	64.7990
290	64.8384
291	66.4280
292	66.8811
293	67.7982
294	67.8476
295	67.7881
296	67.1616
297	66.7471
298	65.8358
299	63.8300
300	63.2035
301	61.0905
302	60.9137
303	60.5754
304	60.2186
305	59.2621
306	59.7270
307	59.5804
308	59.4514
309	60.2630
310	61.3082
311	60.6491
312	60.3400
313	60.4447
314	60.3082
315	59.7454
316	59.9858
317	59.9464
318	59.5276
319	58.9095
320	58.6575
321	58.2931
322	58.4079
323	58.2429
324	59.4556
325	59.9581
326	58.7931
327	58.4095
328	58.7186
329	57.9749
330	57.1943
331	57.3132
332	56.6348
333	55.8593
334	56.5059
335	56.6064
336	56.7479
337	56.1122
338	55.3074
339	56.2295
340	55.8693
341	55.3777
342	54.8802
343	55.3467
344	54.2035
345	53.6575
346	53.4188
347	52.4782
348	53.8166
349	54.1290
350	53.8166
351	54.3610
352	54.1943
353	54.3032
354	54.5536
355	52.9673
356	53.0678
357	51.7069
358	52.0754
359	51.9665
360	51.5771
361	51.5536
362	50.4514
363	50.5863
364	49.9841
365	49.3425
366	49.1692
367	50.0519
368	49.4070
369	49.1801
370	48.7940
371	47.6734
372	46.2864
373	45.3224
374	46.0159
375	46.3141
376	47.3543
377	47.9665
378	48.0595
379	49.1884
380	50.3802
381	50.8358
382	50.9640
383	50.1231
384	50.0553
385	49.4732
386	49.6893
387	49.6106
388	49.4054
389	49.7270
390	49.9431
391	49.7069
392	49.4967
393	49.7571
394	49.9154
395	49.6801
396	49.3032
397	49.0452
398	49.5586
399	49.1533
400	48.4129
401	48.8677
402	48.0335
403	46.9229
404	46.0159
405	45.5905
406	45.7831
407	45.9221
408	46.0385
409	47.0913
410	46.5243
411	46.3936
412	46.5511
413	45.9832
414	46.4766
415	45.1055
416	46.2169
417	46.5302
418	46.9129
419	46.7462
420	46.1784
421	46.1901
422	46.3518
423	45.3987
424	44.7052
425	44.7504
426	44.5503
427	44.5142
428	45.3409
429	45.1516
430	44.5436
431	43.9112
432	43.7111
433	43.6265
434	42.5863
435	42.7990
436	42.5611
437	42.2781
438	41.9506
439	40.2605
440	40.4414
441	40.2370
442	40.6876
443	40.9028
444	41.2647
445	41.2655
446	40.4447
447	41.3442
448	41.0402
449	39.9950
450	40.4925
451	40.8224
452	40.8384
453	40.6767
454	39.9431
455	39.8744
456	40.4112
457	40.4506
458	40.6223
459	40.1709
460	40.6005
461	41.0251
462	40.5335
463	41.1616
464	40.5553
465	40.9665
466	40.2831
467	39.9162
468	39.8434
469	39.3911
470	39.6817
471	39.2295
472	39.5838
473	39.8132
474	42.0645
475	41.6951
476	41.1122
477	40.7144
478	40.1290
479	40.3241
480	38.9489
481	39.2018
482	38.7965
483	39.2437
484	38.6022
485	38.7873
486	39.4054
487	39.5427
488	40.9732
489	40.4012
490	39.9405
491	40.5611
492	39.6600
493	38.9280
494	38.6591
495	38.3668
496	38.4757
497	38.7789
498	38.0469
499	37.5042
500	37.6985
501	37.9095
502	37.7605
503	37.7764
504	37.4933
505	37.1658
506	37.6650
507	37.9447
508	38.0000
509	37.5988
510	37.8250
511	36.9003
512	36.6776
513	36.9950
514	37.6516
515	38.1474
516	37.8417
517	38.0184
518	38.3375
519	38.3811
520	37.4757
521	37.6290
522	37.4891
523	37.4238
524	38.4355
525	38.7931
526	38.9263
527	39.0821
528	38.7764
529	38.0042
530	37.1273
531	36.2563
532	36.0821
533	35.6173
534	35.7395
535	35.9866
536	35.9372
537	36.3970
538	36.9648
539	36.8953
540	37.5863
541	36.4363
542	35.6918
543	35.8903
544	35.2915
545	34.5704
546	33.4380
547	34.2178
548	34.3149
549	35.6114
550	36.1265
551	35.8769
552	35.7387
553	35.2487
554	35.0896
555	34.2638
556	33.2412
557	34.3534
558	33.6139
559	34.4439
560	33.5553
561	34.3559
562	34.8032
563	34.8518
564	35.3425
565	34.7931
566	34.9665
567	34.9573
568	34.7253
569	33.8777
570	32.7915
571	31.5544
572	30.5444
573	30.9062
574	30.0846
575	30.5561
576	30.2747
577	30.7688
578	30.6566
579	30.0720
580	30.6876
581	31.7002
582	32.2873
583	33.0033
584	33.1935
585	33.7529
586	33.9590
587	34.4389
588	34.2219
589	33.3911
590	33.0377
591	32.1106
592	31.9154
593	31.8049
594	31.8827
595	32.1993
596	31.7194
597	31.9129
598	30.2806
599	30.3467
600	29.9347
601	29.3618
602	29.9246
603	30.1382
604	29.9832
605	29.9288
606	29.3459
607	28.3970
608	28.4414
609	28.3216
610	29.1424
611	29.4791
612	29.5963
613	29.6667
614	30.1843
615	29.8291
616	29.3509
617	29.2144
618	29.9732
619	29.9657
620	30.2253
621	30.4062
622	29.5704
623	29.3258
624	28.9598
625	29.6474
626	30.7018
627	30.7404
628	30.2739
629	30.8928
630	30.2462
631	30.8702
632	29.4707
633	29.4858
634	28.5896
635	28.9866
636	28.9079
637	29.7044
638	29.5025
639	29.2898
640	29.0620
641	29.3693
642	29.9531
643	29.7931
644	30.1432
645	29.3836
646	29.9347
647	29.4405
648	29.3216
649	28.8936
650	28.3224
651	28.2152
652	27.9405
653	28.2353
654	28.7630
655	28.1541
656	28.1382
657	27.7814
658	28.3065
659	28.5603
660	28.6834
661	28.5821
662	28.0561
663	27.6516
664	27.3936
665	27.5762
666	26.9213
667	26.6951
668	27.1516
669	26.4841
670	26.5360
671	27.4246
672	27.6055
673	28.6491
674	29.2136
675	28.8626
676	28.6106
677	28.6206
678	27.0787
679	26.8961
680	27.5176
681	27.7806
682	27.5720
683	27.6876
684	28.3961
685	28.4698
686	28.8710
687	28.7102
688	28.2956
689	27.9556
690	28.3149
691	27.5360
692	28.2513
693	28.5218
694	28.1910
695	28.1198
696	27.8049
697	27.8802
698	27.3543
699	27.4464
700	27.2035
701	27.3501
702	27.7085
703	27.5461
704	27.7672
705	26.7948
706	27.3752
707	26.9112
708	26.6792
709	26.8727
710	28.0846
711	27.6591
712	27.3476
713	26.2898
714	25.8032
715	26.0360
716	26.3049
717	26.4983
718	27.1332
719	28.2638
720	28.1415
721	28.2060
722	27.7387
723	27.8065
724	27.7630
725	27.3501
726	27.2236
727	27.1273
728	27.4967
729	26.3291
730	26.1524
731	25.5796
732	25.9062
733	26.7655
734	26.5796
735	27.4288
736	27.8032
737	27.6214
738	27.6750
739	26.6683
740	26.4238
741	25.9054
742	25.8434
743	25.4715
744	26.0938
745	26.5067
746	27.5469
747	27.1449
748	27.7580
749	27.2655
750	26.2010
751	26.5302
752	26.4590
753	25.9238
754	25.5586
755	25.3945
756	26.4472
757	25.9958
758	26.2722
759	26.1457
760	25.7789
761	26.9154
762	26.1064
763	25.6633
764	25.0955
765	25.4673
766	25.4564
767	24.5779
768	24.9581
769	24.5368
770	24.2186
771	24.6826
772	23.9070
773	24.9146
774	24.5477
775	23.2420
776	24.1281
777	23.5578
778	23.7127
779	23.3744
780	23.4414
781	23.4414
782	23.6189
783	23.4095
784	23.5653
785	23.1893
786	22.9849
787	23.5469
788	23.2412
789	23.9774
790	23.4564
791	23.1097
792	22.6298
793	22.3501
794	22.2772
795	22.4481
796	22.4523
797	22.5209
798	22.6742
799	21.8250
800	22.4439
801	22.2085
802	21.6072
803	21.8702
804	21.9975
805	22.0168
806	21.9338
807	21.4866
808	21.3032
809	21.1039
810	19.8559
811	19.9539
812	20.4121
813	20.3702
814	20.1474
815	20.2705
816	20.2060
817	20.0561
818	19.7973
819	19.5142
820	19.6089
821	19.7580
822	20.2320
823	20.1709
824	20.1047
825	19.9816
826	19.2479
827	18.7379
828	18.4690
829	18.5494
830	18.1357
831	18.7554
832	18.6717
833	19.2705
834	19.4112
835	19.4673
836	19.8342
837	19.6365
838	20.1097
839	19.4640
840	18.9179
841	19.2889
842	18.8618
843	19.0494
844	19.3375
845	20.2755
846	19.9204
847	20.1801
848	20.6910
849	20.4397
850	19.8878
851	19.7504
852	19.6834
853	19.7119
854	19.6851
855	19.7688
856	20.0486
857	19.6047
858	20.1625
859	20.2814
860	19.9213
861	20.5109
862	20.4045
863	21.1985
864	20.9255
865	21.6759
866	21.4146
867	21.2487
868	20.0804
869	19.8551
870	19.3032
871	19.0218
872	19.5620
873	19.3258
874	18.1642
875	19.2052
876	18.7755
877	19.9531
878	19.5804
879	20.4154
880	20.4816
881	20.9523
882	20.7839
883	20.1106
884	19.9874
885	19.4146
886	18.7471
887	18.5368
888	18.7471
889	18.7529
890	18.4556
891	18.3208
892	18.3635
893	18.5578
894	18.2923
895	18.7755
896	19.7387
897	20.0235
898	19.4749
899	20.0528
900	19.8568
901	20.1508
902	20.3752
903	19.7320
904	18.7044
905	18.7789
906	18.8484
907	19.1608
908	20.2111
909	20.5704
910	21.0201
911	20.8124
912	20.9472
913	21.2772
914	20.6809
915	21.3928
916	19.8501
917	19.7873
918	18.6801
919	18.9188
920	19.3107
921	18.2998
922	19.3090
923	19.1089
924	20.0142
925	19.8032
926	19.5888
927	18.8836
928	18.0980
929	18.8266
930	18.2655
931	18.2848
932	18.4816
933	18.2136
934	18.9397
935	19.9472
936	19.9221
937	20.1315
938	19.5176
939	18.3124
940	18.1147
941	18.2814
942	18.1407
943	18.0109
944	17.6156
945	18.2420
946	18.8400
947	18.1072
948	18.9556
949	19.1013
950	18.6960
951	18.1122
952	18.0536
953	19.0226
954	18.0109
955	18.1809
956	17.3007
957	17.4573
958	17.7127
959	17.5243
960	19.0084
961	19.6290
