# Supplementary material for: Bicoid gradient formation mechanism and dynamics revealed by protein lifetime analysis
Source: Mol Syst Biol. 2018 Sep 4;14(9):e8355. doi: 10.15252/msb.20188355 (PMC6121778; doi:10.15252/msb.20188355)
Supplement: Supplementary file 7 — Source Data for Figure 5 [file MSB-14-e8355-s006.zip › figure5-data/quantification/Values_emb03_g_t42.txt]

0	129.8928
1	133.0980
2	134.5930
3	133.7965
4	135.6658
5	134.8643
6	133.3660
7	133.1198
8	131.6290
9	132.5075
10	132.8132
11	135.4506
12	137.1508
13	136.5821
14	138.8124
15	137.8551
16	138.0603
17	136.1926
18	137.6533
19	138.2312
20	139.6667
21	142.4925
22	140.3384
23	140.9280
24	141.9347
25	144.6876
26	146.4330
27	147.7982
28	147.8685
29	146.3610
30	146.5318
31	146.2479
32	146.4347
33	145.4740
34	143.4405
35	142.6533
36	139.3199
37	139.2228
38	142.5561
39	142.1575
40	141.9799
41	140.8777
42	140.4514
43	139.9095
44	138.1876
45	136.4941
46	133.7898
47	131.3878
48	128.9196
49	128.5126
50	127.1189
51	125.5042
52	122.6734
53	123.6122
54	123.1843
55	123.9623
56	122.6064
57	122.6868
58	121.7295
59	122.1039
60	120.9514
61	117.9389
62	117.3744
63	116.5335
64	116.5570
65	115.7437
66	117.3970
67	118.0796
68	116.5888
69	116.3492
70	114.5000
71	113.2487
72	111.9020
73	111.4757
74	110.9230
75	110.4087
76	111.1968
77	108.7462
78	108.8719
79	108.4891
80	110.0737
81	109.6030
82	111.3987
83	111.8099
84	111.1382
85	109.5838
86	108.5754
87	107.5611
88	107.0385
89	106.8543
90	106.9975
91	106.9765
92	108.1374
93	107.5117
94	108.4380
95	107.4305
96	107.1843
97	106.7270
98	108.2069
99	108.2730
100	107.9707
101	108.8074
102	109.9255
103	110.7487
104	110.7672
105	111.3459
106	112.1013
107	110.6977
108	109.6633
109	109.0770
110	107.5561
111	105.0946
112	104.5168
113	103.6131
114	102.8543
115	102.9045
116	102.9079
117	102.1859
118	102.1022
119	100.5637
120	100.1859
121	99.1625
122	98.9447
123	98.9992
124	98.1424
125	98.8576
126	98.5193
127	97.8853
128	98.2613
129	97.8727
130	98.7672
131	98.4472
132	99.1223
133	97.8618
134	98.3132
135	98.5578
136	97.5109
137	98.7094
138	96.8953
139	98.2253
140	98.7119
141	99.8275
142	100.0360
143	99.9296
144	101.5209
145	102.0704
146	102.0603
147	98.5477
148	98.1415
149	98.7864
150	97.4062
151	95.5050
152	95.4447
153	93.8895
154	92.9322
155	91.8719
156	92.3735
157	91.4380
158	91.5519
159	91.8827
160	91.9581
161	92.0168
162	93.0863
163	91.6164
164	91.6784
165	91.9531
166	91.5704
167	91.8032
168	91.0637
169	90.4380
170	89.6675
171	88.8543
172	88.4740
173	87.3099
174	86.7027
175	86.6374
176	85.4891
177	85.2613
178	84.9221
179	84.3518
180	84.1198
181	84.3643
182	83.4330
183	84.4313
184	84.0804
185	83.7772
186	83.9816
187	84.0770
188	82.2605
189	82.2563
190	81.0812
191	81.5226
192	81.8250
193	81.6993
194	82.3978
195	81.6198
196	81.3467
197	81.2680
198	78.7487
199	78.8827
200	78.4983
201	78.1985
202	78.6114
203	79.2002
204	79.0050
205	78.4724
206	78.9740
207	78.6633
208	79.0913
209	79.7077
210	78.4891
211	78.7303
212	79.1801
213	78.2353
214	78.0335
215	78.0720
216	78.4456
217	77.4883
218	77.2714
219	76.5754
220	77.1214
221	78.0260
222	77.8166
223	77.1817
224	76.8040
225	76.2370
226	77.1248
227	76.6600
228	75.8049
229	75.4891
230	75.4447
231	74.9003
232	74.4405
233	73.1399
234	73.0570
235	74.1926
236	75.2730
237	76.4497
238	76.3132
239	77.1935
240	76.6801
241	76.5477
242	76.0913
243	77.0544
244	76.8476
245	77.0930
246	76.9992
247	76.8258
248	76.3367
249	75.5235
250	74.8559
251	74.2362
252	71.7437
253	72.2864
254	73.2781
255	73.5218
256	74.5352
257	74.4221
258	75.3920
259	74.8241
260	74.4682
261	73.7471
262	73.2848
263	72.8861
264	72.1558
265	72.1591
266	72.8501
267	72.7178
268	72.9883
269	72.5804
270	72.0997
271	71.7404
272	71.4816
273	70.8811
274	70.0586
275	69.3978
276	69.3744
277	68.9640
278	68.9506
279	68.5905
280	68.4724
281	68.6801
282	68.1843
283	67.9020
284	67.5486
285	67.3844
286	65.4430
287	66.1566
288	64.7831
289	64.8869
290	63.0771
291	63.2580
292	62.5000
293	61.5260
294	62.5335
295	62.3769
296	62.4171
297	62.9347
298	63.3116
299	62.2655
300	62.4950
301	61.5042
302	61.6767
303	60.9154
304	61.7747
305	61.9380
306	61.9137
307	61.6181
308	62.3358
309	60.9832
310	60.0905
311	59.5486
312	59.3526
313	60.0436
314	59.3978
315	59.2781
316	59.1675
317	58.6466
318	57.5804
319	56.9983
320	56.7839
321	56.9028
322	57.3358
323	57.1064
324	58.4095
325	57.7127
326	57.5050
327	56.2370
328	55.6139
329	54.5955
330	54.2102
331	54.2563
332	52.4564
333	52.6298
334	51.9330
335	52.6089
336	52.2697
337	52.2395
338	51.9196
339	51.9464
340	51.6893
341	51.2680
342	51.0821
343	51.1884
344	50.8794
345	51.6675
346	51.8953
347	50.8216
348	51.0578
349	51.0327
350	51.0461
351	51.6139
352	51.4824
353	52.0930
354	52.8099
355	52.7755
356	52.9464
357	53.1667
358	53.6281
359	53.2186
360	53.1374
361	53.2278
362	53.1935
363	52.9447
364	52.2437
365	52.9137
366	52.3710
367	52.6650
368	52.8853
369	53.2814
370	53.3911
371	53.2940
372	52.4456
373	52.6407
374	53.3953
375	52.9891
376	52.4012
377	52.6809
378	52.6265
379	53.2747
380	53.2345
381	52.8677
382	52.8358
383	52.3618
384	52.8685
385	53.0209
386	52.8425
387	51.0402
388	51.3442
389	49.6248
390	49.6809
391	49.2789
392	49.0821
393	48.2286
394	48.4095
395	48.3174
396	46.8635
397	46.6097
398	45.9933
399	45.0226
400	45.0653
401	44.6407
402	44.9632
403	43.6122
404	44.7228
405	44.7655
406	45.2873
407	44.7848
408	45.2554
409	44.4958
410	44.5067
411	46.1340
412	46.8953
413	45.8350
414	46.6801
415	46.3626
416	46.4665
417	45.9405
418	45.3451
419	45.9640
420	45.4807
421	46.5653
422	46.5025
423	46.1173
424	46.3400
425	46.7085
426	46.9280
427	46.3425
428	45.7521
429	45.7772
430	44.2345
431	43.4271
432	43.3987
433	43.6876
434	43.6248
435	44.1717
436	44.7161
437	44.7605
438	44.6884
439	43.1114
440	42.5134
441	42.9472
442	42.7077
443	42.6985
444	43.2379
445	43.6884
446	43.0000
447	42.0569
448	42.4724
449	42.2764
450	41.1843
451	41.3585
452	40.2228
453	41.2923
454	41.2328
455	41.9020
456	42.8601
457	42.5050
458	43.2018
459	42.9807
460	43.1884
461	42.4397
462	42.0276
463	41.7747
464	40.1683
465	40.1926
466	40.6918
467	41.0754
468	41.1206
469	40.7839
470	40.9305
471	40.7571
472	40.4338
473	39.8769
474	41.4782
475	41.2404
476	41.0771
477	40.8174
478	40.9338
479	40.8476
480	39.9849
481	39.4623
482	39.3652
483	39.5804
484	39.0796
485	40.2018
486	40.9698
487	41.1642
488	41.3978
489	41.1834
490	41.2203
491	40.7596
492	41.0519
493	40.2898
494	40.2169
495	39.7965
496	39.8174
497	40.1047
498	40.2563
499	39.7630
500	39.7471
501	38.3626
502	36.6457
503	35.8317
504	36.0737
505	36.8727
506	37.2362
507	38.6005
508	39.1776
509	38.8786
510	37.9447
511	37.7588
512	36.8618
513	36.3417
514	37.1876
515	37.9548
516	37.2412
517	37.9431
518	37.9548
519	37.3878
520	38.3191
521	38.1415
522	38.4891
523	37.6441
524	37.9255
525	37.6290
526	37.8132
527	37.7915
528	37.1055
529	36.7161
530	37.9506
531	37.6524
532	38.9715
533	39.5503
534	39.7395
535	39.4933
536	39.5863
537	39.4221
538	38.7714
539	38.0879
540	38.6566
541	37.3802
542	36.6407
543	35.6524
544	35.8157
545	34.7010
546	34.1725
547	34.0310
548	32.9640
549	32.7437
550	33.0377
551	33.1717
552	33.6926
553	34.2295
554	35.1307
555	35.1675
556	35.0620
557	35.0260
558	33.9087
559	33.7580
560	32.0946
561	33.3610
562	33.3174
563	34.6039
564	34.4045
565	33.0913
566	33.5075
567	32.8752
568	32.5645
569	31.4841
570	30.1951
571	29.7353
572	29.5938
573	30.2781
574	30.6214
575	30.9213
576	31.0745
577	30.7387
578	30.7320
579	31.2236
580	31.2571
581	31.8886
582	31.8417
583	31.5553
584	31.6432
585	30.9330
586	31.5084
587	31.4213
588	30.8945
589	31.0645
590	31.1407
591	31.1290
592	31.5059
593	31.6951
594	31.3023
595	31.1524
596	30.4054
597	30.7529
598	29.1935
599	29.3920
600	29.7462
601	29.1131
602	29.8233
603	30.0318
604	30.2722
605	29.9037
606	29.7387
607	29.6826
608	29.9707
609	29.8760
610	30.0310
611	30.0394
612	30.7613
613	30.3501
614	31.1449
615	31.3467
616	30.6265
617	31.0444
618	30.8568
619	30.8007
620	30.0846
621	29.8861
622	29.7119
623	29.9238
624	29.3116
625	30.2119
626	30.4087
627	31.0519
628	30.8610
629	30.4724
630	30.1482
631	30.2261
632	29.2270
633	29.7848
634	29.1918
635	30.1449
636	29.9740
637	30.4389
638	30.8224
639	30.5838
640	31.1667
641	31.3953
642	30.0402
643	29.3861
644	28.5402
645	27.3208
646	27.5863
647	28.0427
648	28.5796
649	30.0427
650	30.0092
651	31.3760
652	31.4832
653	30.9841
654	29.9263
655	28.8744
656	29.1600
657	28.3199
658	29.0050
659	29.0544
660	29.8065
661	29.2998
662	28.9606
663	28.8325
664	29.5812
665	29.0092
666	28.6114
667	27.9003
668	27.6516
669	28.1097
670	27.7956
671	28.1725
672	27.8911
673	28.0812
674	28.4213
675	29.6407
676	30.4322
677	29.9916
678	29.6415
679	29.1055
680	27.5637
681	27.5302
682	27.4791
683	26.6424
684	26.6147
685	27.3894
686	28.1122
687	28.2730
688	27.7429
689	28.4941
690	28.4690
691	27.8693
692	27.9715
693	28.0905
694	27.8920
695	27.6055
696	27.2898
697	26.7739
698	26.4372
699	26.1742
700	26.2982
701	27.1399
702	27.4380
703	27.4246
704	27.5670
705	27.3492
706	27.1977
707	26.4389
708	26.2672
709	26.7111
710	26.8124
711	26.7253
712	26.9296
713	26.2923
714	26.2487
715	26.2588
716	25.9489
717	26.4087
718	27.0092
719	27.4389
720	27.7211
721	26.6290
722	27.5310
723	27.0302
724	27.5687
725	28.1365
726	28.1365
727	28.7554
728	29.1022
729	28.7688
730	29.3384
731	28.4213
732	28.4456
733	28.5209
734	28.0645
735	27.7697
736	27.4967
737	28.2940
738	28.5410
739	28.3936
740	27.5645
741	27.7320
742	27.5603
743	27.5461
744	26.9330
745	26.5310
746	25.9975
747	25.0310
748	24.9506
749	25.1449
750	24.4648
751	25.2496
752	25.4992
753	26.1616
754	27.1039
755	26.8978
756	27.3794
757	27.0285
758	26.8878
759	25.6156
760	24.9405
761	25.0025
762	24.9749
763	25.5176
764	25.5436
765	25.7219
766	25.0586
767	24.4112
768	24.3601
769	23.8501
770	24.0486
771	24.4238
772	23.5620
773	24.1616
774	23.8585
775	23.6993
776	23.8777
777	23.6508
778	24.1005
779	24.1826
780	23.8375
781	23.9447
782	23.3484
783	23.7923
784	23.3233
785	22.8291
786	22.7228
787	23.6240
788	23.7362
789	23.2487
790	23.1524
791	23.6156
792	23.2337
793	24.4246
794	23.5628
795	23.2412
796	23.2102
797	23.2839
798	23.1181
799	21.9070
800	22.0645
801	21.4523
802	21.5260
803	21.9037
804	21.3777
805	21.3819
806	20.8501
807	21.6700
808	21.8702
809	21.7630
810	21.3492
811	21.2194
812	22.3275
813	21.8199
814	22.6491
815	22.7596
816	22.3107
817	22.5779
818	22.4690
819	21.9900
820	21.9665
821	22.2697
822	22.0352
823	22.4313
824	22.0544
825	21.6817
826	20.9707
827	21.2295
828	20.2781
829	21.3769
830	21.5528
831	21.6709
832	21.9154
833	21.3208
834	21.4941
835	21.1583
836	21.5209
837	21.6281
838	21.4841
839	20.8928
840	20.3417
841	20.8216
842	20.6901
843	20.5854
844	20.1985
845	20.9598
846	20.3769
847	20.5100
848	20.8409
849	21.3752
850	20.9665
851	20.9548
852	20.9824
853	21.0729
854	21.2906
855	21.4137
856	21.5494
857	21.6608
858	22.2404
859	22.3811
860	22.2496
861	21.5168
862	21.1575
863	21.2060
864	22.1064
865	21.8995
866	21.5352
867	22.2203
868	21.6608
869	22.0519
870	21.8961
871	21.7018
872	22.2655
873	22.2655
874	21.4782
875	21.1776
876	20.5879
877	20.5729
878	20.5385
879	21.2797
880	21.6616
881	21.7270
882	21.7094
883	21.1181
884	20.7010
885	20.9464
886	21.0410
887	20.5988
888	21.0988
889	21.1776
890	20.6474
891	20.3325
892	20.8149
893	20.3601
894	20.7111
895	20.8116
896	21.3350
897	21.6214
898	21.4447
899	21.0017
900	20.3216
901	20.1106
902	19.9883
903	20.0879
904	19.4841
905	18.9255
906	19.0109
907	18.5075
908	18.3853
909	19.3626
910	19.1499
911	18.4213
912	19.0084
913	18.7404
914	19.3593
915	19.2647
916	18.8484
917	19.4028
918	18.5461
919	17.8660
920	18.0226
921	17.9523
922	17.2655
923	17.8375
924	17.2446
925	17.7906
926	17.9246
927	18.5913
928	17.9330
929	19.2906
930	18.8585
931	18.3760
932	18.4523
933	18.4891
934	18.8208
935	18.5293
936	19.4732
937	18.3861
938	19.3668
939	19.0100
940	18.8660
941	18.0327
942	18.5771
943	20.0318
944	19.6642
945	19.3317
946	20.1817
947	20.5494
948	20.9933
949	20.5235
950	20.0771
951	19.5754
952	19.1868
953	19.6859
954	17.8769
955	17.9908
956	17.0938
957	17.2898
958	15.8719
959	16.4598
960	16.1039
961	15.9389
