# Supplementary material for: Bicoid gradient formation mechanism and dynamics revealed by protein lifetime analysis
Source: Mol Syst Biol. 2018 Sep 4;14(9):e8355. doi: 10.15252/msb.20188355 (PMC6121778; doi:10.15252/msb.20188355)
Supplement: Supplementary file 7 — Source Data for Figure 5 [file MSB-14-e8355-s006.zip › figure5-data/quantification/Values_emb03_g_t43.txt]

0	120.3060
1	123.8110
2	126.4891
3	129.4674
4	129.9691
5	129.9206
6	130.7299
7	129.0226
8	127.8704
9	126.2768
10	125.6313
11	126.9950
12	125.3252
13	121.3905
14	121.7625
15	119.3955
16	119.4013
17	119.2433
18	121.6187
19	122.9181
20	125.7391
21	129.0376
22	132.5393
23	133.7107
24	135.1480
25	138.7383
26	137.0694
27	137.5736
28	134.8520
29	131.4875
30	130.2040
31	130.7291
32	133.3211
33	135.6614
34	136.8771
35	136.3963
36	137.0460
37	137.4331
38	136.7341
39	137.1070
40	137.7191
41	137.5945
42	136.5635
43	136.0535
44	134.6672
45	133.0385
46	132.9557
47	132.0418
48	131.9774
49	132.2099
50	131.6162
51	131.4030
52	130.6823
53	131.3637
54	130.7542
55	128.8060
56	127.8554
57	126.6279
58	125.7584
59	124.0142
60	123.3520
61	122.3612
62	121.0836
63	120.3712
64	119.4306
65	118.2826
66	118.4122
67	117.8135
68	117.3905
69	116.1630
70	116.2416
71	115.9565
72	114.8913
73	113.1865
74	114.2676
75	112.7433
76	111.9791
77	112.5234
78	111.2082
79	112.4206
80	110.6831
81	110.7634
82	109.5084
83	111.0719
84	108.9030
85	108.2943
86	108.9532
87	109.1714
88	109.1764
89	109.5309
90	108.7007
91	107.8169
92	107.7224
93	105.5084
94	108.8186
95	110.0962
96	107.9707
97	108.1020
98	106.4590
99	106.6957
100	104.6597
101	104.3119
102	102.6513
103	102.6037
104	101.7768
105	102.7809
106	101.5694
107	100.3002
108	100.9841
109	101.0410
110	101.0334
111	101.6614
112	102.3880
113	102.6388
114	102.3378
115	101.0033
116	100.5000
117	99.4590
118	99.4799
119	99.2383
120	98.7826
121	99.0385
122	98.1722
123	96.4323
124	95.1697
125	94.1438
126	93.2709
127	93.5468
128	93.5067
129	93.7408
130	94.7157
131	95.1630
132	95.7358
133	96.3537
134	96.9799
135	97.8829
136	97.3361
137	97.3629
138	96.1296
139	95.2483
140	95.7065
141	96.7283
142	97.7107
143	99.0694
144	99.0025
145	100.5661
146	100.2408
147	101.0401
148	101.1873
149	101.0226
150	99.9448
151	99.5385
152	98.0844
153	96.7600
154	96.0677
155	94.7834
156	95.1388
157	94.4105
158	94.1597
159	94.0426
160	93.4749
161	93.1748
162	93.2291
163	93.6012
164	94.9323
165	95.4941
166	95.7182
167	96.4941
168	95.2483
169	93.9523
170	94.6171
171	91.3863
172	91.3002
173	89.9925
174	89.0100
175	89.1748
176	88.9406
177	88.7132
178	88.7918
179	89.3344
180	91.7141
181	91.4381
182	90.6363
183	89.5627
184	88.9548
185	86.9992
186	86.0234
187	86.9523
188	87.9799
189	88.3386
190	89.4222
191	90.1254
192	89.8487
193	90.3863
194	91.4682
195	90.4908
196	88.5025
197	85.5911
198	84.6906
199	83.4089
200	82.5008
201	81.9013
202	81.6614
203	80.8972
204	79.6472
205	79.3135
206	79.4649
207	78.4891
208	79.7007
209	80.1597
210	79.2826
211	78.8386
212	79.6538
213	79.2450
214	77.5518
215	78.1028
216	76.3411
217	77.0761
218	76.5251
219	76.3846
220	75.5293
221	75.2575
222	75.4666
223	75.2475
224	75.1597
225	73.8161
226	73.4975
227	73.2383
228	73.2525
229	74.0000
230	74.0125
231	74.2609
232	73.4072
233	73.8269
234	74.8629
235	75.4950
236	75.9657
237	76.7433
238	77.7266
239	77.7349
240	77.1773
241	77.0569
242	77.3286
243	76.4181
244	77.1756
245	76.4331
246	76.4331
247	75.5192
248	75.0711
249	75.0042
250	74.7910
251	75.8395
252	76.0318
253	76.0627
254	75.6848
255	75.9164
256	75.5794
257	75.4038
258	73.7182
259	73.7977
260	72.9114
261	72.2224
262	72.7843
263	71.0727
264	71.7141
265	70.9875
266	70.7659
267	72.1998
268	72.4649
269	73.0870
270	72.8980
271	72.7358
272	72.8721
273	71.5619
274	72.6288
275	71.8562
276	70.7901
277	70.6263
278	69.2349
279	69.8436
280	70.2232
281	70.7366
282	70.4958
283	71.2316
284	70.5878
285	69.8177
286	68.0920
287	68.4507
288	68.5159
289	67.3813
290	68.7199
291	67.7467
292	68.0752
293	68.4005
294	68.1906
295	68.4047
296	67.1973
297	65.6530
298	65.5686
299	64.4824
300	65.0602
301	65.9624
302	66.0987
303	66.9373
304	65.9206
305	66.9632
306	66.5301
307	66.5242
308	65.4808
309	65.3294
310	65.1697
311	64.2249
312	63.9515
313	63.6254
314	61.8445
315	61.7099
316	62.2500
317	62.8671
318	62.0084
319	61.5552
320	61.4791
321	61.8161
322	60.8336
323	61.3888
324	61.9415
325	61.9950
326	61.5334
327	60.1229
328	58.8436
329	58.3085
330	58.2425
331	57.5301
332	56.5878
333	56.6739
334	56.8328
335	55.7826
336	55.7274
337	56.6062
338	56.4122
339	56.7174
340	55.5025
341	55.7241
342	55.2885
343	55.3629
344	55.1856
345	53.9875
346	54.1739
347	53.5234
348	52.4916
349	53.1271
350	52.6890
351	52.6814
352	53.3085
353	53.8177
354	53.6940
355	54.8537
356	55.2149
357	55.3161
358	54.8988
359	54.8294
360	53.9707
361	53.8863
362	53.4967
363	54.3579
364	53.5861
365	53.8804
366	53.7659
367	52.4741
368	52.8244
369	51.6355
370	52.2258
371	50.9548
372	51.8955
373	53.0661
374	53.2458
375	53.8010
376	54.3696
377	54.7584
378	56.0109
379	55.7575
380	55.2023
381	55.1095
382	55.6931
383	55.4122
384	55.6371
385	54.3972
386	54.6221
387	53.8512
388	53.7793
389	55.1480
390	54.3754
391	54.5485
392	55.2191
393	54.7768
394	54.5125
395	53.0418
396	50.3462
397	50.5552
398	50.0242
399	49.2182
400	49.1254
401	49.0502
402	49.2768
403	48.9239
404	48.6079
405	47.9356
406	47.9038
407	48.0953
408	46.7048
409	46.4724
410	45.2400
411	45.8545
412	45.4147
413	45.4749
414	44.9749
415	45.4247
416	44.8094
417	43.7458
418	43.1371
419	42.1915
420	41.5987
421	41.4883
422	42.0025
423	42.4289
424	41.8855
425	42.4599
426	41.3470
427	42.0493
428	42.5610
429	42.3311
430	42.7542
431	42.1204
432	42.1405
433	41.9390
434	40.4415
435	40.2174
436	40.0727
437	39.5452
438	39.5443
439	41.3127
440	41.9523
441	41.9866
442	42.1212
443	42.6396
444	42.3144
445	41.6488
446	41.8938
447	41.9674
448	41.8645
449	41.5953
450	41.0276
451	41.0895
452	41.1380
453	40.7090
454	40.8570
455	41.1622
456	40.4114
457	40.2099
458	40.2676
459	40.2650
460	40.6396
461	40.5844
462	39.6321
463	40.3813
464	41.2751
465	40.6446
466	41.1706
467	40.9707
468	40.2065
469	38.9055
470	38.9992
471	39.7132
472	39.6212
473	38.9064
474	39.2358
475	38.7625
476	38.3018
477	38.5284
478	38.5242
479	38.9615
480	38.5360
481	38.1697
482	38.1380
483	37.7207
484	38.2500
485	39.0259
486	38.5510
487	37.1396
488	37.6814
489	38.1714
490	37.2659
491	36.9440
492	37.2107
493	38.9231
494	39.6430
495	38.6722
496	38.2249
497	38.1480
498	37.8963
499	37.8278
500	39.0393
501	38.7676
502	38.4122
503	38.5753
504	38.1263
505	38.0351
506	37.8946
507	38.2918
508	38.4273
509	37.8328
510	38.0460
511	37.7634
512	36.7433
513	35.9365
514	35.4457
515	35.1982
516	35.0661
517	35.5694
518	35.9314
519	35.3938
520	35.7935
521	36.1731
522	35.2901
523	35.4189
524	35.3763
525	34.7149
526	34.4264
527	34.4691
528	34.5284
529	34.9247
530	34.9457
531	34.4875
532	34.0268
533	34.5334
534	32.7851
535	32.5635
536	32.6998
537	32.0844
538	31.9164
539	32.2650
540	31.8411
541	32.1773
542	32.0552
543	32.7943
544	32.5861
545	32.5376
546	33.1054
547	33.3905
548	32.9465
549	33.1279
550	32.4206
551	32.3052
552	30.9256
553	30.6622
554	30.8579
555	31.0727
556	31.7609
557	31.5911
558	31.8470
559	31.9457
560	32.3595
561	31.7291
562	31.9005
563	31.3788
564	31.8470
565	31.2090
566	31.6890
567	30.8645
568	30.5025
569	30.3579
570	29.6706
571	29.6463
572	29.7232
573	29.4758
574	29.3512
575	28.9390
576	29.3913
577	29.0585
578	29.1856
579	28.7709
580	28.5769
581	28.5109
582	27.7860
583	27.3712
584	27.3905
585	27.4640
586	27.0635
587	27.8972
588	27.1538
589	27.3687
590	27.6622
591	28.1714
592	28.1831
593	27.8152
594	28.2893
595	28.2207
596	28.5936
597	28.0059
598	28.4749
599	28.3503
600	28.3846
601	27.5025
602	27.6731
603	27.8520
604	27.2199
605	28.0301
606	27.9465
607	28.0803
608	29.0552
609	29.8161
610	29.6120
611	30.1982
612	30.2458
613	29.5669
614	29.0059
615	29.0259
616	27.8554
617	28.2090
618	28.2074
619	28.4373
620	28.4231
621	28.4331
622	29.0376
623	29.9365
624	30.0945
625	29.7366
626	29.4089
627	29.4599
628	28.8436
629	28.8612
630	28.6296
631	28.0142
632	29.0518
633	29.2642
634	29.5134
635	29.0794
636	28.4306
637	28.4916
638	28.7023
639	28.2768
640	28.6104
641	28.5493
642	28.2609
643	28.5293
644	28.5744
645	28.9482
646	28.5677
647	27.6079
648	27.5602
649	26.3779
650	27.6355
651	27.9498
652	28.1346
653	28.2258
654	29.1998
655	29.3813
656	28.9490
657	29.8779
658	29.5987
659	29.5886
660	29.2032
661	28.7182
662	29.3110
663	29.0585
664	29.1480
665	29.7592
666	29.9640
667	30.3110
668	29.0677
669	29.5970
670	29.7090
671	30.0251
672	29.7174
673	29.5652
674	28.9724
675	28.2651
676	27.0075
677	27.2926
678	27.9457
679	28.1338
680	28.2441
681	28.6154
682	27.8946
683	28.6463
684	28.7107
685	27.8278
686	27.8027
687	27.2224
688	28.0610
689	28.6488
690	27.9682
691	27.2676
692	27.5217
693	27.1714
694	27.0360
695	27.0661
696	26.3077
697	26.4657
698	26.4691
699	27.1204
700	26.7943
701	26.8269
702	26.6346
703	26.6288
704	26.0552
705	26.3378
706	25.8186
707	25.9833
708	25.5008
709	25.9891
710	26.1714
711	26.2023
712	26.5794
713	25.7759
714	25.9557
715	25.8211
716	24.8027
717	24.8712
718	23.6380
719	24.0610
720	24.5176
721	24.2993
722	24.5510
723	24.8244
724	25.1639
725	24.4866
726	25.4666
727	24.3654
728	24.6798
729	24.6263
730	24.0493
731	24.8528
732	24.6940
733	24.7383
734	25.0510
735	24.6313
736	25.1948
737	24.8018
738	24.5234
739	24.0050
740	24.1413
741	24.6923
742	23.7375
743	23.8278
744	24.5209
745	24.9457
746	24.7082
747	25.3344
748	24.9958
749	24.6773
750	24.8361
751	24.8855
752	24.7074
753	24.5209
754	24.9298
755	24.6237
756	24.4147
757	24.7550
758	24.5151
759	24.3528
760	24.9607
761	25.6756
762	25.4080
763	25.8110
764	25.8512
765	25.5761
766	24.8236
767	25.0351
768	24.8712
769	24.6881
770	24.8411
771	24.7224
772	23.6881
773	23.7667
774	24.0159
775	24.1589
776	24.8721
777	25.1848
778	24.9766
779	25.1656
780	25.1973
781	24.8319
782	24.3520
783	24.2508
784	24.2358
785	23.7207
786	24.0962
787	24.2450
788	23.7040
789	23.3796
790	23.8620
791	24.1706
792	24.6798
793	24.5995
794	25.0192
795	24.7107
796	24.6890
797	24.0376
798	23.2040
799	24.0167
800	24.0769
801	23.9632
802	23.8905
803	24.6438
804	24.6597
805	23.8988
806	24.5769
807	23.8135
808	23.6171
809	23.6589
810	23.8821
811	23.7868
812	23.4122
813	23.8846
814	24.2634
815	24.0234
816	24.3269
817	23.6756
818	24.5017
819	24.3194
820	24.4958
821	24.8955
822	24.5084
823	24.3127
824	24.8052
825	24.3202
826	24.0033
827	23.7324
828	23.4783
829	23.1446
830	22.9298
831	22.9724
832	23.6254
833	23.8202
834	24.4498
835	24.0527
836	24.2876
837	24.0368
838	24.2517
839	24.2826
840	24.0284
841	23.8570
842	23.1580
843	23.1572
844	23.1329
845	22.6363
846	22.7952
847	22.9423
848	23.8027
849	23.9038
850	23.4916
851	23.7542
852	24.2517
853	23.3077
854	22.8554
855	22.4883
856	22.0828
857	22.1095
858	21.7241
859	22.0761
860	21.5142
861	21.9172
862	21.9390
863	22.6020
864	21.6497
865	22.2065
866	21.7742
867	21.6672
868	21.7483
869	21.6555
870	21.3604
871	21.8303
872	21.8913
873	21.0426
874	20.2550
875	20.8428
876	20.4799
877	19.8788
878	20.8955
879	20.2308
880	21.5301
881	20.5953
882	21.2768
883	20.6120
884	20.5744
885	20.4222
886	20.0075
887	20.3687
888	20.2308
889	20.0075
890	19.2475
891	19.7885
892	20.1363
893	20.7115
894	20.1739
895	20.7985
896	20.8386
897	20.1789
898	20.8094
899	20.7818
900	20.5393
901	19.1120
902	19.6137
903	19.4398
904	18.8478
905	19.0661
906	18.3436
907	18.2701
908	18.1020
909	18.4599
910	17.2023
911	17.0159
912	18.6396
913	17.9105
914	17.9925
915	18.2876
916	17.8344
917	18.1137
918	18.4406
919	18.0644
920	18.3595
921	17.8445
922	18.5134
923	17.9440
924	17.6890
925	16.6915
926	18.2776
927	18.1355
