# Supplementary material for: Bicoid gradient formation mechanism and dynamics revealed by protein lifetime analysis
Source: Mol Syst Biol. 2018 Sep 4;14(9):e8355. doi: 10.15252/msb.20188355 (PMC6121778; doi:10.15252/msb.20188355)
Supplement: Supplementary file 7 — Source Data for Figure 5 [file MSB-14-e8355-s006.zip › figure5-data/quantification/Values_emb03_g_t44.txt]

0	81.1915
1	88.9306
2	94.6079
3	101.3512
4	104.6279
5	107.6948
6	110.6488
7	112.4289
8	113.9548
9	114.4523
10	115.4105
11	118.7968
12	121.6112
13	125.6639
14	127.5711
15	128.3913
16	130.1045
17	131.1881
18	130.7759
19	128.4749
20	127.0184
21	124.1614
22	121.7684
23	119.8035
24	121.6279
25	121.8085
26	126.3328
27	126.7692
28	129.3253
29	129.9105
30	129.1773
31	131.3286
32	130.8763
33	130.5167
34	130.0100
35	128.5878
36	129.5134
37	127.5167
38	127.4866
39	128.7207
40	129.5000
41	129.7684
42	131.2157
43	131.0017
44	132.9666
45	131.0242
46	131.4967
47	130.8637
48	129.5836
49	129.2333
50	131.5167
51	129.1998
52	129.4289
53	129.4866
54	127.9064
55	126.9222
56	127.0870
57	126.3579
58	127.3169
59	125.3687
60	125.7759
61	124.2901
62	123.3403
63	123.2107
64	122.5987
65	120.0552
66	118.5560
67	117.0819
68	115.4707
69	113.3972
70	112.5803
71	111.9732
72	111.0309
73	111.5117
74	111.1263
75	110.5928
76	111.5694
77	110.4465
78	110.0828
79	108.5125
80	108.5435
81	107.7015
82	107.3520
83	106.8119
84	105.8411
85	104.6672
86	104.7901
87	104.9866
88	104.4072
89	102.6706
90	101.7559
91	100.6137
92	99.7868
93	99.4055
94	100.3110
95	100.4356
96	100.9156
97	100.0987
98	100.0510
99	99.2082
100	100.5518
101	102.6480
102	104.5259
103	104.3127
104	106.0836
105	103.8102
106	103.7475
107	103.4248
108	103.3821
109	101.8269
110	101.2726
111	101.8470
112	100.8813
113	98.7082
114	97.7659
115	95.2634
116	95.4406
117	94.6012
118	95.2191
119	96.4013
120	96.8863
121	99.0736
122	98.8085
123	95.9172
124	96.5560
125	96.0376
126	96.5151
127	95.0435
128	96.1831
129	95.6564
130	96.4900
131	95.6145
132	95.1329
133	95.1338
134	93.8913
135	92.7918
136	92.3085
137	92.0627
138	92.1915
139	91.3921
140	91.5293
141	92.5042
142	94.2717
143	94.1647
144	93.4900
145	92.5067
146	91.7483
147	90.4365
148	90.1605
149	90.6296
150	91.3152
151	91.8018
152	90.7517
153	91.2525
154	92.4574
155	92.4833
156	93.6513
157	94.6179
158	94.7759
159	95.6355
160	96.5870
161	95.8679
162	95.8069
163	96.1162
164	96.6639
165	96.6814
166	96.7651
167	97.7559
168	97.7341
169	98.8252
170	98.7642
171	97.7993
172	96.0050
173	94.8361
174	92.2358
175	92.6405
176	90.0510
177	90.5769
178	90.4139
179	91.5744
180	92.1329
181	93.3921
182	93.6597
183	94.2249
184	93.6806
185	92.7082
186	90.8579
187	90.6923
188	90.1095
189	88.3194
190	87.1622
191	86.9038
192	85.1363
193	84.9958
194	85.6363
195	86.5903
196	87.6881
197	86.9950
198	87.6589
199	87.6915
200	87.4967
201	86.1906
202	85.3403
203	84.8620
204	82.9080
205	82.6371
206	81.8880
207	82.3395
208	83.1982
209	83.2065
210	83.5318
211	84.2132
212	84.4557
213	85.8110
214	84.6681
215	83.4448
216	82.5878
217	80.8930
218	78.7617
219	78.3227
220	78.0485
221	78.7952
222	78.7567
223	79.0309
224	78.6664
225	79.4339
226	80.1120
227	80.3386
228	80.1639
229	79.6405
230	78.8085
231	79.1505
232	79.4967
233	80.2358
234	79.7692
235	79.8303
236	79.8604
237	79.8411
238	79.5711
239	79.9774
240	78.6722
241	77.9875
242	78.2525
243	77.2007
244	78.1446
245	78.3453
246	78.4808
247	79.2441
248	79.1555
249	79.9657
250	79.1112
251	78.8311
252	80.2517
253	80.9423
254	80.0334
255	79.6931
256	78.8344
257	77.8938
258	78.4089
259	77.5577
260	78.1455
261	77.5953
262	77.8135
263	75.9005
264	76.3244
265	75.4164
266	75.1079
267	75.0518
268	75.2166
269	75.9557
270	75.0343
271	74.2868
272	72.4967
273	72.9774
274	72.0677
275	71.3579
276	71.0794
277	71.5569
278	71.4641
279	71.4758
280	72.0535
281	71.4013
282	69.3052
283	69.2341
284	69.2977
285	67.9231
286	67.6396
287	67.7082
288	66.4507
289	65.7918
290	65.9615
291	67.0226
292	67.3570
293	66.8938
294	66.8754
295	66.6371
296	65.8403
297	65.3888
298	65.6948
299	65.4783
300	65.7324
301	66.6472
302	66.8779
303	65.4858
304	64.1012
305	64.3110
306	63.6814
307	63.1706
308	63.6605
309	64.3913
310	64.5443
311	64.8069
312	64.6605
313	65.4231
314	65.4356
315	64.4774
316	63.3771
317	62.9582
318	61.7299
319	60.9490
320	61.7768
321	61.8077
322	61.1990
323	60.3846
324	60.9632
325	60.6823
326	60.2391
327	60.7350
328	60.0468
329	59.9365
330	59.9423
331	60.6246
332	61.5042
333	61.7692
334	62.5351
335	62.7617
336	62.3537
337	61.7826
338	60.6555
339	60.2935
340	59.9281
341	59.9716
342	58.0142
343	56.7667
344	55.8963
345	55.4507
346	55.7860
347	55.5435
348	56.1120
349	55.1823
350	55.5242
351	55.7258
352	55.4632
353	54.6196
354	54.7985
355	55.1739
356	54.8119
357	53.7224
358	54.0702
359	54.8687
360	54.0895
361	53.5385
362	53.2475
363	53.5911
364	52.7333
365	52.5911
366	52.9925
367	51.9582
368	52.7216
369	52.2416
370	52.7885
371	52.8512
372	53.5928
373	53.3286
374	53.3737
375	53.6639
376	53.3654
377	54.0159
378	54.1823
379	54.9699
380	55.7960
381	55.2082
382	51.9992
383	51.5293
384	51.2425
385	51.8186
386	51.1681
387	50.5109
388	51.5518
389	51.1079
390	50.0543
391	49.4105
392	47.6112
393	48.1873
394	46.1012
395	45.4632
396	44.8370
397	44.5811
398	44.1012
399	44.3938
400	44.6530
401	44.5360
402	45.1664
403	45.8863
404	46.9398
405	47.4022
406	46.8645
407	46.8043
408	46.3027
409	45.3528
410	44.9741
411	45.2952
412	44.4072
413	44.0895
414	44.4649
415	43.9089
416	44.3963
417	44.2876
418	44.7592
419	44.7742
420	44.1179
421	43.4816
422	43.1438
423	42.3913
424	42.1346
425	41.8788
426	42.0594
427	42.3972
428	43.2726
429	43.0418
430	43.0452
431	42.4314
432	42.2575
433	40.8069
434	40.2249
435	40.0661
436	39.4574
437	38.9858
438	39.4582
439	39.2015
440	37.8010
441	36.6931
442	36.0443
443	35.4289
444	34.4791
445	33.5167
446	33.2550
447	34.1455
448	34.9590
449	35.7099
450	36.4273
451	36.8110
452	36.7416
453	37.7843
454	38.2885
455	38.0853
456	37.6329
457	37.1722
458	37.2952
459	36.9105
460	36.7441
461	36.9983
462	36.1162
463	36.2115
464	35.6480
465	36.0652
466	36.0109
467	36.5410
468	36.0560
469	35.6329
470	36.3980
471	36.2291
472	35.9808
473	35.6856
474	34.8771
475	35.3085
476	35.0761
477	35.4833
478	35.9640
479	35.5677
480	35.5192
481	34.1580
482	34.3286
483	32.8829
484	34.5477
485	34.1630
486	33.3863
487	33.1706
488	32.8002
489	32.3169
490	32.8035
491	33.4590
492	33.1697
493	33.9164
494	33.5351
495	34.1647
496	34.5778
497	34.1589
498	36.0318
499	35.2090
500	34.9891
501	35.1237
502	35.7157
503	35.4574
504	35.3721
505	35.9130
506	35.5895
507	34.9640
508	34.5962
509	34.0987
510	33.6614
511	33.4139
512	33.5084
513	33.1338
514	34.2266
515	34.1246
516	34.3763
517	33.9808
518	32.3453
519	32.4348
520	31.4105
521	31.5552
522	30.4557
523	30.2977
524	30.9774
525	32.0844
526	31.0510
527	31.8227
528	32.1279
529	31.3336
530	31.7525
531	30.8319
532	30.9666
533	30.3779
534	29.6112
535	29.6856
536	29.8370
537	29.0920
538	29.4323
539	29.4306
540	29.6313
541	29.9933
542	30.0945
543	30.1363
544	30.7609
545	30.6614
546	30.2533
547	31.2174
548	30.5385
549	30.4891
550	30.5050
551	29.7475
552	29.8888
553	29.4891
554	29.6538
555	29.0870
556	29.4314
557	29.5360
558	29.6137
559	29.7550
560	31.1622
561	31.3687
562	31.5694
563	31.5192
564	30.7232
565	30.6037
566	30.4064
567	29.9080
568	30.0878
569	30.0744
570	30.4916
571	30.8930
572	30.8671
573	31.5928
574	32.1212
575	31.3562
576	31.3545
577	30.6329
578	30.7283
579	30.9147
580	30.3595
581	31.0677
582	30.3144
583	30.2759
584	31.2224
585	31.8135
586	30.8010
587	31.4632
588	30.8328
589	30.5786
590	30.2224
591	29.7993
592	29.8645
593	29.0334
594	29.4967
595	29.1187
596	28.8102
597	28.9858
598	29.3169
599	29.4114
600	29.4181
601	29.4657
602	29.3980
603	29.9256
604	28.8211
605	29.4356
606	29.0635
607	29.6706
608	29.4849
609	29.7475
610	30.3161
611	29.8386
612	29.9565
613	29.6823
614	30.4172
615	29.9632
616	30.1329
617	29.8537
618	30.1831
619	29.7241
620	30.0543
621	29.7935
622	30.4649
623	30.3227
624	30.6848
625	31.1739
626	31.5953
627	31.4047
628	31.9615
629	32.4900
630	32.5234
631	32.4532
632	32.7617
633	31.8704
634	31.1605
635	31.5895
636	32.4189
637	31.9482
638	31.5042
639	31.1664
640	31.1430
641	30.5861
642	30.2600
643	29.4883
644	29.0368
645	28.9515
646	29.0017
647	29.2099
648	28.9900
649	28.3403
650	27.8829
651	28.6605
652	28.7082
653	28.7625
654	29.1054
655	28.6187
656	28.6120
657	28.9306
658	28.3696
659	28.3972
660	28.2742
661	28.1171
662	28.2358
663	28.3997
664	28.1982
665	27.7709
666	28.5309
667	28.1421
668	28.1062
669	28.2868
670	29.2517
671	28.8921
672	28.8002
673	27.5594
674	27.6564
675	27.2157
676	26.1137
677	25.9080
678	26.3779
679	26.3946
680	25.7860
681	26.6137
682	25.9699
683	26.2266
684	26.0778
685	26.6915
686	27.0376
687	26.7684
688	26.7684
689	26.7834
690	26.8997
691	26.8754
692	25.8654
693	26.7600
694	26.1639
695	26.2433
696	26.7600
697	26.3420
698	26.8303
699	26.5970
700	27.3888
701	27.8478
702	27.6965
703	27.5025
704	27.4607
705	27.2667
706	26.7935
707	26.4565
708	26.5886
709	26.3554
710	26.6112
711	27.2676
712	27.3211
713	27.1045
714	27.8645
715	27.2860
716	27.7876
717	27.0485
718	27.8052
719	28.3227
720	27.4967
721	27.1288
722	27.2826
723	27.0694
724	27.6371
725	27.0828
726	27.9883
727	28.1522
728	28.5844
729	28.4490
730	28.0142
731	27.7433
732	27.3261
733	27.3227
734	28.3411
735	27.3863
736	27.4465
737	28.1254
738	28.4080
739	27.1722
740	27.5644
741	28.3361
742	28.6321
743	28.3813
744	28.4732
745	28.1764
746	28.3152
747	28.3821
748	29.0711
749	29.5510
750	28.5000
751	28.6363
752	28.8194
753	27.8261
754	28.2032
755	27.3838
756	28.0552
757	27.4298
758	28.1288
759	28.4941
760	27.3562
761	26.9181
762	27.2692
763	26.7592
764	27.3386
765	27.2107
766	28.0092
767	27.3997
768	28.0527
769	27.5753
770	27.9231
771	27.8645
772	27.2943
773	26.4013
774	26.2090
775	26.1204
776	26.5794
777	26.1789
778	26.0477
779	25.4390
780	26.1095
781	26.2048
782	25.2508
783	25.2099
784	24.5569
785	24.9992
786	25.5493
787	25.5995
788	26.5268
789	25.8612
790	26.3754
791	26.1112
792	25.9950
793	25.9482
794	24.6530
795	25.3411
796	24.6597
797	25.6513
798	25.7266
799	25.5886
800	25.7809
801	25.6564
802	25.5460
803	24.7291
804	24.6973
805	24.6179
806	24.6313
807	24.2082
808	23.8863
809	24.3127
810	24.4732
811	24.8069
812	24.7834
813	25.4933
814	24.4072
815	24.4657
816	24.3420
817	24.8161
818	24.5803
819	25.0460
820	25.0661
821	25.5911
822	25.4482
823	25.4590
824	25.4080
825	25.3303
826	24.6480
827	24.4607
828	23.3119
829	22.8804
830	23.3846
831	23.6689
832	23.4975
833	23.9323
834	23.8637
835	23.6714
836	23.9557
837	23.9398
838	24.0092
839	24.9105
840	24.2140
841	24.5276
842	23.9156
843	24.0025
844	23.6095
845	23.7843
846	23.5669
847	23.9440
848	24.4097
849	23.7818
850	23.9356
851	23.9967
852	23.8729
853	23.5234
854	23.4348
855	24.0527
856	23.4473
857	23.7458
858	24.0033
859	23.8737
860	23.7383
861	23.4373
862	22.8946
863	22.8763
864	22.4147
865	22.4222
866	22.3687
867	21.9523
868	22.4114
869	22.2166
870	22.2885
871	22.4147
872	22.4866
873	22.1463
874	21.7232
875	22.0468
876	21.7751
877	21.8436
878	21.8227
879	21.4716
880	20.9758
881	21.2575
882	21.8127
883	20.3595
884	20.1288
885	20.1656
886	19.4172
887	19.7609
888	19.1405
889	19.5610
890	19.4273
891	20.2216
892	20.4239
893	20.5585
894	20.4440
895	20.2341
896	19.9381
897	20.0100
898	20.5945
899	20.3612
900	20.0527
901	20.6012
902	21.1647
903	21.8896
904	20.9875
905	21.4925
906	20.8855
907	21.8938
908	21.1020
909	20.5644
910	20.4314
911	20.1396
912	20.4122
913	20.5485
914	19.6505
915	19.6079
916	20.1940
917	20.3244
918	20.3921
919	21.8896
920	21.1915
921	20.5259
922	20.2375
923	19.3687
924	19.1773
925	19.5886
926	19.5418
927	19.3361
