# Supplementary material for: Bicoid gradient formation mechanism and dynamics revealed by protein lifetime analysis
Source: Mol Syst Biol. 2018 Sep 4;14(9):e8355. doi: 10.15252/msb.20188355 (PMC6121778; doi:10.15252/msb.20188355)
Supplement: Supplementary file 7 — Source Data for Figure 5 [file MSB-14-e8355-s006.zip › figure5-data/quantification/Values_emb03_r_t08.txt]

0	9.4806
1	10.4352
2	10.2559
3	11.0051
4	11.8274
5	12.4832
6	12.6751
7	14.1751
8	14.6717
9	14.9630
10	14.8805
11	14.9545
12	15.4386
13	14.5034
14	14.1052
15	14.9840
16	15.2955
17	14.8746
18	14.8182
19	15.0261
20	15.5412
21	16.1052
22	16.7955
23	17.0539
24	17.6726
25	18.3510
26	18.5051
27	19.6498
28	19.8552
29	19.4714
30	18.5118
31	18.3224
32	17.2121
33	18.2340
34	16.6970
35	17.7441
36	17.8939
37	17.6515
38	18.4899
39	17.8064
40	17.8056
41	16.9739
42	17.3729
43	16.6557
44	16.6852
45	16.2424
46	15.8232
47	16.0034
48	16.1305
49	16.3165
50	16.0842
51	17.3241
52	17.1810
53	16.4891
54	15.9823
55	15.5951
56	15.0833
57	14.7811
58	14.1574
59	14.2189
60	13.9857
61	13.2955
62	13.2567
63	12.7138
64	12.7424
65	12.3106
66	11.9680
67	12.4781
68	12.3721
69	12.0918
70	12.2290
71	12.2525
72	12.2231
73	12.4167
74	12.6566
75	13.0783
76	13.0227
77	13.1599
78	13.0177
79	12.7997
80	12.7551
81	12.7113
82	13.2138
83	13.2912
84	13.1667
85	12.7921
86	12.8880
87	12.6229
88	12.3527
89	12.5808
90	12.2997
91	12.7997
92	11.9975
93	12.8779
94	12.6928
95	12.8805
96	12.4983
97	12.3695
98	12.8359
99	12.6313
100	12.3434
101	13.4579
102	13.3325
103	13.2896
104	13.2214
105	13.0446
106	13.2205
107	12.7382
108	12.8468
109	12.9116
110	12.5093
111	12.8291
112	12.8687
113	12.0934
114	11.6810
115	11.9057
116	12.3148
117	11.5564
118	11.9343
119	11.9512
120	11.9680
121	12.0396
122	12.4386
123	12.0581
124	12.1195
125	12.2298
126	11.6886
127	11.9108
128	12.0631
129	11.9806
130	12.2896
131	12.2458
132	12.4705
133	12.1380
134	12.2088
135	12.6296
136	12.2458
137	12.1162
138	12.4689
139	12.1524
140	12.3274
141	12.3064
142	11.9369
143	11.7971
144	11.9386
145	12.1431
146	11.7854
147	11.5623
148	12.0320
149	11.8998
150	11.6961
151	12.2997
152	12.0505
153	12.0076
154	12.3114
155	11.9453
156	11.9764
157	11.9857
158	12.4554
159	12.0396
160	12.4024
161	12.1305
162	12.2660
163	12.3072
164	11.8291
165	11.6944
166	12.1877
167	12.1700
168	12.0993
169	12.1793
170	12.3880
171	12.8342
172	12.5657
173	13.1355
174	13.5699
175	12.6869
176	12.7256
177	13.1061
178	13.1557
179	12.7694
180	12.9158
181	12.6658
182	12.8704
183	12.7433
184	12.2862
185	12.3611
186	12.8215
187	12.5463
188	12.4832
189	12.7727
190	12.4074
191	12.4646
192	12.1061
193	12.4175
194	12.4453
195	12.0295
196	12.7786
197	12.2938
198	12.5059
199	12.2786
200	12.5076
201	12.1414
202	12.0295
203	12.3771
204	12.4141
205	12.2904
206	12.0101
207	11.8544
208	12.0572
209	11.7997
210	11.9907
211	11.9200
212	11.8384
213	11.9941
214	12.1574
215	12.3148
216	12.3897
217	12.4049
218	11.9722
219	11.9874
220	12.2416
221	12.3056
222	11.8872
223	12.1465
224	11.8182
225	12.0640
226	11.5589
227	12.0185
228	12.1372
229	12.3350
230	12.4369
231	12.4562
232	12.4672
233	12.3165
234	12.7971
235	13.0833
236	12.7626
237	12.8889
238	12.5783
239	12.1860
240	12.0076
241	12.0564
242	11.8333
243	11.8678
244	11.4747
245	11.5934
246	12.0236
247	12.1540
248	11.8990
249	11.9226
250	11.4924
251	11.8956
252	11.9150
253	11.5648
254	11.6591
255	11.8224
256	12.0497
257	11.8140
258	11.6364
259	12.1456
260	11.7424
261	11.8636
262	11.5682
263	11.9722
264	11.7020
265	11.9832
266	11.9108
267	11.9066
268	11.7449
269	11.5311
270	11.2256
271	10.9722
272	11.1372
273	11.2113
274	11.1919
275	10.8072
276	11.1296
277	11.0202
278	10.9907
279	11.2416
280	11.0791
281	11.4579
282	11.6490
283	11.4209
284	11.8131
285	11.9815
286	11.6953
287	11.6229
288	11.8544
289	11.7029
290	11.7517
291	11.7332
292	11.5951
293	11.4293
294	11.3123
295	11.3880
296	10.6271
297	10.6944
298	10.5311
299	11.0354
300	10.4242
301	10.2668
302	10.4756
303	10.7003
304	10.5034
305	10.5673
306	11.0598
307	11.0732
308	11.2483
309	11.0564
310	11.2239
311	11.5774
312	11.5429
313	11.6128
314	11.5614
315	11.5833
316	11.3973
317	11.2584
318	11.2003
319	11.3695
320	11.0236
321	10.9529
322	11.1019
323	10.9209
324	11.2887
325	10.9377
326	10.8056
327	10.9133
328	10.8300
329	10.5227
330	10.5909
331	10.4790
332	10.3653
333	10.6187
334	10.3847
335	10.5337
336	10.8308
337	10.3796
338	10.3864
339	10.9360
340	10.7660
341	11.5429
342	11.0825
343	11.0118
344	11.0152
345	11.0025
346	10.7904
347	10.9747
348	10.7256
349	10.4949
350	10.6709
351	10.8561
352	10.9756
353	11.0337
354	10.9487
355	11.6768
356	11.4024
357	11.3569
358	11.3350
359	11.5556
360	12.0101
361	12.2130
362	12.0042
363	11.9949
364	11.7980
365	11.4209
366	11.3813
367	11.0202
368	11.0732
369	11.3813
370	11.1338
371	11.5606
372	11.3367
373	11.1128
374	11.4697
375	11.0673
376	11.5985
377	11.7205
378	11.3476
379	11.8232
380	11.7340
381	11.4478
382	11.5101
383	11.5109
384	11.5269
385	11.4933
386	11.4436
387	11.5918
388	11.9840
389	11.4697
390	11.5547
391	11.7382
392	11.6035
393	11.4099
394	11.4040
395	11.3165
396	10.7727
397	11.0859
398	10.5985
399	10.5143
400	10.4739
401	10.7500
402	10.7163
403	10.6978
404	10.9091
405	11.2416
406	10.8106
407	11.0286
408	10.9066
409	11.1591
410	10.6793
411	11.4242
412	11.5160
413	11.1641
414	11.6212
415	11.3039
416	11.2374
417	11.6204
418	11.5960
419	11.6911
420	11.5412
421	11.8502
422	12.1094
423	12.0463
424	11.8131
425	12.1145
426	11.9285
427	12.1684
428	12.2938
429	12.3847
430	12.2180
431	12.3569
432	11.9099
433	12.0539
434	11.8350
435	12.3746
436	12.5320
437	12.6380
438	12.8325
439	12.6254
440	12.7955
441	12.9343
442	12.5000
443	12.3754
444	12.5732
445	12.3207
446	12.3838
447	12.1936
448	12.2189
449	12.6035
450	12.5008
451	12.6827
452	11.7887
453	12.1515
454	12.6566
455	12.2231
456	12.5042
457	12.6793
458	12.7567
459	12.2593
460	12.8737
461	12.5993
462	12.7281
463	13.0943
464	13.1751
465	13.4310
466	12.8695
467	13.7626
468	13.0143
469	12.8670
470	12.7559
471	13.1675
472	13.1515
473	13.0084
474	12.9747
475	13.2887
476	13.5126
477	13.7466
478	13.6221
479	13.6338
480	14.1692
481	13.4806
482	13.5311
483	13.5152
484	13.5808
485	12.9933
486	13.1961
487	13.1204
488	12.8990
489	13.0227
490	13.0715
491	12.5859
492	12.6439
493	12.6987
494	12.7795
495	12.6827
496	11.9562
497	11.7205
498	11.7088
499	12.0126
500	12.1094
501	12.1414
502	11.9689
503	12.5640
504	12.3443
505	12.2382
506	12.1591
507	12.5976
508	12.5000
509	12.1936
510	12.6035
511	12.4040
512	12.3923
513	12.4285
514	12.5497
515	12.4217
516	12.6566
517	12.6574
518	12.3830
519	12.3123
520	11.8274
521	11.5118
522	11.4276
523	11.0034
524	10.8527
525	10.9125
526	10.7222
527	10.6843
528	10.7820
529	10.2862
530	11.2862
531	10.6035
532	10.7130
533	11.0152
534	10.9234
535	10.7710
536	10.8333
537	11.0875
538	11.2517
539	10.9663
540	11.3906
541	10.8333
542	11.0345
543	10.9040
544	10.9848
545	11.0547
546	10.9747
547	10.5547
548	10.5884
549	10.4806
550	10.2256
551	10.1633
552	10.1734
553	9.9520
554	10.4764
555	10.3535
556	10.6128
557	10.3864
558	10.3039
559	10.3603
560	10.2256
561	10.5261
562	10.8098
563	10.3426
564	10.4705
565	10.6355
566	10.8300
567	10.6145
568	10.9823
569	10.7357
570	9.8721
571	9.8476
572	9.7332
573	10.1077
574	10.1490
575	10.1229
576	9.8965
577	10.4411
578	10.3805
579	10.7197
580	10.8603
581	10.6498
582	10.7652
583	10.5791
584	10.1902
585	10.1347
586	9.9773
587	9.7205
588	10.0404
589	9.3586
590	9.8173
591	9.5530
592	9.6978
593	9.8232
594	9.6431
595	10.0816
596	10.2449
597	10.7003
598	10.5951
599	10.1633
600	10.1103
601	10.7138
602	10.3636
603	10.2399
604	10.3072
605	10.5850
606	10.2071
607	10.8897
608	10.7205
609	10.0084
610	10.4234
611	10.0278
612	9.9806
613	9.7391
614	9.7854
615	9.8165
616	9.4495
617	9.6987
618	10.0311
619	10.4032
620	10.4613
621	10.3594
622	10.5589
623	10.6322
624	10.8300
625	10.6835
626	10.8695
627	10.4116
628	10.0370
629	9.9343
630	9.6456
631	9.6229
632	9.6801
633	9.3838
634	9.6313
635	9.3418
636	9.8754
637	10.0463
638	9.3266
639	9.5076
640	9.7163
641	9.2677
642	9.6322
643	9.5960
644	9.2012
645	9.1380
646	8.8535
647	8.8586
648	9.0850
649	8.8796
650	9.5051
651	9.6397
652	9.6785
653	9.4806
654	8.8359
655	8.9697
656	9.0093
657	8.9975
658	8.8300
659	8.8249
660	8.8367
661	8.9722
662	9.0631
663	9.0497
664	9.1978
665	9.3367
666	9.3451
667	9.5269
668	9.6254
669	9.8577
670	9.6970
671	9.4049
672	9.2416
673	9.0412
674	8.4848
675	8.7795
676	8.5311
677	8.7508
678	8.8123
679	8.9907
680	8.8392
681	8.8737
682	9.1246
683	9.5202
684	9.3300
685	9.6052
686	9.5337
687	9.4444
688	9.4966
689	9.8628
690	9.6599
691	9.2382
692	9.1204
693	9.3552
694	9.1187
695	9.4419
696	9.2306
697	9.2189
698	9.0295
699	9.1742
700	9.2921
701	9.4907
702	9.4049
703	9.7264
704	9.6776
705	9.9394
706	9.8889
707	10.1566
708	9.8375
709	9.8207
710	9.9848
711	9.9049
712	9.3746
713	9.2845
714	9.0934
715	9.0943
716	9.0421
717	9.3998
718	9.7205
719	9.5614
720	9.9352
721	10.0791
722	9.9495
723	9.9882
724	9.8931
725	10.0396
726	9.7593
727	9.9596
728	9.8864
729	9.8729
730	10.5842
731	9.9175
732	9.6128
733	9.1582
734	8.9386
735	9.2197
736	9.3325
737	9.2113
738	9.3889
739	9.3788
740	9.4141
741	9.3965
742	9.3157
743	9.1793
744	9.8266
745	9.8485
746	9.7121
747	9.8291
748	9.7449
749	9.6599
750	9.8215
751	9.8729
752	9.4663
753	9.6145
754	9.5943
755	9.5522
756	9.2315
757	9.7172
758	9.4663
759	9.7845
760	9.6540
761	9.1094
762	8.9731
763	9.1338
764	9.1675
765	9.2626
766	9.6675
767	10.2113
768	10.2146
769	10.4832
770	10.9764
771	11.1170
772	10.8089
773	11.0101
774	10.6372
775	10.3300
776	10.0892
777	9.9722
778	10.1162
779	9.4082
780	9.2744
781	9.3763
782	9.0471
783	8.9529
784	9.3232
785	9.4040
786	9.5648
787	9.2180
788	9.1515
789	9.2475
790	9.4453
791	9.0934
792	8.9453
793	8.7963
794	8.4234
795	8.5732
796	8.7113
797	8.8628
798	9.1128
799	9.4857
800	9.7264
801	9.2862
802	9.4983
803	9.9815
804	9.7618
805	9.4924
806	9.4882
807	9.3973
808	9.5623
809	9.4545
810	9.2231
811	9.5572
812	9.2273
813	9.2029
814	9.5126
815	9.4756
816	9.5791
817	9.5480
818	9.3140
819	9.2458
820	9.4798
821	9.4352
822	9.6187
823	9.7971
824	9.5934
825	9.1936
826	9.3678
827	9.4756
828	9.3813
829	9.1684
830	9.2921
831	9.4646
832	9.5530
833	9.6490
834	9.5362
835	9.3022
836	9.2079
837	9.0404
838	9.5909
839	9.0025
840	9.4301
841	8.7542
842	8.9680
843	8.4630
844	8.2037
845	8.6641
846	8.8300
847	8.6852
848	9.2433
849	8.8569
850	8.7896
851	9.0909
852	8.3973
853	8.6987
854	8.3224
855	8.2146
856	8.3359
857	8.6970
858	8.7980
859	8.6120
860	8.8721
861	8.5657
862	8.4158
863	8.5816
864	8.6633
865	8.5943
866	8.5505
867	8.2862
868	8.5328
869	8.5236
870	8.8039
871	8.3603
872	8.8072
873	9.2045
874	9.9057
875	10.4040
876	10.9806
877	10.4074
878	10.5918
879	10.2508
880	10.2997
881	9.8089
882	9.6717
883	9.2348
884	8.6246
885	8.1271
886	8.3813
887	7.8897
888	7.9158
889	7.7332
890	7.8258
891	7.2399
892	7.7534
893	7.8022
894	7.5976
895	7.6641
896	8.0236
897	8.0076
898	8.4276
899	8.8106
900	8.9167
901	9.3603
902	9.2601
903	8.7955
904	7.8207
905	7.3998
906	7.5210
907	7.9411
908	8.2214
909	8.2870
910	7.8796
911	7.8350
