# Supplementary material for: Bicoid gradient formation mechanism and dynamics revealed by protein lifetime analysis
Source: Mol Syst Biol. 2018 Sep 4;14(9):e8355. doi: 10.15252/msb.20188355 (PMC6121778; doi:10.15252/msb.20188355)
Supplement: Supplementary file 7 — Source Data for Figure 5 [file MSB-14-e8355-s006.zip › figure5-data/quantification/Values_emb03_r_t09.txt]

0	6.7399
1	7.4066
2	7.4975
3	8.5227
4	8.7517
5	10.0471
6	10.2862
7	11.0379
8	11.9192
9	12.5985
10	13.8072
11	14.6995
12	16.0497
13	15.7256
14	15.8678
15	16.3081
16	17.1044
17	17.1591
18	17.6423
19	17.6212
20	19.1919
21	19.6540
22	20.8258
23	21.5471
24	21.2256
25	20.3274
26	20.6633
27	21.6254
28	20.8106
29	21.0311
30	19.5345
31	19.5354
32	18.9057
33	19.0673
34	17.7045
35	18.1128
36	18.5564
37	17.9091
38	17.9386
39	18.1052
40	18.6498
41	18.4705
42	19.0463
43	19.6751
44	19.9116
45	19.5522
46	19.8611
47	19.3906
48	20.1423
49	19.7231
50	19.4099
51	18.8754
52	18.5783
53	18.1776
54	17.9436
55	17.9369
56	17.3476
57	17.2163
58	16.4032
59	16.7231
60	16.7458
61	16.2904
62	16.2837
63	15.4899
64	15.7803
65	13.9705
66	13.7980
67	13.3409
68	13.6456
69	13.2197
70	13.6330
71	13.5513
72	13.3931
73	13.8746
74	13.2508
75	13.6254
76	13.9200
77	13.2719
78	14.0303
79	13.8779
80	14.1204
81	14.2887
82	14.4579
83	14.1843
84	14.6987
85	14.5025
86	13.8864
87	14.0572
88	13.8375
89	13.8519
90	13.3855
91	13.4386
92	13.4285
93	13.5109
94	14.0362
95	14.1465
96	14.4529
97	14.3737
98	14.4285
99	14.2896
100	14.1465
101	13.5463
102	13.4377
103	13.5758
104	13.4503
105	13.8939
106	14.1473
107	13.7677
108	13.7273
109	13.9933
110	13.6616
111	13.4907
112	13.7281
113	13.0438
114	13.2239
115	13.1406
116	13.3855
117	13.0581
118	13.3805
119	12.9975
120	13.6414
121	13.3973
122	13.6928
123	13.7155
124	14.0859
125	14.4217
126	14.1347
127	14.5042
128	13.6818
129	13.6313
130	13.5194
131	13.5623
132	13.2264
133	13.7643
134	13.7197
135	14.1347
136	13.7382
137	13.4958
138	13.4520
139	13.4082
140	13.3897
141	13.3897
142	13.2702
143	12.8704
144	12.9545
145	13.3577
146	13.1902
147	13.4200
148	13.1658
149	13.1709
150	13.3022
151	13.6843
152	14.0042
153	13.3620
154	13.5859
155	13.1162
156	13.0497
157	12.6136
158	12.9722
159	12.9680
160	13.5471
161	13.3998
162	13.5143
163	13.4024
164	13.2971
165	13.4360
166	13.4411
167	13.1995
168	13.1103
169	12.9520
170	13.5673
171	13.9209
172	14.0867
173	14.1582
174	14.7357
175	14.3805
176	14.1700
177	14.2635
178	14.6557
179	14.0808
180	13.9865
181	14.3754
182	13.9790
183	13.7492
184	13.8653
185	13.8788
186	13.5051
187	13.6212
188	13.9175
189	13.6768
190	13.5463
191	12.9924
192	13.3072
193	13.0690
194	13.2449
195	12.8788
196	13.3493
197	13.3005
198	13.3232
199	13.5109
200	13.0598
201	13.4672
202	13.6069
203	13.8232
204	13.9192
205	14.1886
206	14.3796
207	14.1498
208	14.0311
209	13.9638
210	14.0463
211	13.8081
212	13.3788
213	13.5152
214	13.2517
215	12.9049
216	12.6751
217	12.4882
218	12.7340
219	12.7062
220	12.5909
221	12.8973
222	12.8990
223	13.5059
224	14.0850
225	14.7113
226	15.1187
227	16.3973
228	15.4141
229	13.8670
230	14.1810
231	14.0328
232	14.0236
233	13.8737
234	13.9933
235	13.7492
236	13.9444
237	13.8022
238	13.5766
239	13.6768
240	13.7155
241	13.3788
242	13.0623
243	12.7896
244	12.5631
245	12.1953
246	12.6540
247	12.7239
248	12.3485
249	12.4983
250	12.7247
251	12.9503
252	13.2407
253	13.0825
254	13.5118
255	13.0791
256	13.2374
257	12.6944
258	12.7054
259	12.6894
260	12.9074
261	12.8367
262	12.5724
263	12.4579
264	12.2609
265	12.2264
266	11.8813
267	11.9857
268	11.4924
269	11.7609
270	11.4394
271	11.5261
272	11.3653
273	11.5379
274	11.1793
275	11.2433
276	11.5926
277	11.5194
278	11.6801
279	11.5379
280	11.4175
281	10.9924
282	11.3864
283	11.0261
284	11.3577
285	11.6524
286	11.6818
287	11.8367
288	12.3039
289	12.1549
290	12.4032
291	12.1448
292	11.8030
293	11.7449
294	11.6877
295	11.7845
296	11.5303
297	11.7104
298	11.8485
299	11.9217
300	11.7045
301	11.6591
302	11.6734
303	12.4276
304	11.4663
305	11.8704
306	11.5581
307	11.3653
308	11.7306
309	11.4495
310	11.1313
311	11.5513
312	11.0598
313	11.4453
314	10.9840
315	10.9108
316	10.7769
317	10.7559
318	11.1540
319	11.5446
320	11.3325
321	11.4133
322	11.0985
323	11.3847
324	11.6818
325	11.2803
326	11.6263
327	11.5606
328	11.8106
329	11.4066
330	11.2399
331	11.2492
332	10.9874
333	10.8670
334	10.7062
335	10.7929
336	10.5884
337	10.6296
338	10.5034
339	10.7441
340	10.9234
341	10.9007
342	11.1726
343	11.3889
344	11.3258
345	11.4007
346	11.3695
347	11.6271
348	11.6229
349	11.4882
350	11.3838
351	11.2306
352	11.7088
353	11.2635
354	11.3056
355	11.1877
356	11.4150
357	11.2955
358	11.2163
359	11.4377
360	11.3603
361	11.2079
362	11.2896
363	11.3249
364	11.6263
365	10.9899
366	11.0791
367	10.9865
368	11.5000
369	11.4983
370	11.6372
371	11.3914
372	11.7088
373	11.8923
374	12.1027
375	11.6582
376	11.6347
377	11.8956
378	11.5673
379	11.6061
380	11.8460
381	11.8384
382	11.2357
383	11.3384
384	11.6852
385	11.6347
386	11.3056
387	11.6380
388	11.9125
389	11.6658
390	12.1305
391	12.5008
392	12.5993
393	12.8754
394	13.1052
395	13.0572
396	12.8367
397	12.7441
398	12.3510
399	12.1574
400	12.0101
401	11.5471
402	11.8779
403	11.6431
404	11.5572
405	11.8258
406	11.6162
407	10.6717
408	10.7239
409	10.6246
410	10.3451
411	10.7702
412	10.6641
413	10.9352
414	10.8224
415	10.8981
416	10.9066
417	11.0589
418	10.9739
419	11.2121
420	11.0042
421	10.8081
422	11.3274
423	10.6364
424	10.5084
425	10.3359
426	10.5135
427	10.4857
428	10.0926
429	10.4158
430	10.4529
431	10.5960
432	10.7887
433	10.8687
434	10.5715
435	11.0109
436	11.1700
437	11.2416
438	11.1153
439	11.3039
440	11.6549
441	11.4941
442	11.7769
443	11.8165
444	11.8939
445	11.9924
446	11.8636
447	11.7180
448	11.9436
449	12.1524
450	12.2088
451	12.6128
452	12.3232
453	12.4461
454	12.3308
455	12.1835
456	12.5665
457	12.3914
458	12.5758
459	12.2247
460	12.5631
461	12.7323
462	12.7138
463	12.9773
464	13.2189
465	13.4184
466	12.7559
467	13.9293
468	13.0370
469	13.1877
470	13.0530
471	13.1507
472	13.0539
473	13.1591
474	13.0303
475	12.9141
476	12.7862
477	12.4520
478	12.7037
479	12.5202
480	12.6869
481	12.7567
482	12.3636
483	12.1162
484	11.9857
485	12.6305
486	12.0572
487	12.2963
488	12.1397
489	11.7988
490	12.4646
491	11.8409
492	11.7921
493	12.5109
494	12.3687
495	12.3443
496	12.2180
497	12.6953
498	12.2744
499	12.5303
500	12.7256
501	12.8384
502	12.6692
503	12.9200
504	12.3241
505	12.6271
506	12.5589
507	12.4444
508	12.1650
509	11.3207
510	11.3872
511	11.3123
512	11.2399
513	10.9747
514	10.8620
515	10.5741
516	10.5244
517	10.5976
518	10.5943
519	10.7955
520	10.8258
521	10.6599
522	10.9394
523	10.9074
524	11.0194
525	11.5118
526	11.3965
527	11.3106
528	11.4646
529	11.4032
530	11.7374
531	11.9318
532	11.7273
533	11.7264
534	11.8013
535	11.8594
536	11.8779
537	12.0042
538	12.0084
539	11.3855
540	11.5581
541	10.9470
542	10.4621
543	10.6035
544	10.0648
545	10.5051
546	10.2567
547	10.2256
548	10.6869
549	11.2130
550	10.9722
551	10.6692
552	11.1759
553	10.8502
554	10.7609
555	10.7635
556	10.6818
557	10.3266
558	10.4301
559	10.4335
560	10.4621
561	10.7247
562	10.6515
563	10.8914
564	9.9992
565	10.1717
566	9.9806
567	9.5699
568	9.3426
569	9.5943
570	9.0522
571	8.8897
572	8.3207
573	9.0421
574	9.0884
575	9.2348
576	9.5522
577	9.9141
578	10.4268
579	10.6103
580	10.3998
581	10.1069
582	9.9453
583	9.9503
584	9.6136
585	9.9554
586	10.0766
587	9.9891
588	10.0758
589	9.8030
590	9.6271
591	9.1751
592	9.1254
593	9.7854
594	8.9747
595	9.3224
596	9.6768
597	9.5926
598	9.9167
599	9.7071
600	9.5135
601	10.1793
602	9.5320
603	9.6540
604	9.6785
605	9.5370
606	9.3965
607	9.2870
608	9.0051
609	9.2929
610	9.2189
611	9.6263
612	9.7542
613	10.0572
614	10.0976
615	10.3476
616	9.9318
617	9.7197
618	9.5008
619	9.6061
620	9.8460
621	9.1271
622	8.7340
623	8.9478
624	9.1019
625	8.9394
626	9.2231
627	9.2088
628	9.3569
629	9.2214
630	9.0572
631	9.0219
632	8.7576
633	8.4975
634	8.8064
635	8.6675
636	9.2348
637	9.6010
638	9.1229
639	9.1633
640	9.3157
641	8.8005
642	9.1010
643	8.7163
644	8.4512
645	8.8401
646	8.5926
647	8.9933
648	8.5126
649	8.4444
650	8.3561
651	8.6044
652	8.5497
653	8.7845
654	8.7551
655	8.8224
656	8.9453
657	8.8013
658	9.2508
659	9.4512
660	8.8215
661	8.8906
662	8.9899
663	8.9781
664	8.9175
665	8.9983
666	8.4310
667	8.1953
668	7.9175
669	8.1742
670	8.3779
671	7.9764
672	7.8367
673	7.5143
674	7.6978
675	7.6852
676	7.6944
677	8.0960
678	7.9562
679	8.3030
680	8.8165
681	8.4722
682	8.5791
683	8.7466
684	8.1717
685	9.0152
686	8.8603
687	8.6027
688	8.6625
689	8.9596
690	8.6195
691	8.5985
692	8.3855
693	8.7306
694	8.7264
695	8.7786
696	8.5488
697	8.3880
698	8.1456
699	8.4082
700	8.5488
701	8.5295
702	8.7702
703	8.7811
704	8.5017
705	8.7290
706	8.5699
707	8.8519
708	8.7138
709	8.7382
710	8.7029
711	8.7222
712	9.0884
713	9.1835
714	9.3746
715	9.7214
716	9.4731
717	9.3645
718	9.2912
719	8.7710
720	8.5867
721	8.3502
722	8.2399
723	8.2542
724	8.0438
725	8.2727
726	8.0547
727	8.1650
728	7.9983
729	7.9621
730	8.5143
731	8.2753
732	8.3864
733	8.4461
734	8.6944
735	8.8308
736	8.7273
737	8.3005
738	8.3426
739	8.4301
740	8.7138
741	8.9689
742	8.6928
743	8.9082
744	9.1726
745	9.0311
746	9.0960
747	9.1330
748	9.0093
749	9.1288
750	9.1237
751	8.8695
752	9.1785
753	9.1103
754	9.6019
755	9.6439
756	9.7971
757	9.7652
758	9.5311
759	9.6987
760	9.1237
761	9.2997
762	9.1263
763	9.2348
764	9.0135
765	8.9588
766	9.3923
767	9.4781
768	9.1944
769	9.2071
770	8.6389
771	9.1793
772	8.5295
773	8.8510
774	9.1035
775	8.7205
776	8.7921
777	8.9377
778	8.9832
779	8.3409
780	8.7677
781	9.2189
782	9.0766
783	9.1330
784	9.3089
785	9.2222
786	9.2626
787	9.3510
788	8.7551
789	9.0328
790	9.0118
791	9.0943
792	8.9588
793	8.9891
794	9.2273
795	8.5690
796	8.2635
797	8.2323
798	8.1288
799	8.2214
800	8.4133
801	8.2854
802	8.3182
803	8.3813
804	8.6540
805	8.5774
806	8.4840
807	8.3123
808	8.5657
809	8.1019
810	8.1507
811	8.5412
812	8.9764
813	8.7778
814	9.1616
815	9.1456
816	9.2130
817	9.3022
818	9.0842
819	9.6801
820	9.4975
821	9.2769
822	9.5715
823	9.1759
824	9.0362
825	9.1911
826	8.9790
827	8.9040
828	8.3384
829	8.2189
830	8.3527
831	7.9175
832	8.0808
833	8.3207
834	8.4057
835	8.2315
836	8.0758
837	8.0236
838	8.1145
839	7.8426
840	7.5673
841	7.7744
842	7.8005
843	7.6372
844	8.1423
845	8.5657
846	8.5850
847	8.3519
848	8.9125
849	8.1970
850	8.1170
851	8.3157
852	8.4141
853	8.2955
854	8.2096
855	7.4739
856	7.5497
857	7.7088
858	7.8300
859	8.3923
860	8.8064
861	8.9470
862	9.0025
863	9.0143
864	8.5076
865	8.4520
866	8.0859
867	8.0715
868	7.8594
869	7.5025
870	7.7778
871	8.0303
872	8.0732
873	7.4520
874	8.0152
875	7.9234
876	7.7778
877	7.7542
878	7.5657
879	8.2281
880	8.4116
881	8.2138
882	7.9032
883	7.5269
884	7.4529
885	7.5135
886	7.5951
887	7.4234
888	7.5850
889	8.0572
890	7.3771
891	7.4764
892	7.1801
893	6.5606
894	6.4975
895	6.4588
896	5.9529
897	6.2037
898	6.3359
899	6.1532
900	6.5471
901	6.7677
902	6.6684
903	6.9394
904	6.8779
905	6.9907
906	7.2946
907	7.0396
908	7.0303
909	6.9217
910	6.9848
911	6.6835
