# Supplementary material for: Bicoid gradient formation mechanism and dynamics revealed by protein lifetime analysis
Source: Mol Syst Biol. 2018 Sep 4;14(9):e8355. doi: 10.15252/msb.20188355 (PMC6121778; doi:10.15252/msb.20188355)
Supplement: Supplementary file 7 — Source Data for Figure 5 [file MSB-14-e8355-s006.zip › figure5-data/quantification/Values_emb03_r_t11.txt]

0	12.3678
1	12.9747
2	13.4066
3	13.3013
4	14.6515
5	14.6044
6	15.0589
7	14.8215
8	15.3855
9	15.8611
10	14.9478
11	15.0135
12	15.0269
13	14.6271
14	15.4680
15	16.8013
16	17.1187
17	17.1330
18	17.5177
19	17.6313
20	17.9327
21	17.9756
22	17.2963
23	17.6608
24	18.6195
25	18.5219
26	19.7837
27	19.8375
28	20.7854
29	20.3333
30	19.3291
31	19.4571
32	19.0564
33	18.3561
34	18.0825
35	17.7037
36	18.2012
37	17.8157
38	18.2694
39	18.3409
40	17.6069
41	16.4217
42	16.8594
43	16.9966
44	17.0354
45	16.5522
46	16.5101
47	16.6456
48	16.6919
49	16.5084
50	15.8089
51	16.0968
52	16.1296
53	15.5253
54	15.2163
55	15.6372
56	15.1103
57	14.7332
58	14.5497
59	14.1911
60	14.0892
61	14.1641
62	13.3956
63	13.5648
64	13.5311
65	13.6397
66	13.4588
67	13.2702
68	13.3544
69	13.3451
70	13.0109
71	13.1768
72	13.5295
73	13.6229
74	13.8173
75	14.2323
76	14.3973
77	15.0034
78	14.7534
79	15.1178
80	15.6751
81	15.4091
82	15.5042
83	15.0269
84	14.5404
85	14.2449
86	14.1077
87	14.4899
88	13.7904
89	13.7458
90	14.2037
91	14.4226
92	14.4731
93	14.3712
94	14.8258
95	14.1473
96	14.0000
97	14.2508
98	13.6742
99	13.7685
100	13.5783
101	13.6027
102	13.1726
103	13.4386
104	14.2660
105	13.4747
106	13.6128
107	13.0640
108	13.4975
109	13.2416
110	13.6204
111	13.5665
112	14.0059
113	14.3519
114	13.8030
115	14.3350
116	13.7668
117	13.6221
118	14.2525
119	13.7088
120	13.8182
121	13.9040
122	13.7635
123	13.7854
124	13.9613
125	13.8721
126	13.8771
127	13.9242
128	13.8434
129	14.2786
130	14.2508
131	14.0185
132	14.2374
133	14.5354
134	14.2685
135	14.3973
136	13.9966
137	14.4461
138	14.1928
139	13.7694
140	13.7433
141	13.3611
142	13.9133
143	13.4369
144	13.5800
145	12.9663
146	13.2736
147	13.6389
148	13.6700
149	13.9285
150	13.9983
151	14.9402
152	14.1928
153	14.6229
154	14.7433
155	14.8712
156	15.0404
157	14.3367
158	14.6515
159	14.7660
160	14.8157
161	14.9798
162	15.2534
163	14.9192
164	14.7071
165	15.1221
166	15.7298
167	15.6069
168	15.9638
169	15.7778
170	15.0825
171	14.7811
172	14.5446
173	14.2685
174	14.4579
175	14.3586
176	14.3114
177	14.4125
178	14.3603
179	14.0286
180	13.9293
181	14.0943
182	14.1162
183	13.7281
184	14.1254
185	13.5614
186	13.9327
187	13.9377
188	14.1608
189	13.7071
190	14.3350
191	14.5640
192	13.9360
193	14.2971
194	14.0497
195	14.1978
196	13.8039
197	13.6305
198	14.0943
199	13.5227
200	13.8190
201	14.0379
202	14.0446
203	13.5337
204	13.9520
205	13.8207
206	13.4781
207	13.6128
208	13.5539
209	13.7433
210	13.9646
211	14.5816
212	14.6364
213	15.4175
214	14.3847
215	14.1641
216	13.7862
217	13.9327
218	14.1599
219	13.6397
220	13.5236
221	13.6961
222	13.9646
223	13.9520
224	14.1490
225	13.5884
226	13.7391
227	13.2071
228	13.5236
229	13.6818
230	13.6557
231	13.4545
232	13.4630
233	13.4099
234	13.6456
235	13.8190
236	13.5572
237	13.4554
238	13.5993
239	13.7929
240	13.5269
241	13.0766
242	13.3476
243	13.6801
244	13.1776
245	13.1877
246	12.9798
247	12.5699
248	13.0909
249	13.0749
250	13.2037
251	13.0833
252	13.0833
253	13.1330
254	12.7273
255	12.6987
256	12.2180
257	12.3367
258	12.4428
259	12.0455
260	12.1759
261	11.9621
262	11.8047
263	11.7290
264	11.4983
265	11.5859
266	11.2247
267	11.6128
268	11.4646
269	10.9731
270	11.3106
271	10.9503
272	11.3308
273	11.3064
274	11.3594
275	11.2955
276	11.5185
277	12.2424
278	11.6709
279	12.0244
280	11.7458
281	11.7938
282	12.2534
283	12.3384
284	12.0732
285	11.8611
286	11.9503
287	11.9975
288	11.7088
289	11.8552
290	11.6852
291	12.1633
292	12.0227
293	12.0665
294	12.1852
295	12.3779
296	12.0328
297	11.8409
298	11.9411
299	12.0311
300	11.8106
301	11.8325
302	11.7559
303	11.4579
304	11.5059
305	11.0480
306	11.2323
307	11.2416
308	11.3796
309	11.3906
310	11.0918
311	10.9588
312	11.2677
313	10.9933
314	10.7231
315	10.7710
316	10.9024
317	10.7029
318	10.8258
319	10.7163
320	10.6035
321	10.7096
322	10.5749
323	10.5067
324	10.4773
325	10.9217
326	10.6667
327	10.6128
328	10.6237
329	10.9116
330	10.6195
331	10.4461
332	10.6936
333	10.7399
334	11.2163
335	11.5269
336	11.5017
337	11.5379
338	11.4007
339	11.4924
340	11.3418
341	11.5177
342	11.0185
343	11.6768
344	11.8645
345	11.5143
346	11.5269
347	11.7921
348	11.7988
349	11.7290
350	11.5084
351	11.9318
352	12.0051
353	11.8662
354	12.3182
355	12.2088
356	11.9596
357	11.6650
358	11.7281
359	11.4773
360	11.9066
361	11.3897
362	11.4242
363	11.1153
364	11.1557
365	11.3375
366	10.9327
367	11.4184
368	11.2449
369	11.0875
370	11.8022
371	11.7820
372	11.8367
373	11.9470
374	12.0093
375	12.4343
376	11.7660
377	11.1793
378	11.0808
379	11.5825
380	11.2104
381	11.5370
382	11.7660
383	11.6692
384	11.7172
385	12.2138
386	11.8653
387	12.1019
388	11.9057
389	11.9242
390	11.4562
391	11.4318
392	11.4116
393	11.7306
394	11.2458
395	11.3392
396	11.1052
397	11.1810
398	11.0488
399	11.0791
400	10.9722
401	11.1330
402	11.0673
403	10.6801
404	11.0488
405	10.7281
406	10.6355
407	11.0412
408	10.8998
409	10.8746
410	10.7483
411	10.9217
412	10.5244
413	10.9444
414	11.1827
415	11.1582
416	11.1515
417	10.7803
418	11.5581
419	11.1086
420	11.1263
421	10.8392
422	10.7837
423	10.5614
424	10.6128
425	10.9141
426	10.7988
427	10.6061
428	10.8047
429	11.0934
430	10.9015
431	11.0564
432	10.8746
433	11.1111
434	10.9966
435	11.0210
436	11.1052
437	11.2247
438	11.5278
439	11.6330
440	11.8981
441	11.8864
442	12.1549
443	12.1768
444	12.1608
445	12.3956
446	12.4150
447	11.9739
448	12.3864
449	12.5648
450	13.2391
451	13.0269
452	12.8914
453	13.0589
454	12.8047
455	13.2054
456	12.5379
457	12.6263
458	12.6902
459	12.8333
460	12.9242
461	13.0918
462	13.3030
463	13.3990
464	13.1911
465	12.5640
466	12.3628
467	12.2281
468	12.7685
469	12.0758
470	12.1481
471	12.0438
472	12.0589
473	12.0631
474	11.9057
475	11.9806
476	12.2180
477	11.8199
478	12.0513
479	12.0194
480	11.8830
481	12.1128
482	11.8089
483	11.6406
484	11.5093
485	11.7096
486	11.4251
487	11.7980
488	11.5943
489	11.7946
490	11.6027
491	11.7205
492	11.6995
493	11.7567
494	11.8232
495	11.8485
496	12.0539
497	11.4268
498	11.4402
499	11.6153
500	11.5598
501	11.5976
502	12.0008
503	11.4798
504	11.6843
505	11.4823
506	10.9848
507	11.4024
508	11.2584
509	11.0505
510	11.1246
511	11.1103
512	11.1498
513	10.7163
514	10.7778
515	10.6103
516	10.4158
517	10.4066
518	10.4386
519	10.0673
520	9.9907
521	9.9335
522	10.0699
523	10.1423
524	10.2912
525	10.5202
526	10.5943
527	10.5732
528	10.8022
529	10.7719
530	11.5109
531	10.8157
532	10.8544
533	11.1877
534	10.8300
535	10.1860
536	10.6557
537	10.3822
538	10.0034
539	10.1002
540	10.4200
541	9.9705
542	10.3190
543	10.1818
544	10.3342
545	10.0101
546	10.1052
547	9.8106
548	10.0118
549	10.0598
550	10.1195
551	10.0429
552	9.8325
553	9.7551
554	9.7433
555	9.7180
556	10.0943
557	10.0539
558	10.3510
559	10.3662
560	10.2761
561	10.1094
562	9.7980
563	9.7290
564	8.9891
565	9.1380
566	8.9234
567	8.8620
568	8.7862
569	8.5143
570	8.8106
571	8.7769
572	8.4386
573	8.7761
574	9.0673
575	9.0404
576	9.2955
577	8.9630
578	9.6288
579	9.4141
580	9.4125
581	9.2458
582	9.2862
583	9.1296
584	9.0993
585	9.5370
586	9.5295
587	9.5749
588	9.6448
589	10.0067
590	9.6793
591	9.6490
592	9.2357
593	9.4217
594	9.2761
595	9.2870
596	9.2180
597	9.1153
598	9.4032
599	9.5278
600	9.6675
601	9.9234
602	9.8308
603	9.9234
604	9.5295
605	9.6406
606	9.3628
607	9.2963
608	9.4891
609	8.8855
610	8.2719
611	8.5741
612	8.7862
613	8.6439
614	9.1928
615	9.1389
616	9.2340
617	9.1313
618	9.2744
619	9.1658
620	9.2475
621	9.4032
622	9.5143
623	9.4074
624	9.2222
625	9.4848
626	8.8670
627	8.4461
628	8.6785
629	8.4790
630	8.4268
631	8.6616
632	8.5253
633	8.5438
634	8.4764
635	8.6305
636	8.1692
637	8.3998
638	8.5244
639	8.2012
640	8.0471
641	8.5084
642	8.0412
643	8.1953
644	8.1625
645	7.9739
646	7.8552
647	8.2955
648	8.0614
649	8.4680
650	8.1288
651	8.2475
652	7.9823
653	8.0859
654	8.0328
655	8.0135
656	8.3047
657	8.7003
658	8.5253
659	8.9285
660	8.7155
661	8.5236
662	8.8123
663	8.5160
664	8.5042
665	8.5892
666	8.2492
667	8.4722
668	8.4175
669	7.8712
670	8.1086
671	8.2593
672	7.7054
673	8.0109
674	8.1153
675	7.7727
676	7.7433
677	8.0143
678	7.4108
679	7.0892
680	7.1801
681	7.2854
682	7.4293
683	7.7980
684	7.6406
685	8.1086
686	7.8165
687	7.8822
688	7.8779
689	8.0926
690	8.2542
691	8.0370
692	7.7062
693	8.2576
694	8.1305
695	8.8636
696	8.2567
697	8.3401
698	8.3931
699	8.3232
700	8.4276
701	8.0354
702	8.0758
703	8.0286
704	7.8384
705	7.7113
706	8.0985
707	7.8013
708	7.8838
709	8.2971
710	8.3316
711	8.2929
712	8.3460
713	8.5387
714	8.7365
715	8.4184
716	8.5160
717	8.0783
718	8.1313
719	7.8140
720	7.7508
721	8.2029
722	8.4251
723	8.9301
724	8.9907
725	9.1305
726	9.1524
727	8.7340
728	9.0943
729	8.8224
730	8.6953
731	8.5008
732	8.2340
733	8.2020
734	8.1987
735	8.1524
736	7.7264
737	8.0791
738	8.2357
739	8.2172
740	8.0253
741	8.0379
742	8.0715
743	8.0564
744	8.0800
745	8.3796
746	8.4722
747	8.0185
748	8.1591
749	8.2146
750	8.2130
751	8.1490
752	8.4099
753	8.1380
754	8.3148
755	8.2315
756	7.7247
757	8.1801
758	8.2980
759	8.0008
760	7.9613
761	8.2635
762	8.3493
763	8.4764
764	8.4285
765	8.2172
766	8.1086
767	7.4882
768	7.4175
769	7.5976
770	7.3013
771	7.7205
772	7.6970
773	7.7551
774	8.3493
775	8.1439
776	8.4015
777	8.3914
778	8.2365
779	8.3039
780	8.1263
781	7.9167
782	8.2407
783	8.3460
784	8.2971
785	8.5000
786	8.5918
787	8.7736
788	8.6279
789	8.4074
790	8.1810
791	8.2870
792	8.3636
793	8.0875
794	8.2214
795	8.2727
796	8.2449
797	8.4453
798	8.3443
799	8.1448
800	7.9487
801	7.8889
802	7.6759
803	7.4057
804	7.2912
805	7.2652
806	7.2172
807	7.1355
808	7.5295
809	7.4916
810	7.6322
811	7.8476
812	8.0084
813	7.9310
814	7.5657
815	7.7778
816	7.7601
817	7.7652
818	7.9545
819	7.7921
820	7.4478
821	7.2685
822	7.6423
823	7.5791
824	7.6490
825	7.7407
826	8.0362
827	7.6490
828	7.7980
829	7.6751
830	7.9015
831	7.2323
832	7.1818
833	7.5101
834	7.3030
835	7.2416
836	7.0455
837	7.0960
838	7.1010
839	7.0421
840	6.7980
841	6.7441
842	6.3796
843	6.5892
844	6.8981
845	7.0109
846	7.0446
847	7.0901
848	7.0059
849	6.8586
850	7.2155
851	6.8342
852	7.1793
853	7.0446
854	6.9562
855	7.0758
856	7.1507
857	7.1246
858	7.1524
859	6.7896
860	6.7315
861	6.9234
862	6.7946
863	6.4276
864	6.5505
865	6.5497
866	6.6263
867	6.5934
868	6.6120
869	5.8603
870	6.6726
871	6.4554
872	6.2130
873	6.2138
874	6.3215
875	5.8914
876	6.2441
877	6.1094
878	6.1650
879	5.7786
880	5.4596
881	5.4024
882	5.5152
883	5.6886
884	5.3157
885	5.4343
886	5.0067
887	5.1153
888	5.1540
889	5.6077
890	5.5093
891	6.1616
892	6.3123
893	6.3620
894	6.3855
895	6.6650
896	6.4705
897	6.4840
898	6.4402
899	6.4007
900	6.4588
901	6.4891
902	6.4655
903	6.2045
904	6.2795
905	6.3224
906	6.6002
907	6.6557
908	6.7778
909	7.0202
910	8.1591
911	8.6776
