# Supplementary material for: Bicoid gradient formation mechanism and dynamics revealed by protein lifetime analysis
Source: Mol Syst Biol. 2018 Sep 4;14(9):e8355. doi: 10.15252/msb.20188355 (PMC6121778; doi:10.15252/msb.20188355)
Supplement: Supplementary file 7 — Source Data for Figure 5 [file MSB-14-e8355-s006.zip › figure5-data/quantification/Values_emb03_r_t12.txt]

0	16.7483
1	16.9394
2	15.9436
3	16.6667
4	17.3990
5	17.7896
6	17.8131
7	17.3981
8	18.5564
9	18.1574
10	17.9377
11	18.1364
12	18.3325
13	17.9966
14	17.8872
15	19.4756
16	18.8796
17	19.5328
18	19.5244
19	20.3325
20	20.5101
21	21.4722
22	20.8300
23	21.4815
24	21.7795
25	21.0943
26	21.4108
27	20.3485
28	20.2079
29	20.0109
30	20.5278
31	21.0278
32	21.6094
33	20.8426
34	20.0985
35	19.8215
36	19.5185
37	18.1608
38	18.0724
39	18.0008
40	17.4739
41	17.7458
42	16.8704
43	17.1162
44	16.7189
45	16.3695
46	16.5008
47	16.5833
48	16.4301
49	16.2879
50	15.8998
51	15.6919
52	16.2710
53	15.4806
54	15.8923
55	15.8687
56	15.7290
57	15.2163
58	15.5067
59	15.3384
60	15.2618
61	14.7938
62	14.4941
63	13.7189
64	13.3460
65	13.5657
66	13.4663
67	13.4209
68	13.5690
69	13.7988
70	14.3594
71	13.9596
72	14.2205
73	14.3300
74	14.4983
75	14.8064
76	14.8350
77	14.8586
78	15.1077
79	14.9217
80	14.5303
81	14.6742
82	14.4066
83	14.3620
84	14.1246
85	13.7828
86	14.1002
87	14.1742
88	14.0126
89	14.3746
90	15.1103
91	14.7635
92	15.4857
93	14.9891
94	15.1010
95	14.3897
96	14.1195
97	14.6852
98	14.2197
99	14.2205
100	13.4840
101	13.3897
102	13.2121
103	13.3678
104	13.3460
105	13.2155
106	13.6414
107	13.4663
108	13.7155
109	13.8401
110	13.9949
111	13.8973
112	14.1456
113	14.6566
114	14.8779
115	14.8131
116	14.5800
117	14.5673
118	15.1296
119	14.5042
120	14.8316
121	14.8830
122	15.2870
123	15.2921
124	15.1212
125	15.2929
126	15.0135
127	14.9882
128	15.1751
129	14.9032
130	15.0370
131	15.2214
132	14.7551
133	15.2938
134	15.3114
135	14.9705
136	15.0143
137	15.3064
138	15.4082
139	15.1162
140	15.3098
141	15.3779
142	15.5657
143	15.2946
144	15.1372
145	14.8072
146	15.4150
147	14.8872
148	15.2045
149	15.1456
150	15.0960
151	15.1843
152	15.4327
153	15.3704
154	15.7029
155	15.3535
156	15.4823
157	15.1448
158	15.7214
159	15.7955
160	16.1061
161	16.3451
162	16.3291
163	16.3519
164	16.4116
165	16.4158
166	16.0892
167	15.8215
168	16.3620
169	16.2424
170	16.5631
171	15.8931
172	15.7323
173	15.6625
174	15.5934
175	15.3300
176	15.7727
177	15.5867
178	15.7088
179	15.4125
180	15.0556
181	15.1675
182	14.7938
183	15.1692
184	15.5960
185	14.9402
186	14.8754
187	14.9369
188	14.9756
189	15.1658
190	15.2938
191	15.1633
192	15.3013
193	15.1785
194	14.6785
195	15.0808
196	15.0581
197	14.7635
198	14.8822
199	14.4874
200	14.6591
201	14.8830
202	14.8956
203	15.1507
204	15.6237
205	14.8737
206	15.1035
207	15.0884
208	15.1827
209	15.7062
210	14.9495
211	15.5884
212	15.3249
213	15.8577
214	15.1616
215	15.5842
216	15.4125
217	15.1313
218	14.7736
219	14.7029
220	14.4394
221	14.3022
222	14.7685
223	14.6229
224	15.1178
225	14.8990
226	14.7559
227	14.9848
228	15.0404
229	15.1608
230	15.2955
231	15.3047
232	14.8350
233	14.9689
234	14.5412
235	14.9933
236	14.4116
237	15.0025
238	14.9461
239	14.3300
240	14.4815
241	13.7736
242	13.7912
243	13.8434
244	14.1246
245	13.8914
246	14.0808
247	13.6970
248	13.8805
249	14.0522
250	13.5185
251	13.8914
252	13.8165
253	13.8628
254	13.7618
255	13.4899
256	13.0008
257	12.8148
258	12.8232
259	12.9352
260	12.7904
261	13.0303
262	13.2845
263	13.2643
264	13.0623
265	12.7584
266	12.6591
267	12.4167
268	12.1305
269	11.9495
270	12.0589
271	11.7079
272	11.7239
273	12.0589
274	12.3493
275	12.4478
276	12.6953
277	12.6406
278	12.8805
279	13.1515
280	13.1625
281	12.7180
282	13.0581
283	12.7348
284	12.2660
285	12.2601
286	12.4840
287	12.5370
288	12.1818
289	12.0303
290	12.3620
291	12.5101
292	12.3300
293	12.7340
294	12.4057
295	12.3763
296	12.7062
297	12.3165
298	12.3805
299	12.2635
300	12.3805
301	12.4630
302	12.2155
303	11.8165
304	11.7424
305	11.8241
306	11.7525
307	11.2887
308	11.6069
309	11.4436
310	11.2104
311	11.2399
312	11.5286
313	11.1970
314	11.0396
315	11.2264
316	11.1490
317	10.9217
318	11.2138
319	11.0791
320	10.9487
321	10.7416
322	11.0337
323	10.9907
324	10.7609
325	10.7012
326	11.0084
327	11.0202
328	11.1684
329	11.2551
330	11.5556
331	11.6801
332	12.0118
333	12.0539
334	11.7037
335	12.3140
336	12.0379
337	11.6574
338	11.4411
339	11.8148
340	11.9394
341	11.6431
342	11.8165
343	11.8611
344	11.9689
345	12.2988
346	12.0404
347	12.6010
348	12.6894
349	12.6709
350	12.6970
351	12.8552
352	12.8712
353	12.8123
354	12.7130
355	12.5976
356	12.7239
357	12.3796
358	12.4436
359	12.1633
360	12.4066
361	12.3813
362	12.5345
363	11.8157
364	12.0833
365	12.2811
366	11.8401
367	12.1397
368	12.0783
369	11.9773
370	12.0438
371	11.8224
372	12.0404
373	12.2971
374	12.2921
375	12.1852
376	12.8830
377	12.1532
378	12.7130
379	13.0143
380	13.2189
381	13.9217
382	13.5404
383	13.6086
384	13.2786
385	13.3906
386	13.0791
387	12.9386
388	12.4596
389	12.3409
390	11.9108
391	11.7534
392	11.7441
393	11.7786
394	11.3460
395	11.3426
396	11.5842
397	11.6692
398	11.4891
399	11.5194
400	11.5724
401	11.6313
402	11.5556
403	11.1709
404	11.4916
405	11.0581
406	11.1987
407	10.9394
408	11.0202
409	11.0488
410	11.4520
411	11.0791
412	11.1987
413	11.3375
414	11.5261
415	11.6557
416	11.3763
417	11.3931
418	11.6961
419	11.6608
420	11.2803
421	10.9285
422	10.7146
423	10.7273
424	10.6414
425	11.0522
426	11.3342
427	11.0194
428	11.1987
429	11.2029
430	11.4040
431	11.2778
432	11.3965
433	11.2315
434	11.6448
435	11.6582
436	11.6086
437	12.1136
438	12.4024
439	12.3956
440	12.0993
441	12.6970
442	12.4865
443	12.7357
444	12.8611
445	12.9865
446	12.6953
447	12.0311
448	12.2357
449	12.4125
450	12.8013
451	12.9209
452	12.8300
453	12.9007
454	12.5833
455	13.7172
456	13.2668
457	13.2929
458	13.2559
459	13.2955
460	12.8418
461	13.1498
462	13.4520
463	13.6019
464	13.8039
465	13.5884
466	13.7012
467	13.3956
468	13.4167
469	13.3552
470	13.4242
471	13.0261
472	13.2584
473	13.1709
474	13.0236
475	12.8636
476	12.4487
477	11.8384
478	12.1557
479	12.3931
480	11.7424
481	12.3434
482	12.2029
483	12.2323
484	12.0295
485	12.2079
486	11.9588
487	11.7652
488	11.8241
489	11.9495
490	11.8291
491	11.6995
492	11.5842
493	12.0488
494	12.4377
495	12.4386
496	12.6086
497	12.3224
498	12.5800
499	12.3569
500	11.9503
501	11.8468
502	11.6785
503	11.7862
504	11.4916
505	11.3611
506	11.7660
507	11.7458
508	11.5530
509	11.0842
510	11.4419
511	11.6019
512	11.6212
513	11.1372
514	11.5690
515	11.5614
516	11.6170
517	11.3763
518	11.8241
519	12.0926
520	11.8359
521	12.0480
522	11.9049
523	11.4428
524	11.2298
525	12.0816
526	11.9285
527	11.3359
528	11.3207
529	11.1473
530	11.4815
531	11.0901
532	10.9621
533	11.1288
534	10.6027
535	10.3535
536	10.2348
537	10.2180
538	9.9074
539	9.9276
540	10.2290
541	9.9722
542	9.9461
543	10.1532
544	9.8401
545	9.7870
546	9.9571
547	10.2635
548	9.7332
549	9.9259
550	9.9386
551	9.8611
552	9.6465
553	9.7904
554	9.9520
555	9.4428
556	9.3923
557	9.5008
558	9.3973
559	9.6221
560	9.4150
561	9.9646
562	10.3434
563	10.4941
564	10.4874
565	10.2365
566	10.4453
567	10.2197
568	10.2963
569	9.8013
570	9.6103
571	9.8173
572	9.0783
573	9.6414
574	9.4672
575	9.3813
576	9.6936
577	9.1785
578	9.7045
579	9.3535
580	9.3569
581	9.5396
582	8.8443
583	9.2315
584	9.4672
585	9.4276
586	9.2290
587	9.2660
588	9.3636
589	10.2811
590	10.1338
591	9.8577
592	10.2222
593	10.0168
594	9.7761
595	9.9175
596	9.8460
597	9.5446
598	9.1549
599	9.2685
600	9.2820
601	9.0623
602	9.0800
603	9.2525
604	8.8123
605	9.3274
606	9.7315
607	9.8847
608	10.3274
609	9.8342
610	10.0572
611	9.4579
612	9.9335
613	9.6582
614	9.7904
615	9.6313
616	9.5732
617	9.5059
618	9.6616
619	9.3889
620	9.3620
621	9.5488
622	9.4251
623	9.1835
624	9.2551
625	9.1869
626	8.7710
627	8.6675
628	9.2988
629	9.0421
630	8.9007
631	8.8283
632	8.8013
633	9.1221
634	8.8636
635	9.0370
636	8.7795
637	8.9015
638	9.0320
639	8.9217
640	9.0067
641	9.0101
642	8.7559
643	8.9040
644	8.2239
645	8.0160
646	8.1313
647	7.8022
648	7.5926
649	7.4806
650	7.7963
651	7.7778
652	7.7273
653	8.1473
654	7.9394
655	8.2239
656	8.3359
657	8.5463
658	8.5025
659	8.4655
660	8.1212
661	8.5269
662	8.7828
663	8.3308
664	8.5522
665	8.4672
666	8.3594
667	8.3695
668	8.7104
669	8.6439
670	8.5623
671	8.8089
672	8.6431
673	8.4167
674	8.4057
675	8.1195
676	8.1498
677	8.2685
678	8.2837
679	8.4133
680	8.4217
681	8.1970
682	7.6254
683	7.6406
684	7.7029
685	7.6911
686	7.6010
687	7.6162
688	7.7475
689	8.0311
690	8.2449
691	7.9739
692	8.0362
693	8.2769
694	8.1860
695	8.6591
696	8.2677
697	8.2668
698	8.3182
699	8.7079
700	8.5497
701	8.4251
702	8.6271
703	8.4638
704	8.2736
705	7.9226
706	7.8056
707	7.4655
708	7.4680
709	7.8064
710	8.0101
711	7.6212
712	7.7997
713	7.9630
714	8.4200
715	8.6785
716	8.5833
717	8.6279
718	9.3771
719	9.3359
720	9.6061
721	9.3729
722	9.2542
723	9.0547
724	9.1044
725	8.3283
726	8.3367
727	8.5522
728	8.4756
729	8.3434
730	8.4806
731	8.8729
732	8.9234
733	8.6524
734	9.0589
735	8.5657
736	8.4268
737	8.7298
738	8.6002
739	8.3561
740	8.0244
741	7.9343
742	8.1599
743	7.6490
744	7.9133
745	7.5463
746	7.9402
747	8.0556
748	8.0926
749	8.3316
750	8.4470
751	8.3838
752	8.5109
753	8.3359
754	8.3923
755	8.3106
756	8.2576
757	8.4848
758	8.2963
759	8.4175
760	8.2247
761	8.4057
762	8.3283
763	8.1364
764	7.9739
765	8.2357
766	7.8308
767	7.7214
768	8.2449
769	7.9604
770	8.2567
771	8.0160
772	7.5909
773	7.6877
774	7.7879
775	7.7702
776	7.6153
777	7.8670
778	8.0429
779	7.7912
780	7.6625
781	7.8426
782	7.6768
783	7.6987
784	7.8855
785	8.2584
786	8.2332
787	8.5093
788	8.3266
789	7.8729
790	8.1987
791	7.7980
792	7.7475
793	7.5741
794	7.4596
795	7.5724
796	7.5960
797	7.2980
798	7.5261
799	7.8712
800	7.5219
801	7.9529
802	8.0783
803	8.1246
804	8.1322
805	7.9958
806	7.5598
807	7.5126
808	7.2988
809	7.4882
810	7.0976
811	7.0093
812	6.7946
813	6.8906
814	6.8342
815	6.9057
816	6.7652
817	7.1726
818	7.2138
819	7.3241
820	7.0051
821	7.0202
822	7.1414
823	7.1776
824	6.9049
825	7.1911
826	7.2458
827	7.4537
828	7.2332
829	7.2694
830	6.9899
831	6.7340
832	7.1835
833	7.3224
834	7.7088
835	7.5253
836	7.7492
837	7.7365
838	8.0286
839	8.1431
840	7.8190
841	7.6717
842	7.4242
843	7.2449
844	7.1279
845	6.4815
846	7.1902
847	6.6305
848	6.8451
849	6.4419
850	7.0934
851	6.9705
852	7.1027
853	7.1431
854	7.0766
855	7.1852
856	7.1633
857	6.8864
858	7.0724
859	7.1077
860	7.1524
861	7.1221
862	7.0732
863	7.2231
864	7.3880
865	7.0345
866	7.3157
867	7.0640
868	7.0455
869	6.8763
870	6.9874
871	6.9764
872	7.0126
873	6.8434
874	6.5732
875	5.6667
876	5.8089
877	5.8813
878	5.2946
879	5.3695
880	5.6120
881	5.7685
882	5.5707
883	5.7020
884	6.0278
885	5.9318
886	5.9394
887	6.3670
888	6.2635
889	6.3207
890	6.2180
891	6.1212
892	6.0008
893	5.9444
894	5.9285
895	6.2811
896	6.6633
897	7.1843
898	7.3064
899	7.1877
900	8.2517
901	8.6246
902	8.3712
903	8.9091
904	8.7593
905	8.2231
906	8.3746
907	8.5067
908	8.3224
909	8.9444
910	9.1616
911	9.1456
