# Supplementary material for: Bicoid gradient formation mechanism and dynamics revealed by protein lifetime analysis
Source: Mol Syst Biol. 2018 Sep 4;14(9):e8355. doi: 10.15252/msb.20188355 (PMC6121778; doi:10.15252/msb.20188355)
Supplement: Supplementary file 7 — Source Data for Figure 5 [file MSB-14-e8355-s006.zip › figure5-data/quantification/Values_emb03_r_t13.txt]

0	17.1296
1	17.1827
2	16.8460
3	17.4377
4	18.4832
5	17.9579
6	18.2306
7	17.1675
8	18.8460
9	19.4108
10	20.2980
11	21.4167
12	21.1835
13	20.9234
14	20.8460
15	21.5606
16	21.0404
17	21.1759
18	21.3864
19	21.5488
20	21.6355
21	22.2795
22	21.7559
23	22.5379
24	22.8098
25	22.5093
26	23.1902
27	23.1574
28	23.2929
29	22.1944
30	21.9529
31	22.2929
32	21.7113
33	21.6490
34	21.8561
35	21.6684
36	22.2130
37	20.6355
38	19.9840
39	19.2719
40	18.7542
41	17.7399
42	17.2727
43	17.4411
44	16.7551
45	16.4983
46	16.3367
47	16.4529
48	16.3771
49	15.7466
50	15.9487
51	15.8123
52	15.5833
53	15.0025
54	15.3291
55	15.4672
56	15.6650
57	15.0244
58	15.6869
59	15.3089
60	15.4874
61	15.3594
62	15.0168
63	14.7146
64	14.9655
65	14.7475
66	14.4520
67	14.1801
68	14.3678
69	14.2643
70	14.1953
71	14.1776
72	14.4487
73	14.8123
74	15.1843
75	15.1305
76	14.6911
77	15.0673
78	15.0429
79	14.9444
80	14.8704
81	15.1027
82	15.1902
83	15.4049
84	15.3468
85	15.3190
86	15.6961
87	15.6145
88	15.7391
89	15.6658
90	16.2870
91	16.0934
92	15.9512
93	15.9663
94	16.0227
95	15.7551
96	15.7012
97	15.6136
98	15.7433
99	15.6288
100	15.6667
101	15.6237
102	15.4192
103	15.2357
104	15.6886
105	15.3401
106	15.3013
107	15.1355
108	15.2870
109	14.9057
110	14.6835
111	14.7828
112	14.8620
113	15.4108
114	14.7382
115	15.2382
116	14.6448
117	14.4604
118	15.2727
119	14.9882
120	15.2399
121	15.0269
122	15.1919
123	15.5690
124	15.3426
125	15.9040
126	15.5522
127	16.1860
128	16.5488
129	16.7391
130	16.5101
131	16.4992
132	16.9882
133	17.2584
134	16.8359
135	16.9184
136	16.7222
137	17.2332
138	17.0008
139	16.8939
140	16.7037
141	16.6717
142	16.3325
143	16.3224
144	16.1263
145	15.6574
146	15.6490
147	15.7247
148	15.6860
149	15.3485
150	15.5758
151	15.8805
152	16.0623
153	16.4099
154	16.4175
155	16.8788
156	17.0640
157	16.9714
158	17.4874
159	17.5774
160	17.9377
161	18.6481
162	18.6742
163	18.1717
164	18.5699
165	18.8022
166	18.6153
167	18.3569
168	18.0892
169	18.0455
170	17.3796
171	17.0362
172	16.8603
173	16.9402
174	17.1111
175	16.5497
176	16.3190
177	16.5135
178	17.0800
179	16.4840
180	16.8586
181	16.5253
182	16.2113
183	16.4478
184	16.8207
185	16.7306
186	16.4663
187	16.5715
188	16.2997
189	15.9992
190	16.0497
191	16.4327
192	16.3847
193	16.2551
194	15.8628
195	16.1658
196	16.1145
197	15.8199
198	16.0379
199	16.0126
200	16.5328
201	16.7803
202	16.7601
203	16.7500
204	16.2492
205	16.8552
206	16.6633
207	16.9966
208	16.7029
209	16.8434
210	16.5774
211	17.0429
212	16.2710
213	16.8948
214	16.1069
215	15.9562
216	16.0901
217	15.7264
218	15.9352
219	15.4259
220	15.5522
221	15.4327
222	15.6448
223	15.1322
224	15.1431
225	15.3325
226	15.2946
227	15.1490
228	15.1263
229	14.9066
230	15.1894
231	14.8981
232	14.8241
233	14.7483
234	15.3056
235	16.0067
236	15.6229
237	15.9983
238	15.9865
239	16.1616
240	16.1246
241	15.4453
242	15.6035
243	15.4907
244	15.2534
245	15.2012
246	14.8973
247	14.7163
248	14.7054
249	14.8973
250	14.6061
251	14.6785
252	14.0598
253	14.6751
254	13.9756
255	14.1103
256	13.6372
257	13.3830
258	13.6086
259	13.3864
260	13.7769
261	13.5025
262	13.3746
263	13.2912
264	13.1582
265	12.9596
266	13.2517
267	13.3956
268	13.1759
269	12.9655
270	13.1827
271	12.9621
272	13.3838
273	13.3089
274	13.1389
275	13.1456
276	13.0673
277	13.2643
278	13.1515
279	13.4394
280	13.3199
281	12.8468
282	13.0732
283	13.1633
284	12.8165
285	12.8805
286	13.1229
287	13.2071
288	12.9781
289	12.6793
290	13.0059
291	13.2811
292	12.9049
293	12.6237
294	12.5901
295	12.4899
296	12.2963
297	12.2197
298	12.2071
299	12.3089
300	12.3805
301	12.2205
302	12.0926
303	11.8729
304	11.5640
305	11.8880
306	11.7904
307	11.6860
308	11.8704
309	11.9832
310	11.5513
311	11.5438
312	11.9478
313	11.4781
314	11.0985
315	11.4588
316	11.3805
317	10.9301
318	10.8022
319	10.9773
320	11.0446
321	11.2037
322	11.0429
323	11.7710
324	11.4604
325	11.1574
326	11.4621
327	11.5791
328	11.5488
329	11.6027
330	11.6128
331	11.8283
332	11.9150
333	11.7668
334	11.9663
335	11.8721
336	11.9125
337	12.0993
338	11.7332
339	11.9983
340	11.8838
341	11.6086
342	11.5665
343	11.9217
344	12.1928
345	11.7929
346	11.8628
347	11.8864
348	11.8485
349	11.9579
350	11.6776
351	11.7508
352	11.8258
353	11.6237
354	11.8384
355	11.9108
356	11.9428
357	12.1785
358	12.1389
359	12.2189
360	12.2576
361	12.1700
362	12.4242
363	12.0968
364	12.4958
365	12.6818
366	12.3662
367	12.7273
368	12.5194
369	12.4360
370	12.3981
371	12.3114
372	12.2559
373	12.5429
374	12.1187
375	12.5135
376	12.6675
377	12.5194
378	12.7273
379	12.6288
380	12.8165
381	12.7172
382	12.8013
383	12.6928
384	12.3544
385	12.3948
386	12.4907
387	12.5598
388	12.5152
389	12.9588
390	12.7315
391	12.4958
392	12.4049
393	11.9663
394	11.9588
395	11.5471
396	11.3123
397	11.2290
398	11.0901
399	11.5311
400	11.3241
401	11.0926
402	11.2163
403	11.0269
404	11.0648
405	11.0842
406	11.3687
407	11.4268
408	11.5059
409	10.9663
410	11.3687
411	10.9992
412	10.8207
413	10.4057
414	11.0210
415	10.5093
416	10.8308
417	10.4992
418	10.8207
419	10.6431
420	10.6936
421	10.4983
422	10.4823
423	10.5295
424	10.7096
425	10.9663
426	10.9226
427	10.7416
428	10.7803
429	11.1961
430	10.9941
431	10.7222
432	10.7971
433	10.5152
434	10.9276
435	10.9545
436	10.7045
437	10.9865
438	11.0126
439	10.9680
440	10.8215
441	11.4975
442	11.2938
443	11.5665
444	11.6961
445	11.8418
446	11.9790
447	11.6279
448	12.2222
449	12.4352
450	12.4217
451	12.6136
452	12.4116
453	12.4790
454	12.1658
455	13.0909
456	12.5665
457	12.7062
458	12.3232
459	12.5345
460	12.5497
461	12.2736
462	12.5219
463	12.3493
464	12.5303
465	12.0236
466	12.3072
467	12.4874
468	12.6338
469	12.7273
470	12.3056
471	12.4933
472	12.4352
473	12.8316
474	12.3670
475	11.9133
476	11.6894
477	11.6625
478	11.9992
479	11.2534
480	11.1574
481	11.7854
482	11.9975
483	11.4697
484	11.3274
485	11.6886
486	11.8157
487	11.4133
488	11.8872
489	11.5968
490	12.2584
491	11.9680
492	11.5429
493	11.9461
494	11.2601
495	11.4082
496	11.3771
497	10.9992
498	11.2963
499	11.4175
500	11.0067
501	11.1229
502	11.3678
503	11.1094
504	11.2576
505	10.9689
506	11.0699
507	11.4066
508	10.5522
509	10.7323
510	10.7466
511	10.9192
512	10.8047
513	10.9318
514	10.7904
515	10.6279
516	10.6944
517	10.6221
518	10.8510
519	10.6507
520	10.6305
521	10.9453
522	10.6734
523	10.6961
524	10.5791
525	11.0000
526	11.0438
527	11.1827
528	11.4133
529	11.1254
530	10.9806
531	11.0505
532	10.5253
533	10.3695
534	10.1894
535	10.0269
536	9.4495
537	9.6397
538	9.6498
539	9.3005
540	9.5404
541	9.3157
542	9.6145
543	9.5160
544	9.7492
545	9.5707
546	9.6852
547	9.2811
548	9.2997
549	9.3258
550	9.6322
551	9.0513
552	8.9924
553	8.7685
554	8.8729
555	9.0311
556	9.0446
557	9.0278
558	8.9049
559	8.8333
560	8.9478
561	8.7222
562	9.2163
563	9.0227
564	8.7955
565	9.1641
566	8.9562
567	8.7525
568	9.0766
569	8.9150
570	8.7938
571	8.9891
572	8.7172
573	8.7988
574	8.7997
575	8.5067
576	8.6751
577	8.1961
578	8.9790
579	9.0497
580	9.0093
581	9.2753
582	8.9731
583	9.2609
584	9.4428
585	9.5303
586	9.5227
587	9.4916
588	9.7433
589	9.3106
590	9.4588
591	8.8072
592	8.7938
593	8.6961
594	8.4192
595	8.8190
596	8.4722
597	8.2609
598	8.1894
599	7.9916
600	8.3148
601	8.1204
602	8.3872
603	8.6120
604	8.1987
605	8.3409
606	8.5286
607	8.8434
608	8.9705
609	8.9638
610	8.7904
611	8.7828
612	8.7778
613	8.5884
614	8.9226
615	8.6498
616	9.2887
617	8.9596
618	9.4916
619	9.4200
620	9.3805
621	9.0732
622	8.9907
623	8.6086
624	8.6709
625	8.9066
626	8.3796
627	8.0556
628	8.2466
629	8.0842
630	8.2567
631	7.9663
632	8.0084
633	8.2508
634	8.0623
635	8.0960
636	8.0749
637	7.8409
638	7.7736
639	7.7803
640	7.9259
641	7.8788
642	7.7062
643	7.6776
644	7.5631
645	7.6490
646	7.8418
647	7.5690
648	7.6700
649	7.7879
650	7.7264
651	7.9790
652	8.0800
653	8.0657
654	7.8931
655	8.1936
656	8.3106
657	8.6490
658	8.2189
659	7.9327
660	7.5076
661	7.7744
662	7.5547
663	7.3157
664	7.3215
665	7.3965
666	7.3779
667	7.2323
668	7.2727
669	7.1431
670	7.2205
671	7.4545
672	7.3594
673	7.3367
674	7.1566
675	7.0109
676	6.9470
677	7.0766
678	7.1263
679	7.0379
680	7.1136
681	7.2189
682	7.2113
683	7.1582
684	7.3039
685	7.5320
686	7.5682
687	7.7618
688	7.8375
689	7.6928
690	7.7340
691	7.8089
692	7.2273
693	7.5572
694	7.3569
695	7.4369
696	6.8695
697	6.6591
698	7.0968
699	7.2079
700	7.3712
701	7.6035
702	7.5791
703	7.9554
704	7.6170
705	7.7626
706	7.8123
707	7.4293
708	7.3628
709	7.5581
710	7.4756
711	7.6406
712	7.8081
713	8.0842
714	8.4949
715	8.9924
716	8.2618
717	8.2012
718	8.1936
719	8.2626
720	8.1330
721	8.1700
722	8.4352
723	8.5791
724	8.0741
725	8.1094
726	8.3636
727	8.4217
728	7.9386
729	8.0614
730	8.0564
731	7.9966
732	8.0766
733	7.8207
734	7.7593
735	8.0354
736	8.1423
737	8.1439
738	8.4478
739	8.1145
740	8.1793
741	8.2247
742	8.2803
743	8.0303
744	8.2542
745	8.3064
746	8.0051
747	8.1465
748	7.9714
749	8.1094
750	7.9529
751	8.1145
752	7.8889
753	7.6684
754	7.8072
755	7.6886
756	7.5497
757	7.5791
758	7.1970
759	7.7929
760	7.0850
761	7.6633
762	7.5345
763	7.9242
764	7.9680
765	7.8367
766	7.7071
767	7.3822
768	7.4394
769	7.5556
770	7.4478
771	7.3561
772	7.1801
773	7.2357
774	7.3603
775	7.5303
776	7.1843
777	6.9402
778	7.0690
779	7.0530
780	6.8283
781	6.8224
782	6.9234
783	7.1178
784	7.3451
785	7.2854
786	7.4562
787	7.6566
788	7.6549
789	7.4815
790	7.4209
791	7.2449
792	7.0253
793	7.1439
794	6.7660
795	6.3047
796	6.5362
797	6.6170
798	6.6187
799	6.6507
800	6.2525
801	6.4689
802	6.7643
803	6.7483
804	6.5387
805	6.6498
806	6.4638
807	6.3973
808	6.4049
809	6.6330
810	6.3552
811	6.4958
812	6.2121
813	6.3258
814	6.2012
815	6.1995
816	5.8687
817	6.3165
818	6.2104
819	6.7593
820	6.5564
821	6.5059
822	6.9419
823	6.8923
824	7.0008
825	6.8190
826	7.0909
827	7.0791
828	7.0303
829	7.2130
830	6.9689
831	6.5244
832	6.7079
833	6.9369
834	6.3157
835	6.6650
836	6.8561
837	6.5985
838	6.3687
839	6.6279
840	6.8266
841	6.5497
842	6.7912
843	6.9125
844	6.8796
845	6.5345
846	6.2247
847	6.4857
848	6.7753
849	6.8316
850	6.9916
851	7.1044
852	6.8552
853	6.7980
854	6.7601
855	6.6212
856	6.6574
857	6.5429
858	6.6793
859	6.3552
860	6.5194
861	6.1582
862	6.3207
863	6.1490
864	6.0673
865	6.1490
866	6.2988
867	5.7828
868	5.9066
869	5.6094
870	5.7938
871	5.7399
872	5.7753
873	5.4958
874	6.0042
875	5.5724
876	6.0227
877	5.5177
878	5.4907
879	5.5101
880	5.3199
881	5.1877
882	5.0118
883	5.1221
884	4.9091
885	4.9832
886	5.1675
887	4.8561
888	5.1322
889	5.2113
890	5.4386
891	5.8712
892	6.1094
893	6.5421
894	6.4891
895	6.6204
896	6.2601
897	6.5455
898	6.7786
899	7.0152
900	6.7635
901	6.6768
902	6.6633
903	6.6103
904	6.6751
905	6.8123
906	7.2879
907	7.8880
908	7.9335
909	8.4554
910	8.9840
911	9.2374
