# Supplementary material for: Bicoid gradient formation mechanism and dynamics revealed by protein lifetime analysis
Source: Mol Syst Biol. 2018 Sep 4;14(9):e8355. doi: 10.15252/msb.20188355 (PMC6121778; doi:10.15252/msb.20188355)
Supplement: Supplementary file 7 — Source Data for Figure 5 [file MSB-14-e8355-s006.zip › figure5-data/quantification/Values_emb03_r_t14.txt]

0	18.1616
1	17.8813
2	17.5328
3	17.4924
4	17.7256
5	17.1044
6	16.6145
7	17.0749
8	17.3822
9	16.5749
10	17.1549
11	17.4327
12	17.3333
13	17.4209
14	17.7222
15	18.1204
16	17.6330
17	16.6995
18	16.9865
19	17.0715
20	17.1086
21	16.9655
22	17.0530
23	16.8527
24	17.3047
25	17.0438
26	17.2247
27	17.4394
28	17.2660
29	17.6902
30	17.1347
31	17.1347
32	17.4327
33	17.3308
34	17.1928
35	16.8636
36	17.1473
37	17.1380
38	16.9663
39	17.3712
40	17.0648
41	17.3678
42	17.4806
43	17.3064
44	17.3855
45	17.6650
46	17.4495
47	17.6195
48	17.1793
49	17.7845
50	17.3519
51	17.5673
52	16.6557
53	17.0480
54	17.1498
55	16.7365
56	16.7222
57	16.6010
58	16.1810
59	16.7391
60	16.5286
61	16.2214
62	16.3039
63	16.8056
64	16.7593
65	16.6759
66	16.8039
67	16.0084
68	16.8005
69	16.7391
70	16.4756
71	16.0741
72	16.0606
73	15.9470
74	15.2963
75	15.6002
76	15.1170
77	15.1423
78	15.5286
79	15.2163
80	15.5227
81	15.4907
82	15.0993
83	14.9276
84	15.3628
85	15.5354
86	15.0749
87	15.1818
88	15.0901
89	14.8333
90	14.9024
91	15.5051
92	15.5387
93	15.0724
94	15.3266
95	15.3721
96	15.6448
97	16.0623
98	15.3998
99	15.3990
100	15.6877
101	15.4832
102	15.5034
103	15.3114
104	15.1717
105	15.2391
106	15.3081
107	14.7517
108	15.0261
109	14.9621
110	15.1170
111	15.0185
112	15.4975
113	15.0808
114	14.5606
115	15.0396
116	14.8468
117	15.2475
118	14.6490
119	14.7180
120	14.2946
121	14.8552
122	14.6675
123	14.2988
124	14.5168
125	14.1254
126	13.8990
127	14.7576
128	13.6406
129	14.3316
130	13.8931
131	14.1532
132	13.8148
133	14.3779
134	13.9554
135	14.6658
136	14.2879
137	14.2045
138	14.6507
139	14.1658
140	13.6978
141	14.4099
142	14.3830
143	14.4167
144	14.4242
145	14.2601
146	14.6818
147	14.3258
148	14.4992
149	14.0825
150	14.1734
151	13.9268
152	14.2542
153	13.9032
154	14.0825
155	14.0463
156	14.3013
157	14.4638
158	14.8089
159	14.6684
160	15.0640
161	15.1296
162	15.1136
163	15.2071
164	14.8098
165	14.6229
166	15.1145
167	14.8258
168	14.4933
169	14.4832
170	14.0741
171	14.2921
172	14.3687
173	14.6625
174	14.1077
175	14.3973
176	14.4562
177	14.6364
178	14.3973
179	14.3392
180	13.9478
181	14.0951
182	14.0025
183	14.0076
184	14.2677
185	14.4840
186	14.2811
187	13.8906
188	14.3182
189	14.0025
190	14.0463
191	14.1019
192	14.0901
193	13.6978
194	14.1717
195	13.6860
196	13.9015
197	13.9739
198	13.8064
199	14.3796
200	14.2609
201	14.2163
202	14.1296
203	13.7424
204	13.7946
205	13.6633
206	13.7870
207	14.0227
208	13.2264
209	13.5328
210	14.0269
211	13.8864
212	13.5572
213	13.8443
214	14.0707
215	13.4655
216	13.9057
217	13.5480
218	13.9444
219	13.6776
220	13.6389
221	13.4975
222	13.7298
223	13.5808
224	13.7904
225	13.9158
226	13.4192
227	13.5059
228	13.6759
229	13.5244
230	13.5379
231	13.4630
232	13.2441
233	13.5556
234	13.5379
235	13.7685
236	13.8182
237	13.5556
238	13.8266
239	14.2012
240	14.1288
241	14.3535
242	13.5311
243	13.8325
244	13.6153
245	13.5960
246	13.3855
247	13.5345
248	13.3434
249	13.6827
250	13.5842
251	13.6338
252	14.0985
253	13.8620
254	13.6919
255	13.8224
256	14.3737
257	14.1322
258	14.1557
259	14.1423
260	14.3039
261	14.3939
262	14.0219
263	14.7854
264	14.2593
265	14.4310
266	14.7399
267	14.7475
268	13.8603
269	14.1423
270	14.3342
271	14.1785
272	14.3359
273	13.9108
274	13.1944
275	12.9992
276	13.1919
277	13.2668
278	13.2365
279	12.9714
280	12.6852
281	12.7222
282	12.8737
283	12.5463
284	12.6582
285	12.3283
286	12.2256
287	12.1692
288	12.1456
289	12.2971
290	12.4040
291	12.0522
292	12.0682
293	12.1086
294	11.7660
295	11.7803
296	11.8527
297	11.8712
298	11.9773
299	11.9756
300	11.6675
301	12.0631
302	12.0438
303	12.0404
304	11.7668
305	12.1978
306	11.6330
307	11.8392
308	12.0976
309	12.0901
310	11.8375
311	12.1507
312	12.1515
313	11.9958
314	12.2424
315	11.8106
316	12.0497
317	12.3056
318	12.0707
319	11.8788
320	11.8737
321	11.7374
322	12.0067
323	11.7256
324	11.7702
325	11.4310
326	11.5109
327	11.8880
328	11.9419
329	11.7003
330	11.6995
331	11.4756
332	11.2727
333	11.2551
334	11.2340
335	11.5328
336	11.2938
337	11.1490
338	10.9554
339	11.4200
340	10.8544
341	11.0505
342	10.8434
343	11.0269
344	10.9739
345	10.4352
346	10.8409
347	11.3569
348	11.1692
349	11.0968
350	10.7576
351	10.8502
352	10.4857
353	10.8662
354	11.1641
355	10.6785
356	10.9461
357	11.1094
358	11.0976
359	10.9066
360	11.0884
361	11.2576
362	11.1582
363	11.4503
364	11.2702
365	11.0960
366	11.1776
367	11.2264
368	11.1204
369	11.1364
370	10.7020
371	11.4747
372	10.9899
373	10.9150
374	11.5084
375	10.9251
376	10.8704
377	11.2088
378	10.8788
379	11.3064
380	11.4301
381	11.1911
382	11.3864
383	11.3140
384	11.3224
385	11.4520
386	11.7458
387	11.5109
388	11.3990
389	11.1936
390	11.2332
391	11.1641
392	11.1296
393	10.9663
394	11.0758
395	11.4966
396	11.2997
397	11.6667
398	11.4057
399	11.3704
400	11.1305
401	11.2542
402	11.2079
403	11.3468
404	11.1700
405	10.8788
406	10.7449
407	10.7769
408	11.0741
409	11.1785
410	11.4259
411	11.7247
412	11.3123
413	11.3838
414	11.1540
415	11.2500
416	11.6768
417	11.5724
418	11.2677
419	11.2736
420	11.6641
421	11.5816
422	11.6406
423	11.3931
424	11.8114
425	11.2231
426	11.3258
427	10.8805
428	10.8325
429	11.0286
430	10.9562
431	11.1212
432	10.7113
433	11.3316
434	10.9318
435	10.6465
436	10.9444
437	10.7769
438	10.5093
439	10.6397
440	10.7399
441	11.0648
442	10.8291
443	10.8973
444	11.1002
445	11.0219
446	11.1465
447	11.1549
448	10.9714
449	10.8502
450	11.1953
451	10.6768
452	10.9301
453	10.8056
454	11.0564
455	10.8889
456	10.6860
457	10.9840
458	10.3367
459	10.7500
460	11.0059
461	11.1827
462	11.3796
463	11.1978
464	11.6263
465	11.9545
466	11.7475
467	11.9638
468	11.7407
469	12.3266
470	11.3274
471	11.7551
472	12.3030
473	12.4907
474	12.4217
475	12.3005
476	12.4697
477	12.1818
478	13.4646
479	12.5968
480	12.9739
481	12.5227
482	12.8047
483	12.6785
484	12.5833
485	12.9234
486	12.6145
487	12.9697
488	12.3628
489	12.6641
490	12.9015
491	12.7340
492	12.7357
493	12.6995
494	12.0320
495	12.4663
496	12.3443
497	12.0328
498	12.5076
499	12.1397
500	11.9756
501	12.0648
502	11.8190
503	11.8990
504	11.8763
505	11.8603
506	11.9234
507	10.8931
508	11.5059
509	11.3519
510	11.0067
511	11.5715
512	11.5412
513	11.7374
514	11.6010
515	11.7045
516	11.0783
517	11.4689
518	11.1136
519	11.4057
520	10.9040
521	11.2567
522	11.2702
523	11.2534
524	11.1742
525	11.2492
526	11.5640
527	10.9705
528	11.1481
529	11.3283
530	11.2281
531	11.1364
532	10.6818
533	10.8645
534	10.5261
535	10.4108
536	10.7744
537	10.6843
538	10.7045
539	10.9882
540	10.5034
541	10.9907
542	10.7205
543	10.7130
544	10.6212
545	10.3325
546	10.1380
547	10.0875
548	10.1002
549	10.2542
550	10.0017
551	10.6768
552	10.1944
553	10.3451
554	10.5943
555	10.6768
556	10.5909
557	10.8653
558	10.2551
559	10.6490
560	10.0539
561	9.8342
562	9.8384
563	10.2391
564	10.0859
565	10.2811
566	10.0816
567	10.3864
568	9.9655
569	9.8956
570	9.7551
571	9.9428
572	9.7197
573	9.7365
574	9.7508
575	9.4428
576	9.7012
577	9.5934
578	9.5850
579	9.4882
580	9.2239
581	9.1052
582	9.1734
583	8.8089
584	8.9040
585	9.0598
586	8.7626
587	8.7399
588	9.0362
589	8.7407
590	8.7155
591	8.8796
592	8.8039
593	8.8291
594	8.6675
595	8.9512
596	8.7896
597	8.7365
598	8.9343
599	8.7189
600	9.1044
601	8.7172
602	9.2837
603	8.6061
604	8.9394
605	8.8409
606	9.0236
607	9.1103
608	9.0438
609	8.6397
610	8.9596
611	8.7062
612	9.2130
613	9.0993
614	9.0034
615	9.5067
616	9.2071
617	9.3527
618	9.8056
619	9.4293
620	9.3047
621	9.4158
622	9.3418
623	8.9857
624	8.4579
625	8.4823
626	8.6389
627	8.3678
628	8.5825
629	8.3872
630	8.5715
631	8.3855
632	8.4874
633	8.1801
634	8.4907
635	8.4150
636	8.3586
637	8.1254
638	8.1094
639	8.4571
640	8.1869
641	8.5682
642	8.7340
643	8.8224
644	8.5236
645	8.7214
646	8.8796
647	8.7020
648	9.3047
649	8.7862
650	8.9268
651	8.7399
652	8.6229
653	9.0455
654	8.5918
655	8.7045
656	8.8300
657	8.6835
658	8.7281
659	8.3981
660	8.3434
661	8.4200
662	8.2205
663	8.4108
664	8.4848
665	8.1675
666	8.3805
667	7.9242
668	7.8443
669	8.0227
670	8.0985
671	7.9596
672	8.1498
673	7.9806
674	8.1818
675	7.8931
676	8.0404
677	7.9941
678	7.6136
679	7.7348
680	8.1540
681	8.0673
682	7.6667
683	7.4453
684	6.9318
685	6.9933
686	6.5699
687	6.7163
688	6.4857
689	6.6490
690	6.7104
691	6.7626
692	6.6136
693	6.7475
694	6.9116
695	6.7685
696	6.9941
697	6.9992
698	6.6279
699	6.6902
700	6.7593
701	6.5564
702	6.1944
703	6.0918
704	6.4773
705	6.2694
706	6.4066
707	6.2753
708	6.4907
709	6.4377
710	7.0867
711	7.0236
712	7.1650
713	7.4689
714	7.1532
715	7.2332
716	7.1296
717	6.9672
718	6.8249
719	6.6785
720	6.8451
721	7.0892
722	7.1936
723	6.9150
724	7.1557
725	7.3754
726	7.1515
727	6.9680
728	7.2045
729	7.1835
730	7.3586
731	7.0194
732	7.2264
733	7.3670
734	7.3005
735	7.6153
736	7.4562
737	7.4032
738	7.3889
739	7.8089
740	7.7045
741	8.0960
742	8.2323
743	8.2340
744	7.9680
745	8.3325
746	7.8965
747	7.8628
748	7.8485
749	7.6338
750	7.6785
751	7.6532
752	7.6827
753	7.6397
754	7.8493
755	7.7601
756	7.4638
757	7.3729
758	7.4251
759	6.9436
760	7.3224
761	7.2635
762	7.2290
763	7.2702
764	6.9343
765	7.1322
766	7.0833
767	7.2155
768	6.8779
769	7.0800
770	7.1136
771	6.9150
772	6.7045
773	7.0480
774	6.9268
775	7.1077
776	7.0067
777	7.0774
778	7.1465
779	6.7315
780	6.9823
781	6.8409
782	7.0244
783	6.9832
784	7.1785
785	7.0682
786	7.2163
787	7.1675
788	7.2997
789	6.8822
790	6.7332
791	6.7795
792	7.1684
793	7.3056
794	7.5093
795	7.4630
796	7.0109
797	7.1473
798	6.7694
799	6.5665
800	6.7096
801	7.1582
802	6.7441
803	6.8476
804	6.8157
805	6.5892
806	6.7104
807	6.7441
808	6.7727
809	6.6035
810	6.6372
811	6.7508
812	6.3611
813	6.5328
814	6.6574
815	6.5017
816	6.7382
817	6.2988
818	6.3409
819	6.3906
820	6.1768
821	6.2786
822	6.2290
823	6.2391
824	6.0715
825	6.4621
826	6.2862
827	6.2837
828	6.4074
829	6.3687
830	6.3779
831	6.3695
832	6.1010
833	6.2029
834	6.0741
835	5.9158
836	5.9116
837	6.1019
838	6.0699
839	5.8266
840	6.0210
841	6.3333
842	6.2500
843	6.0657
844	5.7559
845	5.9596
846	5.8990
847	6.1145
848	6.3157
849	6.4108
850	6.1212
851	6.0875
852	6.2778
853	6.3249
854	6.1953
855	5.9301
856	6.4150
857	6.0808
858	6.1414
859	6.2231
860	6.2374
861	5.9588
862	6.2222
863	6.1827
864	6.1456
865	6.0682
866	5.9133
867	5.7626
868	5.9672
869	6.1919
870	6.0337
871	5.9226
872	6.0311
873	5.8460
874	5.8990
875	5.7761
876	5.8333
877	5.9747
878	6.0446
879	5.8199
880	5.6246
881	5.2997
882	5.4672
883	5.4394
884	5.5833
885	5.2761
886	5.2163
887	5.3215
888	5.3552
889	5.4133
890	5.3796
891	5.7567
892	5.3005
893	5.8948
894	5.3838
895	5.4832
896	5.8359
897	5.6742
898	5.0168
899	5.5842
900	5.8140
901	5.9015
902	5.4638
903	5.7146
904	5.7020
905	5.6650
906	6.1035
907	5.9638
908	5.7795
909	5.4032
910	5.6406
911	5.3030
