# Supplementary material for: Bicoid gradient formation mechanism and dynamics revealed by protein lifetime analysis
Source: Mol Syst Biol. 2018 Sep 4;14(9):e8355. doi: 10.15252/msb.20188355 (PMC6121778; doi:10.15252/msb.20188355)
Supplement: Supplementary file 7 — Source Data for Figure 5 [file MSB-14-e8355-s006.zip › figure5-data/quantification/Values_emb03_r_t15.txt]

0	21.4924
1	21.8636
2	22.4453
3	22.4369
4	24.1894
5	25.0295
6	24.9478
7	25.9049
8	26.0842
9	24.7374
10	23.7609
11	23.2290
12	22.8089
13	22.0993
14	20.3527
15	20.4150
16	19.4579
17	18.6296
18	18.6616
19	19.0539
20	19.5042
21	19.4192
22	20.2096
23	20.8215
24	21.1279
25	21.0421
26	21.8611
27	21.9655
28	22.7694
29	22.3695
30	22.2264
31	22.5598
32	22.1153
33	21.0909
34	20.6288
35	20.3106
36	19.5059
37	19.6061
38	19.4074
39	20.2786
40	20.8249
41	20.7660
42	21.4663
43	21.3485
44	21.7155
45	21.5152
46	21.4007
47	21.0657
48	21.0892
49	21.3577
50	21.0446
51	21.6608
52	20.0471
53	20.3022
54	20.0640
55	19.7854
56	19.6852
57	19.5766
58	18.7306
59	18.6271
60	18.2088
61	18.7357
62	18.8864
63	18.8981
64	19.1641
65	20.1145
66	19.4478
67	19.4537
68	20.0480
69	19.2542
70	19.2205
71	18.5118
72	18.6204
73	18.5202
74	18.3923
75	18.0067
76	17.3157
77	17.3561
78	17.2012
79	17.1490
80	17.3266
81	17.1439
82	16.8813
83	16.6734
84	16.6616
85	16.8628
86	16.7054
87	16.9722
88	17.0152
89	17.2710
90	17.1869
91	17.0943
92	16.9141
93	17.1229
94	16.8586
95	17.1061
96	16.9217
97	16.9554
98	16.7130
99	16.3796
100	16.1481
101	16.2955
102	16.7189
103	16.8291
104	17.5387
105	17.7197
106	18.2012
107	18.3864
108	18.7273
109	18.6195
110	18.1010
111	17.6296
112	17.4949
113	17.3510
114	17.1212
115	16.8443
116	16.6103
117	17.3527
118	17.2896
119	17.1153
120	17.3140
121	17.0951
122	17.5707
123	17.5682
124	17.6448
125	17.0480
126	17.3561
127	18.0732
128	16.7971
129	17.5261
130	16.7256
131	17.3544
132	16.5126
133	16.1490
134	15.7062
135	15.5875
136	16.0665
137	15.6827
138	16.0724
139	15.5968
140	15.6978
141	16.6296
142	17.0926
143	17.3838
144	18.3476
145	18.4125
146	18.9066
147	19.1044
148	18.6178
149	18.6212
150	18.4529
151	18.3367
152	17.8325
153	17.7071
154	16.6684
155	16.4150
156	17.0152
157	16.5429
158	16.5370
159	16.7971
160	17.0758
161	17.3594
162	17.7500
163	17.9108
164	17.3645
165	17.7079
166	17.3476
167	17.2020
168	17.1692
169	16.7870
170	16.8923
171	16.3215
172	16.3822
173	16.2921
174	16.9352
175	16.6465
176	16.6793
177	16.6162
178	17.1288
179	17.0631
180	17.2635
181	18.4327
182	18.0093
183	18.2601
184	18.7441
185	18.9646
186	18.0135
187	17.5042
188	17.9975
189	17.4655
190	17.3620
191	16.9133
192	17.0059
193	16.2879
194	16.8779
195	17.4756
196	17.5850
197	17.5185
198	18.0471
199	18.0236
200	18.4032
201	18.1591
202	17.8712
203	17.3308
204	17.1768
205	16.9646
206	16.8392
207	16.6625
208	16.4949
209	16.7727
210	16.1894
211	16.1035
212	16.0278
213	15.9015
214	15.7247
215	15.9116
216	15.9495
217	15.8039
218	15.6675
219	16.1027
220	15.6877
221	15.9731
222	15.8779
223	16.0253
224	16.3561
225	16.6776
226	16.6027
227	16.9478
228	17.3274
229	17.4781
230	17.5497
231	17.8737
232	17.5724
233	17.1094
234	16.9470
235	16.9074
236	16.6120
237	16.6187
238	16.2180
239	16.2795
240	16.0968
241	16.3779
242	16.2946
243	16.1877
244	16.0160
245	16.4285
246	15.8914
247	15.4891
248	15.6667
249	15.8586
250	15.6768
251	15.5850
252	15.8173
253	16.5286
254	16.1086
255	15.7214
256	16.1473
257	16.0926
258	16.7534
259	16.6608
260	17.3729
261	17.1684
262	17.4276
263	18.2163
264	17.8830
265	17.9074
266	17.2054
267	17.6759
268	17.3005
269	17.4108
270	17.1507
271	17.4335
272	16.6044
273	16.9015
274	16.2273
275	16.4512
276	16.1793
277	15.9125
278	15.9924
279	15.9343
280	15.9924
281	15.9242
282	16.1111
283	16.0118
284	15.7786
285	15.8510
286	15.7896
287	15.3544
288	15.1827
289	15.4032
290	15.0749
291	15.3190
292	14.9630
293	14.9444
294	14.4790
295	14.5522
296	13.9874
297	13.7710
298	13.6044
299	13.5875
300	13.3106
301	13.5623
302	13.6364
303	14.0025
304	14.3274
305	14.2753
306	14.3308
307	14.6911
308	15.1355
309	15.1742
310	15.4848
311	14.9874
312	15.4125
313	15.3375
314	15.6641
315	14.9377
316	14.8241
317	14.4865
318	14.0017
319	13.9613
320	13.5244
321	13.6641
322	13.6271
323	13.6246
324	13.9007
325	13.8737
326	14.2929
327	13.6726
328	14.3577
329	14.0488
330	13.7222
331	13.7980
332	13.8005
333	13.4992
334	13.7247
335	13.8409
336	13.3039
337	13.1145
338	13.4386
339	13.2500
340	13.1035
341	12.7769
342	12.9840
343	13.0034
344	12.4596
345	12.1111
346	12.3072
347	12.0522
348	12.2012
349	12.2618
350	11.9251
351	12.3266
352	12.7559
353	12.4082
354	12.4630
355	12.6296
356	12.6911
357	12.1700
358	12.4722
359	12.1902
360	12.0311
361	12.2727
362	12.0564
363	12.3779
364	12.1035
365	12.4251
366	12.2769
367	11.8889
368	11.9192
369	12.0488
370	11.9705
371	12.4689
372	12.1019
373	12.2652
374	12.3779
375	12.3249
376	12.5345
377	12.8384
378	12.8375
379	12.7652
380	13.0051
381	12.5295
382	12.8232
383	12.5926
384	12.5976
385	12.2323
386	11.8998
387	12.0749
388	11.8645
389	11.6751
390	11.6894
391	11.7020
392	11.4874
393	11.5438
394	11.3249
395	11.5547
396	11.8291
397	11.3754
398	11.8544
399	11.7971
400	11.4604
401	11.8157
402	12.1877
403	11.6835
404	12.3165
405	12.3872
406	12.5471
407	12.3089
408	12.4958
409	12.3468
410	12.3965
411	12.3695
412	12.0160
413	12.4562
414	11.8443
415	11.8165
416	12.0126
417	12.2508
418	11.8384
419	11.5657
420	12.1355
421	11.7635
422	11.7239
423	12.0758
424	11.7104
425	11.5993
426	11.3418
427	11.1566
428	11.0657
429	11.2357
430	11.2694
431	11.5017
432	10.7660
433	11.6987
434	11.6187
435	11.8586
436	11.7483
437	11.6860
438	11.6162
439	11.7037
440	11.7357
441	12.0152
442	11.8670
443	11.6700
444	11.6204
445	11.3561
446	11.6431
447	11.2559
448	11.2449
449	11.2062
450	11.5210
451	11.3173
452	11.5320
453	12.0960
454	11.8519
455	12.0960
456	11.6692
457	11.8864
458	11.8224
459	11.6995
460	11.8813
461	11.9891
462	11.6911
463	12.0934
464	12.6675
465	12.6229
466	12.6633
467	12.5320
468	12.3636
469	12.7012
470	12.3519
471	12.9192
472	12.7475
473	13.2012
474	12.9032
475	13.0396
476	12.6667
477	12.4747
478	13.9588
479	13.0976
480	13.2189
481	13.1364
482	13.0648
483	12.7365
484	12.5051
485	12.8451
486	12.5354
487	12.7365
488	12.5867
489	12.6835
490	12.5976
491	12.5286
492	12.4343
493	12.0253
494	12.1625
495	11.9739
496	11.8485
497	12.1759
498	12.3653
499	12.2997
500	11.9739
501	12.4074
502	12.1978
503	11.8291
504	11.9739
505	12.1776
506	12.4133
507	11.5261
508	11.8434
509	11.8855
510	11.7912
511	11.9891
512	11.6650
513	11.8098
514	12.0059
515	12.0000
516	11.9242
517	12.3258
518	12.2778
519	11.9032
520	11.8476
521	11.8965
522	11.7071
523	11.7424
524	11.9040
525	11.9259
526	11.3519
527	11.1599
528	11.1869
529	11.3005
530	11.3771
531	10.9865
532	11.1742
533	10.9613
534	11.0370
535	10.8990
536	10.9613
537	10.8889
538	10.8476
539	10.9285
540	10.0901
541	10.4798
542	10.5572
543	10.1162
544	10.5993
545	10.2475
546	10.5177
547	10.3880
548	10.7256
549	10.8822
550	10.7037
551	11.0345
552	10.7458
553	10.4815
554	10.4790
555	10.5244
556	10.5707
557	9.9293
558	10.0126
559	10.1246
560	10.0581
561	9.9554
562	9.7433
563	10.0126
564	9.9394
565	9.9487
566	9.8796
567	10.0396
568	9.8173
569	9.8880
570	9.7525
571	9.3746
572	9.6372
573	9.9133
574	9.1810
575	9.2290
576	9.3712
577	9.4790
578	9.5513
579	9.2222
580	9.0968
581	9.2273
582	8.7609
583	8.7138
584	8.7492
585	8.9705
586	8.9714
587	8.9133
588	8.7130
589	8.4992
590	8.8022
591	8.4411
592	8.4832
593	8.8889
594	8.8106
595	8.7247
596	8.5076
597	8.5875
598	8.4815
599	8.6684
600	8.5766
601	8.8653
602	8.8981
603	9.3771
604	9.3838
605	9.4082
606	9.3645
607	9.5109
608	9.2643
609	9.0362
610	9.1305
611	8.9192
612	8.6928
613	8.7584
614	8.6742
615	9.1204
616	8.6010
617	8.2601
618	8.5926
619	8.4975
620	8.5513
621	8.3939
622	8.3056
623	8.8005
624	8.5261
625	8.7264
626	8.6431
627	8.4823
628	8.3729
629	8.0640
630	8.4722
631	8.0286
632	8.4747
633	8.4217
634	8.4141
635	8.6734
636	8.5673
637	9.1987
638	8.9470
639	9.4588
640	9.2449
641	9.9638
642	9.5800
643	9.9916
644	9.7466
645	9.8923
646	9.7845
647	9.5985
648	9.3375
649	8.8973
650	8.8039
651	8.8485
652	8.2407
653	8.3199
654	8.3796
655	8.6380
656	8.9529
657	8.4428
658	8.2020
659	8.3998
660	7.9722
661	7.9419
662	8.1944
663	7.9756
664	8.1128
665	7.9369
666	7.7904
667	7.8636
668	7.9167
669	7.5488
670	7.8249
671	7.5774
672	7.9007
673	8.0286
674	7.8864
675	8.3072
676	7.7256
677	7.8207
678	7.7870
679	7.7702
680	8.0471
681	8.1271
682	7.8434
683	7.6616
684	6.9520
685	6.7997
686	6.8729
687	6.9369
688	6.8923
689	6.8064
690	6.7323
691	7.1271
692	6.6582
693	6.6263
694	6.5076
695	6.3291
696	6.4419
697	6.6162
698	6.2601
699	6.3291
700	6.6540
701	6.7862
702	6.5034
703	6.9596
704	7.0480
705	6.8114
706	6.8443
707	6.7155
708	6.8695
709	6.5926
710	7.1641
711	7.2820
712	7.4293
713	6.7449
714	7.2879
715	6.8215
716	7.0833
717	6.8510
718	7.2340
719	6.7163
720	6.9293
721	7.2231
722	6.9823
723	7.1145
724	6.5791
725	6.7702
726	7.1776
727	6.7609
728	6.8013
729	6.7096
730	6.8291
731	6.9537
732	7.1473
733	7.1860
734	6.9638
735	6.7896
736	7.1860
737	7.1818
738	7.4318
739	7.2988
740	7.2904
741	7.2685
742	7.8089
743	7.5589
744	7.6970
745	7.3333
746	7.3140
747	7.4343
748	7.1557
749	7.3813
750	7.6793
751	7.5715
752	7.6911
753	7.6532
754	7.4520
755	7.2938
756	7.1052
757	6.9032
758	6.7534
759	6.7542
760	7.0505
761	7.0370
762	7.0412
763	6.6271
764	6.3190
765	6.6616
766	6.2921
767	6.4402
768	6.2609
769	6.4857
770	6.3544
771	6.1734
772	6.3763
773	6.6835
774	6.2795
775	6.6254
776	6.3561
777	6.7980
778	6.6372
779	6.4386
780	6.6641
781	6.6077
782	6.7340
783	6.6330
784	6.7710
785	6.8493
786	7.1086
787	6.9217
788	6.7306
789	6.5185
790	6.1330
791	6.3460
792	6.4907
793	6.3443
794	6.1061
795	6.1397
796	6.1120
797	6.4343
798	6.1414
799	5.8443
800	5.8695
801	5.8451
802	6.0311
803	5.7458
804	6.1801
805	5.9285
806	5.9731
807	6.0379
808	5.9857
809	5.7365
810	5.7685
811	5.8822
812	5.8333
813	5.7290
814	6.0943
815	6.1237
816	6.2525
817	5.8367
818	5.8333
819	5.7256
820	5.6709
821	6.0000
822	6.1187
823	6.0850
824	5.8620
825	5.8864
826	5.8973
827	5.6532
828	5.8704
829	5.5530
830	5.4655
831	5.9604
832	5.7870
833	5.9150
834	6.0034
835	5.8990
836	5.6355
837	5.6322
838	5.7231
839	5.4343
840	5.7567
841	5.8704
842	5.8106
843	5.8569
844	5.7870
845	5.5412
846	5.4276
847	5.1860
848	5.2980
849	5.7837
850	5.4798
851	5.6221
852	5.7769
853	5.3519
854	5.1010
855	5.3333
856	5.5816
857	5.5160
858	5.3426
859	5.5513
860	5.4318
861	5.5177
862	5.5236
863	5.7753
864	5.6843
865	5.4663
866	5.3359
867	5.6869
868	5.6103
869	5.5976
870	5.3973
871	5.7854
872	5.4259
873	5.7407
874	5.6305
875	5.7062
876	5.5875
877	5.6877
878	5.3350
879	5.4242
880	5.4520
881	5.2988
882	5.3157
883	5.0724
884	5.0446
885	5.3199
886	5.4200
887	5.4343
888	5.6406
889	5.6995
890	5.2795
891	5.6869
892	5.4150
893	5.1557
894	5.2323
895	5.4588
896	5.8830
897	5.7845
898	5.5042
899	5.7079
900	5.6616
901	5.5269
902	5.4209
903	5.6229
904	5.5951
905	5.4512
906	5.7424
907	5.5968
908	5.5631
909	5.2045
910	5.3729
911	5.5648
