# Supplementary material for: Bicoid gradient formation mechanism and dynamics revealed by protein lifetime analysis
Source: Mol Syst Biol. 2018 Sep 4;14(9):e8355. doi: 10.15252/msb.20188355 (PMC6121778; doi:10.15252/msb.20188355)
Supplement: Supplementary file 7 — Source Data for Figure 5 [file MSB-14-e8355-s006.zip › figure5-data/quantification/Values_emb03_r_t16.txt]

0	22.7348
1	22.0631
2	21.1305
3	21.0665
4	21.5076
5	22.6902
6	22.3401
7	22.1439
8	23.1061
9	21.9192
10	22.5564
11	22.5379
12	22.1608
13	21.5892
14	21.4125
15	21.3880
16	21.0093
17	19.4453
18	20.2710
19	20.1894
20	20.7845
21	20.3990
22	20.5968
23	20.5455
24	19.9949
25	19.9158
26	19.7593
27	20.1734
28	20.7138
29	20.4840
30	20.5556
31	20.5699
32	20.4992
33	20.5867
34	20.1380
35	19.4840
36	20.0985
37	19.9024
38	20.0901
39	20.3704
40	19.7205
41	20.2626
42	19.9907
43	19.2778
44	19.4663
45	19.7963
46	19.5109
47	19.2029
48	19.5791
49	18.6524
50	18.7029
51	18.9722
52	18.5101
53	18.5446
54	18.9301
55	18.8283
56	18.3620
57	18.2391
58	18.1835
59	18.2677
60	17.6313
61	17.9596
62	17.8712
63	18.3443
64	18.1860
65	18.5362
66	18.3923
67	18.2146
68	18.7146
69	18.2020
70	18.2416
71	17.8704
72	18.0850
73	18.2466
74	17.8830
75	17.8375
76	17.8502
77	17.0657
78	17.3796
79	17.5051
80	17.7643
81	16.8081
82	17.3721
83	16.8880
84	17.1818
85	17.1995
86	17.0421
87	16.8005
88	16.7946
89	16.8510
90	16.9352
91	17.3510
92	16.8148
93	17.2045
94	17.3519
95	17.2449
96	17.3409
97	16.9360
98	16.9150
99	16.7685
100	16.0867
101	16.5345
102	16.6111
103	16.3552
104	16.6145
105	16.6086
106	17.1423
107	16.8670
108	16.8367
109	17.0909
110	16.7626
111	16.6279
112	16.7062
113	16.4150
114	16.2290
115	16.7500
116	15.7870
117	16.0581
118	16.5614
119	16.7012
120	16.4992
121	16.3266
122	16.8148
123	15.9327
124	16.1010
125	16.2567
126	16.0480
127	16.1448
128	15.5640
129	15.5008
130	15.3443
131	15.8611
132	15.4200
133	15.9958
134	16.1473
135	16.0556
136	16.7584
137	16.4562
138	16.3426
139	15.9209
140	15.7205
141	16.3274
142	16.1052
143	15.9327
144	16.4899
145	16.4108
146	17.1406
147	16.5808
148	17.1953
149	17.1625
150	17.0177
151	16.2618
152	16.6961
153	16.8157
154	16.7382
155	16.6801
156	16.7189
157	17.0749
158	16.9209
159	17.2180
160	16.5791
161	16.8527
162	16.7239
163	16.6423
164	16.5825
165	17.0051
166	17.0042
167	16.8249
168	16.9394
169	16.4924
170	16.5707
171	17.0143
172	16.5051
173	16.7727
174	16.5286
175	16.7517
176	16.7121
177	16.8468
178	16.9604
179	16.6187
180	16.3914
181	16.5093
182	16.9848
183	16.5783
184	16.3359
185	16.8434
186	16.2567
187	15.9731
188	16.3544
189	15.9924
190	16.5067
191	16.3283
192	16.5210
193	16.4032
194	16.1221
195	16.1818
196	16.2247
197	16.3620
198	16.1414
199	16.1608
200	16.3914
201	16.2020
202	16.2247
203	16.0118
204	16.4790
205	16.0993
206	16.4040
207	16.1170
208	15.9242
209	15.9520
210	15.7601
211	15.4259
212	15.5901
213	15.7837
214	15.9739
215	15.7247
216	15.7702
217	15.8173
218	15.3670
219	15.7365
220	15.0412
221	15.6103
222	15.1288
223	15.7163
224	15.6170
225	15.3695
226	15.3098
227	15.4562
228	15.7281
229	15.7508
230	16.1818
231	16.3072
232	16.3123
233	16.6902
234	16.3359
235	15.8510
236	15.8207
237	15.4899
238	15.9756
239	15.7449
240	15.8350
241	15.5993
242	15.3737
243	15.7382
244	15.8359
245	15.6650
246	15.9646
247	15.4773
248	15.3114
249	15.5690
250	15.6481
251	15.6347
252	15.6305
253	15.5337
254	15.4074
255	15.3182
256	16.0025
257	15.6086
258	16.3990
259	16.3956
260	16.3013
261	15.8611
262	16.0286
263	16.3763
264	15.3586
265	15.9099
266	15.9167
267	15.9621
268	15.9032
269	15.6237
270	15.7525
271	15.7416
272	15.4343
273	15.4992
274	15.4613
275	15.4983
276	15.5261
277	15.4049
278	15.2837
279	14.9428
280	15.0379
281	14.9285
282	14.6944
283	14.7096
284	14.9040
285	14.9015
286	14.0943
287	14.2458
288	14.3847
289	14.3098
290	14.0152
291	14.2904
292	13.9411
293	14.2508
294	14.0446
295	13.9242
296	14.1759
297	13.8535
298	14.0362
299	13.9689
300	13.8493
301	13.9394
302	14.3662
303	14.0253
304	13.6919
305	14.1498
306	14.0960
307	14.0320
308	14.3965
309	14.1793
310	14.0135
311	13.9596
312	14.0067
313	13.9057
314	14.0143
315	13.9175
316	14.1246
317	13.7483
318	13.7264
319	13.8157
320	13.4588
321	14.1406
322	13.7626
323	13.7088
324	13.6027
325	13.3645
326	13.0345
327	13.0286
328	12.9798
329	13.1608
330	13.2845
331	13.1742
332	12.8165
333	12.6835
334	13.0960
335	13.0185
336	12.8140
337	12.7626
338	12.4369
339	12.9815
340	12.6987
341	12.8805
342	12.3241
343	12.7029
344	12.3754
345	12.1178
346	12.5530
347	12.6111
348	12.7508
349	12.5918
350	12.2130
351	12.4655
352	12.1153
353	12.2012
354	12.0017
355	12.4268
356	12.2424
357	12.3653
358	12.4040
359	12.2315
360	12.3283
361	12.1919
362	12.0606
363	12.3325
364	12.0875
365	12.1843
366	12.5741
367	12.3636
368	11.9992
369	12.1549
370	12.0749
371	12.4276
372	12.1389
373	12.1684
374	12.4141
375	11.9562
376	11.9436
377	12.1254
378	12.3047
379	12.7189
380	12.4015
381	12.1389
382	12.0960
383	12.1423
384	12.4520
385	12.6894
386	12.4983
387	12.4133
388	12.7205
389	12.0833
390	12.5665
391	12.4158
392	12.3030
393	11.8140
394	12.0000
395	12.4074
396	12.1507
397	11.9259
398	12.1456
399	12.2424
400	11.5800
401	11.9714
402	12.1077
403	11.9529
404	12.4360
405	11.9840
406	12.1843
407	12.5488
408	12.8805
409	12.3434
410	12.4790
411	12.1448
412	11.6877
413	11.9411
414	11.8872
415	12.1145
416	12.3072
417	12.2020
418	12.1709
419	11.9015
420	12.1768
421	11.9907
422	11.9512
423	12.0320
424	11.5825
425	11.8990
426	11.5657
427	11.4444
428	11.4672
429	11.8375
430	11.8182
431	11.8258
432	11.5589
433	11.8880
434	11.5446
435	11.1827
436	11.4975
437	11.2197
438	11.3089
439	11.4192
440	11.7685
441	11.5985
442	11.4992
443	11.0707
444	11.8342
445	11.7559
446	11.6616
447	11.6582
448	11.4268
449	11.2828
450	11.4916
451	11.3998
452	11.3594
453	11.7189
454	11.3611
455	11.2997
456	11.4082
457	11.5682
458	11.2837
459	12.0530
460	11.7778
461	12.2155
462	12.3367
463	12.2921
464	12.4865
465	12.8207
466	12.5311
467	13.0699
468	12.3426
469	12.9992
470	12.2264
471	12.4992
472	12.8830
473	12.6364
474	12.9436
475	12.7104
476	13.0572
477	12.6372
478	13.9242
479	13.1380
480	13.0724
481	13.0034
482	13.4680
483	13.3064
484	12.7761
485	12.8561
486	12.6212
487	12.2887
488	12.3005
489	12.3283
490	12.4470
491	12.5707
492	12.4082
493	12.2820
494	11.8426
495	12.0396
496	12.0724
497	12.0556
498	11.7593
499	11.6566
500	11.7803
501	12.1490
502	11.9714
503	11.7795
504	11.8384
505	12.1162
506	11.9419
507	11.6970
508	11.9285
509	11.4949
510	11.4200
511	11.4285
512	11.4663
513	11.0808
514	11.1995
515	11.1027
516	11.0842
517	11.5471
518	11.5185
519	11.3990
520	11.0455
521	11.8485
522	11.2088
523	11.3670
524	11.5774
525	11.1843
526	11.2837
527	11.3022
528	11.0556
529	10.6086
530	11.1633
531	10.7946
532	10.7862
533	10.9865
534	10.9091
535	11.2744
536	11.2904
537	11.1886
538	10.8316
539	10.6002
540	9.9823
541	10.2247
542	10.1970
543	9.8510
544	9.7938
545	10.0547
546	9.7862
547	10.2551
548	10.1582
549	10.2879
550	10.0101
551	10.7921
552	10.4444
553	10.3207
554	10.4958
555	10.2340
556	10.3215
557	10.3081
558	10.3089
559	10.0859
560	9.7551
561	9.5539
562	9.4554
563	10.0682
564	9.7391
565	9.8493
566	9.6229
567	10.0000
568	9.4672
569	9.7997
570	9.2736
571	9.2003
572	9.4891
573	9.5354
574	9.2079
575	8.8948
576	8.5657
577	8.9184
578	8.8013
579	8.7155
580	8.9133
581	8.4621
582	8.5042
583	8.2845
584	8.3165
585	8.6566
586	8.5741
587	8.4857
588	8.4377
589	8.8813
590	8.7761
591	8.9015
592	8.8594
593	8.9032
594	8.8948
595	8.2332
596	8.4815
597	8.8535
598	8.2980
599	8.1330
600	8.2635
601	8.5379
602	8.2348
603	8.2601
604	8.4301
605	8.1978
606	8.5168
607	8.7769
608	8.8384
609	8.8729
610	8.8215
611	8.8965
612	8.8788
613	8.4285
614	8.7391
615	8.9125
616	8.7281
617	8.8384
618	9.0631
619	8.3805
620	8.3822
621	8.1330
622	8.2769
623	8.2626
624	8.1532
625	8.4276
626	8.3493
627	8.3039
628	8.3215
629	8.5236
630	8.5286
631	8.6111
632	8.5135
633	8.0859
634	8.1296
635	8.1608
636	8.2416
637	8.3224
638	8.0135
639	8.7508
640	8.5185
641	8.8746
642	8.9436
643	9.0572
644	9.0126
645	9.3039
646	8.9630
647	8.8258
648	9.2685
649	8.5665
650	8.3855
651	8.4091
652	8.1894
653	8.4470
654	8.2340
655	8.4066
656	8.4192
657	7.9057
658	8.2424
659	8.2222
660	7.7601
661	7.6641
662	7.5581
663	7.7980
664	7.7231
665	7.7820
666	7.5816
667	7.4747
668	8.1330
669	8.2130
670	8.2180
671	8.1187
672	8.2475
673	8.2542
674	8.0867
675	7.9503
676	7.8199
677	7.5067
678	7.8670
679	7.7492
680	7.6818
681	7.7348
682	7.2458
683	6.8771
684	6.6237
685	6.6347
686	6.3956
687	6.7382
688	6.6355
689	6.5833
690	6.5732
691	6.6322
692	6.3384
693	6.5311
694	6.5059
695	6.1549
696	6.5774
697	6.4781
698	6.2155
699	6.3359
700	6.7096
701	6.3830
702	6.5429
703	6.7340
704	6.5320
705	6.3047
706	6.3215
707	6.4200
708	6.5438
709	6.2593
710	6.7113
711	6.6439
712	6.6608
713	6.6019
714	6.7955
715	6.8763
716	7.0934
717	6.9066
718	7.0850
719	7.0993
720	6.9377
721	6.9638
722	6.8594
723	6.7576
724	6.5598
725	6.3872
726	6.6785
727	6.6103
728	6.5412
729	6.5631
730	6.3552
731	6.5918
732	6.5699
733	6.9007
734	6.2054
735	6.3308
736	6.4310
737	6.5766
738	6.6296
739	6.5118
740	6.5227
741	6.8973
742	6.8392
743	6.5379
744	7.1524
745	6.6355
746	6.8350
747	6.6987
748	6.7407
749	6.6608
750	6.7601
751	6.5682
752	6.6970
753	6.5488
754	6.7744
755	6.7618
756	6.8047
757	6.8948
758	6.6465
759	6.9024
760	7.0749
761	7.0379
762	6.8721
763	6.8056
764	6.1987
765	6.6153
766	6.4983
767	6.3948
768	6.2702
769	6.2988
770	6.3114
771	5.9276
772	5.9512
773	6.0421
774	6.2096
775	6.3013
776	6.1902
777	6.4798
778	6.0539
779	5.9790
780	6.1591
781	5.9276
782	6.1734
783	6.2668
784	6.2887
785	6.4394
786	5.9949
787	6.1978
788	6.4343
789	6.1616
790	5.7879
791	5.9646
792	6.0261
793	6.2492
794	6.2492
795	6.5210
796	6.2357
797	6.2870
798	6.0354
799	5.7382
800	5.6465
801	5.7424
802	5.8754
803	5.8670
804	5.7727
805	6.1035
806	6.2163
807	5.9596
808	5.9242
809	5.6515
810	5.5640
811	5.9327
812	5.6936
813	5.6944
814	5.9360
815	5.7761
816	5.7020
817	5.7281
818	5.5051
819	5.6557
820	5.3064
821	5.6507
822	5.4537
823	5.3123
824	5.3746
825	5.6641
826	5.3805
827	5.4891
828	5.4966
829	5.3064
830	5.3948
831	5.6313
832	5.4899
833	5.6035
834	5.3872
835	5.5387
836	5.4470
837	5.3956
838	5.3645
839	5.1734
840	5.2778
841	5.3215
842	5.6456
843	5.3502
844	5.1439
845	5.3577
846	5.1726
847	5.3359
848	5.5892
849	5.5160
850	5.1987
851	5.2045
852	5.2357
853	5.1625
854	5.0269
855	5.2567
856	5.1911
857	5.0513
858	5.2348
859	5.1650
860	5.3569
861	5.1978
862	5.2163
863	5.2323
864	5.0800
865	5.5093
866	5.2609
867	5.1759
868	5.1987
869	5.1481
870	4.7315
871	4.7306
872	4.7660
873	4.8796
874	5.0783
875	5.0253
876	5.1322
877	5.1540
878	5.1136
879	5.1633
880	5.2256
881	5.0438
882	4.8830
883	4.8754
884	4.8493
885	5.0194
886	4.7231
887	4.7795
888	4.5859
889	4.8485
890	4.8291
891	4.7180
892	4.6911
893	4.8426
894	5.0842
895	4.9949
896	5.2315
897	5.1010
898	5.0084
899	5.0589
900	4.9655
901	4.8855
902	5.0867
903	4.9571
904	5.0143
905	5.1717
906	5.5657
907	5.3653
908	5.4049
909	5.0909
910	4.9335
911	4.6852
