# Supplementary material for: Bicoid gradient formation mechanism and dynamics revealed by protein lifetime analysis
Source: Mol Syst Biol. 2018 Sep 4;14(9):e8355. doi: 10.15252/msb.20188355 (PMC6121778; doi:10.15252/msb.20188355)
Supplement: Supplementary file 7 — Source Data for Figure 5 [file MSB-14-e8355-s006.zip › figure5-data/quantification/Values_emb03_r_t17.txt]

0	27.0463
1	25.8215
2	25.5766
3	25.4958
4	26.1852
5	26.9226
6	26.2104
7	27.0556
8	27.7466
9	26.9209
10	26.8653
11	27.1052
12	26.1785
13	24.7500
14	24.1423
15	23.8754
16	23.2517
17	22.8249
18	23.8434
19	23.8013
20	23.8670
21	24.0143
22	24.7264
23	24.6364
24	24.3098
25	23.8914
26	24.4411
27	24.0051
28	23.5303
29	23.2618
30	22.8258
31	22.7222
32	22.2492
33	22.6877
34	22.0177
35	21.6835
36	21.5328
37	21.4293
38	21.3510
39	21.5084
40	22.1279
41	22.6978
42	22.6684
43	23.0345
44	23.0236
45	22.5471
46	21.9040
47	21.4520
48	21.8030
49	20.8519
50	21.2088
51	21.0682
52	20.1599
53	20.3956
54	20.9024
55	20.7104
56	20.3148
57	21.3056
58	21.9722
59	22.0278
60	21.7205
61	22.2551
62	21.2500
63	21.0934
64	20.7997
65	20.2643
66	19.6566
67	19.5513
68	19.6919
69	19.7971
70	20.0286
71	20.9402
72	21.2988
73	21.0135
74	20.8013
75	20.6886
76	20.3013
77	19.8923
78	19.5934
79	19.2012
80	19.1027
81	19.1515
82	19.1768
83	18.8056
84	19.4714
85	19.1431
86	20.2155
87	19.5160
88	19.5051
89	19.8914
90	19.2332
91	19.4933
92	19.4655
93	19.1532
94	18.4815
95	18.0825
96	18.4175
97	18.3678
98	17.5657
99	18.6944
100	17.7214
101	17.9545
102	17.9579
103	17.9175
104	17.4646
105	18.0783
106	17.8796
107	17.9520
108	18.0505
109	18.4007
110	18.1608
111	18.2121
112	18.5859
113	18.7652
114	17.8712
115	18.3047
116	18.2340
117	18.6364
118	18.1759
119	17.9949
120	17.9579
121	17.6204
122	18.1380
123	17.7130
124	17.9007
125	17.8636
126	18.1709
127	18.4436
128	17.4764
129	17.6187
130	17.6785
131	17.8443
132	17.5909
133	17.7938
134	17.6397
135	18.1111
136	18.2736
137	17.8889
138	18.2955
139	17.9082
140	17.9158
141	18.4554
142	18.2433
143	17.9428
144	18.0951
145	18.1229
146	18.0766
147	18.2323
148	18.9242
149	18.2887
150	18.0892
151	18.3384
152	18.1608
153	18.0219
154	18.1507
155	18.0429
156	18.4343
157	18.4217
158	19.0707
159	18.7559
160	18.7323
161	18.6726
162	18.7854
163	18.6389
164	18.6785
165	18.3199
166	18.0093
167	17.6490
168	17.5884
169	17.4924
170	17.5143
171	17.9335
172	17.7222
173	17.8788
174	18.1608
175	17.9386
176	17.8359
177	18.0328
178	17.7576
179	17.6768
180	16.8906
181	17.6852
182	17.4411
183	17.2197
184	17.1658
185	17.3207
186	17.4276
187	17.3721
188	18.0236
189	18.2517
190	18.4941
191	18.5791
192	18.9301
193	18.0227
194	17.5143
195	17.4865
196	17.8594
197	17.6759
198	17.1936
199	16.7534
200	16.6111
201	16.8409
202	16.4588
203	16.0741
204	16.4790
205	17.0337
206	17.2239
207	17.6111
208	17.9352
209	18.0135
210	17.2896
211	17.1120
212	16.8956
213	16.2761
214	16.7525
215	16.9672
216	16.8603
217	16.7003
218	16.6894
219	16.8342
220	16.7508
221	16.4966
222	16.3081
223	16.7382
224	16.7231
225	16.6279
226	16.5707
227	16.7045
228	16.0396
229	16.1515
230	16.0000
231	16.0210
232	15.9739
233	16.5404
234	16.2172
235	16.1616
236	16.2079
237	16.3830
238	16.8561
239	16.3628
240	16.7155
241	16.7113
242	16.4461
243	16.3830
244	16.2071
245	16.1709
246	15.8148
247	15.8316
248	15.9242
249	15.9411
250	16.5269
251	16.2340
252	16.2971
253	16.3712
254	16.1742
255	15.8224
256	15.8662
257	15.8653
258	16.0556
259	15.6633
260	16.1591
261	16.0219
262	16.4082
263	16.5261
264	15.7938
265	16.5985
266	16.0286
267	16.0109
268	15.8316
269	15.2912
270	15.6010
271	15.3611
272	16.1069
273	15.3283
274	14.8779
275	14.8603
276	15.2374
277	14.7988
278	14.8283
279	14.7374
280	14.7357
281	14.7407
282	15.1650
283	14.7239
284	14.6902
285	14.6406
286	14.8939
287	14.2820
288	14.7264
289	14.2744
290	14.2357
291	14.1322
292	14.2374
293	14.4133
294	13.8131
295	14.0774
296	14.1759
297	14.5581
298	14.2534
299	14.7121
300	14.5160
301	14.0429
302	14.4571
303	14.4604
304	14.1195
305	14.0328
306	13.9891
307	13.7559
308	13.9049
309	13.9781
310	13.7104
311	13.5774
312	13.9596
313	13.7483
314	13.9882
315	13.5244
316	13.6810
317	14.0758
318	13.8662
319	13.6591
320	13.5833
321	13.6768
322	13.7298
323	13.6911
324	13.5732
325	13.3468
326	13.3569
327	12.9276
328	13.2382
329	13.5631
330	13.2374
331	13.0918
332	12.8813
333	12.9588
334	13.0707
335	13.2104
336	12.8544
337	12.4386
338	12.6077
339	12.3838
340	12.9739
341	12.5800
342	12.2820
343	12.7458
344	12.4226
345	12.2988
346	12.4402
347	12.4335
348	12.2088
349	12.4453
350	12.2247
351	12.5505
352	12.1069
353	12.2416
354	12.0295
355	12.1987
356	12.0311
357	12.1389
358	12.2559
359	12.0901
360	12.0572
361	12.2828
362	11.9402
363	12.3973
364	11.8746
365	12.0269
366	12.3729
367	12.0303
368	12.2239
369	12.3981
370	12.3367
371	12.7163
372	12.2955
373	12.2012
374	12.6911
375	12.3106
376	12.4082
377	12.5598
378	12.8704
379	12.7315
380	12.9680
381	12.6793
382	12.7904
383	12.1380
384	12.6970
385	12.1658
386	12.1902
387	12.4057
388	12.2416
389	12.3754
390	12.5488
391	12.3872
392	12.2694
393	12.0194
394	12.2710
395	12.1574
396	12.2997
397	12.3864
398	12.5497
399	12.9731
400	11.9680
401	12.6599
402	12.9057
403	12.6843
404	13.1574
405	12.8451
406	12.3190
407	12.3535
408	12.8022
409	12.2652
410	12.2475
411	11.9949
412	11.7357
413	12.1852
414	11.7828
415	11.5278
416	11.6414
417	12.1835
418	11.7256
419	11.5042
420	11.8148
421	11.5547
422	12.2399
423	11.9907
424	11.8813
425	12.0623
426	12.1044
427	11.7938
428	11.5774
429	11.7761
430	11.6944
431	11.7130
432	11.5320
433	12.0640
434	11.8114
435	11.6288
436	11.8392
437	11.8460
438	11.7071
439	11.9369
440	11.6237
441	11.8906
442	11.6380
443	11.6305
444	11.9874
445	11.9394
446	12.0152
447	11.6052
448	11.9638
449	11.9040
450	11.4823
451	11.6936
452	11.8485
453	11.5690
454	11.5564
455	12.1684
456	11.8392
457	12.1246
458	11.9461
459	12.0724
460	11.7668
461	12.4958
462	12.7231
463	12.1347
464	12.7652
465	12.7643
466	12.7113
467	12.8266
468	13.1086
469	13.2306
470	12.7795
471	13.3283
472	13.3443
473	13.1221
474	13.7719
475	13.2828
476	13.6574
477	13.5648
478	14.5589
479	13.5109
480	13.3721
481	13.5168
482	13.7828
483	13.1246
484	12.9891
485	12.9630
486	12.9411
487	12.7896
488	12.2929
489	12.8914
490	12.5513
491	12.6347
492	12.8561
493	12.8712
494	12.5934
495	12.6742
496	13.0859
497	12.8519
498	12.6591
499	12.6608
500	12.2887
501	12.6204
502	12.1608
503	12.6103
504	12.3418
505	12.2340
506	12.1044
507	12.1675
508	12.1414
509	11.7492
510	12.3695
511	12.0042
512	12.0219
513	11.6305
514	12.2323
515	12.1431
516	11.6052
517	12.2037
518	12.2029
519	12.3796
520	12.3990
521	12.0303
522	12.0682
523	11.8283
524	11.4276
525	11.5951
526	11.6094
527	11.5421
528	11.9217
529	12.0379
530	12.1532
531	11.8956
532	11.8544
533	12.0564
534	11.4941
535	11.3670
536	11.3788
537	11.1431
538	10.7971
539	10.5379
540	10.3468
541	10.7736
542	10.6221
543	10.4596
544	10.6414
545	10.8165
546	10.6650
547	11.0008
548	10.9226
549	11.3123
550	10.9503
551	10.9646
552	10.8670
553	11.0589
554	10.7214
555	11.0244
556	11.0884
557	11.1237
558	10.8072
559	10.9874
560	11.0093
561	10.9276
562	10.5598
563	10.7256
564	10.2441
565	10.4470
566	10.0160
567	10.1524
568	9.9049
569	9.9714
570	9.6431
571	9.5816
572	9.8737
573	9.8249
574	9.6835
575	9.2921
576	9.3653
577	9.2172
578	9.2828
579	9.4537
580	9.2559
581	9.3695
582	8.9343
583	9.2433
584	8.9865
585	9.1019
586	8.7820
587	8.8636
588	9.1086
589	8.8215
590	8.9689
591	9.1675
592	8.8746
593	9.2189
594	9.0522
595	9.0682
596	8.9436
597	9.0640
598	8.7247
599	8.9663
600	8.5564
601	8.9697
602	8.6481
603	8.6650
604	8.7559
605	8.9251
606	8.9764
607	8.9907
608	9.2340
609	9.1810
610	9.1246
611	9.0859
612	8.7769
613	8.6995
614	9.2921
615	8.7963
616	9.1650
617	8.8426
618	9.2205
619	9.1717
620	8.8923
621	9.0362
622	8.7668
623	9.0421
624	8.8199
625	8.7391
626	9.1431
627	8.6271
628	8.8889
629	9.0741
630	8.9386
631	8.4487
632	8.6801
633	8.3258
634	8.3476
635	8.4848
636	8.8880
637	8.8519
638	8.6448
639	8.9251
640	8.9360
641	9.1970
642	9.7247
643	8.9958
644	9.2778
645	9.2845
646	9.3249
647	9.6473
648	9.8165
649	8.9386
650	9.0354
651	9.1145
652	9.0244
653	8.9192
654	8.8510
655	9.2416
656	8.7879
657	9.1582
658	8.7862
659	8.7029
660	8.5194
661	8.3392
662	8.3864
663	8.3586
664	8.1414
665	8.3662
666	8.1347
667	7.8965
668	8.0362
669	8.0572
670	8.1911
671	8.1801
672	8.2963
673	8.5488
674	8.6700
675	8.4865
676	8.4150
677	8.1667
678	8.5051
679	8.2845
680	8.0505
681	7.9916
682	7.9293
683	7.4520
684	6.9024
685	6.9116
686	6.9175
687	6.6928
688	6.7786
689	6.4697
690	6.8199
691	6.7668
692	6.6473
693	6.6305
694	6.6077
695	6.5539
696	6.5564
697	6.6641
698	6.7256
699	6.4327
700	6.5337
701	6.8157
702	6.5640
703	6.8215
704	6.8603
705	6.4815
706	6.6877
707	6.7828
708	6.9798
709	6.6591
710	7.0480
711	6.9024
712	6.9419
713	7.1448
714	6.9318
715	7.3754
716	7.1776
717	6.7736
718	7.0345
719	6.8577
720	7.2231
721	7.1911
722	7.1818
723	6.9958
724	6.8072
725	6.7736
726	6.9293
727	6.6768
728	6.6944
729	6.4747
730	6.5067
731	6.7231
732	6.6995
733	6.4714
734	6.5278
735	6.6448
736	6.7795
737	6.9562
738	6.9125
739	7.3418
740	7.2121
741	7.3418
742	7.4478
743	7.4419
744	7.6625
745	7.7374
746	7.5539
747	7.3788
748	6.7971
749	7.1751
750	6.8973
751	6.8418
752	7.0909
753	6.6591
754	6.9184
755	6.6313
756	6.5362
757	6.5909
758	6.7172
759	6.6355
760	6.8577
761	6.8535
762	7.2130
763	7.0084
764	6.7003
765	6.8670
766	6.7281
767	6.8847
768	6.8939
769	6.8754
770	7.0497
771	6.6364
772	6.7332
773	6.4301
774	6.5699
775	6.3670
776	6.2315
777	6.5093
778	6.4453
779	6.2609
780	6.8022
781	6.5051
782	7.0034
783	6.3468
784	6.5690
785	6.7172
786	6.7172
787	6.4461
788	6.6136
789	6.1726
790	6.1717
791	6.3923
792	6.2601
793	6.2003
794	6.1103
795	6.1448
796	6.4487
797	6.5269
798	6.5093
799	6.1221
800	6.1128
801	6.4175
802	6.1162
803	6.2837
804	6.1279
805	6.1532
806	6.4428
807	6.5093
808	6.1978
809	5.9882
810	6.0253
811	6.0926
812	5.8552
813	5.9680
814	5.9310
815	5.9874
816	6.1019
817	5.7845
818	5.7214
819	5.6044
820	5.5859
821	5.7980
822	5.5934
823	5.7652
824	5.5396
825	5.7264
826	5.9478
827	5.8215
828	6.1010
829	5.8266
830	5.8628
831	5.7012
832	5.5126
833	6.0480
834	5.5480
835	5.3729
836	5.6069
837	5.8771
838	5.8535
839	5.7416
840	5.6768
841	5.6145
842	5.7904
843	5.5042
844	5.8931
845	5.7727
846	5.8072
847	5.5387
848	5.5008
849	6.0640
850	5.3519
851	5.5976
852	5.6490
853	5.7071
854	5.5210
855	5.7121
856	5.8594
857	5.6498
858	5.5749
859	5.5488
860	5.6069
861	5.4874
862	5.6271
863	5.5025
864	5.6818
865	5.4301
866	5.7155
867	5.3190
868	5.3300
869	5.3392
870	5.3173
871	5.1153
872	5.2811
873	5.3274
874	5.4798
875	5.3603
876	5.5059
877	5.4175
878	5.2820
879	5.7769
880	5.2029
881	4.9377
882	5.0833
883	5.3586
884	5.1162
885	5.1650
886	5.0017
887	5.2365
888	5.1103
889	4.8224
890	4.8401
891	4.9520
892	4.6692
893	5.2685
894	4.9705
895	5.3779
896	5.3695
897	5.1995
898	5.0800
899	5.1827
900	4.9268
901	5.1919
902	5.1120
903	5.0732
904	4.9444
905	5.1886
906	5.4537
907	5.4722
908	5.7887
909	5.3283
910	5.0101
911	5.2096
