# Supplementary material for: Bicoid gradient formation mechanism and dynamics revealed by protein lifetime analysis
Source: Mol Syst Biol. 2018 Sep 4;14(9):e8355. doi: 10.15252/msb.20188355 (PMC6121778; doi:10.15252/msb.20188355)
Supplement: Supplementary file 7 — Source Data for Figure 5 [file MSB-14-e8355-s006.zip › figure5-data/quantification/Values_emb03_r_t18.txt]

0	32.1313
1	33.1633
2	32.0480
3	31.3737
4	31.5623
5	29.9916
6	28.8645
7	29.0185
8	29.3342
9	28.7635
10	27.0480
11	27.2037
12	26.4150
13	26.4588
14	25.2584
15	25.5168
16	24.1061
17	23.5985
18	25.3544
19	25.1052
20	25.2231
21	24.7290
22	24.4815
23	25.2761
24	24.7710
25	24.5699
26	24.4453
27	24.8460
28	25.2071
29	25.3468
30	26.1700
31	27.1162
32	27.1995
33	26.0051
34	24.9520
35	24.9604
36	24.0396
37	23.3872
38	24.0387
39	24.4444
40	23.7247
41	24.5421
42	25.3182
43	25.6726
44	26.3544
45	25.3864
46	25.2256
47	25.3695
48	25.0556
49	25.1953
50	24.7685
51	24.6557
52	23.0867
53	23.2466
54	23.0572
55	23.6237
56	23.1128
57	22.6481
58	22.0471
59	22.6103
60	22.1221
61	23.3316
62	23.5934
63	23.9579
64	24.6027
65	24.2205
66	24.2997
67	23.9470
68	23.8931
69	22.6557
70	22.0362
71	21.1120
72	20.7778
73	20.9966
74	20.2811
75	20.6667
76	20.5715
77	20.9899
78	21.6692
79	22.0429
80	22.2946
81	22.9478
82	21.9066
83	21.0000
84	21.3443
85	20.4924
86	21.1077
87	21.4377
88	20.9175
89	21.2803
90	20.7719
91	20.8485
92	21.0109
93	21.2256
94	20.5227
95	20.9411
96	20.4882
97	20.8931
98	21.5758
99	21.8695
100	21.9327
101	22.5657
102	23.7971
103	23.0934
104	23.3283
105	23.1877
106	23.4941
107	23.2904
108	22.5404
109	22.4478
110	21.6734
111	22.2820
112	22.3998
113	23.0404
114	22.4015
115	22.8552
116	23.0657
117	22.5934
118	22.6136
119	22.5581
120	22.3981
121	22.1742
122	21.6481
123	21.4057
124	21.2786
125	20.7668
126	21.2904
127	21.3628
128	20.6507
129	20.9924
130	21.1271
131	21.6153
132	21.8207
133	22.7416
134	22.8258
135	23.1406
136	23.0185
137	22.6296
138	22.9024
139	22.1204
140	21.8889
141	22.1035
142	20.9731
143	20.6591
144	21.2407
145	20.8274
146	21.1145
147	21.6894
148	21.5884
149	21.9655
150	22.3754
151	21.7382
152	22.9714
153	22.3325
154	22.2508
155	21.4588
156	21.6086
157	21.6507
158	21.2811
159	20.5968
160	21.0631
161	20.8451
162	21.1389
163	21.0168
164	20.9453
165	20.9301
166	20.8047
167	20.4731
168	21.1035
169	21.3645
170	21.3746
171	21.4234
172	20.9066
173	21.3737
174	20.3434
175	20.8392
176	21.0556
177	21.3923
178	21.5934
179	21.1221
180	20.6439
181	20.5084
182	21.1120
183	21.0362
184	20.6456
185	21.5396
186	21.0564
187	20.8695
188	20.8695
189	20.8460
190	20.1684
191	20.9646
192	20.1827
193	20.0295
194	19.5850
195	19.5505
196	20.0017
197	20.4554
198	20.4495
199	21.0505
200	21.0968
201	21.4495
202	21.2626
203	21.2357
204	21.1448
205	20.6978
206	19.6675
207	19.5918
208	19.1364
209	18.7037
210	18.0985
211	18.2769
212	19.2155
213	19.6128
214	20.1987
215	20.1406
216	20.8460
217	19.9234
218	20.0497
219	19.7214
220	19.4604
221	19.1448
222	18.5152
223	18.5093
224	18.2348
225	17.9756
226	17.9192
227	18.4857
228	18.7963
229	19.0732
230	20.4184
231	21.0581
232	20.6338
233	20.8131
234	20.9545
235	20.7719
236	20.4689
237	19.4234
238	19.2601
239	18.0025
240	17.2736
241	16.9411
242	16.0783
243	16.2811
244	16.6515
245	17.4411
246	18.1204
247	19.0000
248	19.4478
249	20.4411
250	20.2062
251	20.3712
252	20.4327
253	20.1465
254	19.7618
255	18.9646
256	18.6658
257	18.1077
258	18.1591
259	18.0673
260	18.2567
261	18.5000
262	18.7306
263	18.8704
264	19.0370
265	19.4596
266	19.6423
267	19.5396
268	19.4941
269	19.5227
270	19.3485
271	19.3056
272	19.3914
273	18.6717
274	18.0194
275	18.3165
276	17.8695
277	17.0362
278	16.9512
279	16.4891
280	16.6263
281	17.1246
282	17.4790
283	17.1742
284	17.7096
285	17.3577
286	17.9167
287	17.4234
288	17.7727
289	17.4310
290	17.3258
291	17.1212
292	16.2189
293	16.3274
294	16.4133
295	16.2458
296	16.3678
297	16.4411
298	16.3779
299	16.9520
300	17.2340
301	16.9529
302	17.2281
303	16.8981
304	16.5850
305	16.1549
306	16.4226
307	16.3047
308	16.1490
309	16.6490
310	16.2315
311	16.5581
312	16.8190
313	16.4714
314	16.5000
315	15.7391
316	16.3064
317	15.8864
318	16.2071
319	15.7668
320	15.6751
321	15.7912
322	15.5084
323	14.9705
324	14.9941
325	15.1759
326	15.7677
327	15.5547
328	15.7020
329	15.8939
330	15.9352
331	15.5606
332	15.2045
333	15.0000
334	14.5320
335	15.1515
336	14.3434
337	14.5556
338	14.2138
339	14.5101
340	14.4200
341	14.3838
342	14.4798
343	14.3114
344	14.4739
345	14.4242
346	14.1498
347	14.4747
348	14.1902
349	14.3897
350	14.1507
351	13.7256
352	13.9865
353	13.9680
354	14.1347
355	14.1995
356	14.3611
357	14.2643
358	14.7643
359	14.2433
360	14.2660
361	14.1582
362	14.6785
363	14.7517
364	14.6406
365	14.3308
366	14.3779
367	14.6919
368	14.7416
369	14.4209
370	14.4158
371	15.0564
372	14.4924
373	14.7559
374	14.9739
375	14.7660
376	14.8594
377	15.1684
378	14.2778
379	14.9537
380	14.7508
381	14.5901
382	14.3611
383	14.6456
384	14.4099
385	14.3779
386	14.2189
387	14.2290
388	14.3005
389	14.1801
390	14.2929
391	14.6094
392	14.1002
393	14.5867
394	14.3855
395	14.2357
396	14.4444
397	14.1490
398	14.8586
399	14.8308
400	14.0766
401	14.6751
402	14.7517
403	14.4958
404	14.4082
405	13.7786
406	13.8401
407	13.7113
408	14.2323
409	13.7803
410	13.6557
411	13.4360
412	13.9141
413	13.6254
414	13.7205
415	13.2652
416	13.5673
417	13.3165
418	13.0168
419	12.8569
420	13.2189
421	12.7071
422	12.5084
423	12.8451
424	12.8426
425	12.5581
426	12.9234
427	12.5968
428	12.9301
429	12.7054
430	12.7424
431	12.6633
432	12.4882
433	12.2374
434	12.1785
435	11.6944
436	12.0488
437	12.2138
438	12.1052
439	12.2778
440	12.1742
441	12.6768
442	12.1498
443	11.8157
444	11.9773
445	11.8098
446	11.3460
447	11.1633
448	11.5017
449	11.4941
450	10.8013
451	11.4790
452	11.7113
453	11.5985
454	11.3577
455	11.7096
456	11.6204
457	12.1599
458	11.2862
459	11.2138
460	11.6970
461	11.6549
462	11.6094
463	11.9621
464	12.1103
465	12.0463
466	11.9192
467	12.0530
468	11.7845
469	11.7803
470	11.2054
471	11.7475
472	11.6919
473	11.7466
474	11.8779
475	11.7929
476	11.9874
477	11.4226
478	13.0337
479	12.1776
480	12.4007
481	11.5269
482	12.3266
483	12.5513
484	12.2146
485	12.6473
486	12.0295
487	12.3510
488	11.9663
489	12.0993
490	11.7323
491	11.9621
492	11.8493
493	11.9007
494	11.6330
495	12.1246
496	12.0168
497	12.3998
498	12.3207
499	12.0715
500	12.2424
501	12.1902
502	11.9335
503	12.1852
504	12.1852
505	11.9268
506	11.7694
507	11.8232
508	12.1785
509	11.6919
510	11.8670
511	11.7062
512	11.7298
513	11.5177
514	11.8359
515	11.4024
516	11.5253
517	11.4630
518	11.4571
519	11.8291
520	11.5168
521	11.5800
522	11.7332
523	11.3232
524	11.2256
525	10.9444
526	11.4108
527	10.7180
528	11.4057
529	11.2231
530	11.5109
531	11.0581
532	10.5539
533	10.9773
534	10.7668
535	10.2980
536	10.4933
537	10.4293
538	10.4436
539	10.8300
540	10.3258
541	10.8493
542	10.6145
543	10.0749
544	10.1886
545	10.0236
546	10.3468
547	10.1566
548	10.4848
549	10.1061
550	10.1768
551	10.5749
552	10.0177
553	10.0766
554	10.0480
555	10.0042
556	10.3678
557	9.9200
558	9.9832
559	10.3418
560	10.5135
561	10.6633
562	10.4764
563	10.7635
564	10.6061
565	10.9444
566	10.5126
567	10.7736
568	10.3022
569	10.2576
570	10.1162
571	10.0589
572	9.7130
573	10.1625
574	9.6566
575	9.3089
576	9.2635
577	8.9992
578	9.2306
579	9.1599
580	9.1919
581	9.3535
582	9.0631
583	8.8173
584	8.9596
585	9.1170
586	9.1448
587	8.8813
588	9.0951
589	8.7256
590	8.8746
591	8.9242
592	8.8207
593	9.0295
594	9.1279
595	8.7130
596	9.0993
597	8.9857
598	9.2845
599	8.9798
600	8.7938
601	8.8973
602	8.7618
603	8.8864
604	8.9545
605	9.1692
606	8.9823
607	9.2702
608	9.2458
609	9.0564
610	8.7542
611	8.6204
612	8.8274
613	8.6801
614	8.5951
615	8.6785
616	8.7551
617	9.1944
618	9.2104
619	9.2079
620	9.1077
621	9.0227
622	9.1852
623	8.7727
624	8.7837
625	9.1221
626	8.8502
627	9.0387
628	8.9714
629	8.9411
630	9.0547
631	9.1456
632	9.0673
633	8.5539
634	8.5244
635	9.2315
636	8.8485
637	9.0833
638	8.8367
639	9.2912
640	9.1650
641	9.7609
642	9.4386
643	9.3872
644	8.8897
645	9.0059
646	8.4731
647	8.5657
648	8.5328
649	8.1827
650	8.4630
651	8.7803
652	8.4150
653	8.5606
654	8.1111
655	8.3350
656	8.1928
657	8.1987
658	7.9680
659	7.9066
660	7.9579
661	8.1970
662	8.5219
663	8.3342
664	8.5042
665	8.4731
666	8.6330
667	8.4192
668	8.6641
669	8.5985
670	8.2551
671	8.1170
672	7.9133
673	7.6456
674	7.4369
675	7.5093
676	7.5034
677	7.1995
678	7.2719
679	7.2988
680	7.1759
681	6.9537
682	7.0993
683	7.0766
684	6.9268
685	7.1928
686	7.0168
687	7.2904
688	7.2382
689	7.3308
690	7.3771
691	7.2399
692	6.9588
693	7.1928
694	7.4057
695	7.2433
696	7.3308
697	7.0951
698	7.4386
699	7.3838
700	7.7113
701	7.3030
702	7.2054
703	7.1700
704	7.1869
705	7.0572
706	7.0261
707	7.1835
708	7.0884
709	7.1852
710	7.3628
711	7.0665
712	7.0926
713	7.1187
714	6.9891
715	7.1768
716	7.2062
717	6.7551
718	7.0387
719	6.8535
720	6.5665
721	6.6212
722	6.6894
723	6.7601
724	6.6869
725	6.8005
726	6.8990
727	6.6827
728	6.8897
729	6.6549
730	6.8266
731	6.7247
732	6.7921
733	6.5892
734	6.3291
735	6.6498
736	6.7719
737	6.6347
738	6.9655
739	7.4731
740	6.8687
741	7.1911
742	7.3611
743	7.5665
744	7.4428
745	7.7441
746	7.4184
747	6.9840
748	6.9571
749	7.0766
750	6.7197
751	6.5202
752	6.9150
753	7.1987
754	6.9200
755	7.2887
756	7.3906
757	7.3712
758	7.2845
759	7.1852
760	7.5816
761	7.4057
762	7.8914
763	7.4158
764	7.5438
765	7.7222
766	7.1111
767	7.6086
768	7.1742
769	7.2029
770	6.8493
771	6.7348
772	6.6027
773	6.1322
774	6.3645
775	6.6027
776	6.1869
777	6.5118
778	6.7205
779	6.5227
780	6.6178
781	6.5118
782	6.6742
783	6.2003
784	6.3687
785	6.3771
786	6.4276
787	6.4697
788	6.3047
789	6.1759
790	5.8342
791	5.8897
792	6.0337
793	6.0808
794	6.5665
795	6.1448
796	6.2231
797	6.3990
798	6.2896
799	6.2306
800	6.0446
801	6.2929
802	6.3291
803	6.1970
804	6.2424
805	5.8527
806	5.9756
807	6.1019
808	5.7340
809	5.6641
810	5.7012
811	5.9773
812	5.9966
813	5.9537
814	6.2096
815	6.2997
816	6.4722
817	6.1650
818	6.3754
819	6.5421
820	6.3460
821	6.1768
822	6.4343
823	6.1574
824	6.1776
825	6.2189
826	6.3594
827	6.1793
828	6.1633
829	5.9049
830	5.6987
831	6.0345
832	5.8822
833	6.5631
834	6.3072
835	6.1742
836	6.2694
837	5.9874
838	5.8426
839	5.8157
840	5.8813
841	5.7702
842	5.5934
843	5.6481
844	5.6439
845	5.8712
846	5.5943
847	5.3729
848	5.5160
849	6.0244
850	5.8148
851	5.3241
852	5.2542
853	4.9301
854	5.1709
855	5.1768
856	5.6086
857	5.2576
858	5.3746
859	5.1894
860	5.6136
861	5.0867
862	5.2054
863	5.2576
864	4.9200
865	5.1515
866	5.2929
867	5.0286
868	5.3923
869	5.2786
870	5.0446
871	5.0564
872	4.9714
873	5.2079
874	5.0943
875	5.2348
876	5.3173
877	5.0926
878	4.8325
879	5.0892
880	4.9141
881	4.9419
882	4.8754
883	5.3569
884	4.9731
885	5.1970
886	5.3182
887	5.1229
888	4.9604
889	5.0875
890	4.7921
891	4.8594
892	4.9327
893	5.2854
894	5.0236
895	5.2441
896	5.3005
897	5.6709
898	5.3030
899	5.5749
900	5.3939
901	5.4327
902	5.2054
903	5.3300
904	5.4133
905	5.5295
906	5.7449
907	5.4335
908	5.6044
909	5.2357
910	5.2012
911	4.6162
