# Supplementary material for: Bicoid gradient formation mechanism and dynamics revealed by protein lifetime analysis
Source: Mol Syst Biol. 2018 Sep 4;14(9):e8355. doi: 10.15252/msb.20188355 (PMC6121778; doi:10.15252/msb.20188355)
Supplement: Supplementary file 7 — Source Data for Figure 5 [file MSB-14-e8355-s006.zip › figure5-data/quantification/Values_emb03_r_t19.txt]

0	34.7146
1	35.3636
2	34.6684
3	34.7458
4	34.5968
5	34.4882
6	33.2155
7	34.0901
8	33.2348
9	31.9057
10	31.0513
11	30.5311
12	30.3864
13	30.9310
14	30.1347
15	29.9419
16	29.8123
17	29.7045
18	29.7290
19	29.4520
20	29.6953
21	29.2045
22	29.1919
23	29.8081
24	29.1692
25	29.1515
26	28.7214
27	29.4882
28	29.4621
29	30.0707
30	30.2626
31	30.3535
32	29.6052
33	28.8746
34	29.0850
35	28.0135
36	26.9259
37	26.7786
38	27.5295
39	28.0943
40	28.1448
41	29.3981
42	30.3855
43	30.2500
44	31.0732
45	29.4133
46	29.4082
47	29.2753
48	27.6254
49	27.9958
50	27.4832
51	26.9512
52	26.3577
53	26.0244
54	26.6936
55	26.2391
56	26.2247
57	26.2037
58	26.1355
59	26.3796
60	25.6717
61	26.3123
62	26.7298
63	27.1229
64	26.1835
65	25.9747
66	25.6717
67	25.4360
68	24.8199
69	24.3460
70	23.6860
71	23.8266
72	24.6667
73	25.0488
74	24.9301
75	25.3779
76	25.3956
77	25.1860
78	25.1077
79	24.7551
80	24.6263
81	24.9680
82	24.6599
83	24.6431
84	24.9049
85	24.0884
86	24.5244
87	24.0547
88	23.9125
89	24.6162
90	24.3224
91	23.6759
92	24.8662
93	24.7534
94	25.0547
95	24.9638
96	25.2071
97	25.0480
98	25.3939
99	25.4301
100	25.4520
101	25.5227
102	26.0648
103	25.2980
104	24.8670
105	25.1490
106	24.8316
107	24.2391
108	24.6650
109	24.2753
110	24.5657
111	24.6574
112	25.0505
113	25.7719
114	25.8039
115	26.1305
116	25.5429
117	25.2652
118	25.9571
119	25.4360
120	25.2357
121	25.8552
122	25.1860
123	24.7323
124	25.0135
125	24.5842
126	24.4360
127	24.7239
128	24.2391
129	24.0067
130	24.6439
131	24.5261
132	24.5934
133	24.8586
134	24.3678
135	24.3544
136	24.6574
137	24.6843
138	25.3485
139	24.2971
140	24.3914
141	24.0918
142	24.2879
143	24.0177
144	24.6498
145	24.8948
146	25.0875
147	24.6010
148	24.9251
149	24.8325
150	24.7222
151	24.2828
152	24.0396
153	24.0093
154	24.2988
155	23.4739
156	23.7281
157	22.8258
158	23.3872
159	22.7441
160	23.2365
161	23.8485
162	24.0614
163	24.4495
164	23.9840
165	24.0892
166	24.7786
167	24.4722
168	24.0278
169	24.4461
170	23.7542
171	24.1667
172	23.9899
173	23.8948
174	24.0354
175	23.3872
176	23.9495
177	24.4082
178	24.0724
179	23.9032
180	23.8830
181	23.8754
182	23.6549
183	23.2071
184	24.0859
185	23.3880
186	23.3653
187	23.3005
188	23.4604
189	23.3173
190	22.9874
191	22.9604
192	22.3064
193	22.4184
194	22.3350
195	22.6254
196	23.3375
197	23.7222
198	23.3906
199	23.1759
200	23.4487
201	23.4057
202	23.2121
203	23.1364
204	22.1052
205	22.3830
206	21.9369
207	22.0918
208	21.6582
209	21.9571
210	22.0446
211	22.3367
212	22.3830
213	23.3527
214	23.3662
215	22.3232
216	22.5732
217	22.2584
218	22.0581
219	21.8207
220	21.1128
221	21.0581
222	20.5261
223	20.3763
224	20.4689
225	20.5387
226	20.6801
227	21.5051
228	21.5370
229	21.9032
230	22.1835
231	22.7870
232	22.3106
233	22.5909
234	22.2163
235	21.8737
236	21.6692
237	21.0143
238	20.9217
239	20.8872
240	20.2837
241	20.2727
242	20.1515
243	20.6162
244	20.5354
245	21.0859
246	20.8510
247	21.7062
248	21.7391
249	21.8906
250	21.6726
251	21.9697
252	21.7828
253	22.1322
254	21.4579
255	20.6793
256	20.6347
257	20.3813
258	20.2062
259	20.1734
260	20.1818
261	20.1347
262	20.5816
263	20.5884
264	20.8687
265	21.1010
266	21.3636
267	21.6204
268	21.2138
269	21.5236
270	21.0152
271	20.7483
272	20.3527
273	20.3157
274	20.2988
275	20.1002
276	19.8367
277	19.6919
278	19.5042
279	19.4343
280	19.3914
281	19.4790
282	19.5589
283	19.6616
284	19.9571
285	19.3064
286	20.0825
287	19.2786
288	19.8443
289	19.5379
290	19.2626
291	19.4680
292	18.8721
293	18.9428
294	18.8342
295	18.3039
296	18.4798
297	18.8114
298	18.7012
299	19.1002
300	18.7054
301	18.9318
302	19.2567
303	18.8746
304	18.4579
305	18.5000
306	18.2626
307	18.3123
308	18.2088
309	17.9966
310	18.1524
311	18.0219
312	18.2306
313	18.2643
314	18.3763
315	17.6835
316	17.7719
317	17.3056
318	17.6869
319	17.1953
320	16.6692
321	17.4966
322	17.3165
323	17.6254
324	17.1616
325	17.5244
326	17.8611
327	17.5682
328	17.0816
329	17.0909
330	16.5051
331	16.3897
332	16.5354
333	16.4537
334	16.2323
335	16.5850
336	15.6641
337	15.7719
338	16.0943
339	16.1271
340	16.1204
341	16.0126
342	15.5640
343	16.0741
344	15.7256
345	15.4259
346	15.5993
347	15.9958
348	15.4992
349	15.4907
350	15.3047
351	15.7071
352	15.8114
353	15.7660
354	15.6288
355	15.7677
356	15.7332
357	15.9588
358	15.9705
359	15.4840
360	16.2500
361	15.8561
362	16.1120
363	16.3140
364	16.2382
365	16.3771
366	16.1439
367	16.4630
368	16.7247
369	16.7677
370	16.2172
371	16.6860
372	16.1978
373	16.4066
374	16.3796
375	16.6709
376	16.3796
377	16.4520
378	16.2677
379	16.3670
380	16.2820
381	16.1069
382	15.7348
383	15.9731
384	16.1902
385	16.4411
386	15.4638
387	16.0370
388	16.2483
389	15.8729
390	16.1692
391	15.7323
392	15.4040
393	15.9310
394	15.8392
395	15.9259
396	15.3830
397	15.7643
398	15.8300
399	15.9141
400	15.5034
401	15.6751
402	15.7416
403	15.0572
404	15.6305
405	14.9444
406	14.8502
407	15.1279
408	15.0749
409	15.0303
410	15.1852
411	14.8973
412	14.8956
413	15.2045
414	14.7231
415	14.9276
416	15.0951
417	14.8923
418	14.4798
419	14.6650
420	14.5076
421	14.2441
422	13.9554
423	14.1625
424	13.9865
425	14.0859
426	13.8636
427	14.1886
428	13.9436
429	13.5067
430	13.9596
431	14.0572
432	13.2912
433	13.5816
434	13.7929
435	13.1389
436	13.4125
437	13.5387
438	12.9167
439	13.2660
440	13.0732
441	13.3956
442	12.9091
443	12.8662
444	12.9049
445	12.6069
446	12.7946
447	12.2643
448	12.2458
449	12.3577
450	12.0261
451	11.8190
452	12.3948
453	12.7921
454	12.6178
455	12.5025
456	12.4057
457	12.7492
458	12.2955
459	12.5143
460	12.5539
461	12.5194
462	12.6204
463	12.6591
464	13.0185
465	12.6961
466	12.7854
467	12.7466
468	12.4882
469	12.6633
470	11.9116
471	12.5808
472	12.5892
473	12.8460
474	12.6810
475	12.4470
476	12.7180
477	11.8620
478	12.9091
479	12.5067
480	12.4630
481	12.2820
482	12.3569
483	12.4259
484	12.8375
485	12.7020
486	12.6776
487	12.6313
488	12.2475
489	12.8300
490	12.3889
491	12.6322
492	12.2483
493	11.9714
494	11.9487
495	12.0269
496	12.3241
497	12.4495
498	12.8047
499	12.4545
500	12.1759
501	12.4731
502	12.4731
503	12.2811
504	12.3830
505	12.3106
506	12.2887
507	11.9773
508	11.8527
509	11.6684
510	11.6094
511	11.7601
512	11.8165
513	11.6650
514	11.6961
515	11.3375
516	11.9764
517	11.6120
518	11.7828
519	12.0901
520	11.5673
521	11.4604
522	12.0345
523	11.8754
524	12.0025
525	11.9941
526	11.7029
527	11.4891
528	11.7912
529	11.5463
530	11.5631
531	11.2677
532	10.9848
533	11.2727
534	11.0101
535	10.8207
536	11.1759
537	10.9377
538	10.8131
539	10.9116
540	10.7769
541	11.0707
542	11.0825
543	10.6103
544	11.0833
545	10.4184
546	10.2870
547	10.2534
548	10.4411
549	10.4301
550	10.4184
551	10.7416
552	10.6010
553	10.8022
554	10.5219
555	10.5859
556	10.7929
557	10.5379
558	10.4537
559	10.8838
560	10.9891
561	11.2971
562	11.2626
563	11.4621
564	11.0135
565	11.6481
566	10.8401
567	10.6355
568	10.0202
569	9.9318
570	9.8956
571	10.0008
572	9.7828
573	9.9259
574	9.6734
575	9.6204
576	9.5884
577	9.1877
578	9.6473
579	9.4512
580	9.1894
581	9.3594
582	9.3114
583	8.9091
584	8.9276
585	9.1212
586	9.0699
587	8.8426
588	8.8998
589	9.1035
590	8.9242
591	9.2290
592	9.3779
593	9.4815
594	9.2786
595	9.3687
596	9.1818
597	9.5362
598	9.4066
599	9.1869
600	8.7609
601	8.9074
602	8.9613
603	8.8123
604	8.9924
605	8.7811
606	8.8249
607	8.9790
608	9.1776
609	9.2332
610	8.8241
611	9.0614
612	9.0362
613	8.5943
614	8.8493
615	8.8552
616	8.7854
617	8.6271
618	8.8215
619	8.7357
620	8.4133
621	8.4453
622	8.3847
623	8.9318
624	8.6515
625	8.7306
626	9.0471
627	9.0109
628	9.1431
629	8.7340
630	9.2492
631	9.2845
632	8.7879
633	9.0657
634	8.4049
635	9.0093
636	8.9832
637	9.2601
638	8.9411
639	9.2348
640	8.9773
641	9.1785
642	9.1212
643	8.8308
644	8.5093
645	8.5513
646	7.9495
647	8.6204
648	8.2584
649	8.1633
650	8.1625
651	8.3965
652	8.1902
653	8.0884
654	8.0673
655	7.8207
656	8.3426
657	8.2029
658	7.8880
659	7.8653
660	7.6473
661	7.9402
662	7.8897
663	7.9916
664	7.7584
665	8.0177
666	8.2921
667	7.9840
668	8.0648
669	8.0404
670	7.8805
671	8.0867
672	8.2264
673	7.4941
674	7.3645
675	7.2340
676	7.2315
677	7.3157
678	7.2416
679	7.2811
680	7.4731
681	7.3089
682	6.8763
683	7.2146
684	7.0017
685	7.0791
686	7.0135
687	7.0059
688	6.6650
689	6.6338
690	7.0783
691	7.0631
692	7.1145
693	7.2079
694	7.2003
695	7.1692
696	7.3401
697	7.0379
698	7.3460
699	7.1263
700	7.3906
701	7.1919
702	6.5648
703	6.7727
704	6.5791
705	6.6288
706	6.6860
707	6.5631
708	6.7079
709	6.7340
710	6.6035
711	6.6675
712	6.5572
713	6.7845
714	6.7416
715	6.8392
716	6.8628
717	6.4108
718	6.5791
719	6.3350
720	6.3687
721	6.5438
722	6.3771
723	6.4874
724	6.7870
725	6.7003
726	6.5926
727	6.5976
728	6.4184
729	6.5404
730	6.4588
731	6.5034
732	6.2323
733	6.4613
734	6.1616
735	6.5791
736	6.4310
737	6.8956
738	6.6035
739	6.5766
740	6.5758
741	6.7879
742	6.7517
743	6.6111
744	6.5901
745	6.6397
746	6.5429
747	6.5017
748	6.2702
749	6.2399
750	6.4554
751	6.1793
752	6.4327
753	6.5412
754	6.6263
755	6.6347
756	6.5269
757	6.5227
758	6.5614
759	6.2088
760	6.4949
761	6.5901
762	6.6052
763	6.5236
764	6.1364
765	6.7710
766	6.5530
767	6.7820
768	6.6178
769	6.3460
770	6.5690
771	6.6414
772	6.2626
773	6.1953
774	6.1145
775	6.2315
776	6.1540
777	6.4150
778	6.1237
779	5.8956
780	6.0446
781	6.2062
782	6.4907
783	6.2088
784	6.1431
785	6.2239
786	6.2424
787	6.0892
788	6.0859
789	5.9141
790	5.8712
791	5.5581
792	6.0067
793	5.7348
794	5.6759
795	5.8081
796	5.6263
797	5.6364
798	5.6498
799	5.4057
800	5.5648
801	5.7601
802	5.6313
803	5.7146
804	5.6355
805	5.5951
806	6.1465
807	5.7045
808	5.6498
809	5.5396
810	5.6128
811	5.6145
812	5.5850
813	5.4781
814	6.0446
815	5.7837
816	5.9049
817	6.0177
818	5.9495
819	6.0152
820	5.7374
821	6.0572
822	5.8721
823	5.7054
824	5.5741
825	5.5741
826	5.6052
827	5.8493
828	5.3847
829	5.6086
830	5.3081
831	5.5985
832	5.5118
833	5.8796
834	5.6414
835	5.7534
836	6.0160
837	5.8779
838	5.7938
839	5.5833
840	5.4983
841	5.8308
842	5.5101
843	5.2576
844	5.2811
845	5.7862
846	5.5059
847	5.0059
848	4.8897
849	5.6650
850	5.3232
851	5.3224
852	5.4066
853	5.3258
854	5.0673
855	5.1524
856	4.9958
857	5.1364
858	4.9798
859	5.3300
860	5.0976
861	4.9066
862	5.0968
863	5.1136
864	5.2727
865	5.1145
866	5.0396
867	4.9478
868	4.8956
869	4.7567
870	4.5210
871	5.0370
872	4.6692
873	5.0227
874	4.6498
875	4.9024
876	5.0219
877	4.8687
878	4.7921
879	4.9175
880	4.7037
881	4.2029
882	4.5446
883	4.4402
884	4.7921
885	4.9554
886	4.6002
887	4.7508
888	4.8030
889	4.6212
890	4.6330
891	4.8897
892	4.7449
893	5.2088
894	4.8889
895	4.8418
896	5.0042
897	5.0623
898	5.1439
899	5.4015
900	5.1044
901	4.9512
902	4.8098
903	4.7719
904	5.2534
905	5.0505
906	5.0657
907	5.0976
908	5.0968
909	4.7786
910	4.5665
911	4.3283
