# Supplementary material for: Bicoid gradient formation mechanism and dynamics revealed by protein lifetime analysis
Source: Mol Syst Biol. 2018 Sep 4;14(9):e8355. doi: 10.15252/msb.20188355 (PMC6121778; doi:10.15252/msb.20188355)
Supplement: Supplementary file 7 — Source Data for Figure 5 [file MSB-14-e8355-s006.zip › figure5-data/quantification/Values_emb03_r_t20.txt]

0	36.8855
1	37.1902
2	36.0800
3	35.5194
4	35.8990
5	35.5438
6	33.4798
7	33.3561
8	33.4495
9	32.8249
10	32.3030
11	32.5488
12	33.0699
13	33.1557
14	32.9848
15	32.8872
16	32.5160
17	30.8072
18	30.6911
19	30.8401
20	30.2971
21	30.1347
22	30.4116
23	30.7231
24	30.1801
25	30.5152
26	30.0177
27	30.5892
28	30.2660
29	29.8350
30	29.1928
31	29.8375
32	29.8754
33	30.0673
34	29.6414
35	28.2896
36	28.6953
37	28.9874
38	29.7441
39	29.8897
40	29.2003
41	29.7534
42	30.0000
43	29.0884
44	29.1271
45	28.8872
46	28.8653
47	28.7239
48	29.3005
49	29.0042
50	28.6035
51	28.4705
52	28.7205
53	28.3148
54	28.9108
55	28.2264
56	28.3047
57	28.0581
58	27.8274
59	28.0143
60	27.6229
61	27.6397
62	27.3106
63	27.0067
64	26.2609
65	26.5589
66	26.6035
67	25.9949
68	26.9571
69	25.4731
70	26.6894
71	26.4108
72	26.9613
73	27.4857
74	27.1237
75	27.5657
76	27.1052
77	26.5724
78	26.5648
79	26.1650
80	25.4840
81	25.7685
82	24.6473
83	24.8721
84	24.7054
85	25.0455
86	24.8249
87	24.5774
88	25.3670
89	25.7062
90	25.7837
91	25.7652
92	25.2062
93	25.8779
94	25.6397
95	25.8308
96	26.1692
97	25.2971
98	25.4545
99	25.2365
100	25.0303
101	25.1145
102	25.3653
103	24.9259
104	25.0269
105	24.5025
106	25.1128
107	24.5993
108	24.0766
109	25.4646
110	25.1094
111	25.0008
112	25.8855
113	25.7180
114	25.7281
115	25.5253
116	24.9747
117	25.3215
118	24.8333
119	25.0926
120	25.2921
121	25.3704
122	25.8300
123	25.0926
124	25.1734
125	25.2828
126	24.9428
127	24.8603
128	24.2374
129	23.2677
130	24.1852
131	24.0715
132	24.5118
133	24.3746
134	23.9630
135	24.0160
136	24.6330
137	25.1549
138	25.4562
139	25.2904
140	25.2820
141	25.6094
142	25.0699
143	24.9806
144	25.5345
145	25.4436
146	25.6675
147	25.1717
148	24.9175
149	24.5455
150	24.0438
151	24.3089
152	24.0892
153	23.8367
154	24.1170
155	24.0219
156	24.6120
157	24.3291
158	24.9082
159	24.3678
160	24.3241
161	24.0328
162	24.1338
163	24.5867
164	24.2727
165	24.3670
166	24.6860
167	24.2845
168	24.4680
169	24.2113
170	24.3165
171	24.6768
172	24.2778
173	24.7012
174	24.1061
175	23.7416
176	24.3805
177	23.9571
178	24.2264
179	24.0210
180	23.7576
181	23.8081
182	23.8998
183	23.5859
184	23.3308
185	23.5556
186	23.1338
187	22.9655
188	23.4638
189	23.3973
190	23.9158
191	23.7062
192	24.2239
193	24.0505
194	24.1380
195	24.0488
196	23.6237
197	23.5715
198	23.1313
199	23.1532
200	22.0766
201	22.6330
202	22.2660
203	22.0101
204	21.7365
205	22.3788
206	22.6574
207	23.5059
208	23.0101
209	23.3140
210	23.2365
211	23.0825
212	22.2037
213	22.3561
214	21.7424
215	21.6768
216	21.3030
217	21.2231
218	21.3645
219	21.3460
220	20.9848
221	21.3316
222	21.3123
223	22.0421
224	22.1372
225	22.3291
226	22.1919
227	22.6322
228	22.4301
229	22.1019
230	21.8401
231	22.0051
232	21.0034
233	20.9242
234	20.8157
235	20.6507
236	20.3678
237	20.2104
238	21.0657
239	21.0051
240	21.5783
241	22.0825
242	21.9192
243	22.2424
244	22.3973
245	22.2483
246	21.4975
247	21.6221
248	21.1532
249	21.2197
250	20.7971
251	20.8636
252	20.4630
253	20.8106
254	20.9722
255	20.9933
256	20.9756
257	21.1650
258	21.4975
259	21.5926
260	21.9108
261	21.8173
262	21.8224
263	21.5210
264	21.3409
265	21.7769
266	21.0614
267	21.1322
268	20.5109
269	20.6793
270	19.9116
271	20.3384
272	19.5194
273	19.7088
274	19.9663
275	19.9545
276	19.9369
277	19.8215
278	20.2290
279	20.1557
280	19.6490
281	19.5766
282	19.8030
283	19.4428
284	19.5631
285	19.3249
286	18.8981
287	18.5758
288	19.3056
289	19.1002
290	19.4428
291	19.5631
292	19.1768
293	19.1279
294	18.9234
295	19.2449
296	19.3687
297	19.6700
298	19.2071
299	19.5286
300	18.5825
301	18.5446
302	19.1237
303	18.6347
304	18.6591
305	18.1886
306	18.2811
307	18.6364
308	18.5320
309	18.4419
310	18.1212
311	18.1902
312	18.0926
313	18.1145
314	18.2837
315	17.6902
316	17.9369
317	18.3519
318	17.7340
319	17.7997
320	17.7433
321	17.5067
322	17.3005
323	17.0303
324	17.2862
325	17.2315
326	17.4638
327	16.9411
328	17.1515
329	16.8207
330	16.7441
331	16.2584
332	16.5109
333	15.9394
334	16.4419
335	16.9150
336	15.9949
337	16.0556
338	16.0328
339	16.1481
340	15.7988
341	16.3375
342	15.5640
343	15.7643
344	15.7348
345	15.8190
346	16.0194
347	15.8460
348	15.7660
349	15.9747
350	15.7862
351	15.6313
352	15.7214
353	15.8636
354	15.8914
355	15.7744
356	15.9167
357	15.9621
358	15.7256
359	15.8106
360	15.9150
361	16.1481
362	16.2012
363	16.3106
364	16.2609
365	16.0387
366	15.8906
367	16.2601
368	15.7407
369	15.5699
370	16.0572
371	15.9949
372	15.9276
373	16.3805
374	15.7837
375	16.1448
376	15.7062
377	16.1717
378	16.2820
379	16.2761
380	16.4874
381	15.9251
382	16.0126
383	16.0648
384	15.4832
385	15.7694
386	15.2449
387	15.2374
388	15.6397
389	15.3232
390	15.6027
391	15.4461
392	15.0429
393	15.5269
394	15.9343
395	15.5581
396	15.8241
397	15.6658
398	15.7980
399	15.5076
400	14.5480
401	15.3056
402	15.2020
403	14.8880
404	14.4495
405	15.0960
406	14.4091
407	14.5034
408	15.4369
409	14.6625
410	15.1742
411	14.7441
412	14.9638
413	14.6928
414	14.2214
415	14.3998
416	14.4571
417	14.5168
418	14.5396
419	14.4184
420	14.3451
421	13.8763
422	14.0337
423	14.1322
424	14.0202
425	13.7609
426	14.1330
427	13.7828
428	13.7332
429	13.5438
430	13.6557
431	13.7761
432	13.7963
433	14.0017
434	13.4966
435	13.0067
436	13.4823
437	13.1869
438	13.1456
439	13.1557
440	12.8990
441	13.1978
442	12.8131
443	12.7492
444	12.8653
445	12.6540
446	12.3325
447	12.3796
448	12.4377
449	12.5135
450	12.1961
451	12.2458
452	12.6978
453	12.5800
454	12.6136
455	12.2601
456	12.4537
457	12.6481
458	12.2727
459	12.0000
460	12.2896
461	12.4428
462	12.5387
463	12.3830
464	12.6793
465	12.5236
466	12.5673
467	12.6052
468	12.5480
469	12.8232
470	12.1094
471	12.5623
472	12.3005
473	12.4848
474	12.4470
475	12.4596
476	12.4150
477	12.3106
478	13.4495
479	13.0960
480	12.6818
481	12.5278
482	12.9924
483	12.3973
484	12.2677
485	12.9764
486	12.4916
487	12.2045
488	11.7146
489	12.0278
490	12.2938
491	12.2433
492	12.4259
493	12.3274
494	12.4621
495	12.3687
496	12.4773
497	12.9874
498	12.9596
499	12.8291
500	12.6481
501	12.4781
502	12.5943
503	12.1751
504	12.6212
505	12.5202
506	11.9537
507	11.9764
508	11.9857
509	11.7407
510	11.7029
511	11.8603
512	11.5665
513	11.4773
514	11.5421
515	11.8561
516	11.8796
517	11.6103
518	11.6524
519	11.6709
520	11.1490
521	11.2997
522	11.9024
523	11.5724
524	11.7029
525	11.8258
526	11.7955
527	11.4150
528	11.4579
529	11.0960
530	11.3914
531	10.9150
532	10.6498
533	10.3544
534	10.4049
535	10.3434
536	10.3847
537	10.1995
538	10.4234
539	10.7096
540	10.2828
541	10.8123
542	11.0842
543	10.9907
544	10.7677
545	10.4402
546	10.7407
547	10.4579
548	10.2668
549	10.5547
550	10.2441
551	10.6052
552	10.0598
553	10.4537
554	10.2290
555	10.0589
556	10.0446
557	9.9756
558	10.1776
559	10.2231
560	10.0631
561	10.5497
562	10.4032
563	10.6591
564	10.0160
565	10.2820
566	10.1296
567	10.0404
568	9.7601
569	9.6532
570	9.6010
571	9.2290
572	9.4621
573	9.5918
574	9.2239
575	9.3300
576	9.2155
577	9.3401
578	9.5513
579	9.2946
580	9.3199
581	9.2104
582	9.2281
583	8.5463
584	9.0513
585	8.9015
586	8.8157
587	8.9015
588	8.9040
589	9.0631
590	8.9823
591	8.9588
592	8.8813
593	9.2635
594	9.3645
595	9.1279
596	9.2088
597	9.4924
598	9.2113
599	9.1549
600	9.1793
601	9.1524
602	8.7845
603	8.6515
604	8.9167
605	8.7155
606	8.9335
607	8.8182
608	8.9588
609	8.7205
610	8.6347
611	8.6002
612	8.5892
613	8.7306
614	8.6389
615	8.9461
616	8.3628
617	8.4184
618	8.8316
619	8.7104
620	8.4545
621	8.4933
622	8.6650
623	8.2854
624	8.1843
625	8.4638
626	8.5783
627	8.8620
628	9.0732
629	8.7163
630	8.9697
631	8.9899
632	9.0673
633	9.1902
634	9.3190
635	9.2290
636	9.0783
637	9.3426
638	8.6759
639	8.8544
640	8.6162
641	9.0025
642	8.5690
643	8.6877
644	8.2180
645	8.3418
646	8.1077
647	8.3594
648	8.3771
649	7.7626
650	8.1002
651	8.4226
652	7.7904
653	7.8569
654	7.9192
655	7.3939
656	8.0471
657	7.5901
658	7.7214
659	7.7399
660	7.7029
661	7.6734
662	7.8359
663	7.7997
664	7.8805
665	7.7399
666	7.7113
667	8.0673
668	7.8906
669	7.8316
670	7.9150
671	7.2963
672	7.7416
673	7.2062
674	7.2205
675	7.1153
676	7.1431
677	7.0833
678	7.1195
679	7.0034
680	7.3822
681	7.3350
682	6.9520
683	6.9242
684	6.9116
685	7.3316
686	7.2281
687	6.6658
688	6.5842
689	6.5598
690	6.9259
691	6.9402
692	6.6944
693	6.9924
694	6.9074
695	6.7904
696	6.8274
697	6.9192
698	6.6599
699	6.8577
700	7.2214
701	6.8939
702	6.8510
703	6.8847
704	6.5951
705	6.3948
706	6.5985
707	6.5354
708	6.5715
709	6.4554
710	6.3249
711	6.6978
712	6.5530
713	6.8114
714	6.7710
715	6.8965
716	6.4798
717	6.5126
718	6.6970
719	6.4562
720	6.3266
721	6.3998
722	6.3443
723	6.4554
724	6.5488
725	6.3603
726	6.3981
727	5.8965
728	6.2340
729	6.1027
730	6.2374
731	6.5985
732	6.1810
733	6.3300
734	6.4739
735	6.4680
736	6.6010
737	6.2870
738	6.6658
739	6.5370
740	6.3291
741	6.4116
742	6.2921
743	6.3224
744	6.2887
745	6.8594
746	6.4217
747	6.5008
748	6.3990
749	6.4074
750	6.4057
751	6.3662
752	6.5008
753	6.6641
754	6.2955
755	6.3350
756	6.1709
757	6.3855
758	6.5025
759	6.1195
760	6.3173
761	6.5244
762	6.3535
763	6.2273
764	6.3670
765	6.5463
766	6.5581
767	6.5421
768	6.3443
769	6.0951
770	6.2744
771	6.4285
772	6.3923
773	5.8401
774	6.0993
775	6.1246
776	5.7584
777	6.3165
778	6.1044
779	6.0059
780	5.9848
781	5.9377
782	5.9874
783	5.7003
784	5.8527
785	5.9705
786	5.7155
787	5.8199
788	5.7803
789	5.8561
790	5.6785
791	5.8594
792	5.9537
793	5.7290
794	5.7736
795	5.6860
796	5.4461
797	5.5976
798	5.4638
799	5.6995
800	5.4167
801	5.5126
802	5.3990
803	5.6178
804	5.6869
805	5.6869
806	5.9209
807	5.8266
808	5.8603
809	5.4285
810	5.4242
811	5.8847
812	5.6582
813	5.5135
814	5.5867
815	5.8140
816	5.6448
817	5.6650
818	5.5901
819	5.9377
820	5.4554
821	5.5640
822	5.6557
823	5.5328
824	5.6094
825	5.9167
826	5.6894
827	5.3165
828	5.6582
829	5.3476
830	5.3519
831	5.7071
832	5.4470
833	5.7365
834	5.6145
835	5.7079
836	5.4276
837	5.4268
838	5.5067
839	5.3030
840	5.3215
841	5.4352
842	5.4874
843	5.3367
844	5.2643
845	5.1902
846	5.5202
847	5.0884
848	5.2121
849	5.3645
850	5.1953
851	5.1254
852	5.0816
853	5.1490
854	5.0530
855	4.7845
856	5.1641
857	4.8796
858	5.2239
859	5.1397
860	5.3754
861	5.2306
862	4.9916
863	4.9646
864	5.4158
865	5.1338
866	4.7845
867	4.6423
868	5.0067
869	4.7500
870	4.8359
871	4.5875
872	4.6103
873	4.6481
874	4.8359
875	4.8544
876	5.0530
877	4.8704
878	4.6742
879	4.6751
880	4.4529
881	4.7492
882	4.8721
883	4.7803
884	4.4806
885	4.3880
886	4.5034
887	4.5337
888	4.6010
889	4.8022
890	4.3106
891	4.4832
892	4.3737
893	4.7912
894	4.4234
895	4.8418
896	4.8956
897	4.9116
898	4.7121
899	4.9091
900	4.5421
901	4.7071
902	4.5833
903	4.8081
904	4.5842
905	4.7609
906	4.8493
907	4.4596
908	4.6221
909	4.4882
910	4.2037
911	4.3510
