# Supplementary material for: Bicoid gradient formation mechanism and dynamics revealed by protein lifetime analysis
Source: Mol Syst Biol. 2018 Sep 4;14(9):e8355. doi: 10.15252/msb.20188355 (PMC6121778; doi:10.15252/msb.20188355)
Supplement: Supplementary file 7 — Source Data for Figure 5 [file MSB-14-e8355-s006.zip › figure5-data/quantification/Values_emb03_r_t21.txt]

0	34.0236
1	34.4167
2	33.3241
3	32.7281
4	32.9470
5	33.0227
6	31.9899
7	32.4773
8	32.7189
9	31.9049
10	31.7567
11	31.3300
12	32.7845
13	32.5362
14	32.5816
15	32.8796
16	32.8956
17	31.2803
18	31.5901
19	31.7753
20	31.9251
21	30.6919
22	30.7921
23	30.6347
24	30.5766
25	30.2727
26	30.0412
27	31.1195
28	29.8291
29	29.4537
30	28.9874
31	28.8838
32	29.5051
33	29.3081
34	29.3291
35	29.2668
36	29.3215
37	29.3468
38	29.3704
39	29.7172
40	28.8653
41	28.8451
42	28.5766
43	28.5471
44	28.4773
45	27.9966
46	28.3207
47	28.6271
48	27.8569
49	28.7525
50	28.3788
51	28.2189
52	27.8215
53	27.9941
54	28.1061
55	27.5522
56	27.7500
57	27.4394
58	27.6035
59	28.3544
60	27.3064
61	26.9184
62	26.5152
63	26.7264
64	26.7879
65	26.6667
66	26.5547
67	26.3914
68	26.0598
69	26.0244
70	26.1860
71	26.3939
72	27.0320
73	26.7946
74	26.6263
75	26.2769
76	26.4739
77	25.4630
78	26.5412
79	26.2887
80	26.1902
81	26.0758
82	25.7727
83	25.8754
84	25.6490
85	25.4537
86	25.1111
87	25.2534
88	25.0699
89	25.4924
90	25.4040
91	25.1751
92	25.0505
93	24.7551
94	24.4604
95	24.5833
96	24.9941
97	24.9049
98	24.7870
99	24.4268
100	24.8527
101	24.5901
102	25.7399
103	23.9992
104	23.8241
105	24.4301
106	24.1389
107	24.1212
108	22.9301
109	23.9815
110	23.8830
111	23.8030
112	23.9874
113	23.8258
114	23.1229
115	23.6490
116	23.2542
117	23.5034
118	23.0497
119	23.1153
120	22.7694
121	23.0640
122	23.1195
123	22.2744
124	22.6456
125	22.5362
126	22.9503
127	23.1052
128	22.8653
129	22.4672
130	22.4436
131	22.7365
132	22.2795
133	23.0572
134	22.4848
135	22.5758
136	23.2929
137	23.1524
138	23.7811
139	23.7778
140	23.5665
141	23.4747
142	23.1296
143	22.6953
144	22.9116
145	22.6372
146	23.3552
147	22.4293
148	22.6221
149	22.7197
150	22.6507
151	22.7222
152	22.4655
153	23.1439
154	22.3157
155	22.2609
156	22.7130
157	22.2407
158	22.3838
159	21.7492
160	22.1380
161	22.3695
162	22.0093
163	22.8552
164	22.2980
165	22.3737
166	22.3392
167	22.4099
168	22.0522
169	21.8763
170	22.0143
171	22.4242
172	21.8350
173	22.2315
174	21.5219
175	21.7163
176	22.0951
177	21.7483
178	21.8889
179	21.6288
180	21.0505
181	21.7795
182	21.2904
183	21.0345
184	21.0244
185	21.3754
186	21.5152
187	20.9293
188	21.3165
189	21.1961
190	21.7828
191	21.4209
192	21.5076
193	21.3056
194	21.7567
195	20.9907
196	20.9781
197	21.5791
198	20.9024
199	21.2517
200	20.7652
201	20.7365
202	20.3805
203	20.4832
204	20.1995
205	20.5295
206	20.8695
207	21.1717
208	20.0008
209	20.9436
210	20.3931
211	20.1742
212	20.6684
213	20.4141
214	20.6944
215	20.3519
216	20.3291
217	20.0976
218	20.2062
219	20.3157
220	20.0606
221	19.9773
222	20.1052
223	20.1684
224	19.7887
225	19.8241
226	19.7719
227	19.8485
228	19.6591
229	19.6473
230	19.9495
231	20.0219
232	19.6145
233	19.6684
234	19.9099
235	19.6911
236	19.4579
237	19.5093
238	19.6692
239	19.6288
240	19.4032
241	19.6296
242	19.0825
243	18.9057
244	19.5884
245	19.0488
246	19.1019
247	19.5269
248	18.6810
249	19.4470
250	19.2660
251	19.1372
252	19.0682
253	19.1549
254	19.3914
255	19.2542
256	18.9402
257	18.9840
258	19.0715
259	19.3965
260	19.0236
261	19.3998
262	19.0446
263	19.2567
264	18.8072
265	18.9840
266	18.4697
267	18.5311
268	18.5875
269	18.1987
270	18.2660
271	18.4857
272	18.3855
273	18.5572
274	18.2264
275	18.2576
276	18.1692
277	17.5833
278	18.2601
279	17.7079
280	17.7163
281	17.8603
282	17.5715
283	17.7904
284	17.4907
285	17.3527
286	17.1279
287	16.6532
288	17.2483
289	17.2416
290	16.9992
291	17.6549
292	17.1515
293	17.3889
294	17.3502
295	17.0960
296	17.5884
297	17.2938
298	16.4520
299	16.6027
300	16.2365
301	16.3620
302	16.4630
303	16.6810
304	16.6995
305	16.5093
306	16.5598
307	16.8367
308	16.7896
309	16.5017
310	16.2820
311	16.2710
312	16.3493
313	15.9487
314	16.3114
315	16.0387
316	16.0951
317	16.0749
318	15.6465
319	15.7475
320	15.9108
321	15.7163
322	15.7475
323	15.0673
324	15.1911
325	15.7609
326	15.6027
327	15.6490
328	14.9226
329	14.7862
330	14.7020
331	14.7635
332	14.3813
333	14.3535
334	14.9865
335	14.9891
336	14.4941
337	14.2828
338	14.3746
339	14.5000
340	14.6170
341	14.1153
342	13.9175
343	14.2609
344	14.0522
345	13.8990
346	14.1801
347	13.8670
348	14.1237
349	14.2416
350	14.0000
351	14.3215
352	14.0126
353	13.9756
354	14.2020
355	13.9436
356	14.2189
357	14.2593
358	14.2315
359	13.8645
360	14.2012
361	14.0901
362	14.5800
363	14.3342
364	14.8342
365	14.3157
366	14.5455
367	14.7003
368	14.4301
369	14.3897
370	14.2929
371	14.8603
372	14.1397
373	14.4133
374	14.8712
375	14.5623
376	14.1566
377	14.7264
378	14.5236
379	14.6178
380	14.8864
381	13.9857
382	14.6911
383	14.7391
384	14.2205
385	14.6313
386	14.0783
387	14.5025
388	14.4966
389	14.4091
390	14.7130
391	14.5522
392	14.1448
393	14.2736
394	14.1877
395	14.6700
396	14.5025
397	13.9975
398	14.0118
399	14.0328
400	13.5968
401	14.1153
402	14.6406
403	14.0303
404	14.1902
405	14.1069
406	13.5379
407	14.1827
408	14.2559
409	13.4091
410	13.5522
411	13.5943
412	13.6961
413	13.6153
414	13.4015
415	13.6338
416	13.4874
417	13.9983
418	13.2980
419	13.2433
420	13.4596
421	13.3291
422	13.3199
423	13.3123
424	13.1650
425	13.0926
426	12.8544
427	12.9958
428	13.1313
429	12.9941
430	12.9175
431	13.2138
432	13.0673
433	12.9503
434	12.8678
435	12.5859
436	12.8662
437	12.9966
438	12.7348
439	12.7062
440	12.8241
441	13.0875
442	12.7559
443	12.2264
444	12.5623
445	12.0564
446	12.3502
447	12.1667
448	12.6002
449	12.7803
450	12.0572
451	12.2155
452	12.7660
453	12.4175
454	12.3375
455	12.4562
456	12.4806
457	12.6557
458	12.0278
459	12.1128
460	12.2685
461	12.3190
462	12.3081
463	12.3535
464	12.3308
465	12.7786
466	12.4352
467	12.8199
468	12.6852
469	12.8359
470	12.3199
471	12.9049
472	12.6700
473	12.8653
474	12.4125
475	12.3603
476	12.8013
477	11.9916
478	13.2264
479	12.7635
480	12.3931
481	12.0370
482	12.3519
483	12.3157
484	12.4032
485	12.6103
486	12.3864
487	12.1069
488	12.1372
489	12.2466
490	12.2710
491	12.4992
492	12.2652
493	12.4832
494	11.9529
495	12.6338
496	12.6524
497	12.3451
498	12.5017
499	12.8047
500	12.0816
501	12.1835
502	12.1465
503	12.0000
504	12.4234
505	12.1692
506	11.9032
507	11.5412
508	11.8013
509	11.4293
510	11.6178
511	12.0421
512	11.4714
513	11.6380
514	11.8796
515	11.4579
516	12.0000
517	11.8805
518	11.8249
519	11.7584
520	11.3569
521	11.2719
522	11.9739
523	11.4680
524	11.6204
525	11.5648
526	11.7273
527	11.1498
528	11.6111
529	11.4066
530	10.9082
531	10.8005
532	10.4865
533	10.5715
534	10.6271
535	10.1793
536	10.3981
537	10.6010
538	10.3291
539	10.6254
540	10.0564
541	10.4655
542	10.4689
543	10.3131
544	10.8022
545	10.2449
546	10.3830
547	10.6397
548	10.5934
549	10.5269
550	10.3148
551	10.4293
552	10.3965
553	10.2921
554	10.3822
555	9.9554
556	10.1279
557	10.2416
558	10.0244
559	9.9268
560	10.6019
561	10.0017
562	9.7837
563	9.9444
564	9.8586
565	10.5152
566	10.4975
567	10.7517
568	10.3392
569	10.0867
570	9.9579
571	9.4857
572	9.4672
573	9.2862
574	9.4040
575	9.5370
576	8.9141
577	9.1044
578	9.1380
579	9.1894
580	8.9857
581	9.1019
582	8.5640
583	8.2904
584	9.1700
585	9.0766
586	8.7407
587	8.4882
588	8.6406
589	8.5244
590	8.7138
591	8.5741
592	8.8805
593	8.8737
594	8.6692
595	8.5699
596	8.9268
597	9.2155
598	8.8283
599	9.0463
600	8.7298
601	8.9487
602	8.5690
603	8.5867
604	8.3468
605	8.3594
606	8.8763
607	8.5648
608	8.4276
609	8.8140
610	8.4520
611	8.3880
612	8.6944
613	8.4596
614	8.5707
615	8.5673
616	8.3316
617	8.1465
618	8.3636
619	8.4781
620	8.5539
621	8.3746
622	8.2441
623	8.4049
624	8.1574
625	8.5160
626	8.4419
627	8.6633
628	8.7761
629	8.7508
630	8.8956
631	8.7677
632	8.8258
633	8.7997
634	8.8889
635	8.9933
636	9.0724
637	9.2475
638	8.9554
639	9.0244
640	8.5168
641	8.9200
642	8.4377
643	8.2298
644	8.2761
645	8.6355
646	8.5320
647	8.3426
648	8.4386
649	8.1768
650	7.9032
651	7.9512
652	7.8443
653	7.8695
654	7.7172
655	7.8426
656	8.1801
657	7.8283
658	7.9453
659	7.7483
660	7.9327
661	7.6625
662	7.7786
663	7.6153
664	7.7466
665	7.7955
666	7.9310
667	7.8468
668	8.2020
669	7.8148
670	7.7845
671	7.4663
672	7.7020
673	7.6237
674	7.2458
675	7.0640
676	7.5303
677	7.0833
678	7.2668
679	7.1835
680	7.5202
681	7.6843
682	7.1675
683	7.2256
684	7.3215
685	7.1380
686	6.8712
687	7.1911
688	7.1591
689	6.7290
690	7.2138
691	7.2332
692	6.8788
693	6.8670
694	7.1953
695	7.0354
696	7.1423
697	7.1052
698	7.3737
699	7.0682
700	7.2441
701	7.3342
702	6.9865
703	6.9714
704	7.1288
705	6.9301
706	6.9949
707	6.8140
708	6.8923
709	6.6296
710	6.7281
711	6.8577
712	6.8889
713	6.6490
714	6.8998
715	7.0261
716	6.9823
717	6.5303
718	6.8350
719	6.3712
720	6.6944
721	6.3460
722	6.5042
723	6.6894
724	6.8409
725	6.3527
726	6.6700
727	6.5000
728	6.3636
729	6.5497
730	6.6524
731	6.5185
732	6.2803
733	6.2761
734	6.1667
735	6.6111
736	6.9747
737	6.4992
738	6.6229
739	6.6869
740	6.3493
741	6.4242
742	6.8830
743	6.3535
744	6.3670
745	6.5210
746	6.4865
747	6.4268
748	6.2449
749	6.4394
750	6.4714
751	6.4217
752	6.3729
753	6.4024
754	6.5572
755	6.6801
756	6.6010
757	6.3855
758	6.5000
759	6.4141
760	6.5791
761	6.5051
762	6.8392
763	6.4175
764	6.5379
765	6.4857
766	6.6128
767	6.6700
768	6.2247
769	6.3300
770	6.4882
771	6.6759
772	6.3830
773	6.0884
774	6.0934
775	6.5042
776	6.2172
777	6.2761
778	6.4091
779	6.4251
780	6.4983
781	6.2786
782	6.2542
783	6.0800
784	5.9200
785	6.0943
786	6.0842
787	5.9621
788	5.9192
789	6.0623
790	5.5320
791	5.6650
792	5.9739
793	5.8460
794	6.1178
795	5.8241
796	5.6389
797	6.0497
798	5.7769
799	5.7214
800	5.5513
801	5.7559
802	5.6650
803	5.6843
804	5.6263
805	5.7635
806	5.8813
807	5.8367
808	5.7551
809	6.0833
810	5.3384
811	5.7929
812	5.5463
813	5.9268
814	5.8325
815	5.9891
816	5.7837
817	5.8813
818	5.6288
819	5.9672
820	5.6145
821	5.8998
822	5.8199
823	5.7929
824	5.6995
825	5.6212
826	5.6843
827	5.6069
828	5.4503
829	5.5261
830	5.3359
831	5.4941
832	5.3939
833	5.5513
834	5.5850
835	5.7197
836	5.7551
837	5.4907
838	5.2104
839	5.1582
840	5.4200
841	5.3998
842	5.4192
843	5.0118
844	5.2601
845	5.4764
846	5.3956
847	5.3030
848	5.3375
849	5.3283
850	5.1591
851	5.4512
852	5.1035
853	5.2475
854	5.1044
855	5.3838
856	5.5253
857	5.1759
858	5.2449
859	5.2391
860	5.0707
861	5.0648
862	5.2567
863	5.0564
864	5.1608
865	4.7694
866	4.9983
867	4.9790
868	4.9285
869	4.8333
870	4.7315
871	4.9167
872	4.6439
873	4.8611
874	4.9209
875	4.7458
876	4.9335
877	4.9007
878	4.8510
879	4.9293
880	4.7921
881	4.8114
882	4.8434
883	4.8813
884	4.8123
885	4.7483
886	4.7264
887	4.7155
888	4.5093
889	4.4419
890	4.2769
891	4.3426
892	4.5993
893	4.5522
894	4.5640
895	4.9015
896	4.7104
897	4.9672
898	4.7163
899	4.8182
900	4.6406
901	4.6263
902	4.3241
903	4.2997
904	4.7239
905	4.4386
906	4.7231
907	4.7727
908	4.7256
909	4.4832
910	4.2163
911	4.1902
