# Supplementary material for: Bicoid gradient formation mechanism and dynamics revealed by protein lifetime analysis
Source: Mol Syst Biol. 2018 Sep 4;14(9):e8355. doi: 10.15252/msb.20188355 (PMC6121778; doi:10.15252/msb.20188355)
Supplement: Supplementary file 7 — Source Data for Figure 5 [file MSB-14-e8355-s006.zip › figure5-data/quantification/Values_emb03_r_t22.txt]

0	52.5109
1	54.9966
2	56.7138
3	57.3325
4	58.3939
5	57.2660
6	54.7508
7	53.9562
8	51.5909
9	50.3190
10	48.2534
11	47.2828
12	45.8199
13	45.3561
14	46.0842
15	46.7374
16	45.6692
17	43.6406
18	43.5042
19	42.1288
20	42.0261
21	41.6279
22	42.8274
23	43.3662
24	42.2332
25	41.2567
26	41.2281
27	40.2980
28	39.4116
29	38.3889
30	37.9588
31	38.4108
32	38.7626
33	39.1574
34	40.8047
35	41.8662
36	41.4520
37	40.8998
38	41.1322
39	40.8030
40	40.6641
41	41.5320
42	42.0404
43	42.1658
44	42.2273
45	40.5522
46	40.0513
47	39.9697
48	39.4175
49	39.7980
50	38.6397
51	38.9773
52	38.0067
53	38.5774
54	38.0791
55	37.2012
56	37.8729
57	36.9192
58	36.4352
59	36.2761
60	35.7904
61	35.0354
62	34.4386
63	33.9638
64	34.0059
65	35.1684
66	34.2492
67	33.5960
68	32.7424
69	33.0572
70	32.2719
71	33.6987
72	33.2980
73	34.4512
74	33.9461
75	33.7416
76	33.9865
77	33.6507
78	33.1776
79	33.5084
80	33.3594
81	33.2433
82	31.9941
83	31.6010
84	32.8678
85	33.1675
86	33.8258
87	33.7433
88	34.2045
89	34.4167
90	34.4840
91	33.4983
92	33.9579
93	33.0791
94	33.0118
95	33.1843
96	34.8451
97	35.0320
98	35.3864
99	35.9899
100	35.5345
101	35.4217
102	35.5455
103	34.8072
104	34.0354
105	33.7946
106	34.8729
107	34.1540
108	34.2820
109	36.0008
110	35.4773
111	36.7492
112	36.7424
113	37.5909
114	37.7231
115	37.1279
116	35.7786
117	35.5311
118	34.7971
119	34.8687
120	34.6019
121	34.8190
122	34.3990
123	33.9949
124	33.8098
125	34.0749
126	33.1827
127	33.0640
128	31.9478
129	32.2921
130	32.1987
131	31.8897
132	31.9444
133	31.3502
134	30.5396
135	31.3476
136	32.0076
137	31.3721
138	32.2601
139	32.2340
140	32.0354
141	33.0589
142	31.8855
143	31.6936
144	31.3056
145	30.4310
146	31.0421
147	30.0202
148	30.4848
149	29.7172
150	30.1944
151	29.7727
152	30.4966
153	30.3965
154	31.4865
155	31.0152
156	31.2037
157	30.8316
158	31.0109
159	30.4966
160	29.5842
161	29.4024
162	28.8409
163	29.1776
164	28.6616
165	29.0471
166	29.5488
167	29.1212
168	30.4487
169	29.9790
170	29.9032
171	30.8106
172	29.7609
173	29.8729
174	29.4487
175	28.5791
176	28.7988
177	28.4125
178	28.5244
179	28.8401
180	28.7130
181	29.0109
182	29.1347
183	29.0859
184	29.5278
185	30.1557
186	29.4167
187	29.5210
188	30.2626
189	29.8771
190	29.0842
191	29.2391
192	28.5665
193	28.0168
194	27.4815
195	27.8939
196	27.6928
197	27.8889
198	27.6120
199	28.1827
200	27.6801
201	28.0008
202	27.4697
203	27.7601
204	27.6187
205	27.4209
206	27.1574
207	27.7946
208	27.8485
209	27.6540
210	27.8409
211	27.7348
212	27.6246
213	28.2037
214	27.5539
215	27.7988
216	27.9992
217	27.9933
218	28.4773
219	28.3805
220	27.8502
221	27.8779
222	27.0219
223	27.0034
224	26.7601
225	26.4066
226	26.1852
227	27.2214
228	27.0589
229	27.7323
230	28.4402
231	28.6077
232	28.8165
233	28.2753
234	27.7576
235	27.5042
236	27.2694
237	27.0109
238	27.3140
239	27.6389
240	27.1919
241	27.6322
242	27.4259
243	27.7677
244	27.5522
245	27.4596
246	27.5362
247	27.5337
248	27.9024
249	28.5269
250	28.5278
251	29.2197
252	28.9916
253	28.2971
254	28.6178
255	27.5951
256	27.3704
257	27.5749
258	27.3089
259	27.3788
260	27.6380
261	27.0850
262	27.2012
263	27.3838
264	27.4293
265	27.5067
266	26.8906
267	27.2837
268	27.2870
269	27.4764
270	26.9402
271	27.1801
272	26.4663
273	26.1507
274	25.8485
275	25.7845
276	26.2980
277	25.5951
278	26.1490
279	25.0926
280	24.8409
281	24.8173
282	24.4966
283	24.0278
284	24.1785
285	24.0168
286	24.5993
287	24.2980
288	24.8190
289	24.4512
290	25.0084
291	24.8965
292	24.4604
293	24.2753
294	24.0295
295	23.9091
296	23.4663
297	23.9268
298	23.5438
299	23.2626
300	23.9554
301	23.5909
302	24.0539
303	23.8199
304	23.4537
305	23.1625
306	23.4141
307	23.5926
308	23.6372
309	23.1061
310	23.7525
311	23.2955
312	23.2508
313	23.2820
314	22.7071
315	22.4158
316	23.1759
317	22.6423
318	22.5160
319	22.7845
320	22.3005
321	22.2862
322	22.3426
323	22.2517
324	21.9495
325	22.2609
326	22.4722
327	21.9007
328	21.6599
329	22.3502
330	22.8880
331	21.9722
332	21.6069
333	21.1625
334	21.0665
335	21.0875
336	20.2719
337	19.7332
338	19.4007
339	20.2332
340	19.8561
341	20.3409
342	20.2946
343	20.5396
344	20.4571
345	20.3182
346	20.0152
347	20.1279
348	19.4899
349	19.1641
350	19.1170
351	19.5732
352	19.6810
353	19.9242
354	19.6549
355	19.4891
356	19.4394
357	19.5463
358	18.8089
359	18.6178
360	18.5008
361	18.7290
362	18.5909
363	19.1423
364	18.6540
365	18.7012
366	18.8889
367	18.8670
368	18.8157
369	18.7458
370	19.3064
371	19.4790
372	18.9907
373	18.8914
374	19.0152
375	18.7449
376	18.3864
377	18.7618
378	18.5623
379	18.9310
380	18.4082
381	18.1397
382	18.2483
383	18.7239
384	18.5135
385	18.5219
386	18.1035
387	17.8788
388	17.7862
389	17.9983
390	17.9857
391	18.2870
392	17.6692
393	18.1801
394	18.0968
395	18.0859
396	17.8241
397	18.0766
398	17.9806
399	17.7458
400	17.3956
401	18.1136
402	18.1524
403	17.4007
404	17.5783
405	17.4015
406	16.8990
407	16.8249
408	17.2323
409	16.5455
410	16.3418
411	16.5985
412	16.6776
413	16.3779
414	16.1204
415	16.1313
416	16.4554
417	16.8409
418	16.0926
419	16.2719
420	16.4049
421	15.7197
422	15.6103
423	15.6633
424	15.9099
425	15.5135
426	16.1473
427	15.1338
428	15.2071
429	14.9966
430	14.8965
431	14.5109
432	14.5707
433	14.9049
434	14.5227
435	14.3056
436	14.4790
437	14.3266
438	14.3855
439	14.3990
440	14.0909
441	14.5859
442	14.2626
443	14.2803
444	14.1953
445	13.6961
446	13.6355
447	13.5269
448	14.0059
449	13.8022
450	13.7963
451	13.4268
452	13.9756
453	14.0067
454	13.6347
455	13.4798
456	13.3931
457	13.5446
458	13.0690
459	12.9790
460	13.2348
461	13.3645
462	13.4975
463	13.3519
464	13.5168
465	14.0101
466	13.2811
467	13.7643
468	13.1658
469	13.6086
470	12.8308
471	13.4150
472	13.4588
473	13.3114
474	13.6002
475	13.6221
476	13.8712
477	13.5673
478	14.7837
479	13.7887
480	13.7348
481	13.6162
482	13.6221
483	13.3990
484	13.2045
485	13.4024
486	13.0749
487	13.6178
488	13.1305
489	13.7719
490	13.8157
491	13.8754
492	13.8274
493	12.8241
494	13.3788
495	13.2222
496	13.5067
497	13.1145
498	13.3072
499	13.4882
500	13.4554
501	13.3249
502	13.2668
503	13.2845
504	13.5564
505	13.6263
506	13.4840
507	13.0699
508	13.2912
509	12.7837
510	12.4444
511	12.6869
512	12.7197
513	13.0337
514	12.7946
515	12.7837
516	12.6305
517	12.6439
518	12.7828
519	12.4714
520	12.2904
521	12.4192
522	12.5640
523	12.3199
524	12.5522
525	12.7003
526	12.7466
527	12.5581
528	12.8190
529	12.6751
530	12.4680
531	12.1667
532	11.9773
533	11.9158
534	11.8207
535	11.6490
536	11.6473
537	11.6860
538	11.4638
539	11.4764
540	11.1279
541	11.5774
542	11.7222
543	11.5135
544	12.1582
545	12.0614
546	12.0025
547	11.8165
548	12.1490
549	11.7744
550	11.6944
551	11.4790
552	10.6919
553	11.0741
554	11.0665
555	10.8813
556	11.2887
557	10.7088
558	10.5825
559	11.2534
560	11.3325
561	11.0892
562	11.0337
563	11.4402
564	11.2121
565	11.1692
566	11.3123
567	11.1397
568	11.2020
569	10.8316
570	10.9621
571	10.9949
572	10.5463
573	11.1515
574	10.8712
575	10.4882
576	10.2256
577	10.2609
578	10.1389
579	10.2761
580	10.0690
581	9.7306
582	9.8872
583	9.5951
584	9.4790
585	9.8241
586	10.1077
587	9.8056
588	9.8350
589	9.8392
590	9.8468
591	9.7357
592	9.8434
593	9.8190
594	9.9646
595	9.6162
596	9.5530
597	10.0017
598	9.5269
599	9.6246
600	9.7441
601	9.6785
602	9.7921
603	9.7769
604	10.2256
605	10.2483
606	10.3586
607	9.9714
608	10.1700
609	10.0875
610	9.7643
611	9.5816
612	9.6019
613	8.9259
614	9.4613
615	9.3249
616	9.4369
617	9.3830
618	10.0976
619	9.6086
620	9.1515
621	9.2172
622	9.2399
623	9.7399
624	9.1961
625	9.3981
626	9.3838
627	9.5513
628	9.6145
629	9.8923
630	9.6944
631	9.7146
632	9.8779
633	9.7003
634	10.1372
635	10.2172
636	9.9705
637	10.0598
638	9.8249
639	9.8771
640	9.6061
641	9.6793
642	9.6221
643	9.5665
644	9.2946
645	9.2012
646	8.7668
647	9.3106
648	9.2298
649	8.8182
650	8.7054
651	9.0185
652	8.1498
653	8.5749
654	8.8544
655	8.5732
656	8.7719
657	8.4141
658	8.9621
659	8.5875
660	8.6002
661	8.6136
662	8.9099
663	8.7256
664	8.8114
665	8.2399
666	8.5160
667	8.2416
668	8.5278
669	8.1759
670	8.1103
671	8.0042
672	8.1094
673	8.1094
674	7.9217
675	8.0589
676	7.8586
677	7.8695
678	7.8906
679	8.0008
680	7.8813
681	8.1810
682	7.7197
683	7.8039
684	7.8291
685	7.7407
686	7.8906
687	8.0614
688	7.7786
689	8.0008
690	8.0488
691	7.8914
692	7.7458
693	7.8586
694	8.0556
695	7.5892
696	7.7340
697	7.6650
698	7.7492
699	7.5850
700	7.5875
701	7.6389
702	7.2744
703	7.3704
704	7.3207
705	7.1010
706	7.2828
707	7.2576
708	7.3889
709	7.2138
710	7.2668
711	7.1599
712	7.4360
713	7.4436
714	7.5505
715	7.4529
716	7.2668
717	7.2104
718	7.3822
719	6.9840
720	6.7946
721	7.1195
722	7.0354
723	7.1246
724	6.8173
725	6.8737
726	7.0278
727	6.7618
728	6.9242
729	6.6768
730	7.0076
731	7.2315
732	7.0842
733	7.2593
734	6.9941
735	6.8695
736	7.0985
737	7.0387
738	7.0328
739	7.2163
740	7.0051
741	7.1532
742	7.0606
743	7.1700
744	6.9049
745	7.3779
746	7.1229
747	6.7685
748	6.9958
749	6.8434
750	7.0463
751	6.8864
752	6.9588
753	6.9141
754	7.0362
755	6.8822
756	7.0076
757	7.1330
758	6.8123
759	6.8148
760	6.9478
761	6.9487
762	7.3906
763	6.9579
764	6.8148
765	7.2003
766	6.9949
767	7.1035
768	6.8956
769	6.6246
770	6.7685
771	6.6170
772	6.6414
773	6.5614
774	6.6153
775	6.8561
776	6.4242
777	6.6709
778	6.2988
779	6.1069
780	6.7938
781	6.4141
782	6.6532
783	6.5202
784	6.4689
785	6.4949
786	6.3906
787	6.6667
788	6.4958
789	6.3460
790	5.9983
791	6.2416
792	6.3401
793	6.4747
794	6.4907
795	6.4150
796	6.0370
797	6.2441
798	5.8527
799	5.7323
800	5.9529
801	6.0766
802	6.0724
803	5.8215
804	6.0236
805	5.8291
806	6.0311
807	6.3072
808	6.2492
809	6.1987
810	5.9411
811	5.9882
812	5.8746
813	5.8131
814	5.8914
815	5.6726
816	5.7769
817	5.9150
818	5.7955
819	5.7652
820	5.8098
821	6.0783
822	5.8098
823	5.7323
824	5.8687
825	5.8502
826	5.9007
827	5.8510
828	6.0951
829	6.1776
830	6.0623
831	5.9057
832	5.7896
833	5.8981
834	5.9891
835	5.9293
836	5.7710
837	5.4512
838	5.6810
839	5.6044
840	5.5833
841	5.9798
842	5.6279
843	5.5968
844	5.3628
845	5.5598
846	5.6019
847	5.3695
848	5.5219
849	5.3948
850	5.5488
851	5.5564
852	5.6785
853	5.4411
854	5.1852
855	5.5505
856	5.5421
857	5.1810
858	5.2247
859	5.2281
860	5.4444
861	5.4453
862	5.3645
863	5.4983
864	5.6204
865	5.3013
866	5.1465
867	5.2601
868	5.2475
869	5.2854
870	5.1843
871	5.2045
872	5.0539
873	5.2365
874	4.8603
875	4.9663
876	5.4495
877	5.2306
878	5.2601
879	5.3342
880	5.3485
881	5.1364
882	5.0842
883	5.2963
884	4.9832
885	5.0934
886	4.7508
887	4.9082
888	5.0034
889	4.6776
890	4.8939
891	4.9032
892	4.8990
893	5.2492
894	4.9646
895	5.3131
896	5.0219
897	4.9217
898	4.9478
899	4.8443
900	4.8544
901	4.7946
902	4.6237
903	4.8914
904	4.7466
905	4.6759
906	5.0101
907	4.7281
908	4.7887
909	4.8476
910	4.6010
911	4.7660
