# Supplementary material for: Bicoid gradient formation mechanism and dynamics revealed by protein lifetime analysis
Source: Mol Syst Biol. 2018 Sep 4;14(9):e8355. doi: 10.15252/msb.20188355 (PMC6121778; doi:10.15252/msb.20188355)
Supplement: Supplementary file 7 — Source Data for Figure 5 [file MSB-14-e8355-s006.zip › figure5-data/quantification/Values_emb03_r_t23.txt]

0	44.8704
1	46.9731
2	47.5497
3	48.4234
4	48.1178
5	48.7180
6	48.7071
7	49.1263
8	47.1027
9	46.5135
10	46.3056
11	48.0640
12	47.8695
13	48.3064
14	49.8005
15	50.2668
16	50.0800
17	47.8611
18	46.9874
19	45.7736
20	46.5337
21	46.9764
22	47.6650
23	48.4630
24	49.4335
25	48.9857
26	47.7559
27	47.3409
28	46.8729
29	46.0034
30	44.1961
31	44.3140
32	44.7256
33	44.0960
34	44.5808
35	45.0926
36	45.2938
37	45.8350
38	46.3182
39	45.8687
40	44.6776
41	44.2003
42	44.0412
43	43.5236
44	43.4099
45	41.8241
46	41.9933
47	42.3813
48	41.5766
49	42.2197
50	41.1389
51	41.4680
52	41.0564
53	39.3906
54	39.7433
55	38.0303
56	37.6490
57	38.4158
58	37.9916
59	37.2820
60	37.0623
61	36.9924
62	36.5640
63	35.6902
64	35.1423
65	34.4453
66	35.3965
67	34.4040
68	34.7609
69	34.6136
70	35.3493
71	35.8502
72	35.4007
73	36.0724
74	35.0530
75	35.4268
76	35.3451
77	34.0025
78	33.8914
79	33.3973
80	32.7980
81	33.6229
82	33.6027
83	33.6221
84	33.8460
85	33.6406
86	34.7332
87	35.2449
88	34.4630
89	33.6524
90	33.2357
91	32.8763
92	33.0724
93	32.9916
94	32.2365
95	32.8611
96	33.3620
97	33.6195
98	34.1355
99	34.5530
100	34.6987
101	34.6035
102	34.2029
103	33.9764
104	33.5320
105	33.3451
106	34.6330
107	33.8628
108	33.8224
109	34.3586
110	35.2753
111	35.1566
112	35.1835
113	35.0800
114	34.8468
115	34.3316
116	34.1406
117	34.6818
118	34.8948
119	34.6423
120	34.7963
121	34.9992
122	34.9369
123	34.2820
124	33.7424
125	33.0774
126	32.6700
127	32.9428
128	32.4899
129	32.3645
130	32.0631
131	33.0640
132	32.6869
133	33.1843
134	32.3392
135	32.9781
136	32.5118
137	31.6549
138	32.0253
139	31.2938
140	31.3594
141	32.1608
142	33.2340
143	32.5008
144	33.4116
145	33.4680
146	34.0867
147	33.8190
148	33.6136
149	33.2357
150	32.3645
151	31.6465
152	32.6002
153	31.8022
154	32.0017
155	31.8998
156	32.6288
157	33.1288
158	33.3367
159	32.6768
160	32.7744
161	32.8224
162	32.6709
163	32.2887
164	32.1019
165	32.9133
166	32.9975
167	32.4099
168	32.8350
169	32.6928
170	32.8367
171	32.9613
172	32.9369
173	32.8443
174	32.5699
175	32.5177
176	32.4234
177	32.2912
178	31.2079
179	31.9200
180	31.3308
181	32.0657
182	32.1061
183	31.6860
184	31.7609
185	32.1170
186	31.2854
187	31.7685
188	32.2306
189	32.4705
190	33.3274
191	32.6625
192	32.7298
193	31.9773
194	31.7845
195	31.1911
196	31.2441
197	31.0059
198	30.6549
199	30.3426
200	30.6061
201	30.6726
202	30.4032
203	30.3763
204	30.5497
205	30.4436
206	29.9234
207	29.8544
208	28.9916
209	28.9907
210	29.3678
211	29.9394
212	29.2635
213	30.4487
214	29.6768
215	29.2189
216	29.0875
217	28.5042
218	28.1944
219	27.9891
220	28.3796
221	28.5808
222	28.5345
223	29.0236
224	29.6246
225	29.1069
226	29.0850
227	29.2668
228	28.4916
229	28.0109
230	27.4655
231	28.5438
232	28.1574
233	28.8460
234	28.8704
235	28.7912
236	29.0446
237	28.4209
238	29.1355
239	28.9689
240	28.3998
241	27.8956
242	27.3577
243	27.3502
244	28.0859
245	28.1498
246	28.4040
247	28.3157
248	28.1717
249	27.9689
250	28.0017
251	27.9402
252	27.7458
253	26.9722
254	27.4411
255	27.2635
256	27.4310
257	27.4453
258	27.8645
259	28.1212
260	27.2197
261	27.5101
262	26.6372
263	26.6625
264	25.8081
265	25.9739
266	25.4714
267	25.5976
268	26.3266
269	26.3207
270	26.4461
271	27.2736
272	26.2281
273	26.4630
274	25.8266
275	26.3569
276	26.1170
277	25.3805
278	25.6641
279	25.4756
280	24.8190
281	24.9040
282	24.8687
283	24.7862
284	24.9125
285	24.9478
286	25.1776
287	24.7315
288	24.8981
289	24.3468
290	24.2795
291	24.0244
292	23.6633
293	23.7778
294	23.5766
295	23.5741
296	24.0614
297	23.6136
298	23.5025
299	24.0000
300	23.8822
301	23.5556
302	22.9402
303	23.1204
304	22.8114
305	22.9327
306	23.2820
307	23.2315
308	23.3283
309	23.2298
310	23.7407
311	23.2306
312	23.0253
313	23.2946
314	22.9714
315	22.9882
316	23.0488
317	22.6852
318	22.7677
319	22.1498
320	21.9066
321	21.9756
322	21.8047
323	21.4857
324	21.5269
325	21.3308
326	22.1658
327	21.8266
328	21.7424
329	21.5833
330	21.5025
331	20.9924
332	20.8359
333	20.7163
334	20.8350
335	21.1625
336	20.4074
337	20.1902
338	20.0219
339	20.1785
340	20.2904
341	19.5598
342	19.0968
343	19.2601
344	19.1431
345	19.2348
346	19.6843
347	19.2980
348	18.9007
349	19.1162
350	19.0867
351	18.8737
352	18.8089
353	18.6355
354	18.9739
355	18.8451
356	18.6692
357	18.7870
358	19.2483
359	19.2239
360	18.9899
361	18.8182
362	18.8215
363	18.7222
364	18.6414
365	18.6490
366	18.0589
367	17.8502
368	17.9899
369	18.0581
370	18.1574
371	18.3308
372	18.3165
373	18.2677
374	18.3779
375	17.7071
376	17.6734
377	18.0572
378	17.6204
379	17.8880
380	17.4150
381	17.3476
382	17.2029
383	17.6322
384	17.5059
385	17.4705
386	16.9234
387	16.8426
388	16.9377
389	16.4596
390	16.8603
391	16.9672
392	16.2601
393	16.3426
394	16.8409
395	16.3872
396	16.5387
397	16.4495
398	16.6305
399	16.6221
400	15.8089
401	15.9798
402	16.4226
403	16.1902
404	16.0295
405	15.8224
406	15.8771
407	15.3291
408	15.5438
409	15.4444
410	15.8157
411	15.4554
412	15.2668
413	15.3148
414	14.8779
415	14.9545
416	15.2003
417	14.8056
418	14.9529
419	14.2290
420	14.5370
421	14.6507
422	14.4571
423	14.8771
424	14.6246
425	14.8081
426	14.5892
427	14.5909
428	14.5185
429	14.2189
430	14.5202
431	13.9318
432	13.9091
433	14.0236
434	13.7896
435	14.0892
436	13.7769
437	13.8956
438	13.7155
439	13.9739
440	13.6532
441	13.7399
442	13.7020
443	13.7197
444	13.7146
445	13.5572
446	13.4916
447	13.4958
448	13.8704
449	13.4604
450	13.3981
451	13.6675
452	13.9655
453	13.3763
454	13.4966
455	13.9798
456	13.5976
457	13.4066
458	12.9503
459	13.2449
460	13.1254
461	13.1877
462	13.3855
463	12.9596
464	13.3157
465	13.5926
466	13.5295
467	14.2197
468	13.9167
469	14.1532
470	13.2677
471	14.0749
472	13.7138
473	13.7786
474	13.7449
475	13.2727
476	13.5884
477	13.4596
478	14.4992
479	13.5648
480	13.6507
481	13.0766
482	13.2264
483	13.2929
484	12.9562
485	12.8148
486	13.1322
487	13.2500
488	12.5951
489	13.0522
490	13.0000
491	12.9891
492	12.7955
493	12.7374
494	12.8721
495	13.0168
496	12.8426
497	12.6692
498	12.7988
499	12.5985
500	12.6279
501	12.4554
502	12.9790
503	12.8426
504	13.0825
505	12.9318
506	13.1818
507	12.5884
508	12.7492
509	12.6919
510	12.6279
511	12.4806
512	12.1759
513	12.1322
514	11.9891
515	12.0463
516	12.1086
517	12.1944
518	12.2458
519	12.3316
520	11.8628
521	12.2559
522	12.3443
523	12.1271
524	11.7845
525	12.1877
526	12.0000
527	11.5059
528	11.8822
529	11.8022
530	11.7222
531	11.5816
532	11.0581
533	11.4301
534	11.5429
535	11.1843
536	11.2904
537	11.0513
538	11.2020
539	10.9672
540	10.5707
541	11.1128
542	10.4150
543	10.5859
544	10.9276
545	10.8838
546	10.9899
547	10.8022
548	10.9049
549	10.8872
550	10.8207
551	10.6254
552	10.5951
553	10.5278
554	10.2896
555	10.3754
556	10.5126
557	10.5421
558	10.4150
559	10.4478
560	10.1162
561	10.0421
562	9.8207
563	10.1902
564	9.7946
565	10.0808
566	10.0370
567	10.0648
568	9.9966
569	10.0143
570	9.4049
571	9.6044
572	9.5421
573	9.7449
574	9.6507
575	9.3805
576	9.0918
577	9.5606
578	9.3342
579	9.3342
580	9.4958
581	9.1574
582	9.0547
583	9.0741
584	9.1742
585	8.9781
586	8.6296
587	8.5051
588	8.7130
589	8.6692
590	8.6397
591	8.6700
592	8.6995
593	8.6431
594	8.7820
595	8.7593
596	8.5522
597	8.6532
598	8.6094
599	8.6044
600	8.5589
601	8.5951
602	8.5303
603	8.8493
604	8.5505
605	8.3527
606	8.8569
607	8.5673
608	8.5354
609	8.2045
610	8.5766
611	8.6128
612	8.4899
613	8.9099
614	8.5985
615	8.5539
616	8.7264
617	8.4226
618	8.8855
619	8.3249
620	8.4099
621	8.0867
622	8.1077
623	8.3140
624	8.2172
625	8.3805
626	8.5067
627	7.9806
628	8.1507
629	8.0177
630	8.1490
631	8.1928
632	7.9773
633	7.9638
634	8.0572
635	8.2466
636	7.9268
637	8.2247
638	7.7222
639	8.3182
640	7.8485
641	8.0227
642	7.9428
643	8.0850
644	7.8468
645	7.6347
646	7.7702
647	7.9133
648	8.0278
649	7.5236
650	7.3965
651	7.3872
652	7.5109
653	7.6658
654	7.7458
655	7.4015
656	7.6877
657	7.4638
658	7.6507
659	7.2702
660	7.3796
661	7.6524
662	7.4621
663	7.5556
664	7.5025
665	7.3577
666	7.6751
667	7.6524
668	7.3039
669	7.4352
670	7.2281
671	7.1658
672	7.5219
673	7.1473
674	7.0943
675	7.1608
676	7.0328
677	7.0648
678	7.0598
679	7.1002
680	7.4773
681	7.1002
682	7.3047
683	6.9192
684	7.0194
685	7.1742
686	6.9562
687	7.0160
688	6.8224
689	6.8771
690	7.0168
691	7.0051
692	6.8418
693	6.9672
694	6.8249
695	6.5530
696	6.9015
697	6.7955
698	6.7769
699	6.2980
700	6.9184
701	6.8443
702	6.7685
703	6.7744
704	6.8485
705	6.8822
706	6.9066
707	6.6465
708	6.7938
709	6.6120
710	6.5884
711	6.6077
712	6.5000
713	6.5918
714	6.9192
715	6.7231
716	6.7323
717	6.2744
718	6.6970
719	6.5707
720	6.3569
721	6.4899
722	6.4756
723	6.3906
724	6.1843
725	6.1145
726	6.6835
727	6.3098
728	6.6061
729	6.5901
730	6.5354
731	6.5867
732	6.7727
733	6.6860
734	6.4091
735	6.7870
736	6.9832
737	6.8401
738	6.8813
739	6.8384
740	7.0387
741	7.1136
742	6.9655
743	6.6473
744	6.6667
745	6.8712
746	6.5354
747	6.6692
748	6.5168
749	6.7180
750	6.8527
751	6.7189
752	6.9369
753	6.8645
754	6.8325
755	6.7929
756	6.7449
757	6.4840
758	6.2997
759	6.1557
760	6.2609
761	6.5943
762	6.6852
763	6.4933
764	6.4907
765	6.7904
766	6.5699
767	6.6684
768	6.5354
769	6.5118
770	6.6027
771	6.3291
772	6.0842
773	6.2205
774	6.7054
775	6.7811
776	6.1212
777	6.5842
778	6.2096
779	6.2382
780	6.3746
781	6.3636
782	6.3847
783	6.1380
784	6.1591
785	6.1658
786	6.1540
787	5.9697
788	6.2315
789	6.3544
790	5.6582
791	5.7492
792	6.0463
793	5.9184
794	5.8114
795	6.2955
796	5.6347
797	6.0623
798	5.6296
799	5.7492
800	5.7500
801	5.6894
802	5.9301
803	5.8687
804	6.0093
805	5.8106
806	5.8215
807	5.9966
808	5.8653
809	5.8939
810	5.7483
811	5.6322
812	5.5808
813	5.5909
814	5.4562
815	5.6776
816	5.6835
817	5.6843
818	5.4747
819	6.0951
820	5.8106
821	5.7870
822	5.7205
823	5.8064
824	5.8721
825	5.9133
826	5.9739
827	6.0295
828	5.8350
829	5.6902
830	5.7054
831	5.7088
832	5.6633
833	5.8603
834	5.7971
835	5.8325
836	6.1305
837	5.8190
838	5.6953
839	5.5665
840	5.6010
841	5.6221
842	5.6364
843	5.5152
844	5.2938
845	5.5008
846	5.6625
847	5.3258
848	5.3939
849	5.8788
850	5.3737
851	5.3603
852	5.4360
853	5.1557
854	4.8182
855	5.0968
856	5.1835
857	5.1347
858	5.2391
859	5.4007
860	5.0808
861	5.1860
862	5.5884
863	5.2601
864	4.9369
865	5.1002
866	5.0943
867	4.9419
868	4.8737
869	4.9200
870	4.8897
871	4.8653
872	4.7828
873	4.7416
874	4.6751
875	5.0337
876	4.6818
877	4.8342
878	4.6658
879	4.8923
880	4.4722
881	4.4899
882	4.7677
883	4.8796
884	4.5934
885	4.7012
886	4.6355
887	4.7382
888	4.6599
889	4.5875
890	4.6035
891	4.6439
892	4.1995
893	4.6111
894	4.5749
895	4.9832
896	4.7677
897	5.0901
898	4.6608
899	5.0429
900	4.9192
901	4.7584
902	4.6380
903	4.6978
904	4.6919
905	4.7441
906	4.9024
907	4.9554
908	5.0109
909	4.8527
910	4.8249
911	4.5488
