# Supplementary material for: Bicoid gradient formation mechanism and dynamics revealed by protein lifetime analysis
Source: Mol Syst Biol. 2018 Sep 4;14(9):e8355. doi: 10.15252/msb.20188355 (PMC6121778; doi:10.15252/msb.20188355)
Supplement: Supplementary file 7 — Source Data for Figure 5 [file MSB-14-e8355-s006.zip › figure5-data/quantification/Values_emb03_r_t24.txt]

0	46.6077
1	48.8350
2	49.3039
3	49.5774
4	49.4184
5	50.6886
6	50.5227
7	50.0067
8	49.2660
9	48.3468
10	49.2744
11	50.0842
12	51.4891
13	52.5842
14	52.5244
15	53.2542
16	51.9234
17	51.1953
18	52.9099
19	50.1178
20	51.3594
21	51.1380
22	52.2357
23	51.8224
24	53.4116
25	52.5034
26	52.4613
27	53.0699
28	52.0665
29	51.8249
30	51.5034
31	51.8872
32	51.4495
33	51.0135
34	49.8586
35	49.2567
36	49.5269
37	50.2677
38	50.4848
39	50.0320
40	49.8316
41	49.7348
42	50.1574
43	49.3670
44	50.0976
45	47.2710
46	47.9512
47	48.4697
48	47.5791
49	48.3207
50	47.9032
51	47.5934
52	46.4453
53	45.7559
54	45.6608
55	45.0859
56	44.2643
57	45.0631
58	44.8965
59	44.7054
60	43.7660
61	43.4369
62	43.0455
63	42.5816
64	41.7660
65	41.3830
66	40.3485
67	39.8308
68	40.7778
69	41.0766
70	40.7138
71	41.1035
72	40.7887
73	40.9992
74	41.2357
75	40.1372
76	40.2222
77	39.4293
78	39.8199
79	39.9125
80	39.3737
81	39.1389
82	39.0875
83	39.0774
84	39.7601
85	39.6322
86	39.8628
87	39.1886
88	39.3131
89	39.0614
90	38.6322
91	38.3476
92	37.9327
93	38.2492
94	37.9562
95	39.3333
96	39.3535
97	40.0185
98	39.6591
99	39.9301
100	39.9899
101	38.2929
102	38.7231
103	38.0800
104	38.6305
105	38.0665
106	39.7096
107	40.0657
108	39.8855
109	40.0101
110	40.3140
111	40.6305
112	40.8965
113	40.6869
114	40.1978
115	39.7929
116	38.9697
117	39.0715
118	39.0976
119	39.4806
120	39.7753
121	38.7929
122	39.2062
123	38.9209
124	38.7559
125	38.6288
126	37.4167
127	38.0429
128	36.9024
129	37.4411
130	37.9293
131	38.5244
132	38.6271
133	39.1566
134	38.2180
135	37.8939
136	38.6195
137	37.4588
138	38.0884
139	37.4175
140	37.5286
141	38.2104
142	38.1389
143	38.1414
144	38.7298
145	39.0269
146	39.0581
147	38.7778
148	38.6532
149	38.0985
150	37.2382
151	37.2609
152	37.6254
153	38.2879
154	37.5404
155	36.8005
156	37.5640
157	37.2862
158	38.5741
159	37.1742
160	37.5042
161	36.9343
162	36.6684
163	36.7382
164	36.5278
165	37.7778
166	37.3333
167	36.7121
168	36.9562
169	37.0589
170	36.5379
171	37.8056
172	37.1439
173	36.9386
174	37.0396
175	35.8838
176	36.7424
177	37.4234
178	37.0269
179	37.2231
180	36.5741
181	36.5463
182	36.7955
183	35.9251
184	36.4040
185	35.9832
186	35.7963
187	35.2719
188	36.0219
189	36.3914
190	36.2795
191	36.4537
192	36.4360
193	35.8476
194	36.2424
195	35.6961
196	35.5724
197	35.6540
198	34.8089
199	34.7786
200	34.2887
201	34.4108
202	34.0278
203	33.9571
204	33.2239
205	33.6111
206	33.9428
207	34.8056
208	33.3056
209	34.5404
210	33.7374
211	33.0850
212	33.2475
213	33.4141
214	33.4040
215	33.5901
216	33.2567
217	32.2306
218	32.4739
219	31.6835
220	31.9192
221	32.0640
222	31.9857
223	32.8291
224	32.8956
225	32.0909
226	32.5741
227	33.0850
228	32.6237
229	32.5076
230	32.5657
231	32.3190
232	32.2525
233	32.8569
234	32.4975
235	32.0303
236	32.1886
237	31.7904
238	31.6827
239	31.0522
240	31.0455
241	31.1549
242	30.5396
243	30.9007
244	31.0370
245	31.3603
246	30.4352
247	30.7912
248	30.5093
249	30.8805
250	30.5463
251	30.8350
252	31.0892
253	30.9285
254	30.8157
255	30.0774
256	30.7601
257	30.9941
258	30.3923
259	30.8274
260	30.2980
261	29.8022
262	29.4646
263	29.5236
264	29.5219
265	30.2803
266	29.5513
267	30.1086
268	29.5564
269	29.4537
270	29.4512
271	29.4015
272	29.2870
273	29.4832
274	29.3502
275	29.0429
276	29.1279
277	29.3981
278	29.9040
279	29.0951
280	29.1776
281	28.2382
282	28.7062
283	28.4512
284	28.3316
285	28.3939
286	28.0614
287	27.3005
288	27.6498
289	27.0816
290	27.4360
291	26.7306
292	26.2449
293	26.7971
294	26.2601
295	27.1061
296	27.1953
297	26.8737
298	26.8805
299	26.3418
300	26.0463
301	26.0286
302	26.1785
303	25.7955
304	25.4470
305	25.0715
306	24.9907
307	25.5396
308	25.7837
309	26.0564
310	25.8451
311	25.6380
312	25.0412
313	25.6077
314	25.6389
315	25.3165
316	25.4579
317	25.1481
318	24.2677
319	24.2374
320	24.0387
321	24.5202
322	24.1052
323	24.1027
324	24.6431
325	23.8114
326	24.2702
327	23.8148
328	23.6616
329	23.7045
330	23.0337
331	22.4091
332	22.7003
333	22.0682
334	22.4242
335	22.5926
336	21.9857
337	22.2710
338	21.7113
339	21.8199
340	21.5017
341	21.8291
342	21.6153
343	21.5968
344	21.5471
345	21.8072
346	21.9739
347	21.7534
348	21.4638
349	21.4773
350	21.3956
351	21.4562
352	21.2391
353	21.3510
354	20.9823
355	21.2003
356	20.7870
357	21.3805
358	21.2668
359	21.0168
360	20.8788
361	20.3426
362	20.8502
363	21.1406
364	20.4966
365	20.7096
366	20.8249
367	21.1305
368	20.2795
369	20.5623
370	20.8788
371	20.7753
372	20.5379
373	20.6557
374	19.9840
375	20.3207
376	19.9933
377	20.2517
378	19.9226
379	20.7677
380	20.3779
381	20.0833
382	20.0286
383	19.7938
384	20.1793
385	19.8283
386	19.3291
387	19.2845
388	19.0227
389	18.7988
390	18.9082
391	18.9175
392	18.7702
393	18.9470
394	18.8140
395	19.1566
396	18.8401
397	19.1279
398	19.2130
399	18.8577
400	18.4722
401	18.4394
402	18.5909
403	17.8552
404	17.8308
405	17.9503
406	17.7912
407	17.5699
408	18.2971
409	17.5051
410	18.0741
411	17.3207
412	17.8005
413	17.6852
414	17.4470
415	17.5455
416	17.0530
417	16.5741
418	16.9537
419	16.3443
420	16.3367
421	16.5446
422	16.5497
423	16.9739
424	17.0766
425	16.4015
426	16.7113
427	16.2357
428	16.0412
429	15.7281
430	15.8897
431	15.6961
432	15.8114
433	16.1195
434	15.6313
435	15.8375
436	15.9141
437	15.7677
438	15.3258
439	15.5067
440	15.3350
441	15.4049
442	15.4512
443	15.4007
444	15.3645
445	15.2239
446	15.1818
447	15.2854
448	15.0875
449	14.8384
450	14.3889
451	14.8569
452	14.8249
453	14.8712
454	14.7214
455	14.8771
456	15.1524
457	14.6928
458	14.4150
459	13.9739
460	14.5286
461	14.3460
462	14.6061
463	14.6507
464	14.4992
465	14.7542
466	14.9874
467	15.5471
468	15.1002
469	15.0059
470	14.5303
471	14.9975
472	14.7980
473	14.5185
474	14.7938
475	14.7887
476	14.5657
477	14.4714
478	15.6860
479	14.6010
480	14.6010
481	14.6002
482	14.5101
483	14.5370
484	13.8123
485	14.2163
486	14.2357
487	14.4150
488	14.1860
489	14.0345
490	14.3948
491	14.5210
492	14.2971
493	13.9731
494	13.9638
495	13.8754
496	13.9133
497	14.0631
498	14.1625
499	13.6785
500	13.7449
501	14.0295
502	13.6305
503	13.7929
504	13.7567
505	13.7904
506	13.5816
507	13.6128
508	13.7988
509	13.5766
510	13.6911
511	14.0951
512	13.6162
513	13.5194
514	13.6389
515	13.3291
516	13.2214
517	13.1397
518	13.2753
519	13.3779
520	13.0025
521	13.2096
522	13.0673
523	12.7492
524	12.9832
525	13.0084
526	12.8771
527	12.3687
528	13.1305
529	12.7668
530	12.7020
531	12.2803
532	11.9992
533	12.1869
534	12.5690
535	11.7458
536	12.1271
537	11.9874
538	12.0690
539	12.0766
540	11.9672
541	12.1296
542	12.0513
543	11.9049
544	12.3434
545	12.0623
546	12.0168
547	11.7652
548	11.9773
549	11.8544
550	12.0168
551	12.1153
552	11.5934
553	11.3931
554	11.5093
555	11.1759
556	11.7508
557	11.1195
558	11.0631
559	10.8838
560	11.1019
561	11.0084
562	10.6726
563	10.9933
564	10.6010
565	11.2281
566	10.8737
567	11.0749
568	10.8022
569	11.1566
570	10.6406
571	10.1288
572	10.4453
573	10.3451
574	10.6364
575	10.2609
576	10.0101
577	10.2062
578	10.1035
579	10.2702
580	10.4057
581	9.8333
582	9.9790
583	9.7247
584	9.8375
585	9.9630
586	9.6582
587	9.6372
588	9.7736
589	9.4806
590	9.4285
591	9.3140
592	9.4200
593	9.5446
594	9.2466
595	9.2348
596	9.3207
597	9.0901
598	9.0547
599	9.2567
600	8.8779
601	9.1279
602	9.2189
603	9.1776
604	9.1675
605	8.7189
606	8.9916
607	9.0749
608	9.0682
609	8.8569
610	9.2458
611	9.0732
612	9.2146
613	9.0438
614	9.0210
615	8.9680
616	8.8241
617	9.0463
618	9.2104
619	8.9461
620	8.7348
621	8.9343
622	8.7727
623	8.5673
624	8.8173
625	8.7138
626	8.9057
627	8.3847
628	8.5918
629	8.4234
630	8.5758
631	8.5303
632	8.3594
633	8.3620
634	8.4646
635	8.1692
636	8.3047
637	8.1279
638	8.1136
639	8.2003
640	8.4234
641	8.2525
642	8.2837
643	8.5303
644	8.0160
645	8.3695
646	7.9335
647	8.1608
648	8.0547
649	7.9352
650	7.8426
651	7.7828
652	8.1515
653	8.1347
654	8.2130
655	8.1869
656	8.1742
657	8.0185
658	7.9613
659	7.8359
660	7.8190
661	7.6869
662	7.3847
663	7.3746
664	7.4470
665	7.3906
666	7.5741
667	7.7955
668	7.3544
669	7.3039
670	7.3384
671	7.3830
672	7.3089
673	7.4301
674	7.4007
675	7.3931
676	7.4621
677	7.3502
678	7.4318
679	7.4747
680	7.6515
681	7.4520
682	7.0522
683	6.9444
684	7.3148
685	7.6204
686	7.1338
687	6.8460
688	7.0539
689	6.8880
690	6.8224
691	7.0934
692	6.5387
693	7.0648
694	6.9604
695	6.8123
696	7.2660
697	6.7037
698	6.7012
699	7.1086
700	7.0808
701	7.0379
702	6.8653
703	6.8443
704	6.9503
705	6.6818
706	7.1835
707	6.9125
708	7.0051
709	6.8140
710	6.6582
711	6.9588
712	6.9882
713	6.5749
714	6.9040
715	6.6987
716	6.9419
717	6.4848
718	6.6768
719	6.5859
720	6.7702
721	6.7222
722	6.6027
723	6.6582
724	6.7828
725	6.8771
726	6.8603
727	6.7391
728	6.6717
729	6.6978
730	6.6246
731	7.0118
732	6.9790
733	6.8418
734	6.8157
735	6.5522
736	7.0236
737	7.1019
738	7.0253
739	7.1162
740	6.5774
741	6.7180
742	7.1389
743	7.0581
744	6.8653
745	7.3451
746	6.7189
747	6.7357
748	6.7189
749	6.6288
750	6.4798
751	6.6246
752	6.9082
753	6.8493
754	6.9739
755	6.8426
756	6.8266
757	6.6246
758	6.7121
759	6.2424
760	6.5539
761	6.3981
762	6.6473
763	6.3375
764	6.5463
765	6.7096
766	6.5850
767	6.6810
768	6.5236
769	6.4470
770	6.3729
771	6.2795
772	6.3249
773	6.3207
774	6.4091
775	6.6355
776	6.2736
777	6.3906
778	6.4015
779	6.2433
780	6.5741
781	6.1709
782	6.5244
783	6.3897
784	6.3123
785	6.3695
786	6.3131
787	6.1843
788	6.3283
789	6.3056
790	6.1540
791	6.1246
792	6.1372
793	6.1793
794	5.9680
795	6.1843
796	5.6616
797	6.0387
798	5.9899
799	5.8855
800	5.9562
801	5.9318
802	6.1389
803	6.1439
804	5.8190
805	5.9941
806	6.0505
807	5.7332
808	5.8628
809	5.5261
810	5.6734
811	6.0017
812	5.9865
813	5.6322
814	5.7315
815	5.8039
816	5.9259
817	5.7769
818	5.5657
819	5.8998
820	5.7020
821	5.8157
822	5.7803
823	5.6212
824	5.5160
825	5.8662
826	6.0126
827	5.8493
828	5.8779
829	5.8013
830	6.0017
831	5.8106
832	5.5455
833	5.8350
834	5.7054
835	6.0362
836	5.6928
837	5.7736
838	5.7189
839	5.6650
840	5.6077
841	5.2879
842	5.5614
843	5.5572
844	5.1944
845	5.5025
846	5.1995
847	5.1044
848	5.4251
849	5.7542
850	5.2845
851	5.3157
852	5.6162
853	5.5076
854	4.9747
855	5.1591
856	5.2593
857	4.9369
858	5.1195
859	5.4907
860	5.2508
861	5.2694
862	5.2761
863	5.3173
864	5.5210
865	5.1726
866	5.1532
867	4.9865
868	4.9621
869	4.9268
870	4.7854
871	4.9680
872	4.9992
873	4.7811
874	4.7896
875	4.8081
876	5.0278
877	4.8577
878	5.1633
879	5.1178
880	4.8350
881	4.6717
882	4.6136
883	4.9125
884	4.5581
885	4.5867
886	4.4613
887	4.8359
888	4.8939
889	4.8434
890	4.6178
891	4.5934
892	4.5724
893	4.5253
894	4.8392
895	4.9461
896	4.8763
897	4.7534
898	4.4091
899	4.9116
900	4.7551
901	4.6322
902	4.4764
903	4.6877
904	4.7113
905	4.7222
906	4.8990
907	4.9655
908	4.8039
909	4.6136
910	4.7273
911	4.6759
