# Supplementary material for: Bicoid gradient formation mechanism and dynamics revealed by protein lifetime analysis
Source: Mol Syst Biol. 2018 Sep 4;14(9):e8355. doi: 10.15252/msb.20188355 (PMC6121778; doi:10.15252/msb.20188355)
Supplement: Supplementary file 7 — Source Data for Figure 5 [file MSB-14-e8355-s006.zip › figure5-data/quantification/Values_emb03_r_t25.txt]

0	48.8258
1	50.5093
2	51.4091
3	52.2618
4	52.1625
5	52.5362
6	52.3771
7	52.1364
8	52.6103
9	52.9318
10	53.7441
11	55.0379
12	54.5715
13	56.0253
14	56.1616
15	56.7702
16	55.9537
17	56.7475
18	56.4436
19	56.2357
20	56.1566
21	55.4099
22	55.1145
23	56.1145
24	56.6187
25	56.5379
26	57.0236
27	57.0008
28	57.6153
29	57.5513
30	56.1540
31	58.2104
32	57.3712
33	56.4579
34	55.2542
35	54.9714
36	55.5084
37	54.9697
38	55.2609
39	55.3670
40	54.7155
41	55.0640
42	55.1726
43	54.4823
44	54.4343
45	51.8796
46	53.1061
47	53.6195
48	53.1322
49	53.5471
50	53.3620
51	52.6692
52	51.7088
53	51.7062
54	51.7811
55	50.7323
56	49.8636
57	49.3106
58	48.8577
59	49.6035
60	48.6843
61	48.3586
62	49.3359
63	48.6380
64	48.1254
65	47.4461
66	46.9259
67	45.4975
68	46.6077
69	47.2702
70	48.6734
71	48.3047
72	48.0648
73	47.0269
74	46.3258
75	46.9596
76	46.4554
77	45.9032
78	46.5556
79	46.0985
80	45.2104
81	44.4192
82	43.7744
83	43.8906
84	44.5589
85	44.3712
86	44.7189
87	45.3165
88	45.0985
89	44.8645
90	44.3165
91	43.7062
92	43.3316
93	42.5303
94	43.0665
95	43.5556
96	44.3990
97	43.2955
98	43.8418
99	44.2138
100	43.8552
101	43.9739
102	43.3561
103	42.8359
104	43.1684
105	43.2702
106	43.3030
107	42.8165
108	42.8670
109	43.7222
110	44.1170
111	43.4949
112	43.9360
113	43.5732
114	43.6372
115	42.5236
116	42.8064
117	42.1675
118	42.5505
119	42.5471
120	43.1894
121	42.4377
122	42.6263
123	42.8392
124	42.8039
125	41.9478
126	41.4924
127	41.3535
128	40.1271
129	40.3603
130	40.9276
131	41.6288
132	42.0943
133	42.1372
134	42.0135
135	42.3897
136	41.8535
137	41.6734
138	42.3039
139	42.1153
140	40.7980
141	42.6456
142	41.2719
143	41.9015
144	42.5034
145	43.5051
146	43.2534
147	43.0429
148	43.1019
149	42.1591
150	42.1684
151	41.4579
152	41.3527
153	41.0724
154	41.2988
155	41.5741
156	40.7391
157	41.2475
158	41.3670
159	40.8443
160	41.4125
161	40.6751
162	40.2146
163	40.6726
164	40.1751
165	41.4108
166	40.5084
167	39.8939
168	39.7382
169	40.3249
170	39.8350
171	40.7685
172	39.7104
173	40.1616
174	39.8460
175	39.4689
176	40.0623
177	39.8779
178	39.8342
179	40.1103
180	39.4579
181	39.9596
182	39.7778
183	39.5564
184	39.4428
185	38.7281
186	38.0943
187	38.5109
188	38.9545
189	39.2239
190	38.8502
191	38.4899
192	38.7332
193	38.3737
194	38.5219
195	39.5093
196	38.7029
197	38.6726
198	38.2012
199	37.5059
200	38.2239
201	38.2062
202	37.4091
203	37.1204
204	36.2315
205	37.5379
206	37.0909
207	37.8114
208	36.9798
209	37.0370
210	36.5261
211	35.6431
212	35.3350
213	36.5109
214	36.3712
215	36.0126
216	36.3678
217	35.9891
218	35.7618
219	35.3561
220	35.4705
221	35.9865
222	34.8973
223	35.6515
224	35.5210
225	35.5219
226	35.1566
227	35.5623
228	34.7904
229	35.0976
230	34.9874
231	34.8274
232	34.5732
233	34.3603
234	34.4663
235	34.1010
236	34.7955
237	34.4133
238	34.1852
239	34.2593
240	34.0017
241	34.4318
242	33.8519
243	33.9891
244	34.0749
245	34.1406
246	33.3712
247	33.6313
248	33.3283
249	33.1145
250	33.0202
251	32.7668
252	33.0850
253	33.2449
254	33.8022
255	33.0766
256	33.8872
257	34.0539
258	33.0993
259	33.0042
260	33.0993
261	32.3721
262	31.9436
263	31.8754
264	31.9116
265	32.4832
266	32.5438
267	32.8401
268	32.9301
269	32.9327
270	32.5328
271	31.8502
272	32.2391
273	31.3089
274	31.5370
275	31.7424
276	31.5370
277	31.9520
278	31.9773
279	31.6970
280	31.3813
281	32.3232
282	31.3367
283	31.1103
284	31.1086
285	30.7694
286	30.3805
287	29.9916
288	29.8375
289	29.5682
290	29.7096
291	29.9099
292	29.5194
293	29.1759
294	29.0606
295	29.2769
296	29.4554
297	29.1793
298	29.2837
299	29.0379
300	29.1742
301	28.6364
302	29.0219
303	28.1843
304	28.0556
305	27.9335
306	27.6650
307	27.9874
308	27.7946
309	27.8089
310	27.6944
311	27.2955
312	27.2635
313	27.8434
314	27.5093
315	26.5253
316	26.6019
317	26.1801
318	26.4057
319	26.2374
320	25.7618
321	26.4882
322	26.3889
323	26.4478
324	25.8662
325	25.6700
326	25.9815
327	25.2837
328	24.9680
329	25.3266
330	25.0396
331	24.2955
332	24.5126
333	24.0093
334	24.6843
335	24.6010
336	23.8746
337	23.9226
338	23.2946
339	23.2508
340	22.9949
341	23.1524
342	23.0194
343	23.0766
344	23.6086
345	22.4285
346	23.1641
347	23.2172
348	23.1111
349	23.1397
350	23.0707
351	22.6608
352	22.9301
353	22.9402
354	22.8990
355	23.2904
356	23.3577
357	22.5673
358	22.8923
359	23.0875
360	22.7534
361	22.5488
362	23.4360
363	22.9293
364	22.6296
365	22.7710
366	22.8973
367	22.6818
368	22.8636
369	22.9747
370	22.8409
371	23.1658
372	23.0337
373	22.7365
374	23.4823
375	22.8746
376	22.6010
377	22.6187
378	22.3249
379	22.4251
380	22.5362
381	22.1591
382	22.2971
383	22.1111
384	21.9907
385	22.1229
386	21.8418
387	21.1473
388	21.2180
389	21.0741
390	20.8544
391	20.6970
392	20.7761
393	20.9082
394	21.3308
395	21.3906
396	20.9310
397	20.8636
398	20.6928
399	20.6936
400	19.9386
401	20.3325
402	20.0682
403	20.1069
404	19.4697
405	20.1616
406	19.6044
407	19.6263
408	20.0892
409	19.3502
410	19.8721
411	19.1902
412	19.4571
413	19.5522
414	19.0219
415	18.9672
416	18.6700
417	18.0808
418	18.2340
419	17.7795
420	18.4899
421	17.8148
422	18.5227
423	18.0337
424	18.1785
425	18.1439
426	17.5690
427	17.5320
428	17.8822
429	17.3864
430	17.9924
431	17.9966
432	17.2551
433	18.2929
434	17.6263
435	17.7315
436	17.4773
437	16.9268
438	16.6077
439	16.9352
440	16.8939
441	17.2820
442	16.8712
443	16.7567
444	16.9394
445	16.2769
446	16.3527
447	16.4470
448	16.4503
449	16.1204
450	15.5976
451	16.0421
452	16.1793
453	16.1187
454	15.9958
455	16.0564
456	15.8527
457	16.0311
458	15.6254
459	15.5084
460	15.8889
461	15.9099
462	15.5497
463	15.5303
464	15.8384
465	16.0311
466	15.8535
467	16.2828
468	16.0185
469	16.1709
470	15.4739
471	15.6136
472	15.7912
473	15.9899
474	15.7946
475	15.6995
476	15.8316
477	15.7315
478	16.5741
479	15.3418
480	15.6608
481	15.3266
482	15.8072
483	15.3788
484	15.5833
485	15.4503
486	15.3333
487	15.5059
488	14.9402
489	15.1431
490	15.5311
491	15.1507
492	15.4731
493	15.3005
494	14.8805
495	14.9175
496	15.0143
497	15.0194
498	15.2660
499	14.3906
500	14.5177
501	14.8889
502	14.6305
503	14.4975
504	14.7054
505	14.9453
506	14.4478
507	14.5581
508	14.6869
509	14.4394
510	14.4040
511	14.8721
512	14.7828
513	14.3838
514	14.3510
515	14.0943
516	13.5219
517	13.6448
518	13.9444
519	13.8906
520	13.8830
521	14.0337
522	14.1742
523	13.8451
524	14.0286
525	13.8931
526	13.6776
527	13.2677
528	13.6254
529	13.6835
530	13.5152
531	13.3173
532	13.1027
533	13.4874
534	13.4714
535	12.6700
536	13.3855
537	12.9495
538	12.6591
539	12.5758
540	12.1852
541	12.9310
542	12.5699
543	12.4285
544	12.7786
545	12.0791
546	12.7180
547	12.0598
548	12.2694
549	12.5328
550	12.5185
551	12.6827
552	12.1936
553	12.0429
554	11.9301
555	11.9411
556	12.0783
557	12.0976
558	11.4343
559	11.6524
560	11.7231
561	11.8577
562	11.4638
563	11.7189
564	11.6019
565	11.7424
566	11.5042
567	11.8182
568	11.7180
569	11.5707
570	11.5800
571	11.1961
572	11.4099
573	11.3274
574	11.0665
575	10.6877
576	10.6212
577	10.7862
578	10.7062
579	10.9444
580	10.7138
581	10.7155
582	10.3788
583	10.1793
584	10.7508
585	10.4731
586	10.0152
587	10.0286
588	10.5455
589	10.1566
590	9.9756
591	9.7256
592	9.8316
593	9.8864
594	9.9655
595	9.3746
596	9.6465
597	9.9099
598	9.6490
599	9.7811
600	9.6944
601	9.8561
602	9.7365
603	9.5421
604	9.8552
605	9.1557
606	9.4268
607	9.5387
608	9.3224
609	9.3182
610	9.3645
611	9.5631
612	9.7677
613	9.9672
614	9.5522
615	9.6650
616	9.6313
617	9.4268
618	10.0303
619	9.4495
620	9.5008
621	9.2130
622	9.1069
623	9.0976
624	9.1902
625	8.9764
626	9.2172
627	9.0513
628	9.0076
629	9.2264
630	9.4714
631	9.4487
632	9.0370
633	8.8678
634	9.1448
635	8.9571
636	9.0269
637	9.1591
638	8.7492
639	8.7946
640	8.5648
641	8.8266
642	8.6423
643	8.9167
644	8.3838
645	8.6978
646	8.3519
647	8.3401
648	8.7365
649	8.1886
650	8.2441
651	8.3249
652	8.2702
653	8.4428
654	8.4217
655	8.2096
656	8.4352
657	8.3131
658	8.6380
659	8.1372
660	8.0606
661	8.0135
662	8.3316
663	7.9604
664	8.1406
665	7.8333
666	8.1852
667	7.8409
668	8.0732
669	8.0177
670	7.8165
671	8.1397
672	8.1305
673	7.8249
674	8.0118
675	7.6810
676	7.6810
677	7.3485
678	7.6768
679	7.5682
680	7.9301
681	7.7163
682	7.6170
683	7.9167
684	7.7921
685	7.3779
686	7.6650
687	7.4453
688	7.4444
689	7.4520
690	6.9419
691	7.6473
692	7.0497
693	7.3678
694	7.3535
695	6.9343
696	7.2466
697	7.2652
698	7.0875
699	7.1852
700	7.6759
701	7.2500
702	7.2660
703	7.2795
704	7.1641
705	7.1692
706	7.1978
707	7.2534
708	7.2088
709	7.0699
710	7.3266
711	7.2702
712	7.3737
713	7.3232
714	7.3830
715	7.5194
716	7.0160
717	6.8914
718	7.0724
719	6.9975
720	6.6599
721	7.0034
722	7.1136
723	7.1616
724	7.3022
725	6.7971
726	7.0051
727	6.7921
728	6.8359
729	6.9428
730	6.8114
731	6.9554
732	6.8291
733	6.9066
734	6.5926
735	6.9672
736	7.1944
737	7.0530
738	7.0236
739	7.3746
740	7.0892
741	7.0606
742	7.4074
743	6.9310
744	6.9857
745	7.2761
746	7.0640
747	6.9343
748	7.0455
749	7.1170
750	6.5724
751	6.6785
752	6.7753
753	6.7012
754	6.9024
755	6.8594
756	6.9461
757	6.7845
758	6.8123
759	6.7298
760	6.6675
761	6.6675
762	6.6734
763	6.2988
764	6.4217
765	6.7997
766	6.9234
767	6.7256
768	6.6111
769	6.9899
770	6.7037
771	6.5076
772	6.4495
773	6.3754
774	6.5177
775	6.4343
776	6.2912
777	6.3030
778	6.6978
779	6.2247
780	6.5926
781	6.4276
782	6.6035
783	6.1625
784	6.2365
785	6.5505
786	6.3258
787	6.2374
788	6.3005
789	6.4049
790	5.9840
791	5.9116
792	6.1810
793	6.1069
794	5.9714
795	6.2264
796	5.8956
797	5.9234
798	6.0909
799	5.6069
800	6.0328
801	6.2500
802	6.0345
803	6.1035
804	6.0774
805	6.1591
806	6.0135
807	6.2399
808	6.0766
809	5.8182
810	5.8283
811	5.9731
812	6.0960
813	6.0387
814	5.9200
815	5.9116
816	6.0429
817	6.1835
818	5.6987
819	6.1481
820	6.0227
821	6.0690
822	5.7761
823	5.9545
824	5.7088
825	6.0648
826	5.7837
827	5.9966
828	5.9108
829	5.9453
830	5.8611
831	5.8704
832	5.6515
833	6.1827
834	5.6574
835	5.8796
836	5.5682
837	5.5791
838	5.6768
839	5.6330
840	5.6431
841	5.7391
842	5.6507
843	5.3855
844	5.2256
845	5.5774
846	5.3948
847	5.4040
848	5.2104
849	5.6818
850	5.3931
851	5.5791
852	5.1944
853	5.4116
854	5.3056
855	5.5152
856	5.3544
857	5.2298
858	5.0379
859	5.2374
860	5.1860
861	5.3056
862	5.1524
863	5.3443
864	5.0657
865	5.0682
866	5.3064
867	5.0345
868	5.1616
869	5.0168
870	4.8788
871	4.9428
872	4.8704
873	5.0059
874	4.9731
875	5.1717
876	4.9806
877	5.1178
878	4.7896
879	5.5513
880	4.8737
881	4.9949
882	4.7854
883	4.8813
884	4.7921
885	4.5657
886	4.8207
887	5.0774
888	4.8704
889	5.1128
890	4.6355
891	4.9074
892	4.6456
893	4.6961
894	4.9192
895	4.7744
896	4.4293
897	4.5471
898	4.5505
899	4.8653
900	4.6667
901	4.6843
902	4.4848
903	4.5875
904	4.7727
905	4.8847
906	4.7500
907	4.6380
908	4.6742
909	4.7458
910	4.7508
911	4.5867
