# Supplementary material for: Bicoid gradient formation mechanism and dynamics revealed by protein lifetime analysis
Source: Mol Syst Biol. 2018 Sep 4;14(9):e8355. doi: 10.15252/msb.20188355 (PMC6121778; doi:10.15252/msb.20188355)
Supplement: Supplementary file 7 — Source Data for Figure 5 [file MSB-14-e8355-s006.zip › figure5-data/quantification/Values_emb03_r_t26.txt]

0	50.8847
1	52.3519
2	53.0455
3	54.4663
4	54.6902
5	54.8931
6	54.1195
7	54.7500
8	55.4360
9	54.3914
10	56.3375
11	58.8771
12	59.7719
13	61.0825
14	60.3981
15	62.2323
16	62.1641
17	60.2247
18	61.5379
19	62.1145
20	62.5875
21	62.4007
22	61.5303
23	61.4478
24	61.4512
25	60.1515
26	60.8965
27	63.0918
28	62.4428
29	63.7601
30	63.9773
31	63.3678
32	62.8712
33	62.0295
34	61.4714
35	60.9327
36	60.4756
37	60.6229
38	60.7769
39	61.6162
40	60.2828
41	61.1397
42	60.6221
43	60.5042
44	60.2155
45	58.6911
46	58.2685
47	58.4318
48	58.9453
49	59.7247
50	57.8451
51	58.5808
52	57.7567
53	58.0396
54	58.8653
55	56.9756
56	56.7601
57	56.2769
58	56.0564
59	55.3527
60	55.4082
61	54.4739
62	54.2769
63	53.7466
64	53.2912
65	53.4099
66	53.2811
67	51.9958
68	52.5059
69	52.1944
70	52.9773
71	53.4596
72	52.8981
73	53.0261
74	52.1902
75	51.2172
76	50.6599
77	50.4343
78	50.8274
79	51.1271
80	50.7475
81	50.4832
82	50.0455
83	49.7146
84	49.7753
85	49.9386
86	49.8779
87	50.0471
88	49.0598
89	49.1961
90	49.1928
91	48.5118
92	48.4234
93	49.1532
94	48.3106
95	48.5404
96	49.1322
97	49.1970
98	48.9832
99	49.9663
100	49.2820
101	48.7677
102	48.6641
103	48.5109
104	47.7660
105	47.3544
106	48.1111
107	48.5875
108	48.0160
109	48.2660
110	49.0025
111	48.6128
112	48.6355
113	49.0236
114	47.7744
115	48.0749
116	46.2407
117	46.2955
118	46.8779
119	47.1380
120	47.0850
121	46.5547
122	47.0598
123	45.8232
124	46.8468
125	45.3173
126	45.6111
127	45.0387
128	44.7298
129	44.3796
130	44.8670
131	45.3914
132	45.0766
133	46.1423
134	45.3013
135	46.2247
136	46.3990
137	46.9579
138	47.0901
139	46.9832
140	46.1987
141	46.4470
142	46.1524
143	45.3434
144	45.8653
145	46.1944
146	46.6616
147	46.2795
148	46.3401
149	46.0059
150	45.0311
151	44.5152
152	45.1044
153	44.9461
154	45.5581
155	45.1061
156	45.3788
157	45.1061
158	45.2348
159	45.1599
160	45.1094
161	44.5236
162	44.0800
163	43.5564
164	43.5034
165	43.8620
166	43.9057
167	44.3998
168	44.1843
169	43.9941
170	43.7887
171	44.8308
172	44.0850
173	43.5505
174	42.9731
175	43.2214
176	43.3822
177	43.7508
178	43.3712
179	43.7845
180	43.0168
181	42.9352
182	43.1852
183	42.2736
184	41.8577
185	41.8965
186	41.1886
187	41.0758
188	41.4916
189	41.8350
190	42.2197
191	41.6423
192	41.7778
193	41.3965
194	41.2045
195	40.6574
196	41.3897
197	40.8603
198	41.0278
199	41.0665
200	40.4630
201	41.8283
202	41.1726
203	40.5463
204	40.5581
205	40.7323
206	40.4588
207	41.0665
208	39.9091
209	40.6768
210	40.0943
211	39.8367
212	39.2088
213	39.7828
214	39.7870
215	39.5623
216	39.6650
217	39.5345
218	38.7593
219	39.1103
220	39.0354
221	38.8914
222	38.2963
223	38.7694
224	39.1221
225	38.3805
226	38.8451
227	38.5564
228	38.4099
229	38.2887
230	38.1237
231	38.4907
232	37.9049
233	37.6616
234	37.6894
235	37.5707
236	37.8990
237	37.5194
238	38.0480
239	37.2458
240	37.1953
241	37.1515
242	36.7559
243	37.7138
244	36.9386
245	37.6347
246	37.3620
247	36.8350
248	37.1103
249	36.1919
250	35.9983
251	35.3830
252	36.4891
253	35.7273
254	36.5438
255	36.1052
256	36.4394
257	36.2500
258	35.6279
259	36.1507
260	35.5017
261	35.0337
262	34.2727
263	34.2921
264	34.1456
265	34.5455
266	34.3577
267	34.7652
268	34.9520
269	35.4512
270	35.0429
271	35.0387
272	35.2938
273	34.4992
274	33.7483
275	34.0623
276	34.3687
277	34.7534
278	34.7096
279	34.2172
280	33.8039
281	33.9882
282	33.9512
283	33.1818
284	33.2071
285	33.2609
286	33.5833
287	33.2062
288	32.7323
289	32.9125
290	32.8704
291	32.7980
292	31.6355
293	31.6296
294	31.1271
295	30.9327
296	31.5665
297	31.2710
298	31.1473
299	31.9470
300	31.3847
301	31.4621
302	31.3224
303	30.5581
304	30.5614
305	29.7828
306	30.1835
307	30.3005
308	30.5715
309	30.6481
310	30.6667
311	30.7205
312	30.6128
313	30.3577
314	30.5076
315	29.5328
316	29.5202
317	28.8485
318	28.0648
319	28.5816
320	28.0859
321	28.4099
322	28.8384
323	28.2710
324	27.8384
325	27.4773
326	27.4200
327	26.8359
328	26.9099
329	26.6355
330	26.4444
331	26.0118
332	26.2710
333	26.2466
334	25.7441
335	26.6827
336	25.6305
337	25.3847
338	25.0875
339	25.2273
340	25.3308
341	25.3779
342	24.4226
343	24.9184
344	24.9032
345	24.8721
346	24.6776
347	25.0109
348	24.9840
349	24.2407
350	24.6768
351	24.1987
352	25.0471
353	24.5623
354	24.7130
355	25.1616
356	25.1145
357	24.5152
358	24.5732
359	24.5387
360	24.5808
361	24.1414
362	24.8544
363	24.6338
364	25.1700
365	25.0926
366	25.1684
367	24.9537
368	24.7795
369	24.7534
370	24.4200
371	25.1010
372	24.6894
373	24.8687
374	25.2896
375	24.8813
376	24.4411
377	24.5783
378	24.5396
379	24.4840
380	24.0682
381	23.6995
382	23.6785
383	24.1044
384	23.9007
385	24.2340
386	23.9933
387	24.2862
388	24.0699
389	23.2172
390	22.9756
391	22.5269
392	22.6077
393	22.6431
394	22.7803
395	22.6229
396	22.5918
397	22.4621
398	22.7003
399	22.7424
400	22.0631
401	21.7971
402	21.8215
403	21.8569
404	21.3249
405	21.6810
406	21.4882
407	20.8594
408	21.4975
409	21.4604
410	21.5707
411	20.6136
412	21.3114
413	21.1961
414	20.6305
415	20.7231
416	20.7677
417	19.9958
418	20.0623
419	19.8199
420	19.9815
421	19.7912
422	19.7795
423	19.8577
424	19.7811
425	19.5480
426	19.3350
427	19.2391
428	19.2180
429	19.2205
430	18.7172
431	18.8131
432	19.1776
433	18.9428
434	19.0370
435	18.4949
436	18.9470
437	18.9453
438	18.4335
439	18.5539
440	17.9386
441	18.2795
442	18.1330
443	18.2315
444	18.2525
445	18.0008
446	18.0463
447	17.8552
448	17.9722
449	17.7029
450	17.7247
451	17.6658
452	17.4705
453	17.2660
454	17.3788
455	17.4141
456	17.7618
457	17.4714
458	17.0825
459	17.1675
460	17.3249
461	16.6456
462	17.1086
463	17.0034
464	17.1288
465	17.5455
466	17.1094
467	18.1145
468	17.4301
469	18.1524
470	16.8081
471	17.0774
472	16.9242
473	17.0522
474	17.2904
475	17.2062
476	16.7862
477	16.7340
478	17.5152
479	16.4579
480	17.1347
481	16.4857
482	16.0370
483	16.2096
484	16.0143
485	16.4141
486	16.0715
487	16.3519
488	15.9537
489	15.7138
490	16.0513
491	15.9453
492	16.0690
493	16.2012
494	16.0345
495	16.0446
496	16.1237
497	16.0791
498	15.9756
499	15.3906
500	15.8847
501	15.8880
502	16.0328
503	15.7643
504	15.9419
505	15.5968
506	15.1894
507	15.0943
508	15.8030
509	15.3047
510	15.1827
511	15.8375
512	14.9663
513	15.1010
514	15.2963
515	14.8350
516	14.5522
517	14.6886
518	14.8022
519	15.3190
520	14.8906
521	15.1658
522	15.2273
523	14.6204
524	14.7433
525	14.9276
526	14.4184
527	14.4099
528	14.4798
529	13.9806
530	14.0640
531	14.3030
532	13.9646
533	14.1178
534	14.1229
535	14.0093
536	13.8670
537	13.6532
538	13.7138
539	13.5791
540	13.2483
541	13.8081
542	13.8157
543	13.3148
544	13.6877
545	13.2980
546	13.4133
547	13.8173
548	13.5093
549	13.4301
550	13.2719
551	13.4983
552	12.7365
553	12.7938
554	13.0732
555	12.9175
556	13.0724
557	12.7130
558	12.5901
559	12.5438
560	12.6843
561	12.3165
562	12.3594
563	12.5261
564	12.4057
565	12.1271
566	12.4554
567	12.1044
568	11.9167
569	12.0800
570	11.9848
571	11.8653
572	11.6852
573	12.1944
574	11.7887
575	11.7744
576	11.5269
577	11.6044
578	11.2449
579	11.4259
580	11.3906
581	11.2492
582	11.1481
583	10.8561
584	10.8468
585	10.6128
586	10.9537
587	10.9545
588	10.4848
589	10.4049
590	10.7643
591	10.5918
592	10.4377
593	10.3510
594	10.5034
595	9.7736
596	10.2879
597	10.1734
598	9.8291
599	10.7079
600	10.1178
601	10.6355
602	10.3165
603	10.3973
604	10.4503
605	9.6044
606	9.9276
607	10.1305
608	9.8620
609	10.2003
610	9.9495
611	10.3510
612	10.0311
613	10.2854
614	10.0943
615	9.9983
616	9.7660
617	9.8106
618	10.0303
619	9.6254
620	9.5884
621	9.6128
622	9.8384
623	9.6128
624	9.6271
625	9.8653
626	9.8468
627	9.6279
628	9.4882
629	9.5303
630	9.9125
631	9.5741
632	9.2239
633	9.2500
634	9.3754
635	9.3586
636	9.4773
637	9.6061
638	9.3207
639	9.3131
640	9.2753
641	9.2163
642	8.9630
643	9.5976
644	8.9116
645	9.1212
646	9.0673
647	8.9562
648	9.3476
649	8.7382
650	8.6002
651	8.9049
652	9.0572
653	8.7197
654	8.6574
655	8.8510
656	8.7677
657	8.7088
658	9.1936
659	8.7247
660	8.6153
661	8.6785
662	8.5732
663	8.1894
664	8.3375
665	7.9983
666	8.2845
667	8.4158
668	8.1785
669	8.0808
670	7.9705
671	8.0960
672	8.1616
673	8.2273
674	8.0741
675	8.2020
676	8.0269
677	7.8586
678	8.1919
679	8.2854
680	8.2045
681	8.2332
682	8.0606
683	8.0530
684	8.0017
685	8.3729
686	7.9285
687	7.8114
688	7.8460
689	7.6835
690	8.0614
691	7.8401
692	7.5564
693	7.4251
694	7.6557
695	7.5480
696	7.7811
697	7.5177
698	7.3998
699	7.6221
700	8.0311
701	7.7980
702	7.4966
703	7.9108
704	7.4933
705	7.4899
706	7.5067
707	7.4327
708	7.6987
709	7.4461
710	7.3519
711	7.4705
712	7.6338
713	7.5547
714	7.7955
715	7.6481
716	7.6616
717	7.2391
718	7.5993
719	7.3914
720	7.4040
721	7.6288
722	7.1759
723	7.4327
724	7.3359
725	7.3072
726	7.4848
727	7.1911
728	7.2795
729	7.2912
730	6.9461
731	7.3771
732	7.3359
733	7.5320
734	7.4798
735	7.1574
736	7.5791
737	7.4301
738	7.5370
739	7.3064
740	6.9891
741	7.1818
742	7.3510
743	7.3535
744	7.2239
745	7.4209
746	7.4453
747	7.1835
748	7.1195
749	7.1490
750	7.1532
751	7.1886
752	7.3182
753	7.3165
754	7.2567
755	7.2626
756	7.3796
757	7.1507
758	7.0556
759	6.8106
760	7.2020
761	6.6902
762	7.2163
763	6.7601
764	6.6019
765	6.7180
766	6.7601
767	6.9731
768	6.7340
769	6.6599
770	6.6944
771	6.4066
772	6.2988
773	6.1061
774	6.4571
775	6.6557
776	6.3931
777	6.5455
778	6.4680
779	6.6785
780	6.6751
781	6.8039
782	6.9015
783	6.4503
784	6.3401
785	6.7062
786	6.3805
787	6.6254
788	6.6229
789	6.5783
790	6.2584
791	6.1793
792	6.4630
793	6.2955
794	6.0766
795	6.5867
796	6.1052
797	6.3418
798	6.2079
799	5.8519
800	6.2466
801	6.3948
802	6.4200
803	6.2273
804	6.4301
805	6.1456
806	6.5791
807	6.4242
808	6.1793
809	6.0219
810	5.9933
811	5.9562
812	6.2660
813	5.9074
814	6.2407
815	6.2803
816	6.0126
817	6.0513
818	6.1456
819	6.1574
820	5.8763
821	6.1237
822	6.2104
823	6.0109
824	6.2113
825	5.9125
826	6.0101
827	5.7576
828	6.0539
829	6.0421
830	5.9428
831	6.1692
832	5.9285
833	6.2003
834	5.9428
835	6.1397
836	5.7609
837	5.4579
838	5.7205
839	5.3847
840	5.6759
841	5.6145
842	5.7567
843	5.6195
844	5.5412
845	5.2466
846	5.3384
847	5.5960
848	5.5286
849	5.5892
850	5.4975
851	5.6481
852	5.7130
853	5.6776
854	5.2500
855	5.5396
856	5.4032
857	5.4722
858	5.2736
859	5.3140
860	5.3973
861	5.2904
862	5.5673
863	5.2912
864	5.3628
865	5.3729
866	5.2348
867	4.8796
868	5.0311
869	5.0976
870	4.9562
871	5.0530
872	5.0530
873	5.0034
874	5.4184
875	4.9722
876	5.2247
877	5.1970
878	4.9680
879	5.2298
880	4.9621
881	4.8527
882	5.0261
883	4.8535
884	4.9975
885	5.0968
886	5.0934
887	4.6970
888	4.6128
889	4.7407
890	4.5581
891	4.8308
892	4.7391
893	4.6726
894	4.5572
895	4.8552
896	4.9386
897	4.9369
898	5.0017
899	5.0623
900	4.8822
901	4.7247
902	4.8493
903	4.9714
904	4.3889
905	4.5598
906	4.9141
907	4.9689
908	4.7113
909	4.7761
910	4.8998
911	4.6801
