# Supplementary material for: Bicoid gradient formation mechanism and dynamics revealed by protein lifetime analysis
Source: Mol Syst Biol. 2018 Sep 4;14(9):e8355. doi: 10.15252/msb.20188355 (PMC6121778; doi:10.15252/msb.20188355)
Supplement: Supplementary file 7 — Source Data for Figure 5 [file MSB-14-e8355-s006.zip › figure5-data/quantification/Values_emb03_r_t27.txt]

0	53.4167
1	55.1380
2	54.1726
3	55.2466
4	56.1591
5	56.5951
6	56.4663
7	57.9234
8	59.1086
9	57.9747
10	58.8013
11	61.3081
12	62.3754
13	62.8098
14	64.2769
15	65.7222
16	64.4192
17	63.9764
18	65.3990
19	64.8510
20	66.3401
21	65.8056
22	65.6389
23	66.1852
24	66.5926
25	66.4402
26	67.0758
27	67.8367
28	67.8746
29	68.5059
30	69.0816
31	70.6448
32	69.7492
33	68.9301
34	67.4697
35	66.4108
36	66.6524
37	66.6103
38	66.7037
39	66.8165
40	66.7795
41	65.1582
42	65.8712
43	65.5396
44	65.6439
45	64.2542
46	63.5067
47	63.8662
48	64.6549
49	64.3838
50	62.8064
51	63.3013
52	61.7609
53	61.8838
54	62.9015
55	62.3460
56	61.3485
57	59.7854
58	60.2643
59	61.0143
60	60.1953
61	61.1650
62	60.3375
63	58.5522
64	58.2121
65	57.7466
66	58.0993
67	56.4276
68	57.0328
69	57.8502
70	59.7433
71	59.9369
72	59.5875
73	58.4545
74	57.0682
75	57.8535
76	56.5253
77	56.5480
78	55.8653
79	55.8796
80	55.7971
81	56.0985
82	55.7483
83	54.6734
84	54.1843
85	54.0985
86	54.8502
87	55.0884
88	54.3131
89	53.4335
90	53.0227
91	53.6481
92	52.2609
93	52.8931
94	52.8316
95	52.5623
96	53.6448
97	53.5875
98	53.0699
99	52.4293
100	53.1212
101	53.1524
102	53.0412
103	52.5093
104	51.5547
105	51.2273
106	50.8880
107	51.0530
108	50.5699
109	51.6751
110	51.2172
111	52.0126
112	52.2677
113	51.8889
114	50.3721
115	51.2096
116	50.1877
117	49.7037
118	49.3872
119	48.6827
120	48.7239
121	48.8367
122	48.7668
123	48.3535
124	49.4966
125	48.7062
126	49.2104
127	49.0598
128	48.3199
129	48.1103
130	47.9352
131	48.0396
132	48.5429
133	48.6582
134	48.3232
135	49.1742
136	50.0034
137	49.3990
138	50.2542
139	49.2778
140	48.6406
141	49.5168
142	48.3956
143	48.3443
144	48.3401
145	48.3401
146	49.1709
147	49.2904
148	48.8476
149	48.6296
150	47.9099
151	47.4099
152	47.2003
153	47.0404
154	46.6633
155	47.0665
156	47.5261
157	47.6128
158	47.4798
159	46.8047
160	46.7424
161	46.8005
162	47.0699
163	46.4419
164	45.8434
165	46.3114
166	46.4958
167	45.8788
168	45.6928
169	47.2601
170	45.9310
171	47.1347
172	46.1448
173	46.4764
174	46.2424
175	45.9621
176	46.2896
177	45.6481
178	45.6658
179	46.1835
180	45.2231
181	46.3190
182	45.6751
183	45.0926
184	44.8864
185	44.1187
186	42.8535
187	42.0194
188	43.3628
189	42.8047
190	43.5850
191	44.0547
192	43.8409
193	44.4646
194	43.3737
195	44.0429
196	44.1347
197	44.1591
198	43.1254
199	43.3232
200	43.1751
201	43.3746
202	42.8763
203	42.6296
204	42.0101
205	42.3274
206	41.9975
207	42.3333
208	41.9268
209	42.3359
210	42.3056
211	42.3190
212	41.8468
213	43.2433
214	42.9082
215	41.7298
216	41.9983
217	41.1473
218	41.7163
219	40.6641
220	41.1439
221	40.8796
222	40.9226
223	41.2946
224	41.1928
225	41.5934
226	41.5842
227	41.0118
228	40.8350
229	40.5286
230	40.4714
231	40.5497
232	40.4082
233	40.3721
234	39.9798
235	39.9958
236	40.2113
237	40.0825
238	39.7820
239	39.2845
240	38.8914
241	38.7702
242	38.5126
243	38.9764
244	39.0278
245	39.2045
246	38.9158
247	39.1313
248	39.2222
249	38.6406
250	37.9520
251	37.3359
252	37.7433
253	37.7677
254	37.9966
255	37.2113
256	38.1549
257	37.6667
258	38.3157
259	38.8603
260	38.0732
261	37.2997
262	36.7635
263	36.8224
264	36.4327
265	36.9318
266	36.6406
267	37.0842
268	36.4992
269	37.6052
270	36.9453
271	37.2121
272	36.7273
273	36.3114
274	36.0051
275	36.2500
276	36.0614
277	36.1120
278	36.9032
279	36.4722
280	36.3998
281	35.7239
282	35.8359
283	34.5800
284	34.6111
285	34.0522
286	33.8359
287	33.4032
288	33.9882
289	33.9781
290	34.0673
291	34.3350
292	33.6077
293	34.0185
294	32.7163
295	32.7643
296	33.6204
297	32.6574
298	32.7618
299	32.7104
300	33.3746
301	32.8569
302	33.8224
303	33.3157
304	32.5253
305	32.0463
306	31.2012
307	31.1162
308	31.4015
309	31.0059
310	30.9091
311	30.7837
312	30.8965
313	30.9554
314	31.5194
315	31.0530
316	30.2769
317	29.8653
318	29.7845
319	29.5354
320	29.5236
321	30.2534
322	29.9646
323	29.6338
324	29.6726
325	28.7811
326	29.1061
327	28.4512
328	28.4848
329	27.8401
330	27.4082
331	26.6717
332	27.2399
333	26.9360
334	26.8443
335	27.7870
336	27.1052
337	26.9941
338	26.6044
339	26.1423
340	26.2677
341	25.9554
342	26.0168
343	26.5219
344	25.9689
345	25.4941
346	26.3123
347	26.0034
348	26.1069
349	25.8157
350	25.9604
351	25.6355
352	25.8695
353	25.6860
354	25.9318
355	25.7660
356	25.9790
357	25.9125
358	26.0707
359	25.9638
360	26.0926
361	25.5859
362	26.1187
363	26.0295
364	26.2466
365	26.8460
366	26.2399
367	26.3721
368	26.6406
369	26.6869
370	26.2694
371	26.5951
372	26.8215
373	26.5286
374	26.1726
375	25.9941
376	26.1608
377	26.2231
378	26.5539
379	26.2652
380	26.0539
381	25.8207
382	26.2433
383	26.0370
384	26.0455
385	25.2542
386	25.4891
387	25.3072
388	25.7988
389	25.1692
390	24.8973
391	24.0791
392	24.3081
393	24.1086
394	23.8291
395	24.6709
396	24.2534
397	24.5219
398	24.7407
399	24.5093
400	24.0269
401	24.0875
402	24.1566
403	23.5438
404	22.6557
405	22.8047
406	23.0513
407	22.3283
408	22.5665
409	22.7290
410	23.4192
411	22.9082
412	22.9242
413	22.9242
414	22.5008
415	21.8746
416	22.2374
417	22.2778
418	21.9705
419	21.2247
420	21.4924
421	21.4217
422	21.5623
423	21.4832
424	21.5572
425	21.3552
426	21.1995
427	20.1709
428	20.8401
429	20.1936
430	19.9108
431	20.0463
432	20.0808
433	20.2601
434	20.2845
435	19.6195
436	20.1170
437	20.0328
438	19.5800
439	19.4722
440	19.3013
441	20.1237
442	19.6465
443	19.5135
444	19.4108
445	18.7197
446	18.6263
447	18.8148
448	18.8594
449	18.6254
450	18.6170
451	18.6827
452	18.8300
453	18.4318
454	18.5539
455	19.0370
456	19.0623
457	18.9082
458	18.3266
459	18.7719
460	18.7719
461	18.6852
462	18.2685
463	17.8502
464	17.8939
465	17.9638
466	17.7719
467	18.6692
468	17.7172
469	18.5328
470	17.5143
471	17.6616
472	18.2702
473	17.9141
474	17.8586
475	17.6625
476	17.9781
477	17.7786
478	18.0825
479	17.3906
480	17.5278
481	17.2374
482	17.2668
483	17.0859
484	17.1785
485	17.1061
486	16.5934
487	17.0572
488	16.6380
489	16.8064
490	16.9621
491	16.7870
492	16.9402
493	16.8965
494	16.8342
495	17.0690
496	16.9554
497	16.8064
498	16.4487
499	15.9091
500	16.0640
501	16.4983
502	16.3855
503	16.2365
504	16.8729
505	16.5008
506	16.0825
507	15.7753
508	15.9848
509	15.7652
510	15.8721
511	16.0707
512	15.9259
513	16.1170
514	15.9596
515	15.6515
516	15.6625
517	15.3712
518	15.4369
519	15.6700
520	15.4672
521	15.9116
522	15.9949
523	15.2677
524	15.3838
525	15.6120
526	15.2466
527	15.3721
528	15.1481
529	14.5564
530	14.3384
531	14.2003
532	14.2786
533	14.1103
534	14.7020
535	14.1448
536	13.9318
537	14.4175
538	14.4672
539	14.0295
540	13.7660
541	14.0892
542	14.1869
543	13.8030
544	14.3830
545	14.2719
546	14.4074
547	13.8005
548	14.2778
549	14.1313
550	13.7534
551	13.7609
552	13.4975
553	13.6052
554	13.4091
555	13.2626
556	13.6641
557	13.1035
558	13.3039
559	12.9024
560	13.4335
561	13.0715
562	12.7407
563	13.0463
564	13.0513
565	13.2685
566	12.9865
567	12.8409
568	12.9562
569	13.0732
570	12.8603
571	12.7029
572	12.4638
573	12.4596
574	12.4419
575	12.2500
576	11.9428
577	11.8653
578	12.0648
579	12.2433
580	11.9133
581	11.7189
582	11.4689
583	11.2130
584	11.1911
585	11.3721
586	11.0741
587	11.2955
588	11.1591
589	11.3687
590	11.1869
591	11.2180
592	10.6380
593	10.8939
594	10.4175
595	10.3889
596	10.3258
597	10.7626
598	10.7231
599	10.6810
600	10.6406
601	10.8712
602	10.9141
603	10.7904
604	10.5581
605	10.3182
606	10.3990
607	10.4377
608	10.3199
609	10.2551
610	10.4453
611	10.3199
612	10.7559
613	10.7003
614	10.3451
615	10.5741
616	10.5362
617	10.1111
618	10.5867
619	10.1002
620	10.3022
621	10.0219
622	10.1397
623	10.2003
624	10.0412
625	9.7938
626	10.0581
627	9.5051
628	9.9200
629	10.0328
630	9.9714
631	10.1279
632	9.8796
633	9.6439
634	9.6700
635	10.0892
636	9.7727
637	9.7458
638	9.7306
639	9.8064
640	9.6069
641	9.7727
642	9.4697
643	9.7416
644	9.3653
645	9.4503
646	9.2727
647	9.2710
648	9.4360
649	9.2761
650	8.9125
651	8.9343
652	8.6919
653	9.0446
654	8.7088
655	8.7694
656	9.1279
657	8.9554
658	9.0598
659	8.8939
660	8.7929
661	9.0471
662	9.0455
663	8.8460
664	9.0253
665	8.4992
666	8.6473
667	8.3384
668	8.3485
669	8.4099
670	8.6288
671	8.3392
672	8.7197
673	8.5160
674	8.6742
675	8.1608
676	8.3586
677	7.8586
678	8.0682
679	8.0210
680	8.2365
681	8.5606
682	8.2096
683	8.1347
684	8.4167
685	8.5168
686	7.9461
687	8.0715
688	7.7870
689	7.9478
690	7.8308
691	7.8880
692	7.9907
693	7.6296
694	8.0825
695	7.5455
696	7.7306
697	7.7155
698	7.6902
699	8.0059
700	7.9167
701	7.4613
702	7.6641
703	7.9285
704	7.5236
705	7.7542
706	7.7492
707	7.7500
708	7.6397
709	7.7652
710	7.5109
711	7.5522
712	7.6582
713	7.3527
714	7.7668
715	7.8914
716	7.5379
717	7.7567
718	7.6843
719	7.5690
720	7.4924
721	7.6843
722	7.0253
723	7.4293
724	7.2306
725	7.6263
726	7.4343
727	7.3207
728	7.2062
729	7.4613
730	7.3662
731	7.2433
732	7.4343
733	7.4630
734	6.9958
735	6.9941
736	7.3434
737	7.6961
738	7.4916
739	7.4167
740	7.3148
741	7.3056
742	7.5295
743	7.3350
744	7.0598
745	7.6582
746	7.6860
747	7.1734
748	7.2551
749	7.3418
750	7.4133
751	7.3342
752	7.2138
753	6.9983
754	7.2012
755	7.1768
756	7.0311
757	7.0774
758	7.2576
759	6.9604
760	6.8796
761	7.3241
762	7.4394
763	6.8401
764	6.6397
765	6.8653
766	6.5471
767	6.7104
768	6.4386
769	6.5025
770	6.8527
771	6.6843
772	6.3544
773	6.6709
774	6.6902
775	6.6886
776	6.5488
777	6.3998
778	6.3333
779	6.5581
780	6.4621
781	6.8948
782	6.8123
783	6.6633
784	6.5168
785	6.5135
786	6.8493
787	6.4680
788	6.5859
789	6.4377
790	6.1684
791	6.3418
792	6.6928
793	6.3089
794	6.5152
795	6.4032
796	6.2938
797	6.4386
798	6.1625
799	6.2348
800	6.4141
801	6.3384
802	6.2584
803	6.3594
804	6.4276
805	6.3721
806	6.3249
807	6.4689
808	6.2593
809	6.1288
810	5.8990
811	6.0859
812	6.1380
813	6.0943
814	6.1540
815	5.9596
816	6.1204
817	6.3670
818	5.9503
819	6.2214
820	6.0480
821	6.3721
822	6.1877
823	5.9806
824	6.3199
825	6.0076
826	6.1524
827	6.2837
828	6.1035
829	6.0968
830	6.1625
831	6.2466
832	5.9714
833	6.1271
834	5.8207
835	5.9882
836	6.1322
837	5.8039
838	5.7576
839	5.4832
840	5.9571
841	5.8729
842	6.0295
843	5.9024
844	5.7912
845	5.8232
846	5.9167
847	5.5194
848	5.5463
849	5.6810
850	5.4108
851	5.5000
852	5.5976
853	5.4251
854	5.3039
855	5.9108
856	5.5404
857	5.4512
858	5.3291
859	5.6742
860	5.5875
861	5.5850
862	5.7441
863	5.3266
864	5.8510
865	5.1633
866	5.4133
867	5.3392
868	5.2003
869	5.1212
870	5.0000
871	5.1162
872	5.0278
873	5.0800
874	5.1094
875	5.2323
876	5.3022
877	5.3140
878	5.0210
879	5.1322
880	5.2045
881	5.1944
882	4.9545
883	4.9158
884	5.0690
885	5.0875
886	4.7559
887	4.9091
888	5.2500
889	5.2433
890	5.0008
891	5.1077
892	4.7163
893	4.8375
894	4.8704
895	4.9714
896	4.9596
897	4.8291
898	4.8072
899	4.8249
900	4.4975
901	4.7811
902	4.5589
903	4.6246
904	4.9234
905	4.6364
906	4.7904
907	4.9672
908	4.9091
909	4.6263
910	4.8737
911	4.6608
