# Supplementary material for: Bicoid gradient formation mechanism and dynamics revealed by protein lifetime analysis
Source: Mol Syst Biol. 2018 Sep 4;14(9):e8355. doi: 10.15252/msb.20188355 (PMC6121778; doi:10.15252/msb.20188355)
Supplement: Supplementary file 7 — Source Data for Figure 5 [file MSB-14-e8355-s006.zip › figure5-data/quantification/Values_emb03_r_t28.txt]

0	52.4108
1	53.4613
2	54.0901
3	56.5463
4	56.9697
5	57.3939
6	58.2332
7	60.1793
8	61.1961
9	61.0707
10	62.1178
11	63.8636
12	65.6212
13	67.0513
14	67.7500
15	70.2862
16	70.2626
17	68.8998
18	70.6448
19	69.6515
20	71.4226
21	70.5539
22	71.6111
23	72.5093
24	72.8013
25	73.3754
26	72.8889
27	74.8779
28	75.6431
29	75.6810
30	75.9335
31	77.0715
32	75.6625
33	74.5800
34	73.9150
35	72.5185
36	73.4167
37	72.0724
38	71.5387
39	71.9293
40	71.2912
41	70.6305
42	69.9613
43	69.8586
44	70.7222
45	69.6490
46	69.2921
47	69.5749
48	70.6953
49	70.8939
50	69.6810
51	69.8872
52	69.1052
53	69.5480
54	69.4495
55	67.5657
56	66.7189
57	66.6498
58	66.9621
59	66.9074
60	67.4638
61	66.4470
62	67.1557
63	65.4739
64	64.0505
65	62.8830
66	62.6793
67	61.3687
68	63.1052
69	64.2155
70	65.1296
71	65.6136
72	66.2079
73	64.8704
74	63.6178
75	63.1625
76	63.1145
77	61.8620
78	60.3956
79	61.7803
80	61.3131
81	61.1431
82	61.1641
83	60.3527
84	60.7988
85	59.7416
86	60.4074
87	60.1650
88	58.4975
89	58.6684
90	58.7955
91	58.2980
92	58.8266
93	58.1136
94	56.5564
95	56.9301
96	58.0657
97	57.2685
98	56.8586
99	56.4949
100	57.1919
101	57.1894
102	56.7449
103	55.9756
104	56.0463
105	54.7340
106	54.9386
107	55.2340
108	55.3258
109	55.4891
110	55.2096
111	55.3207
112	55.3981
113	55.9276
114	53.8603
115	54.3544
116	54.3434
117	53.4082
118	53.0421
119	52.2761
120	52.8645
121	51.9318
122	52.1717
123	52.0236
124	52.0808
125	51.7399
126	51.4184
127	51.6742
128	50.8678
129	51.3838
130	51.3645
131	51.5303
132	51.8392
133	52.0278
134	52.1793
135	52.1742
136	53.0076
137	52.1019
138	52.7113
139	50.6919
140	51.5707
141	51.7130
142	51.8300
143	52.1094
144	52.4116
145	51.9091
146	52.0724
147	52.0741
148	52.6987
149	51.2828
150	51.0564
151	50.5715
152	50.6557
153	50.1035
154	49.9453
155	49.9167
156	50.5875
157	50.9242
158	50.7744
159	50.4764
160	50.6810
161	50.6465
162	50.3005
163	49.1726
164	48.2391
165	48.6574
166	48.6759
167	48.9621
168	49.1524
169	49.1608
170	48.6061
171	49.0017
172	49.0648
173	48.1734
174	47.9739
175	47.2626
176	48.0152
177	47.2811
178	47.5135
179	46.9663
180	46.3165
181	46.9663
182	47.0017
183	47.2231
184	46.9764
185	45.8350
186	45.4032
187	44.9040
188	45.2433
189	45.5118
190	45.6591
191	45.3695
192	45.6010
193	45.5791
194	45.5547
195	45.9790
196	46.1877
197	46.0488
198	46.0051
199	45.3215
200	44.3443
201	44.9731
202	44.4015
203	44.1035
204	44.5185
205	44.5976
206	44.2104
207	44.4461
208	43.9251
209	44.6389
210	44.2601
211	44.2332
212	43.7517
213	44.6027
214	43.8199
215	43.7365
216	44.1178
217	43.6086
218	43.0269
219	42.5833
220	43.0025
221	42.4638
222	42.5227
223	42.6886
224	42.9343
225	42.9604
226	43.6684
227	43.6397
228	42.9091
229	42.0269
230	42.6692
231	42.2323
232	42.0008
233	41.4091
234	41.2172
235	41.5614
236	41.6077
237	41.0901
238	41.5253
239	41.3880
240	40.5177
241	41.1086
242	41.4184
243	40.7753
244	40.3072
245	40.7290
246	40.0791
247	41.0707
248	40.5059
249	40.0000
250	40.0715
251	39.9857
252	39.9857
253	39.5463
254	40.3451
255	39.0017
256	39.3131
257	39.1515
258	39.3064
259	39.3241
260	39.0892
261	39.3864
262	38.6582
263	37.8005
264	37.6566
265	38.2744
266	37.8813
267	38.3889
268	38.4116
269	38.6936
270	38.1641
271	38.3830
272	37.7593
273	37.0185
274	36.4899
275	37.1507
276	36.9562
277	37.3114
278	37.9242
279	37.4369
280	37.5471
281	37.7534
282	37.2854
283	36.3089
284	36.0783
285	35.1061
286	35.4739
287	34.9604
288	35.4226
289	35.6625
290	35.2062
291	35.7407
292	35.2003
293	35.7306
294	34.6911
295	34.3822
296	34.6052
297	34.0143
298	33.8763
299	33.8931
300	34.2643
301	34.3047
302	35.2938
303	34.5976
304	33.4832
305	33.3443
306	33.2273
307	32.4798
308	32.6961
309	32.5227
310	32.1170
311	32.2879
312	32.5758
313	33.4099
314	32.8897
315	32.4461
316	32.9377
317	31.5455
318	31.2357
319	31.1473
320	30.3847
321	30.9242
322	31.0758
323	30.9545
324	30.5968
325	30.6145
326	30.5084
327	29.2542
328	28.3333
329	28.5135
330	28.3434
331	27.5699
332	28.0463
333	27.5051
334	27.9992
335	28.8822
336	28.3771
337	28.1263
338	27.2668
339	27.6246
340	26.6465
341	26.6481
342	26.7130
343	26.5800
344	26.7744
345	27.3956
346	27.1389
347	27.0354
348	27.0968
349	26.9815
350	27.1658
351	26.7736
352	26.9116
353	27.3535
354	27.5463
355	27.3788
356	27.8316
357	27.5800
358	27.4537
359	27.8384
360	27.6532
361	26.8880
362	28.0909
363	27.7298
364	28.1338
365	27.6591
366	27.4672
367	27.7963
368	27.5867
369	26.9453
370	27.3586
371	27.7921
372	27.5657
373	27.4966
374	28.0253
375	27.1742
376	27.4697
377	28.0497
378	27.9066
379	27.8931
380	27.4949
381	27.2517
382	27.5766
383	27.6448
384	27.1709
385	26.6928
386	26.1212
387	26.1077
388	26.2214
389	25.8199
390	26.5059
391	26.4116
392	26.1010
393	25.5480
394	26.0362
395	25.5168
396	25.7340
397	25.6759
398	25.6785
399	25.7795
400	24.9874
401	25.6162
402	25.5025
403	25.1591
404	25.0084
405	24.4697
406	24.4116
407	23.6557
408	23.9150
409	23.6448
410	23.6886
411	23.5556
412	23.7702
413	24.0370
414	23.4975
415	24.0168
416	23.3451
417	22.8022
418	23.1330
419	22.4150
420	22.8232
421	22.6052
422	22.7820
423	22.7399
424	22.5480
425	22.3022
426	22.5017
427	22.1170
428	21.4638
429	21.4318
430	21.7862
431	21.5547
432	21.3864
433	21.7155
434	21.4857
435	20.6254
436	21.3805
437	21.3620
438	21.3838
439	21.2727
440	20.8914
441	20.8476
442	20.5833
443	20.7576
444	20.5412
445	20.3199
446	20.1928
447	20.2012
448	20.6633
449	20.4057
450	19.7626
451	20.2281
452	19.7407
453	19.5328
454	19.2104
455	18.7054
456	19.5497
457	19.5017
458	19.5160
459	19.6338
460	19.7281
461	19.3207
462	19.1263
463	18.7037
464	18.5774
465	18.6035
466	18.5943
467	19.1978
468	18.6641
469	18.9815
470	18.1111
471	18.8241
472	18.8342
473	18.8291
474	18.7163
475	18.7138
476	18.7290
477	18.6886
478	19.0000
479	18.1178
480	18.2786
481	17.9099
482	17.9857
483	18.1229
484	18.3300
485	17.8998
486	17.6111
487	17.8923
488	17.9487
489	17.7458
490	17.8241
491	17.7340
492	17.7828
493	18.3140
494	18.1145
495	18.0093
496	18.1162
497	18.0362
498	17.6086
499	17.0017
500	17.0067
501	17.2576
502	17.4074
503	17.6077
504	17.8948
505	17.6237
506	17.6540
507	17.0438
508	17.2045
509	16.9487
510	16.7551
511	16.7340
512	16.9891
513	16.7121
514	16.8249
515	16.6221
516	16.8367
517	17.0934
518	16.3948
519	16.4975
520	15.8695
521	15.8914
522	16.3249
523	15.9470
524	15.8493
525	16.3005
526	16.2635
527	15.6936
528	16.1650
529	15.7887
530	15.5522
531	15.4983
532	14.9815
533	15.3056
534	15.4966
535	15.2382
536	15.3443
537	15.4655
538	14.9369
539	14.8140
540	14.3712
541	14.7778
542	14.2079
543	14.2180
544	14.8401
545	14.6700
546	14.7306
547	14.6355
548	15.0892
549	14.8316
550	14.6481
551	14.6246
552	14.1944
553	14.1019
554	14.1044
555	13.8687
556	13.8350
557	13.6700
558	13.6684
559	13.8678
560	13.8232
561	13.8670
562	13.3830
563	13.7719
564	13.4167
565	13.6254
566	13.1776
567	13.2736
568	13.3157
569	12.7803
570	13.0648
571	13.1406
572	12.8948
573	13.5042
574	12.9697
575	12.9941
576	12.8956
577	12.7609
578	12.6313
579	12.4150
580	12.4672
581	12.3232
582	11.7214
583	11.9133
584	12.1987
585	11.7820
586	11.5328
587	12.0143
588	11.9689
589	11.9352
590	11.3847
591	11.4285
592	11.5816
593	11.6288
594	11.5715
595	11.1481
596	11.1498
597	11.4226
598	11.1246
599	11.7020
600	10.8308
601	11.1187
602	11.1768
603	11.1953
604	11.1700
605	10.8215
606	11.0210
607	10.5993
608	10.9343
609	10.6515
610	10.9268
611	10.9175
612	11.0160
613	10.6423
614	10.5530
615	10.7357
616	10.7584
617	10.6153
618	10.8620
619	10.8687
620	10.4133
621	10.2576
622	10.4234
623	10.1768
624	10.5109
625	10.0682
626	10.3662
627	9.9537
628	10.2348
629	10.1759
630	10.3258
631	10.0421
632	10.1877
633	9.9024
634	9.8779
635	9.9916
636	10.0025
637	9.9806
638	9.7138
639	10.0875
640	9.8754
641	9.9537
642	9.9958
643	10.0143
644	9.8695
645	10.0076
646	9.8838
647	9.7121
648	9.8544
649	9.5564
650	9.6229
651	9.8375
652	9.6591
653	9.4057
654	10.0825
655	9.3333
656	9.7727
657	9.3771
658	9.6061
659	9.2197
660	9.2845
661	9.4840
662	9.1120
663	9.1759
664	9.1288
665	9.1389
666	8.9562
667	8.8241
668	8.7593
669	9.0455
670	8.4461
671	8.8291
672	8.9966
673	9.2054
674	9.0253
675	8.7828
676	8.7239
677	8.3813
678	8.6591
679	8.3923
680	8.4848
681	8.4764
682	8.5707
683	8.4242
684	8.6019
685	8.7593
686	8.8594
687	8.4823
688	8.2079
689	8.2054
690	7.8813
691	8.0968
692	8.1540
693	8.1768
694	8.4066
695	8.0278
696	8.4756
697	8.0816
698	8.0749
699	8.3106
700	8.4840
701	7.7567
702	7.6936
703	8.1187
704	7.7172
705	7.9428
706	8.0715
707	8.2172
708	8.1448
709	7.8072
710	7.6953
711	7.6928
712	7.7896
713	7.7551
714	7.8081
715	8.0985
716	8.0682
717	7.6364
718	7.8628
719	7.8333
720	7.5042
721	8.0968
722	7.6717
723	7.7492
724	7.3864
725	7.4268
726	7.9327
727	7.5926
728	7.7079
729	7.6566
730	7.6827
731	7.4672
732	7.6995
733	7.6717
734	7.7096
735	7.5850
736	7.8763
737	7.8359
738	7.5345
739	7.7500
740	7.4562
741	7.3721
742	7.8123
743	7.4318
744	7.1111
745	7.6776
746	7.3089
747	7.3729
748	7.2584
749	7.6305
750	7.2811
751	7.0918
752	7.4529
753	7.0699
754	7.3519
755	7.3300
756	7.2929
757	7.1658
758	7.3620
759	7.0000
760	7.2618
761	7.2163
762	7.2146
763	6.6658
764	7.1111
765	6.9470
766	6.9907
767	6.7971
768	6.7214
769	7.1625
770	7.1313
771	7.0219
772	6.9133
773	6.6608
774	6.3754
775	6.7433
776	6.6364
777	6.8519
778	6.4394
779	6.6894
780	6.6801
781	6.3889
782	6.7828
783	6.8687
784	6.6027
785	6.8603
786	6.6069
787	6.8813
788	6.7576
789	6.6212
790	6.4234
791	6.4604
792	6.5800
793	6.6313
794	6.5210
795	6.3771
796	6.2256
797	6.5017
798	6.4444
799	6.2029
800	6.4815
801	6.2525
802	6.3039
803	6.3569
804	6.2811
805	6.1700
806	6.4377
807	6.6237
808	6.1978
809	6.3594
810	6.2685
811	6.4217
812	6.2744
813	6.1886
814	5.8754
815	6.1759
816	6.2702
817	6.0951
818	6.0926
819	6.2609
820	5.9815
821	6.3577
822	6.1928
823	6.2391
824	6.2997
825	5.9091
826	5.9209
827	6.1406
828	6.1338
829	6.2306
830	5.8670
831	6.1330
832	6.0244
833	6.2205
834	6.0278
835	6.0421
836	6.0598
837	5.8199
838	5.9436
839	5.5194
840	5.5311
841	5.7012
842	6.0800
843	5.6742
844	5.8199
845	5.7155
846	5.6465
847	5.5631
848	5.4141
849	5.6524
850	5.4773
851	5.6448
852	5.6364
853	5.5109
854	5.4983
855	5.4705
856	5.5320
857	5.4091
858	5.5093
859	5.6768
860	5.6355
861	5.5076
862	5.6810
863	5.4655
864	5.3005
865	5.5606
866	5.7517
867	5.6077
868	5.2896
869	5.2104
870	5.1515
871	5.3047
872	5.1465
873	5.0345
874	5.0791
875	5.3173
876	5.2306
877	5.4293
878	5.2104
879	5.2862
880	5.3577
881	5.0286
882	5.1178
883	5.1086
884	5.3872
885	5.0774
886	4.9217
887	5.1338
888	4.9630
889	5.0808
890	4.6128
891	4.8620
892	4.8140
893	4.8965
894	4.6305
895	5.1675
896	4.8300
897	4.7938
898	4.5859
899	4.5059
900	4.9882
901	4.8620
902	4.4731
903	4.7130
904	4.7786
905	4.7290
906	4.9554
907	5.2601
908	4.8721
909	4.8283
910	4.7997
911	4.9040
