# Supplementary material for: Bicoid gradient formation mechanism and dynamics revealed by protein lifetime analysis
Source: Mol Syst Biol. 2018 Sep 4;14(9):e8355. doi: 10.15252/msb.20188355 (PMC6121778; doi:10.15252/msb.20188355)
Supplement: Supplementary file 7 — Source Data for Figure 5 [file MSB-14-e8355-s006.zip › figure5-data/quantification/Values_emb03_r_t29.txt]

0	52.2382
1	55.5471
2	57.4537
3	61.5943
4	62.5345
5	65.2626
6	66.5909
7	67.7264
8	70.0513
9	72.0480
10	73.4411
11	75.9714
12	76.7088
13	78.7071
14	78.7694
15	81.1481
16	81.7315
17	82.0210
18	81.3763
19	82.1094
20	83.3451
21	81.4806
22	81.7130
23	80.5051
24	78.9966
25	78.3114
26	78.3897
27	80.4857
28	81.6136
29	81.7837
30	80.7887
31	81.9327
32	81.0816
33	80.8468
34	79.8468
35	79.9790
36	76.9040
37	78.2492
38	78.5791
39	78.4276
40	77.5513
41	78.0455
42	77.2466
43	76.2753
44	76.1734
45	73.6936
46	73.0337
47	72.2668
48	72.2542
49	72.3468
50	71.4327
51	71.2896
52	70.3392
53	69.2121
54	69.8779
55	68.5800
56	66.4167
57	65.5093
58	65.6136
59	65.2862
60	66.5816
61	66.7820
62	66.4032
63	65.7652
64	63.6288
65	63.6582
66	62.5842
67	61.1827
68	61.5783
69	61.5370
70	61.8620
71	61.9975
72	62.8114
73	61.9663
74	61.6507
75	61.4756
76	60.9234
77	59.2870
78	58.9343
79	58.3712
80	59.0816
81	59.5606
82	59.0000
83	58.9352
84	58.6136
85	57.3788
86	56.9099
87	57.1128
88	56.3687
89	56.3426
90	55.9369
91	56.6305
92	55.8333
93	56.0387
94	55.8291
95	56.2315
96	55.2155
97	55.0623
98	55.5901
99	56.5295
100	56.4200
101	56.8375
102	57.4638
103	56.6128
104	56.7315
105	55.1667
106	55.1330
107	55.1288
108	56.1229
109	56.2138
110	57.3973
111	57.2205
112	56.5556
113	58.2121
114	57.2997
115	56.4596
116	56.6338
117	56.1810
118	55.9091
119	54.7441
120	55.4125
121	54.3855
122	54.1204
123	53.5976
124	54.4638
125	53.8645
126	53.7500
127	53.6120
128	52.5008
129	52.9268
130	53.1574
131	53.0438
132	53.4958
133	53.1094
134	52.4200
135	53.6860
136	54.5867
137	53.5194
138	53.7769
139	52.8561
140	52.1524
141	52.0286
142	52.4453
143	52.8047
144	52.8695
145	52.8258
146	53.3594
147	53.2416
148	52.6086
149	51.9327
150	52.2146
151	51.8173
152	51.4545
153	52.5951
154	51.3266
155	51.8114
156	50.8056
157	51.3367
158	51.2828
159	51.3064
160	51.5808
161	51.3754
162	50.4453
163	50.2971
164	50.6313
165	50.1801
166	49.9133
167	49.8409
168	49.6456
169	49.9209
170	50.2281
171	51.0993
172	50.1759
173	50.0800
174	49.9074
175	50.3847
176	50.4596
177	50.1473
178	49.8367
179	49.4503
180	50.3519
181	50.4242
182	49.7921
183	50.2045
184	49.9310
185	50.2879
186	49.0261
187	49.1877
188	49.8367
189	48.5362
190	48.3737
191	49.1608
192	48.5059
193	48.8788
194	49.4436
195	48.7155
196	48.2146
197	49.4722
198	48.9882
199	47.7652
200	47.3173
201	47.5008
202	47.3805
203	47.3039
204	47.7980
205	47.4646
206	46.8880
207	47.7576
208	46.9259
209	47.0471
210	47.4503
211	47.2020
212	46.4832
213	46.2256
214	46.0791
215	46.5034
216	46.3468
217	45.3409
218	45.8998
219	46.3359
220	46.0396
221	45.8754
222	45.2542
223	45.1785
224	45.5152
225	45.8813
226	45.9588
227	46.6877
228	45.4335
229	45.5320
230	45.7668
231	44.4377
232	44.2391
233	44.1961
234	44.3039
235	43.8013
236	44.4832
237	44.3956
238	44.4487
239	43.8224
240	44.0968
241	44.0067
242	42.8586
243	42.4764
244	42.6793
245	43.4899
246	43.1944
247	43.7037
248	42.5572
249	43.6372
250	43.2551
251	43.2247
252	43.1961
253	42.0572
254	42.2500
255	41.8914
256	42.3510
257	42.3300
258	42.6136
259	42.4958
260	43.6338
261	42.8359
262	42.0598
263	41.1431
264	41.4285
265	40.5177
266	41.1052
267	41.0800
268	40.8106
269	41.0345
270	41.7180
271	41.7323
272	40.9015
273	40.4865
274	40.1507
275	39.7778
276	39.8502
277	39.5135
278	39.7205
279	40.4554
280	40.2576
281	40.1254
282	39.4832
283	39.0177
284	38.7180
285	38.3552
286	38.2887
287	37.5791
288	37.1448
289	37.1591
290	37.9066
291	37.2466
292	37.0429
293	37.2896
294	37.1237
295	36.6212
296	36.6818
297	36.0715
298	36.6961
299	35.7088
300	35.2971
301	36.4798
302	36.8258
303	36.9066
304	36.5513
305	35.7761
306	36.1195
307	35.6372
308	35.3451
309	35.0758
310	34.7155
311	34.2281
312	34.2365
313	34.1372
314	34.6019
315	34.2542
316	33.7466
317	33.8577
318	33.4604
319	33.1094
320	33.1246
321	32.8788
322	32.8241
323	32.2727
324	32.3224
325	31.6061
326	31.3241
327	30.6288
328	30.6785
329	30.3535
330	29.9242
331	29.7870
332	30.4436
333	29.5269
334	29.5657
335	29.9150
336	29.3847
337	29.5707
338	29.5084
339	29.0673
340	28.8316
341	28.3561
342	28.6406
343	28.3645
344	28.6625
345	28.0412
346	28.7365
347	28.4638
348	28.5707
349	27.4714
350	27.7273
351	27.1734
352	27.8670
353	27.3931
354	28.0901
355	28.1675
356	28.3956
357	27.8653
358	28.2264
359	27.4848
360	27.6263
361	27.1961
362	27.5589
363	27.8157
364	27.3704
365	27.4099
366	27.9891
367	27.8611
368	27.3577
369	27.4571
370	27.9823
371	27.9082
372	28.4082
373	27.4924
374	28.3232
375	27.3308
376	27.3106
377	27.5699
378	27.9259
379	27.7609
380	27.2668
381	27.0926
382	27.8662
383	27.4672
384	27.4554
385	27.1650
386	26.8502
387	26.6675
388	26.7475
389	25.9882
390	26.7247
391	26.5337
392	26.2071
393	26.0000
394	25.9184
395	25.7323
396	25.7146
397	25.1532
398	25.3594
399	26.2441
400	24.7391
401	25.2803
402	25.5934
403	25.1498
404	25.1061
405	25.2677
406	24.8519
407	24.2054
408	24.3157
409	23.8721
410	23.8005
411	24.0202
412	24.1818
413	23.5143
414	23.4924
415	23.3039
416	23.4512
417	22.5816
418	22.9722
419	22.7113
420	22.9739
421	22.4495
422	22.7096
423	22.7071
424	22.3316
425	22.4276
426	22.1237
427	21.7837
428	21.8880
429	21.6077
430	21.7551
431	21.5951
432	21.2407
433	21.3923
434	21.3199
435	20.9192
436	21.1162
437	21.0429
438	20.9066
439	21.2374
440	20.9764
441	21.3300
442	20.6827
443	19.6271
444	20.0093
445	20.1246
446	19.9444
447	20.5328
448	20.6625
449	20.5724
450	19.8611
451	20.0631
452	19.8081
453	19.7037
454	19.2643
455	19.2357
456	19.5589
457	19.8308
458	19.2492
459	19.6044
460	19.3106
461	19.5320
462	19.3763
463	19.7677
464	19.0951
465	19.4689
466	19.1667
467	18.9764
468	19.1128
469	19.3375
470	18.2719
471	19.5362
472	19.1827
473	19.5951
474	18.9747
475	19.0993
476	18.7281
477	18.3662
478	19.2753
479	18.8771
480	18.4655
481	18.2997
482	17.8283
483	18.6279
484	18.1852
485	18.6616
486	18.0850
487	18.0606
488	17.6145
489	17.5715
490	18.4133
491	17.7887
492	18.1077
493	18.7222
494	18.6810
495	18.3552
496	18.4402
497	18.2837
498	18.0194
499	17.7037
500	18.0059
501	18.0109
502	17.8847
503	17.7862
504	18.0101
505	18.8047
506	18.3535
507	17.5766
508	17.7795
509	16.9158
510	17.2323
511	17.6069
512	17.1162
513	17.3754
514	17.8577
515	17.2677
516	17.8224
517	17.7887
518	17.5135
519	17.0648
520	16.1338
521	16.4663
522	15.8350
523	16.2946
524	16.3990
525	16.4790
526	16.4891
527	16.8552
528	16.9453
529	16.9924
530	16.3552
531	16.0640
532	16.0093
533	15.8215
534	15.7921
535	15.9646
536	15.8502
537	15.2811
538	15.4343
539	14.7769
540	14.5808
541	15.2576
542	14.7652
543	14.8939
544	14.8350
545	14.5370
546	14.8224
547	15.0253
548	14.9865
549	15.0396
550	14.6768
551	14.8434
552	14.7862
553	14.7534
554	14.5429
555	14.4040
556	14.7079
557	14.2576
558	14.1641
559	14.2862
560	14.1902
561	14.0648
562	14.1465
563	13.9680
564	13.7037
565	13.7458
566	13.4705
567	13.8872
568	13.8493
569	13.7753
570	13.6928
571	13.5564
572	13.7391
573	13.4545
574	13.6288
575	13.2121
576	13.1077
577	12.9630
578	13.3704
579	13.2988
580	12.7071
581	12.8603
582	12.7012
583	12.3788
584	12.7290
585	12.5968
586	12.4689
587	12.2130
588	12.3207
589	12.1111
590	12.2576
591	12.6212
592	12.2609
593	11.8704
594	12.0749
595	11.2719
596	11.7652
597	12.0463
598	11.6515
599	11.8796
600	11.3224
601	11.6574
602	11.4916
603	11.3822
604	11.3047
605	10.9184
606	11.2172
607	11.2096
608	10.8434
609	11.2862
610	11.1650
611	11.0008
612	11.7062
613	11.0539
614	11.6002
615	10.8628
616	11.3308
617	11.1423
618	11.2130
619	11.3721
620	11.2096
621	10.9941
622	11.0682
623	10.7551
624	11.0219
625	10.8241
626	10.9377
627	10.5177
628	10.7205
629	10.6086
630	10.8779
631	11.0067
632	10.6734
633	10.4554
634	10.3687
635	10.4899
636	10.1944
637	10.6717
638	10.7668
639	10.6237
640	10.4857
641	10.4773
642	10.4074
643	10.4327
644	9.9949
645	10.5589
646	9.9520
647	10.2483
648	10.0362
649	9.6330
650	9.6389
651	9.9773
652	9.5993
653	9.9007
654	9.8931
655	9.8880
656	9.8561
657	9.6599
658	9.7870
659	9.5825
660	9.7567
661	9.4024
662	9.5572
663	9.5850
664	9.6978
665	9.2559
666	9.3022
667	9.0690
668	9.4705
669	9.1389
670	8.9453
671	9.1852
672	9.4444
673	9.1658
674	9.1061
675	9.1204
676	9.1902
677	8.8645
678	9.0269
679	9.0143
680	8.9175
681	8.8081
682	8.9402
683	8.3249
684	8.7357
685	8.7542
686	8.8771
687	8.5875
688	8.7811
689	8.1726
690	8.4588
691	8.4503
692	8.1246
693	8.4453
694	8.1136
695	8.1347
696	8.4604
697	8.5598
698	8.3805
699	8.0337
700	8.4840
701	8.1574
702	8.0690
703	8.3805
704	8.0926
705	8.0370
706	7.9848
707	7.7778
708	8.1566
709	7.7854
710	8.0766
711	8.1869
712	7.9882
713	8.2845
714	8.1145
715	8.0859
716	8.3460
717	7.5783
718	7.7273
719	7.7382
720	7.6692
721	7.6633
722	7.5631
723	7.9503
724	7.7020
725	7.2938
726	7.6465
727	7.7475
728	8.1002
729	7.8704
730	7.5547
731	7.6296
732	7.7029
733	7.6759
734	7.1338
735	7.7407
736	8.0008
737	8.0455
738	7.7037
739	7.7584
740	7.5513
741	7.2828
742	7.5210
743	7.1987
744	7.2231
745	7.4739
746	7.4899
747	7.4874
748	7.7012
749	7.5421
750	7.5446
751	7.6919
752	7.5412
753	7.5909
754	7.4411
755	7.5396
756	7.1894
757	7.4815
758	7.3948
759	7.4276
760	7.5539
761	7.3695
762	7.7929
763	7.6869
764	6.9638
765	7.2222
766	7.2071
767	7.2365
768	6.8493
769	6.6759
770	7.0623
771	6.6902
772	6.8704
773	6.4764
774	6.6364
775	6.7332
776	6.7576
777	6.8645
778	7.0539
779	6.4697
780	6.7879
781	6.9958
782	7.0547
783	6.6153
784	7.0859
785	7.1052
786	7.0236
787	6.7382
788	6.7710
789	6.5126
790	6.2677
791	6.3956
792	6.8653
793	6.5530
794	6.6953
795	6.4167
796	6.5682
797	6.8763
798	6.2803
799	6.3165
800	6.1641
801	6.2685
802	6.0328
803	6.3426
804	6.4992
805	6.2315
806	6.5236
807	6.5715
808	6.6650
809	6.6364
810	6.1616
811	6.5699
812	6.3274
813	6.0943
814	6.2542
815	6.1684
816	6.4882
817	6.2517
818	6.2306
819	6.4773
820	6.0816
821	6.5160
822	6.5370
823	5.9251
824	6.1911
825	5.8527
826	6.1397
827	6.2146
828	5.7988
829	5.9360
830	6.0143
831	6.2315
832	5.9343
833	6.3746
834	6.3561
835	6.3763
836	6.0850
837	5.9975
838	5.9040
839	5.6625
840	5.5370
841	5.6423
842	6.0539
843	5.8409
844	5.7492
845	5.9217
846	5.6793
847	5.8729
848	5.4436
849	5.8923
850	5.6372
851	5.1103
852	5.5261
853	5.7020
854	5.8695
855	5.5556
856	6.3013
857	5.4545
858	5.7576
859	5.4865
860	5.6633
861	5.3072
862	5.1237
863	5.2424
864	5.4436
865	5.4318
866	5.4478
867	5.4747
868	5.6010
869	5.5614
870	5.5160
871	5.5034
872	5.1338
873	5.2542
874	5.1136
875	5.1061
876	5.3476
877	5.1170
878	4.8906
879	5.2668
880	4.7845
881	4.9133
882	4.9596
883	5.0118
884	5.0682
885	5.1928
886	5.1574
887	4.8796
888	4.9200
889	5.0067
890	4.8409
891	5.1212
892	4.8375
893	5.0673
894	4.9478
895	5.0059
896	4.8418
897	5.1827
898	4.5657
899	4.8384
900	4.7668
901	5.0387
902	4.8308
903	5.2306
904	5.1768
905	4.9242
906	5.1692
907	5.0640
908	5.0269
909	4.9579
910	5.0758
911	4.9832
