# Supplementary material for: Bicoid gradient formation mechanism and dynamics revealed by protein lifetime analysis
Source: Mol Syst Biol. 2018 Sep 4;14(9):e8355. doi: 10.15252/msb.20188355 (PMC6121778; doi:10.15252/msb.20188355)
Supplement: Supplementary file 7 — Source Data for Figure 5 [file MSB-14-e8355-s006.zip › figure5-data/quantification/Values_emb03_r_t30.txt]

0	63.8849
1	66.0900
2	67.5357
3	68.4511
4	70.6825
5	73.2407
6	74.8505
7	77.1124
8	77.3783
9	77.6892
10	78.8492
11	78.3638
12	79.8228
13	79.7857
14	78.7355
15	79.5569
16	79.9841
17	77.5106
18	76.4325
19	74.3902
20	73.4656
21	72.7632
22	72.3981
23	75.2368
24	76.4828
25	75.7156
26	74.3439
27	74.5979
28	73.9749
29	72.3968
30	70.8135
31	72.5701
32	69.6839
33	70.6362
34	70.5979
35	71.2183
36	70.9868
37	71.4669
38	71.4696
39	68.2421
40	67.2368
41	65.0026
42	64.7288
43	64.3942
44	64.1415
45	63.5966
46	62.8399
47	63.0489
48	61.7937
49	60.1958
50	60.2103
51	59.3823
52	56.8717
53	56.1270
54	56.7857
55	56.3228
56	56.7579
57	57.3029
58	56.8386
59	57.1058
60	55.9577
61	54.6759
62	54.3783
63	53.6720
64	53.7884
65	52.8823
66	51.9709
67	51.6230
68	52.2341
69	52.0013
70	52.4127
71	52.2474
72	52.6164
73	52.1243
74	51.7130
75	51.0331
76	51.0701
77	50.5542
78	49.6164
79	49.5476
80	48.9061
81	47.7540
82	47.1415
83	48.9815
84	49.0847
85	49.6746
86	48.9815
87	49.2235
88	48.6534
89	48.4616
90	48.0833
91	49.4312
92	48.5952
93	48.6296
94	49.8664
95	50.8241
96	50.8320
97	51.1415
98	51.5622
99	49.9616
100	51.4405
101	50.5145
102	50.4987
103	50.3651
104	51.3161
105	50.9907
106	52.4775
107	52.6349
108	52.2024
109	54.6481
110	53.9907
111	53.4550
112	52.9802
113	52.3889
114	52.0833
115	50.2778
116	50.0463
117	48.3849
118	48.3386
119	48.3241
120	48.6759
121	48.0952
122	47.6177
123	48.5569
124	47.5847
125	47.7910
126	47.5357
127	47.6071
128	48.1045
129	47.4206
130	47.2884
131	48.3902
132	49.6349
133	49.1720
134	49.3624
135	49.1931
136	49.4815
137	49.3294
138	49.6124
139	48.6283
140	48.0040
141	48.9722
142	48.7130
143	48.6283
144	48.2275
145	47.9563
146	48.9987
147	47.9868
148	48.1733
149	49.5225
150	48.4841
151	48.6310
152	47.1098
153	47.7937
154	47.3638
155	47.9762
156	48.2645
157	48.4101
158	47.5952
159	47.6521
160	47.6415
161	47.5066
162	47.0185
163	46.7579
164	46.9444
165	47.6680
166	47.7209
167	48.7712
168	48.8929
169	48.5794
170	47.7487
171	47.9868
172	47.6667
173	47.3386
174	47.0450
175	46.3042
176	47.1825
177	46.9339
178	47.3069
179	47.8360
180	47.9537
181	48.9101
182	47.4974
183	47.5608
184	47.4987
185	47.1892
186	46.6587
187	46.7103
188	45.7884
189	46.3929
190	46.5728
191	46.8069
192	45.9855
193	46.9458
194	45.9735
195	45.0265
196	45.2579
197	45.8981
198	45.2368
199	45.1878
200	44.6402
201	44.3585
202	43.6971
203	44.7235
204	44.7593
205	44.6931
206	44.7725
207	45.1296
208	44.8386
209	44.6865
210	44.3717
211	44.7474
212	43.7698
213	42.8558
214	42.8082
215	43.7923
216	43.3889
217	44.1164
218	44.2619
219	43.8003
220	44.3968
221	44.5648
222	44.4484
223	43.9180
224	42.8069
225	42.5066
226	43.6164
227	42.1892
228	42.6071
229	42.5873
230	42.5701
231	42.0397
232	43.3690
233	42.4286
234	42.2143
235	41.3175
236	41.9974
237	41.6429
238	40.9511
239	41.0952
240	41.9960
241	42.3360
242	42.6190
243	43.0635
244	42.1667
245	42.8082
246	42.7275
247	42.2421
248	42.2235
249	41.4286
250	41.7407
251	41.2923
252	41.4577
253	41.6508
254	42.1283
255	42.1455
256	43.0608
257	42.2870
258	42.2315
259	40.5794
260	40.8968
261	40.7130
262	41.0040
263	40.2672
264	40.1839
265	39.9339
266	40.9683
267	41.3532
268	40.0979
269	40.3188
270	40.5622
271	40.0529
272	39.6442
273	39.4841
274	39.8188
275	40.6944
276	39.9947
277	39.5714
278	39.1058
279	39.4312
280	38.9616
281	38.4749
282	38.9180
283	37.6177
284	36.9669
285	37.3598
286	38.0040
287	37.4537
288	37.6720
289	37.6151
290	37.6905
291	37.4550
292	37.6561
293	37.1376
294	38.0661
295	36.5013
296	36.8466
297	37.0384
298	36.5344
299	37.3188
300	35.8479
301	36.0595
302	36.0648
303	35.9021
304	35.6310
305	35.1019
306	34.6852
307	35.0595
308	34.5251
309	34.4696
310	34.6680
311	34.7460
312	34.0873
313	34.1561
314	33.8902
315	33.6772
316	33.2156
317	33.2421
318	32.6720
319	32.1508
320	31.8955
321	31.9140
322	31.9815
323	31.0780
324	31.2870
325	31.3651
326	30.8003
327	30.4418
328	30.8638
329	30.1958
330	30.2817
331	30.5979
332	29.9802
333	30.4987
334	30.3135
335	29.5833
336	29.4907
337	28.8929
338	29.7063
339	29.0304
340	29.1071
341	28.6085
342	29.3307
343	28.7500
344	28.6402
345	27.9101
346	27.9259
347	27.1270
348	28.1415
349	27.9788
350	28.0159
351	28.2156
352	29.0000
353	27.7765
354	27.6786
355	27.4643
356	26.9206
357	26.8519
358	26.9802
359	27.1812
360	26.7712
361	27.0754
362	27.4683
363	27.2487
364	26.1839
365	26.4206
366	26.7672
367	26.7381
368	26.8466
369	26.0079
370	27.2447
371	26.3241
372	26.2910
373	26.5079
374	27.2553
375	26.7765
376	26.6204
377	25.8347
378	26.2579
379	25.6561
380	26.1402
381	25.6521
382	25.6984
383	26.2077
384	25.8466
385	25.4431
386	26.0728
387	25.9722
388	25.5741
389	25.1429
390	24.5899
391	23.9934
392	24.2183
393	23.8690
394	24.4907
395	24.9735
396	24.2950
397	24.6071
398	25.1429
399	24.6958
400	24.6429
401	24.6534
402	23.6944
403	23.5595
404	23.3016
405	23.3598
406	23.4802
407	23.7897
408	23.8426
409	23.4048
410	23.4114
411	22.8532
412	23.1614
413	22.6931
414	22.6693
415	22.4392
416	23.3717
417	22.6587
418	22.8333
419	22.9987
420	22.5304
421	22.7897
422	22.3108
423	22.2698
424	22.0026
425	22.5939
426	22.4153
427	22.0040
428	22.1071
429	22.1984
430	21.7513
431	21.3915
432	21.7566
433	21.9246
434	21.5807
435	21.7196
436	21.4577
437	21.8981
438	21.4312
439	20.5476
440	20.9418
441	21.1653
442	20.3862
443	20.9418
444	21.3360
445	21.1918
446	20.4921
447	20.8360
448	20.6627
449	20.6971
450	20.0159
451	19.9299
452	20.1693
453	20.5132
454	19.5000
455	20.3373
456	19.7354
457	20.0066
458	19.4537
459	20.1825
460	19.6323
461	19.7672
462	19.7090
463	19.5185
464	19.9590
465	19.7659
466	19.0886
467	20.0304
468	19.3730
469	19.7474
470	19.4392
471	19.0688
472	18.8836
473	18.4643
474	18.9563
475	18.9722
476	18.2262
477	18.3532
478	17.8439
479	18.7804
480	18.3796
481	18.7116
482	17.8307
483	18.1878
484	17.4378
485	17.5212
486	18.4021
487	17.7672
488	18.1495
489	18.6653
490	19.0661
491	18.3730
492	18.0701
493	18.3069
494	17.9828
495	17.9167
496	17.7077
497	17.7791
498	17.3439
499	17.6825
500	17.8995
501	18.5198
502	18.0635
503	16.9246
504	17.7765
505	16.7672
506	17.3545
507	17.3571
508	16.8849
509	16.4709
510	17.1667
511	16.8730
512	17.1019
513	16.8426
514	17.2103
515	16.7487
516	16.0899
517	16.2063
518	15.9127
519	16.0026
520	16.3095
521	16.4127
522	16.2143
523	16.2235
524	16.6283
525	16.1534
526	15.6627
527	15.2923
528	15.4074
529	15.3743
530	15.5265
531	15.3161
532	14.8770
533	14.9709
534	15.1124
535	14.7474
536	14.3466
537	14.7090
538	14.3677
539	14.6323
540	14.7341
541	14.7804
542	14.6005
543	15.1111
544	14.6772
545	14.7235
546	14.3704
547	14.6839
548	14.4722
549	14.5119
550	14.3148
551	14.1958
552	14.5370
553	14.1931
554	13.9193
555	14.0728
556	13.9431
557	13.7474
558	14.1601
559	13.5503
560	13.2778
561	13.4378
562	12.8095
563	13.7249
564	13.5886
565	13.6508
566	13.7354
567	13.3241
568	13.5728
569	13.4656
570	13.4140
571	13.2897
572	12.7712
573	12.8624
574	13.1601
575	13.0172
576	12.6336
577	12.6680
578	12.5384
579	12.5952
580	12.8082
581	12.5648
582	12.4828
583	12.2513
584	12.2500
585	12.1217
586	11.9339
587	12.1574
588	11.7923
589	11.8942
590	11.9101
591	11.1376
592	11.7579
593	11.7394
594	11.4775
595	11.4974
596	11.4643
597	11.4550
598	11.2063
599	11.3836
600	10.9709
601	10.7156
602	11.2698
603	11.1402
604	10.6918
605	10.7579
606	10.7963
607	10.9246
608	11.4127
609	10.9312
610	11.3492
611	10.6653
612	10.6177
613	10.5331
614	10.4180
615	10.4392
616	10.5780
617	10.4524
618	10.8452
619	10.5966
620	10.4722
621	10.4815
622	10.6257
623	10.2024
624	10.1614
625	10.0899
626	10.4180
627	10.4802
628	10.2037
629	9.8743
630	9.7262
631	9.9048
632	9.6442
633	9.8108
634	10.1349
635	9.8929
636	9.8056
637	9.6376
638	9.7262
639	9.9325
640	9.4484
641	9.9325
642	9.3611
643	9.3743
644	9.2804
645	8.9894
646	8.9193
647	9.2526
648	8.7500
649	9.2275
650	9.1667
651	9.4034
652	9.3929
653	8.8228
654	9.2090
655	9.0860
656	8.9167
657	8.4788
658	8.8519
659	8.8360
660	8.9378
661	8.8399
662	8.6230
663	8.7315
664	8.8492
665	8.3254
666	8.4206
667	8.5516
668	8.6151
669	8.2460
670	8.5503
671	8.4947
672	8.6481
673	8.2566
674	8.4048
675	8.4577
676	8.5450
677	8.1733
678	8.7553
679	7.9153
680	8.2579
681	8.2579
682	7.9881
683	7.9048
684	8.2685
685	7.5331
686	7.9815
687	7.7725
688	7.6825
689	7.8915
690	7.5899
691	7.6931
692	7.7474
693	7.8333
694	7.3995
695	7.7870
696	7.8148
697	7.4352
698	7.2196
699	7.6958
700	7.2989
701	7.3108
702	7.4272
703	7.4550
704	7.3532
705	6.9392
706	7.4735
707	7.1402
708	7.1944
709	7.3704
710	7.3783
711	7.1336
712	7.7553
713	7.2169
714	7.1468
715	7.3016
716	7.0701
717	6.9696
718	6.8585
719	7.0463
720	6.9987
721	6.4894
722	6.9021
723	6.8889
724	7.2923
725	7.0780
726	6.7288
727	6.8241
728	6.8968
729	6.8214
730	6.4405
731	6.6958
732	6.9947
733	7.2646
734	6.8426
735	6.8492
736	6.5370
737	6.4061
738	6.5794
739	6.2513
740	6.2632
741	6.4894
742	6.5952
743	6.6217
744	6.6905
745	6.4101
746	6.6534
747	6.5410
748	6.2950
749	6.3862
750	6.4630
751	6.3148
752	6.0979
753	6.1217
754	6.1759
755	6.2579
756	6.1640
757	6.3069
758	6.3862
759	6.2950
760	5.7235
761	6.0291
762	5.9788
763	6.1574
764	5.7844
765	5.7381
766	6.0198
767	5.8056
768	6.0185
769	5.5344
770	5.5741
771	5.9815
772	5.9352
773	5.9339
774	5.9405
775	5.6601
776	5.7381
777	5.7804
778	5.9907
779	5.6455
780	6.0344
781	6.1733
782	5.9537
783	5.7844
784	5.7976
785	5.4418
786	5.3915
787	5.4034
788	5.6548
789	5.6905
790	5.6190
791	5.4894
792	5.7685
793	5.9259
794	5.5238
795	5.4511
796	5.3320
797	5.2778
798	5.3042
799	5.3095
800	5.3479
801	5.2804
802	5.1878
803	5.3558
804	5.5767
805	5.6336
806	5.0873
807	5.5608
808	5.3267
809	5.1362
810	5.1680
811	5.2302
812	5.6257
813	5.3704
814	5.2659
815	5.2381
816	5.2077
817	5.4630
818	5.2050
819	4.6257
820	4.9788
821	4.7540
822	5.0331
823	5.1508
824	4.8638
825	4.8095
826	4.8730
827	5.1204
828	4.8267
829	5.0913
830	5.0000
831	4.9603
832	4.9127
833	4.6944
834	4.6601
835	4.5979
836	4.6680
837	4.7368
838	5.2897
839	4.8955
840	4.7950
841	5.2857
842	4.7394
843	4.8545
844	4.7434
845	4.9524
846	4.6958
847	4.3981
848	4.8452
849	4.8532
850	4.8399
851	4.7050
852	5.1548
853	4.6839
854	4.7844
855	4.4907
856	4.5966
857	4.5728
858	4.4220
859	4.7143
860	4.6508
861	4.6733
862	4.5595
863	4.6548
864	4.7063
865	4.4590
866	4.4947
867	4.6362
868	4.4061
869	4.5542
870	4.5053
871	4.4444
872	4.5132
873	4.2725
874	4.1257
875	4.3876
876	4.0728
877	4.2275
878	4.1693
879	4.1045
880	4.3294
881	4.5648
882	4.4272
883	4.2857
884	4.2870
885	4.2672
886	4.0106
887	4.1310
888	3.9484
889	4.0966
890	4.1442
891	4.2923
892	4.3267
893	4.3902
894	4.1071
895	4.2566
896	4.0238
897	4.3849
898	4.0913
899	4.2156
900	4.4775
901	4.3452
902	4.4101
903	4.3399
904	4.2831
905	4.2698
906	4.5265
907	4.1825
908	4.4722
909	4.3161
910	4.4193
911	4.1667
912	4.3029
913	4.4312
914	4.6495
915	4.6772
916	4.5198
917	4.9418
918	4.4458
919	4.4087
920	4.0926
921	4.1045
922	3.9497
923	4.2447
924	4.0661
925	3.6984
926	3.9140
927	4.1839
928	4.1442
929	4.0265
930	4.0728
931	3.7738
932	4.1892
933	3.4854
934	3.6019
935	3.9008
936	3.9921
937	3.3810
938	3.5860
939	3.9074
940	3.6892
941	3.7302
942	4.2421
943	4.0860
944	3.9021
945	3.2434
946	3.7011
947	3.5807
948	3.6257
949	3.4841
950	3.5794
951	3.5873
952	3.5542
953	3.7460
954	3.9087
955	3.9392
956	3.9934
957	4.1217
958	4.5503
959	4.7526
960	5.6310
961	6.4074
