# Supplementary material for: Bicoid gradient formation mechanism and dynamics revealed by protein lifetime analysis
Source: Mol Syst Biol. 2018 Sep 4;14(9):e8355. doi: 10.15252/msb.20188355 (PMC6121778; doi:10.15252/msb.20188355)
Supplement: Supplementary file 7 — Source Data for Figure 5 [file MSB-14-e8355-s006.zip › figure5-data/quantification/Values_emb03_r_t31.txt]

0	65.3836
1	67.2781
2	67.0017
3	69.8895
4	74.3250
5	78.2203
6	80.1600
7	85.8116
8	88.0075
9	91.1884
10	90.2069
11	91.5025
12	90.8643
13	89.1675
14	91.9757
15	91.1943
16	94.6080
17	94.3526
18	93.9422
19	93.2797
20	91.9539
21	90.3258
22	90.6055
23	92.0871
24	93.3568
25	92.9112
26	93.1315
27	93.6265
28	93.2714
29	92.2437
30	91.3283
31	92.6834
32	88.9799
33	89.0377
34	90.4648
35	88.3693
36	88.2580
37	87.9355
38	87.9372
39	87.4573
40	87.8442
41	86.9992
42	85.6365
43	85.7906
44	84.1591
45	84.2973
46	83.6407
47	84.0988
48	84.3258
49	84.6843
50	84.5427
51	82.6943
52	80.7621
53	80.0762
54	81.8518
55	80.6750
56	80.9188
57	80.7915
58	80.7320
59	79.7504
60	77.8543
61	77.1173
62	75.8827
63	74.4866
64	75.9447
65	76.3023
66	76.2320
67	74.9765
68	75.6759
69	75.3266
70	75.5126
71	74.2605
72	73.7873
73	73.8735
74	74.0611
75	74.3995
76	73.1558
77	74.1064
78	73.6089
79	73.5142
80	70.9322
81	70.0352
82	70.5494
83	71.0302
84	69.9012
85	69.4230
86	70.2446
87	69.8802
88	70.5402
89	69.2638
90	69.1332
91	68.0017
92	68.3266
93	68.0075
94	67.5821
95	67.3367
96	69.6114
97	69.5184
98	69.0469
99	68.2069
100	67.5737
101	66.1625
102	65.0570
103	65.4389
104	66.2362
105	65.7496
106	66.7797
107	65.8526
108	66.5871
109	66.9967
110	66.0226
111	66.2998
112	65.0779
113	64.9020
114	64.9414
115	64.7479
116	64.7864
117	64.7722
118	65.0905
119	64.4782
120	64.0653
121	63.0385
122	63.3107
123	62.7487
124	62.1441
125	61.5637
126	61.0720
127	61.6558
128	62.3518
129	62.2085
130	62.6566
131	63.3367
132	63.3894
133	63.4673
134	62.4523
135	62.5762
136	61.9221
137	61.3099
138	60.0184
139	60.5670
140	60.6223
141	60.9657
142	61.8869
143	61.5243
144	61.5452
145	61.5955
146	61.3174
147	60.3283
148	60.3928
149	59.5595
150	59.3936
151	58.8777
152	59.9665
153	59.8526
154	60.8920
155	59.2018
156	59.9807
157	59.1935
158	59.4883
159	59.6173
160	59.5193
161	59.4539
162	59.1667
163	57.8333
164	57.4925
165	56.4866
166	57.7462
167	57.7739
168	57.3342
169	58.0704
170	58.2839
171	57.7245
172	57.5611
173	57.5997
174	56.7412
175	56.5444
176	56.0368
177	55.3291
178	54.9456
179	55.1055
180	54.7856
181	55.9874
182	55.4271
183	56.3032
184	56.2881
185	55.6625
186	55.2169
187	54.9104
188	54.9439
189	54.0720
190	54.6039
191	54.2948
192	54.7554
193	54.3802
194	54.6742
195	54.5168
196	55.2362
197	55.0645
198	53.3710
199	52.3191
200	52.3945
201	52.1441
202	52.7362
203	52.9497
204	52.5050
205	52.8384
206	53.1424
207	52.2973
208	51.9950
209	52.8300
210	53.2898
211	52.4439
212	51.8317
213	50.7630
214	51.0980
215	50.5569
216	50.4054
217	50.4255
218	49.2755
219	49.6055
220	50.6625
221	50.1407
222	50.6013
223	50.0695
224	50.3417
225	50.7471
226	50.7621
227	50.7621
228	49.4296
229	49.8082
230	48.9372
231	47.5879
232	49.1131
233	48.1541
234	48.8970
235	49.0276
236	49.2211
237	48.5503
238	47.6415
239	46.8869
240	46.8367
241	47.5368
242	47.0720
243	48.1893
244	46.5318
245	47.7236
246	47.5218
247	47.8585
248	47.5712
249	46.1323
250	45.6658
251	45.3685
252	45.0427
253	45.5260
254	45.9858
255	45.4054
256	46.4179
257	45.7898
258	46.4431
259	46.3995
260	45.9489
261	44.7479
262	44.5368
263	44.2102
264	44.1156
265	44.5921
266	44.6910
267	45.2186
268	45.4129
269	44.2219
270	44.2035
271	43.8425
272	43.6524
273	43.0963
274	43.9883
275	43.4121
276	43.0260
277	43.6683
278	43.6709
279	43.1767
280	43.3065
281	41.8794
282	42.5511
283	41.4137
284	41.1080
285	41.1591
286	40.9665
287	41.3685
288	41.2588
289	41.5930
290	41.5829
291	40.4883
292	41.2655
293	41.0377
294	39.7471
295	39.9866
296	39.5494
297	39.6625
298	39.9983
299	39.8350
300	39.6683
301	39.9950
302	40.1156
303	39.2278
304	39.6851
305	39.1114
306	38.1365
307	38.4355
308	37.7588
309	37.7889
310	37.8878
311	37.3760
312	37.9640
313	37.5159
314	37.1173
315	36.5972
316	36.4983
317	36.4271
318	35.8551
319	35.6340
320	34.9983
321	34.8049
322	35.5234
323	34.9054
324	34.6114
325	34.0620
326	34.0620
327	33.7571
328	33.9573
329	33.3945
330	33.2387
331	33.6382
332	33.0444
333	33.1131
334	32.9179
335	32.8291
336	32.1683
337	32.0268
338	32.2169
339	32.0168
340	31.9439
341	31.7002
342	31.5486
343	31.7077
344	31.5913
345	31.0318
346	31.1826
347	30.9079
348	32.0234
349	31.3735
350	31.0050
351	31.7864
352	31.6859
353	31.8886
354	32.6055
355	31.7404
356	31.6767
357	31.6231
358	31.8174
359	31.4112
360	31.5176
361	31.7412
362	31.3467
363	31.3400
364	31.3769
365	32.1390
366	31.5930
367	32.0879
368	32.2295
369	32.4472
370	32.5888
371	31.6910
372	31.2186
373	31.6658
374	30.9146
375	31.8601
376	32.0193
377	31.3065
378	31.3434
379	31.5963
380	31.1642
381	31.0134
382	30.4422
383	30.6884
384	30.6784
385	29.8459
386	30.8894
387	31.2203
388	30.2161
389	30.0821
390	30.2479
391	29.9824
392	30.0285
393	29.3760
394	30.1072
395	29.6985
396	29.0025
397	28.6667
398	29.2621
399	28.5812
400	29.0276
401	28.4665
402	28.4464
403	27.8794
404	28.4883
405	28.1022
406	27.9355
407	27.3384
408	27.7889
409	27.5988
410	27.7194
411	27.8827
412	27.7454
413	26.6834
414	26.4472
415	25.9958
416	25.9640
417	25.8953
418	25.8342
419	25.9397
420	25.5720
421	25.7027
422	25.4673
423	25.3685
424	25.3744
425	25.1424
426	25.3258
427	24.8149
428	24.4179
429	24.5938
430	24.5126
431	23.9397
432	24.1750
433	24.5385
434	24.2169
435	24.3987
436	23.7295
437	24.3400
438	23.3945
439	23.3015
440	22.7136
441	23.0846
442	22.9623
443	23.3643
444	23.0285
445	22.9229
446	22.2839
447	22.5360
448	22.5804
449	22.7404
450	22.8057
451	22.1566
452	22.6407
453	22.6675
454	21.2504
455	22.5008
456	21.5067
457	22.1516
458	21.4288
459	22.1399
460	21.7881
461	21.9765
462	21.7571
463	21.5168
464	21.5050
465	21.2085
466	20.7513
467	20.6734
468	20.8961
469	20.9665
470	21.3090
471	21.1072
472	21.3199
473	20.6817
474	21.5712
475	20.6122
476	21.2730
477	20.1315
478	20.3342
479	20.4070
480	20.0310
481	20.4045
482	20.1776
483	20.9866
484	20.0293
485	20.1457
486	20.0963
487	19.5352
488	19.5302
489	19.7856
490	19.8853
491	19.9430
492	19.8995
493	19.9372
494	19.5452
495	19.3693
496	19.1357
497	19.0209
498	18.7144
499	18.3526
500	19.3819
501	19.3601
502	19.0972
503	18.6198
504	18.4707
505	18.3149
506	18.2136
507	18.2613
508	17.7998
509	17.5033
510	17.8333
511	17.7169
512	18.3585
513	18.2278
514	18.1918
515	18.3752
516	17.2739
517	17.5008
518	17.2714
519	16.6474
520	16.8526
521	16.9967
522	17.1591
523	17.2261
524	17.1759
525	17.3568
526	17.1156
527	16.7194
528	16.5033
529	16.6323
530	16.5687
531	16.1482
532	16.5293
533	16.7169
534	16.7404
535	16.4573
536	16.0829
537	15.8861
538	16.1650
539	15.3132
540	15.5126
541	15.3945
542	15.3149
543	15.2906
544	15.9481
545	15.9941
546	15.5637
547	15.6951
548	14.7278
549	15.1072
550	14.9531
551	14.7873
552	15.1039
553	14.6792
554	14.8970
555	14.9104
556	15.0343
557	14.6709
558	14.3869
559	14.3677
560	13.7848
561	14.5561
562	13.5159
563	14.5871
564	14.1516
565	13.9514
566	13.9657
567	14.0637
568	13.7998
569	13.7747
570	13.7931
571	13.5921
572	13.5226
573	13.4439
574	13.3928
575	13.5452
576	13.3141
577	13.2018
578	13.5369
579	13.3744
580	12.9037
581	13.1114
582	12.9774
583	12.4539
584	12.7906
585	12.0436
586	12.2998
587	12.1139
588	12.5603
589	12.1457
590	12.4698
591	11.9481
592	12.0126
593	12.1491
594	12.2982
595	12.0302
596	11.7044
597	11.9891
598	11.5226
599	11.8157
600	11.6776
601	11.2739
602	11.6156
603	11.4883
604	11.3794
605	11.5436
606	11.6508
607	11.1173
608	11.2982
609	11.2898
610	11.3802
611	11.6859
612	10.6734
613	11.0159
614	11.3417
615	11.2873
616	10.8903
617	11.2672
618	11.2781
619	11.0335
620	11.0394
621	10.9824
622	11.2672
623	10.8660
624	10.8492
625	11.0159
626	11.0821
627	10.7923
628	10.8660
629	10.8199
630	10.9422
631	11.0385
632	10.7387
633	11.0394
634	10.6667
635	10.8099
636	11.0561
637	10.7915
638	11.0921
639	11.0151
640	10.7111
641	10.5988
642	10.3861
643	10.4858
644	10.2303
645	9.9372
646	9.9003
647	9.9774
648	10.1064
649	10.0008
650	9.9363
651	9.7998
652	10.4933
653	10.2286
654	10.2948
655	9.6650
656	9.6047
657	9.7412
658	9.7236
659	10.0921
660	10.2161
661	9.9020
662	10.1424
663	9.5879
664	9.8375
665	9.7797
666	9.2990
667	9.3400
668	10.0042
669	9.4598
670	9.3551
671	9.5620
672	9.4824
673	9.2320
674	9.2102
675	9.5720
676	10.0335
677	9.3744
678	9.4380
679	8.9464
680	9.1315
681	9.2320
682	9.0285
683	9.0729
684	8.8794
685	8.9883
686	9.3702
687	8.7822
688	8.8861
689	8.9665
690	9.1876
691	8.4765
692	8.5402
693	8.5678
694	8.3953
695	8.4003
696	8.8191
697	8.5511
698	8.5486
699	8.5620
700	8.3911
701	8.4012
702	8.7085
703	8.1005
704	8.5930
705	7.8082
706	8.3199
707	8.2194
708	8.0285
709	8.4246
710	8.2136
711	8.4774
712	8.7077
713	8.0218
714	8.1868
715	8.0972
716	7.9539
717	8.0302
718	7.7965
719	7.8802
720	7.8920
721	7.5310
722	8.2060
723	7.7412
724	8.2119
725	8.0034
726	8.0100
727	7.6106
728	7.9531
729	7.8492
730	7.7998
731	7.9447
732	8.0385
733	7.9271
734	7.9682
735	8.1901
736	8.0930
737	7.9355
738	8.0871
739	7.9966
740	7.6876
741	7.7948
742	7.7353
743	7.7730
744	7.3635
745	7.6750
746	7.9054
747	7.7513
748	7.7010
749	7.8811
750	7.6256
751	7.7085
752	7.8216
753	7.7772
754	7.6240
755	7.5176
756	7.8141
757	7.3400
758	7.6064
759	7.3116
760	6.9213
761	7.0754
762	7.0595
763	7.5159
764	7.0595
765	6.8132
766	7.1700
767	7.3132
768	7.4891
769	6.7797
770	7.3241
771	7.1516
772	6.7303
773	7.1072
774	7.0846
775	6.7663
776	7.1080
777	7.2479
778	7.4531
779	7.0997
780	7.4623
781	7.2035
782	7.2362
783	7.0235
784	7.0461
785	6.7814
786	6.7663
787	6.4229
788	6.9129
789	6.6390
790	6.7822
791	6.8275
792	6.9003
793	6.6106
794	6.7730
795	6.4690
796	6.6340
797	6.5796
798	6.2303
799	6.3065
800	6.6935
801	6.5218
802	6.6256
803	6.9146
804	6.6868
805	6.3702
806	6.3819
807	6.7136
808	6.5477
809	6.2370
810	6.6642
811	6.5075
812	6.5142
813	6.4456
814	6.4322
815	6.5327
816	6.3300
817	6.4925
818	6.3149
819	6.2228
820	6.5670
821	6.1700
822	6.4858
823	6.1399
824	6.1466
825	6.2261
826	6.1332
827	6.3342
828	5.8752
829	6.3007
830	6.3241
831	6.4497
832	6.2839
833	6.0251
834	6.2856
835	5.9556
836	6.1482
837	6.2286
838	6.2018
839	5.4941
840	5.6734
841	5.7638
842	6.0997
843	6.0745
844	5.6826
845	5.9070
846	5.8568
847	5.5829
848	5.7069
849	5.4832
850	5.7111
851	5.7781
852	5.7596
853	5.5812
854	5.9439
855	5.8492
856	5.7069
857	5.4933
858	5.9229
859	5.5293
860	5.6122
861	5.7647
862	5.6323
863	5.4129
864	5.5503
865	5.5427
866	5.6466
867	5.4414
868	5.2437
869	5.3392
870	5.3677
871	5.0913
872	5.5963
873	5.1776
874	5.3300
875	5.3484
876	5.3417
877	5.2906
878	5.1993
879	5.6851
880	5.3836
881	5.3936
882	4.7990
883	5.0352
884	4.9598
885	5.0762
886	4.8099
887	4.7898
888	4.9079
889	5.1893
890	5.0729
891	5.2178
892	5.0360
893	4.8266
894	4.8191
895	4.6918
896	4.8367
897	5.0997
898	5.2881
899	5.0494
900	5.1164
901	5.0712
902	5.3635
903	5.3451
904	5.0863
905	5.1583
906	5.2152
907	5.1675
908	5.2102
909	5.0712
910	5.1097
911	5.1926
912	5.1332
913	5.0779
914	4.9774
915	4.8920
916	5.2395
917	5.1985
918	4.9874
919	4.7270
920	4.7705
921	5.0905
922	4.8543
923	4.9698
924	4.6533
925	5.2915
926	4.9313
927	4.6985
928	5.0988
929	5.0201
930	5.0335
931	4.5737
932	4.8769
933	4.7219
934	4.5653
935	4.4975
936	4.3568
937	4.2496
938	4.4816
939	4.3961
940	4.1248
941	4.4925
942	4.6843
943	4.7588
944	4.0645
945	4.7010
946	4.5879
947	4.6918
948	4.6173
949	4.8007
950	5.0293
951	4.9740
952	5.2060
953	5.5603
954	5.5905
955	5.2211
956	6.1893
957	5.8551
958	6.2002
959	5.7672
960	6.4849
961	7.8903
