# Supplementary material for: Bicoid gradient formation mechanism and dynamics revealed by protein lifetime analysis
Source: Mol Syst Biol. 2018 Sep 4;14(9):e8355. doi: 10.15252/msb.20188355 (PMC6121778; doi:10.15252/msb.20188355)
Supplement: Supplementary file 7 — Source Data for Figure 5 [file MSB-14-e8355-s006.zip › figure5-data/quantification/Values_emb03_r_t32.txt]

0	63.2554
1	65.8878
2	69.1675
3	71.2471
4	75.1968
5	75.1265
6	78.8300
7	83.5972
8	85.3149
9	90.3241
10	91.2982
11	90.6206
12	91.9531
13	90.3568
14	90.6164
15	93.1022
16	92.8559
17	94.0285
18	97.0435
19	96.9975
20	95.2404
21	94.4095
22	95.1147
23	93.9799
24	95.8668
25	96.3233
26	95.8191
27	95.6122
28	97.8099
29	95.5059
30	95.7027
31	94.5310
32	93.4230
33	93.1198
34	94.7211
35	93.2504
36	91.7613
37	92.5368
38	92.6901
39	89.8618
40	90.1868
41	89.0352
42	89.7680
43	89.3434
44	90.5193
45	88.4866
46	86.7948
47	86.7982
48	85.5168
49	86.8400
50	85.6441
51	84.6717
52	83.2496
53	82.4539
54	83.9749
55	84.5863
56	83.6977
57	84.8049
58	83.3451
59	83.2940
60	81.6348
61	82.4020
62	80.4028
63	79.0955
64	79.6868
65	80.0117
66	80.1591
67	78.4146
68	78.5854
69	77.4213
70	77.8250
71	77.6214
72	77.5360
73	76.7077
74	76.1022
75	75.6834
76	76.4380
77	77.9338
78	76.2990
79	76.1616
80	75.3350
81	74.1223
82	73.9020
83	73.3484
84	71.8827
85	71.3844
86	70.4154
87	71.2454
88	71.5930
89	70.9673
90	71.7496
91	70.5603
92	69.4405
93	70.0235
94	69.9807
95	70.1977
96	70.7337
97	70.7136
98	71.8744
99	71.3342
100	71.0955
101	69.0888
102	67.5419
103	68.7446
104	69.0360
105	69.9556
106	69.8668
107	68.5503
108	69.2747
109	69.5846
110	68.6633
111	67.6759
112	66.8618
113	66.0260
114	66.2839
115	65.9824
116	66.9238
117	66.2102
118	66.8241
119	66.5955
120	67.4506
121	66.9162
122	66.7219
123	65.5871
124	64.2320
125	63.3894
126	63.0729
127	63.3920
128	63.8819
129	64.1583
130	63.4816
131	64.6424
132	65.8551
133	65.9363
134	65.3727
135	65.2295
136	64.1683
137	62.8802
138	62.4908
139	62.1667
140	61.4698
141	62.4472
142	63.2873
143	61.7781
144	63.2822
145	62.6457
146	62.1039
147	62.0092
148	62.8333
149	61.8735
150	60.5762
151	61.2312
152	59.9523
153	59.6734
154	60.8526
155	61.0201
156	61.1843
157	62.1307
158	60.5829
159	60.9531
160	60.8953
161	61.2814
162	60.9263
163	60.1298
164	58.8174
165	57.6424
166	57.8836
167	58.1214
168	57.8819
169	58.9363
170	58.2722
171	58.9657
172	59.3861
173	59.3375
174	59.3844
175	58.9355
176	58.0436
177	58.9028
178	57.5343
179	56.9087
180	56.1893
181	56.2521
182	55.7630
183	57.0745
184	57.3886
185	57.1725
186	57.5008
187	58.2722
188	57.2722
189	56.5201
190	55.9523
191	55.0988
192	55.3166
193	56.3794
194	54.4280
195	55.8425
196	55.7940
197	56.3710
198	56.2889
199	56.6784
200	55.3970
201	55.2471
202	54.5879
203	54.4146
204	53.9925
205	53.9816
206	54.8132
207	53.2529
208	53.0670
209	52.8802
210	53.3752
211	52.7697
212	53.1566
213	52.7395
214	53.6047
215	52.8995
216	52.5410
217	51.9028
218	50.9414
219	50.7638
220	50.6080
221	50.3459
222	50.6725
223	50.9238
224	50.6616
225	50.4313
226	51.2479
227	51.9070
228	51.7588
229	51.3400
230	50.3693
231	49.4866
232	50.0729
233	48.8576
234	50.0285
235	49.6323
236	49.2370
237	49.8141
238	49.0494
239	49.1432
240	48.8894
241	48.5343
242	47.8987
243	48.3442
244	47.9933
245	47.2312
246	47.9632
247	48.0905
248	48.7337
249	48.4372
250	47.9472
251	47.3451
252	46.3953
253	45.9456
254	45.9975
255	45.3794
256	46.2915
257	46.0838
258	46.0787
259	46.2923
260	45.7370
261	45.6951
262	45.9464
263	45.5603
264	45.0921
265	44.5854
266	44.7069
267	45.1097
268	45.1097
269	44.2965
270	44.9012
271	44.2362
272	44.2596
273	43.0503
274	43.7219
275	44.3601
276	43.5008
277	43.5436
278	43.3082
279	42.1365
280	42.4162
281	42.2362
282	41.9288
283	40.8869
284	41.0260
285	41.3677
286	40.7638
287	40.8618
288	41.4263
289	40.8459
290	39.8442
291	40.0519
292	40.5218
293	39.7295
294	40.0268
295	39.8735
296	40.0821
297	39.8568
298	40.0754
299	39.6784
300	39.4757
301	40.0302
302	39.1382
303	39.3534
304	39.8693
305	39.0779
306	38.5000
307	38.2429
308	37.9095
309	37.3928
310	37.1792
311	37.3166
312	37.1139
313	37.2278
314	37.4506
315	37.1692
316	36.5637
317	36.7956
318	36.6625
319	35.5503
320	35.0310
321	35.4556
322	35.0410
323	34.8291
324	34.3358
325	34.0687
326	33.3618
327	33.4204
328	34.3317
329	33.0972
330	33.6231
331	33.8082
332	33.3652
333	34.0528
334	32.9598
335	32.5745
336	32.0737
337	32.4539
338	32.3241
339	32.0511
340	31.9171
341	31.8342
342	32.2873
343	32.5511
344	32.5109
345	32.0938
346	31.1918
347	31.3945
348	31.9732
349	30.9380
350	30.7998
351	31.4715
352	31.3049
353	31.3543
354	31.9757
355	31.8375
356	32.0896
357	31.9941
358	32.1156
359	31.9925
360	31.4188
361	32.0729
362	31.9070
363	32.5829
364	31.8953
365	31.9389
366	31.4841
367	32.4347
368	31.5059
369	32.2010
370	32.8065
371	32.1039
372	31.7931
373	31.3936
374	31.3124
375	31.5176
376	31.6449
377	31.4983
378	31.5327
379	31.8953
380	32.3425
381	32.1223
382	31.5008
383	31.3116
384	30.8526
385	30.5729
386	30.9154
387	30.8811
388	30.4389
389	30.2362
390	30.2831
391	30.3643
392	30.4188
393	29.6650
394	30.1608
395	30.2228
396	29.3668
397	29.5662
398	29.9682
399	29.7538
400	29.5695
401	29.8090
402	29.6826
403	28.5804
404	28.5377
405	27.7370
406	28.6089
407	27.7094
408	28.0059
409	27.6566
410	27.2437
411	27.2404
412	26.9539
413	26.7781
414	26.9523
415	26.9405
416	26.9305
417	26.6340
418	26.2940
419	26.1859
420	26.5033
421	26.5444
422	26.0578
423	26.1072
424	25.5603
425	25.7236
426	25.2722
427	25.0896
428	24.7404
429	25.2789
430	24.5017
431	24.8434
432	24.4724
433	24.6583
434	24.3132
435	24.4782
436	23.8903
437	24.0360
438	23.5176
439	23.5980
440	23.2814
441	23.1943
442	22.9070
443	23.0704
444	23.1616
445	22.8576
446	22.3149
447	22.9791
448	23.0821
449	23.6474
450	23.0544
451	23.0955
452	22.9782
453	22.8124
454	21.5905
455	22.1432
456	21.6968
457	22.1776
458	21.5536
459	22.0812
460	22.2521
461	22.2194
462	21.9581
463	21.2831
464	21.0318
465	21.9280
466	21.1407
467	21.5176
468	20.7831
469	21.3308
470	21.1223
471	20.8224
472	20.5871
473	20.6005
474	21.8124
475	20.9087
476	20.9925
477	20.2261
478	20.3677
479	20.1064
480	19.8735
481	20.2772
482	19.7479
483	20.3082
484	19.9958
485	20.1374
486	19.9832
487	19.6868
488	19.7379
489	19.7755
490	19.8141
491	19.5042
492	20.0637
493	19.5193
494	19.8459
495	19.4188
496	19.4497
497	19.1524
498	19.1348
499	18.7245
500	19.0879
501	19.4523
502	18.8668
503	18.3777
504	18.6591
505	18.2982
506	18.0653
507	18.2822
508	17.4280
509	17.7764
510	17.9749
511	18.2136
512	18.5946
513	17.8769
514	18.1633
515	17.9221
516	17.8903
517	17.8534
518	17.7211
519	16.8543
520	17.4305
521	17.2663
522	17.2479
523	17.2471
524	17.4623
525	17.1834
526	17.3978
527	16.5745
528	16.4556
529	16.3551
530	16.1390
531	16.3685
532	16.1047
533	16.3350
534	16.4925
535	16.0519
536	15.9196
537	16.2312
538	16.0628
539	15.5109
540	15.4548
541	15.0092
542	15.3920
543	15.0586
544	15.9765
545	15.8174
546	15.7647
547	15.7479
548	15.6407
549	15.3367
550	15.0084
551	15.2194
552	15.3107
553	15.1005
554	15.2521
555	15.0343
556	15.2186
557	14.8585
558	14.5486
559	14.5318
560	14.2554
561	14.5553
562	14.1340
563	14.1198
564	14.3987
565	13.9623
566	14.3183
567	13.9832
568	13.9749
569	13.9112
570	13.6893
571	13.6968
572	13.5595
573	13.2044
574	13.4347
575	13.4900
576	12.9724
577	13.3920
578	13.1985
579	13.0913
580	13.1784
581	13.1365
582	13.2747
583	12.5536
584	12.4757
585	12.6365
586	12.3936
587	12.4188
588	12.4816
589	12.1281
590	12.4539
591	11.8618
592	11.7404
593	11.7848
594	12.0117
595	11.9623
596	11.5838
597	11.9874
598	11.5938
599	11.6055
600	11.9581
601	11.4757
602	11.5812
603	11.4799
604	11.6591
605	11.6298
606	11.7948
607	11.5972
608	11.7889
609	11.3082
610	11.5846
611	11.4229
612	11.4539
613	11.2923
614	11.4255
615	10.8970
616	11.4757
617	11.0184
618	11.4372
619	11.1575
620	11.5988
621	11.1382
622	11.4045
623	10.9791
624	10.9355
625	11.0997
626	11.3836
627	11.2002
628	11.0226
629	11.0645
630	11.3702
631	11.0754
632	11.0410
633	11.0637
634	10.2680
635	11.1039
636	10.6206
637	10.9389
638	10.8275
639	10.9012
640	10.8585
641	10.9489
642	10.6214
643	10.6064
644	10.5570
645	10.3099
646	10.2990
647	10.2454
648	10.1650
649	10.4883
650	10.4874
651	10.1382
652	10.5008
653	10.2764
654	10.3375
655	10.0603
656	9.4724
657	9.8668
658	9.9799
659	9.8241
660	10.0151
661	9.8786
662	10.2454
663	9.8869
664	9.8668
665	9.7077
666	9.6993
667	9.4447
668	9.9129
669	9.7069
670	9.3241
671	9.6834
672	9.6817
673	9.1089
674	9.1642
675	9.5863
676	9.7722
677	9.5034
678	9.4330
679	9.0754
680	9.6390
681	9.0997
682	9.0142
683	9.1734
684	8.6549
685	9.0988
686	8.9824
687	9.2831
688	8.5712
689	8.8735
690	8.9799
691	8.7496
692	8.8400
693	8.7454
694	8.5662
695	8.5905
696	8.7152
697	8.6474
698	8.1993
699	8.7538
700	8.4389
701	8.6072
702	8.6868
703	8.5444
704	8.6089
705	8.2789
706	8.3049
707	8.1441
708	8.4380
709	8.2462
710	8.2580
711	8.1943
712	8.5603
713	8.3844
714	8.4883
715	8.5695
716	8.2998
717	8.2002
718	8.1960
719	8.2345
720	8.0704
721	7.9263
722	8.4422
723	8.1541
724	8.3082
725	8.3827
726	8.3802
727	8.1516
728	8.3509
729	7.9690
730	8.0008
731	8.0008
732	7.9121
733	8.1139
734	7.9740
735	8.0343
736	7.9975
737	8.0712
738	8.3618
739	7.9749
740	7.8660
741	8.1332
742	8.1131
743	7.9154
744	7.7111
745	7.5712
746	7.9213
747	7.7010
748	7.9523
749	7.9573
750	7.8861
751	8.0972
752	7.8626
753	7.8978
754	7.8610
755	7.6206
756	7.8099
757	7.8920
758	7.8451
759	7.7965
760	7.4397
761	7.8216
762	7.3786
763	7.4389
764	7.2923
765	7.4405
766	7.4322
767	7.4489
768	7.3585
769	7.0653
770	7.2538
771	7.1566
772	6.8325
773	7.2755
774	7.0519
775	6.6072
776	7.1231
777	7.4456
778	7.4992
779	7.4916
780	7.1541
781	7.0335
782	7.5075
783	7.0905
784	7.1265
785	6.6642
786	6.6499
787	6.4439
788	6.8317
789	6.5586
790	6.9715
791	6.8484
792	6.6784
793	6.8074
794	6.5302
795	6.4883
796	6.8258
797	6.7412
798	6.6323
799	6.4405
800	6.9606
801	6.5955
802	6.5821
803	6.9732
804	6.8358
805	6.5972
806	6.4623
807	6.5637
808	6.4263
809	6.4196
810	6.6240
811	6.4983
812	6.4204
813	6.6943
814	6.2420
815	6.4439
816	6.1332
817	6.2714
818	6.2169
819	6.2956
820	6.5863
821	6.5117
822	6.3250
823	6.2571
824	6.2186
825	6.3970
826	6.0771
827	6.2169
828	6.0385
829	6.3727
830	6.3995
831	6.4095
832	6.1951
833	6.1030
834	6.2571
835	5.8300
836	6.1851
837	6.0653
838	5.9146
839	5.7647
840	5.8534
841	5.7186
842	5.7915
843	5.7663
844	5.7052
845	5.9883
846	5.6424
847	5.9765
848	6.0503
849	5.9062
850	5.7077
851	5.8601
852	6.1759
853	5.9749
854	5.5570
855	5.9472
856	5.9606
857	5.5000
858	5.7487
859	5.5109
860	5.7822
861	5.3853
862	5.4422
863	5.5486
864	5.4430
865	5.9506
866	5.5754
867	5.5436
868	5.3945
869	5.7554
870	5.3543
871	5.4137
872	5.7270
873	5.2521
874	5.4246
875	5.4966
876	5.3342
877	5.5134
878	5.3936
879	5.5360
880	5.3551
881	5.3425
882	5.4514
883	5.4330
884	5.1441
885	5.1508
886	5.0921
887	5.1734
888	5.1047
889	5.1357
890	5.4280
891	5.2437
892	5.2069
893	5.2898
894	4.7454
895	4.9430
896	5.2404
897	5.3375
898	5.3241
899	5.0318
900	5.0729
901	5.0494
902	5.2546
903	5.5477
904	5.3057
905	5.2571
906	5.2529
907	5.2638
908	5.3124
909	5.4941
910	5.2747
911	5.0595
912	5.0854
913	5.1189
914	5.1206
915	5.2345
916	5.3936
917	5.2990
918	5.3827
919	4.9899
920	5.2504
921	5.2747
922	5.2998
923	5.1985
924	5.0000
925	5.0946
926	5.0327
927	5.0511
928	4.8819
929	4.8878
930	5.0226
931	4.4121
932	4.8459
933	4.5670
934	4.6147
935	4.7814
936	4.3777
937	4.4916
938	4.6415
939	4.4137
940	4.6189
941	4.6566
942	5.2563
943	4.5645
944	4.4481
945	4.8861
946	4.9791
947	4.8693
948	5.3702
949	5.2571
950	5.0201
951	5.2069
952	5.8744
953	5.6114
954	5.7203
955	5.6558
956	5.9958
957	5.8074
958	6.7630
959	6.3183
960	7.4322
961	7.9255
