# Supplementary material for: Bicoid gradient formation mechanism and dynamics revealed by protein lifetime analysis
Source: Mol Syst Biol. 2018 Sep 4;14(9):e8355. doi: 10.15252/msb.20188355 (PMC6121778; doi:10.15252/msb.20188355)
Supplement: Supplementary file 7 — Source Data for Figure 5 [file MSB-14-e8355-s006.zip › figure5-data/quantification/Values_emb03_r_t33.txt]

0	59.7755
1	63.7479
2	64.6248
3	67.5494
4	71.1390
5	73.1198
6	77.6482
7	82.4447
8	84.2848
9	87.3208
10	90.0276
11	92.8836
12	94.3065
13	92.1315
14	92.6558
15	92.5168
16	94.0854
17	95.1985
18	95.8601
19	98.4037
20	99.1675
21	98.9322
22	97.5360
23	98.5235
24	97.4045
25	99.2638
26	96.7630
27	98.0519
28	97.1801
29	97.1650
30	97.3325
31	98.0302
32	95.9305
33	97.3216
34	97.6985
35	96.3317
36	95.0368
37	94.4698
38	93.9908
39	92.1340
40	91.6030
41	89.9925
42	89.9414
43	90.0260
44	90.9874
45	92.5930
46	90.4849
47	90.0285
48	87.4958
49	88.9095
50	89.7554
51	88.7060
52	89.0360
53	86.4397
54	87.8241
55	87.1307
56	87.2387
57	87.7831
58	86.9204
59	87.9606
60	87.0435
61	86.5461
62	85.2454
63	83.9464
64	83.0511
65	83.5729
66	83.3183
67	82.7529
68	82.5134
69	82.8492
70	83.1097
71	82.7437
72	83.1792
73	81.0988
74	79.9079
75	79.1692
76	78.7245
77	79.5854
78	80.4447
79	80.7337
80	80.6290
81	80.0980
82	78.9858
83	78.2806
84	77.7781
85	76.2169
86	75.6859
87	73.5662
88	73.9858
89	75.3911
90	75.6365
91	76.0829
92	74.7337
93	74.8467
94	74.0075
95	73.4079
96	73.1114
97	72.9950
98	73.9782
99	74.1432
100	74.2144
101	73.2940
102	74.3157
103	72.9682
104	73.3559
105	73.5067
106	73.8953
107	73.6482
108	72.7538
109	72.7161
110	71.1240
111	70.7982
112	70.3861
113	70.0528
114	69.1030
115	69.0846
116	67.8844
117	67.4414
118	67.5561
119	67.1868
120	68.1549
121	67.7504
122	67.9439
123	67.5117
124	66.2613
125	66.5863
126	65.1767
127	64.8484
128	63.8409
129	63.9749
130	65.0670
131	64.6390
132	65.6591
133	66.6273
134	67.1792
135	67.2420
136	66.6709
137	67.1608
138	65.9104
139	65.9447
140	64.8853
141	65.2077
142	64.4665
143	64.8652
144	65.2596
145	64.3250
146	65.3074
147	66.0377
148	66.0008
149	65.1399
150	64.4665
151	64.2856
152	63.2245
153	63.1139
154	62.5687
155	62.5586
156	63.8065
157	64.0260
158	64.8090
159	65.1776
160	64.5318
161	63.6910
162	63.2295
163	62.4464
164	62.4020
165	60.7513
166	61.2261
167	61.0410
168	59.6106
169	60.2286
170	58.4305
171	59.6231
172	61.1424
173	60.8425
174	60.8685
175	60.9196
176	60.7906
177	60.3719
178	59.4539
179	59.2839
180	58.5720
181	57.7680
182	57.4749
183	58.3049
184	57.8643
185	59.1064
186	59.2094
187	59.8467
188	60.6089
189	60.0260
190	59.5410
191	59.3945
192	57.9715
193	57.7094
194	58.0427
195	57.6223
196	57.9372
197	56.7789
198	57.5720
199	57.3928
200	56.8585
201	56.7663
202	56.8023
203	56.9908
204	56.5997
205	56.9757
206	55.8451
207	55.8484
208	55.6491
209	56.3157
210	56.2571
211	55.2998
212	56.4707
213	54.5611
214	55.8819
215	55.7513
216	54.7027
217	55.9405
218	54.6616
219	54.5084
220	54.4372
221	53.6424
222	52.7236
223	52.9472
224	53.0377
225	52.7203
226	53.6499
227	53.8241
228	53.9799
229	54.5553
230	54.0151
231	52.5310
232	53.3819
233	52.3727
234	51.8827
235	52.0017
236	51.8501
237	52.0586
238	52.3551
239	51.7571
240	51.8384
241	51.8451
242	51.0846
243	50.6993
244	48.9087
245	49.2563
246	49.0377
247	49.2822
248	50.1960
249	50.3367
250	51.0603
251	50.7069
252	50.4992
253	49.2822
254	49.0368
255	48.2965
256	48.6600
257	47.8744
258	49.1977
259	49.1575
260	49.1005
261	49.1390
262	48.9665
263	48.1072
264	46.6675
265	47.7303
266	47.4774
267	47.1382
268	47.6449
269	47.3241
270	47.3886
271	47.9657
272	47.0335
273	45.9807
274	47.2085
275	46.9162
276	45.7956
277	45.8149
278	45.9121
279	45.2320
280	45.3258
281	45.7747
282	45.3300
283	43.5628
284	43.3090
285	43.1784
286	43.2982
287	43.4841
288	43.0528
289	43.7789
290	42.6482
291	43.3384
292	42.9355
293	42.9858
294	42.0921
295	42.4824
296	41.5117
297	41.6834
298	42.4481
299	41.9531
300	42.5503
301	42.6415
302	42.5888
303	41.6868
304	41.5293
305	41.3878
306	41.2144
307	40.8023
308	39.6231
309	40.0234
310	39.6340
311	39.0595
312	39.8953
313	39.1642
314	38.8425
315	38.5544
316	38.0771
317	38.2563
318	38.0033
319	37.0260
320	36.6206
321	36.6508
322	36.6910
323	35.7538
324	35.6625
325	35.8300
326	35.6022
327	35.3375
328	35.2471
329	34.9849
330	35.2973
331	36.0436
332	34.9832
333	35.2513
334	34.6876
335	34.6675
336	34.3057
337	33.7739
338	33.5905
339	33.9054
340	33.7270
341	33.5310
342	33.5461
343	33.3224
344	32.8551
345	33.0687
346	33.0268
347	32.6566
348	33.4037
349	32.3786
350	32.6030
351	32.6951
352	33.3400
353	33.4581
354	32.7672
355	32.6131
356	32.5260
357	32.7672
358	33.3342
359	33.3953
360	33.4121
361	33.5025
362	33.6173
363	33.1692
364	33.0352
365	33.1893
366	32.8534
367	33.2873
368	32.7094
369	33.1734
370	33.6281
371	32.6432
372	32.7404
373	31.9288
374	32.4213
375	32.2739
376	32.6374
377	32.3283
378	32.2948
379	32.6131
380	32.9556
381	32.6273
382	32.1106
383	32.3886
384	32.0000
385	31.4657
386	31.7831
387	31.4095
388	31.1524
389	30.9925
390	31.5553
391	31.1064
392	30.8710
393	30.4489
394	30.6549
395	30.1005
396	29.5812
397	28.9020
398	29.4690
399	29.4037
400	29.5092
401	29.3744
402	28.9556
403	28.4816
404	28.5603
405	28.2353
406	28.4648
407	28.2764
408	28.0946
409	27.8526
410	27.5084
411	27.3166
412	27.9188
413	26.7730
414	27.4523
415	26.7638
416	27.2169
417	26.8735
418	26.5578
419	26.8358
420	26.5352
421	26.5670
422	26.4464
423	26.2178
424	26.0402
425	26.1725
426	25.9196
427	24.9414
428	25.0008
429	24.8250
430	24.8040
431	24.5670
432	25.0352
433	25.3023
434	24.9322
435	24.8819
436	23.9430
437	23.9154
438	23.4883
439	23.2822
440	23.2270
441	23.1189
442	22.7010
443	23.1474
444	23.3065
445	22.8777
446	22.6374
447	23.2915
448	23.2069
449	23.6206
450	23.0084
451	22.7730
452	22.8015
453	22.6616
454	22.0285
455	22.4724
456	21.9816
457	22.0955
458	21.6792
459	21.8903
460	21.9414
461	21.9690
462	21.6893
463	21.9497
464	21.8484
465	21.5176
466	20.6089
467	21.2278
468	21.1424
469	20.9137
470	21.5913
471	21.2906
472	21.0662
473	20.9757
474	21.3861
475	20.5385
476	20.7379
477	20.4414
478	20.6089
479	20.2429
480	20.6298
481	20.8149
482	20.5000
483	20.6055
484	20.6281
485	20.2387
486	19.8894
487	20.1725
488	19.6173
489	19.8467
490	19.9397
491	19.4916
492	20.0218
493	20.2169
494	19.6784
495	19.5151
496	19.4623
497	19.4363
498	19.2881
499	19.4037
500	19.0235
501	19.4456
502	19.0025
503	18.5544
504	18.6256
505	18.1600
506	18.3107
507	18.3928
508	17.7596
509	17.9422
510	18.1072
511	17.9037
512	18.2245
513	18.4539
514	18.6265
515	18.3861
516	17.7965
517	17.7982
518	18.0260
519	17.3618
520	17.5260
521	16.9497
522	17.1759
523	16.9322
524	17.6591
525	17.3702
526	16.9816
527	16.4816
528	16.6541
529	16.7119
530	16.4447
531	16.6122
532	16.6767
533	16.8191
534	16.7387
535	16.6884
536	16.0821
537	16.1357
538	15.9908
539	15.8149
540	15.3652
541	15.5235
542	15.8132
543	15.4313
544	16.0905
545	15.8786
546	15.8869
547	16.5000
548	15.7119
549	15.5126
550	15.9229
551	15.8735
552	15.4799
553	15.2571
554	15.5846
555	15.1374
556	15.0796
557	15.2286
558	14.7161
559	14.5662
560	14.2580
561	14.5477
562	14.6223
563	14.7169
564	14.2789
565	13.9816
566	14.2973
567	13.7605
568	13.9648
569	13.6541
570	13.6600
571	13.6566
572	13.3392
573	13.2345
574	13.2069
575	13.3434
576	13.2956
577	13.1072
578	13.5059
579	13.3978
580	13.6164
581	13.3568
582	13.2831
583	12.7747
584	12.8978
585	12.7186
586	12.8082
587	12.4615
588	12.5762
589	12.4900
590	12.3124
591	12.3953
592	11.7739
593	12.1893
594	12.0678
595	12.0762
596	12.1725
597	11.9665
598	12.1516
599	11.9740
600	11.9355
601	11.9439
602	12.0419
603	11.5544
604	11.9539
605	11.6608
606	11.6323
607	11.4816
608	12.1080
609	11.6457
610	11.4389
611	12.0008
612	11.1801
613	11.3199
614	11.5913
615	11.2437
616	11.3057
617	11.2420
618	10.9548
619	11.4095
620	11.3476
621	11.0637
622	11.3057
623	11.3626
624	11.0452
625	11.0838
626	11.5100
627	10.8342
628	10.7822
629	11.0896
630	11.0059
631	11.3534
632	10.8141
633	11.0369
634	10.4640
635	11.0017
636	11.1508
637	11.2420
638	11.2069
639	10.8794
640	10.8166
641	10.7111
642	10.4648
643	10.4464
644	10.4439
645	10.0436
646	10.4204
647	10.7161
648	10.2245
649	10.6935
650	10.4280
651	10.3710
652	10.8099
653	10.1709
654	10.1549
655	10.1750
656	9.9430
657	10.2178
658	10.0771
659	10.3074
660	10.2948
661	10.0737
662	10.1206
663	9.7697
664	9.8266
665	9.5519
666	9.8015
667	9.3174
668	9.9824
669	9.6876
670	9.3534
671	9.2982
672	9.4179
673	9.5938
674	9.4782
675	9.5888
676	9.6784
677	9.5494
678	9.4782
679	9.1013
680	9.3593
681	9.0695
682	8.9732
683	9.0804
684	8.8409
685	9.0385
686	9.2864
687	9.1131
688	9.1642
689	8.9640
690	8.7982
691	8.7772
692	8.9054
693	8.7404
694	8.6960
695	8.6198
696	9.0369
697	8.5419
698	8.5963
699	8.6859
700	8.2697
701	8.5519
702	8.3861
703	8.7278
704	8.9992
705	8.4472
706	8.5302
707	8.2613
708	8.8233
709	8.4389
710	8.5863
711	8.4104
712	8.3894
713	8.1290
714	8.6482
715	8.1181
716	7.9941
717	8.7345
718	8.3719
719	7.9389
720	8.0829
721	7.9054
722	8.2303
723	8.2889
724	8.4724
725	8.3601
726	8.4045
727	8.3551
728	8.5419
729	8.4037
730	7.7730
731	8.2529
732	7.9849
733	8.0628
734	8.3451
735	8.2286
736	7.9581
737	8.1533
738	8.4740
739	7.9497
740	8.0268
741	8.0444
742	7.7848
743	7.8049
744	7.4640
745	7.5913
746	7.9598
747	7.8107
748	8.0025
749	8.1173
750	8.3434
751	7.8827
752	8.3769
753	7.9062
754	7.9079
755	7.5218
756	7.6265
757	7.6859
758	7.8065
759	7.7647
760	7.3652
761	7.8844
762	7.5603
763	7.5972
764	7.1131
765	7.5293
766	7.4648
767	7.1750
768	7.4531
769	6.8476
770	7.3543
771	7.5260
772	7.3342
773	7.3082
774	7.3970
775	7.0628
776	7.5687
777	7.7688
778	7.4908
779	6.8585
780	7.3836
781	7.1817
782	7.2169
783	7.4012
784	6.9673
785	6.5670
786	6.5059
787	6.7529
788	7.1348
789	6.9322
790	6.7688
791	6.9347
792	6.7404
793	6.8693
794	6.7462
795	6.5745
796	6.7379
797	6.8786
798	6.6784
799	6.5988
800	6.9950
801	6.6910
802	6.8836
803	6.6273
804	6.6977
805	6.5084
806	6.3325
807	6.3961
808	6.4070
809	6.5243
810	6.5637
811	6.6549
812	6.7789
813	6.8342
814	6.7831
815	6.5972
816	6.3291
817	7.0586
818	6.3484
819	5.9012
820	6.6575
821	6.4673
822	6.4908
823	6.4087
824	6.3492
825	6.5109
826	6.3501
827	6.2546
828	5.9807
829	6.5117
830	6.3216
831	6.1106
832	6.3174
833	6.2496
834	6.0812
835	6.1256
836	6.0854
837	5.9330
838	6.2412
839	5.9389
840	5.9062
841	6.3099
842	5.9296
843	5.8350
844	5.9162
845	6.0486
846	5.6516
847	5.6415
848	5.9774
849	5.8928
850	5.8149
851	5.6767
852	6.0653
853	5.6709
854	5.9447
855	5.9422
856	5.6893
857	5.5503
858	5.7353
859	6.0687
860	5.7672
861	5.7446
862	5.8534
863	5.6700
864	5.5704
865	5.4221
866	5.6541
867	5.5436
868	5.6307
869	5.4966
870	5.5938
871	5.4590
872	5.7672
873	5.7680
874	5.5134
875	5.7270
876	5.7379
877	5.4732
878	5.6591
879	5.8409
880	5.5159
881	5.5209
882	5.3668
883	5.4456
884	5.2956
885	5.3543
886	5.4531
887	5.2605
888	5.2487
889	5.3325
890	5.1876
891	5.3032
892	5.1826
893	5.2521
894	5.0360
895	5.1633
896	5.1231
897	5.0327
898	5.1960
899	5.4539
900	5.1750
901	5.2864
902	5.3074
903	5.4489
904	5.3769
905	5.4028
906	5.3233
907	5.2923
908	5.4456
909	5.1583
910	5.5184
911	5.1365
912	5.4548
913	5.4774
914	5.5117
915	5.6407
916	5.5218
917	5.2739
918	5.2370
919	5.1365
920	5.0905
921	5.6474
922	5.2697
923	5.1750
924	5.1256
925	5.0017
926	4.6457
927	4.7052
928	5.0142
929	4.7613
930	4.7789
931	4.5980
932	4.8652
933	4.5109
934	4.8769
935	4.6616
936	4.7446
937	4.6064
938	4.5209
939	4.7806
940	4.8224
941	4.9648
942	5.1508
943	4.9740
944	4.6256
945	4.7169
946	5.1131
947	4.3794
948	4.7060
949	4.9832
950	5.0812
951	5.1533
952	5.8702
953	5.8358
954	5.9564
955	5.7730
956	5.8509
957	5.5209
958	5.8618
959	6.1147
960	6.6332
961	7.6265
