# Supplementary material for: Bicoid gradient formation mechanism and dynamics revealed by protein lifetime analysis
Source: Mol Syst Biol. 2018 Sep 4;14(9):e8355. doi: 10.15252/msb.20188355 (PMC6121778; doi:10.15252/msb.20188355)
Supplement: Supplementary file 7 — Source Data for Figure 5 [file MSB-14-e8355-s006.zip › figure5-data/quantification/Values_emb03_r_t34.txt]

0	49.6508
1	54.3836
2	57.0193
3	59.7529
4	63.1642
5	65.4791
6	68.9389
7	72.0687
8	74.5000
9	79.7027
10	79.6709
11	83.0419
12	86.1776
13	86.8107
14	91.5276
15	89.5913
16	92.0268
17	91.6566
18	93.8015
19	95.1139
20	97.6608
21	98.8660
22	100.3626
23	101.1809
24	102.2295
25	100.2194
26	100.3258
27	101.6022
28	99.8526
29	97.4230
30	96.6868
31	96.4740
32	95.0544
33	95.5184
34	96.3878
35	97.3065
36	97.0410
37	95.6943
38	95.5218
39	92.7278
40	93.3317
41	90.9104
42	92.3434
43	92.8693
44	93.0695
45	94.7730
46	92.8702
47	92.2286
48	90.1047
49	90.6064
50	89.0720
51	89.4992
52	89.1993
53	91.1374
54	91.1575
55	91.8652
56	90.7806
57	91.1198
58	89.4263
59	88.1307
60	85.9782
61	87.1407
62	86.7923
63	86.7219
64	88.3434
65	87.2027
66	89.5100
67	88.2789
68	87.9397
69	87.1742
70	85.5109
71	86.0620
72	86.4849
73	86.9079
74	87.4196
75	86.2286
76	86.1131
77	83.5586
78	81.8920
79	82.5402
80	83.1776
81	83.0503
82	82.9012
83	82.5595
84	83.9313
85	82.9296
86	83.5477
87	83.5921
88	82.1859
89	81.9983
90	81.4791
91	81.7521
92	80.8425
93	80.1625
94	78.1709
95	78.6441
96	78.1993
97	78.8869
98	79.3987
99	78.8534
100	77.8241
101	77.6717
102	76.8224
103	76.1876
104	75.9129
105	75.3819
106	75.1859
107	74.4489
108	75.3090
109	76.2630
110	76.5544
111	75.7094
112	75.5142
113	74.5008
114	73.5528
115	72.9883
116	72.1013
117	70.5201
118	70.3618
119	69.6868
120	70.5963
121	69.5477
122	70.4045
123	70.6993
124	70.9933
125	70.1097
126	70.7278
127	69.4724
128	69.5762
129	68.0059
130	66.5553
131	67.0662
132	66.1105
133	66.2948
134	67.3007
135	68.7119
136	67.7052
137	70.0561
138	69.4481
139	68.3518
140	69.2462
141	68.0117
142	67.5628
143	68.2513
144	67.5134
145	67.6298
146	68.1809
147	67.2588
148	67.0017
149	67.6122
150	66.3777
151	66.7923
152	66.1985
153	64.8233
154	64.8308
155	64.0779
156	63.6575
157	64.3652
158	64.0511
159	64.7781
160	65.0821
161	66.0754
162	66.7814
163	66.7889
164	66.3802
165	64.7588
166	65.0544
167	64.3275
168	63.2136
169	64.5720
170	63.0528
171	62.2186
172	62.0871
173	62.5059
174	61.8459
175	63.3476
176	62.3752
177	64.0394
178	63.1709
179	62.6080
180	61.5327
181	61.5017
182	59.9975
183	59.9908
184	60.8844
185	60.8970
186	60.8308
187	60.9497
188	61.2228
189	60.5226
190	61.4782
191	61.0218
192	61.4489
193	61.5109
194	59.6826
195	60.5017
196	59.3434
197	60.2161
198	59.2705
199	60.0771
200	59.6482
201	59.7044
202	59.4632
203	59.9162
204	59.1131
205	59.7320
206	59.7211
207	59.3903
208	58.6173
209	57.9229
210	58.0477
211	57.2538
212	57.4539
213	56.8266
214	56.2839
215	57.4070
216	56.1424
217	57.2337
218	56.9464
219	56.4690
220	55.8099
221	55.7462
222	55.5804
223	54.9673
224	54.6181
225	54.0980
226	54.7856
227	53.9162
228	54.8451
229	55.1315
230	55.2948
231	55.4925
232	55.2588
233	55.0075
234	55.3995
235	54.6499
236	54.2965
237	53.5268
238	52.4849
239	51.9204
240	51.3928
241	52.4104
242	52.1901
243	52.6809
244	51.9539
245	52.0461
246	52.0410
247	51.1047
248	51.7236
249	50.7278
250	50.2580
251	50.8744
252	51.2563
253	51.5821
254	51.6809
255	50.8032
256	50.3693
257	49.9548
258	49.4941
259	50.0168
260	48.8601
261	50.1340
262	50.2178
263	50.8786
264	49.9807
265	49.7554
266	49.8065
267	49.4615
268	49.1658
269	48.2638
270	48.8032
271	48.6055
272	48.6290
273	47.8735
274	47.9263
275	47.0528
276	47.1474
277	47.3367
278	47.4891
279	46.8886
280	47.6005
281	47.3283
282	47.2747
283	46.6792
284	46.3233
285	46.0503
286	46.2764
287	46.3886
288	45.5117
289	45.5452
290	44.7018
291	45.3459
292	46.0025
293	45.7764
294	45.3576
295	44.2588
296	44.4807
297	43.6223
298	43.9539
299	44.1482
300	43.5377
301	44.6474
302	44.5176
303	43.4883
304	43.6910
305	43.0569
306	42.5109
307	42.5695
308	42.8585
309	43.2462
310	42.0469
311	41.6424
312	41.6591
313	40.9590
314	41.4858
315	40.3392
316	40.1566
317	40.5268
318	40.9539
319	40.0846
320	40.0226
321	39.5059
322	39.5863
323	38.3124
324	38.2345
325	38.1315
326	37.3920
327	37.0628
328	37.3467
329	36.4690
330	36.4682
331	37.0754
332	36.3777
333	36.1298
334	36.2420
335	36.2060
336	34.4975
337	35.0561
338	34.6415
339	34.0972
340	34.8509
341	34.3308
342	34.7881
343	35.5151
344	34.4590
345	34.7060
346	34.3802
347	33.6164
348	34.5486
349	33.7404
350	33.5201
351	33.5854
352	33.7085
353	34.3610
354	34.1884
355	34.0779
356	34.5771
357	34.7261
358	34.8191
359	35.0620
360	34.6005
361	35.2487
362	34.6072
363	34.3643
364	34.2044
365	34.3459
366	34.4967
367	34.6943
368	33.7370
369	34.5544
370	34.3266
371	33.3995
372	33.4020
373	33.5812
374	33.2194
375	33.4489
376	33.5360
377	33.7982
378	33.9632
379	34.3074
380	34.8007
381	34.5930
382	34.3049
383	33.9481
384	33.6801
385	32.0829
386	33.1365
387	32.6960
388	32.5168
389	32.4305
390	33.0184
391	33.3878
392	32.9690
393	32.4841
394	32.3878
395	32.3400
396	31.4732
397	31.3819
398	31.6985
399	31.2982
400	31.1332
401	30.6114
402	30.6390
403	30.6072
404	30.9531
405	29.8652
406	30.1005
407	29.2831
408	29.1173
409	28.8451
410	28.7295
411	28.9447
412	28.6013
413	28.1583
414	28.7044
415	28.1759
416	28.3668
417	27.5327
418	27.3099
419	27.6993
420	27.4715
421	27.5745
422	27.5302
423	27.4539
424	27.5117
425	27.0033
426	26.8970
427	26.4941
428	25.7362
429	26.2002
430	26.3534
431	25.5226
432	26.3409
433	26.1005
434	25.9028
435	26.4288
436	25.4765
437	25.7085
438	24.7546
439	24.2420
440	24.4263
441	24.7822
442	24.8543
443	24.9548
444	24.6147
445	24.2613
446	23.9967
447	24.3023
448	24.5134
449	24.2697
450	24.3685
451	23.7714
452	23.9765
453	23.7060
454	22.9196
455	23.3987
456	23.1717
457	23.4715
458	22.7781
459	23.4322
460	22.9397
461	23.0536
462	23.0251
463	22.7261
464	22.2705
465	22.6935
466	21.5921
467	22.2655
468	22.7119
469	21.8099
470	22.5536
471	22.3434
472	22.1750
473	22.0771
474	22.0419
475	21.0804
476	21.7462
477	21.4137
478	21.2655
479	20.8367
480	21.3777
481	21.5117
482	20.6692
483	21.3258
484	20.8811
485	20.8752
486	21.3501
487	20.4590
488	20.3183
489	20.2328
490	20.4305
491	19.9925
492	20.6265
493	20.3434
494	20.2362
495	20.1030
496	20.1667
497	20.2253
498	19.8384
499	19.7496
500	20.1474
501	20.2655
502	19.6399
503	19.0796
504	19.4740
505	19.2496
506	19.2379
507	19.2186
508	18.8953
509	18.6332
510	18.8987
511	18.8995
512	18.7161
513	18.6013
514	18.3174
515	18.1290
516	17.6926
517	18.0109
518	18.2261
519	18.0327
520	17.9539
521	17.9405
522	17.7663
523	17.6039
524	17.6516
525	17.3710
526	17.1742
527	17.0854
528	16.9414
529	17.2035
530	16.9414
531	17.0896
532	17.2127
533	17.1960
534	17.1893
535	16.5100
536	16.1432
537	16.3065
538	16.3400
539	16.0335
540	15.9824
541	16.4229
542	16.2002
543	15.7194
544	16.5385
545	16.2320
546	16.2940
547	16.3459
548	15.3618
549	15.9045
550	16.1449
551	16.2387
552	15.9682
553	15.6533
554	15.0067
555	15.3886
556	15.5896
557	15.3384
558	15.0963
559	15.1265
560	14.8166
561	15.0285
562	14.8317
563	15.0452
564	14.5494
565	14.4405
566	14.5570
567	14.1315
568	13.9439
569	13.8476
570	14.1424
571	13.6240
572	13.3610
573	13.9807
574	13.8141
575	13.8610
576	13.7571
577	14.1516
578	13.0972
579	13.7906
580	13.1709
581	13.4062
582	13.1516
583	12.9430
584	13.2764
585	13.0838
586	12.8375
587	13.0511
588	12.6240
589	12.5486
590	12.7956
591	12.4095
592	12.4271
593	12.4523
594	12.2286
595	12.4238
596	12.0787
597	12.6993
598	12.1348
599	12.1985
600	12.1013
601	12.0201
602	12.1039
603	11.9397
604	11.9992
605	11.6575
606	11.9682
607	11.5034
608	11.9380
609	11.7228
610	11.6642
611	11.4363
612	11.6415
613	11.3786
614	11.5436
615	11.9112
616	11.5637
617	11.6030
618	11.3618
619	11.7085
620	11.2688
621	11.5109
622	11.5419
623	11.3953
624	11.2487
625	11.0745
626	11.4372
627	11.3082
628	11.4322
629	11.1005
630	11.4866
631	11.6533
632	11.4657
633	11.6457
634	10.9481
635	11.5905
636	11.3191
637	11.4598
638	11.3786
639	11.0988
640	11.0511
641	10.9883
642	10.5905
643	10.8484
644	10.7705
645	10.3685
646	10.5796
647	10.6189
648	11.0553
649	10.6868
650	10.8358
651	10.4497
652	10.2119
653	10.5804
654	10.4045
655	10.2965
656	10.5184
657	10.5084
658	10.6407
659	10.6809
660	10.2948
661	10.4012
662	10.3099
663	10.0787
664	10.2295
665	9.9941
666	9.7856
667	10.0059
668	10.1290
669	10.1801
670	9.7144
671	9.9372
672	9.9179
673	9.4414
674	9.7764
675	9.5142
676	9.7889
677	10.1725
678	9.4213
679	9.5628
680	9.0561
681	9.2839
682	8.9070
683	8.9665
684	9.1868
685	8.7178
686	9.3199
687	9.3023
688	8.9179
689	9.0142
690	9.2412
691	8.8610
692	8.9816
693	9.0754
694	8.9724
695	8.7940
696	9.1734
697	8.7789
698	8.9472
699	8.8283
700	8.7119
701	8.9313
702	8.7144
703	8.5084
704	8.7178
705	8.6265
706	8.4338
707	8.6843
708	8.4665
709	8.7136
710	8.4690
711	8.6382
712	8.5930
713	8.2035
714	8.7295
715	8.3744
716	8.3735
717	8.5410
718	8.4229
719	8.5343
720	8.5201
721	8.3677
722	8.4481
723	8.2312
724	8.6173
725	8.2613
726	8.5963
727	8.4958
728	8.5570
729	8.2152
730	7.9866
731	8.0955
732	8.3291
733	8.1106
734	8.0846
735	8.7261
736	8.3308
737	8.3794
738	8.6273
739	8.3040
740	8.4171
741	8.2060
742	8.2739
743	8.0318
744	7.9363
745	7.9263
746	8.2580
747	7.8886
748	7.9640
749	7.7588
750	8.0503
751	7.9012
752	8.2286
753	8.1516
754	7.9506
755	7.8543
756	8.1650
757	7.9439
758	8.1717
759	7.8936
760	8.0494
761	7.8007
762	7.7496
763	7.8325
764	7.3693
765	7.6575
766	7.6935
767	7.4665
768	7.7094
769	7.1709
770	7.3585
771	7.4255
772	7.0310
773	7.4347
774	7.4162
775	7.1055
776	7.3250
777	7.3250
778	7.5888
779	7.2044
780	7.5628
781	7.3224
782	7.5477
783	7.3233
784	7.1575
785	6.7898
786	6.7772
787	7.3417
788	7.2487
789	7.4112
790	7.1516
791	7.1407
792	7.2680
793	7.1491
794	7.1583
795	6.9489
796	6.7487
797	7.0595
798	7.1106
799	6.7119
800	6.5863
801	6.9028
802	6.7563
803	7.3534
804	6.9866
805	6.7781
806	6.8191
807	6.9196
808	6.5251
809	6.5494
810	6.8903
811	6.5955
812	7.0402
813	6.8794
814	6.9992
815	6.5645
816	6.3291
817	6.8451
818	6.7035
819	6.3719
820	6.6357
821	6.3945
822	6.7161
823	6.6910
824	6.5335
825	6.6834
826	6.5888
827	6.6240
828	6.3451
829	6.5771
830	6.4280
831	6.6315
832	6.2881
833	6.3241
834	6.4874
835	6.3945
836	6.4472
837	6.3040
838	6.1399
839	6.2060
840	5.6558
841	6.4899
842	6.2605
843	6.1173
844	6.0888
845	6.4489
846	6.0369
847	5.7672
848	6.2111
849	5.8392
850	6.0369
851	5.7956
852	5.9573
853	5.8342
854	5.8040
855	6.1072
856	6.0151
857	6.3141
858	6.0050
859	6.0804
860	5.7571
861	5.9121
862	5.9447
863	6.0101
864	5.9615
865	5.9682
866	5.7379
867	5.9874
868	5.7889
869	5.7295
870	5.6918
871	5.6717
872	5.8786
873	5.5712
874	5.3191
875	5.6424
876	5.4213
877	5.7454
878	5.4799
879	5.7504
880	5.7303
881	5.4288
882	5.4188
883	5.6801
884	5.2345
885	5.4925
886	5.3727
887	5.0670
888	5.5142
889	5.4162
890	5.4137
891	5.2328
892	5.2270
893	5.4841
894	5.2211
895	5.3183
896	5.3836
897	5.3308
898	5.3082
899	5.2035
900	5.5142
901	5.4280
902	5.5276
903	5.7312
904	5.4908
905	5.6374
906	5.3760
907	5.7722
908	5.5720
909	5.3727
910	5.3752
911	5.1776
912	5.3861
913	5.3425
914	5.2379
915	5.5377
916	5.5712
917	5.5938
918	5.2010
919	5.4012
920	5.0377
921	5.5821
922	5.2596
923	5.3660
924	4.9715
925	5.4028
926	4.8811
927	4.8484
928	4.9355
929	5.0796
930	5.0536
931	4.9380
932	5.2948
933	5.0461
934	5.0059
935	5.3668
936	4.9908
937	5.2127
938	4.7948
939	4.4640
940	4.8769
941	4.8258
942	5.0117
943	5.0243
944	4.7295
945	4.7965
946	5.4221
947	4.4397
948	5.1022
949	4.9816
950	5.0704
951	5.2018
952	5.0461
953	5.9154
954	5.4439
955	5.4288
956	5.8526
957	5.6080
958	6.3032
959	6.4724
960	6.9765
961	8.0570
