# Supplementary material for: Bicoid gradient formation mechanism and dynamics revealed by protein lifetime analysis
Source: Mol Syst Biol. 2018 Sep 4;14(9):e8355. doi: 10.15252/msb.20188355 (PMC6121778; doi:10.15252/msb.20188355)
Supplement: Supplementary file 7 — Source Data for Figure 5 [file MSB-14-e8355-s006.zip › figure5-data/quantification/Values_emb03_r_t35.txt]

0	37.2210
1	39.4230
2	42.5240
3	45.9811
4	50.0707
5	53.1629
6	56.5467
7	62.0972
8	64.8447
9	72.5253
10	74.1263
11	78.7083
12	81.8194
13	82.4394
14	84.0770
15	86.3876
16	89.1528
17	90.4091
18	92.4078
19	95.3333
20	96.0290
21	95.8990
22	96.2033
23	96.3535
24	96.5985
25	96.1124
26	95.4154
27	96.4798
28	95.1515
29	97.6452
30	95.5884
31	95.9078
32	94.4760
33	92.8699
34	92.2513
35	92.2778
36	90.8889
37	92.2702
38	91.2424
39	90.5253
40	90.3119
41	88.5088
42	86.1389
43	86.8258
44	84.8030
45	83.6338
46	80.8043
47	81.8258
48	80.9937
49	81.1313
50	82.1098
51	81.6402
52	79.0215
53	78.5253
54	77.0189
55	75.1414
56	75.6326
57	75.4747
58	76.1818
59	78.7576
60	78.3763
61	77.6212
62	76.5972
63	75.4217
64	74.0391
65	73.8232
66	73.2715
67	74.5871
68	74.9242
69	74.8573
70	74.8699
71	75.9596
72	75.4646
73	74.9848
74	74.8460
75	74.1086
76	74.3182
77	74.5922
78	75.2525
79	75.4558
80	76.3207
81	75.2172
82	73.9154
83	72.9470
84	74.4154
85	74.3687
86	75.2588
87	75.6427
88	76.7538
89	76.5745
90	78.2285
91	79.0455
92	77.4205
93	76.5038
94	77.0013
95	76.2071
96	77.5922
97	78.1641
98	76.9242
99	76.5833
100	77.7715
101	76.9659
102	77.4722
103	77.4318
104	77.3750
105	77.4520
106	77.8548
107	76.8573
108	74.9066
109	74.8750
110	73.2664
111	74.2917
112	73.9306
113	73.7058
114	74.9444
115	73.8245
116	75.2008
117	74.5871
118	74.0770
119	71.7828
120	72.7311
121	70.5859
122	70.5442
123	69.5202
124	67.6604
125	68.2652
126	67.4192
127	67.3056
128	67.2778
129	67.6048
130	67.3119
131	67.8485
132	68.0240
133	67.2715
134	66.5821
135	66.2121
136	67.5568
137	67.4621
138	67.7020
139	67.9886
140	68.2146
141	69.5152
142	67.8447
143	67.9785
144	68.5114
145	68.6768
146	69.4268
147	69.1578
148	69.0114
149	69.1629
150	68.1944
151	67.5593
152	66.9558
153	66.7374
154	66.7841
155	67.2273
156	65.8649
157	65.3232
158	64.8649
159	64.8662
160	66.3157
161	65.7715
162	67.2449
163	66.4192
164	66.7311
165	66.7601
166	66.8497
167	66.1402
168	66.2626
169	67.0126
170	65.5694
171	65.9154
172	65.9129
173	66.6326
174	67.1932
175	65.9444
176	66.3056
177	65.2525
178	64.4129
179	64.8902
180	64.4773
181	63.9848
182	64.2083
183	64.8018
184	65.2727
185	65.2437
186	65.4987
187	65.6806
188	63.9040
189	64.1439
190	63.1086
191	63.1199
192	62.5139
193	62.9874
194	63.1641
195	63.6326
196	64.1376
197	64.4003
198	65.6237
199	65.0088
200	63.7740
201	64.3674
202	63.4293
203	62.6326
204	62.2828
205	62.6503
206	62.1806
207	63.1275
208	63.0543
209	64.1503
210	65.0265
211	65.3119
212	64.9040
213	63.5051
214	61.8119
215	60.4066
216	59.5152
217	59.5568
218	58.9356
219	59.0846
220	59.7538
221	60.0038
222	60.8990
223	60.3371
224	60.8965
225	59.7058
226	58.8876
227	59.0391
228	58.8763
229	57.9230
230	57.2348
231	57.4192
232	57.2361
233	57.8662
234	59.1717
235	59.5215
236	60.0366
237	59.3573
238	58.4066
239	56.8119
240	56.5631
241	55.7096
242	55.3763
243	54.3295
244	54.4836
245	55.0253
246	55.8460
247	55.8194
248	55.2904
249	55.1667
250	55.1174
251	55.0404
252	54.1364
253	52.7500
254	52.5505
255	53.6604
256	54.2045
257	54.9331
258	55.1149
259	55.6364
260	54.8333
261	55.2576
262	53.9798
263	52.8194
264	53.8144
265	53.6162
266	54.2487
267	55.2260
268	55.1540
269	54.8561
270	54.9874
271	54.7058
272	54.1717
273	53.3788
274	53.5126
275	53.5707
276	53.3384
277	53.2058
278	53.1490
279	52.8068
280	52.6566
281	52.7904
282	52.2803
283	51.6237
284	51.0278
285	51.9293
286	51.7765
287	52.5846
288	51.6503
289	52.6364
290	51.7765
291	50.8598
292	50.5354
293	50.1111
294	49.7096
295	50.2891
296	49.4306
297	49.6313
298	49.2702
299	49.6679
300	49.8434
301	49.4040
302	49.0934
303	47.9722
304	48.8952
305	48.4306
306	48.2083
307	47.6465
308	48.3409
309	47.3106
310	47.6237
311	46.6225
312	46.5846
313	46.2222
314	46.7677
315	46.1654
316	45.8561
317	45.4924
318	44.9255
319	43.9571
320	44.1641
321	43.9747
322	43.9179
323	43.4381
324	43.1881
325	42.0808
326	42.0000
327	41.3308
328	41.7702
329	41.2210
330	41.1477
331	42.3598
332	41.5290
333	41.6225
334	40.8308
335	41.0821
336	39.7879
337	39.9760
338	39.5505
339	39.2033
340	39.2727
341	38.9861
342	38.5808
343	38.0265
344	38.3535
345	37.7500
346	37.5467
347	37.8775
348	37.9192
349	37.7664
350	37.2311
351	38.0669
352	38.1641
353	37.6465
354	37.7942
355	37.7008
356	37.8662
357	38.2513
358	37.5833
359	37.7184
360	37.2109
361	37.4495
362	37.0997
363	37.5808
364	36.9432
365	36.6679
366	36.6566
367	36.5694
368	36.9924
369	37.0101
370	36.7942
371	36.5253
372	35.4356
373	34.5922
374	35.6427
375	35.2513
376	35.3725
377	35.6199
378	35.1679
379	35.2854
380	36.0000
381	36.2891
382	34.7879
383	35.0025
384	34.5909
385	34.2639
386	34.2045
387	33.7753
388	34.1073
389	33.5669
390	33.7172
391	33.7222
392	33.1780
393	33.4192
394	34.0290
395	33.1427
396	32.6452
397	32.4040
398	32.6843
399	32.2336
400	32.2702
401	32.4912
402	31.2652
403	31.3939
404	31.4091
405	31.0972
406	31.5152
407	31.2399
408	31.1793
409	31.0328
410	30.9192
411	30.5429
412	30.7702
413	30.8927
414	30.7828
415	30.2247
416	30.0808
417	29.4848
418	30.0947
419	29.0278
420	28.7513
421	28.9444
422	28.7879
423	28.9924
424	28.8270
425	29.3030
426	28.6376
427	27.7753
428	27.8371
429	27.8687
430	27.8346
431	28.4066
432	28.9078
433	29.1869
434	28.8990
435	28.9949
436	28.3232
437	28.8409
438	27.8561
439	27.1048
440	27.6793
441	26.8586
442	27.1806
443	27.2222
444	27.7500
445	27.0985
446	27.2273
447	27.2614
448	26.8687
449	27.1477
450	26.8346
451	26.6061
452	26.1705
453	26.5379
454	26.0518
455	26.1402
456	25.7727
457	25.5997
458	26.0429
459	25.3927
460	25.8030
461	25.6149
462	25.0000
463	25.5429
464	24.6427
465	24.4975
466	24.2222
467	24.5556
468	24.5922
469	24.5568
470	24.6919
471	23.6705
472	23.8460
473	23.2778
474	23.7588
475	23.1452
476	23.0164
477	23.2172
478	23.1225
479	22.7929
480	22.3611
481	22.7487
482	22.2462
483	22.3472
484	21.9495
485	22.5025
486	21.7121
487	21.5909
488	22.0126
489	21.1086
490	22.1705
491	21.8851
492	22.0139
493	22.4356
494	22.2298
495	21.6199
496	21.2955
497	21.7374
498	21.4861
499	21.1679
500	21.2904
501	20.9545
502	21.0215
503	20.7626
504	21.4444
505	21.2866
506	20.7702
507	20.4369
508	19.9760
509	19.9874
510	20.0934
511	19.9255
512	20.1869
513	20.1389
514	19.8043
515	19.7412
516	18.9293
517	19.0467
518	19.0745
519	18.7689
520	19.5025
521	19.2273
522	19.4394
523	18.9432
524	19.7955
525	18.8119
526	18.6793
527	18.7424
528	18.1768
529	17.7588
530	18.3497
531	17.8308
532	18.0126
533	18.1831
534	18.0139
535	17.4596
536	17.2917
537	17.4558
538	17.0025
539	16.9508
540	17.3965
541	17.5126
542	17.0707
543	16.9861
544	17.4609
545	16.5492
546	16.7652
547	17.1831
548	15.8838
549	16.2576
550	16.5909
551	16.1629
552	16.2210
553	16.0947
554	15.6136
555	16.4545
556	16.2702
557	15.9760
558	15.6237
559	15.2109
560	15.1641
561	15.7083
562	15.0177
563	15.5985
564	15.3573
565	14.9444
566	15.2538
567	15.2538
568	15.2323
569	15.4141
570	15.0808
571	14.5972
572	14.6351
573	14.9040
574	14.4116
575	13.9735
576	14.2677
577	14.3144
578	13.9760
579	12.7323
580	13.2538
581	13.1098
582	12.9659
583	13.0290
584	13.4003
585	13.0745
586	13.5025
587	12.9949
588	12.8851
589	13.0303
590	12.8119
591	12.5492
592	12.8144
593	13.0846
594	13.1705
595	12.8586
596	12.5240
597	11.9785
598	12.2677
599	12.7652
600	13.1275
601	12.3043
602	12.2184
603	12.2689
604	11.5871
605	11.5657
606	11.7677
607	11.7639
608	11.8295
609	11.8763
610	11.7121
611	11.3699
612	11.3763
613	11.3359
614	11.8788
615	11.8914
616	11.2929
617	11.2891
618	11.1654
619	10.9962
620	11.3333
621	11.2235
622	11.1389
623	10.5404
624	10.6755
625	10.8838
626	11.3447
627	11.2917
628	10.3902
629	11.0480
630	10.7045
631	11.1263
632	10.9167
633	10.6275
634	10.5480
635	10.9697
636	11.1705
637	11.0240
638	10.9343
639	10.6616
640	10.0581
641	10.6162
642	10.0972
643	10.3662
644	10.7033
645	10.2121
646	9.8460
647	10.3838
648	10.1364
649	9.9924
650	9.8182
651	9.7298
652	10.2626
653	9.9255
654	10.0593
655	9.5770
656	10.1616
657	10.0467
658	9.8838
659	9.5581
660	9.9217
661	9.6919
662	10.0568
663	9.4167
664	9.7967
665	9.7273
666	9.5177
667	9.8636
668	9.5568
669	9.5909
670	9.7487
671	9.2336
672	9.0581
673	9.0328
674	9.7904
675	9.3788
676	9.5657
677	9.4192
678	9.3359
679	8.7879
680	8.9924
681	8.9571
682	9.0770
683	9.2071
684	8.9318
685	8.8662
686	8.9924
687	8.8838
688	8.9343
689	8.5947
690	8.9432
691	8.7083
692	8.6237
693	8.5341
694	8.4545
695	8.7348
696	8.6414
697	8.0492
698	8.5871
699	8.4167
700	8.0152
701	8.0997
702	8.6780
703	8.2412
704	8.4886
705	8.2008
706	7.9280
707	7.6477
708	7.8788
709	7.7109
710	7.8131
711	8.1856
712	8.3081
713	7.8283
714	8.1098
715	8.0215
716	7.6503
717	7.5960
718	7.7715
719	7.9937
720	7.7955
721	7.9268
722	7.9444
723	8.2652
724	8.0947
725	7.4886
726	7.8813
727	7.7020
728	7.3157
729	7.8220
730	7.5051
731	7.5808
732	7.5556
733	7.5947
734	7.3712
735	7.3056
736	7.3523
737	7.1389
738	7.5429
739	7.2058
740	7.2424
741	7.4104
742	7.6831
743	7.5492
744	7.4205
745	6.9495
746	7.3384
747	7.0139
748	7.0821
749	6.8813
750	6.8851
751	6.8902
752	6.7525
753	6.9836
754	6.7298
755	6.8965
756	6.7298
757	6.7816
758	7.1061
759	6.8043
760	6.6616
761	6.9874
762	6.5821
763	6.7045
764	6.5492
765	6.7715
766	6.6035
767	6.7715
768	6.4432
769	6.4836
770	6.1856
771	6.1439
772	6.0038
773	6.0657
774	6.1313
775	5.8952
776	6.2184
777	6.2727
778	6.3889
779	6.1477
780	6.4912
781	6.3333
782	6.3371
783	6.2929
784	6.2778
785	6.1477
786	6.1742
787	6.2525
788	6.0417
789	6.0391
790	6.2298
791	6.1477
792	6.0934
793	6.0745
794	6.0606
795	5.7134
796	5.7500
797	5.9735
798	5.8409
799	5.8409
800	5.8422
801	5.8939
802	5.9141
803	5.7134
804	5.7285
805	5.7765
806	5.3447
807	5.6237
808	5.9242
809	5.6578
810	5.7475
811	5.8043
812	5.8018
813	5.5152
814	5.3220
815	5.5720
816	5.5909
817	5.2677
818	5.3371
819	5.2803
820	5.7929
821	5.5253
822	5.4672
823	5.3939
824	5.5429
825	5.5922
826	5.3952
827	5.4280
828	5.3182
829	5.6894
830	5.2841
831	5.3851
832	5.6414
833	5.6881
834	5.5391
835	5.4053
836	5.0669
837	5.3763
838	5.0884
839	5.0227
840	5.1907
841	5.5821
842	5.0366
843	5.1944
844	5.1477
845	5.5732
846	5.3699
847	5.4470
848	5.2109
849	5.1326
850	5.2449
851	5.1225
852	5.2487
853	5.0707
854	5.3194
855	5.5051
856	5.0417
857	4.8321
858	5.1679
859	5.1944
860	5.1427
861	5.4646
862	5.1364
863	5.1225
864	5.0152
865	4.8725
866	4.5884
867	4.9205
868	4.7513
869	5.1136
870	4.7235
871	4.6717
872	5.1780
873	4.9571
874	4.8093
875	4.9040
876	4.9192
877	4.7449
878	4.7449
879	4.9596
880	5.0126
881	5.0341
882	5.1048
883	4.8232
884	4.7803
885	4.9306
886	4.2626
887	4.2525
888	4.2399
889	4.4369
890	4.4040
891	4.6856
892	4.4937
893	4.6490
894	4.3371
895	4.3914
896	4.1162
897	4.5770
898	4.2361
899	4.3763
900	4.6136
901	4.3977
902	4.5366
903	4.4179
904	4.5404
905	4.7273
906	4.5795
907	4.1970
908	4.1717
909	4.4646
910	4.8460
911	4.4798
912	4.7475
913	4.4470
914	4.2992
915	4.6869
916	4.5972
917	4.8371
918	4.5758
919	4.1540
920	4.5341
921	5.0240
922	4.6730
923	4.9684
924	4.1250
925	4.7601
926	4.3725
927	4.2134
928	4.0669
929	4.0290
930	4.3864
931	4.2866
932	4.5972
933	3.9621
934	4.2184
935	4.4722
936	4.6604
937	4.8245
938	4.6035
939	4.1591
940	4.5568
941	4.3220
942	4.8220
943	4.8232
944	4.9306
945	4.5265
946	4.6780
947	4.4141
948	4.5896
949	4.7020
950	4.0783
951	4.8586
952	5.2336
953	5.1364
954	5.4760
955	5.5303
956	4.5821
957	4.6591
958	5.0189
959	5.1338
960	4.9975
961	5.1237
