# Supplementary material for: Bicoid gradient formation mechanism and dynamics revealed by protein lifetime analysis
Source: Mol Syst Biol. 2018 Sep 4;14(9):e8355. doi: 10.15252/msb.20188355 (PMC6121778; doi:10.15252/msb.20188355)
Supplement: Supplementary file 7 — Source Data for Figure 5 [file MSB-14-e8355-s006.zip › figure5-data/quantification/Values_emb03_r_t36.txt]

0	25.1566
1	28.7563
2	31.5682
3	33.0985
4	36.5152
5	40.7386
6	43.6970
7	48.7790
8	50.8687
9	53.1237
10	55.7727
11	59.7336
12	62.1023
13	65.8220
14	69.5631
15	73.1414
16	77.6717
17	78.5480
18	80.2399
19	80.6250
20	81.0530
21	81.2058
22	82.7172
23	84.9735
24	87.5290
25	89.1275
26	91.3081
27	94.2273
28	95.5265
29	95.1023
30	95.0265
31	94.2601
32	94.5000
33	94.3396
34	94.6111
35	94.1578
36	93.4306
37	93.0278
38	94.8018
39	91.8194
40	91.6212
41	90.4015
42	89.7159
43	89.3043
44	87.1364
45	86.4205
46	83.5240
47	83.3687
48	81.3965
49	81.6010
50	81.5303
51	82.6515
52	81.9015
53	82.4444
54	82.5505
55	80.4533
56	80.0619
57	79.6402
58	77.9874
59	78.0821
60	76.2045
61	76.7475
62	77.9962
63	78.3283
64	78.1010
65	78.8990
66	77.9369
67	79.2197
68	78.1970
69	79.2172
70	76.9848
71	77.7071
72	77.4040
73	78.3965
74	77.0429
75	76.9621
76	76.1061
77	77.7652
78	76.6629
79	77.2765
80	78.2740
81	79.0202
82	78.6742
83	79.1742
84	78.9684
85	78.3081
86	78.3902
87	77.2828
88	77.9571
89	77.7311
90	79.4318
91	79.5909
92	80.4987
93	80.3472
94	80.2879
95	79.9104
96	79.9028
97	80.0518
98	79.2247
99	78.0606
100	78.6073
101	79.5947
102	79.8258
103	79.7121
104	79.4899
105	79.8106
106	79.0265
107	79.0442
108	77.2639
109	78.1742
110	77.3472
111	78.6237
112	77.5455
113	77.7298
114	75.6907
115	74.7929
116	73.3990
117	73.4545
118	73.6540
119	72.5253
120	72.6654
121	72.6237
122	73.3889
123	73.2891
124	71.3977
125	71.5745
126	71.4369
127	69.6010
128	70.4760
129	69.3333
130	69.9520
131	70.4558
132	70.2172
133	70.4457
134	71.3182
135	70.4003
136	70.1679
137	70.4179
138	69.6944
139	68.5366
140	68.1111
141	67.8737
142	68.0341
143	69.1616
144	69.4684
145	70.1111
146	71.1351
147	70.6326
148	71.4861
149	71.2146
150	71.5253
151	70.8497
152	71.1629
153	71.4280
154	70.3548
155	70.2563
156	69.8687
157	69.7298
158	70.1717
159	69.9331
160	70.0240
161	70.0530
162	68.9356
163	67.0543
164	65.5896
165	66.7134
166	67.1831
167	67.0328
168	67.0884
169	68.4343
170	67.7538
171	68.1629
172	69.5278
173	68.6755
174	68.1149
175	68.4306
176	68.2008
177	68.3876
178	67.9937
179	68.1174
180	67.5328
181	67.4987
182	66.6477
183	65.8283
184	67.1073
185	67.2942
186	67.5846
187	67.4697
188	67.7121
189	68.5328
190	69.1540
191	68.9369
192	67.0215
193	66.8497
194	64.6048
195	65.0606
196	64.8371
197	65.3157
198	64.5215
199	66.3876
200	66.3422
201	66.0417
202	65.9470
203	65.8295
204	66.2462
205	66.4381
206	65.5051
207	64.4508
208	63.4924
209	63.6742
210	63.2475
211	63.4457
212	64.3144
213	64.9167
214	65.3737
215	65.8939
216	64.3030
217	65.3371
218	64.4028
219	63.3523
220	62.5783
221	62.1452
222	61.0505
223	61.3295
224	62.4747
225	61.5707
226	63.0859
227	63.0139
228	62.0038
229	61.9318
230	61.9912
231	60.4280
232	60.2323
233	59.0442
234	59.2285
235	59.6086
236	58.8561
237	59.6136
238	59.7601
239	59.2462
240	59.1086
241	58.8977
242	58.6944
243	59.7588
244	58.5076
245	58.0303
246	57.8005
247	56.3687
248	56.3346
249	55.7753
250	56.8965
251	56.9457
252	56.1162
253	55.9369
254	55.2992
255	54.8876
256	55.3611
257	55.5871
258	54.3737
259	54.5606
260	54.1970
261	56.2626
262	55.6591
263	56.4962
264	55.3497
265	54.1212
266	53.5088
267	54.1667
268	54.2475
269	54.3952
270	54.7235
271	54.4848
272	55.3308
273	55.0429
274	56.0404
275	54.5896
276	54.1528
277	52.5657
278	52.5720
279	51.8258
280	52.1831
281	52.2828
282	52.1919
283	51.9583
284	52.3699
285	52.5000
286	51.6540
287	52.0101
288	51.7235
289	51.1098
290	51.3068
291	51.9003
292	52.0025
293	52.2260
294	51.5770
295	51.3624
296	50.5290
297	49.6061
298	49.0126
299	49.1932
300	49.7399
301	49.9495
302	49.8295
303	49.1831
304	48.4836
305	47.9343
306	48.2121
307	46.9975
308	46.6528
309	46.6553
310	46.9924
311	47.3674
312	47.9520
313	47.3510
314	47.2235
315	46.4533
316	46.6515
317	46.1263
318	46.2866
319	44.9697
320	44.7121
321	44.7172
322	44.0000
323	43.1326
324	43.5581
325	43.1907
326	43.3636
327	43.0227
328	42.5152
329	41.8093
330	41.6780
331	42.1414
332	41.1856
333	41.1098
334	40.6982
335	40.3851
336	40.3927
337	39.9457
338	39.6957
339	39.2677
340	39.2348
341	39.1957
342	38.8876
343	39.1957
344	39.3030
345	39.3649
346	38.8801
347	39.1831
348	38.7475
349	38.0038
350	37.5846
351	37.8763
352	37.2487
353	37.7626
354	37.9912
355	37.9268
356	37.6894
357	37.8030
358	38.0126
359	38.4040
360	37.8737
361	37.9470
362	38.1439
363	37.6768
364	36.6793
365	36.7727
366	36.5644
367	36.6818
368	36.1023
369	37.0379
370	38.0303
371	36.6995
372	35.9255
373	36.1503
374	36.3283
375	35.7134
376	35.6566
377	35.7285
378	35.9508
379	35.8674
380	36.3649
381	36.2424
382	35.4192
383	35.8346
384	35.6313
385	34.6629
386	34.4684
387	34.8384
388	34.2740
389	33.6843
390	33.5202
391	32.6995
392	33.2008
393	33.5543
394	33.8321
395	33.6806
396	32.8939
397	32.4318
398	33.2727
399	32.7210
400	33.6098
401	33.1995
402	32.9508
403	32.6402
404	31.9596
405	31.7045
406	31.3510
407	31.2816
408	30.8535
409	30.5240
410	30.0404
411	29.8699
412	31.0303
413	30.9419
414	31.4040
415	30.7828
416	30.2109
417	29.2348
418	29.0328
419	29.1755
420	28.2134
421	29.0139
422	29.1742
423	29.4217
424	29.1199
425	29.6225
426	28.9419
427	27.9141
428	27.4028
429	27.4545
430	27.2551
431	27.2551
432	27.7538
433	28.2197
434	28.1755
435	27.2588
436	28.0316
437	28.4104
438	28.0745
439	27.8725
440	27.2816
441	27.1187
442	26.6263
443	27.0530
444	27.2841
445	26.6351
446	26.5808
447	26.6225
448	25.9912
449	26.4230
450	25.9735
451	26.1023
452	26.0846
453	26.1970
454	25.7172
455	26.0568
456	25.6288
457	24.5997
458	25.6187
459	24.8586
460	24.8775
461	24.9003
462	24.1692
463	25.2677
464	24.5442
465	24.9205
466	23.9949
467	23.7247
468	24.3295
469	23.5152
470	23.5492
471	22.5391
472	22.4861
473	21.8245
474	22.5922
475	22.3952
476	21.9167
477	22.0505
478	22.6452
479	21.8927
480	21.5505
481	21.7689
482	21.5568
483	21.7803
484	21.6540
485	21.6402
486	22.1528
487	21.8232
488	21.8321
489	21.1856
490	21.9924
491	22.3030
492	21.3270
493	22.1098
494	21.5909
495	20.8687
496	20.5568
497	20.6793
498	19.9848
499	20.6679
500	20.9419
501	20.3081
502	20.9710
503	19.8977
504	20.6326
505	19.9571
506	19.6742
507	19.0568
508	19.8763
509	19.7475
510	19.8737
511	20.0707
512	20.1869
513	19.3927
514	18.8396
515	19.0240
516	19.0442
517	18.6313
518	19.1919
519	18.2487
520	19.1944
521	18.7955
522	18.3737
523	17.6995
524	18.6439
525	18.2891
526	17.7500
527	18.3371
528	17.8295
529	17.5745
530	17.8889
531	16.9280
532	17.1338
533	16.9482
534	16.9886
535	16.4192
536	16.1465
537	16.7058
538	16.5164
539	16.1907
540	16.6679
541	16.5694
542	16.3371
543	16.3422
544	16.4558
545	15.9596
546	16.0278
547	16.5227
548	15.5884
549	15.8586
550	15.8573
551	15.0909
552	15.0732
553	15.2929
554	15.2437
555	15.4874
556	15.7702
557	15.0240
558	14.8523
559	15.0619
560	14.7311
561	14.7462
562	14.3384
563	14.8144
564	14.2374
565	14.4785
566	14.5871
567	14.1048
568	14.2778
569	14.8030
570	14.2551
571	14.0593
572	13.8321
573	14.5758
574	14.0455
575	13.6831
576	13.6351
577	12.8472
578	13.2033
579	12.2854
580	13.0076
581	13.2891
582	12.6957
583	12.9205
584	12.9470
585	12.6427
586	12.4760
587	11.9848
588	12.4407
589	12.3813
590	12.5543
591	11.7904
592	11.9621
593	12.3750
594	11.9015
595	12.0732
596	11.8548
597	11.7551
598	12.0025
599	11.8144
600	12.0682
601	11.4874
602	11.7437
603	11.6351
604	10.8611
605	10.8775
606	10.9116
607	10.9470
608	10.6124
609	10.7841
610	10.9962
611	10.9886
612	11.0859
613	11.3472
614	11.1932
615	11.0543
616	11.0505
617	10.8725
618	11.1338
619	10.7551
620	11.3056
621	10.8838
622	10.9003
623	10.7172
624	10.7424
625	10.5366
626	10.9167
627	10.8914
628	11.0429
629	10.8232
630	10.4861
631	10.5025
632	10.3321
633	9.6995
634	9.9407
635	9.9318
636	9.9192
637	9.8472
638	10.1086
639	9.7816
640	9.9381
641	10.1970
642	10.1717
643	10.1250
644	9.9886
645	9.6818
646	9.4924
647	9.8699
648	9.3056
649	9.8674
650	9.5038
651	9.5139
652	9.9634
653	9.7336
654	9.5758
655	9.1149
656	9.4280
657	9.5215
658	9.7588
659	9.4937
660	9.3460
661	9.1629
662	8.7992
663	9.1402
664	9.0051
665	9.1957
666	9.5114
667	8.9634
668	8.6326
669	8.9167
670	9.3472
671	8.7790
672	8.9230
673	9.1301
674	9.2348
675	9.2525
676	9.2538
677	9.1439
678	9.2260
679	8.8561
680	9.0442
681	8.8952
682	8.9419
683	9.0467
684	8.5215
685	8.7992
686	8.5581
687	8.4899
688	8.2121
689	8.3851
690	8.8497
691	8.7525
692	8.2992
693	7.7399
694	8.1199
695	8.5051
696	8.1616
697	7.7576
698	7.8283
699	7.9154
700	7.6932
701	8.0189
702	7.8371
703	7.9924
704	8.1073
705	8.1439
706	7.8952
707	7.9230
708	8.0568
709	7.7247
710	7.8510
711	7.9899
712	8.0871
713	7.9596
714	8.1553
715	8.0139
716	7.8106
717	7.3472
718	7.8005
719	7.8169
720	7.9634
721	8.1402
722	7.7121
723	8.0518
724	7.8687
725	7.4116
726	7.1250
727	7.2702
728	7.3258
729	7.4571
730	6.7361
731	7.1313
732	7.1136
733	7.4583
734	7.2525
735	7.6225
736	7.3826
737	7.2955
738	7.5101
739	7.3258
740	7.6010
741	7.0732
742	7.2955
743	7.2361
744	6.8813
745	7.1376
746	7.1263
747	7.0985
748	6.9646
749	7.1199
750	6.7765
751	7.5240
752	7.0164
753	7.2879
754	6.6768
755	6.4015
756	6.3573
757	6.5063
758	6.7917
759	6.7677
760	6.5556
761	6.9179
762	6.6465
763	6.5391
764	6.5227
765	6.5997
766	6.5745
767	6.3523
768	6.2235
769	6.2955
770	6.2487
771	6.2083
772	6.0795
773	6.3081
774	6.3245
775	6.1540
776	6.2222
777	6.1414
778	6.8914
779	6.2437
780	6.5139
781	6.4432
782	6.2879
783	5.9583
784	6.3220
785	6.2134
786	6.3119
787	6.0619
788	6.2008
789	6.1225
790	6.1755
791	5.9230
792	5.9558
793	6.1048
794	5.8030
795	5.7652
796	5.8523
797	6.0442
798	6.0593
799	5.7967
800	5.8018
801	6.0391
802	5.7955
803	5.8598
804	5.7955
805	5.7437
806	5.6692
807	6.0795
808	5.8699
809	5.5997
810	5.8662
811	5.7374
812	6.1667
813	5.7715
814	5.6528
815	6.0619
816	5.5581
817	5.8232
818	5.3851
819	5.3775
820	5.4886
821	5.5290
822	4.9735
823	5.7437
824	5.6957
825	5.6755
826	5.6818
827	6.0783
828	5.6806
829	5.5960
830	5.4646
831	5.2298
832	5.1528
833	5.3914
834	5.6818
835	5.0732
836	5.1831
837	5.7348
838	5.6174
839	5.3977
840	5.2664
841	5.4596
842	5.3131
843	5.3131
844	5.0429
845	5.3043
846	5.0758
847	5.3826
848	5.2778
849	5.2929
850	4.9003
851	5.3851
852	5.0669
853	5.2399
854	5.0732
855	5.2487
856	5.3447
857	5.1250
858	5.0391
859	5.2652
860	5.0480
861	5.1578
862	5.1566
863	5.2525
864	4.8965
865	5.0770
866	4.8056
867	5.0707
868	5.3081
869	4.7891
870	4.9975
871	5.0985
872	4.9179
873	4.8763
874	4.6402
875	4.9874
876	4.6187
877	4.5038
878	5.1402
879	4.7689
880	4.6048
881	5.0227
882	4.7045
883	4.9596
884	4.8801
885	4.6705
886	4.4697
887	4.6641
888	4.5139
889	4.8018
890	4.2652
891	4.7513
892	4.2222
893	4.3927
894	4.5657
895	4.2525
896	4.6124
897	4.5644
898	4.4381
899	4.4167
900	4.6730
901	4.4318
902	4.3725
903	4.4596
904	4.4609
905	4.2551
906	4.6995
907	4.4419
908	4.5316
909	4.1174
910	4.3005
911	4.1465
912	4.2437
913	4.1515
914	4.5530
915	4.4836
916	4.1970
917	4.5568
918	4.3447
919	4.2980
920	4.4381
921	4.4722
922	4.0366
923	4.2500
924	4.1326
925	4.0063
926	4.2487
927	4.2449
928	3.9773
929	4.0846
930	3.8131
931	4.3573
932	4.1616
933	3.7210
934	4.3220
935	4.5290
936	4.7929
937	4.8371
938	4.2551
939	4.6414
940	4.8030
941	4.3624
942	4.7449
943	4.0114
944	4.5480
945	3.9104
946	4.1654
947	4.2854
948	4.7702
949	5.2121
950	4.5909
951	4.5429
952	4.8586
953	5.4268
954	5.3422
955	4.6490
956	4.6995
957	4.8169
958	5.0354
959	6.0467
960	5.0960
961	4.6742
