# Supplementary material for: Bicoid gradient formation mechanism and dynamics revealed by protein lifetime analysis
Source: Mol Syst Biol. 2018 Sep 4;14(9):e8355. doi: 10.15252/msb.20188355 (PMC6121778; doi:10.15252/msb.20188355)
Supplement: Supplementary file 7 — Source Data for Figure 5 [file MSB-14-e8355-s006.zip › figure5-data/quantification/Values_emb03_r_t37.txt]

0	21.6907
1	23.5417
2	25.1149
3	28.2323
4	31.2437
5	34.0417
6	35.1490
7	38.1098
8	40.7285
9	45.7551
10	49.1843
11	52.6982
12	55.8119
13	56.6364
14	59.4621
15	60.6389
16	62.5631
17	63.4116
18	66.7412
19	69.8043
20	72.2298
21	72.9444
22	74.8535
23	76.6932
24	78.0543
25	80.2891
26	80.2980
27	83.7083
28	83.7083
29	84.1793
30	86.8030
31	87.3838
32	88.6490
33	88.1995
34	90.8763
35	90.8763
36	90.7247
37	90.9672
38	92.7664
39	92.4533
40	92.7955
41	91.1869
42	90.1402
43	89.9949
44	88.3952
45	87.3232
46	85.4432
47	86.3801
48	85.7588
49	86.3674
50	86.7652
51	84.3119
52	83.6136
53	84.5732
54	83.0593
55	81.4684
56	81.4937
57	80.1995
58	79.0215
59	80.5530
60	80.3232
61	79.9381
62	79.3472
63	79.3245
64	78.8838
65	77.3674
66	78.8561
67	77.1376
68	77.7412
69	78.5972
70	79.6742
71	81.7551
72	81.5657
73	81.1376
74	79.2929
75	78.3687
76	78.4811
77	79.8914
78	77.9432
79	77.7083
80	78.8144
81	78.7753
82	79.3472
83	79.7121
84	79.9369
85	79.7576
86	79.7311
87	80.3763
88	81.0114
89	80.4444
90	80.2891
91	80.3725
92	79.5808
93	79.1982
94	79.4268
95	79.8093
96	81.9129
97	82.4407
98	83.9722
99	82.5341
100	82.4495
101	81.5593
102	82.4369
103	81.5530
104	81.1010
105	80.7626
106	80.0215
107	79.7058
108	79.0669
109	78.6944
110	77.6692
111	78.1553
112	78.3422
113	77.9078
114	77.1439
115	77.6604
116	77.1111
117	76.3725
118	76.2904
119	75.4735
120	76.8447
121	75.3725
122	75.3914
123	74.6995
124	72.5960
125	72.1098
126	72.7551
127	72.6427
128	71.2336
129	71.9634
130	71.9154
131	72.7753
132	73.0025
133	71.7816
134	72.1742
135	71.9444
136	71.5354
137	71.7917
138	71.7045
139	70.8977
140	72.2033
141	72.8763
142	72.5455
143	73.1768
144	71.6629
145	71.0972
146	70.8699
147	70.9874
148	70.6515
149	70.5745
150	70.7702
151	70.9167
152	71.5884
153	71.9621
154	70.4798
155	71.9444
156	71.8687
157	71.8674
158	70.5732
159	69.9621
160	70.2020
161	69.7740
162	69.6566
163	70.2942
164	70.5745
165	71.7626
166	70.7727
167	71.5518
168	70.5694
169	69.9116
170	68.6540
171	66.2449
172	66.6023
173	66.5114
174	66.3763
175	66.8561
176	67.7513
177	67.9091
178	68.2172
179	68.6995
180	70.1490
181	69.7058
182	69.4242
183	67.5720
184	67.8308
185	68.0442
186	67.4268
187	68.0997
188	67.3207
189	66.8813
190	66.3106
191	68.2816
192	68.1452
193	69.1048
194	68.3232
195	68.4811
196	68.7374
197	68.8573
198	67.9078
199	67.7109
200	67.8573
201	66.8561
202	66.2260
203	66.8068
204	66.3333
205	67.2336
206	67.2727
207	66.2778
208	66.2361
209	66.0631
210	66.4710
211	64.2803
212	64.0227
213	63.6250
214	63.3902
215	63.6629
216	63.3308
217	63.7513
218	64.8409
219	64.2588
220	65.1149
221	63.3182
222	63.3775
223	62.3826
224	61.0593
225	60.0972
226	59.5821
227	59.7816
228	60.1490
229	61.1616
230	62.1894
231	62.1982
232	62.5619
233	61.1679
234	60.4040
235	59.8788
236	59.6149
237	58.4785
238	58.4672
239	58.0657
240	57.9508
241	58.9141
242	58.5013
243	58.6149
244	58.3674
245	59.0278
246	59.0896
247	57.3523
248	57.7071
249	56.5669
250	56.4836
251	55.1919
252	55.8636
253	55.3144
254	56.2247
255	56.5783
256	56.6730
257	56.4141
258	56.0467
259	55.4141
260	54.9129
261	54.9596
262	54.1692
263	54.1275
264	54.8990
265	54.5391
266	55.4949
267	55.7715
268	55.9040
269	55.8497
270	56.1780
271	55.5404
272	55.2942
273	54.4154
274	55.6275
275	54.6338
276	54.9634
277	54.8838
278	55.6111
279	54.7083
280	54.3902
281	54.3157
282	53.2210
283	52.7942
284	51.6515
285	52.0088
286	50.8258
287	51.5518
288	50.9192
289	51.8548
290	52.0505
291	51.5164
292	52.4129
293	51.2879
294	50.0278
295	50.1894
296	49.9735
297	48.9268
298	48.8725
299	48.7601
300	48.2121
301	47.8018
302	47.4937
303	46.6919
304	46.7424
305	47.3056
306	47.6086
307	47.1641
308	46.5682
309	46.5505
310	45.6894
311	45.4710
312	45.2285
313	44.9848
314	44.9962
315	45.3750
316	45.8737
317	46.7942
318	45.9773
319	45.5139
320	45.6174
321	45.0227
322	43.9697
323	42.4811
324	42.0025
325	41.4672
326	41.3813
327	41.4154
328	40.9558
329	40.9255
330	41.4028
331	41.5568
332	40.2348
333	39.7904
334	39.3914
335	39.2134
336	37.8876
337	38.0960
338	37.8194
339	37.5240
340	38.3270
341	37.6389
342	37.7803
343	38.3864
344	38.0657
345	37.8119
346	38.2285
347	37.9710
348	38.7816
349	38.0303
350	38.1313
351	37.5177
352	38.0379
353	37.1237
354	36.5593
355	37.3018
356	36.7247
357	37.1199
358	37.1288
359	38.0202
360	38.0707
361	38.5139
362	38.5770
363	38.7020
364	38.1692
365	37.5290
366	37.2677
367	36.8131
368	36.3119
369	37.3851
370	37.1730
371	36.2740
372	36.6919
373	36.3939
374	36.6604
375	35.8346
376	35.8523
377	35.3447
378	35.0682
379	35.3851
380	35.9192
381	35.5644
382	35.5896
383	35.8725
384	36.8990
385	36.1439
386	36.8371
387	35.6831
388	35.0997
389	34.2664
390	34.5341
391	33.8144
392	33.9722
393	34.1566
394	34.2071
395	33.3851
396	32.8043
397	32.3864
398	32.5202
399	32.3636
400	32.0088
401	32.7639
402	32.5960
403	31.9596
404	31.7134
405	31.8801
406	31.5492
407	31.4697
408	30.9179
409	30.4167
410	29.9949
411	29.4823
412	29.6263
413	28.8346
414	29.4482
415	29.5846
416	29.9419
417	28.8106
418	29.4583
419	27.9785
420	27.0631
421	26.9747
422	25.4672
423	26.6477
424	27.0518
425	27.3965
426	27.4141
427	26.7765
428	27.3674
429	27.3093
430	26.2096
431	25.9533
432	26.4091
433	26.4646
434	26.5871
435	25.8674
436	26.3611
437	27.0859
438	26.3182
439	26.0960
440	26.1578
441	25.4217
442	26.4028
443	25.9331
444	25.8927
445	25.2487
446	25.2273
447	25.6591
448	24.9331
449	25.2184
450	24.9318
451	25.0556
452	24.8068
453	25.1667
454	24.7020
455	24.7689
456	24.7929
457	24.9066
458	25.4558
459	24.2500
460	24.2336
461	24.1490
462	23.0657
463	23.4798
464	23.1326
465	23.4179
466	22.8295
467	23.3321
468	22.7487
469	22.3422
470	22.6515
471	21.8220
472	21.6591
473	21.2992
474	22.3573
475	21.0316
476	20.7424
477	21.2298
478	21.3119
479	20.7967
480	20.7778
481	20.7715
482	20.6250
483	20.5354
484	20.5997
485	20.5631
486	20.4495
487	20.6061
488	20.7790
489	20.1086
490	20.6402
491	20.9798
492	20.2702
493	20.9129
494	20.2563
495	19.7462
496	19.5139
497	19.4508
498	19.6338
499	19.3497
500	19.8927
501	19.6098
502	19.9975
503	19.2323
504	19.4735
505	19.1616
506	19.2008
507	18.7753
508	19.1275
509	18.7273
510	19.2778
511	19.0442
512	19.4230
513	18.8801
514	18.2437
515	18.2639
516	17.6439
517	17.9722
518	18.1376
519	17.7109
520	18.2348
521	17.4823
522	17.7399
523	16.6389
524	17.3763
525	17.1187
526	16.0732
527	16.9040
528	16.3636
529	16.2487
530	16.2841
531	15.5821
532	16.0871
533	16.2551
534	15.7058
535	15.7058
536	15.1755
537	15.7500
538	15.4785
539	14.9343
540	15.6881
541	15.3952
542	15.5795
543	15.0770
544	15.5985
545	15.0164
546	15.2285
547	15.4306
548	14.9242
549	14.8018
550	15.1768
551	14.6919
552	14.3775
553	14.3258
554	14.0000
555	14.8018
556	14.0909
557	14.1692
558	14.1023
559	14.4028
560	13.8093
561	14.5783
562	14.2967
563	14.3598
564	13.5770
565	13.2639
566	13.9646
567	13.6263
568	13.4558
569	13.9672
570	13.9987
571	13.9179
572	13.5619
573	13.7020
574	13.5644
575	13.0859
576	13.0947
577	13.0694
578	13.1376
579	12.5972
580	12.7033
581	12.8283
582	12.5051
583	11.9394
584	11.9028
585	11.5657
586	11.6162
587	11.9217
588	11.9646
589	12.3687
590	12.2715
591	11.6162
592	11.9470
593	12.4179
594	11.4962
595	11.5505
596	11.1477
597	11.0455
598	11.2437
599	11.2500
600	11.3813
601	10.8611
602	10.6212
603	11.0960
604	10.6162
605	10.5101
606	10.6174
607	10.7879
608	10.8497
609	10.4318
610	10.8914
611	10.2664
612	10.3434
613	10.3902
614	10.2475
615	10.1288
616	10.2008
617	10.1301
618	10.0808
619	9.9343
620	9.9369
621	10.1553
622	10.6237
623	10.0164
624	10.1944
625	10.2361
626	10.6326
627	10.6313
628	10.0038
629	9.6490
630	9.4899
631	9.8662
632	9.4747
633	9.3990
634	9.2765
635	9.8788
636	9.3687
637	10.1136
638	9.6591
639	9.9154
640	9.3851
641	9.6275
642	9.2424
643	9.5606
644	9.6553
645	9.3081
646	9.2626
647	9.7866
648	9.3106
649	9.5139
650	9.4217
651	9.1174
652	9.3624
653	9.2803
654	9.3447
655	8.8598
656	9.2715
657	9.3864
658	9.2197
659	9.0455
660	9.0846
661	8.8144
662	8.8763
663	8.7626
664	8.8119
665	8.8081
666	8.8624
667	8.7184
668	8.9482
669	8.5947
670	9.1338
671	8.5076
672	8.5770
673	8.3321
674	8.7854
675	8.8510
676	8.5164
677	8.9028
678	8.8409
679	8.4040
680	8.5480
681	8.4659
682	8.6528
683	8.9444
684	8.3561
685	8.5455
686	8.0846
687	8.0505
688	7.6768
689	7.9318
690	8.0265
691	7.5215
692	8.0934
693	7.6629
694	8.1465
695	7.9937
696	7.9028
697	7.8535
698	7.4621
699	7.7247
700	7.6073
701	7.5682
702	7.6692
703	7.2652
704	7.7222
705	7.6616
706	7.9710
707	7.6225
708	7.6780
709	7.5328
710	7.3396
711	7.9242
712	7.5417
713	7.5316
714	7.7967
715	7.6351
716	7.3876
717	7.2096
718	7.6313
719	7.6162
720	7.6402
721	7.0354
722	7.2980
723	7.1553
724	7.2273
725	6.9003
726	6.8359
727	7.0745
728	7.1616
729	6.9104
730	6.9091
731	7.2386
732	7.2702
733	7.3851
734	7.1553
735	7.2588
736	6.6881
737	6.6351
738	6.9495
739	6.8295
740	6.7412
741	6.8346
742	7.0884
743	6.9924
744	6.7197
745	6.7235
746	6.7576
747	6.7311
748	6.9874
749	6.9634
750	6.8270
751	6.9571
752	7.0366
753	6.7992
754	6.5063
755	6.6717
756	6.3497
757	6.1250
758	6.2172
759	6.4672
760	6.3119
761	6.6061
762	6.3775
763	6.6515
764	6.5922
765	6.3788
766	6.5884
767	6.3775
768	6.2487
769	5.9659
770	6.0278
771	6.2525
772	6.1907
773	6.3081
774	6.0644
775	5.8561
776	5.9167
777	5.6389
778	6.3662
779	6.1389
780	6.2677
781	6.3093
782	6.3952
783	6.1174
784	6.2146
785	5.9811
786	6.2197
787	6.1503
788	5.6048
789	5.8813
790	5.7942
791	6.1553
792	5.9381
793	5.6313
794	5.6970
795	5.7778
796	5.6199
797	5.5859
798	5.6540
799	6.0884
800	5.7576
801	5.8775
802	5.8775
803	6.0013
804	5.9937
805	5.7260
806	5.6881
807	5.6856
808	5.9230
809	5.4053
810	5.8447
811	5.3270
812	5.3396
813	5.5530
814	5.2121
815	5.9066
816	5.7109
817	5.8169
818	5.4710
819	5.5025
820	5.6364
821	5.1553
822	5.5909
823	5.4293
824	5.6351
825	5.4520
826	5.2576
827	5.5833
828	5.7891
829	5.4785
830	5.8333
831	5.4116
832	5.1780
833	5.2197
834	5.5316
835	5.5227
836	5.3169
837	5.8851
838	5.6389
839	5.2285
840	5.3460
841	5.5934
842	5.6326
843	5.4343
844	5.2513
845	5.4179
846	5.1818
847	5.4293
848	5.3308
849	4.9432
850	5.3687
851	5.4798
852	5.8232
853	5.1402
854	5.3750
855	5.2790
856	5.0783
857	5.1768
858	5.6427
859	5.5114
860	5.3081
861	5.1086
862	5.1654
863	5.2500
864	5.2058
865	4.7816
866	4.9634
867	4.9899
868	5.0328
869	4.9040
870	4.9848
871	5.0732
872	5.0530
873	4.9154
874	4.7361
875	5.0492
876	4.7866
877	4.6692
878	4.6894
879	4.9596
880	4.4760
881	4.6591
882	4.8876
883	4.8902
884	4.8838
885	4.7210
886	4.5745
887	4.4129
888	4.2462
889	4.4823
890	4.4874
891	4.7096
892	4.3535
893	4.5783
894	4.3851
895	4.5859
896	4.2980
897	4.5530
898	4.3409
899	4.6111
900	4.4028
901	4.3056
902	4.3093
903	4.4975
904	4.4104
905	4.1869
906	4.4621
907	4.3801
908	4.3712
909	4.1023
910	4.4533
911	3.8801
912	4.5328
913	4.2197
914	4.3725
915	4.6944
916	4.5240
917	4.6035
918	4.1187
919	4.2462
920	4.1250
921	4.6124
922	4.4154
923	4.2677
924	4.1010
925	4.2071
926	4.1023
927	4.1111
928	4.0682
929	4.3157
930	4.1566
931	3.9710
932	4.6174
933	3.8687
934	4.2525
935	4.4331
936	4.4722
937	4.1439
938	3.9609
939	3.8144
940	4.4987
941	4.5455
942	4.4280
943	4.4912
944	3.8725
945	4.1364
946	4.5896
947	4.0215
948	4.0960
949	4.5556
950	4.5278
951	4.7399
952	4.7538
953	5.1301
954	5.0126
955	5.3106
956	4.2626
957	4.6629
958	4.3927
959	4.7790
960	4.8788
961	5.1338
