# Supplementary material for: Bicoid gradient formation mechanism and dynamics revealed by protein lifetime analysis
Source: Mol Syst Biol. 2018 Sep 4;14(9):e8355. doi: 10.15252/msb.20188355 (PMC6121778; doi:10.15252/msb.20188355)
Supplement: Supplementary file 7 — Source Data for Figure 5 [file MSB-14-e8355-s006.zip › figure5-data/quantification/Values_emb03_r_t38.txt]

0	28.4571
1	30.6427
2	32.1566
3	33.6957
4	36.1098
5	38.3157
6	39.0720
7	41.8838
8	42.8636
9	46.9823
10	50.3283
11	52.7033
12	56.6566
13	58.8447
14	61.4975
15	62.9205
16	62.1414
17	62.8396
18	63.4558
19	64.2033
20	65.2109
21	68.8826
22	70.4192
23	74.2702
24	75.3497
25	75.2854
26	75.8283
27	77.0505
28	77.2588
29	78.1553
30	79.0227
31	79.6225
32	81.0694
33	81.5606
34	81.8295
35	84.3409
36	86.4697
37	87.7803
38	89.5316
39	89.5644
40	91.2563
41	92.0593
42	92.1073
43	90.3990
44	90.0038
45	90.2260
46	86.4937
47	86.9697
48	86.1566
49	85.6982
50	87.7020
51	87.9861
52	88.1313
53	88.1831
54	87.9659
55	84.5404
56	83.5467
57	83.1768
58	80.9495
59	80.9545
60	80.9949
61	80.1692
62	80.2513
63	81.4066
64	81.5909
65	80.8611
66	81.8157
67	81.9407
68	81.0846
69	81.0884
70	80.3308
71	80.2146
72	82.2652
73	83.7071
74	83.7942
75	83.6679
76	82.5934
77	83.1578
78	82.2361
79	80.8144
80	80.6237
81	80.4078
82	80.2917
83	80.3460
84	80.4710
85	80.0442
86	79.8535
87	80.2285
88	81.3535
89	82.1364
90	82.4331
91	85.0821
92	84.6591
93	83.6035
94	82.8131
95	82.8485
96	82.5568
97	82.3359
98	81.1755
99	80.5303
100	81.1578
101	81.5366
102	82.5303
103	83.2184
104	83.4318
105	82.1439
106	80.9407
107	79.3598
108	80.5013
109	79.4394
110	79.0694
111	79.8119
112	78.5316
113	78.8409
114	78.7058
115	76.9899
116	77.3258
117	76.9091
118	76.3460
119	75.1869
120	75.9091
121	74.5177
122	76.1591
123	77.9141
124	76.6679
125	76.9659
126	76.0758
127	74.9331
128	74.8068
129	73.7904
130	73.4722
131	73.8232
132	72.5707
133	72.5808
134	71.9583
135	72.4508
136	73.5177
137	73.7866
138	73.0985
139	73.1225
140	74.0114
141	74.5808
142	73.7778
143	73.0152
144	73.2992
145	72.9369
146	73.5265
147	74.1212
148	74.0467
149	73.8144
150	73.8750
151	72.0076
152	71.4823
153	71.2424
154	70.7740
155	70.1162
156	69.5896
157	70.8624
158	70.9255
159	71.8472
160	72.1566
161	72.3775
162	72.8561
163	70.8472
164	71.7285
165	71.5316
166	70.3939
167	71.2058
168	69.8977
169	70.0038
170	69.9924
171	69.8220
172	71.1301
173	70.8902
174	70.7828
175	68.4672
176	67.8497
177	66.6174
178	66.3914
179	66.2955
180	65.0884
181	65.3914
182	65.0177
183	66.2008
184	67.5606
185	67.8662
186	68.7727
187	68.7172
188	67.6048
189	66.9407
190	67.0593
191	66.7639
192	66.5682
193	66.2475
194	66.2917
195	67.3763
196	67.9684
197	68.1389
198	68.2677
199	68.0063
200	68.5240
201	68.0505
202	68.0518
203	67.7652
204	66.7298
205	66.4091
206	65.7045
207	65.0833
208	63.7828
209	64.3801
210	65.4583
211	64.7904
212	64.9558
213	64.4217
214	63.2601
215	62.2677
216	62.0985
217	61.9129
218	60.4735
219	58.8889
220	59.4028
221	59.3245
222	59.3232
223	60.0404
224	60.1313
225	60.1528
226	60.4066
227	60.1856
228	59.9975
229	59.3333
230	58.8308
231	59.0644
232	59.7424
233	59.1957
234	59.9432
235	60.4369
236	60.9040
237	60.0253
238	58.8763
239	56.7664
240	54.4874
241	54.1162
242	53.8321
243	53.3838
244	53.6111
245	55.3838
246	57.4949
247	56.7323
248	57.4609
249	56.2563
250	56.1869
251	54.9558
252	53.9659
253	53.7285
254	52.7096
255	53.5922
256	54.4293
257	55.2677
258	55.3056
259	55.8346
260	55.5859
261	55.5000
262	53.8939
263	53.7449
264	52.7487
265	52.3182
266	52.4659
267	52.4912
268	52.9432
269	52.9331
270	53.8182
271	54.6578
272	55.3182
273	54.8548
274	55.5126
275	53.7816
276	53.7235
277	53.7424
278	52.7778
279	52.8157
280	52.5581
281	53.2929
282	54.6894
283	54.0278
284	54.9634
285	54.4470
286	53.4975
287	52.2740
288	51.4116
289	51.6591
290	50.9596
291	50.8902
292	50.8914
293	51.0366
294	50.4571
295	50.2664
296	49.0657
297	47.5631
298	46.5884
299	46.3119
300	45.3093
301	45.4697
302	45.0934
303	45.3434
304	44.9066
305	44.8308
306	44.4798
307	43.3434
308	42.4583
309	41.2184
310	42.0025
311	41.1894
312	41.5934
313	40.9975
314	40.6452
315	40.8965
316	40.5429
317	40.5707
318	40.2500
319	39.6705
320	41.5391
321	41.1503
322	41.5189
323	40.8485
324	39.8245
325	39.1098
326	38.2866
327	37.5253
328	37.6048
329	37.0896
330	37.0215
331	38.1326
332	37.3965
333	37.4293
334	37.5758
335	36.4356
336	36.7348
337	36.6705
338	35.8371
339	35.3333
340	35.3321
341	34.7614
342	34.3965
343	33.7513
344	33.8737
345	32.1780
346	32.2172
347	31.7348
348	31.9886
349	32.6237
350	33.5189
351	34.0265
352	34.8283
353	34.9596
354	34.5227
355	35.0417
356	34.8523
357	34.3119
358	35.3283
359	35.5328
360	35.6553
361	36.5114
362	36.8775
363	37.2146
364	36.1515
365	37.8775
366	36.9444
367	36.7159
368	36.3813
369	37.0909
370	36.1540
371	35.9078
372	35.9861
373	36.3283
374	36.0328
375	36.8788
376	36.2121
377	35.9672
378	35.0922
379	35.6389
380	35.5657
381	35.1061
382	34.7033
383	34.9609
384	35.0038
385	34.9280
386	35.5164
387	34.8283
388	35.4697
389	34.1540
390	34.1212
391	33.4533
392	32.6035
393	32.8939
394	33.2424
395	32.9912
396	32.1098
397	32.1376
398	31.9571
399	31.5063
400	31.7513
401	31.3182
402	31.2828
403	30.4785
404	30.5846
405	29.9129
406	31.0657
407	30.8990
408	29.8737
409	29.8283
410	29.7210
411	28.8460
412	29.0013
413	27.9672
414	28.1793
415	27.9053
416	28.6540
417	27.6515
418	27.3131
419	28.0391
420	25.8699
421	26.0694
422	24.5783
423	24.5480
424	24.9432
425	25.0821
426	24.9735
427	25.0126
428	25.6301
429	25.4091
430	25.3598
431	24.9861
432	24.4533
433	25.1086
434	24.0518
435	23.8662
436	24.0871
437	24.5278
438	23.7677
439	24.3662
440	24.5657
441	23.8207
442	24.1995
443	24.2942
444	24.2563
445	24.3093
446	23.9280
447	24.3157
448	24.0480
449	24.0455
450	23.2588
451	23.2020
452	22.7790
453	22.8106
454	22.9710
455	23.8624
456	23.7828
457	23.6010
458	24.1995
459	23.2727
460	22.9710
461	23.1162
462	21.8460
463	22.7184
464	22.5088
465	22.5922
466	22.0657
467	21.6982
468	21.7614
469	21.8194
470	21.0821
471	20.4394
472	20.1275
473	19.7222
474	20.0556
475	19.8283
476	19.3939
477	19.9823
478	19.7980
479	19.8295
480	19.4116
481	19.2576
482	18.9066
483	19.4773
484	18.8838
485	19.4141
486	19.1124
487	19.0189
488	18.8977
489	19.1376
490	19.6540
491	19.6288
492	19.2664
493	19.9432
494	19.6578
495	18.7109
496	18.3422
497	18.6730
498	18.7449
499	18.6869
500	19.5720
501	18.0631
502	18.9343
503	18.2222
504	19.0202
505	18.5934
506	18.4710
507	18.1705
508	17.7058
509	18.1174
510	18.3144
511	18.1970
512	18.3725
513	17.8674
514	17.7601
515	17.6263
516	16.6061
517	16.7399
518	16.4975
519	16.2020
520	17.0846
521	17.0290
522	17.4621
523	16.5303
524	16.9848
525	16.6326
526	16.0997
527	16.5442
528	15.5253
529	15.4912
530	15.4407
531	14.8649
532	15.2879
533	15.1199
534	15.3245
535	14.3699
536	13.8068
537	14.4167
538	14.6869
539	13.9646
540	14.9356
541	14.6540
542	14.3295
543	14.7109
544	14.2323
545	14.5467
546	14.1187
547	14.1275
548	13.4053
549	13.7942
550	14.0821
551	13.3788
552	14.0025
553	13.3826
554	12.9520
555	13.6010
556	14.0152
557	13.7942
558	13.2828
559	13.6010
560	13.5278
561	13.6010
562	12.5126
563	13.3763
564	12.9823
565	13.2513
566	13.1692
567	12.6275
568	12.8434
569	13.3043
570	12.7008
571	12.7929
572	12.2475
573	12.2689
574	12.4508
575	12.3106
576	12.3914
577	12.3801
578	12.4634
579	11.7677
580	11.8902
581	11.6301
582	11.1326
583	10.7740
584	10.8333
585	10.7096
586	11.1566
587	11.1124
588	11.3384
589	10.9975
590	11.4621
591	10.9823
592	11.1035
593	11.1730
594	10.7614
595	10.8005
596	10.5833
597	10.4912
598	10.1288
599	10.4230
600	10.9495
601	10.2664
602	10.1604
603	10.4078
604	9.7197
605	9.6439
606	10.3485
607	10.1275
608	9.6856
609	9.8535
610	9.8788
611	9.8056
612	9.6869
613	9.9003
614	9.6528
615	10.0568
616	10.1048
617	9.7828
618	10.2020
619	10.2311
620	10.3359
621	10.3106
622	10.5316
623	9.5341
624	9.4192
625	9.2058
626	9.4924
627	9.8081
628	9.2513
629	9.5846
630	9.0922
631	9.7045
632	9.5417
633	9.4583
634	9.2449
635	9.7449
636	8.9848
637	9.2462
638	8.5189
639	8.8106
640	8.6402
641	9.0909
642	9.0227
643	9.1919
644	9.5290
645	9.2424
646	9.1944
647	9.3333
648	8.8990
649	9.0896
650	9.1035
651	8.8889
652	9.3699
653	8.9710
654	9.1907
655	9.0227
656	8.7652
657	8.4621
658	8.9899
659	8.7437
660	8.8763
661	8.6010
662	8.6351
663	8.6124
664	8.7412
665	8.8043
666	8.7841
667	8.3662
668	8.5391
669	8.6149
670	8.4394
671	8.0177
672	8.2992
673	8.4495
674	8.5518
675	8.6540
676	8.5997
677	8.6692
678	8.6970
679	8.1288
680	8.6275
681	8.1768
682	8.1818
683	8.2146
684	7.7664
685	7.9533
686	7.8750
687	7.8295
688	7.2626
689	7.8813
690	7.8573
691	7.6187
692	7.9773
693	7.5391
694	7.5972
695	8.2348
696	7.6995
697	7.6023
698	7.4609
699	8.0013
700	7.6553
701	7.0581
702	7.8561
703	7.5644
704	7.6919
705	7.6010
706	8.0088
707	7.6136
708	7.9470
709	7.6957
710	7.2576
711	7.5960
712	7.5316
713	7.1705
714	7.1010
715	7.3056
716	7.4293
717	6.9154
718	6.9545
719	7.3308
720	7.1692
721	7.0290
722	7.1881
723	7.6061
724	7.3902
725	7.0581
726	7.0657
727	6.9722
728	7.2487
729	6.6528
730	6.5694
731	6.5758
732	6.6540
733	6.8258
734	7.0341
735	7.2083
736	6.6023
737	6.6023
738	6.8914
739	6.9028
740	6.5896
741	6.8245
742	6.6780
743	6.8813
744	6.6793
745	6.5341
746	6.7109
747	6.6970
748	6.5556
749	6.4116
750	6.4268
751	6.8169
752	6.7664
753	6.8674
754	6.7348
755	6.4482
756	6.6212
757	6.0960
758	6.3359
759	6.4192
760	5.9520
761	6.2146
762	6.5720
763	6.4912
764	6.6174
765	6.3914
766	6.3699
767	6.3056
768	6.0631
769	6.0896
770	6.1301
771	6.2134
772	5.8598
773	5.9091
774	6.0076
775	6.2841
776	6.1755
777	5.9545
778	6.1174
779	5.7614
780	6.0694
781	6.0328
782	5.8131
783	5.8460
784	6.0354
785	5.9116
786	5.7790
787	6.0000
788	5.8081
789	5.9798
790	6.1086
791	6.0038
792	6.2336
793	6.2626
794	6.0480
795	5.6414
796	5.9129
797	6.1477
798	6.0972
799	5.5808
800	5.7424
801	5.5076
802	5.8535
803	5.6174
804	5.9836
805	5.4558
806	5.3737
807	6.0189
808	5.7045
809	5.6225
810	5.8510
811	5.5253
812	5.5884
813	5.8813
814	5.1414
815	5.8182
816	5.5745
817	5.2980
818	5.2033
819	5.1970
820	5.4255
821	5.5568
822	5.3005
823	5.7033
824	5.4381
825	5.6162
826	5.2222
827	5.3535
828	5.2348
829	5.7197
830	5.4444
831	5.0354
832	5.4836
833	5.2689
834	5.6452
835	5.1237
836	5.0606
837	5.7159
838	5.1932
839	5.3497
840	4.7841
841	5.6073
842	5.3018
843	5.3005
844	5.1591
845	5.5859
846	5.2424
847	5.4520
848	5.2298
849	5.6351
850	5.3927
851	5.5139
852	5.5114
853	5.6604
854	5.5492
855	5.2412
856	5.3485
857	4.9381
858	5.3396
859	5.3295
860	5.2083
861	5.2475
862	5.0076
863	5.3194
864	5.1982
865	5.3611
866	5.1528
867	5.1402
868	4.9659
869	5.1212
870	5.1414
871	4.8990
872	5.1957
873	5.1452
874	4.7071
875	4.8535
876	4.9457
877	4.8876
878	5.1477
879	4.9444
880	4.4735
881	4.7955
882	5.0328
883	4.6932
884	4.5442
885	4.6692
886	4.5808
887	4.4773
888	4.3725
889	4.2753
890	4.4861
891	4.5505
892	4.7260
893	4.7841
894	4.4886
895	4.3598
896	4.3763
897	4.6061
898	4.2639
899	4.7500
900	4.6402
901	4.3611
902	4.4394
903	4.5177
904	4.3598
905	4.1237
906	4.2210
907	4.1957
908	4.1566
909	4.1136
910	4.1414
911	4.2323
912	4.0644
913	4.0076
914	4.4141
915	4.2929
916	4.4470
917	4.1919
918	4.2222
919	4.3801
920	4.0152
921	4.4785
922	4.2967
923	4.5492
924	4.3990
925	4.2008
926	4.0467
927	4.2487
928	3.9646
929	3.7210
930	3.9937
931	4.0492
932	4.5025
933	4.0467
934	4.1578
935	4.0593
936	4.2525
937	4.1174
938	3.8346
939	3.8561
940	3.7917
941	3.9785
942	4.3864
943	3.7424
944	3.7412
945	3.4823
946	4.1932
947	4.1073
948	3.9003
949	5.0808
950	4.0922
951	3.9369
952	4.4356
953	4.1490
954	4.5859
955	4.7790
956	3.7298
957	4.0101
958	4.5492
959	4.7475
960	5.0985
961	5.0922
