# Supplementary material for: Bicoid gradient formation mechanism and dynamics revealed by protein lifetime analysis
Source: Mol Syst Biol. 2018 Sep 4;14(9):e8355. doi: 10.15252/msb.20188355 (PMC6121778; doi:10.15252/msb.20188355)
Supplement: Supplementary file 7 — Source Data for Figure 5 [file MSB-14-e8355-s006.zip › figure5-data/quantification/Values_emb03_r_t39.txt]

0	49.3183
1	50.2454
2	51.5586
3	53.5980
4	56.1256
5	56.3208
6	59.5712
7	61.9196
8	63.1809
9	64.6968
10	63.1214
11	64.6541
12	66.8467
13	67.4472
14	69.3057
15	69.3861
16	69.8384
17	70.7730
18	74.0745
19	74.2286
20	76.1608
21	75.5302
22	76.2060
23	77.9782
24	76.1776
25	74.0712
26	75.7018
27	77.6583
28	78.6273
29	80.0829
30	80.9665
31	82.7982
32	85.0620
33	85.1240
34	87.2839
35	86.4640
36	84.5704
37	83.4330
38	82.3819
39	84.1315
40	85.7839
41	86.2060
42	88.3258
43	89.3174
44	89.4682
45	89.1122
46	87.9397
47	86.8233
48	86.2337
49	86.7923
50	88.2948
51	89.0419
52	89.6181
53	89.3936
54	90.1566
55	89.9162
56	88.6432
57	89.0461
58	88.4179
59	87.7161
60	87.8425
61	88.0452
62	87.1533
63	86.8333
64	86.3049
65	85.4606
66	84.4079
67	84.0117
68	84.3693
69	85.0142
70	85.6323
71	86.2446
72	87.5720
73	86.9020
74	85.7806
75	85.1801
76	84.0352
77	82.5536
78	80.9749
79	80.4313
80	81.2152
81	81.5586
82	82.3526
83	82.7404
84	84.2672
85	84.8434
86	83.9531
87	83.2864
88	83.2940
89	82.9598
90	81.8174
91	82.6080
92	81.8928
93	81.9372
94	83.3476
95	82.5645
96	84.3836
97	83.0075
98	83.2504
99	83.1683
100	83.3635
101	83.3015
102	82.6734
103	80.6734
104	81.5762
105	81.7454
106	81.5980
107	81.0226
108	81.4774
109	81.7906
110	80.4606
111	80.9925
112	80.3509
113	79.0410
114	78.2085
115	77.8970
116	77.1508
117	75.2764
118	74.4900
119	75.2915
120	76.9598
121	76.2931
122	77.2370
123	77.7052
124	77.0519
125	76.6248
126	75.9908
127	75.7630
128	75.1516
129	75.9925
130	74.4087
131	75.3007
132	75.0218
133	75.7245
134	76.0737
135	74.9698
136	74.8961
137	75.6608
138	74.6826
139	74.4849
140	73.8358
141	73.7362
142	72.3685
143	71.7018
144	71.4112
145	72.1692
146	71.8300
147	72.9489
148	73.4464
149	73.5050
150	71.6072
151	71.7412
152	70.6533
153	69.5235
154	69.7211
155	67.8593
156	67.2538
157	68.1382
158	68.2923
159	69.4958
160	70.0645
161	71.2245
162	71.3266
163	70.8869
164	70.5151
165	69.3643
166	69.0913
167	68.5863
168	67.9162
169	68.0477
170	67.4439
171	67.8652
172	67.8057
173	67.5896
174	67.9740
175	67.3769
176	65.0846
177	65.3652
178	64.2722
179	63.5804
180	62.9598
181	62.3819
182	60.8224
183	62.5536
184	63.3233
185	63.2588
186	63.3978
187	63.9305
188	63.3928
189	62.9598
190	61.8392
191	62.1013
192	61.4137
193	61.8836
194	61.0745
195	61.4858
196	62.8174
197	62.6449
198	62.5243
199	62.4715
200	61.8049
201	62.4397
202	62.0402
203	63.2437
204	62.3484
205	62.3819
206	60.6474
207	60.6114
208	59.7831
209	59.4296
210	59.5695
211	59.2839
212	60.0243
213	58.4523
214	58.3760
215	58.7973
216	57.2462
217	56.8409
218	56.2839
219	55.4958
220	55.2437
221	54.9749
222	53.7094
223	53.6131
224	53.8425
225	54.0645
226	54.4397
227	53.7772
228	54.2320
229	54.0101
230	53.2956
231	52.2010
232	53.1985
233	52.6365
234	52.7420
235	53.2839
236	53.0209
237	54.1817
238	54.2136
239	53.3961
240	52.8266
241	52.8735
242	51.6776
243	51.9229
244	51.0838
245	50.5519
246	50.7806
247	50.9858
248	51.5276
249	51.0243
250	51.8057
251	51.8258
252	51.2404
253	50.3040
254	50.6809
255	49.9799
256	50.5427
257	49.5528
258	49.8543
259	49.7697
260	50.2655
261	50.3157
262	50.4925
263	49.4740
264	49.9832
265	49.2060
266	48.3082
267	48.0243
268	47.9724
269	46.9146
270	47.2077
271	47.7613
272	47.1575
273	46.4087
274	46.4506
275	46.1985
276	45.5142
277	45.3015
278	45.3216
279	44.6801
280	45.0402
281	43.9313
282	44.5997
283	44.5059
284	44.9531
285	44.9967
286	45.3308
287	44.8283
288	43.9112
289	43.9154
290	42.0938
291	42.2538
292	41.9095
293	41.8735
294	41.7504
295	42.0603
296	41.6776
297	40.6625
298	40.6181
299	40.5972
300	40.3384
301	40.4992
302	40.2814
303	40.1240
304	39.5168
305	39.6482
306	39.1030
307	38.3224
308	38.2898
309	38.8853
310	38.7889
311	39.0318
312	38.6441
313	38.8911
314	37.8961
315	37.5704
316	36.9020
317	36.1248
318	35.1206
319	34.6189
320	34.3233
321	34.6424
322	34.4221
323	34.7102
324	34.5385
325	33.8844
326	34.1742
327	33.5595
328	33.8191
329	33.1189
330	32.9791
331	33.7278
332	32.8509
333	32.2563
334	32.2328
335	31.8484
336	31.4447
337	31.4162
338	31.3995
339	30.6675
340	30.2370
341	29.8484
342	29.3626
343	29.3116
344	28.0720
345	27.7772
346	27.6281
347	27.1064
348	27.6709
349	27.7018
350	28.0821
351	28.0637
352	28.3794
353	28.5427
354	27.9590
355	28.0804
356	28.7714
357	29.3635
358	30.0988
359	30.9003
360	30.7412
361	31.2688
362	31.0896
363	30.6558
364	29.8727
365	30.9045
366	29.9003
367	31.4095
368	30.9774
369	32.0879
370	32.5670
371	32.2111
372	31.8685
373	31.5184
374	31.2688
375	31.0628
376	30.6365
377	30.2010
378	30.4472
379	30.6114
380	31.3367
381	31.0938
382	31.2236
383	31.1231
384	31.3911
385	30.1072
386	30.0997
387	29.4531
388	28.3861
389	28.4104
390	27.7152
391	28.2973
392	28.3124
393	27.7069
394	28.8534
395	29.3157
396	28.1792
397	28.6072
398	28.7052
399	28.5201
400	28.0745
401	27.9715
402	27.1901
403	25.9556
404	25.8501
405	25.1005
406	25.6139
407	24.9305
408	26.2412
409	24.7521
410	25.1114
411	25.0260
412	24.3484
413	23.1415
414	22.5461
415	21.8099
416	22.2881
417	21.7102
418	21.7596
419	21.7044
420	21.8409
421	22.0578
422	21.7454
423	20.5318
424	20.5905
425	20.1415
426	19.9296
427	19.6147
428	19.9363
429	19.9121
430	20.0335
431	19.8157
432	19.7077
433	19.5838
434	19.4229
435	19.6449
436	19.7822
437	20.0285
438	19.9162
439	19.7848
440	19.6692
441	19.3610
442	19.2379
443	18.9497
444	19.1809
445	19.0854
446	18.6608
447	18.5084
448	18.7881
449	18.8409
450	18.5151
451	19.1759
452	19.3342
453	19.5570
454	19.1541
455	18.9891
456	19.1993
457	19.9891
458	19.5879
459	19.2638
460	19.0578
461	19.0444
462	18.8124
463	18.6248
464	17.7362
465	18.9154
466	17.7697
467	18.5100
468	17.9891
469	17.8543
470	17.9749
471	17.1884
472	17.0528
473	16.7739
474	17.9506
475	17.5209
476	16.4590
477	16.8995
478	16.7253
479	17.0812
480	16.4849
481	16.5586
482	16.3166
483	16.2471
484	15.9749
485	16.7889
486	16.3342
487	16.5335
488	17.0368
489	16.6977
490	17.3291
491	16.8719
492	17.5285
493	17.0670
494	17.2035
495	16.5972
496	16.3216
497	16.5812
498	16.4104
499	16.5729
500	16.7621
501	16.9648
502	16.9129
503	16.9280
504	17.0771
505	16.7588
506	16.2898
507	16.4271
508	16.2085
509	16.2906
510	16.2454
511	15.9121
512	16.3300
513	16.3610
514	16.0553
515	16.2973
516	15.6901
517	15.9179
518	16.5427
519	16.1340
520	16.2228
521	16.0067
522	16.0653
523	15.2613
524	15.8752
525	15.1566
526	15.1817
527	15.2429
528	15.1968
529	14.8032
530	15.2454
531	14.4430
532	14.7420
533	14.9707
534	15.1658
535	14.7772
536	14.0620
537	14.4380
538	14.2998
539	14.0946
540	14.8057
541	14.1441
542	14.1474
543	14.1022
544	14.2253
545	14.4380
546	14.2806
547	14.4523
548	14.2898
549	14.0662
550	13.7755
551	13.9799
552	13.4037
553	13.9263
554	13.4129
555	13.4330
556	13.4439
557	14.1030
558	13.7839
559	13.3987
560	13.4858
561	13.6700
562	13.2194
563	13.6231
564	13.0126
565	12.5243
566	13.1675
567	12.1985
568	12.9791
569	12.7596
570	12.5327
571	12.4816
572	12.3518
573	12.4531
574	12.4246
575	12.9313
576	12.5436
577	12.4665
578	12.2228
579	12.2630
580	11.8191
581	11.8769
582	11.7529
583	11.4514
584	11.5385
585	11.5176
586	11.1658
587	11.7839
588	11.4154
589	11.6524
590	11.5042
591	11.5553
592	11.3065
593	11.3886
594	11.1491
595	11.2295
596	10.5812
597	10.7898
598	10.8652
599	11.0042
600	10.4397
601	10.2714
602	10.6432
603	10.3961
604	10.5385
605	10.3191
606	10.7973
607	10.4791
608	10.9908
609	10.8400
610	10.6089
611	10.5218
612	10.6147
613	10.4229
614	10.9020
615	10.9020
616	11.0008
617	10.7270
618	10.6893
619	10.8610
620	10.6432
621	10.3744
622	10.7990
623	10.1792
624	10.0896
625	10.0100
626	9.8635
627	9.8141
628	9.7245
629	9.7889
630	9.9673
631	10.4447
632	10.1533
633	10.1549
634	9.8174
635	10.0913
636	9.7881
637	10.3090
638	9.9883
639	9.9883
640	9.6097
641	10.2873
642	10.2186
643	10.1600
644	10.3467
645	10.0704
646	9.9472
647	10.3057
648	10.0151
649	9.8970
650	10.0678
651	9.9983
652	9.9330
653	9.7404
654	9.8618
655	9.5871
656	9.7203
657	9.8367
658	9.8074
659	9.8384
660	10.1784
661	10.1097
662	10.0905
663	9.6432
664	9.6039
665	9.5712
666	9.0921
667	9.3208
668	9.6683
669	9.4992
670	9.8325
671	9.7353
672	9.7471
673	9.3543
674	9.3157
675	9.3786
676	9.9112
677	9.9556
678	9.2722
679	9.5385
680	9.0645
681	9.1750
682	8.6616
683	8.8358
684	8.7144
685	8.8116
686	9.1876
687	8.5385
688	8.9028
689	8.6307
690	9.0452
691	8.6809
692	9.0444
693	8.6884
694	8.7387
695	8.7864
696	9.0310
697	8.8199
698	8.7362
699	8.7362
700	8.6901
701	9.0377
702	9.2228
703	8.9950
704	9.0846
705	8.5846
706	8.9003
707	8.8719
708	8.9196
709	8.7044
710	8.5846
711	8.1826
712	8.4523
713	8.4020
714	8.4255
715	8.2956
716	8.3551
717	8.6667
718	8.2178
719	8.2764
720	8.2789
721	8.4045
722	8.7420
723	8.3786
724	8.4489
725	8.0754
726	8.3425
727	7.9422
728	8.3040
729	8.0628
730	8.0863
731	7.9774
732	8.4849
733	8.1683
734	8.5209
735	8.3794
736	8.2613
737	8.3509
738	8.5720
739	8.1784
740	7.9933
741	8.3183
742	8.2002
743	8.1851
744	7.6901
745	7.9950
746	8.2504
747	8.1114
748	8.3752
749	8.2496
750	7.9941
751	8.1039
752	8.2797
753	7.9079
754	8.2102
755	7.6826
756	8.0461
757	7.7161
758	8.0410
759	7.5787
760	7.5168
761	7.7454
762	7.5888
763	7.7186
764	7.6214
765	7.7404
766	7.5059
767	7.4372
768	7.4322
769	7.2546
770	7.3928
771	7.6181
772	7.3283
773	7.6566
774	7.1616
775	7.2069
776	7.7429
777	7.3425
778	7.4983
779	7.2178
780	7.5494
781	7.3090
782	7.4355
783	7.4648
784	7.1968
785	7.3325
786	6.9598
787	7.2806
788	7.3191
789	7.3049
790	7.1147
791	7.3626
792	6.8727
793	7.1884
794	7.2621
795	7.4087
796	7.1633
797	7.1977
798	6.8116
799	6.6993
800	6.8551
801	6.7672
802	6.7965
803	7.3442
804	6.7228
805	7.0285
806	6.6893
807	6.9087
808	7.0997
809	7.0595
810	6.9171
811	7.0829
812	7.2395
813	6.8861
814	7.0109
815	6.9246
816	6.6273
817	6.8811
818	7.0084
819	6.9246
820	7.3409
821	7.0251
822	6.6298
823	7.0938
824	6.9816
825	6.8258
826	6.6868
827	6.9422
828	6.8995
829	7.1189
830	7.0503
831	7.1332
832	6.8476
833	6.9665
834	6.9003
835	6.5704
836	7.0360
837	6.6767
838	6.6776
839	6.5260
840	6.2948
841	6.6767
842	6.9958
843	6.2814
844	6.6926
845	7.2228
846	6.6491
847	6.4590
848	6.8643
849	6.5486
850	6.4179
851	6.4757
852	6.6709
853	6.5595
854	6.8275
855	6.6951
856	6.7395
857	6.5184
858	6.5452
859	6.4095
860	6.4154
861	6.2764
862	6.2395
863	6.2320
864	6.2420
865	6.5503
866	6.3995
867	6.4104
868	6.4631
869	6.5779
870	6.1801
871	6.1298
872	6.6348
873	6.2580
874	5.8283
875	6.0310
876	6.5829
877	6.4221
878	6.1466
879	6.2889
880	6.6340
881	6.3509
882	6.1156
883	6.4874
884	6.2839
885	6.0067
886	5.9849
887	5.7672
888	6.0595
889	6.1424
890	6.0879
891	6.0963
892	6.1173
893	6.2496
894	5.7044
895	5.8157
896	6.0963
897	6.0477
898	6.0000
899	5.8744
900	5.8677
901	6.0997
902	6.3241
903	6.2990
904	5.9765
905	5.5385
906	5.8241
907	5.8467
908	5.4992
909	5.9581
910	5.3945
911	5.3710
912	5.7529
913	5.5519
914	5.5838
915	5.5930
916	5.3643
917	5.1600
918	5.5159
919	5.3040
920	5.2295
921	5.5092
922	5.2881
923	5.0963
924	4.8786
925	5.1826
926	4.6650
927	5.0611
928	5.2152
929	5.1759
930	4.8526
931	4.7412
932	4.7454
933	4.8032
934	4.6709
935	4.5536
936	5.2362
937	4.8752
938	4.7228
939	4.5662
940	4.1709
941	4.6223
942	4.8459
943	4.8099
944	4.5670
945	4.6625
946	4.9347
947	4.8409
948	5.0109
949	4.5972
950	4.9070
951	4.2923
952	4.4305
953	4.5653
954	5.0360
955	4.4707
956	4.2990
957	3.5913
958	3.9472
959	3.7848
960	4.0444
961	4.2152
