# Supplementary material for: Bicoid gradient formation mechanism and dynamics revealed by protein lifetime analysis
Source: Mol Syst Biol. 2018 Sep 4;14(9):e8355. doi: 10.15252/msb.20188355 (PMC6121778; doi:10.15252/msb.20188355)
Supplement: Supplementary file 7 — Source Data for Figure 5 [file MSB-14-e8355-s006.zip › figure5-data/quantification/Values_emb03_r_t40.txt]

0	65.4171
1	65.0712
2	66.4632
3	68.4028
4	70.2772
5	70.2638
6	71.7663
7	76.1374
8	78.9422
9	81.7772
10	82.7563
11	85.8744
12	85.3928
13	83.1013
14	82.7781
15	83.1005
16	83.0452
17	82.7027
18	83.4313
19	84.6558
20	85.1575
21	85.8610
22	86.8978
23	89.1918
24	90.5168
25	90.5310
26	92.3844
27	91.6055
28	89.9657
29	89.1080
30	88.7295
31	87.2605
32	87.6784
33	86.4003
34	87.9874
35	88.2956
36	89.9690
37	90.0176
38	90.0368
39	90.1951
40	89.7797
41	88.8174
42	89.3116
43	89.0486
44	87.8283
45	89.4296
46	89.5452
47	91.4849
48	90.5075
49	90.2848
50	90.4271
51	88.3400
52	85.9925
53	83.4933
54	84.1533
55	83.7471
56	84.1558
57	85.0720
58	86.3224
59	87.9573
60	88.5033
61	87.7228
62	87.2370
63	84.3961
64	81.6993
65	78.1859
66	76.5410
67	75.7278
68	75.9188
69	76.0762
70	76.3317
71	78.0586
72	78.7764
73	78.8367
74	78.2085
75	78.3618
76	77.9070
77	77.1683
78	76.4866
79	75.3978
80	75.9565
81	75.6583
82	77.3107
83	78.8559
84	79.2245
85	78.5553
86	79.1005
87	80.0980
88	80.2513
89	80.8643
90	80.2446
91	81.5435
92	80.9765
93	80.0444
94	79.6474
95	79.6575
96	79.7328
97	79.9816
98	80.8350
99	80.7923
100	81.0302
101	80.9975
102	80.8819
103	80.8601
104	81.0469
105	81.1064
106	80.5754
107	80.4489
108	78.2471
109	78.5209
110	77.2420
111	76.4481
112	75.8886
113	74.5000
114	74.6625
115	74.2814
116	74.6834
117	74.3819
118	74.1943
119	73.3342
120	73.7404
121	72.7747
122	73.1482
123	72.9070
124	71.7772
125	71.7102
126	72.4439
127	71.8911
128	71.3593
129	70.3333
130	70.0578
131	69.7395
132	69.8384
133	70.6817
134	70.9581
135	70.6591
136	70.0645
137	70.4606
138	71.5159
139	69.5913
140	70.8208
141	70.5871
142	69.8878
143	69.2111
144	69.3643
145	68.9690
146	68.6642
147	68.7169
148	69.4422
149	67.7764
150	67.3451
151	66.4799
152	65.3250
153	65.8199
154	65.7044
155	65.0486
156	64.9481
157	65.4389
158	65.8853
159	66.0260
160	66.1114
161	67.1968
162	68.2856
163	67.3484
164	65.9322
165	64.9012
166	64.0100
167	64.3635
168	64.1173
169	64.4581
170	64.1868
171	64.3124
172	64.6508
173	64.6918
174	64.3635
175	65.0938
176	63.4003
177	63.7069
178	63.0888
179	62.5704
180	61.5938
181	61.8601
182	60.7236
183	60.5620
184	60.2571
185	59.7094
186	60.0293
187	60.7739
188	61.0963
189	60.8132
190	60.7404
191	59.8082
192	59.7529
193	59.8802
194	59.7404
195	59.3107
196	59.5318
197	59.6675
198	60.4162
199	60.0787
200	60.3384
201	60.8836
202	60.0109
203	60.2588
204	59.4414
205	59.5293
206	59.3233
207	58.8853
208	58.5930
209	58.5444
210	58.6382
211	58.2052
212	58.2102
213	57.3141
214	57.3752
215	57.3333
216	56.0293
217	55.4347
218	55.0394
219	53.8116
220	53.6415
221	52.9824
222	52.2094
223	52.5318
224	52.8551
225	53.0913
226	53.0628
227	53.3476
228	52.4389
229	52.5603
230	53.4179
231	51.9355
232	53.2638
233	52.7923
234	53.4673
235	51.7596
236	51.2688
237	50.6709
238	51.2864
239	50.9908
240	50.7621
241	50.3526
242	50.5385
243	50.6055
244	50.2881
245	49.8459
246	49.6457
247	49.6910
248	49.6809
249	49.3953
250	49.4045
251	49.1625
252	50.3149
253	50.5678
254	51.4456
255	51.2965
256	51.1792
257	51.3559
258	51.0762
259	49.9816
260	49.7127
261	49.1323
262	49.1658
263	48.1868
264	46.6114
265	46.4766
266	46.6022
267	46.8693
268	46.5461
269	46.2044
270	46.3811
271	46.9305
272	45.9632
273	45.7136
274	45.6240
275	44.0762
276	43.3216
277	43.2898
278	42.9506
279	42.0586
280	42.6114
281	41.7739
282	41.4632
283	41.3853
284	41.3484
285	41.5427
286	41.4866
287	42.0988
288	41.0980
289	41.9556
290	41.0879
291	39.9581
292	40.6005
293	41.0611
294	40.7094
295	40.3082
296	39.8945
297	40.2496
298	40.7362
299	41.0343
300	40.7688
301	40.2345
302	40.0787
303	39.9188
304	39.9112
305	39.5402
306	39.8702
307	38.6977
308	38.8719
309	39.3367
310	40.3719
311	39.2404
312	40.3961
313	40.2337
314	39.1106
315	39.5662
316	38.3894
317	37.3484
318	36.8375
319	35.9673
320	36.0578
321	35.7772
322	35.4363
323	34.8576
324	35.3275
325	35.3442
326	34.3928
327	33.7898
328	33.9422
329	33.1089
330	32.1709
331	32.2320
332	30.8216
333	29.9548
334	30.0017
335	29.0368
336	28.9213
337	28.7027
338	28.3786
339	29.3266
340	29.5561
341	29.5226
342	29.4523
343	29.6901
344	29.2739
345	29.3685
346	28.1214
347	27.6022
348	27.3844
349	26.2529
350	25.5084
351	25.5511
352	25.4740
353	25.8266
354	25.9330
355	26.4464
356	26.1432
357	26.9196
358	27.3157
359	27.1482
360	26.9774
361	27.8618
362	28.1415
363	28.6709
364	29.1482
365	29.9975
366	30.2345
367	30.6549
368	30.5704
369	30.7379
370	31.1106
371	30.2580
372	30.3643
373	30.3157
374	31.2680
375	31.5368
376	31.0528
377	30.8291
378	31.1499
379	30.5829
380	30.5720
381	30.4389
382	29.8610
383	30.4665
384	30.8735
385	30.7370
386	31.2554
387	31.2730
388	30.6851
389	29.9573
390	29.3183
391	28.8467
392	28.9967
393	28.5394
394	28.4891
395	28.5251
396	28.1005
397	28.2764
398	28.0469
399	27.6893
400	27.2412
401	27.4330
402	27.0628
403	26.0637
404	26.2814
405	25.8023
406	25.4062
407	25.0930
408	25.1993
409	24.2446
410	23.7487
411	23.3501
412	23.2814
413	23.1214
414	23.0720
415	22.6667
416	23.1575
417	22.4740
418	22.2546
419	22.0343
420	21.2889
421	21.2387
422	21.1575
423	20.3953
424	20.6633
425	20.5084
426	20.4313
427	20.2554
428	19.7178
429	20.1993
430	19.7814
431	19.5276
432	19.8099
433	19.7613
434	19.5678
435	19.6265
436	19.1072
437	19.9632
438	19.9179
439	19.5963
440	19.4933
441	19.2739
442	19.1583
443	19.0829
444	19.0804
445	18.8878
446	18.6516
447	18.7755
448	18.9405
449	19.0678
450	19.0905
451	19.4380
452	18.9992
453	19.1122
454	18.8107
455	18.8744
456	19.5067
457	19.6709
458	19.6642
459	19.5477
460	19.4698
461	19.9556
462	19.4514
463	19.3953
464	18.7169
465	19.2722
466	18.2420
467	19.1533
468	18.6809
469	18.5469
470	18.5905
471	17.9137
472	17.0327
473	16.6725
474	17.4715
475	17.0494
476	17.1039
477	17.4514
478	17.5142
479	17.3116
480	16.7672
481	17.3928
482	16.7546
483	17.3007
484	16.3157
485	16.8434
486	16.6792
487	16.8417
488	17.3166
489	16.8844
490	17.1265
491	17.8333
492	17.7018
493	17.8585
494	17.4648
495	17.2169
496	17.1013
497	17.1072
498	17.1164
499	17.4238
500	17.4590
501	16.9724
502	16.8878
503	16.6231
504	16.7571
505	16.6189
506	16.2688
507	16.5871
508	16.9950
509	16.4581
510	16.7471
511	16.4749
512	16.2705
513	16.2479
514	16.1650
515	16.4079
516	15.9590
517	16.2412
518	16.6859
519	16.3811
520	16.0829
521	16.2286
522	16.6600
523	16.0410
524	15.8760
525	15.4447
526	15.4866
527	15.3585
528	14.7161
529	15.1147
530	15.0352
531	14.8434
532	14.6214
533	14.5896
534	14.9129
535	14.1809
536	13.5980
537	14.5067
538	14.5327
539	14.2923
540	14.1022
541	13.9623
542	14.0059
543	14.1206
544	14.5494
545	14.0812
546	14.2973
547	14.2052
548	14.4154
549	14.1139
550	14.1767
551	14.4573
552	14.0913
553	14.5503
554	14.3735
555	14.0075
556	13.5796
557	13.9405
558	13.3802
559	13.4791
560	12.8819
561	13.1307
562	13.2764
563	13.7085
564	13.0293
565	13.1675
566	13.1575
567	13.0913
568	13.0896
569	13.0905
570	12.8040
571	12.9129
572	12.3543
573	12.5117
574	12.7990
575	12.6817
576	11.7504
577	12.5352
578	12.0159
579	12.2320
580	11.9606
581	11.9832
582	11.8099
583	11.6575
584	11.3417
585	11.5117
586	11.4690
587	11.4464
588	10.7362
589	11.1055
590	10.9757
591	10.8585
592	11.1072
593	11.1608
594	10.9698
595	11.3442
596	10.7881
597	11.3300
598	11.3300
599	11.4037
600	11.5678
601	11.4866
602	11.2094
603	11.3400
604	11.1474
605	11.0670
606	11.0829
607	11.1323
608	11.3735
609	11.2429
610	11.2613
611	11.9129
612	11.5737
613	11.3191
614	11.3015
615	10.9690
616	11.0461
617	10.6466
618	10.8794
619	10.8652
620	10.8417
621	10.6030
622	10.7487
623	10.5260
624	10.5075
625	10.2136
626	10.3543
627	10.5243
628	10.0226
629	10.1960
630	10.6114
631	10.8057
632	10.6776
633	10.8727
634	10.3618
635	10.9707
636	10.8786
637	10.9648
638	10.8241
639	10.7621
640	10.3970
641	10.4665
642	10.2236
643	10.3291
644	10.5687
645	10.1817
646	10.2420
647	10.3040
648	10.4682
649	10.7638
650	10.4506
651	10.4665
652	10.5896
653	10.3903
654	9.9958
655	9.7136
656	9.7127
657	10.1843
658	10.1767
659	9.8660
660	10.3836
661	9.8936
662	10.1608
663	9.5461
664	10.0804
665	9.8501
666	9.6147
667	9.5327
668	10.1817
669	9.8308
670	9.7504
671	9.8283
672	9.2538
673	9.2714
674	9.3501
675	9.5561
676	9.4715
677	9.8124
678	9.6139
679	9.4246
680	9.2546
681	9.6843
682	9.2554
683	9.4263
684	8.8702
685	8.9598
686	9.2446
687	9.2085
688	8.8459
689	8.7747
690	9.1725
691	9.1834
692	9.3769
693	9.4012
694	9.1742
695	9.3727
696	9.4724
697	8.9338
698	8.4732
699	9.0946
700	8.9062
701	8.6298
702	9.3853
703	8.9640
704	9.3149
705	8.4070
706	8.8090
707	9.1960
708	9.1977
709	9.3157
710	9.1918
711	9.2806
712	9.2638
713	9.0276
714	8.8760
715	8.5100
716	8.6399
717	8.3199
718	8.3492
719	8.6859
720	8.5812
721	8.2010
722	8.3065
723	8.2479
724	8.5586
725	8.2429
726	8.2956
727	8.3618
728	8.2956
729	8.2588
730	8.4581
731	8.5075
732	8.7085
733	8.7856
734	8.8023
735	8.8543
736	8.3157
737	8.3752
738	8.6348
739	8.3643
740	8.1231
741	8.4079
742	8.2596
743	8.4246
744	8.0436
745	7.8995
746	8.1499
747	7.9975
748	8.1558
749	8.3819
750	8.1633
751	8.3074
752	8.3384
753	7.8065
754	8.0586
755	7.6826
756	7.7546
757	7.5293
758	7.8384
759	7.5779
760	7.1616
761	7.8216
762	7.8116
763	7.8668
764	7.8610
765	7.8794
766	7.6231
767	7.3827
768	7.4188
769	7.2898
770	7.4581
771	7.7990
772	7.5762
773	7.7990
774	7.7044
775	7.5017
776	7.6156
777	7.7848
778	7.7345
779	7.4774
780	7.3995
781	7.4070
782	7.4439
783	7.2027
784	6.9615
785	7.2965
786	7.2345
787	7.2270
788	7.5519
789	7.7881
790	7.2772
791	7.3543
792	7.2370
793	7.4430
794	7.0670
795	6.9539
796	7.0427
797	7.3568
798	7.0846
799	7.2973
800	7.4087
801	7.4665
802	7.3317
803	7.6290
804	6.8760
805	7.4146
806	7.0000
807	7.2940
808	7.2395
809	7.1407
810	7.5327
811	7.1776
812	7.6030
813	7.1566
814	7.4221
815	7.5092
816	7.0377
817	7.5268
818	7.3484
819	7.2144
820	7.1122
821	7.4112
822	7.1240
823	7.2295
824	7.1332
825	7.4112
826	7.0452
827	7.6164
828	7.1792
829	7.5109
830	7.4849
831	7.6080
832	7.3191
833	7.2295
834	7.5427
835	7.2554
836	7.2739
837	7.3752
838	7.3400
839	7.3894
840	7.2915
841	8.1273
842	7.5436
843	7.1591
844	7.1834
845	7.5687
846	7.1223
847	6.9070
848	7.0921
849	7.0427
850	6.8945
851	6.8551
852	7.1943
853	7.2873
854	6.9849
855	7.2127
856	7.1667
857	7.2127
858	7.2906
859	7.1147
860	7.3300
861	7.3677
862	7.1273
863	6.9690
864	6.9523
865	6.8283
866	6.8492
867	6.7571
868	6.6156
869	6.6106
870	6.5645
871	6.4037
872	6.8576
873	6.7379
874	6.0930
875	6.5310
876	6.2806
877	6.3693
878	6.3601
879	6.7253
880	6.5787
881	6.7990
882	6.4866
883	6.5184
884	6.4322
885	6.4640
886	6.3853
887	6.3501
888	6.4045
889	6.5025
890	6.3090
891	6.4121
892	6.3936
893	6.5980
894	6.1114
895	6.3258
896	6.4112
897	6.5025
898	6.2630
899	6.5536
900	6.1851
901	6.0452
902	6.5653
903	6.3049
904	6.2697
905	6.0343
906	6.0519
907	6.1106
908	6.4079
909	5.8576
910	5.8811
911	5.7018
912	5.8015
913	5.6566
914	5.8090
915	6.0687
916	5.6884
917	5.7621
918	5.6164
919	5.2990
920	5.1935
921	5.3183
922	5.3995
923	5.1064
924	5.1742
925	5.7479
926	5.4841
927	5.1667
928	5.1415
929	5.1039
930	5.1348
931	5.0369
932	5.1323
933	5.1566
934	4.9849
935	5.2253
936	5.1600
937	4.9799
938	4.9858
939	5.0921
940	4.7688
941	4.9028
942	4.9975
943	4.8023
944	4.7990
945	4.3149
946	4.6901
947	4.9816
948	4.6223
949	5.2362
950	5.0101
951	4.8534
952	4.8258
953	5.2563
954	4.7931
955	4.7755
956	4.3978
957	4.0427
958	4.1826
959	3.5645
960	3.9824
961	4.0276
