# Supplementary material for: Bicoid gradient formation mechanism and dynamics revealed by protein lifetime analysis
Source: Mol Syst Biol. 2018 Sep 4;14(9):e8355. doi: 10.15252/msb.20188355 (PMC6121778; doi:10.15252/msb.20188355)
Supplement: Supplementary file 7 — Source Data for Figure 5 [file MSB-14-e8355-s006.zip › figure5-data/quantification/Values_emb03_r_t41.txt]

0	72.0059
1	74.0553
2	73.9724
3	75.6826
4	79.7253
5	80.2203
6	82.0913
7	84.8317
8	86.8074
9	86.5318
10	85.2714
11	85.8509
12	86.2554
13	86.5059
14	87.6943
15	88.1868
16	88.7345
17	87.5310
18	87.8409
19	87.6918
20	88.5059
21	84.8978
22	87.8250
23	88.5662
24	86.1901
25	85.3961
26	82.3434
27	83.2178
28	82.8015
29	83.2194
30	84.7219
31	87.4162
32	88.1851
33	87.4967
34	87.4874
35	86.1985
36	85.7278
37	85.5335
38	88.3786
39	87.8668
40	87.6315
41	87.4506
42	86.7270
43	86.8878
44	85.3559
45	84.3719
46	82.1382
47	80.7312
48	79.5134
49	80.7487
50	81.5235
51	80.4573
52	80.6884
53	80.6114
54	79.3735
55	79.6407
56	78.2722
57	77.8668
58	75.5670
59	73.8710
60	72.6348
61	71.5578
62	72.4121
63	71.7906
64	71.7136
65	70.9045
66	69.8459
67	69.5117
68	67.4690
69	66.5972
70	66.0327
71	66.1692
72	68.0804
73	69.4045
74	70.9305
75	71.8049
76	73.2328
77	71.9397
78	70.2956
79	70.8844
80	71.5251
81	69.5787
82	68.1717
83	68.0410
84	68.0938
85	69.0905
86	69.7446
87	70.8643
88	71.4162
89	71.7588
90	72.9380
91	74.2806
92	73.6466
93	73.0092
94	72.2044
95	71.0360
96	71.5142
97	69.8166
98	69.6834
99	69.2856
100	70.0092
101	70.4648
102	71.3400
103	72.9280
104	72.1516
105	71.5469
106	72.2688
107	70.5343
108	69.4095
109	68.9263
110	67.7839
111	67.8358
112	68.6340
113	67.8007
114	68.1575
115	69.0704
116	70.1558
117	70.0611
118	69.8534
119	69.1884
120	68.4154
121	66.6482
122	65.3350
123	66.3936
124	65.1700
125	64.9422
126	64.5988
127	64.8559
128	65.4632
129	65.4146
130	64.7136
131	63.7404
132	63.4238
133	61.8183
134	61.5151
135	60.5494
136	60.3685
137	60.3425
138	60.3836
139	59.7144
140	60.0670
141	60.5896
142	60.3065
143	60.6357
144	60.8241
145	60.3476
146	59.9355
147	59.6164
148	58.0620
149	58.0452
150	55.7739
151	56.6491
152	55.7454
153	56.1508
154	56.8844
155	56.3719
156	57.5318
157	57.4606
158	57.0905
159	57.7588
160	57.7077
161	56.4958
162	56.3116
163	55.7839
164	54.8568
165	54.5209
166	54.2898
167	54.0008
168	53.7571
169	53.8275
170	52.7730
171	52.5846
172	53.3735
173	52.9958
174	53.5092
175	53.8082
176	53.3844
177	53.6374
178	54.8132
179	54.2429
180	54.8191
181	55.5092
182	55.8618
183	56.1575
184	57.1533
185	56.7303
186	56.1658
187	56.5905
188	55.8543
189	55.6658
190	55.2948
191	55.2379
192	54.7362
193	55.4037
194	54.9690
195	54.6717
196	55.4154
197	55.0494
198	54.9389
199	54.0276
200	53.9238
201	53.9355
202	53.5168
203	53.9481
204	53.7714
205	54.3057
206	54.2144
207	53.7513
208	53.3174
209	53.5260
210	53.7764
211	53.5720
212	53.9422
213	52.8819
214	52.8015
215	53.0745
216	52.5963
217	51.9673
218	53.3333
219	53.0637
220	52.9824
221	52.9983
222	53.5193
223	53.3149
224	53.0050
225	52.5988
226	52.4757
227	51.4916
228	50.5879
229	50.7320
230	50.7613
231	50.1231
232	50.3735
233	50.9087
234	51.3400
235	51.0427
236	51.1675
237	51.2186
238	50.6935
239	50.4003
240	50.3744
241	49.6106
242	48.7873
243	48.9590
244	48.9615
245	48.0218
246	49.1047
247	47.8844
248	49.0796
249	48.0603
250	47.6884
251	47.1977
252	46.4740
253	45.0050
254	45.3551
255	44.3116
256	44.3057
257	44.3191
258	43.6801
259	43.1968
260	42.9573
261	43.1189
262	43.0620
263	43.0603
264	42.4623
265	43.5980
266	43.2345
267	43.1005
268	43.6072
269	43.7002
270	43.9523
271	44.0293
272	44.1181
273	44.0720
274	44.5854
275	44.1826
276	43.7085
277	44.2353
278	43.7915
279	43.1876
280	42.9464
281	41.4858
282	40.3568
283	39.2337
284	38.7680
285	37.8777
286	37.4774
287	37.9950
288	37.6147
289	38.8459
290	38.7982
291	39.8015
292	40.0997
293	39.7144
294	39.5980
295	39.0444
296	37.9238
297	36.8853
298	37.0720
299	35.7094
300	35.2613
301	35.6332
302	35.0603
303	35.2822
304	35.9514
305	35.9925
306	36.8157
307	36.1767
308	37.0737
309	36.5092
310	36.6281
311	36.3434
312	36.3886
313	36.3534
314	35.3744
315	34.9564
316	35.0620
317	34.4556
318	34.1935
319	33.8400
320	34.0595
321	34.4229
322	34.4632
323	34.6482
324	34.5536
325	34.3568
326	33.9933
327	33.7429
328	33.9380
329	33.1784
330	33.6047
331	33.7069
332	32.6993
333	32.5193
334	32.9238
335	32.8283
336	32.5352
337	32.5511
338	31.8417
339	32.3526
340	31.6374
341	31.5511
342	30.6700
343	30.6742
344	29.6097
345	29.2806
346	29.7010
347	29.3735
348	30.2454
349	29.9841
350	30.1181
351	30.5461
352	30.5829
353	30.3384
354	29.9422
355	29.3978
356	29.2312
357	28.7420
358	28.8266
359	28.7596
360	27.7789
361	27.2437
362	27.2630
363	26.3677
364	25.3920
365	25.5695
366	25.6097
367	25.7580
368	25.5243
369	25.4791
370	25.6315
371	25.3576
372	24.9749
373	25.4799
374	25.7864
375	26.1080
376	26.1750
377	26.5352
378	27.1918
379	27.3224
380	28.0955
381	28.0176
382	28.4028
383	28.9523
384	28.8970
385	28.5946
386	28.7362
387	29.0603
388	28.3040
389	29.0302
390	28.3568
391	28.3141
392	28.3853
393	28.3869
394	28.4623
395	28.3878
396	27.5486
397	28.2529
398	28.2027
399	27.8786
400	27.4422
401	27.4539
402	27.0871
403	26.2286
404	26.0486
405	25.6466
406	25.8350
407	25.2956
408	25.4229
409	25.3082
410	24.6692
411	24.8308
412	24.9891
413	24.9690
414	25.1884
415	24.5218
416	24.9397
417	24.5050
418	24.8308
419	24.2588
420	24.4707
421	23.9204
422	23.4849
423	23.2638
424	23.4045
425	23.0461
426	22.7563
427	22.3526
428	22.0997
429	21.9724
430	21.4665
431	20.6767
432	21.0787
433	21.2286
434	21.0871
435	20.9925
436	20.3702
437	21.0946
438	20.6633
439	20.5570
440	20.7462
441	20.6926
442	21.0762
443	20.3074
444	20.5595
445	20.7554
446	20.0193
447	19.7563
448	19.8861
449	19.0260
450	18.9925
451	19.4967
452	18.9372
453	19.5561
454	19.2781
455	18.9598
456	19.5394
457	19.9146
458	19.3702
459	19.0092
460	19.0469
461	19.8392
462	19.4405
463	19.3291
464	18.9288
465	19.2387
466	18.7998
467	18.4657
468	18.2387
469	17.9556
470	18.1683
471	17.6466
472	17.8367
473	17.3987
474	18.2940
475	17.7312
476	17.2990
477	17.3702
478	17.2688
479	16.2554
480	16.4581
481	16.9774
482	16.9037
483	17.1801
484	16.8275
485	17.3350
486	17.2454
487	17.0787
488	17.9430
489	17.5637
490	17.2211
491	17.1734
492	17.5829
493	17.4112
494	17.0335
495	16.9606
496	17.0846
497	16.7119
498	16.6533
499	16.7739
500	17.1374
501	16.8275
502	16.8769
503	16.6030
504	16.7931
505	16.5905
506	16.8183
507	16.9908
508	16.6625
509	16.6072
510	17.1583
511	16.7370
512	16.4682
513	16.4355
514	16.2998
515	16.6181
516	16.5419
517	16.2739
518	16.4355
519	16.0595
520	15.8626
521	16.1080
522	16.5687
523	15.5494
524	15.7295
525	15.5846
526	15.4657
527	15.4405
528	14.8543
529	14.8685
530	14.8501
531	14.0930
532	15.0343
533	14.6399
534	14.7303
535	14.8853
536	14.5611
537	15.2203
538	14.8258
539	15.1181
540	14.9816
541	14.3375
542	14.1357
543	14.0955
544	14.4188
545	13.8174
546	13.8543
547	14.6206
548	14.3425
549	14.7822
550	14.4238
551	14.7454
552	14.3040
553	14.0787
554	14.0385
555	13.5201
556	13.4908
557	13.4916
558	13.1591
559	13.7563
560	13.4523
561	13.2613
562	13.0662
563	13.2085
564	12.8082
565	12.9204
566	12.7085
567	12.5452
568	12.3878
569	12.3367
570	11.7353
571	11.4707
572	11.3660
573	11.1901
574	11.5469
575	11.7613
576	11.6776
577	11.4414
578	11.4958
579	11.5410
580	11.4322
581	12.0369
582	12.0000
583	11.9162
584	11.8786
585	12.0469
586	11.9204
587	11.6382
588	11.7446
589	11.8367
590	11.5302
591	11.3920
592	11.8660
593	11.3719
594	11.1985
595	11.2864
596	11.4456
597	11.8141
598	11.6231
599	11.1817
600	11.5117
601	11.2638
602	11.3534
603	11.3291
604	11.7345
605	11.4531
606	11.6935
607	11.2219
608	11.1482
609	10.9757
610	11.0159
611	11.1985
612	11.2714
613	11.2228
614	11.8183
615	11.3618
616	11.6951
617	11.3794
618	11.4891
619	11.8333
620	11.6072
621	11.2822
622	11.6181
623	11.2965
624	11.1876
625	11.5050
626	11.0704
627	11.3484
628	10.7697
629	11.3074
630	10.9724
631	11.3241
632	11.1935
633	11.1374
634	11.0168
635	11.2454
636	10.7286
637	10.9363
638	11.0938
639	11.0017
640	10.6834
641	11.1583
642	11.0905
643	11.3752
644	11.0360
645	11.0980
646	10.9196
647	11.1156
648	10.7739
649	10.9012
650	10.8367
651	10.8853
652	10.6399
653	10.5276
654	10.2588
655	10.1240
656	10.4665
657	10.5394
658	10.6482
659	10.0067
660	10.3936
661	9.9506
662	10.3509
663	9.9531
664	10.1884
665	9.8677
666	9.6667
667	10.0519
668	10.2906
669	9.9313
670	10.3216
671	9.9791
672	9.9799
673	9.4765
674	10.0050
675	10.0720
676	10.1625
677	10.4506
678	9.8409
679	9.7194
680	9.6240
681	9.4171
682	9.6114
683	9.4573
684	9.0553
685	9.7580
686	9.4472
687	9.4606
688	9.5318
689	9.4489
690	9.8409
691	9.4648
692	9.4095
693	9.3476
694	9.1750
695	8.9732
696	9.5059
697	8.9841
698	9.2697
699	9.3032
700	8.7303
701	9.0092
702	9.1901
703	8.8861
704	9.6508
705	8.9464
706	9.4531
707	9.4020
708	9.3250
709	9.5235
710	9.2127
711	8.9782
712	9.1776
713	8.8786
714	8.6625
715	8.5905
716	8.8752
717	8.8183
718	9.2044
719	9.0536
720	9.0611
721	9.3911
722	9.5494
723	8.8987
724	9.2513
725	8.9313
726	9.0092
727	8.8995
728	9.2822
729	8.9908
730	9.3886
731	9.1139
732	9.1650
733	9.2797
734	9.2647
735	9.4171
736	8.8995
737	9.1424
738	9.0486
739	8.9338
740	8.8484
741	9.2228
742	9.3367
743	9.2111
744	9.2655
745	8.9422
746	9.1432
747	9.0829
748	9.4774
749	9.3208
750	9.1843
751	9.6005
752	9.5201
753	9.1625
754	9.2839
755	8.6424
756	9.2412
757	9.2102
758	9.0276
759	9.0444
760	8.4858
761	8.5712
762	8.6608
763	8.7194
764	8.6482
765	8.7060
766	8.8936
767	8.7797
768	8.6382
769	8.8693
770	8.8936
771	8.7261
772	8.6859
773	8.3668
774	8.3911
775	8.4489
776	8.1776
777	8.5385
778	8.5678
779	8.2948
780	8.6240
781	8.3585
782	8.8040
783	8.4037
784	8.6977
785	8.1918
786	7.9087
787	7.9782
788	8.2094
789	8.2722
790	8.3375
791	8.1365
792	7.9347
793	8.2672
794	7.9941
795	7.7956
796	7.7437
797	8.2504
798	8.0804
799	7.7069
800	8.1315
801	8.0628
802	7.8693
803	8.0771
804	8.0050
805	8.3333
806	7.7353
807	7.9564
808	7.7337
809	7.6013
810	7.5168
811	7.8518
812	7.9640
813	7.8283
814	7.7697
815	8.0720
816	7.4414
817	7.8744
818	7.5544
819	7.7412
820	7.7613
821	7.8384
822	7.5787
823	7.5419
824	7.8275
825	7.6792
826	7.5318
827	7.8183
828	7.5963
829	7.7471
830	7.2471
831	7.6977
832	7.2973
833	7.4380
834	7.4188
835	7.0511
836	7.4003
837	7.1843
838	7.3308
839	7.2990
840	7.2370
841	7.0628
842	7.2605
843	7.1784
844	7.2797
845	7.5218
846	7.5042
847	7.1332
848	7.4397
849	7.1415
850	6.9003
851	7.1834
852	7.5134
853	7.2864
854	7.2982
855	7.1910
856	7.3375
857	7.3911
858	7.5218
859	7.5000
860	7.6064
861	7.4104
862	7.3384
863	7.2069
864	7.0595
865	7.1985
866	7.0394
867	6.9782
868	6.8987
869	7.0720
870	6.9707
871	6.9405
872	7.2655
873	7.2605
874	6.9531
875	7.3794
876	6.7772
877	6.8057
878	6.9615
879	7.0285
880	6.8677
881	7.3199
882	6.9322
883	7.0879
884	6.3501
885	6.8534
886	6.9213
887	6.3308
888	6.4765
889	6.8819
890	6.6064
891	7.1750
892	6.8065
893	6.9966
894	6.6792
895	6.5997
896	6.6122
897	6.4858
898	6.8601
899	6.3375
900	6.4188
901	6.6851
902	6.7270
903	6.7429
904	6.7496
905	6.3568
906	6.4874
907	6.3853
908	6.2781
909	6.0829
910	6.0142
911	6.0276
912	6.0327
913	6.3032
914	6.3802
915	6.5075
916	6.3057
917	6.1801
918	6.2446
919	5.8233
920	5.8384
921	6.1583
922	6.0637
923	5.6759
924	5.5000
925	5.9598
926	5.7119
927	5.5343
928	5.8576
929	5.7923
930	5.6382
931	5.8920
932	5.8836
933	5.5921
934	5.0034
935	5.4874
936	5.8116
937	5.3141
938	5.6206
939	5.5427
940	5.3769
941	5.4288
942	5.7630
943	5.5226
944	5.0603
945	4.6575
946	5.2730
947	4.9816
948	5.1173
949	4.9916
950	5.1985
951	4.9070
952	5.1181
953	5.0687
954	5.4807
955	4.7395
956	4.8652
957	4.6365
958	4.1516
959	3.7672
960	4.2119
961	4.3652
