# Supplementary material for: Bicoid gradient formation mechanism and dynamics revealed by protein lifetime analysis
Source: Mol Syst Biol. 2018 Sep 4;14(9):e8355. doi: 10.15252/msb.20188355 (PMC6121778; doi:10.15252/msb.20188355)
Supplement: Supplementary file 7 — Source Data for Figure 5 [file MSB-14-e8355-s006.zip › figure5-data/quantification/Values_emb03_r_t42.txt]

0	75.3660
1	76.5796
2	78.3618
3	79.2320
4	78.9623
5	80.4372
6	78.9271
7	79.3124
8	78.4807
9	78.2688
10	76.2521
11	77.0017
12	76.6315
13	74.9037
14	77.7864
15	78.9791
16	79.2973
17	78.6893
18	79.0787
19	79.2655
20	80.5687
21	81.2730
22	82.8995
23	84.4657
24	82.9389
25	82.9338
26	82.6667
27	84.4472
28	86.2119
29	85.4799
30	84.9640
31	85.7982
32	85.1541
33	83.5745
34	83.8727
35	81.4230
36	80.8191
37	79.3526
38	81.0997
39	81.5109
40	81.8886
41	81.3802
42	81.1332
43	81.3074
44	79.5972
45	79.8107
46	77.0745
47	76.4673
48	74.4322
49	72.5846
50	72.8208
51	73.1809
52	72.5218
53	71.8459
54	70.6449
55	70.2094
56	70.0963
57	69.7755
58	68.6725
59	68.0419
60	68.1524
61	67.7353
62	65.3023
63	65.4724
64	65.8065
65	66.5829
66	66.6482
67	67.0226
68	66.5343
69	67.4129
70	66.1675
71	64.8090
72	64.3861
73	62.5611
74	63.3166
75	63.4012
76	62.8819
77	62.2563
78	62.9464
79	63.1382
80	63.5804
81	64.8007
82	65.5184
83	65.9883
84	64.0117
85	63.8987
86	63.0436
87	62.6290
88	62.5896
89	62.0402
90	60.8551
91	60.4841
92	61.0645
93	60.1047
94	61.0913
95	60.0913
96	60.4363
97	61.3283
98	61.9958
99	60.9908
100	61.3961
101	61.7487
102	62.2102
103	61.9464
104	62.9188
105	63.5854
106	63.4581
107	63.4615
108	62.2111
109	62.7982
110	61.5670
111	60.1265
112	59.7454
113	58.0385
114	56.1415
115	56.6055
116	56.7856
117	55.9891
118	55.5787
119	55.2705
120	55.2370
121	55.2420
122	54.3719
123	54.6876
124	53.0670
125	55.0569
126	54.8375
127	54.3409
128	54.9137
129	55.3693
130	55.7554
131	55.2186
132	56.7362
133	55.9698
134	56.5988
135	56.4724
136	56.6139
137	56.4632
138	56.8400
139	56.2764
140	56.6742
141	56.8853
142	56.2044
143	55.3677
144	55.6910
145	56.1683
146	56.2956
147	56.3827
148	57.4497
149	56.5645
150	56.0184
151	55.6307
152	55.3283
153	54.4070
154	54.1575
155	53.9807
156	53.4456
157	52.3384
158	52.4238
159	51.3693
160	51.2077
161	50.1709
162	51.7320
163	51.8132
164	51.9916
165	52.1851
166	52.3961
167	52.3291
168	52.1357
169	52.7404
170	52.6549
171	52.9028
172	52.0536
173	51.4238
174	50.5704
175	49.1256
176	49.2044
177	49.1206
178	48.3476
179	47.9816
180	49.2772
181	49.6214
182	48.9422
183	48.5360
184	47.6591
185	47.5293
186	46.4414
187	47.3894
188	46.6415
189	46.9899
190	46.7404
191	47.1725
192	47.8618
193	48.0368
194	48.1415
195	47.8074
196	48.1248
197	47.7312
198	46.6198
199	46.5436
200	45.9849
201	46.4322
202	46.4146
203	47.4766
204	46.6960
205	47.5578
206	47.3107
207	46.7211
208	46.9782
209	47.1876
210	46.7529
211	46.1482
212	45.7462
213	44.7018
214	45.6591
215	45.9296
216	45.3752
217	45.9523
218	45.9238
219	46.4891
220	46.7094
221	46.7839
222	46.8149
223	46.7580
224	46.3827
225	46.1675
226	46.0209
227	45.5059
228	45.9975
229	45.8518
230	46.8786
231	45.9623
232	47.2998
233	46.4238
234	47.0260
235	46.9095
236	45.5126
237	45.6164
238	45.3618
239	45.2312
240	44.7889
241	44.9389
242	45.1156
243	44.9229
244	45.6206
245	45.3300
246	45.7353
247	45.3099
248	45.4280
249	44.0511
250	44.6415
251	44.3970
252	44.1692
253	43.3920
254	43.5067
255	43.5611
256	43.8300
257	43.6943
258	43.7270
259	43.6181
260	43.8626
261	43.4238
262	42.9933
263	43.0410
264	42.8082
265	43.3409
266	42.2755
267	42.0092
268	41.8819
269	42.6240
270	41.4355
271	41.9615
272	42.3760
273	41.3618
274	41.8250
275	40.9146
276	40.0846
277	39.9263
278	40.6658
279	40.4598
280	40.5787
281	39.3920
282	39.1114
283	39.1139
284	39.0469
285	38.9615
286	38.6139
287	38.1089
288	37.0921
289	36.7906
290	36.1365
291	36.1901
292	36.0645
293	35.5678
294	35.2655
295	34.9531
296	34.7496
297	34.7898
298	35.3283
299	34.8074
300	34.4632
301	34.4958
302	35.0025
303	34.9858
304	35.3023
305	35.7178
306	35.1901
307	34.6181
308	34.0779
309	33.7496
310	33.8836
311	32.3333
312	32.9707
313	32.4003
314	31.7203
315	31.7588
316	31.3384
317	31.5302
318	31.1039
319	31.2755
320	31.3241
321	31.0670
322	31.2044
323	31.1549
324	31.2253
325	30.8224
326	30.1884
327	29.1767
328	29.2487
329	28.2889
330	28.8032
331	29.1482
332	27.9280
333	28.5469
334	27.5586
335	27.9087
336	28.0888
337	27.7797
338	27.1692
339	27.8241
340	27.4280
341	27.5645
342	27.5997
343	28.3116
344	27.2370
345	27.4564
346	27.2178
347	26.9422
348	27.5151
349	27.1868
350	27.9146
351	28.4204
352	28.3827
353	28.2429
354	28.1608
355	28.7228
356	28.5134
357	28.6667
358	28.4707
359	28.4045
360	28.3216
361	28.7312
362	28.9657
363	28.8409
364	28.6683
365	29.6131
366	29.3409
367	29.7789
368	29.5452
369	29.8727
370	30.0352
371	29.2956
372	28.8777
373	28.8099
374	28.9020
375	28.4874
376	29.1767
377	28.9556
378	28.8685
379	28.9196
380	29.4539
381	29.0988
382	28.5176
383	28.3886
384	28.1399
385	27.9288
386	28.2571
387	27.6776
388	27.3183
389	27.0000
390	26.7814
391	27.1977
392	26.6935
393	26.2898
394	26.5486
395	26.0025
396	24.8283
397	24.9280
398	25.4573
399	24.2755
400	23.4648
401	23.8333
402	23.4908
403	22.5444
404	23.5075
405	23.3769
406	23.6717
407	23.7797
408	24.1323
409	23.9782
410	24.1834
411	24.2755
412	24.0662
413	24.5762
414	24.0067
415	23.5536
416	24.0318
417	24.1164
418	24.9665
419	24.7873
420	25.3710
421	25.2312
422	25.7990
423	25.3342
424	25.5243
425	24.9673
426	25.2655
427	24.9824
428	23.8459
429	24.3392
430	23.5829
431	22.9958
432	22.6876
433	22.9782
434	22.5846
435	22.7454
436	22.5117
437	22.6407
438	23.2337
439	22.3040
440	22.2806
441	22.0997
442	21.8710
443	21.3183
444	21.5109
445	21.3760
446	20.7119
447	20.6650
448	20.5486
449	20.1633
450	20.0628
451	20.2111
452	20.3970
453	20.3610
454	20.0444
455	20.3501
456	20.0519
457	20.3961
458	20.2596
459	19.4849
460	19.5352
461	19.6960
462	18.9246
463	19.4263
464	18.6332
465	19.6164
466	18.3961
467	18.8157
468	18.9464
469	18.5285
470	18.9129
471	18.3132
472	18.6868
473	18.2546
474	19.6524
475	19.3802
476	18.7915
477	18.3945
478	18.9581
479	18.7169
480	18.3509
481	18.2864
482	17.8844
483	18.4472
484	17.7739
485	18.0193
486	17.9791
487	17.9079
488	18.3626
489	17.6399
490	17.5938
491	17.4539
492	17.8752
493	17.2831
494	17.1583
495	17.7186
496	17.3015
497	17.4497
498	17.4724
499	17.3065
500	17.7161
501	16.9606
502	16.5620
503	16.2873
504	16.7085
505	16.8174
506	16.9196
507	17.2755
508	17.3065
509	17.6432
510	17.6683
511	17.4690
512	17.8451
513	17.8325
514	17.7931
515	17.9171
516	17.4640
517	17.4456
518	17.7931
519	17.1156
520	16.8325
521	17.2111
522	16.5846
523	16.2688
524	16.4799
525	16.1943
526	16.5687
527	16.1801
528	16.1382
529	16.1750
530	17.4146
531	16.2060
532	16.2471
533	16.4196
534	16.2085
535	15.9765
536	15.4866
537	15.9070
538	15.6826
539	15.1198
540	15.1993
541	14.7454
542	14.5561
543	14.4891
544	14.1533
545	13.9673
546	13.6466
547	13.7672
548	13.6985
549	14.2881
550	13.8099
551	13.6055
552	13.5603
553	13.2203
554	13.2487
555	12.9891
556	13.3417
557	13.0519
558	13.0302
559	13.1968
560	13.1558
561	13.5678
562	13.5151
563	13.9816
564	13.6650
565	13.4322
566	13.7889
567	13.4129
568	13.3057
569	13.5050
570	12.7596
571	12.2931
572	12.4313
573	12.2730
574	12.6566
575	12.4028
576	12.4112
577	12.2069
578	12.1809
579	11.9104
580	11.9137
581	12.0955
582	11.9489
583	11.7605
584	11.9171
585	11.9229
586	11.8593
587	11.8141
588	11.6139
589	11.6943
590	11.9338
591	11.0997
592	11.4615
593	11.1960
594	11.2387
595	11.4062
596	11.3241
597	11.6633
598	11.3342
599	11.4456
600	11.7973
601	10.9062
602	10.9045
603	10.8107
604	10.7077
605	10.7789
606	11.1240
607	10.6600
608	11.0410
609	10.9581
610	11.0670
611	11.0544
612	11.0955
613	11.4464
614	11.9280
615	12.2454
616	11.5310
617	11.8082
618	11.8685
619	11.5963
620	11.9983
621	12.0276
622	11.8325
623	11.8677
624	11.9322
625	11.3760
626	11.4648
627	11.4598
628	11.4539
629	10.9305
630	11.4791
631	11.7613
632	11.2906
633	11.8652
634	11.7705
635	11.8626
636	11.7931
637	11.7094
638	11.8149
639	11.9355
640	11.4832
641	11.7194
642	11.6759
643	11.4062
644	11.6131
645	10.9271
646	11.4883
647	11.6181
648	11.3518
649	11.3769
650	11.7203
651	11.2889
652	11.4992
653	11.4238
654	11.1415
655	11.1508
656	11.3191
657	11.2136
658	11.4548
659	11.1642
660	11.2889
661	11.1591
662	11.3894
663	11.0888
664	11.0637
665	10.8836
666	10.6348
667	11.1491
668	11.1449
669	11.1792
670	10.9296
671	11.2504
672	11.0343
673	10.7580
674	10.6508
675	10.1198
676	10.5159
677	11.0126
678	10.6951
679	11.1097
680	10.2387
681	10.3074
682	10.4698
683	10.2806
684	9.9950
685	10.0863
686	10.6030
687	10.0360
688	9.6943
689	9.7621
690	9.9489
691	9.5410
692	9.9598
693	10.0779
694	9.7261
695	9.5184
696	10.0486
697	9.5871
698	9.3861
699	9.4581
700	9.4380
701	9.9464
702	9.6918
703	9.6776
704	9.4900
705	9.2320
706	9.9791
707	9.8987
708	9.8794
709	9.7337
710	10.0461
711	9.7119
712	9.7035
713	9.1826
714	9.2278
715	9.4087
716	9.1348
717	9.1876
718	9.1064
719	9.1089
720	9.5276
721	9.3760
722	9.7261
723	9.4581
724	9.5134
725	9.3074
726	9.5712
727	9.3116
728	9.7152
729	9.0586
730	9.4196
731	9.2848
732	9.3735
733	9.5905
734	9.8677
735	9.9665
736	9.4070
737	9.3894
738	9.8534
739	9.6173
740	9.4631
741	9.3911
742	9.3551
743	9.0276
744	9.4255
745	9.1692
746	9.4062
747	9.8434
748	10.0796
749	9.5729
750	9.8802
751	9.9221
752	9.8886
753	9.9481
754	9.7094
755	9.1055
756	9.3610
757	9.2027
758	9.8082
759	9.5913
760	9.2747
761	9.2437
762	9.3199
763	9.5988
764	9.5637
765	9.5687
766	9.4330
767	9.1960
768	8.9456
769	8.7186
770	9.0377
771	9.1977
772	8.8760
773	9.2479
774	8.9824
775	9.3015
776	9.4472
777	9.1583
778	9.3769
779	9.0100
780	9.1926
781	8.8635
782	9.1265
783	9.1390
784	8.7680
785	8.4112
786	8.4322
787	8.4238
788	8.8065
789	8.8836
790	9.0628
791	9.0117
792	8.8074
793	9.0369
794	8.9774
795	8.7044
796	8.8065
797	8.9054
798	8.9330
799	8.5695
800	9.0486
801	8.4162
802	8.7546
803	8.7345
804	8.5854
805	8.9330
806	8.8015
807	8.6583
808	8.5293
809	8.5997
810	8.7236
811	8.9866
812	8.9271
813	8.4715
814	8.7303
815	8.3266
816	8.2295
817	8.4171
818	8.4054
819	8.1575
820	8.4296
821	8.4900
822	8.6173
823	8.2010
824	8.3417
825	8.6390
826	8.3526
827	8.5972
828	8.6575
829	8.9045
830	8.7571
831	8.6407
832	8.6332
833	8.3367
834	8.3082
835	8.3049
836	8.3258
837	8.5544
838	8.4129
839	8.0570
840	8.1566
841	8.4296
842	8.7647
843	8.8275
844	8.1189
845	8.8434
846	8.3802
847	8.2998
848	8.3861
849	8.1290
850	8.2915
851	8.3233
852	8.9330
853	8.5678
854	8.5704
855	8.6993
856	8.6591
857	8.2069
858	8.5042
859	8.7487
860	8.8049
861	8.9992
862	9.2320
863	8.9263
864	8.9740
865	9.1248
866	8.9791
867	8.9305
868	9.1399
869	9.0511
870	8.7002
871	8.8174
872	9.2211
873	9.0519
874	8.7764
875	9.0159
876	9.1240
877	9.1248
878	9.0519
879	9.5067
880	8.9062
881	9.4296
882	9.0528
883	8.9238
884	8.4648
885	8.6876
886	8.3702
887	8.2982
888	8.5511
889	8.5905
890	8.0343
891	8.2596
892	8.3233
893	8.5519
894	7.6206
895	7.9137
896	7.8551
897	8.0955
898	7.9012
899	7.2864
900	7.3727
901	7.8451
902	7.7487
903	7.4489
904	7.2789
905	7.2772
906	7.0838
907	6.9221
908	6.7940
909	7.2194
910	7.0268
911	6.6918
912	7.2395
913	7.3241
914	7.2956
915	6.8936
916	7.0025
917	6.9916
918	6.6223
919	6.3040
920	6.5327
921	6.2471
922	5.9146
923	6.3291
924	6.0067
925	6.2680
926	5.9573
927	6.0603
928	6.1474
929	6.0729
930	6.1801
931	5.6047
932	6.0084
933	5.3953
934	5.2588
935	5.4732
936	5.4087
937	5.0938
938	4.9740
939	5.4154
940	5.1273
941	4.8995
942	5.3166
943	5.0101
944	5.0084
945	4.3291
946	4.7772
947	4.7764
948	4.4782
949	4.8308
950	4.6868
951	4.1549
952	4.5838
953	4.6826
954	4.4841
955	4.3032
956	4.3861
957	4.3719
958	4.5796
959	3.7839
960	4.1851
961	4.5369
