# Supplementary material for: Bicoid gradient formation mechanism and dynamics revealed by protein lifetime analysis
Source: Mol Syst Biol. 2018 Sep 4;14(9):e8355. doi: 10.15252/msb.20188355 (PMC6121778; doi:10.15252/msb.20188355)
Supplement: Supplementary file 8 — Source Data for Figure 6 [file MSB-14-e8355-s007.zip]

Archive with 287 entries (283 files):
- figure6-data_wo-images/
- figure6-data_wo-images/.DS_Store
- figure6-data_wo-images/Data_description-no_images.txt
- figure6-data_wo-images/quantification/
- figure6-data_wo-images/quantification/Values_emb01_g_t00.txt
- figure6-data_wo-images/quantification/Values_emb01_g_t01.txt
- figure6-data_wo-images/quantification/Values_emb01_g_t02.txt
- figure6-data_wo-images/quantification/Values_emb01_g_t03.txt
- figure6-data_wo-images/quantification/Values_emb01_g_t04.txt
- figure6-data_wo-images/quantification/Values_emb01_g_t05.txt
- figure6-data_wo-images/quantification/Values_emb01_g_t06.txt
- figure6-data_wo-images/quantification/Values_emb01_g_t07.txt
- figure6-data_wo-images/quantification/Values_emb01_g_t08.txt
- figure6-data_wo-images/quantification/Values_emb01_g_t09.txt
- figure6-data_wo-images/quantification/Values_emb01_g_t10.txt
- figure6-data_wo-images/quantification/Values_emb01_g_t11.txt
- figure6-data_wo-images/quantification/Values_emb01_g_t12.txt
- figure6-data_wo-images/quantification/Values_emb01_g_t13.txt
- figure6-data_wo-images/quantification/Values_emb01_g_t14.txt
- figure6-data_wo-images/quantification/Values_emb01_g_t15.txt
- figure6-data_wo-images/quantification/Values_emb01_g_t16.txt
- figure6-data_wo-images/quantification/Values_emb01_g_t17.txt
- figure6-data_wo-images/quantification/Values_emb01_g_t18.txt
- figure6-data_wo-images/quantification/Values_emb01_g_t19.txt
- figure6-data_wo-images/quantification/Values_emb01_g_t20.txt
- figure6-data_wo-images/quantification/Values_emb01_g_t21.txt
- figure6-data_wo-images/quantification/Values_emb01_g_t22.txt
- figure6-data_wo-images/quantification/Values_emb01_g_t23.txt
- figure6-data_wo-images/quantification/Values_emb01_g_t24.txt
- figure6-data_wo-images/quantification/Values_emb01_g_t25.txt
- figure6-data_wo-images/quantification/Values_emb01_g_t26.txt
- figure6-data_wo-images/quantification/Values_emb01_g_t27.txt
- figure6-data_wo-images/quantification/Values_emb01_g_t28.txt
- figure6-data_wo-images/quantification/Values_emb01_g_t29.txt
- figure6-data_wo-images/quantification/Values_emb01_r_t00.txt
- figure6-data_wo-images/quantification/Values_emb01_r_t01.txt
- figure6-data_wo-images/quantification/Values_emb01_r_t02.txt
- figure6-data_wo-images/quantification/Values_emb01_r_t03.txt
- figure6-data_wo-images/quantification/Values_emb01_r_t04.txt
- figure6-data_wo-images/quantification/Values_emb01_r_t05.txt
- figure6-data_wo-images/quantification/Values_emb01_r_t06.txt
- figure6-data_wo-images/quantification/Values_emb01_r_t07.txt
- figure6-data_wo-images/quantification/Values_emb01_r_t08.txt
- figure6-data_wo-images/quantification/Values_emb01_r_t09.txt
- figure6-data_wo-images/quantification/Values_emb01_r_t10.txt
- figure6-data_wo-images/quantification/Values_emb01_r_t11.txt
- figure6-data_wo-images/quantification/Values_emb01_r_t12.txt
- figure6-data_wo-images/quantification/Values_emb01_r_t13.txt
- figure6-data_wo-images/quantification/Values_emb01_r_t14.txt
- figure6-data_wo-images/quantification/Values_emb01_r_t15.txt
- figure6-data_wo-images/quantification/Values_emb01_r_t16.txt
- figure6-data_wo-images/quantification/Values_emb01_r_t17.txt
- figure6-data_wo-images/quantification/Values_emb01_r_t18.txt
- figure6-data_wo-images/quantification/Values_emb01_r_t19.txt
- figure6-data_wo-images/quantification/Values_emb01_r_t20.txt
- figure6-data_wo-images/quantification/Values_emb01_r_t21.txt
- figure6-data_wo-images/quantification/Values_emb01_r_t22.txt
- figure6-data_wo-images/quantification/Values_emb01_r_t23.txt
- figure6-data_wo-images/quantification/Values_emb01_r_t24.txt
- figure6-data_wo-images/quantification/Values_emb01_r_t25.txt
- figure6-data_wo-images/quantification/Values_emb01_r_t26.txt
- figure6-data_wo-images/quantification/Values_emb01_r_t27.txt
- figure6-data_wo-images/quantification/Values_emb01_r_t28.txt
- figure6-data_wo-images/quantification/Values_emb03_g_t08.txt
- figure6-data_wo-images/quantification/Values_emb03_g_t09.txt
- figure6-data_wo-images/quantification/Values_emb03_g_t10.txt
- figure6-data_wo-images/quantification/Values_emb03_g_t11.txt
- figure6-data_wo-images/quantification/Values_emb03_g_t12.txt
- figure6-data_wo-images/quantification/Values_emb03_g_t13.txt
- figure6-data_wo-images/quantification/Values_emb03_g_t14.txt
- figure6-data_wo-images/quantification/Values_emb03_g_t15.txt
- figure6-data_wo-images/quantification/Values_emb03_g_t16.txt
- figure6-data_wo-images/quantification/Values_emb03_g_t17.txt
- figure6-data_wo-images/quantification/Values_emb03_g_t18.txt
- figure6-data_wo-images/quantification/Values_emb03_g_t19.txt
- figure6-data_wo-images/quantification/Values_emb03_g_t20.txt
- figure6-data_wo-images/quantification/Values_emb03_g_t21.txt
- figure6-data_wo-images/quantification/Values_emb03_g_t22.txt
- figure6-data_wo-images/quantification/Values_emb03_g_t23.txt
- figure6-data_wo-images/quantification/Values_emb03_g_t24.txt
- figure6-data_wo-images/quantification/Values_emb03_g_t25.txt
- figure6-data_wo-images/quantification/Values_emb03_g_t26.txt
- figure6-data_wo-images/quantification/Values_emb03_g_t27.txt
- figure6-data_wo-images/quantification/Values_emb03_g_t28.txt
- figure6-data_wo-images/quantification/Values_emb03_g_t29.txt
- figure6-data_wo-images/quantification/Values_emb03_g_t30.txt
- figure6-data_wo-images/quantification/Values_emb03_g_t31.txt
- figure6-data_wo-images/quantification/Values_emb03_g_t32.txt
- figure6-data_wo-images/quantification/Values_emb03_g_t33.txt
- figure6-data_wo-images/quantification/Values_emb03_g_t34.txt
- figure6-data_wo-images/quantification/Values_emb03_g_t35.txt
- figure6-data_wo-images/quantification/Values_emb03_g_t36.txt
- figure6-data_wo-images/quantification/Values_emb03_g_t37.txt
- figure6-data_wo-images/quantification/Values_emb03_g_t38.txt
- figure6-data_wo-images/quantification/Values_emb03_g_t39.txt
- figure6-data_wo-images/quantification/Values_emb03_g_t40.txt
- figure6-data_wo-images/quantification/Values_emb03_g_t41.txt
- figure6-data_wo-images/quantification/Values_emb03_g_t42.txt
- figure6-data_wo-images/quantification/Values_emb03_g_t43.txt
- figure6-data_wo-images/quantification/Values_emb03_g_t44.txt
- figure6-data_wo-images/quantification/Values_emb03_r_t08.txt
- figure6-data_wo-images/quantification/Values_emb03_r_t09.txt
- figure6-data_wo-images/quantification/Values_emb03_r_t10.txt
- figure6-data_wo-images/quantification/Values_emb03_r_t11.txt
- figure6-data_wo-images/quantification/Values_emb03_r_t12.txt
- figure6-data_wo-images/quantification/Values_emb03_r_t13.txt
- figure6-data_wo-images/quantification/Values_emb03_r_t14.txt
- figure6-data_wo-images/quantification/Values_emb03_r_t15.txt
- figure6-data_wo-images/quantification/Values_emb03_r_t16.txt
- figure6-data_wo-images/quantification/Values_emb03_r_t17.txt
- figure6-data_wo-images/quantification/Values_emb03_r_t18.txt
- figure6-data_wo-images/quantification/Values_emb03_r_t19.txt
- figure6-data_wo-images/quantification/Values_emb03_r_t20.txt
- figure6-data_wo-images/quantification/Values_emb03_r_t21.txt
- figure6-data_wo-images/quantification/Values_emb03_r_t22.txt
- figure6-data_wo-images/quantification/Values_emb03_r_t23.txt
- figure6-data_wo-images/quantification/Values_emb03_r_t24.txt
- figure6-data_wo-images/quantification/Values_emb03_r_t25.txt
- figure6-data_wo-images/quantification/Values_emb03_r_t26.txt
- figure6-data_wo-images/quantification/Values_emb03_r_t27.txt
- figure6-data_wo-images/quantification/Values_emb03_r_t28.txt
- figure6-data_wo-images/quantification/Values_emb03_r_t29.txt
- figure6-data_wo-images/quantification/Values_emb03_r_t30.txt
- figure6-data_wo-images/quantification/Values_emb03_r_t31.txt
- figure6-data_wo-images/quantification/Values_emb03_r_t32.txt
- figure6-data_wo-images/quantification/Values_emb03_r_t33.txt
- figure6-data_wo-images/quantification/Values_emb03_r_t34.txt
- figure6-data_wo-images/quantification/Values_emb03_r_t35.txt
- figure6-data_wo-images/quantification/Values_emb03_r_t36.txt
- figure6-data_wo-images/quantification/Values_emb03_r_t37.txt
- figure6-data_wo-images/quantification/Values_emb03_r_t38.txt
- figure6-data_wo-images/quantification/Values_emb03_r_t39.txt
- figure6-data_wo-images/quantification/Values_emb03_r_t40.txt
- figure6-data_wo-images/quantification/Values_emb03_r_t41.txt
- figure6-data_wo-images/quantification/Values_emb03_r_t42.txt
- figure6-data_wo-images/quantification/Values_emb04_g_t00.txt
- figure6-data_wo-images/quantification/Values_emb04_g_t01.txt
- figure6-data_wo-images/quantification/Values_emb04_g_t02.txt
- figure6-data_wo-images/quantification/Values_emb04_g_t03.txt
- figure6-data_wo-images/quantification/Values_emb04_g_t04.txt
- figure6-data_wo-images/quantification/Values_emb04_g_t05.txt
- figure6-data_wo-images/quantification/Values_emb04_g_t06.txt
- figure6-data_wo-images/quantification/Values_emb04_g_t07.txt
- figure6-data_wo-images/quantification/Values_emb04_g_t08.txt
- figure6-data_wo-images/quantification/Values_emb04_g_t09.txt
- figure6-data_wo-images/quantification/Values_emb04_g_t10.txt
- figure6-data_wo-images/quantification/Values_emb04_g_t11.txt
- figure6-data_wo-images/quantification/Values_emb04_g_t12.txt
- figure6-data_wo-images/quantification/Values_emb04_g_t13.txt
- figure6-data_wo-images/quantification/Values_emb04_g_t14.txt
- figure6-data_wo-images/quantification/Values_emb04_g_t15.txt
- figure6-data_wo-images/quantification/Values_emb04_g_t16.txt
- figure6-data_wo-images/quantification/Values_emb04_g_t17.txt
- figure6-data_wo-images/quantification/Values_emb04_g_t18.txt
- figure6-data_wo-images/quantification/Values_emb04_g_t19.txt
- figure6-data_wo-images/quantification/Values_emb04_g_t20.txt
- figure6-data_wo-images/quantification/Values_emb04_g_t21.txt
- figure6-data_wo-images/quantification/Values_emb04_g_t22.txt
- figure6-data_wo-images/quantification/Values_emb04_g_t23.txt
- figure6-data_wo-images/quantification/Values_emb04_g_t24.txt
- figure6-data_wo-images/quantification/Values_emb04_g_t25.txt
- figure6-data_wo-images/quantification/Values_emb04_g_t26.txt
- figure6-data_wo-images/quantification/Values_emb04_g_t27.txt
- figure6-data_wo-images/quantification/Values_emb04_g_t28.txt
- figure6-data_wo-images/quantification/Values_emb04_g_t29.txt
- figure6-data_wo-images/quantification/Values_emb04_g_t30.txt
- figure6-data_wo-images/quantification/Values_emb04_g_t31.txt
- figure6-data_wo-images/quantification/Values_emb04_g_t32.txt
- figure6-data_wo-images/quantification/Values_emb04_g_t33.txt
- figure6-data_wo-images/quantification/Values_emb04_g_t34.txt
- figure6-data_wo-images/quantification/Values_emb04_g_t35.txt
- figure6-data_wo-images/quantification/Values_emb04_r_t00.txt
- figure6-data_wo-images/quantification/Values_emb04_r_t01.txt
- figure6-data_wo-images/quantification/Values_emb04_r_t02.txt
- figure6-data_wo-images/quantification/Values_emb04_r_t03.txt
- figure6-data_wo-images/quantification/Values_emb04_r_t04.txt
- figure6-data_wo-images/quantification/Values_emb04_r_t05.txt
- figure6-data_wo-images/quantification/Values_emb04_r_t06.txt
- figure6-data_wo-images/quantification/Values_emb04_r_t07.txt
- figure6-data_wo-images/quantification/Values_emb04_r_t08.txt
- figure6-data_wo-images/quantification/Values_emb04_r_t09.txt
- figure6-data_wo-images/quantification/Values_emb04_r_t10.txt
- figure6-data_wo-images/quantification/Values_emb04_r_t11.txt
- figure6-data_wo-images/quantification/Values_emb04_r_t12.txt
- figure6-data_wo-images/quantification/Values_emb04_r_t13.txt
- figure6-data_wo-images/quantification/Values_emb04_r_t14.txt
- figure6-data_wo-images/quantification/Values_emb04_r_t15.txt
- figure6-data_wo-images/quantification/Values_emb04_r_t16.txt
- figure6-data_wo-images/quantification/Values_emb04_r_t17.txt
- figure6-data_wo-images/quantification/Values_emb04_r_t18.txt
- figure6-data_wo-images/quantification/Values_emb04_r_t19.txt
- figure6-data_wo-images/quantification/Values_emb04_r_t20.txt
- figure6-data_wo-images/quantification/Values_emb04_r_t21.txt
- figure6-data_wo-images/quantification/Values_emb04_r_t22.txt
- figure6-data_wo-images/quantification/Values_emb04_r_t23.txt
- figure6-data_wo-images/quantification/Values_emb04_r_t24.txt
- figure6-data_wo-images/quantification/Values_emb04_r_t25.txt
- figure6-data_wo-images/quantification/Values_emb04_r_t26.txt
- figure6-data_wo-images/quantification/Values_emb04_r_t27.txt
- figure6-data_wo-images/quantification/Values_emb04_r_t28.txt
- figure6-data_wo-images/quantification/Values_emb04_r_t29.txt
- figure6-data_wo-images/quantification/Values_emb04_r_t30.txt
- figure6-data_wo-images/quantification/Values_emb04_r_t31.txt
- figure6-data_wo-images/quantification/Values_emb04_r_t32.txt
- figure6-data_wo-images/quantification/Values_emb04_r_t33.txt
- figure6-data_wo-images/quantification/Values_emb04_r_t34.txt
- figure6-data_wo-images/quantification/Values_emb04_r_t35.txt
- figure6-data_wo-images/quantification/Values_emb05_g_t05.txt
- figure6-data_wo-images/quantification/Values_emb05_g_t06.txt
- figure6-data_wo-images/quantification/Values_emb05_g_t07.txt
- figure6-data_wo-images/quantification/Values_emb05_g_t08.txt
- figure6-data_wo-images/quantification/Values_emb05_g_t09.txt
- figure6-data_wo-images/quantification/Values_emb05_g_t10.txt
- figure6-data_wo-images/quantification/Values_emb05_g_t11.txt
- figure6-data_wo-images/quantification/Values_emb05_g_t12.txt
- figure6-data_wo-images/quantification/Values_emb05_g_t13.txt
- figure6-data_wo-images/quantification/Values_emb05_g_t14.txt
- figure6-data_wo-images/quantification/Values_emb05_g_t15.txt
- figure6-data_wo-images/quantification/Values_emb05_g_t16.txt
- figure6-data_wo-images/quantification/Values_emb05_g_t17.txt
- figure6-data_wo-images/quantification/Values_emb05_g_t18.txt
- figure6-data_wo-images/quantification/Values_emb05_g_t19.txt
- figure6-data_wo-images/quantification/Values_emb05_g_t20.txt
- figure6-data_wo-images/quantification/Values_emb05_g_t21.txt
- figure6-data_wo-images/quantification/Values_emb05_g_t22.txt
- figure6-data_wo-images/quantification/Values_emb05_g_t23.txt
- figure6-data_wo-images/quantification/Values_emb05_g_t24.txt
- figure6-data_wo-images/quantification/Values_emb05_g_t25.txt
- figure6-data_wo-images/quantification/Values_emb05_g_t26.txt
- figure6-data_wo-images/quantification/Values_emb05_g_t27.txt
- figure6-data_wo-images/quantification/Values_emb05_g_t28.txt
- figure6-data_wo-images/quantification/Values_emb05_g_t30.txt
- figure6-data_wo-images/quantification/Values_emb05_g_t31.txt
- figure6-data_wo-images/quantification/Values_emb05_g_t32.txt
- figure6-data_wo-images/quantification/Values_emb05_g_t33.txt
- figure6-data_wo-images/quantification/Values_emb05_g_t34.txt
- figure6-data_wo-images/quantification/Values_emb05_g_t35.txt
- figure6-data_wo-images/quantification/Values_emb05_g_t36.txt
- figure6-data_wo-images/quantification/Values_emb05_g_t37.txt
- figure6-data_wo-images/quantification/Values_emb05_g_t38.txt
- figure6-data_wo-images/quantification/Values_emb05_g_t39.txt
- figure6-data_wo-images/quantification/Values_emb05_g_t40.txt
- figure6-data_wo-images/quantification/Values_emb05_g_t41.txt
- figure6-data_wo-images/quantification/Values_emb05_g_t42.txt
- figure6-data_wo-images/quantification/Values_emb05_g_t43.txt
- figure6-data_wo-images/quantification/Values_emb05_r_t05.txt
- figure6-data_wo-images/quantification/Values_emb05_r_t06.txt
- figure6-data_wo-images/quantification/Values_emb05_r_t07.txt
- figure6-data_wo-images/quantification/Values_emb05_r_t08.txt
- figure6-data_wo-images/quantification/Values_emb05_r_t09.txt
- figure6-data_wo-images/quantification/Values_emb05_r_t10.txt
- figure6-data_wo-images/quantification/Values_emb05_r_t11.txt
- figure6-data_wo-images/quantification/Values_emb05_r_t12.txt
- figure6-data_wo-images/quantification/Values_emb05_r_t13.txt
- figure6-data_wo-images/quantification/Values_emb05_r_t14.txt
- figure6-data_wo-images/quantification/Values_emb05_r_t15.txt
- figure6-data_wo-images/quantification/Values_emb05_r_t16.txt
- figure6-data_wo-images/quantification/Values_emb05_r_t17.txt
- figure6-data_wo-images/quantification/Values_emb05_r_t18.txt
- figure6-data_wo-images/quantification/Values_emb05_r_t19.txt
- figure6-data_wo-images/quantification/Values_emb05_r_t20.txt
- figure6-data_wo-images/quantification/Values_emb05_r_t21.txt
- figure6-data_wo-images/quantification/Values_emb05_r_t22.txt
- figure6-data_wo-images/quantification/Values_emb05_r_t23.txt
- figure6-data_wo-images/quantification/Values_emb05_r_t24.txt
- figure6-data_wo-images/quantification/Values_emb05_r_t25.txt
- figure6-data_wo-images/quantification/Values_emb05_r_t26.txt
- figure6-data_wo-images/quantification/Values_emb05_r_t27.txt
- figure6-data_wo-images/quantification/Values_emb05_r_t28.txt
- figure6-data_wo-images/quantification/Values_emb05_r_t30.txt
- figure6-data_wo-images/quantification/Values_emb05_r_t31.txt
- figure6-data_wo-images/quantification/Values_emb05_r_t32.txt
- figure6-data_wo-images/quantification/Values_emb05_r_t33.txt
- figure6-data_wo-images/quantification/Values_emb05_r_t34.txt
- figure6-data_wo-images/quantification/Values_emb05_r_t35.txt
- figure6-data_wo-images/quantification/Values_emb05_r_t36.txt
- figure6-data_wo-images/quantification/Values_emb05_r_t37.txt
- figure6-data_wo-images/quantification/Values_emb05_r_t38.txt
- figure6-data_wo-images/quantification/Values_emb05_r_t39.txt
- figure6-data_wo-images/quantification/Values_emb05_r_t40.txt
- figure6-data_wo-images/quantification/Values_emb05_r_t41.txt
- figure6-data_wo-images/quantification/Values_emb05_r_t42.txt
- figure6-data_wo-images/quantification/Values_emb05_r_t43.txt
- __MACOSX/
- __MACOSX/figure6-data_wo-images/
- __MACOSX/figure6-data_wo-images/._.DS_Store
- __MACOSX/figure6-data_wo-images/._Data_description-no_images.txt
