# Supplementary material for: Bicoid gradient formation mechanism and dynamics revealed by protein lifetime analysis
Source: Mol Syst Biol. 2018 Sep 4;14(9):e8355. doi: 10.15252/msb.20188355 (PMC6121778; doi:10.15252/msb.20188355)
Supplement: Supplementary file 8 — Source Data for Figure 6 [file MSB-14-e8355-s007.zip › figure6-data_wo-images/Data_description-no_images.txt]

Data for Figure 6
---------------------

These are the quantifications of the images for Figure 6. The images files were too big to upload, but are available.

in the files,
_r_ or _g_ stand for red or green and correspond to the mCherrry or sfGFP images
_t... is the time frame

Embryo 2 was not used as it failed to gastrulate (this is a pre-stablish criteria, standard in the lab).
