# Supplementary material for: Bicoid gradient formation mechanism and dynamics revealed by protein lifetime analysis
Source: Mol Syst Biol. 2018 Sep 4;14(9):e8355. doi: 10.15252/msb.20188355 (PMC6121778; doi:10.15252/msb.20188355)
Supplement: Supplementary file 8 — Source Data for Figure 6 [file MSB-14-e8355-s007.zip › figure6-data_wo-images/quantification/Values_emb01_g_t00.txt]

0	147.2817
1	207.2633
2	213.1167
3	231.9500
4	233.7983
5	241.0517
6	256.0917
7	258.3650
8	254.5550
9	260.2367
10	267.7783
11	275.5167
12	292.7800
13	275.8883
14	282.5583
15	285.8983
16	293.0817
17	295.0767
18	305.1833
19	312.0867
20	307.1400
21	313.8267
22	325.6650
23	320.4983
24	321.9783
25	309.4017
26	329.1233
27	319.5783
28	310.1217
29	298.3300
30	286.8217
31	289.2483
32	281.4917
33	271.7483
34	264.0233
35	258.3500
36	248.7283
37	243.7250
38	236.7833
39	234.6000
40	229.7200
41	226.8433
42	224.5733
43	219.8600
44	231.2967
45	237.7183
46	240.6133
47	238.5233
48	233.5500
49	248.4383
50	245.5383
51	246.3633
52	240.3650
53	233.9883
54	250.5800
55	245.9483
56	244.2183
57	238.9233
58	251.7150
59	244.5000
60	236.3400
61	227.0317
62	220.8300
63	227.1067
64	223.9933
65	218.9867
66	213.4400
67	214.8650
68	211.8283
69	210.4067
70	210.5917
71	207.9333
72	208.9717
73	208.4333
74	205.7083
75	211.2150
76	215.4867
77	214.1583
78	214.0000
79	210.7017
80	216.0717
81	221.4600
82	224.5417
83	227.7533
84	227.9350
85	235.9400
86	232.8700
87	238.5400
88	236.8533
89	236.5650
90	238.6483
91	240.3717
92	243.4300
93	244.6383
94	243.2367
95	247.1517
96	246.5517
97	244.8233
98	245.0983
99	251.1750
100	249.0583
101	246.2417
102	247.7483
103	253.7933
104	251.0550
105	249.8967
106	249.7700
107	245.6100
108	249.6233
109	245.9450
110	240.1000
111	235.2817
112	233.6683
113	228.7167
114	225.4767
115	222.2817
116	217.8333
117	224.4450
118	221.1267
119	223.3350
120	221.5300
121	221.1033
122	228.7833
123	228.3483
124	231.9700
125	234.3867
126	238.6900
127	242.1233
128	243.0217
129	244.5583
130	243.6433
131	248.8950
132	246.0833
133	245.1717
134	241.8133
135	247.7150
136	247.7567
137	249.1267
138	253.8083
139	252.9583
140	263.9133
141	266.8983
142	266.0433
143	264.8933
144	272.1683
145	270.8050
146	269.2283
147	268.5150
148	270.9633
149	269.0950
150	269.1817
151	271.7633
152	274.2350
153	271.2983
154	273.1267
155	276.1950
156	275.2517
157	276.4833
158	280.9300
159	285.2383
160	279.9950
161	277.5783
162	270.8483
163	264.0750
164	257.1817
165	251.6783
166	248.2033
167	242.7800
168	237.4067
169	235.6550
170	233.6450
171	229.5100
172	227.6367
173	226.0450
174	226.3583
175	225.4317
176	223.2933
177	222.9383
178	223.9300
179	224.8450
180	227.1550
181	231.4517
182	236.4717
183	242.5900
184	244.3550
185	249.6950
186	249.3533
187	249.6133
188	253.6300
189	256.8750
190	257.0867
191	257.5983
192	255.9683
193	254.7033
194	250.1033
195	245.2983
196	242.5333
197	240.5783
198	237.1217
199	236.0750
200	234.1083
201	231.8283
202	224.3183
203	224.4733
204	226.3333
205	224.8850
206	223.4450
207	225.7133
208	222.2383
209	224.3933
210	226.7217
211	228.0667
212	232.1067
213	234.7200
214	237.3750
215	243.4200
216	242.5100
217	241.5733
218	242.1933
219	242.9400
220	243.0283
221	241.7117
222	244.2783
223	243.2233
224	243.8867
225	243.5600
226	241.2050
227	242.4433
228	238.7283
229	236.4317
230	231.5267
231	229.2500
232	225.1050
233	223.7933
234	222.8083
235	219.2733
236	218.7167
237	216.4067
238	216.7100
239	216.2300
240	217.4133
241	218.9983
242	216.5400
243	219.6450
244	224.3317
245	224.5567
246	227.7300
247	230.0983
248	234.0083
249	234.7417
250	241.4983
251	246.9933
252	250.4683
253	252.2100
254	257.5250
255	265.0117
256	262.7733
257	263.7400
258	261.7583
259	260.2983
260	255.4217
261	250.5883
262	243.6933
263	236.5317
264	233.5583
265	231.4700
266	227.2300
267	222.6317
268	221.1483
269	222.3450
270	219.6217
271	225.0167
272	228.9633
273	230.7217
274	232.6783
275	233.2033
276	236.4367
277	237.2800
278	244.0967
279	244.0183
280	242.9433
281	243.9317
282	242.3967
283	239.3433
284	237.8367
285	237.5233
286	235.9650
287	232.7183
288	234.8517
289	231.0317
290	228.4883
291	226.0983
292	221.0800
293	217.2667
294	217.0500
295	213.7633
296	213.9017
297	218.0767
298	216.9617
299	218.7367
300	217.6600
301	219.9567
302	221.0033
303	219.9600
304	220.8717
305	221.2667
306	220.4500
307	223.9467
308	221.3350
309	220.9800
310	226.8633
311	229.6683
312	231.9367
313	236.1883
314	239.7517
315	241.7583
316	242.0950
317	242.9183
318	238.2350
319	236.1933
320	234.7367
321	233.6050
322	229.9333
323	228.8383
324	227.6983
325	223.2650
326	223.1567
327	222.5067
328	223.1217
329	223.5633
330	221.6950
331	221.4750
332	219.1850
333	215.7967
334	216.5833
335	212.6133
336	210.8133
337	211.2733
338	213.6817
339	211.6567
340	210.7550
341	212.6217
342	216.5350
343	219.3650
344	220.3283
345	225.0200
346	227.4467
347	229.9483
348	236.4683
349	233.0467
350	233.7300
351	234.5067
352	232.6500
353	224.9033
354	223.9983
355	221.1600
356	215.4583
357	213.5783
358	209.7267
359	207.1733
360	202.7183
361	199.2250
362	194.8433
363	191.9050
364	193.1233
365	192.4567
366	192.4650
367	190.7300
368	190.6433
369	191.4417
370	192.1017
371	192.6067
372	193.7433
373	195.5450
374	196.9417
375	202.5917
376	203.0417
377	203.9217
378	204.1017
379	204.9850
380	203.7017
381	202.6267
382	204.2133
383	204.0200
384	203.7800
385	205.4633
386	206.7100
387	206.7550
388	207.3550
389	204.6767
390	206.1667
391	204.5400
392	202.5600
393	201.2350
394	202.8617
395	199.1733
396	198.8750
397	199.6717
398	194.7783
399	195.4650
400	195.1033
401	194.3500
402	194.3350
403	194.3033
404	193.6417
405	192.7933
406	193.5067
407	192.9383
408	190.4683
409	193.3367
410	189.9533
411	191.5917
412	188.6333
413	185.9867
414	184.1550
415	182.2533
416	181.8483
417	181.5733
418	181.7383
419	184.0450
420	184.8567
421	189.5617
422	190.5617
423	192.4450
424	194.3267
425	195.0817
426	195.0300
427	196.7733
428	198.1400
429	196.8350
430	201.5700
431	203.9633
432	203.8683
433	203.6467
434	204.2250
435	205.0517
436	204.1483
437	203.4117
438	202.6067
439	202.6917
440	201.1867
441	200.0050
442	199.7200
443	199.5933
444	199.4917
445	196.3400
446	195.1633
447	192.0967
448	189.9467
449	187.2550
450	184.6417
451	182.2583
452	179.5483
453	176.9350
454	177.6083
455	175.3783
456	173.5417
457	174.6683
458	174.7600
459	175.0767
460	175.9467
461	179.1850
462	180.8100
463	181.2300
464	183.5233
465	183.6383
466	187.4133
467	191.1700
468	192.3417
469	194.7550
470	196.7567
471	195.8417
472	195.7767
473	198.8017
474	197.2667
475	196.7150
476	195.6833
477	193.8817
478	194.4583
479	194.3300
480	193.3717
481	193.0917
482	191.4667
483	190.1317
484	186.5400
485	184.9633
486	182.1517
487	180.6117
488	177.7333
489	176.9550
490	175.1400
491	176.4783
492	177.1900
493	179.2333
494	181.4283
495	182.1167
496	187.1450
497	187.2700
498	189.1050
499	186.7567
500	187.6233
501	186.2533
502	187.2433
503	190.3617
504	189.9667
505	189.9850
506	191.4883
507	191.7833
508	193.6583
509	195.7817
510	198.8183
511	197.1567
512	197.4250
513	196.2767
514	195.1333
515	194.6183
516	194.1550
517	192.9183
518	189.9917
519	189.2983
520	187.0550
521	184.1033
522	182.8617
523	179.4367
524	177.4567
525	180.7433
526	181.0483
527	181.6867
528	181.6017
529	182.6867
530	184.4833
531	186.7767
532	189.0650
533	191.1633
534	192.9350
535	192.1567
536	194.4850
537	195.4800
538	195.7600
539	197.4800
540	193.4500
541	195.0367
542	193.1333
543	190.7817
544	187.7133
545	186.6067
546	184.3967
547	182.3550
548	181.8383
549	180.4800
550	179.4133
551	181.9417
552	180.4067
553	180.4317
554	180.6900
555	178.4717
556	177.2500
557	176.7750
558	176.6500
559	176.6000
560	173.6350
561	174.4100
562	175.8600
563	176.3283
564	175.8050
565	178.4050
566	178.4117
567	180.2650
568	182.0850
569	182.8833
570	183.7033
571	186.3650
572	187.2467
573	186.2833
574	190.1617
575	191.1617
576	189.7117
577	189.9033
578	188.1900
579	186.6500
580	187.1267
581	184.8800
582	182.9433
583	183.4550
584	182.2033
585	181.6967
586	182.0267
587	181.6817
588	183.5367
589	183.5667
590	183.7133
591	185.4333
592	186.5433
593	183.9783
594	186.0133
595	186.8283
596	189.5300
597	189.2067
598	187.7083
599	187.4283
600	188.3800
601	183.9567
602	182.6633
603	181.1383
604	179.2883
605	178.4350
606	179.2233
607	177.9217
608	176.4300
609	175.7683
610	174.8250
611	174.6283
612	174.4467
613	174.7350
614	175.9367
615	176.5350
616	177.3133
617	179.1633
618	180.3117
619	180.9850
620	182.7433
621	182.5833
622	183.9200
623	182.8600
624	184.6417
625	184.8667
626	185.0300
627	184.8133
628	184.2350
629	181.9000
630	180.5283
631	177.4333
632	174.6000
633	174.9133
634	172.5617
635	172.5617
636	174.6267
637	172.4050
638	170.0600
639	170.1550
640	168.4833
641	169.9100
642	171.4250
643	173.0450
644	171.1633
645	171.1200
646	171.0217
647	172.3517
648	172.4367
649	173.4683
650	174.8183
651	175.9383
652	178.2667
653	178.7433
654	179.6900
655	180.9667
656	180.7567
657	180.7550
658	179.0283
659	176.5483
660	178.3500
661	175.5633
662	175.9500
663	176.2333
664	173.1350
665	173.7750
666	173.1883
667	172.4050
668	170.2217
669	169.5783
670	169.1300
671	167.3600
672	166.8633
673	165.4667
674	162.5267
675	161.4933
676	159.8017
677	159.0200
678	160.7050
679	161.0083
680	162.4333
681	162.5717
682	166.0550
683	167.3050
684	169.4867
685	171.7900
686	174.5183
687	176.5433
688	179.8167
689	182.2767
690	187.1667
691	187.9200
692	186.2383
693	186.5550
694	186.2033
695	186.6683
696	184.6600
697	183.6533
698	181.9000
699	182.5900
700	181.7517
701	180.4483
702	182.6817
703	182.0967
704	181.1717
705	180.4533
706	179.4433
707	175.3400
708	174.1100
709	171.3383
710	168.2667
711	166.8000
712	165.5300
713	165.1183
714	166.2000
715	166.8483
716	166.1550
717	167.3083
718	168.6517
719	169.6300
720	172.8050
721	175.8033
722	177.4400
723	179.4217
724	181.1567
725	183.7033
726	184.1550
727	185.2467
728	184.6817
729	183.4283
730	182.4517
731	178.7283
732	178.2783
733	178.1717
734	176.5517
735	176.9017
736	176.1417
737	175.5317
738	174.3567
739	173.0567
740	172.6650
741	170.8300
742	169.6717
743	168.8483
744	168.8700
745	167.5800
746	166.5450
747	165.2600
748	164.3883
749	164.8583
750	164.1083
751	163.1533
752	165.0983
753	165.5067
754	166.3783
755	168.1600
756	169.2100
757	171.2417
758	172.9617
759	172.6767
760	174.4183
761	173.4083
762	172.0133
763	171.4933
764	170.3383
765	169.6350
766	170.4250
767	170.6750
768	171.0533
769	170.7233
770	171.1617
771	172.8933
772	172.4867
773	172.3483
774	173.3800
775	173.6333
776	174.3550
777	171.4433
778	170.6467
779	169.4717
780	166.5350
781	165.8100
782	163.7167
783	164.2750
784	163.2233
785	163.5583
786	165.1667
787	165.6500
788	167.6483
789	166.6200
790	167.7867
791	169.8367
792	172.2950
793	172.0200
794	173.0083
795	173.8850
796	173.3900
797	172.0633
798	171.6083
799	172.0133
800	170.6000
801	170.9300
802	169.2767
803	168.1333
804	168.0983
805	166.6900
806	165.7200
807	164.7850
808	162.6450
809	162.8300
810	162.4950
811	162.2233
812	161.4833
813	161.4850
814	160.4450
815	161.2300
816	160.1783
817	161.0250
818	159.3883
819	160.3400
820	159.9083
821	161.1333
822	162.1017
823	164.3700
824	164.7267
825	164.0133
826	166.6100
827	164.8067
828	163.6367
829	162.6883
830	162.2333
831	161.9183
832	160.6333
833	161.2333
834	160.4750
835	160.6883
836	160.4217
837	159.7733
838	159.9483
839	160.8217
840	160.2133
841	161.0733
842	161.5383
843	161.7617
844	162.0767
845	161.4117
846	161.0800
847	162.3017
848	159.5083
849	160.5567
850	160.7267
851	160.2583
852	159.7850
853	160.4717
854	159.3400
855	159.6950
856	160.3800
857	159.2583
858	161.3867
859	161.3300
860	158.5667
861	160.8233
862	159.8150
863	160.9633
864	161.1767
865	160.5433
866	159.5500
867	160.6950
868	158.6600
869	159.9750
870	159.3983
871	159.1100
872	160.8833
873	160.6333
874	158.6583
875	157.8600
876	156.3200
877	154.7867
878	155.5233
879	153.6267
880	152.7633
881	152.6783
882	152.5300
883	152.2500
884	152.9817
885	152.5733
886	152.8417
887	153.8350
888	153.9083
889	155.2117
890	156.1317
891	156.2267
892	155.0467
893	155.4300
894	154.4783
895	154.3383
896	154.4600
897	153.5183
898	153.2533
899	152.9033
900	152.3033
901	151.4617
902	151.9400
903	151.4300
904	152.5967
905	152.3417
906	151.6617
907	151.3883
908	151.4867
909	152.4983
910	151.6217
911	151.2550
912	152.5233
913	151.7083
914	152.1600
915	152.1550
916	153.5533
917	153.4033
918	153.0300
919	153.6133
920	153.2783
921	152.4933
922	153.1983
923	151.8333
924	151.9450
925	153.1133
926	152.1817
927	153.1000
928	152.6233
929	152.1267
930	151.6883
931	151.2183
932	150.6350
933	150.5283
934	152.1550
935	151.2633
936	150.1933
937	150.4683
938	151.3650
939	151.4950
940	150.6733
941	150.8300
942	150.1050
943	149.1667
944	149.1800
945	149.1567
946	148.0683
947	147.3767
948	147.6750
949	147.1817
950	147.5017
951	147.7417
952	149.2850
953	149.2333
954	149.6300
955	150.5700
956	150.9583
957	150.6333
958	150.4450
959	149.3567
960	148.0417
961	149.4933
962	149.6117
963	149.8400
964	150.3733
965	149.1633
966	151.3300
967	151.2933
968	150.6883
969	151.1450
970	152.3833
971	152.3983
972	151.1950
973	151.8667
974	150.7883
975	150.2117
976	150.0700
977	147.8833
978	148.4933
979	148.1483
980	149.4083
981	148.6667
982	148.3567
983	150.6983
984	150.6183
985	150.8883
986	150.5083
987	152.3083
988	150.6383
989	151.6883
990	151.0733
991	151.0317
992	151.3850
993	149.7333
994	147.6283
995	148.8417
996	146.4467
997	145.3567
998	144.4817
999	144.6500
1000	144.5133
1001	147.3333
1002	148.1817
1003	148.5417
1004	148.6850
1005	149.8200
1006	149.0633
1007	149.0083
1008	150.0167
1009	149.9017
1010	150.4800
1011	149.3250
1012	149.1900
1013	147.2117
1014	147.6133
1015	147.5417
1016	149.9117
1017	148.4600
1018	145.1133
1019	143.5117
1020	143.6200
1021	141.8167
1022	140.9000
1023	141.0017
1024	139.6533
1025	138.0600
1026	138.7900
1027	137.8533
1028	137.1933
1029	137.3683
1030	138.3300
1031	139.4567
1032	141.0450
1033	140.5750
1034	140.8483
1035	140.1700
1036	141.3700
1037	141.7367
1038	141.8000
1039	140.2483
1040	140.9117
1041	140.6250
1042	141.4800
1043	140.7150
1044	140.2917
1045	141.2467
1046	141.0067
1047	140.7500
1048	138.5867
1049	137.9417
1050	138.0000
1051	136.9500
1052	137.6317
1053	136.4133
1054	136.3150
1055	135.8567
1056	136.6733
1057	136.0400
1058	137.6117
1059	137.8567
1060	140.4033
1061	140.2467
1062	141.6100
1063	140.4233
1064	141.3500
1065	143.3617
1066	143.6567
1067	145.3317
1068	147.3300
1069	146.6000
1070	148.5033
1071	148.6900
1072	148.5067
1073	147.7633
1074	145.2733
1075	145.2100
1076	143.5783
1077	143.5583
1078	143.8700
1079	143.2833
1080	144.7200
1081	144.0017
1082	144.2833
1083	144.3600
1084	143.8317
1085	142.5800
1086	143.0650
1087	141.7450
1088	143.7217
1089	143.3600
1090	143.3833
1091	144.0517
1092	144.7017
1093	145.4117
1094	145.4233
1095	145.2983
1096	144.4900
1097	142.3150
1098	142.2617
1099	141.5217
1100	141.0167
1101	140.1167
1102	140.1867
1103	141.1033
1104	141.0350
1105	139.5533
1106	140.7250
1107	140.0183
1108	139.8733
1109	138.6267
1110	137.0583
1111	137.4250
1112	136.6033
1113	137.0967
1114	136.6050
1115	138.8950
1116	138.3050
1117	139.3817
1118	139.7433
1119	140.7933
1120	141.9117
1121	142.7133
1122	142.5750
1123	143.8150
1124	143.1817
1125	143.9067
1126	143.7350
1127	143.9133
1128	143.4350
1129	143.9683
1130	142.4800
1131	142.6583
1132	141.8017
1133	140.9950
1134	140.7650
1135	140.2667
1136	139.2550
1137	138.8150
1138	138.2350
1139	136.5567
1140	136.7317
1141	135.2500
1142	136.0883
1143	134.4667
1144	133.3417
1145	135.2850
1146	134.8983
1147	134.0767
1148	133.9667
1149	134.9467
1150	133.9983
1151	134.3100
1152	134.5083
1153	135.1817
1154	135.8333
1155	137.0667
1156	136.5183
1157	137.9417
1158	137.5867
1159	138.3933
1160	138.1450
1161	138.7567
1162	139.6467
1163	140.3733
1164	140.7033
1165	141.0667
1166	140.6967
1167	141.3950
1168	141.6683
1169	139.8600
1170	138.1617
1171	136.6933
1172	137.3667
1173	134.7650
1174	134.6583
1175	134.2450
1176	133.8967
1177	132.7583
1178	131.9450
1179	131.1550
1180	132.6750
1181	132.3017
1182	131.7333
1183	131.6933
1184	131.5733
1185	132.7350
1186	133.0567
1187	134.7617
1188	134.3633
1189	134.3150
1190	135.1017
1191	134.9267
1192	134.5533
1193	133.7017
1194	133.6817
1195	134.2133
1196	134.5333
1197	132.8767
1198	134.1967
1199	134.7217
1200	135.3867
1201	134.2183
1202	134.4833
1203	134.2750
1204	134.5600
1205	134.8467
1206	134.7483
1207	134.3867
1208	133.5833
1209	133.5267
1210	133.8133
1211	134.8350
1212	136.1167
1213	135.5733
1214	136.7117
1215	138.1983
1216	137.9917
1217	138.9033
1218	138.7700
1219	139.6333
1220	138.5633
1221	137.9983
1222	139.0783
1223	140.4467
1224	139.8800
1225	140.0767
1226	139.6167
1227	139.5833
1228	140.0400
1229	140.2583
1230	138.7033
1231	139.6567
1232	139.7600
1233	138.6000
1234	137.7250
1235	138.3500
1236	136.6217
1237	136.8250
1238	135.8000
1239	135.5900
1240	135.8167
1241	136.5083
1242	135.3583
1243	134.8533
1244	135.3833
1245	135.0167
1246	137.4583
1247	137.3450
1248	136.2917
1249	135.8300
1250	135.6400
1251	136.9567
1252	137.2533
1253	136.6250
1254	137.4600
1255	136.2283
1256	135.7817
1257	136.2750
1258	136.9567
1259	137.1300
1260	138.0967
1261	138.1283
1262	139.2233
1263	139.1700
1264	137.8650
1265	137.9617
1266	137.1017
1267	137.1733
1268	137.2850
1269	136.2867
1270	137.0800
1271	137.4683
1272	137.7300
1273	138.1200
1274	138.5867
1275	139.3200
1276	141.3817
1277	141.5783
1278	142.6600
1279	142.7417
1280	143.3983
1281	143.9250
1282	142.5750
1283	141.8133
1284	140.6267
1285	141.4333
1286	140.6767
1287	140.5650
1288	140.2983
1289	140.1233
1290	141.3067
1291	142.3550
1292	140.7367
1293	140.8367
1294	139.9233
1295	138.4483
1296	137.8450
1297	137.1167
1298	136.6083
1299	136.4850
1300	135.2717
1301	135.6583
1302	136.1033
1303	136.7217
1304	136.6717
1305	136.8800
1306	135.8733
1307	136.6650
1308	136.9917
1309	137.1817
1310	137.8883
1311	137.7650
1312	138.5200
1313	139.9583
1314	140.3867
1315	139.6133
1316	139.5850
1317	141.2833
1318	141.7850
1319	142.9933
1320	143.2917
1321	141.9150
1322	141.2033
1323	139.7783
1324	138.6917
1325	137.0667
1326	135.3117
1327	135.9100
1328	133.9350
1329	134.0983
1330	133.4367
1331	132.8350
1332	133.3233
1333	133.9833
1334	134.4567
1335	132.1350
1336	133.0950
1337	133.0983
1338	134.8917
1339	135.3967
1340	134.9800
1341	134.5600
1342	135.9267
1343	137.4583
1344	137.0883
1345	138.0833
1346	137.8217
1347	137.0933
1348	137.7117
1349	137.1033
1350	138.8867
1351	137.3767
1352	135.9567
1353	136.4517
1354	135.7267
1355	135.8067
1356	136.5233
1357	136.4567
1358	134.3567
1359	134.2617
1360	132.6333
1361	134.4833
1362	132.6633
1363	133.6633
1364	132.9883
1365	132.8117
1366	133.0017
1367	133.9867
1368	132.8267
1369	133.6600
1370	133.4700
1371	133.8167
1372	134.3350
1373	135.1067
1374	135.3850
1375	134.7183
1376	134.3517
1377	134.9533
1378	133.8900
1379	135.8750
1380	135.7417
1381	135.7767
1382	135.6783
1383	136.0850
1384	135.7583
1385	135.8867
1386	134.8450
1387	134.4233
1388	135.0733
1389	135.2150
1390	134.6983
1391	134.9533
1392	136.2617
1393	135.6100
1394	135.6400
1395	135.1067
1396	134.5700
1397	134.3133
1398	133.6650
1399	133.8917
1400	135.7150
1401	135.3783
1402	133.5550
1403	133.5417
1404	133.2567
1405	132.4850
1406	131.7000
1407	130.5817
1408	130.0267
1409	129.8550
1410	131.1350
1411	130.7800
1412	131.7417
1413	132.8117
1414	133.0333
1415	134.0183
1416	134.2233
1417	135.4450
1418	134.2117
1419	135.4233
1420	134.3317
1421	134.4433
1422	135.3183
1423	134.7217
1424	136.1017
1425	136.9850
1426	136.5250
1427	134.3700
1428	133.4700
1429	133.0483
1430	132.5700
1431	132.5183
1432	132.0167
1433	132.2183
1434	132.8883
1435	131.8533
1436	131.7533
1437	132.1483
1438	131.8233
1439	131.9733
1440	131.9233
1441	133.6200
1442	133.5717
1443	132.8633
1444	132.9633
1445	133.4117
1446	131.8017
1447	132.7517
1448	132.2450
1449	133.5117
1450	133.4633
1451	134.1983
1452	134.6317
1453	134.5383
1454	134.2150
1455	134.5400
1456	133.7483
1457	132.6733
1458	134.7983
1459	134.7850
1460	135.4767
1461	135.7967
1462	135.0833
1463	136.0500
1464	137.3983
1465	137.1833
1466	135.9517
1467	135.1317
1468	134.8467
1469	134.3233
1470	133.1533
1471	133.2100
1472	132.2233
1473	131.5633
1474	131.4750
1475	131.5183
1476	131.5050
1477	130.8517
1478	130.2183
1479	130.6833
1480	129.7933
1481	129.8033
1482	130.5683
1483	129.3250
1484	130.7583
1485	131.6667
1486	130.6983
1487	131.2533
1488	131.8367
1489	131.3017
1490	131.6333
1491	130.4867
1492	131.3250
1493	131.3900
1494	131.3683
1495	130.8167
1496	130.7867
1497	130.2750
1498	128.9483
1499	128.9717
1500	129.5883
1501	129.7517
1502	129.7400
1503	130.3567
1504	130.7433
1505	131.1467
1506	131.6267
1507	132.3500
1508	133.3117
1509	133.8450
1510	132.8917
1511	134.0817
1512	133.3800
1513	134.8283
1514	132.7917
1515	131.7867
1516	130.8367
1517	132.2883
1518	131.8800
1519	131.3783
1520	132.0800
1521	131.2850
1522	131.6550
1523	131.8100
1524	131.2700
1525	131.0667
1526	131.6017
1527	130.3433
1528	131.9483
1529	131.0350
1530	131.0067
1531	131.5150
1532	131.2333
1533	131.8167
1534	130.5950
1535	130.9583
1536	130.6400
1537	131.4650
1538	129.7167
1539	128.9517
1540	128.8750
1541	130.5333
1542	129.0133
1543	129.7650
1544	130.0133
1545	128.3350
1546	128.7667
1547	127.9383
1548	127.1883
1549	126.9867
1550	127.1200
1551	127.1450
1552	126.5433
1553	127.7933
1554	127.3583
1555	127.7317
1556	128.3533
1557	128.1717
1558	128.1700
1559	129.2117
1560	129.7383
1561	129.8817
1562	129.6350
1563	129.3783
1564	129.5517
1565	128.2783
1566	127.4700
1567	127.5850
1568	127.0650
1569	126.8450
1570	128.0350
1571	127.0283
1572	127.0867
1573	126.3000
1574	126.8867
1575	126.7750
1576	126.6417
1577	126.0683
1578	125.2750
1579	125.1200
1580	125.1050
1581	125.6483
1582	125.3367
1583	125.6717
1584	125.9650
1585	125.5700
1586	125.0083
1587	125.2633
1588	125.2850
1589	125.5417
1590	126.1000
1591	125.1917
1592	125.3467
1593	125.1717
1594	125.4733
1595	125.3283
1596	125.3983
1597	124.8150
1598	125.1383
1599	124.9850
1600	124.8550
1601	125.8183
1602	126.6117
1603	126.1083
1604	126.7883
1605	126.0900
1606	126.3583
1607	125.9400
1608	126.1033
1609	125.4950
1610	126.6583
1611	126.6017
1612	127.5467
1613	126.8783
1614	126.7417
1615	126.5883
1616	126.3883
1617	126.0133
1618	124.8500
1619	125.6967
1620	126.0867
1621	125.5850
1622	127.0083
1623	127.0033
1624	127.2083
1625	126.1017
1626	127.1083
1627	127.8567
1628	126.4983
1629	127.4333
1630	125.7250
1631	125.6583
1632	125.1150
1633	125.5300
1634	125.3367
1635	124.4850
1636	124.6033
1637	124.7033
1638	125.1750
1639	125.2900
1640	125.1233
1641	125.9617
1642	126.2217
1643	127.2483
1644	128.0917
1645	126.4333
1646	126.3817
1647	126.5283
1648	127.2467
1649	126.4633
1650	125.4317
1651	123.6550
1652	124.0533
1653	124.8850
1654	123.0583
1655	122.4767
1656	122.7433
1657	122.8983
1658	122.7867
1659	122.9983
1660	122.3933
1661	122.2383
1662	122.8667
1663	121.9650
1664	122.2800
1665	121.3667
1666	121.1750
1667	120.4217
1668	121.4867
1669	121.8450
1670	122.9000
1671	123.4150
1672	122.6783
1673	123.6233
1674	123.6183
1675	124.1033
1676	123.2983
1677	124.9067
1678	124.7167
1679	124.8983
1680	123.5550
1681	124.8700
1682	125.1550
1683	125.1900
1684	126.0600
1685	125.9017
1686	125.3233
1687	126.2417
1688	126.8733
1689	126.1783
1690	125.8183
1691	125.0433
1692	125.0450
1693	125.5333
1694	125.1983
1695	125.3283
1696	123.1767
1697	124.3533
1698	123.2817
1699	124.9667
1700	123.4583
1701	122.6750
1702	124.4733
1703	124.4600
1704	122.0417
1705	122.4417
1706	120.5367
1707	120.5267
1708	120.0800
1709	120.7733
1710	120.2200
1711	120.2800
1712	121.3467
1713	120.0917
1714	119.3133
1715	119.1100
1716	119.6950
1717	119.4483
1718	120.1350
1719	120.6333
1720	120.5767
1721	120.6467
1722	120.0783
1723	121.1417
1724	120.7683
1725	121.0617
1726	121.7533
1727	122.8917
1728	122.6583
1729	122.2783
1730	122.1167
1731	120.3717
1732	120.7817
1733	119.6317
1734	120.1733
1735	119.7883
1736	120.3117
1737	121.6317
1738	120.8217
1739	121.0333
1740	121.3833
1741	120.7250
1742	120.4667
1743	120.4350
1744	120.8217
1745	121.5517
1746	121.5317
1747	121.3867
1748	121.9867
1749	122.0850
1750	122.4217
1751	122.4817
1752	122.8333
1753	121.8933
1754	121.8633
1755	120.7533
1756	120.7450
1757	120.5250
1758	119.9983
1759	119.3000
1760	119.5300
1761	119.2767
1762	118.4217
1763	118.7117
1764	118.4817
1765	118.3433
1766	118.6550
1767	119.0400
1768	118.8850
1769	119.5867
1770	119.6167
1771	120.1850
1772	119.7933
1773	119.4850
1774	119.1717
1775	119.5317
1776	118.9283
1777	119.5033
1778	118.9550
1779	119.7050
1780	119.6733
1781	118.8733
1782	119.8767
1783	118.9933
1784	118.3900
1785	118.4600
1786	118.4083
1787	118.3517
1788	118.9817
1789	117.9750
1790	119.5100
1791	119.1750
1792	119.6100
1793	119.7867
1794	119.7767
1795	119.7400
1796	118.7133
1797	118.3700
1798	119.1133
1799	118.8017
1800	119.2667
1801	119.5967
1802	118.8967
1803	119.0567
1804	118.7650
1805	119.1800
1806	117.4500
1807	119.3650
1808	119.5200
1809	119.4017
1810	119.4700
1811	119.6283
1812	119.7967
1813	118.9383
1814	119.4017
1815	118.5833
1816	117.8967
1817	116.4850
1818	117.0500
1819	116.1283
1820	116.1817
1821	117.0400
1822	118.2683
1823	117.6517
1824	117.3617
1825	117.9533
1826	117.3950
1827	120.0283
1828	118.5783
1829	119.0517
1830	120.0067
1831	119.1800
1832	120.3183
1833	120.6600
1834	120.4750
1835	122.3283
1836	121.8183
1837	121.2067
1838	121.5017
1839	121.2617
1840	119.9833
1841	118.8700
1842	118.3800
1843	117.8033
1844	118.9033
1845	117.8750
1846	119.1450
1847	117.6167
1848	117.7317
1849	118.0033
1850	118.8700
1851	117.5717
1852	117.8583
1853	118.6150
1854	118.1500
1855	117.5033
1856	117.5500
1857	118.1933
1858	119.4250
1859	119.3917
1860	119.3300
1861	119.3383
1862	118.7600
1863	118.9567
1864	119.1517
1865	119.4717
1866	118.8717
1867	118.6300
1868	117.2600
1869	117.7067
1870	116.3883
1871	116.5017
1872	117.6050
1873	116.9083
1874	115.9783
1875	116.2617
1876	115.6517
1877	116.2500
1878	115.5350
1879	115.0167
1880	115.2100
1881	114.5250
1882	114.1317
1883	115.4367
1884	114.9233
1885	115.7333
1886	115.1817
1887	115.1667
1888	116.0500
1889	116.2967
1890	116.7283
1891	115.5167
1892	117.4467
1893	117.8117
1894	116.4050
1895	118.0350
1896	118.8583
1897	118.2517
1898	117.5317
1899	118.6650
1900	118.4650
1901	117.3700
1902	117.6117
1903	117.1217
1904	116.4383
1905	116.6250
1906	115.9717
1907	116.0967
1908	115.5117
1909	115.8217
1910	115.2567
1911	114.9017
1912	115.0050
1913	115.3733
1914	114.9733
1915	114.6267
1916	115.6033
1917	115.6567
1918	115.3950
1919	116.0350
1920	116.7067
1921	116.1983
1922	116.0833
1923	116.9900
1924	116.6533
1925	118.2367
1926	118.5700
1927	118.3300
1928	119.6267
1929	120.2917
1930	120.9033
1931	120.7017
1932	120.0283
1933	119.0817
1934	118.4133
1935	118.7033
1936	117.7633
1937	117.8350
1938	117.4500
1939	116.1967
1940	116.6450
1941	116.6200
1942	116.5350
1943	116.7800
1944	116.6650
1945	116.6650
1946	115.8217
1947	116.1517
1948	116.6250
1949	117.8783
1950	118.2383
1951	117.7467
1952	118.4517
1953	117.8000
1954	119.0333
1955	118.6450
1956	116.8933
1957	119.2917
1958	117.6217
1959	117.4433
1960	117.4250
1961	117.0350
1962	116.7300
1963	118.1983
1964	117.1683
1965	117.6167
1966	117.9750
1967	116.6383
1968	116.9933
1969	116.4383
1970	117.1800
1971	116.9833
1972	117.2117
1973	117.5717
1974	117.3417
1975	118.0100
1976	117.0017
1977	117.7100
1978	117.8083
1979	116.8217
1980	118.0533
1981	118.3717
1982	118.2583
1983	117.5100
1984	118.0733
1985	118.9967
1986	118.3150
1987	117.8700
1988	117.6467
1989	116.9517
1990	117.7750
1991	116.7933
1992	116.0367
1993	114.5583
1994	114.4650
1995	114.0500
1996	115.1817
1997	113.2500
1998	113.1150
1999	112.6250
[truncated: 28 more rows]
