# Supplementary material for: Bicoid gradient formation mechanism and dynamics revealed by protein lifetime analysis
Source: Mol Syst Biol. 2018 Sep 4;14(9):e8355. doi: 10.15252/msb.20188355 (PMC6121778; doi:10.15252/msb.20188355)
Supplement: Supplementary file 8 — Source Data for Figure 6 [file MSB-14-e8355-s007.zip › figure6-data_wo-images/quantification/Values_emb01_g_t01.txt]

0	152.1133
1	157.0467
2	163.1500
3	167.4433
4	180.2367
5	181.9067
6	190.8317
7	203.9817
8	214.4817
9	228.6783
10	242.8317
11	257.1933
12	272.3450
13	286.6083
14	290.3150
15	300.0800
16	317.6067
17	326.9933
18	337.7800
19	328.3533
20	334.8617
21	334.4317
22	337.7367
23	336.2483
24	330.7583
25	329.4767
26	330.1467
27	322.2800
28	320.2233
29	333.5567
30	325.3083
31	327.7383
32	322.4317
33	316.3633
34	341.1450
35	332.7383
36	327.2867
37	319.2950
38	315.8950
39	333.4067
40	327.7083
41	313.8517
42	305.2817
43	291.9417
44	302.3467
45	292.3883
46	284.8717
47	277.4367
48	266.9783
49	280.5983
50	276.4667
51	271.4533
52	267.9150
53	263.0733
54	267.5367
55	260.7683
56	258.8100
57	256.4383
58	249.6433
59	252.0850
60	247.2250
61	239.6300
62	235.2767
63	230.7933
64	233.4000
65	231.5150
66	227.4717
67	223.5517
68	220.3967
69	227.0750
70	226.8550
71	226.0383
72	223.0283
73	225.6833
74	216.6950
75	219.4850
76	220.7083
77	219.0333
78	215.9750
79	217.0533
80	214.8550
81	214.2133
82	214.7750
83	214.1100
84	220.3150
85	219.1950
86	217.9300
87	219.8350
88	218.4933
89	223.9983
90	225.1950
91	224.7217
92	225.5850
93	226.8767
94	226.3417
95	230.7633
96	226.8533
97	225.4600
98	223.1433
99	230.9633
100	227.3300
101	222.1800
102	217.4900
103	214.0617
104	218.0967
105	212.1867
106	209.2400
107	209.3800
108	208.1467
109	221.2467
110	217.5150
111	215.2017
112	213.6000
113	214.8967
114	216.9117
115	214.3383
116	211.9250
117	213.0650
118	213.2167
119	217.3167
120	214.2267
121	212.6250
122	210.2017
123	211.5467
124	220.9883
125	218.7683
126	221.3300
127	221.6633
128	224.4667
129	233.6517
130	234.1333
131	233.5117
132	232.7217
133	233.3250
134	233.4683
135	233.1983
136	229.4983
137	230.0083
138	230.9817
139	236.6350
140	236.1833
141	233.1167
142	230.9600
143	227.6883
144	233.3700
145	234.5250
146	230.4433
147	228.1933
148	225.9717
149	226.2833
150	236.3933
151	244.5683
152	245.3267
153	244.9750
154	242.5950
155	240.2250
156	235.4783
157	246.2950
158	248.9983
159	248.3800
160	244.8533
161	241.9567
162	239.8467
163	238.2300
164	235.6833
165	245.1717
166	244.2967
167	236.7383
168	228.7150
169	224.4283
170	218.9383
171	216.2550
172	222.1133
173	220.7500
174	222.4933
175	224.2850
176	220.6717
177	217.6267
178	217.1683
179	222.1317
180	218.9183
181	221.0683
182	221.4150
183	223.7967
184	223.2767
185	224.4183
186	231.3967
187	233.2750
188	236.0383
189	237.0300
190	235.2850
191	232.7117
192	231.1717
193	228.0750
194	229.5967
195	227.7483
196	223.8300
197	221.1483
198	219.8417
199	212.4567
200	213.0067
201	211.4650
202	214.9033
203	214.7783
204	218.9350
205	222.0683
206	223.4000
207	222.7850
208	229.6100
209	230.0933
210	227.3867
211	225.8633
212	225.7000
213	224.7000
214	223.3167
215	228.2083
216	228.4150
217	227.3900
218	224.9333
219	229.2700
220	227.3033
221	225.4483
222	226.5950
223	224.9000
224	221.7933
225	217.1433
226	215.7567
227	209.2750
228	207.5283
229	203.2200
230	207.2267
231	205.0333
232	206.6050
233	209.4567
234	209.7117
235	211.0517
236	214.6450
237	219.4217
238	217.4383
239	218.9917
240	216.3717
241	215.2567
242	212.9117
243	210.5500
244	214.4967
245	216.7417
246	214.2117
247	216.9617
248	216.1183
249	218.0067
250	218.9617
251	220.4017
252	233.3600
253	230.1933
254	223.7050
255	221.9217
256	217.8383
257	212.5817
258	210.0183
259	212.4383
260	210.4683
261	207.7750
262	209.0117
263	205.3983
264	206.4517
265	206.7417
266	207.2150
267	207.5033
268	206.5750
269	206.0050
270	205.2333
271	204.6567
272	204.7450
273	209.0100
274	208.4167
275	207.6483
276	209.6567
277	207.9567
278	208.8967
279	208.9633
280	210.6700
281	217.8400
282	215.5367
283	216.7067
284	213.4933
285	216.1833
286	212.8400
287	214.1300
288	216.7467
289	214.5267
290	212.6500
291	207.1783
292	206.0067
293	204.3900
294	203.8167
295	202.0800
296	201.4700
297	202.3167
298	208.2883
299	209.7400
300	211.9717
301	215.3133
302	213.3450
303	213.3167
304	214.0983
305	212.7350
306	211.8083
307	210.3633
308	212.7183
309	210.5417
310	210.4700
311	212.0883
312	211.3750
313	210.1983
314	208.8483
315	207.2517
316	205.1600
317	205.0517
318	203.3683
319	209.6933
320	208.4133
321	207.4217
322	207.2233
323	203.8033
324	203.1617
325	201.5933
326	202.0417
327	198.9800
328	201.4000
329	199.0500
330	197.6000
331	196.3267
332	196.2750
333	194.6283
334	196.8417
335	196.6900
336	200.8767
337	200.8000
338	206.8800
339	206.9983
340	210.2767
341	210.8283
342	218.1717
343	217.2567
344	215.9800
345	214.6700
346	217.5600
347	217.5433
348	218.3700
349	218.2400
350	216.1383
351	214.0250
352	209.6783
353	208.5383
354	207.2200
355	203.5700
356	199.8050
357	197.3833
358	199.1400
359	197.2850
360	195.4967
361	193.0983
362	190.4633
363	189.1667
364	190.8683
365	190.1167
366	190.8817
367	192.0833
368	193.2633
369	194.7933
370	195.8283
371	197.5600
372	198.4650
373	197.4900
374	198.1667
375	199.6483
376	199.9317
377	201.0417
378	201.3567
379	201.2400
380	203.1583
381	204.6517
382	206.9733
383	206.2267
384	205.6817
385	207.0767
386	211.7533
387	210.1783
388	209.4000
389	204.1583
390	203.0417
391	198.7283
392	196.4750
393	194.1383
394	192.8850
395	193.0267
396	192.3100
397	190.9683
398	190.2250
399	190.0600
400	188.5367
401	190.6950
402	190.1033
403	188.7733
404	189.0500
405	188.5833
406	189.3550
407	188.1633
408	188.6767
409	190.3717
410	191.3850
411	192.2050
412	192.0600
413	192.2500
414	193.2050
415	194.7317
416	196.9567
417	198.7400
418	202.0683
419	199.0800
420	198.7750
421	198.9583
422	196.6283
423	195.4883
424	191.0617
425	189.8883
426	188.4850
427	188.5200
428	187.0033
429	185.5250
430	189.7633
431	193.0983
432	192.2850
433	190.8817
434	191.5533
435	190.5917
436	189.9883
437	188.8533
438	187.6733
439	186.7917
440	185.9483
441	185.8967
442	186.0183
443	191.0333
444	192.1717
445	192.1567
446	193.9250
447	193.6500
448	192.1700
449	190.9517
450	191.8550
451	189.2400
452	187.6600
453	188.4917
454	187.0317
455	186.9033
456	190.7633
457	187.5783
458	186.4333
459	185.7233
460	185.5600
461	185.3617
462	183.7933
463	183.0417
464	182.1983
465	182.2783
466	182.0867
467	181.2950
468	180.4733
469	184.5100
470	181.7467
471	180.8800
472	182.6050
473	182.2183
474	182.5433
475	180.5800
476	180.8200
477	181.4983
478	181.7467
479	180.3033
480	181.9700
481	180.4117
482	180.5000
483	183.3350
484	184.2850
485	184.0933
486	185.3850
487	184.9600
488	186.2750
489	186.1333
490	188.0150
491	187.4567
492	187.5783
493	186.0717
494	185.9733
495	184.7167
496	183.9483
497	182.1933
498	181.2150
499	178.7267
500	177.5867
501	177.7700
502	178.4717
503	177.8683
504	179.1533
505	180.0850
506	180.6033
507	179.4083
508	179.8850
509	186.0817
510	184.2133
511	182.8533
512	182.2417
513	180.1083
514	178.1700
515	177.5000
516	178.2000
517	177.3317
518	173.4817
519	174.6467
520	174.9650
521	174.8500
522	174.6950
523	176.5333
524	175.3150
525	178.5600
526	178.5650
527	178.3000
528	177.4217
529	178.7317
530	179.5850
531	181.6683
532	182.3933
533	181.2500
534	181.9350
535	184.1350
536	182.5050
537	181.2633
538	179.0267
539	174.7950
540	176.4500
541	172.7417
542	171.0500
543	170.2467
544	171.4950
545	170.7733
546	169.2567
547	171.0300
548	172.0683
549	173.3733
550	175.1917
551	176.2883
552	176.0767
553	177.1767
554	179.1817
555	178.9350
556	179.5900
557	178.0683
558	178.5417
559	175.6883
560	177.7833
561	177.5333
562	179.8550
563	180.1283
564	179.2367
565	179.4517
566	175.7567
567	175.9700
568	175.6583
569	175.6367
570	175.7883
571	175.2667
572	174.3617
573	175.4550
574	177.4667
575	181.9117
576	180.3917
577	180.1550
578	178.1083
579	178.4733
580	178.2750
581	177.5633
582	176.5200
583	177.8250
584	177.4400
585	178.6883
586	179.8700
587	179.2717
588	179.4933
589	178.1583
590	177.5033
591	177.0583
592	177.7217
593	177.2117
594	178.3200
595	176.9717
596	177.5433
597	177.0883
598	177.0200
599	176.3033
600	179.7950
601	180.0950
602	178.8600
603	178.7100
604	177.9867
605	176.9517
606	175.4667
607	175.9983
608	174.6467
609	174.4867
610	173.6550
611	173.7517
612	173.5683
613	175.0083
614	173.4833
615	172.4450
616	174.4017
617	173.4233
618	173.3867
619	174.7400
620	173.0217
621	171.9483
622	172.5667
623	172.4950
624	172.6133
625	175.0683
626	175.4000
627	173.2283
628	173.9967
629	173.7683
630	173.3017
631	171.3333
632	171.6633
633	170.5733
634	169.2050
635	168.9850
636	169.9450
637	168.2033
638	167.3267
639	168.3083
640	168.5917
641	169.2800
642	170.0233
643	170.8733
644	172.8267
645	174.3167
646	175.4517
647	176.5933
648	177.7050
649	178.0083
650	177.6600
651	177.9133
652	177.3933
653	175.1400
654	175.7183
655	174.6683
656	173.0900
657	172.3800
658	172.1967
659	171.4350
660	171.7300
661	173.7783
662	173.5300
663	173.3450
664	173.3400
665	173.1783
666	173.2117
667	174.5033
668	171.3333
669	171.1550
670	169.7283
671	169.3683
672	169.8900
673	167.4917
674	166.7933
675	166.3283
676	166.7717
677	166.3450
678	167.2183
679	167.3317
680	167.4133
681	166.5700
682	167.6267
683	169.8383
684	170.0950
685	171.6633
686	172.7983
687	172.9017
688	173.5983
689	173.1833
690	172.1967
691	169.9900
692	169.4100
693	169.1833
694	168.8700
695	166.5650
696	166.5117
697	164.7433
698	165.6233
699	165.7783
700	167.2900
701	166.5550
702	168.2250
703	168.7100
704	168.9250
705	168.4000
706	169.5183
707	166.8900
708	168.4417
709	167.2667
710	167.1533
711	164.7950
712	166.5333
713	165.2733
714	165.2967
715	165.4167
716	165.0000
717	165.4417
718	165.2650
719	166.4267
720	167.4133
721	169.4150
722	169.6983
723	170.2350
724	168.9967
725	171.6933
726	171.2000
727	171.2567
728	170.3517
729	171.9450
730	169.9217
731	172.2183
732	171.5350
733	171.1483
734	169.6750
735	168.7167
736	166.4317
737	166.5833
738	164.3550
739	164.6900
740	164.2550
741	164.7783
742	162.6467
743	163.1033
744	160.7050
745	161.4017
746	161.2467
747	160.2567
748	159.8550
749	159.0100
750	159.9100
751	159.9400
752	161.5533
753	163.0167
754	163.9683
755	167.1667
756	167.4317
757	167.4000
758	167.3667
759	165.7550
760	167.1383
761	165.2567
762	164.8950
763	163.5383
764	161.4017
765	160.6783
766	159.6267
767	158.7783
768	158.8100
769	157.0983
770	155.7900
771	155.4400
772	156.4483
773	156.8350
774	158.0383
775	158.0367
776	157.3450
777	157.2600
778	156.3900
779	157.9200
780	156.8567
781	158.7033
782	157.6983
783	157.4233
784	157.3400
785	156.5267
786	157.4017
787	156.1350
788	157.4000
789	156.1650
790	155.9517
791	157.1717
792	158.6733
793	158.6517
794	158.4283
795	159.3650
796	160.1933
797	159.8300
798	160.8550
799	160.4650
800	160.9333
801	160.7817
802	161.8750
803	161.6850
804	160.7300
805	160.6717
806	158.2050
807	158.9133
808	159.0167
809	157.9983
810	158.1983
811	156.6800
812	156.3250
813	156.0633
814	156.0617
815	155.4200
816	155.4083
817	156.2667
818	155.1317
819	155.2550
820	154.5517
821	155.4400
822	154.1283
823	153.6450
824	155.1317
825	156.2533
826	158.7567
827	157.9717
828	158.7717
829	158.6850
830	158.8517
831	158.8433
832	157.8417
833	156.9383
834	156.7483
835	156.7267
836	155.2150
837	153.7167
838	152.6067
839	152.3300
840	152.1600
841	152.3883
842	153.0133
843	152.9883
844	154.5183
845	155.1783
846	154.0317
847	155.5983
848	156.4767
849	157.2333
850	159.1317
851	160.0800
852	160.8983
853	161.0517
854	159.2000
855	158.8950
856	159.2717
857	157.8283
858	156.6133
859	156.0683
860	154.3850
861	154.2183
862	153.3433
863	153.7000
864	153.4050
865	152.6383
866	152.5600
867	153.7717
868	153.6917
869	152.9600
870	153.9650
871	152.7367
872	153.8350
873	154.4583
874	153.5350
875	154.7567
876	155.6417
877	155.8450
878	157.5467
879	154.5683
880	156.6917
881	157.7767
882	158.1467
883	156.8067
884	155.9383
885	156.9350
886	154.6217
887	152.2567
888	150.6900
889	152.0183
890	150.7950
891	150.5983
892	151.6233
893	151.4317
894	151.1983
895	150.5350
896	151.8817
897	149.8833
898	150.0767
899	149.8183
900	149.8917
901	149.1700
902	148.4167
903	149.9050
904	149.1183
905	149.8317
906	149.7783
907	149.7750
908	151.8233
909	151.5533
910	152.0800
911	151.9917
912	151.6567
913	152.6600
914	150.9233
915	150.7167
916	150.7917
917	149.7267
918	149.7183
919	148.4067
920	148.6900
921	148.5183
922	148.9550
923	147.6717
924	147.2533
925	148.0450
926	146.2300
927	146.4400
928	146.3533
929	146.9683
930	147.2467
931	146.7050
932	146.1883
933	146.0467
934	145.9617
935	146.3017
936	145.8917
937	145.6650
938	147.4033
939	146.8667
940	147.7917
941	149.9683
942	151.3883
943	151.2933
944	152.6300
945	153.5033
946	155.3667
947	156.1400
948	157.0567
949	156.9083
950	155.1517
951	154.8900
952	153.2083
953	153.0717
954	151.6167
955	150.4733
956	150.0767
957	149.0333
958	149.4533
959	148.2367
960	147.2167
961	147.4717
962	147.6800
963	147.7983
964	146.9100
965	147.2683
966	147.8167
967	148.6867
968	148.2767
969	149.1917
970	149.7150
971	150.5933
972	151.0717
973	151.4433
974	150.1367
975	150.7617
976	151.2767
977	152.2367
978	151.5800
979	149.9633
980	152.2833
981	150.3367
982	151.4050
983	150.7133
984	151.1683
985	152.1067
986	152.0333
987	150.9250
988	151.8350
989	152.3167
990	152.4283
991	152.2100
992	150.8100
993	151.6267
994	150.8967
995	150.1433
996	148.7650
997	148.5050
998	146.6533
999	145.2217
1000	143.7183
1001	146.3100
1002	144.9983
1003	145.3850
1004	146.5833
1005	147.0433
1006	147.7750
1007	148.0933
1008	148.1117
1009	148.7167
1010	148.4517
1011	147.6083
1012	148.4133
1013	149.2700
1014	147.8350
1015	147.7233
1016	150.7750
1017	147.8400
1018	144.7500
1019	143.4450
1020	144.4483
1021	145.9833
1022	146.3517
1023	146.9933
1024	146.0900
1025	146.3000
1026	146.2817
1027	145.7117
1028	143.9800
1029	143.4867
1030	141.9317
1031	141.7767
1032	139.9567
1033	140.0133
1034	138.8283
1035	138.9833
1036	138.3067
1037	138.2133
1038	138.2417
1039	138.6683
1040	139.7783
1041	139.2567
1042	138.1483
1043	137.8383
1044	138.3533
1045	137.6467
1046	137.6017
1047	138.0467
1048	138.2767
1049	137.8583
1050	138.3467
1051	138.2050
1052	138.4083
1053	138.0817
1054	139.3283
1055	137.9700
1056	139.2200
1057	139.0967
1058	140.1883
1059	139.5383
1060	140.5383
1061	139.5850
1062	138.3083
1063	139.1783
1064	138.1083
1065	139.2833
1066	138.8833
1067	139.6717
1068	140.6083
1069	141.1450
1070	141.4333
1071	142.4417
1072	141.8550
1073	143.6717
1074	143.0167
1075	142.2683
1076	142.6517
1077	142.2833
1078	142.4833
1079	142.5583
1080	142.8350
1081	143.6783
1082	143.4533
1083	144.6050
1084	144.7317
1085	144.2850
1086	145.6933
1087	145.7967
1088	144.5400
1089	144.4950
1090	145.1517
1091	144.7717
1092	143.6983
1093	144.5467
1094	144.1383
1095	143.9483
1096	142.2083
1097	141.4467
1098	141.8917
1099	140.4917
1100	139.3067
1101	138.4667
1102	138.5333
1103	140.3233
1104	139.9933
1105	140.2400
1106	139.2883
1107	138.6350
1108	139.9000
1109	139.0333
1110	138.0917
1111	139.2633
1112	138.5667
1113	138.8833
1114	138.3117
1115	137.6917
1116	138.5200
1117	139.1933
1118	138.9250
1119	139.5183
1120	141.4617
1121	142.2300
1122	143.3467
1123	144.3350
1124	145.5900
1125	145.8250
1126	145.0083
1127	143.9867
1128	143.2667
1129	143.0650
1130	142.4950
1131	142.2150
1132	141.8783
1133	141.2233
1134	141.2017
1135	140.6150
1136	140.0483
1137	138.0367
1138	137.2767
1139	137.8717
1140	136.6100
1141	138.3250
1142	138.0817
1143	137.8633
1144	138.5950
1145	138.6033
1146	136.7850
1147	136.6333
1148	135.7650
1149	135.8917
1150	135.6467
1151	134.4650
1152	135.4017
1153	136.4683
1154	138.5500
1155	139.6050
1156	139.5300
1157	140.3933
1158	140.0250
1159	139.1500
1160	139.2983
1161	139.3950
1162	138.3517
1163	138.0433
1164	137.0733
1165	135.7517
1166	135.7250
1167	135.0567
1168	133.5183
1169	133.7517
1170	133.8417
1171	134.9583
1172	134.7683
1173	134.1400
1174	134.9417
1175	135.2217
1176	136.0383
1177	135.9317
1178	135.2267
1179	135.8850
1180	134.5233
1181	136.1683
1182	134.8717
1183	135.1167
1184	135.6933
1185	135.6450
1186	135.6550
1187	136.2400
1188	136.2283
1189	135.2683
1190	134.4417
1191	133.8700
1192	133.8350
1193	132.6783
1194	133.6683
1195	133.7617
1196	133.1183
1197	132.7283
1198	132.9433
1199	132.0267
1200	132.2783
1201	132.0783
1202	132.3583
1203	132.9617
1204	132.9100
1205	133.0017
1206	132.7533
1207	133.2483
1208	133.9467
1209	133.8333
1210	134.7083
1211	136.3917
1212	136.4467
1213	136.7267
1214	137.8967
1215	138.4667
1216	139.0200
1217	138.6583
1218	139.4417
1219	138.9217
1220	137.5333
1221	137.6117
1222	137.3700
1223	137.7017
1224	136.5150
1225	136.8533
1226	136.2383
1227	136.2633
1228	136.0067
1229	137.8667
1230	136.7933
1231	136.9383
1232	136.4217
1233	137.0567
1234	136.5817
1235	138.2117
1236	137.9317
1237	137.8700
1238	137.4100
1239	136.2800
1240	135.3600
1241	135.5717
1242	135.6550
1243	136.6233
1244	136.4333
1245	136.4317
1246	138.3167
1247	138.5217
1248	137.7350
1249	138.4250
1250	137.3500
1251	137.0467
1252	137.5650
1253	136.3150
1254	134.9867
1255	134.3783
1256	135.2017
1257	133.8850
1258	135.3833
1259	134.5050
1260	135.4550
1261	135.2983
1262	136.5033
1263	136.4750
1264	136.6800
1265	137.2100
1266	137.2833
1267	137.8983
1268	136.3850
1269	136.2033
1270	136.5117
1271	135.9017
1272	135.8900
1273	135.8300
1274	136.7383
1275	137.5617
1276	137.2817
1277	137.9750
1278	138.2700
1279	138.5483
1280	138.3850
1281	139.4017
1282	138.1850
1283	137.8450
1284	136.8950
1285	137.5500
1286	137.0800
1287	135.8317
1288	136.1800
1289	135.5067
1290	136.5050
1291	136.9917
1292	137.3967
1293	138.6733
1294	138.3550
1295	138.4250
1296	139.5300
1297	138.5517
1298	138.6417
1299	140.0500
1300	139.6467
1301	139.0533
1302	139.3767
1303	140.1017
1304	140.4500
1305	140.3767
1306	139.2917
1307	137.8333
1308	138.5200
1309	137.6283
1310	137.7917
1311	137.0267
1312	137.2167
1313	138.0167
1314	137.7100
1315	135.8733
1316	137.1117
1317	137.0983
1318	137.7417
1319	137.4417
1320	137.6100
1321	138.0533
1322	138.8583
1323	138.3950
1324	138.1700
1325	139.0600
1326	137.6783
1327	138.0367
1328	136.2300
1329	137.2517
1330	136.2800
1331	135.2083
1332	134.9533
1333	135.6867
1334	136.3883
1335	134.5183
1336	135.0633
1337	134.5867
1338	133.6783
1339	134.2600
1340	133.6667
1341	133.5100
1342	134.4433
1343	134.2467
1344	134.4100
1345	135.0917
1346	135.1867
1347	134.8483
1348	135.0067
1349	136.0600
1350	136.7317
1351	136.3367
1352	138.4867
1353	138.7833
1354	140.6850
1355	140.4000
1356	140.0050
1357	138.9517
1358	136.8800
1359	136.7267
1360	135.4050
1361	135.2733
1362	135.6983
1363	136.0167
1364	135.5183
1365	135.6150
1366	135.9167
1367	136.0633
1368	135.7833
1369	136.2367
1370	135.8667
1371	136.1633
1372	136.2650
1373	134.9750
1374	135.6233
1375	137.0100
1376	136.5750
1377	134.9017
1378	135.0683
1379	135.3033
1380	136.4717
1381	134.2567
1382	135.2100
1383	135.6117
1384	135.4883
1385	135.5500
1386	135.0750
1387	134.4967
1388	135.5650
1389	134.0800
1390	134.2750
1391	135.2817
1392	133.9033
1393	133.0883
1394	134.2567
1395	132.2983
1396	132.5150
1397	134.0567
1398	134.5650
1399	136.0533
1400	136.2367
1401	138.3700
1402	138.0450
1403	138.0917
1404	138.6550
1405	138.4767
1406	136.3650
1407	136.3650
1408	136.8167
1409	136.2150
1410	134.4600
1411	135.5667
1412	135.0183
1413	133.7717
1414	134.7850
1415	134.8183
1416	133.8767
1417	134.0700
1418	134.6500
1419	134.4517
1420	135.1400
1421	134.7083
1422	134.0600
1423	134.1100
1424	134.0933
1425	133.5833
1426	133.8717
1427	134.6050
1428	134.9517
1429	135.2467
1430	133.8050
1431	134.4783
1432	132.6233
1433	132.8950
1434	133.1083
1435	132.6783
1436	133.3483
1437	134.2783
1438	134.1783
1439	134.3933
1440	135.7600
1441	136.2367
1442	136.7400
1443	135.6900
1444	135.1083
1445	135.6750
1446	135.1167
1447	136.1600
1448	137.0650
1449	136.2283
1450	135.2717
1451	135.6117
1452	136.0367
1453	135.5767
1454	135.6700
1455	135.2683
1456	137.3533
1457	136.2917
1458	137.1617
1459	138.8817
1460	141.7467
1461	142.9783
1462	142.5583
1463	144.0617
1464	142.8883
1465	143.3350
1466	143.7683
1467	142.3533
1468	141.4200
1469	140.8167
1470	139.1850
1471	138.4783
1472	138.3100
1473	136.8650
1474	136.3950
1475	134.5783
1476	135.0683
1477	132.9400
1478	133.0883
1479	131.8500
1480	132.3450
1481	131.8783
1482	130.6500
1483	131.6767
1484	129.7250
1485	129.7050
1486	131.0633
1487	129.8500
1488	130.5567
1489	131.3167
1490	133.5267
1491	132.4483
1492	134.3017
1493	134.6067
1494	134.2533
1495	133.5450
1496	134.9533
1497	133.1200
1498	131.4100
1499	131.1667
1500	131.4717
1501	130.9800
1502	130.5167
1503	130.0367
1504	129.5833
1505	130.3650
1506	131.6750
1507	130.7767
1508	131.9567
1509	133.0167
1510	132.9833
1511	133.4017
1512	134.3517
1513	133.7417
1514	136.2000
1515	134.8983
1516	135.0667
1517	135.1117
1518	134.7550
1519	134.3067
1520	133.8700
1521	133.4583
1522	133.5800
1523	132.6450
1524	132.0433
1525	131.6517
1526	131.2033
1527	131.4867
1528	131.6450
1529	131.4700
1530	132.0167
1531	131.5683
1532	130.9333
1533	130.8567
1534	130.9467
1535	129.5983
1536	130.0150
1537	130.1817
1538	130.4633
1539	130.1817
1540	129.9850
1541	130.2967
1542	129.6150
1543	129.8350
1544	129.5250
1545	128.7783
1546	127.9883
1547	129.6283
1548	128.8850
1549	127.8233
1550	128.4567
1551	127.3750
1552	127.9517
1553	126.9600
1554	127.2900
1555	126.5583
1556	128.9300
1557	127.8250
1558	126.3817
1559	127.0783
1560	126.2167
1561	127.0217
1562	126.6950
1563	127.3783
1564	128.0783
1565	128.6000
1566	128.8600
1567	128.0567
1568	128.3800
1569	126.9083
1570	127.5683
1571	127.1650
1572	127.3000
1573	125.4350
1574	125.7833
1575	125.9183
1576	125.7883
1577	125.8667
1578	124.1100
1579	125.4500
1580	125.7650
1581	126.5350
1582	126.5983
1583	126.3067
1584	126.7417
1585	125.8983
1586	124.4950
1587	124.8817
1588	124.3217
1589	125.1167
1590	125.7350
1591	124.2450
1592	124.8883
1593	125.3917
1594	125.5883
1595	125.5533
1596	126.0033
1597	125.1533
1598	125.8783
1599	123.9817
1600	124.4500
1601	122.8000
1602	123.1233
1603	122.6333
1604	123.0117
1605	122.4383
1606	124.2083
1607	125.0300
1608	125.3467
1609	125.3117
1610	124.9183
1611	126.5117
1612	126.1367
1613	124.5967
1614	124.5017
1615	124.4233
1616	124.6100
1617	123.6233
1618	123.0533
1619	123.9617
1620	124.3233
1621	125.8683
1622	125.4033
1623	125.8733
1624	126.6833
1625	125.9167
1626	125.9167
1627	125.8367
1628	125.1033
1629	125.6500
1630	126.5800
1631	125.6967
1632	125.3750
1633	126.1717
1634	124.8917
1635	124.1667
1636	123.8183
1637	121.9583
1638	122.1283
1639	121.1550
1640	120.6200
1641	121.5217
1642	120.9317
1643	122.7167
1644	122.5567
1645	122.9517
1646	122.6500
1647	123.4900
1648	123.7733
1649	123.4300
1650	124.6067
1651	124.3150
1652	124.8217
1653	125.1183
1654	124.2850
1655	124.2283
1656	123.7583
1657	123.9567
1658	123.9483
1659	124.6067
1660	123.4000
1661	122.6683
1662	121.9967
1663	121.5250
1664	121.0217
1665	121.1417
1666	120.2883
1667	120.5233
1668	119.7150
1669	121.0033
1670	121.2117
1671	121.3117
1672	121.6550
1673	121.5950
1674	122.0550
1675	122.6917
1676	122.1300
1677	122.4317
1678	122.8183
1679	123.1017
1680	123.3333
1681	123.3350
1682	122.8317
1683	123.2850
1684	121.8767
1685	121.4367
1686	120.7450
1687	121.4133
1688	121.7683
1689	122.4567
1690	122.0967
1691	122.7300
1692	122.5700
1693	123.3167
1694	123.2150
1695	123.6783
1696	123.3500
1697	123.2883
1698	124.5350
1699	125.2933
1700	124.2300
1701	124.3017
1702	124.1100
1703	122.8617
1704	121.4383
1705	122.1883
1706	121.1200
1707	121.1267
1708	123.2383
1709	122.8850
1710	123.0483
1711	122.2833
1712	122.2767
1713	120.9717
1714	120.7450
1715	120.8800
1716	120.7967
1717	120.4250
1718	120.3733
1719	119.8617
1720	120.2950
1721	120.3267
1722	120.2217
1723	120.2183
1724	118.9117
1725	118.9417
1726	119.3033
1727	121.0917
1728	120.5933
1729	120.8400
1730	120.5233
1731	120.5250
1732	120.7667
1733	120.2867
1734	120.7617
1735	120.3750
1736	120.4700
1737	122.9100
1738	122.9633
1739	122.6217
1740	122.0583
1741	122.9300
1742	123.1000
1743	122.2833
1744	121.6900
1745	123.2500
1746	123.2400
1747	121.4400
1748	121.2267
1749	121.2767
1750	120.1800
1751	120.4333
1752	120.6383
1753	120.2667
1754	119.9433
1755	119.2500
1756	119.5650
1757	120.0300
1758	118.9367
1759	119.6400
1760	119.4850
1761	118.7183
1762	119.7367
1763	119.2633
1764	119.5950
1765	119.3150
1766	119.1833
1767	118.7017
1768	119.1617
1769	118.8067
1770	117.8967
1771	118.7883
1772	118.9383
1773	119.6583
1774	119.4967
1775	118.4917
1776	118.8467
1777	119.1150
1778	118.9833
1779	120.3050
1780	120.0383
1781	119.9683
1782	119.3833
1783	119.4350
1784	119.4483
1785	119.2350
1786	118.5983
1787	119.1733
1788	119.0533
1789	118.1350
1790	118.6583
1791	118.6567
1792	117.5483
1793	118.0867
1794	117.5883
1795	117.7133
1796	117.3517
1797	117.5267
1798	117.9583
1799	117.1083
1800	117.4167
1801	117.3283
1802	117.2900
1803	117.6433
1804	117.8683
1805	117.5100
1806	117.8600
1807	117.8517
1808	118.6567
1809	119.4083
1810	118.8100
1811	119.9183
1812	119.7500
1813	119.2000
1814	119.7183
1815	120.2417
1816	119.0800
1817	118.9483
1818	118.2217
1819	118.5833
1820	117.1100
1821	117.1250
1822	117.4817
1823	117.8167
1824	118.2367
1825	117.8167
1826	117.0767
1827	117.1433
1828	116.9733
1829	117.0733
1830	118.1800
1831	118.4700
1832	118.2383
1833	117.8533
1834	117.5483
1835	118.5267
1836	118.4033
1837	118.5233
1838	118.1233
1839	119.7067
1840	119.4667
1841	119.1550
1842	119.7883
1843	119.9533
1844	118.4583
1845	118.6267
1846	117.3350
1847	118.2433
1848	116.9617
1849	117.8683
1850	118.0067
1851	116.0067
1852	117.2767
1853	116.2883
1854	117.3333
1855	116.8767
1856	116.5983
1857	116.0133
1858	116.3617
1859	116.7533
1860	117.0267
1861	116.3617
1862	117.1783
1863	118.0933
1864	118.8400
1865	118.0917
1866	117.9800
1867	118.6417
1868	117.2067
1869	117.2167
1870	118.3400
1871	117.2033
1872	117.0317
1873	116.9883
1874	115.9000
1875	116.5817
1876	115.0183
1877	115.3833
1878	115.4533
1879	114.1333
1880	114.0650
1881	113.5417
1882	113.2167
1883	113.5950
1884	112.8617
1885	112.8917
1886	113.0467
1887	112.3983
1888	113.2317
1889	113.2567
1890	113.7033
1891	113.0483
1892	113.4333
1893	114.0400
1894	114.3467
1895	113.5600
1896	114.8050
1897	115.4217
1898	115.8000
1899	114.9583
1900	115.6633
1901	115.5100
1902	116.3767
1903	115.7067
1904	116.4917
1905	116.2950
1906	115.8850
1907	116.0017
1908	116.5883
1909	116.5517
1910	116.5683
1911	116.2500
1912	115.3050
1913	116.4050
1914	116.0500
1915	114.5167
1916	114.7167
1917	113.8533
1918	114.5150
1919	113.5483
1920	113.8667
1921	113.7383
1922	113.0083
1923	113.8400
1924	114.5567
1925	115.2750
1926	115.7933
1927	116.5300
1928	115.9867
1929	116.7717
1930	117.2700
1931	117.2433
1932	116.6117
1933	118.1017
1934	117.4950
1935	117.1467
1936	117.0950
1937	116.0483
1938	115.9400
1939	115.5633
1940	115.2500
1941	113.9617
1942	114.5817
1943	114.2117
1944	114.8067
1945	114.3867
1946	113.8517
1947	114.3517
1948	114.7133
1949	114.2300
1950	113.5550
1951	113.2750
1952	114.3233
1953	114.3367
1954	114.5983
1955	115.6800
1956	115.7583
1957	116.5733
1958	115.9417
1959	115.0167
1960	115.8833
1961	115.4250
1962	115.0050
1963	114.3583
1964	114.1100
1965	114.0850
1966	114.2567
1967	113.4000
1968	114.7333
1969	114.2133
1970	114.4633
1971	114.6100
1972	114.0533
1973	114.8600
1974	114.4867
1975	115.2783
1976	114.8033
1977	115.2283
1978	114.4483
1979	114.3450
1980	113.3617
1981	112.5850
1982	112.9200
1983	112.4817
1984	111.8700
1985	113.1433
1986	113.4900
1987	113.2300
1988	114.1217
1989	113.2983
1990	113.5183
1991	111.8917
1992	112.6067
1993	112.8300
1994	112.0033
1995	112.7750
1996	112.6167
1997	113.0050
1998	112.3950
1999	112.0100
[truncated: 28 more rows]
