# Supplementary material for: Bicoid gradient formation mechanism and dynamics revealed by protein lifetime analysis
Source: Mol Syst Biol. 2018 Sep 4;14(9):e8355. doi: 10.15252/msb.20188355 (PMC6121778; doi:10.15252/msb.20188355)
Supplement: Supplementary file 8 — Source Data for Figure 6 [file MSB-14-e8355-s007.zip › figure6-data_wo-images/quantification/Values_emb01_g_t02.txt]

0	132.7617
1	195.2317
2	194.4350
3	189.2417
4	181.5117
5	182.9000
6	178.8117
7	184.5300
8	184.6133
9	185.3417
10	191.3733
11	196.0150
12	201.1700
13	205.8733
14	212.7000
15	207.3067
16	212.7167
17	220.9583
18	222.8450
19	232.1217
20	228.6783
21	229.6383
22	239.6283
23	242.5883
24	253.2200
25	260.3067
26	265.0733
27	274.4150
28	290.3450
29	307.5717
30	311.0433
31	322.1933
32	331.3650
33	341.0500
34	351.8783
35	351.8083
36	346.9833
37	348.7367
38	343.3783
39	342.2650
40	337.7717
41	334.1567
42	322.3317
43	320.0267
44	320.9500
45	314.1333
46	312.3233
47	309.4850
48	303.3533
49	301.0983
50	297.5533
51	299.9650
52	300.6183
53	305.1483
54	313.9033
55	310.1533
56	317.0833
57	317.7867
58	326.9383
59	329.2800
60	333.1000
61	334.1717
62	333.4150
63	341.6883
64	336.7617
65	337.0367
66	343.0350
67	339.8850
68	331.5000
69	335.8333
70	333.0083
71	324.0383
72	312.8933
73	304.4150
74	302.9000
75	302.4450
76	296.6167
77	297.4750
78	292.2283
79	296.0067
80	296.7917
81	299.3100
82	302.0083
83	303.1317
84	302.8350
85	305.8317
86	309.3133
87	309.2567
88	313.7600
89	306.5983
90	308.3883
91	301.9067
92	298.7433
93	296.5917
94	290.1250
95	286.8017
96	284.0050
97	287.3633
98	286.7750
99	285.1733
100	282.0833
101	280.4300
102	278.1267
103	281.0200
104	278.6350
105	279.9083
106	284.5183
107	285.5333
108	280.8133
109	274.7517
110	278.5783
111	272.9650
112	272.8250
113	270.5950
114	267.6433
115	268.1867
116	264.6550
117	271.1717
118	271.4983
119	274.0083
120	272.2467
121	268.3183
122	273.2667
123	275.1450
124	275.5983
125	277.8500
126	277.7050
127	280.3200
128	291.9367
129	292.6467
130	293.3683
131	293.1117
132	296.6300
133	293.2917
134	290.5350
135	291.0733
136	289.2350
137	289.6550
138	286.7200
139	284.5483
140	287.1100
141	290.7933
142	290.6383
143	289.7817
144	293.3483
145	295.6900
146	293.1800
147	291.1083
148	291.6300
149	288.5000
150	294.2300
151	297.3333
152	298.9083
153	294.4250
154	296.6667
155	294.9683
156	293.9767
157	296.5617
158	293.9600
159	302.3350
160	301.6017
161	294.9700
162	293.4167
163	290.7767
164	286.3817
165	283.0683
166	278.2017
167	278.4150
168	273.6083
169	268.7567
170	264.4783
171	264.1817
172	262.1000
173	263.3917
174	262.9900
175	260.9617
176	259.3167
177	261.1000
178	262.9450
179	264.9283
180	263.7467
181	269.4933
182	267.6467
183	271.9933
184	271.8183
185	276.1933
186	276.5783
187	277.1017
188	280.6233
189	281.2667
190	278.0017
191	277.0900
192	269.5717
193	269.2883
194	265.2017
195	261.0500
196	262.4183
197	263.5250
198	262.2833
199	270.4233
200	268.6933
201	267.3967
202	263.6533
203	263.0100
204	259.8550
205	261.8083
206	259.7600
207	256.5800
208	257.1967
209	259.5083
210	256.3800
211	258.1150
212	258.0167
213	256.8317
214	258.4733
215	260.8033
216	263.0883
217	260.7483
218	260.5850
219	263.2167
220	261.6217
221	257.9950
222	255.0350
223	252.0983
224	246.8817
225	243.6033
226	239.0800
227	241.6483
228	241.6650
229	239.3950
230	235.4600
231	236.6250
232	236.1250
233	235.1000
234	234.4000
235	232.9917
236	233.0167
237	232.8333
238	233.2267
239	237.1233
240	238.0467
241	241.2217
242	246.3900
243	245.4417
244	251.9633
245	252.3933
246	255.9050
247	263.6383
248	264.8567
249	265.8883
250	268.2867
251	262.3817
252	258.4867
253	255.3250
254	251.0917
255	250.8417
256	247.9600
257	246.0167
258	245.9367
259	247.0000
260	242.4483
261	242.2450
262	239.6750
263	239.0267
264	233.9850
265	235.1133
266	236.0833
267	233.8383
268	232.3083
269	236.0167
270	237.0583
271	241.5017
272	242.9267
273	243.7383
274	246.5050
275	244.9117
276	243.7367
277	242.9083
278	243.6183
279	240.4283
280	240.1300
281	238.9250
282	236.4383
283	231.4917
284	228.1967
285	222.1483
286	218.8167
287	218.9217
288	221.0650
289	219.5583
290	219.3433
291	217.4283
292	218.7700
293	219.5017
294	219.9317
295	221.0017
296	225.8867
297	228.7683
298	228.8200
299	226.6950
300	228.1167
301	226.5783
302	226.3733
303	225.7167
304	225.4333
305	224.7533
306	225.7700
307	230.1483
308	232.4600
309	233.5683
310	236.4633
311	238.0600
312	236.2333
313	238.8533
314	236.2450
315	232.4983
316	229.4700
317	234.4567
318	232.8383
319	230.6867
320	229.3083
321	227.4583
322	226.7117
323	225.6917
324	224.5150
325	224.2617
326	222.3083
327	221.2233
328	223.0250
329	223.5367
330	223.2000
331	223.0083
332	223.8983
333	227.1917
334	230.3450
335	233.6783
336	237.5383
337	240.4317
338	248.0000
339	251.7950
340	253.5933
341	251.3517
342	256.3717
343	252.7467
344	249.5167
345	246.3100
346	242.0800
347	238.3650
348	235.2867
349	232.2050
350	229.0717
351	226.6017
352	224.2283
353	222.1050
354	218.5783
355	215.3267
356	211.9167
357	211.2133
358	206.6817
359	207.8950
360	206.6383
361	204.4917
362	205.7117
363	205.8967
364	206.5383
365	206.7517
366	206.2417
367	209.4050
368	210.6267
369	213.6017
370	215.8767
371	217.7967
372	219.3383
373	218.4067
374	220.1700
375	223.8017
376	222.3217
377	221.9183
378	221.8567
379	222.9083
380	219.8733
381	221.6650
382	219.9500
383	218.0750
384	219.7633
385	217.6867
386	215.6467
387	212.8117
388	209.8333
389	208.5750
390	208.1133
391	206.8267
392	205.3667
393	204.3517
394	204.3500
395	203.3350
396	202.9150
397	203.5833
398	201.6050
399	202.2783
400	207.5250
401	204.2617
402	202.9233
403	203.0767
404	201.3467
405	201.6033
406	199.1600
407	198.3400
408	196.6000
409	197.3267
410	196.1950
411	200.0533
412	198.4817
413	201.2083
414	202.9267
415	203.7533
416	207.1100
417	205.9100
418	206.2433
419	203.8883
420	204.1750
421	207.9550
422	206.8283
423	203.4400
424	203.2850
425	201.3500
426	201.4400
427	199.2233
428	198.9333
429	199.1000
430	201.1100
431	200.0733
432	200.7417
433	200.2767
434	200.0650
435	198.4567
436	198.8833
437	198.5133
438	195.8367
439	196.2967
440	194.1783
441	196.1133
442	196.6917
443	196.4600
444	196.2567
445	196.6017
446	197.3517
447	199.1917
448	197.4250
449	195.6283
450	195.4883
451	194.1300
452	191.9450
453	193.4050
454	191.8817
455	189.9367
456	192.4000
457	189.9000
458	195.3167
459	192.4783
460	192.1867
461	192.5183
462	193.4783
463	192.8150
464	192.8717
465	192.5917
466	192.5133
467	193.3117
468	192.4533
469	193.7483
470	193.6517
471	192.0150
472	192.0167
473	196.2850
474	193.8733
475	196.8817
476	194.0800
477	195.6517
478	196.1483
479	194.7317
480	194.3583
481	193.2667
482	193.3733
483	192.6917
484	191.8950
485	193.0733
486	191.0983
487	193.1783
488	192.6100
489	193.5867
490	194.1167
491	196.7383
492	198.4867
493	197.5517
494	197.9017
495	196.7833
496	196.4967
497	195.8267
498	196.4033
499	195.7350
500	196.7750
501	198.0600
502	199.2333
503	198.1017
504	199.7267
505	197.2750
506	201.0883
507	199.5750
508	198.8100
509	198.8250
510	200.4033
511	198.4033
512	196.3450
513	193.5350
514	191.9633
515	188.5967
516	188.8167
517	187.5300
518	186.6167
519	185.2950
520	186.9267
521	188.0700
522	191.7383
523	193.8850
524	195.7200
525	196.8983
526	196.9150
527	195.8917
528	197.1283
529	197.3450
530	197.3483
531	196.2317
532	197.3117
533	195.8950
534	194.8267
535	199.0667
536	198.7917
537	198.2917
538	196.1600
539	194.5417
540	190.4083
541	188.7200
542	185.8633
543	183.7417
544	182.3650
545	186.7367
546	185.5333
547	186.5917
548	188.1717
549	188.3217
550	190.7550
551	190.3883
552	189.8950
553	189.8233
554	187.9300
555	186.9650
556	185.8267
557	186.6900
558	187.6400
559	185.7250
560	185.7817
561	185.8800
562	190.4233
563	190.6450
564	193.4717
565	196.0000
566	196.4600
567	196.6733
568	198.2350
569	197.2317
570	197.0017
571	197.2817
572	196.6850
573	196.3967
574	199.7050
575	203.3617
576	200.3667
577	199.9633
578	200.0300
579	200.1800
580	197.8167
581	194.2217
582	193.3233
583	192.9433
584	189.3183
585	188.8283
586	188.4783
587	188.5800
588	187.9483
589	188.9767
590	188.9233
591	192.5417
592	196.3433
593	198.8833
594	201.1817
595	201.0417
596	200.9017
597	200.3567
598	199.3767
599	197.8783
600	200.7500
601	197.4050
602	193.9367
603	193.1667
604	190.4117
605	191.0967
606	191.3350
607	189.7600
608	187.7050
609	186.0233
610	183.3933
611	182.2483
612	179.6700
613	177.6100
614	176.3683
615	176.6483
616	178.2783
617	179.6800
618	181.9033
619	183.1667
620	185.1100
621	185.4567
622	188.0667
623	184.4533
624	186.2933
625	187.0567
626	188.5683
627	187.1533
628	186.5900
629	185.2317
630	187.2717
631	185.5533
632	183.8700
633	183.3050
634	179.5633
635	180.5083
636	181.0900
637	179.1933
638	177.1783
639	177.2633
640	178.0583
641	178.3817
642	177.7117
643	177.0100
644	177.5283
645	177.3917
646	180.8850
647	181.2100
648	181.3383
649	180.9750
650	180.4333
651	181.0317
652	179.8467
653	175.6833
654	176.3467
655	175.6583
656	174.4217
657	174.7117
658	174.3283
659	174.8033
660	176.4567
661	176.4333
662	176.0750
663	177.3400
664	175.9350
665	176.4683
666	177.5917
667	176.3200
668	174.6783
669	174.6700
670	175.0167
671	175.9483
672	176.8017
673	177.8533
674	175.3900
675	176.8867
676	175.9317
677	174.2883
678	173.7600
679	172.4283
680	173.2067
681	172.0050
682	171.9983
683	171.7633
684	173.2450
685	173.6483
686	175.4683
687	175.5700
688	177.5500
689	177.1933
690	178.0717
691	180.0033
692	179.0367
693	177.4783
694	178.1667
695	177.1567
696	176.0250
697	174.3733
698	174.3550
699	172.8683
700	172.8483
701	172.0083
702	173.3600
703	173.3517
704	173.9567
705	173.3767
706	173.3400
707	171.2333
708	172.7600
709	171.6017
710	169.7633
711	168.3133
712	168.1967
713	167.6300
714	166.6100
715	166.0183
716	162.9967
717	161.7267
718	162.9900
719	161.8700
720	164.1033
721	164.1917
722	166.3050
723	166.8400
724	168.7550
725	169.8233
726	173.7050
727	174.5267
728	176.0950
729	177.4050
730	178.0150
731	178.9450
732	178.9150
733	177.1233
734	177.3017
735	175.3733
736	174.1583
737	171.8367
738	170.9167
739	169.1200
740	167.7350
741	165.9850
742	165.6583
743	165.6167
744	163.5717
745	164.0567
746	162.5917
747	160.8417
748	161.1800
749	160.6933
750	162.0083
751	162.8850
752	164.6250
753	165.7367
754	167.3983
755	167.5700
756	168.7867
757	168.0450
758	169.4450
759	167.4050
760	168.1933
761	166.7933
762	166.2900
763	164.5567
764	163.9267
765	164.9167
766	163.0867
767	163.1350
768	161.9300
769	162.1850
770	162.9750
771	162.4467
772	163.7267
773	161.0350
774	162.1267
775	161.8400
776	161.1450
777	161.4733
778	161.3733
779	162.6967
780	162.4867
781	163.0933
782	162.5467
783	162.4533
784	162.4250
785	161.5517
786	161.1300
787	161.4600
788	160.9100
789	159.8633
790	158.8150
791	159.2267
792	159.3450
793	160.2383
794	161.8717
795	161.4200
796	162.5800
797	163.3183
798	163.9183
799	163.9767
800	164.1633
801	163.9267
802	163.8217
803	162.2750
804	162.5967
805	162.2667
806	161.0883
807	163.0483
808	162.0567
809	162.6983
810	161.6500
811	160.3883
812	158.1883
813	156.0700
814	155.0400
815	154.4750
816	152.9700
817	153.4500
818	153.4867
819	154.2067
820	153.8433
821	155.8500
822	155.5750
823	156.2667
824	156.6767
825	156.8067
826	158.8817
827	159.6683
828	159.0333
829	159.1900
830	158.3983
831	157.8633
832	157.1600
833	156.5800
834	155.8167
835	159.1833
836	158.5300
837	157.0933
838	157.1383
839	158.1883
840	157.7350
841	157.8000
842	156.1883
843	157.2217
844	156.5417
845	156.4117
846	157.0467
847	158.0333
848	157.2250
849	158.7700
850	160.0683
851	158.7167
852	160.5000
853	160.0950
854	160.1400
855	160.9650
856	160.4317
857	160.3600
858	159.6933
859	159.6483
860	157.1167
861	157.8217
862	156.5800
863	156.0517
864	154.8700
865	154.7467
866	154.3050
867	154.6183
868	155.6933
869	154.6433
870	155.5283
871	155.4350
872	157.1867
873	156.5067
874	158.0200
875	158.3967
876	159.4050
877	160.1650
878	160.0067
879	159.9083
880	158.2850
881	158.7767
882	158.3950
883	158.0500
884	159.0767
885	158.4467
886	159.2667
887	156.1350
888	155.2017
889	155.3567
890	154.6800
891	153.9117
892	152.8300
893	152.4917
894	151.3617
895	152.0617
896	151.7483
897	152.6283
898	153.7483
899	153.5650
900	153.4933
901	153.4450
902	152.9867
903	152.5333
904	153.8183
905	154.2400
906	154.3017
907	155.1367
908	156.1483
909	156.2117
910	156.0583
911	155.1833
912	156.5483
913	157.5067
914	156.7733
915	157.3767
916	157.3633
917	156.3150
918	154.2233
919	153.9583
920	152.6867
921	150.3167
922	149.2917
923	149.1500
924	150.1200
925	150.2317
926	151.2450
927	153.7200
928	153.6467
929	151.9850
930	152.0317
931	151.6617
932	151.3333
933	151.5400
934	151.1600
935	150.2600
936	149.8300
937	149.9383
938	150.0033
939	151.3050
940	150.4083
941	150.6583
942	150.6500
943	149.7300
944	150.6850
945	151.2483
946	151.1917
947	152.0200
948	152.8750
949	154.4833
950	155.6783
951	156.4033
952	156.3883
953	157.6033
954	157.6217
955	159.0467
956	157.9883
957	156.4100
958	154.4950
959	151.1667
960	149.0667
961	147.5700
962	145.3317
963	146.2100
964	145.1667
965	144.4450
966	145.4300
967	146.6383
968	147.6750
969	148.2150
970	148.7800
971	150.2333
972	150.9117
973	152.2517
974	153.1633
975	152.2050
976	153.3400
977	153.0350
978	153.0467
979	154.6100
980	156.6700
981	156.4767
982	156.7583
983	155.3133
984	156.0000
985	153.6467
986	151.7500
987	151.0467
988	151.5117
989	151.4133
990	151.0217
991	150.7683
992	149.2717
993	148.4233
994	148.7867
995	148.3167
996	147.9867
997	149.4400
998	149.9650
999	148.6983
1000	148.0350
1001	151.5400
1002	149.3483
1003	151.6050
1004	150.2483
1005	148.8433
1006	150.0033
1007	150.1133
1008	151.0017
1009	150.5283
1010	148.7033
1011	148.5500
1012	148.5383
1013	147.0783
1014	145.9733
1015	146.4250
1016	148.4350
1017	147.0400
1018	146.3100
1019	144.5967
1020	144.8717
1021	145.4117
1022	145.6417
1023	145.3650
1024	145.9483
1025	145.8033
1026	145.1867
1027	144.2383
1028	143.6250
1029	143.5833
1030	140.9917
1031	140.7133
1032	139.8183
1033	139.5017
1034	138.9917
1035	139.2200
1036	140.4350
1037	140.0833
1038	139.8500
1039	139.3933
1040	139.6783
1041	139.5883
1042	140.1883
1043	138.4683
1044	138.7717
1045	139.8233
1046	139.6983
1047	140.4283
1048	139.4783
1049	138.9483
1050	139.3200
1051	138.5417
1052	140.2917
1053	139.3717
1054	139.9367
1055	140.7300
1056	139.9367
1057	141.3817
1058	140.6833
1059	139.8983
1060	140.6117
1061	140.9000
1062	138.9000
1063	139.5167
1064	139.8217
1065	140.6367
1066	140.7717
1067	139.6267
1068	141.7967
1069	139.9850
1070	140.7000
1071	140.1200
1072	140.5150
1073	140.2600
1074	139.0083
1075	140.5900
1076	139.4833
1077	140.1900
1078	140.4933
1079	141.0000
1080	141.5383
1081	141.7950
1082	142.3633
1083	142.5917
1084	142.5333
1085	143.7583
1086	143.6183
1087	144.4400
1088	145.2850
1089	144.0983
1090	144.7000
1091	144.6200
1092	143.5417
1093	143.8050
1094	143.7300
1095	142.3033
1096	142.6933
1097	141.7200
1098	140.9150
1099	138.1350
1100	138.9033
1101	136.9600
1102	138.2100
1103	138.4217
1104	137.6333
1105	138.0567
1106	138.0717
1107	138.1700
1108	138.4533
1109	139.9150
1110	141.0400
1111	142.1883
1112	143.2433
1113	143.1433
1114	143.7783
1115	143.6083
1116	142.8283
1117	140.7283
1118	141.0117
1119	138.9917
1120	138.0333
1121	138.8167
1122	139.1783
1123	137.3367
1124	137.9283
1125	137.9633
1126	138.3200
1127	139.0733
1128	140.3367
1129	140.5667
1130	140.2317
1131	139.6767
1132	138.6850
1133	137.8000
1134	137.0900
1135	136.8617
1136	136.8300
1137	135.8683
1138	137.9100
1139	136.9800
1140	137.9117
1141	138.8267
1142	138.6633
1143	136.9950
1144	136.9617
1145	136.7817
1146	135.4467
1147	135.1250
1148	134.6933
1149	135.5717
1150	135.2850
1151	135.5300
1152	135.9967
1153	133.8417
1154	133.9867
1155	133.4717
1156	133.5517
1157	132.9700
1158	133.9600
1159	133.4067
1160	132.5317
1161	132.5533
1162	133.7500
1163	133.1383
1164	133.9800
1165	134.4250
1166	134.9017
1167	134.4117
1168	136.2750
1169	134.8900
1170	134.2500
1171	133.2833
1172	133.5100
1173	131.9350
1174	133.6183
1175	133.8350
1176	133.7567
1177	133.8650
1178	133.4983
1179	134.0883
1180	133.7083
1181	134.5383
1182	134.3433
1183	134.2650
1184	133.5050
1185	133.5817
1186	132.3167
1187	132.4067
1188	132.3967
1189	132.7833
1190	132.2167
1191	130.6367
1192	131.8950
1193	131.2217
1194	131.6583
1195	130.1250
1196	129.7833
1197	130.5933
1198	130.7217
1199	130.4833
1200	131.0050
1201	131.8233
1202	132.3400
1203	133.1100
1204	132.2783
1205	132.1517
1206	132.8017
1207	132.0167
1208	132.0117
1209	133.0200
1210	133.4683
1211	133.0100
1212	132.3000
1213	131.8183
1214	132.7200
1215	133.0450
1216	133.0650
1217	133.3467
1218	133.3600
1219	132.8000
1220	132.6850
1221	132.9017
1222	133.6150
1223	134.8217
1224	134.1750
1225	134.5883
1226	135.4000
1227	135.1200
1228	134.7983
1229	136.0767
1230	134.8883
1231	134.1967
1232	133.6983
1233	133.2133
1234	133.0750
1235	134.7333
1236	133.9367
1237	135.3050
1238	134.9300
1239	135.3483
1240	134.9483
1241	136.0500
1242	134.7517
1243	134.5450
1244	135.0733
1245	136.2550
1246	136.3167
1247	136.2950
1248	136.7467
1249	137.2750
1250	136.3450
1251	136.2100
1252	137.7133
1253	137.5367
1254	137.9583
1255	137.7233
1256	138.8800
1257	138.4367
1258	137.0567
1259	136.0133
1260	134.3350
1261	134.5950
1262	133.8300
1263	133.9200
1264	133.5383
1265	133.3683
1266	135.5433
1267	135.3800
1268	135.3250
1269	136.6317
1270	136.2933
1271	136.7417
1272	136.2467
1273	136.2050
1274	135.1233
1275	135.4750
1276	134.3117
1277	134.9450
1278	134.4867
1279	135.3667
1280	135.6017
1281	135.2333
1282	135.6017
1283	136.3650
1284	136.7067
1285	136.6867
1286	136.1950
1287	137.5317
1288	136.8683
1289	137.2150
1290	136.4117
1291	136.2867
1292	135.6233
1293	135.9867
1294	134.8350
1295	134.0100
1296	134.6450
1297	135.4800
1298	135.4367
1299	136.1517
1300	136.8233
1301	135.7483
1302	136.2267
1303	136.4717
1304	137.1017
1305	137.6017
1306	137.4683
1307	136.7733
1308	136.5750
1309	137.0900
1310	137.3600
1311	136.6767
1312	136.1050
1313	136.4417
1314	136.4783
1315	135.0017
1316	135.6850
1317	134.2850
1318	133.6650
1319	134.3200
1320	133.4683
1321	132.6850
1322	131.9700
1323	132.0417
1324	134.3683
1325	134.7917
1326	135.1617
1327	134.6667
1328	136.3133
1329	136.6100
1330	135.8833
1331	136.0967
1332	135.6800
1333	134.8933
1334	133.8800
1335	132.7883
1336	131.8900
1337	132.7783
1338	132.5367
1339	133.9117
1340	133.6733
1341	133.5283
1342	135.0667
1343	133.8650
1344	133.8500
1345	133.9250
1346	134.3483
1347	132.9683
1348	132.4383
1349	133.3950
1350	133.5933
1351	133.6800
1352	133.8417
1353	134.2633
1354	133.3350
1355	133.4750
1356	134.3383
1357	135.1867
1358	135.6583
1359	136.1300
1360	135.2950
1361	135.2883
1362	135.1467
1363	134.6317
1364	133.5283
1365	133.7600
1366	132.5117
1367	133.0383
1368	132.9200
1369	130.8883
1370	131.9217
1371	130.6050
1372	131.3317
1373	131.5900
1374	131.5217
1375	131.2500
1376	131.1117
1377	131.4733
1378	131.2767
1379	131.7617
1380	132.6183
1381	134.4150
1382	133.3867
1383	133.2883
1384	134.0250
1385	133.3900
1386	134.4817
1387	136.1567
1388	134.1883
1389	135.5967
1390	134.5150
1391	133.8317
1392	133.6017
1393	133.7200
1394	133.8367
1395	131.9450
1396	132.2383
1397	132.1833
1398	132.0833
1399	131.1333
1400	131.5883
1401	132.8183
1402	131.1067
1403	131.6950
1404	132.0750
1405	132.8183
1406	132.6050
1407	133.5833
1408	132.7400
1409	133.1083
1410	133.1917
1411	134.0067
1412	133.8500
1413	133.7767
1414	133.5383
1415	133.2133
1416	134.0600
1417	133.3633
1418	133.3617
1419	132.4533
1420	134.0783
1421	133.7200
1422	132.5883
1423	133.1617
1424	132.7567
1425	133.0400
1426	132.8467
1427	133.0650
1428	133.6517
1429	133.9883
1430	132.5667
1431	131.8833
1432	131.8750
1433	132.4083
1434	132.2000
1435	131.7200
1436	131.8283
1437	133.0483
1438	132.9650
1439	132.2883
1440	132.1733
1441	132.5083
1442	133.4283
1443	132.3983
1444	132.3317
1445	132.3183
1446	133.3367
1447	132.0683
1448	132.9267
1449	133.2267
1450	131.4783
1451	131.8633
1452	132.6750
1453	131.5767
1454	131.8317
1455	131.2717
1456	132.4917
1457	131.3533
1458	131.8850
1459	133.0850
1460	132.3717
1461	132.5267
1462	132.6567
1463	133.0267
1464	134.1050
1465	134.0967
1466	133.5217
1467	133.7183
1468	132.2100
1469	133.3950
1470	132.7083
1471	132.3183
1472	132.9633
1473	132.8517
1474	132.0200
1475	131.2300
1476	131.6500
1477	130.3267
1478	130.4600
1479	130.5150
1480	130.2500
1481	129.0183
1482	129.6517
1483	129.0917
1484	129.0517
1485	129.6250
1486	129.2617
1487	129.4917
1488	130.1133
1489	130.2600
1490	130.9767
1491	129.9717
1492	130.5500
1493	131.4450
1494	131.3017
1495	131.1467
1496	132.3650
1497	132.7283
1498	132.4117
1499	132.2633
1500	132.3183
1501	133.0483
1502	132.9267
1503	132.4267
1504	130.6950
1505	131.6583
1506	130.3217
1507	130.5617
1508	131.7267
1509	130.5650
1510	129.9300
1511	129.1433
1512	129.3650
1513	129.2817
1514	130.2650
1515	129.6000
1516	129.2217
1517	130.9783
1518	130.2383
1519	131.5200
1520	133.0400
1521	132.5133
1522	131.8133
1523	132.4500
1524	132.1333
1525	132.8167
1526	133.0550
1527	132.7883
1528	132.6067
1529	132.3583
1530	130.3717
1531	132.4650
1532	130.2333
1533	130.2167
1534	129.2950
1535	129.2767
1536	129.8000
1537	129.2633
1538	129.5933
1539	128.9917
1540	130.1500
1541	129.6583
1542	130.7467
1543	129.9783
1544	128.8667
1545	127.9167
1546	128.2500
1547	128.7483
1548	127.3933
1549	127.0717
1550	127.7333
1551	126.6617
1552	127.3333
1553	127.7100
1554	127.6217
1555	128.1083
1556	128.8483
1557	129.2700
1558	129.7517
1559	130.2117
1560	131.3133
1561	129.7350
1562	130.5933
1563	130.5217
1564	129.6700
1565	128.4050
1566	128.9050
1567	127.5633
1568	127.5583
1569	127.4417
1570	127.2917
1571	127.1767
1572	126.5967
1573	126.0567
1574	124.9167
1575	125.2667
1576	124.7033
1577	124.7533
1578	124.7833
1579	123.3883
1580	124.7417
1581	123.8683
1582	123.9683
1583	124.5233
1584	125.9033
1585	125.8200
1586	126.4483
1587	126.4900
1588	127.5867
1589	128.2633
1590	128.7400
1591	127.6983
1592	127.9383
1593	128.1933
1594	128.1750
1595	127.9333
1596	127.8467
1597	127.7933
1598	127.9800
1599	127.0583
1600	127.7983
1601	126.6333
1602	127.6117
1603	127.3400
1604	126.2000
1605	127.1483
1606	127.3133
1607	127.3683
1608	126.4450
1609	126.3050
1610	125.7533
1611	126.6500
1612	127.1100
1613	126.0150
1614	125.9267
1615	125.9333
1616	125.4633
1617	124.3967
1618	124.9550
1619	126.0567
1620	125.7000
1621	124.8100
1622	126.2367
1623	127.4767
1624	128.0183
1625	128.3633
1626	129.3733
1627	129.4333
1628	129.4200
1629	129.4500
1630	128.8050
1631	128.6650
1632	129.5950
1633	130.6433
1634	130.7850
1635	129.8017
1636	128.9633
1637	126.9283
1638	126.5300
1639	126.0917
1640	123.9383
1641	125.4583
1642	123.6583
1643	124.8033
1644	122.7150
1645	123.0817
1646	123.2317
1647	123.2983
1648	124.9117
1649	123.8600
1650	124.8100
1651	124.6183
1652	125.2100
1653	124.9950
1654	125.2333
1655	125.5800
1656	125.2400
1657	125.4000
1658	125.0717
1659	126.4583
1660	125.9583
1661	125.5683
1662	124.5083
1663	125.2333
1664	124.6350
1665	125.4783
1666	123.3983
1667	124.6567
1668	124.2967
1669	124.6167
1670	125.2950
1671	124.4850
1672	124.6350
1673	124.8617
1674	125.8700
1675	124.6800
1676	124.7417
1677	124.6917
1678	124.4550
1679	124.0917
1680	124.0750
1681	123.6800
1682	124.2383
1683	124.3517
1684	124.9500
1685	125.1833
1686	125.4350
1687	125.9950
1688	124.7133
1689	124.8617
1690	124.8917
1691	124.1333
1692	124.6333
1693	123.0600
1694	123.9567
1695	124.1800
1696	123.3283
1697	123.6583
1698	124.1150
1699	123.0917
1700	122.2133
1701	122.8017
1702	122.3917
1703	123.2500
1704	123.4650
1705	124.7400
1706	124.9117
1707	125.1267
1708	125.4817
1709	124.3717
1710	125.4283
1711	124.1500
1712	123.5583
1713	123.6517
1714	124.7083
1715	123.2817
1716	122.4167
1717	122.0700
1718	121.7800
1719	121.3433
1720	120.4117
1721	121.5733
1722	121.2167
1723	120.2750
1724	120.7250
1725	120.5783
1726	121.6583
1727	122.5400
1728	122.6750
1729	121.2750
1730	121.2983
1731	120.9883
1732	120.2800
1733	119.8950
1734	120.1467
1735	120.8933
1736	121.7883
1737	122.4917
1738	122.2517
1739	122.7133
1740	123.8383
1741	124.1433
1742	123.9250
1743	124.2817
1744	123.3300
1745	123.1117
1746	123.5317
1747	123.7783
1748	124.0633
1749	123.9350
1750	123.6217
1751	123.3800
1752	122.5233
1753	122.7100
1754	122.9667
1755	122.4367
1756	121.3967
1757	120.8033
1758	120.8467
1759	119.9133
1760	119.1933
1761	120.0633
1762	119.6467
1763	119.1117
1764	119.1467
1765	119.0900
1766	118.5900
1767	119.5233
1768	119.8950
1769	120.2367
1770	119.9067
1771	120.4867
1772	119.4767
1773	119.6883
1774	119.3650
1775	119.0017
1776	118.3517
1777	119.1267
1778	118.6917
1779	119.0383
1780	120.2867
1781	120.1667
1782	120.5467
1783	120.0667
1784	120.3683
1785	120.2717
1786	119.9567
1787	119.0150
1788	119.4633
1789	119.0117
1790	118.8850
1791	119.1433
1792	120.2133
1793	119.5717
1794	119.2717
1795	118.4967
1796	118.0233
1797	117.8483
1798	116.8517
1799	117.4517
1800	116.5500
1801	115.9233
1802	115.4300
1803	115.4950
1804	116.0050
1805	115.8133
1806	116.1067
1807	116.1633
1808	116.6900
1809	117.3450
1810	116.9617
1811	117.7417
1812	118.1133
1813	118.0033
1814	118.1867
1815	118.9217
1816	119.1267
1817	119.2100
1818	119.3367
1819	119.7967
1820	119.8183
1821	120.2100
1822	120.2000
1823	119.1683
1824	118.1083
1825	117.7217
1826	118.0500
1827	116.6250
1828	116.5167
1829	117.2467
1830	117.2383
1831	116.1767
1832	116.0967
1833	116.0517
1834	115.7267
1835	116.3900
1836	116.3367
1837	115.1333
1838	116.1783
1839	116.3617
1840	116.2050
1841	116.8050
1842	117.4417
1843	117.6417
1844	118.5900
1845	118.5433
1846	119.7683
1847	117.9800
1848	117.5433
1849	117.7933
1850	117.7117
1851	116.7400
1852	117.7300
1853	117.3267
1854	117.2917
1855	115.5583
1856	116.1500
1857	116.5750
1858	115.5800
1859	115.0100
1860	115.4983
1861	114.0550
1862	114.4167
1863	114.2917
1864	115.0983
1865	114.7517
1866	114.6417
1867	114.5950
1868	113.9100
1869	115.1583
1870	115.7700
1871	114.3267
1872	115.1567
1873	114.2817
1874	114.9033
1875	115.3533
1876	115.0483
1877	114.7433
1878	114.9933
1879	114.8383
1880	114.0717
1881	113.5167
1882	113.1067
1883	113.4167
1884	113.3767
1885	112.9850
1886	112.5033
1887	112.0817
1888	113.1683
1889	113.0767
1890	112.7483
1891	112.9050
1892	113.4050
1893	112.5683
1894	114.0300
1895	113.0300
1896	113.8733
1897	113.8783
1898	113.5200
1899	113.9767
1900	115.9883
1901	114.6483
1902	114.8650
1903	115.4567
1904	115.5000
1905	114.4483
1906	115.0450
1907	114.4600
1908	114.8333
1909	115.2217
1910	115.1450
1911	114.8533
1912	114.7067
1913	115.1667
1914	115.1133
1915	114.9333
1916	114.0400
1917	114.4333
1918	113.9967
1919	113.5633
1920	113.8717
1921	113.7733
1922	112.6817
1923	113.1917
1924	113.8617
1925	113.7283
1926	113.9600
1927	112.9100
1928	113.2183
1929	114.1967
1930	113.7250
1931	114.1567
1932	114.4067
1933	114.5067
1934	115.0217
1935	115.0633
1936	114.8183
1937	115.7750
1938	115.2550
1939	115.6167
1940	115.2600
1941	114.8667
1942	115.8133
1943	114.9050
1944	114.1033
1945	113.9100
1946	112.7100
1947	113.1083
1948	112.7950
1949	113.0483
1950	112.8100
1951	112.3517
1952	112.9183
1953	112.4333
1954	113.1117
1955	114.1733
1956	114.3500
1957	114.0233
1958	113.7667
1959	115.1350
1960	114.2800
1961	114.9600
1962	115.1167
1963	114.7983
1964	115.7983
1965	113.9567
1966	114.1583
1967	113.3050
1968	114.1417
1969	113.2400
1970	114.1067
1971	113.6567
1972	113.9133
1973	113.8517
1974	113.0550
1975	113.4950
1976	114.4517
1977	114.7083
1978	114.2733
1979	114.4383
1980	113.7550
1981	113.9100
1982	113.6550
1983	112.4467
1984	111.3800
1985	112.3400
1986	111.0067
1987	111.7350
1988	112.2667
1989	111.2633
1990	112.2667
1991	112.1850
1992	111.4367
1993	112.5500
1994	111.4600
1995	111.8600
1996	113.0317
1997	112.6617
1998	112.6583
1999	111.6350
[truncated: 28 more rows]
