# Supplementary material for: Bicoid gradient formation mechanism and dynamics revealed by protein lifetime analysis
Source: Mol Syst Biol. 2018 Sep 4;14(9):e8355. doi: 10.15252/msb.20188355 (PMC6121778; doi:10.15252/msb.20188355)
Supplement: Supplementary file 8 — Source Data for Figure 6 [file MSB-14-e8355-s007.zip › figure6-data_wo-images/quantification/Values_emb01_g_t03.txt]

0	175.1600
1	179.5417
2	178.5950
3	173.0017
4	179.1600
5	178.4350
6	177.8017
7	179.1433
8	179.9050
9	186.9683
10	191.5883
11	190.4983
12	200.7750
13	211.6783
14	223.9150
15	233.2933
16	242.3317
17	257.4317
18	263.7900
19	274.0617
20	284.3133
21	291.9567
22	303.0000
23	306.2750
24	298.0467
25	299.1217
26	300.9933
27	304.0233
28	305.4633
29	299.2633
30	302.7717
31	300.0117
32	303.7133
33	298.3983
34	302.3217
35	299.2650
36	295.6767
37	300.6217
38	300.7333
39	305.8583
40	315.3567
41	318.7200
42	327.6183
43	331.8050
44	331.2467
45	341.1667
46	338.7333
47	356.0183
48	355.7433
49	345.8650
50	338.2667
51	337.5767
52	331.3067
53	328.7950
54	315.3717
55	312.3767
56	313.9767
57	308.0967
58	306.5450
59	304.1200
60	300.5283
61	295.5067
62	290.6783
63	291.1517
64	289.4283
65	292.8050
66	295.4633
67	301.2783
68	308.8767
69	327.0917
70	327.2017
71	329.7783
72	327.6867
73	315.7600
74	319.6950
75	308.3150
76	296.2750
77	286.0850
78	278.3950
79	283.5633
80	275.5483
81	266.2450
82	263.4217
83	261.9400
84	268.9433
85	263.7617
86	264.3417
87	261.7167
88	259.5750
89	274.5950
90	277.9833
91	272.8533
92	269.4717
93	267.3933
94	284.0983
95	279.2300
96	271.5383
97	264.8333
98	258.0267
99	288.0517
100	279.1550
101	269.3800
102	264.9450
103	258.9967
104	267.1267
105	260.2000
106	255.0450
107	250.4583
108	251.6883
109	256.8567
110	253.6917
111	255.0583
112	249.4750
113	245.6600
114	248.7783
115	244.9050
116	246.4733
117	242.3150
118	240.6633
119	252.4983
120	248.6967
121	246.8317
122	249.6200
123	249.5267
124	261.0667
125	257.0583
126	252.8333
127	249.0333
128	247.7617
129	247.4733
130	244.4867
131	241.9233
132	239.9133
133	240.7783
134	252.9033
135	248.1500
136	249.3500
137	245.8433
138	245.7467
139	261.9100
140	259.8000
141	257.3150
142	256.3800
143	253.3600
144	266.5383
145	265.7783
146	261.4383
147	259.3117
148	253.5000
149	252.5417
150	258.3450
151	258.4683
152	255.4300
153	255.4600
154	254.4350
155	251.7617
156	246.6283
157	260.5800
158	263.8117
159	260.9650
160	261.0950
161	259.1567
162	262.0133
163	255.7083
164	251.4417
165	255.5633
166	247.6800
167	242.9983
168	236.0050
169	230.6550
170	228.0083
171	225.1783
172	235.6850
173	237.2917
174	232.5217
175	233.7667
176	231.5717
177	231.4117
178	233.0750
179	238.0967
180	239.9367
181	244.2317
182	245.8550
183	246.7917
184	248.6900
185	250.7383
186	258.2317
187	256.0217
188	256.0983
189	251.1567
190	249.8050
191	246.9033
192	243.8467
193	240.4783
194	243.6750
195	241.8983
196	239.0483
197	237.2217
198	236.4867
199	236.1767
200	235.8233
201	247.9717
202	247.6983
203	247.6300
204	248.4467
205	249.5683
206	248.5333
207	247.1183
208	252.2683
209	251.3817
210	252.4850
211	248.8217
212	251.4200
213	248.6117
214	247.7250
215	250.5383
216	246.9633
217	244.1183
218	244.3883
219	244.4100
220	242.5950
221	239.0083
222	239.5917
223	245.3650
224	243.6033
225	241.1850
226	237.0967
227	235.7183
228	233.9333
229	232.4367
230	235.0133
231	232.9967
232	235.4250
233	233.7033
234	236.4000
235	234.0267
236	236.4900
237	237.0667
238	237.6567
239	235.3600
240	237.7700
241	236.1167
242	236.7483
243	238.9933
244	244.4683
245	247.5433
246	249.2967
247	252.2617
248	255.1683
249	257.2950
250	258.6783
251	256.6433
252	258.4933
253	256.5267
254	247.9733
255	244.1050
256	238.1683
257	231.4233
258	229.2317
259	235.1617
260	235.0000
261	230.8217
262	230.4200
263	231.1733
264	230.9017
265	230.9400
266	235.8550
267	235.8433
268	234.1017
269	237.6783
270	238.5067
271	236.3667
272	235.6900
273	245.9767
274	245.0233
275	244.5883
276	241.9483
277	241.8450
278	242.5583
279	240.4017
280	242.3150
281	250.2433
282	249.9967
283	246.2367
284	240.3767
285	235.0417
286	232.3667
287	227.6967
288	220.4317
289	216.9317
290	214.6583
291	211.8667
292	211.7133
293	209.5517
294	213.3783
295	213.5483
296	215.1033
297	216.0533
298	217.5533
299	219.7833
300	219.3050
301	222.7433
302	224.2500
303	226.3833
304	227.4550
305	228.1150
306	227.9117
307	229.7050
308	228.3500
309	224.2650
310	223.1383
311	223.9267
312	223.2367
313	223.1783
314	219.6383
315	222.6033
316	219.9200
317	219.8333
318	220.1750
319	222.7967
320	219.8317
321	216.0233
322	215.1217
323	212.4133
324	212.9767
325	213.3833
326	212.1317
327	211.2950
328	210.0600
329	211.0917
330	209.2650
331	208.5917
332	209.0917
333	208.1967
334	208.4233
335	209.3667
336	213.4717
337	214.3400
338	221.3383
339	222.7567
340	224.2900
341	225.3750
342	233.5850
343	232.4650
344	233.1367
345	229.3700
346	230.0600
347	227.2950
348	230.1600
349	228.3883
350	222.5400
351	220.5267
352	216.7217
353	216.2167
354	213.7450
355	211.9050
356	211.4033
357	211.5500
358	211.1667
359	211.8700
360	212.7383
361	211.8883
362	207.4867
363	206.2867
364	207.9467
365	204.9267
366	205.1167
367	203.9833
368	202.6250
369	203.4800
370	205.7850
371	206.0017
372	206.4133
373	207.6000
374	209.0267
375	212.7233
376	212.6350
377	210.6850
378	213.7750
379	213.5833
380	218.4083
381	217.6283
382	218.5383
383	218.1800
384	219.1100
385	216.9333
386	221.5117
387	219.4567
388	215.7717
389	210.4283
390	211.6967
391	207.6883
392	206.8417
393	206.3833
394	207.5900
395	206.4850
396	206.1500
397	210.3733
398	211.0133
399	209.3583
400	209.8050
401	208.5450
402	207.6583
403	204.3333
404	206.1250
405	206.4550
406	208.2567
407	204.1333
408	204.2967
409	205.5933
410	205.5417
411	206.0450
412	204.2983
413	203.5883
414	203.8217
415	203.9883
416	203.2117
417	203.1183
418	206.8733
419	206.2917
420	201.2383
421	202.0100
422	201.0933
423	202.9183
424	201.8833
425	202.3433
426	202.9900
427	200.4500
428	199.6433
429	199.9600
430	198.8583
431	203.2883
432	203.1317
433	203.6600
434	203.9167
435	202.6317
436	203.5417
437	203.0800
438	202.4833
439	201.4833
440	200.4350
441	198.2400
442	197.1217
443	200.6150
444	201.2650
445	199.7100
446	197.8183
447	197.4633
448	197.9550
449	199.6500
450	200.3017
451	201.2650
452	202.1233
453	203.6883
454	202.5567
455	201.5617
456	201.4050
457	200.8767
458	200.4617
459	197.9000
460	197.7283
461	196.6017
462	195.8817
463	194.0633
464	193.3617
465	192.8217
466	192.4883
467	194.8850
468	195.1683
469	198.2833
470	201.0500
471	198.8417
472	199.6450
473	198.8000
474	199.0250
475	194.5833
476	195.9550
477	193.3283
478	195.0017
479	193.2383
480	193.8167
481	193.3517
482	193.9033
483	198.3550
484	199.3050
485	198.0467
486	197.0150
487	196.8783
488	194.7083
489	192.1733
490	190.8650
491	191.1500
492	191.8200
493	195.3017
494	193.7017
495	192.5767
496	195.7817
497	196.1667
498	196.0767
499	193.4833
500	192.4683
501	191.5967
502	190.1167
503	188.8117
504	188.5217
505	186.4817
506	186.3167
507	186.0917
508	186.9550
509	189.3917
510	190.2783
511	189.2700
512	189.9200
513	189.9233
514	189.2717
515	189.8550
516	191.3233
517	187.9050
518	184.8000
519	184.2700
520	182.5000
521	180.7300
522	180.9000
523	180.7833
524	180.3350
525	181.3867
526	183.0250
527	184.4317
528	185.5200
529	188.4450
530	189.7250
531	189.6467
532	191.9550
533	187.5717
534	187.8817
535	187.9750
536	187.1650
537	186.4367
538	186.4900
539	184.6750
540	183.5367
541	179.6733
542	177.7400
543	177.2717
544	175.5550
545	175.2033
546	174.6500
547	174.8900
548	176.0900
549	179.2567
550	180.3117
551	181.3550
552	182.1083
553	181.6250
554	182.2433
555	183.3383
556	182.0483
557	178.4583
558	179.8883
559	178.4117
560	178.2067
561	180.0933
562	179.5700
563	179.9000
564	176.8883
565	177.5317
566	177.3517
567	176.5250
568	175.8900
569	176.0200
570	176.5050
571	174.8683
572	175.8333
573	174.5067
574	176.2450
575	178.8450
576	179.9133
577	180.2583
578	178.1850
579	179.2500
580	179.8383
581	179.8300
582	178.8283
583	178.3817
584	179.3300
585	176.5917
586	176.3433
587	174.6067
588	172.9467
589	171.2350
590	170.5933
591	170.1333
592	171.1650
593	170.6867
594	173.5417
595	175.3400
596	176.5617
597	177.8500
598	181.0833
599	181.2133
600	180.3433
601	180.7050
602	178.8833
603	178.0917
604	178.4817
605	176.7883
606	175.7350
607	176.1733
608	176.4617
609	173.5817
610	172.9533
611	171.3050
612	171.1783
613	170.7150
614	170.4550
615	170.2100
616	170.5933
617	169.8250
618	170.7233
619	170.4167
620	169.9983
621	170.0733
622	170.9600
623	170.9750
624	171.4667
625	171.4683
626	172.3900
627	169.8467
628	168.8517
629	170.0850
630	169.4883
631	169.8700
632	170.3050
633	170.4683
634	171.5633
635	170.1733
636	170.3800
637	169.7067
638	169.9133
639	170.5983
640	169.2267
641	168.9100
642	169.0067
643	169.9067
644	168.8083
645	170.0467
646	168.6300
647	170.7883
648	170.6167
649	170.5417
650	171.4633
651	171.2083
652	171.1767
653	169.9867
654	170.3550
655	169.2950
656	170.3900
657	171.8967
658	170.1383
659	171.3950
660	170.4850
661	170.3050
662	169.7550
663	171.0383
664	170.4217
665	170.1100
666	171.4567
667	171.5833
668	171.2250
669	172.0517
670	172.0817
671	173.4333
672	173.6433
673	173.3117
674	173.5017
675	173.2000
676	172.7783
677	172.3317
678	170.0767
679	169.1700
680	169.5883
681	168.1650
682	168.9250
683	168.9750
684	169.6983
685	170.4500
686	169.3550
687	169.5833
688	170.7933
689	170.5217
690	171.4433
691	171.2650
692	172.7317
693	172.5150
694	173.0700
695	173.0717
696	171.5767
697	171.7500
698	169.8117
699	169.6550
700	168.9233
701	166.7917
702	167.1750
703	166.1183
704	166.0483
705	166.5683
706	166.9600
707	167.2650
708	168.5617
709	170.5500
710	170.3467
711	170.8367
712	169.7950
713	169.2483
714	166.7200
715	166.3733
716	164.0967
717	163.1200
718	164.0333
719	161.9583
720	163.2167
721	162.9750
722	163.7317
723	162.9817
724	164.8167
725	165.4117
726	165.6417
727	167.3867
728	167.2267
729	169.1033
730	169.4683
731	170.2717
732	171.5583
733	169.3100
734	169.9567
735	166.1583
736	166.2967
737	163.7450
738	163.3783
739	163.5133
740	163.5133
741	162.6150
742	161.2000
743	163.0233
744	161.5933
745	160.5933
746	160.0433
747	159.1317
748	158.7817
749	160.1917
750	160.0083
751	162.5317
752	163.5250
753	165.0067
754	165.4083
755	165.9750
756	166.8167
757	164.5333
758	168.0450
759	166.1317
760	166.8533
761	164.0733
762	163.6617
763	162.9350
764	161.9733
765	160.4167
766	159.1900
767	160.0000
768	159.0217
769	158.7183
770	158.7633
771	158.6683
772	158.8217
773	158.3950
774	158.0417
775	158.2150
776	157.5000
777	156.5417
778	157.4117
779	157.8917
780	157.3033
781	159.7450
782	157.9817
783	158.1500
784	158.5967
785	157.6250
786	156.9800
787	156.2100
788	155.8717
789	155.8117
790	155.1067
791	154.0017
792	153.6733
793	153.8250
794	154.0517
795	154.1700
796	154.4183
797	156.2567
798	156.4700
799	156.3567
800	155.9150
801	156.4967
802	156.3683
803	155.5017
804	154.7017
805	153.5350
806	154.0550
807	152.4867
808	151.2633
809	150.6500
810	150.3883
811	150.4983
812	150.1383
813	150.3400
814	149.9100
815	149.8817
816	149.0067
817	147.9950
818	148.6950
819	149.5617
820	150.2217
821	152.0183
822	152.7950
823	153.1717
824	152.2767
825	151.5417
826	151.0067
827	150.9433
828	150.1033
829	149.1117
830	149.0583
831	150.1700
832	149.4000
833	148.5867
834	147.9000
835	148.4950
836	148.3717
837	147.5967
838	147.4500
839	148.8000
840	148.2917
841	147.2583
842	149.6633
843	147.8000
844	147.7150
845	147.9267
846	148.5867
847	149.5717
848	147.8317
849	148.8967
850	150.2567
851	149.0450
852	148.4917
853	148.6183
854	148.8483
855	148.1533
856	148.8317
857	147.5967
858	147.2200
859	147.1883
860	144.9250
861	145.7450
862	146.9600
863	146.1950
864	144.8083
865	146.1817
866	146.1183
867	147.2900
868	147.6667
869	147.6067
870	148.2200
871	147.8517
872	148.6483
873	147.6200
874	145.9950
875	145.3650
876	144.5200
877	143.7700
878	144.7900
879	145.1400
880	144.5400
881	144.7467
882	145.0117
883	144.4583
884	143.9767
885	143.5767
886	143.7117
887	142.2183
888	142.0850
889	142.7400
890	141.3317
891	142.7833
892	142.5283
893	143.2183
894	143.9133
895	143.5250
896	144.4600
897	142.3917
898	143.4833
899	143.1817
900	145.0033
901	144.2900
902	143.9517
903	144.4483
904	144.1833
905	143.5100
906	142.2117
907	143.7083
908	143.0900
909	140.0467
910	141.3483
911	139.0850
912	139.7117
913	140.6950
914	140.2767
915	139.9050
916	139.8983
917	140.4917
918	141.8250
919	141.6400
920	143.5233
921	142.9200
922	142.3667
923	142.8450
924	142.9783
925	142.1033
926	141.2150
927	140.4167
928	140.2400
929	140.8050
930	139.9233
931	139.6150
932	139.8417
933	139.9967
934	141.0967
935	140.5200
936	139.7483
937	139.8583
938	139.4567
939	139.5283
940	140.3367
941	141.2750
942	140.8567
943	141.4217
944	140.1700
945	141.7000
946	142.0933
947	142.1800
948	142.4483
949	143.0750
950	140.7367
951	142.2367
952	141.4367
953	141.3433
954	139.6700
955	139.9883
956	140.3450
957	138.9100
958	139.9133
959	139.6800
960	139.2083
961	140.1217
962	139.0717
963	139.3117
964	140.6550
965	139.7050
966	141.9150
967	142.6417
968	142.9500
969	141.8883
970	143.7667
971	142.6250
972	142.2483
973	141.4000
974	142.5683
975	140.5367
976	140.3400
977	141.6250
978	140.2283
979	139.5433
980	139.7717
981	138.7150
982	139.9167
983	140.9417
984	140.9550
985	140.6583
986	140.8317
987	140.6050
988	140.3400
989	140.7550
990	141.3883
991	140.9150
992	140.2950
993	141.3050
994	139.3617
995	140.6567
996	140.3400
997	140.0533
998	141.1933
999	141.0683
1000	140.9050
1001	143.4317
1002	143.1233
1003	143.7983
1004	144.3267
1005	142.8200
1006	142.8933
1007	142.2067
1008	141.7333
1009	142.2617
1010	141.5500
1011	141.0317
1012	141.1750
1013	140.1217
1014	140.4350
1015	140.9200
1016	143.2983
1017	142.4567
1018	139.1417
1019	138.6883
1020	140.0333
1021	139.9150
1022	139.7017
1023	138.3717
1024	138.1917
1025	137.3433
1026	137.2217
1027	136.9667
1028	135.1217
1029	135.9017
1030	135.1650
1031	134.9683
1032	135.2817
1033	135.8767
1034	134.7717
1035	135.5117
1036	135.3750
1037	134.4900
1038	135.1017
1039	134.3100
1040	133.8283
1041	133.2883
1042	133.4667
1043	131.9067
1044	132.8050
1045	133.8167
1046	134.1483
1047	134.3200
1048	133.1817
1049	133.2333
1050	132.6650
1051	132.6917
1052	132.3267
1053	133.3150
1054	133.0817
1055	131.9500
1056	133.2383
1057	133.1800
1058	134.0183
1059	134.6567
1060	134.5217
1061	134.9800
1062	135.1300
1063	134.8050
1064	135.6717
1065	136.2033
1066	136.2217
1067	136.4067
1068	136.7450
1069	135.5300
1070	137.0167
1071	137.1667
1072	137.9500
1073	138.2883
1074	137.2050
1075	137.6717
1076	137.1567
1077	137.9600
1078	136.9250
1079	138.3750
1080	137.1883
1081	137.3567
1082	136.6500
1083	137.7083
1084	137.3267
1085	137.5617
1086	136.9783
1087	137.5883
1088	139.0217
1089	137.6450
1090	137.1550
1091	137.0583
1092	136.6967
1093	138.7067
1094	137.8467
1095	137.5817
1096	139.4367
1097	138.0483
1098	138.5933
1099	139.1700
1100	137.9117
1101	138.5517
1102	137.7583
1103	137.7950
1104	138.0383
1105	137.6417
1106	137.1200
1107	135.5283
1108	134.7250
1109	134.9517
1110	134.7367
1111	134.9650
1112	134.4700
1113	133.9217
1114	134.2467
1115	133.7167
1116	134.2100
1117	135.7917
1118	135.4650
1119	135.7250
1120	136.5267
1121	136.7400
1122	137.7717
1123	136.5800
1124	136.5583
1125	136.7650
1126	134.6067
1127	134.5067
1128	135.3233
1129	135.8833
1130	135.0983
1131	135.9250
1132	136.8617
1133	136.5133
1134	137.0167
1135	136.0600
1136	135.1950
1137	135.8867
1138	134.6717
1139	133.4933
1140	132.1717
1141	132.9733
1142	133.3200
1143	131.9300
1144	133.1350
1145	133.4067
1146	132.0517
1147	132.2517
1148	132.4567
1149	133.4233
1150	132.3667
1151	132.1983
1152	131.7733
1153	132.7517
1154	133.6450
1155	133.6517
1156	134.4050
1157	135.1417
1158	136.6367
1159	134.8783
1160	134.4417
1161	134.5400
1162	133.1983
1163	132.0433
1164	131.2250
1165	131.2017
1166	130.0650
1167	131.5983
1168	131.8700
1169	130.7350
1170	129.8200
1171	129.2250
1172	130.5067
1173	130.8067
1174	130.4950
1175	131.6933
1176	131.7750
1177	130.7683
1178	131.0383
1179	130.5250
1180	130.2000
1181	129.5817
1182	128.7133
1183	128.5717
1184	128.7633
1185	128.4217
1186	128.7933
1187	129.4433
1188	129.6967
1189	129.6917
1190	128.8350
1191	129.1433
1192	128.1333
1193	127.6933
1194	128.6033
1195	128.5100
1196	127.2000
1197	128.4533
1198	127.4983
1199	127.9150
1200	127.8133
1201	127.6083
1202	128.1317
1203	128.9783
1204	129.5300
1205	128.0533
1206	128.7567
1207	127.6533
1208	126.7517
1209	127.3600
1210	126.8000
1211	127.5417
1212	126.5867
1213	126.9883
1214	127.0617
1215	128.1050
1216	128.4733
1217	129.7017
1218	129.1717
1219	129.5467
1220	130.2650
1221	131.0150
1222	130.9633
1223	131.0767
1224	130.4400
1225	129.6933
1226	129.6550
1227	130.6317
1228	130.6733
1229	129.9433
1230	129.2100
1231	129.9717
1232	131.4017
1233	130.4800
1234	130.1000
1235	130.6700
1236	131.8150
1237	131.9217
1238	132.3200
1239	132.3667
1240	132.9017
1241	133.3600
1242	132.0767
1243	132.4533
1244	130.9617
1245	133.1567
1246	132.4833
1247	132.1200
1248	132.2317
1249	132.5950
1250	132.3600
1251	131.7600
1252	132.8750
1253	132.3283
1254	132.5817
1255	131.4333
1256	131.7217
1257	130.0367
1258	130.0667
1259	129.5900
1260	128.3800
1261	130.7967
1262	131.1683
1263	130.6783
1264	131.2900
1265	130.3567
1266	131.6933
1267	131.9250
1268	131.9083
1269	130.5817
1270	130.8233
1271	130.0183
1272	129.5450
1273	130.4917
1274	130.2850
1275	131.0250
1276	132.0367
1277	131.9333
1278	132.6350
1279	131.2300
1280	130.9333
1281	130.6250
1282	128.9733
1283	128.3267
1284	128.9300
1285	129.6083
1286	128.6883
1287	130.3300
1288	130.1167
1289	130.2250
1290	131.3983
1291	129.9867
1292	131.0117
1293	131.2200
1294	129.1400
1295	130.4533
1296	130.3467
1297	131.0967
1298	130.4583
1299	131.2683
1300	132.2167
1301	130.8200
1302	131.2850
1303	131.1900
1304	131.1950
1305	132.1800
1306	132.0800
1307	132.1067
1308	134.6900
1309	134.0783
1310	134.2917
1311	133.7650
1312	134.5317
1313	133.4633
1314	132.2683
1315	133.2633
1316	133.4917
1317	132.1367
1318	131.3800
1319	131.4250
1320	131.3883
1321	131.0467
1322	131.0867
1323	131.5333
1324	130.2400
1325	130.4467
1326	130.2467
1327	129.6167
1328	130.6100
1329	129.6900
1330	130.3317
1331	129.0617
1332	128.9983
1333	129.3183
1334	127.6450
1335	128.5783
1336	129.8367
1337	131.0967
1338	130.4183
1339	130.5067
1340	129.7017
1341	130.0750
1342	129.1767
1343	127.6550
1344	127.7850
1345	128.3333
1346	129.3867
1347	130.1167
1348	130.5900
1349	131.1050
1350	130.2283
1351	131.4233
1352	131.4483
1353	130.9467
1354	129.7683
1355	129.9183
1356	129.3117
1357	129.3967
1358	129.6067
1359	129.2267
1360	129.2617
1361	130.2867
1362	130.6333
1363	131.5633
1364	131.1350
1365	131.0617
1366	129.6150
1367	129.5450
1368	129.8100
1369	128.9667
1370	129.9333
1371	131.3850
1372	130.6900
1373	129.9267
1374	130.3100
1375	130.4250
1376	129.9167
1377	128.6550
1378	128.9617
1379	128.6933
1380	128.9417
1381	128.5567
1382	128.4933
1383	127.9750
1384	127.4383
1385	128.9333
1386	128.3217
1387	128.3033
1388	128.8000
1389	130.2267
1390	129.4017
1391	129.4733
1392	130.2483
1393	130.0617
1394	129.6933
1395	129.6200
1396	128.7400
1397	129.6833
1398	129.1967
1399	128.7450
1400	129.6100
1401	129.7283
1402	128.6383
1403	128.5250
1404	129.0983
1405	129.1733
1406	130.2650
1407	131.0250
1408	131.3817
1409	132.2700
1410	131.3917
1411	132.1600
1412	131.5617
1413	130.6483
1414	129.4283
1415	129.3850
1416	128.1717
1417	128.9950
1418	129.0883
1419	130.1800
1420	130.7150
1421	129.5000
1422	129.9783
1423	129.3867
1424	129.7933
1425	128.8467
1426	129.2083
1427	129.4950
1428	128.6600
1429	129.9917
1430	130.3017
1431	129.1533
1432	128.4033
1433	128.4600
1434	127.4033
1435	127.2967
1436	129.0233
1437	128.4600
1438	128.0317
1439	128.2933
1440	129.4283
1441	129.6050
1442	130.3000
1443	131.3250
1444	131.3083
1445	131.3200
1446	132.0000
1447	130.8050
1448	130.2517
1449	130.5267
1450	129.8483
1451	129.5167
1452	127.8350
1453	128.5217
1454	127.1217
1455	126.5117
1456	126.2783
1457	127.3833
1458	127.4717
1459	127.6083
1460	128.7017
1461	129.9717
1462	129.6367
1463	129.9867
1464	131.9850
1465	130.0450
1466	131.9400
1467	130.3450
1468	130.5483
1469	130.7867
1470	130.5983
1471	129.1317
1472	129.3750
1473	129.0583
1474	129.5233
1475	128.9350
1476	129.8933
1477	129.3750
1478	128.7517
1479	127.0033
1480	127.7233
1481	126.4567
1482	126.4067
1483	127.1450
1484	126.6317
1485	126.4233
1486	126.8167
1487	126.3017
1488	126.2000
1489	127.1567
1490	126.5633
1491	126.7367
1492	127.8150
1493	127.7783
1494	127.7267
1495	127.5533
1496	128.7717
1497	128.7883
1498	128.5183
1499	128.2833
1500	128.6583
1501	128.5933
1502	129.2833
1503	129.3083
1504	128.2433
1505	128.9867
1506	127.3750
1507	126.9217
1508	126.8450
1509	126.4750
1510	125.7033
1511	125.5483
1512	125.3783
1513	125.5400
1514	127.5100
1515	127.6550
1516	128.7100
1517	129.3333
1518	129.8067
1519	131.3617
1520	130.6267
1521	130.7067
1522	131.4817
1523	130.3500
1524	128.4850
1525	127.6850
1526	127.2250
1527	126.0800
1528	125.7617
1529	124.8867
1530	124.2750
1531	124.4717
1532	123.4000
1533	125.4467
1534	125.8367
1535	126.1000
1536	125.5283
1537	125.4867
1538	126.2083
1539	127.6317
1540	126.6983
1541	125.9200
1542	125.7300
1543	125.3033
1544	123.9900
1545	124.3000
1546	124.3633
1547	125.2000
1548	126.7100
1549	125.5683
1550	125.4983
1551	125.4617
1552	125.8200
1553	124.9400
1554	124.1017
1555	125.0750
1556	123.9150
1557	124.0617
1558	124.4767
1559	124.0367
1560	123.3450
1561	123.9033
1562	124.1750
1563	123.9950
1564	124.2017
1565	124.3400
1566	124.7467
1567	124.8850
1568	126.0767
1569	125.6333
1570	125.3450
1571	123.9867
1572	124.3683
1573	123.2433
1574	122.2200
1575	123.7000
1576	123.4517
1577	122.6300
1578	120.9483
1579	122.2117
1580	123.9150
1581	122.5567
1582	122.6400
1583	122.8483
1584	123.3367
1585	123.1650
1586	122.8767
1587	123.5167
1588	123.2067
1589	123.4467
1590	123.0750
1591	122.5200
1592	122.9583
1593	122.8950
1594	122.8217
1595	122.6717
1596	122.2817
1597	120.5883
1598	121.0317
1599	120.5700
1600	120.1250
1601	122.2500
1602	122.3217
1603	122.5800
1604	122.4583
1605	122.1817
1606	121.3767
1607	121.6117
1608	121.6633
1609	120.9967
1610	120.9300
1611	121.9367
1612	121.2683
1613	121.4083
1614	121.1333
1615	121.0850
1616	120.3950
1617	121.2633
1618	120.5417
1619	121.1783
1620	121.5767
1621	120.8367
1622	120.4167
1623	121.3250
1624	121.2350
1625	121.4883
1626	121.3600
1627	121.9050
1628	121.9700
1629	121.2767
1630	122.0467
1631	121.8983
1632	123.1367
1633	123.9067
1634	123.7100
1635	124.0683
1636	123.7917
1637	123.1483
1638	123.4150
1639	123.0983
1640	123.1967
1641	122.5283
1642	121.6533
1643	122.7583
1644	122.5133
1645	121.6167
1646	121.2017
1647	120.6733
1648	119.6600
1649	119.4900
1650	120.0850
1651	117.9767
1652	118.0717
1653	118.3433
1654	117.7467
1655	118.1333
1656	117.3967
1657	117.5333
1658	117.4217
1659	118.5800
1660	118.9117
1661	119.9433
1662	120.5400
1663	120.4317
1664	119.4517
1665	121.1233
1666	119.8750
1667	121.3433
1668	120.8033
1669	122.1800
1670	121.9767
1671	121.6317
1672	120.7600
1673	119.5117
1674	118.6433
1675	118.5983
1676	118.8300
1677	118.3333
1678	118.8183
1679	118.6767
1680	118.9033
1681	118.7167
1682	118.9883
1683	119.1417
1684	119.0200
1685	118.4133
1686	119.0700
1687	118.8933
1688	120.3883
1689	119.9000
1690	119.3183
1691	119.3917
1692	120.6950
1693	121.7067
1694	122.4950
1695	122.1100
1696	121.3933
1697	121.7833
1698	121.0317
1699	121.8167
1700	120.6583
1701	121.2250
1702	120.3317
1703	120.0817
1704	119.8250
1705	119.6483
1706	120.1050
1707	118.4017
1708	119.0767
1709	118.4317
1710	118.8617
1711	117.9767
1712	118.2867
1713	118.3567
1714	118.0417
1715	118.3967
1716	118.8267
1717	119.6367
1718	119.7250
1719	119.9283
1720	118.8833
1721	119.1033
1722	118.1217
1723	118.0367
1724	118.1650
1725	117.0667
1726	117.2800
1727	118.2950
1728	118.6067
1729	118.0467
1730	118.0083
1731	118.4217
1732	118.1783
1733	117.5400
1734	116.6167
1735	116.9317
1736	117.1333
1737	116.8333
1738	116.3033
1739	116.5167
1740	116.1833
1741	116.4850
1742	117.1600
1743	116.5850
1744	116.4783
1745	117.7333
1746	118.3917
1747	117.3117
1748	118.4733
1749	119.1567
1750	119.0900
1751	119.1917
1752	118.7433
1753	116.9583
1754	117.4100
1755	117.5767
1756	117.4067
1757	117.0333
1758	117.2650
1759	117.4817
1760	116.4617
1761	115.6517
1762	115.7933
1763	115.2067
1764	115.7717
1765	115.9267
1766	115.2283
1767	116.2667
1768	115.8333
1769	115.9233
1770	116.8150
1771	116.9167
1772	117.4483
1773	116.5767
1774	117.1267
1775	116.6100
1776	116.3700
1777	116.5533
1778	116.0717
1779	116.3150
1780	116.5233
1781	116.5283
1782	116.2700
1783	116.3450
1784	116.3967
1785	116.9500
1786	115.9383
1787	116.3200
1788	116.7950
1789	115.4750
1790	115.6033
1791	115.6350
1792	115.6517
1793	115.6600
1794	115.6950
1795	115.4300
1796	115.3800
1797	115.2350
1798	115.5033
1799	114.6250
1800	114.9967
1801	114.2233
1802	114.3233
1803	114.2750
1804	113.7850
1805	112.9850
1806	113.8300
1807	113.0933
1808	113.2533
1809	113.3483
1810	113.4700
1811	113.2133
1812	113.3850
1813	113.1417
1814	112.5017
1815	113.3233
1816	113.6283
1817	113.3333
1818	112.9567
1819	114.5283
1820	114.5317
1821	114.7633
1822	114.8650
1823	115.3933
1824	114.9900
1825	115.1450
1826	114.9567
1827	115.0617
1828	115.1367
1829	114.8433
1830	114.7550
1831	114.4467
1832	114.3733
1833	114.1700
1834	113.7050
1835	114.3417
1836	114.8200
1837	114.8417
1838	114.9117
1839	114.2467
1840	114.2983
1841	114.5150
1842	113.0367
1843	113.4733
1844	113.9967
1845	115.0333
1846	114.8950
1847	114.5183
1848	114.7933
1849	115.3050
1850	115.2917
1851	115.1117
1852	115.7233
1853	115.9367
1854	116.7183
1855	116.8850
1856	115.5617
1857	115.4633
1858	115.4600
1859	115.1617
1860	115.3250
1861	114.3150
1862	114.4933
1863	113.9817
1864	114.3000
1865	114.2417
1866	112.8000
1867	113.2717
1868	113.9450
1869	112.9933
1870	113.5567
1871	112.8567
1872	112.6750
1873	113.3283
1874	112.1100
1875	113.1350
1876	112.9333
1877	112.5117
1878	112.6217
1879	112.5400
1880	112.3883
1881	112.9517
1882	112.0567
1883	113.0083
1884	112.5783
1885	112.9317
1886	112.4617
1887	111.9100
1888	112.0450
1889	112.8133
1890	112.6583
1891	111.5200
1892	112.3717
1893	112.3917
1894	112.5867
1895	112.7167
1896	112.4267
1897	112.4800
1898	112.1700
1899	112.4667
1900	112.3583
1901	111.9250
1902	112.0617
1903	111.9633
1904	112.7100
1905	112.5950
1906	112.4667
1907	112.6083
1908	113.2067
1909	113.4700
1910	112.6667
1911	112.9617
1912	113.0967
1913	113.2783
1914	113.4750
1915	113.0317
1916	113.5550
1917	113.0017
1918	113.4833
1919	113.6400
1920	113.2950
1921	113.3300
1922	113.6267
1923	113.4267
1924	113.0133
1925	113.4650
1926	113.5983
1927	113.1550
1928	113.4900
1929	113.5400
1930	111.8817
1931	112.4500
1932	112.4683
1933	112.2183
1934	111.8883
1935	111.8217
1936	112.2167
1937	111.2700
1938	112.0083
1939	112.9000
1940	112.3900
1941	111.7417
1942	112.3850
1943	111.7550
1944	112.1917
1945	112.7483
1946	111.9383
1947	113.5617
1948	112.7683
1949	113.5533
1950	113.4350
1951	112.4567
1952	112.8650
1953	112.6333
1954	112.4350
1955	111.3683
1956	111.5217
1957	111.7067
1958	110.1033
1959	111.0683
1960	110.4817
1961	109.8300
1962	110.5700
1963	109.8600
1964	110.2717
1965	110.2483
1966	111.8750
1967	111.0683
1968	111.9417
1969	113.0967
1970	112.2717
1971	112.7000
1972	111.2500
1973	112.0083
1974	112.0733
1975	111.4350
1976	110.4533
1977	110.9883
1978	110.4833
1979	111.1500
1980	110.6383
1981	110.7800
1982	110.4017
1983	110.8533
1984	110.8883
1985	111.3783
1986	110.9950
1987	110.6767
1988	111.8133
1989	111.0383
1990	110.5983
1991	110.6883
1992	110.3200
1993	109.9817
1994	109.0883
1995	109.2883
1996	109.6383
1997	110.1717
1998	109.3450
1999	109.0133
[truncated: 28 more rows]
