# Supplementary material for: Bicoid gradient formation mechanism and dynamics revealed by protein lifetime analysis
Source: Mol Syst Biol. 2018 Sep 4;14(9):e8355. doi: 10.15252/msb.20188355 (PMC6121778; doi:10.15252/msb.20188355)
Supplement: Supplementary file 8 — Source Data for Figure 6 [file MSB-14-e8355-s007.zip › figure6-data_wo-images/quantification/Values_emb01_g_t04.txt]

0	163.8067
1	180.8867
2	180.0550
3	184.7650
4	182.7300
5	191.9567
6	193.3250
7	195.1933
8	190.9233
9	200.5983
10	194.1333
11	196.4233
12	196.6867
13	202.5650
14	207.3350
15	209.7550
16	218.9367
17	227.7817
18	231.5917
19	242.5400
20	245.0683
21	249.6983
22	257.6100
23	265.0433
24	267.4533
25	272.1967
26	277.0433
27	280.0333
28	281.3883
29	282.3600
30	280.5583
31	277.3767
32	285.1300
33	288.3633
34	289.6917
35	292.0450
36	297.1467
37	302.4200
38	297.4450
39	298.6300
40	295.5533
41	292.3633
42	295.8283
43	291.1067
44	290.5633
45	284.2067
46	282.7517
47	283.9167
48	280.4150
49	277.8883
50	276.2767
51	273.3350
52	276.2833
53	271.6517
54	268.9050
55	267.1050
56	265.8083
57	267.4683
58	269.0067
59	273.9483
60	273.4350
61	268.2700
62	271.2583
63	268.2800
64	265.5833
65	258.8833
66	259.4083
67	258.2200
68	258.3350
69	258.2750
70	260.1167
71	260.2383
72	260.7367
73	262.8750
74	267.0833
75	270.7000
76	265.8767
77	265.8900
78	262.7850
79	257.7683
80	257.4117
81	254.0400
82	247.4767
83	247.7217
84	242.8083
85	241.3217
86	240.3217
87	239.3250
88	237.1917
89	237.7600
90	237.5050
91	239.6350
92	239.2467
93	235.8317
94	238.7417
95	239.5767
96	236.1800
97	235.2283
98	236.8567
99	240.9550
100	240.2933
101	240.5717
102	240.0983
103	242.0883
104	237.1850
105	237.8567
106	237.5100
107	235.7867
108	235.8333
109	233.5217
110	234.8683
111	233.7400
112	233.3167
113	234.7400
114	236.2083
115	235.5767
116	236.3967
117	233.7550
118	235.4550
119	242.5567
120	239.8983
121	242.7500
122	243.0717
123	247.2517
124	253.1283
125	255.6233
126	256.1250
127	256.1133
128	253.9883
129	250.1900
130	246.9850
131	245.8350
132	240.7250
133	238.1750
134	239.2317
135	241.7283
136	240.5633
137	243.7667
138	239.9917
139	244.5717
140	245.0833
141	245.0217
142	243.5700
143	244.8583
144	249.3000
145	249.4600
146	249.3533
147	249.3000
148	251.5383
149	254.3950
150	247.9617
151	247.9050
152	249.4100
153	247.9050
154	246.4583
155	244.7833
156	245.4583
157	241.0550
158	239.4517
159	239.0850
160	237.7250
161	238.0200
162	238.0167
163	234.2400
164	236.6917
165	240.9867
166	240.7350
167	241.5833
168	240.9667
169	242.4267
170	239.6183
171	241.2150
172	239.1383
173	237.5533
174	239.3233
175	236.6117
176	235.6183
177	235.0100
178	234.2433
179	233.5067
180	234.7083
181	234.1600
182	235.0483
183	234.2983
184	233.3717
185	231.6150
186	228.6917
187	229.1900
188	228.2117
189	227.2983
190	225.3100
191	225.3283
192	226.9233
193	225.6067
194	225.2217
195	228.9483
196	230.1917
197	225.9717
198	231.0800
199	228.8383
200	229.6383
201	229.8567
202	231.8100
203	231.9983
204	231.1933
205	229.2500
206	228.7717
207	226.3467
208	224.6333
209	224.2633
210	223.6283
211	221.8983
212	223.7517
213	224.0200
214	222.3733
215	218.4217
216	217.3433
217	216.6167
218	217.3667
219	214.4917
220	216.8800
221	219.6267
222	221.0100
223	217.7467
224	220.1300
225	218.2017
226	215.4517
227	216.4017
228	218.8817
229	216.2967
230	212.7150
231	212.3267
232	211.5183
233	209.7667
234	209.8633
235	207.5750
236	208.7750
237	211.2367
238	212.2483
239	212.0467
240	211.6983
241	210.5150
242	209.1183
243	208.0033
244	208.7683
245	208.1650
246	207.1383
247	205.8200
248	203.5533
249	204.6750
250	203.9467
251	203.1567
252	208.5833
253	209.9417
254	209.4267
255	209.7783
256	210.7967
257	209.4767
258	209.7517
259	209.2817
260	208.6583
261	207.8900
262	207.7333
263	206.4917
264	204.6650
265	204.8767
266	206.1717
267	204.3667
268	204.7367
269	204.8900
270	201.8117
271	203.0233
272	201.8300
273	201.4150
274	202.0283
275	202.8100
276	201.8933
277	202.7417
278	204.0267
279	203.8867
280	203.2217
281	201.2050
282	203.1167
283	204.2900
284	203.1517
285	205.5783
286	204.8400
287	202.8483
288	199.3567
289	199.5733
290	196.2883
291	194.2083
292	192.8067
293	195.3233
294	194.0750
295	194.9950
296	194.7233
297	198.1433
298	198.8217
299	199.3267
300	200.6117
301	200.1367
302	199.0650
303	199.2900
304	197.8533
305	198.0583
306	195.6700
307	195.6333
308	195.6967
309	192.6933
310	192.3033
311	190.1900
312	190.4867
313	191.2450
314	190.6950
315	191.7600
316	192.1833
317	193.6100
318	194.5750
319	195.7783
320	196.4983
321	197.2617
322	198.3017
323	198.8433
324	200.0600
325	199.7267
326	200.1133
327	197.4950
328	196.0783
329	197.8533
330	196.6000
331	196.3750
332	197.5817
333	196.8967
334	198.5667
335	198.0100
336	199.8283
337	199.6383
338	199.3850
339	198.9950
340	195.7883
341	195.8050
342	196.3417
343	195.4467
344	195.8517
345	195.0550
346	194.2083
347	194.2367
348	194.0000
349	193.5767
350	192.6533
351	192.9117
352	192.6633
353	192.8617
354	190.9200
355	190.8800
356	191.1900
357	190.0217
358	190.5200
359	193.1083
360	194.6950
361	196.5233
362	195.7967
363	196.9883
364	193.1283
365	192.9167
366	190.5800
367	188.9383
368	186.5350
369	186.9733
370	186.8283
371	187.8233
372	190.0800
373	187.8450
374	191.0567
375	188.8983
376	188.2133
377	187.8617
378	186.7917
379	186.7717
380	185.0800
381	187.0367
382	185.8483
383	184.6933
384	185.4617
385	186.8217
386	186.6533
387	186.7983
388	185.3350
389	185.8683
390	184.3067
391	184.2867
392	186.5217
393	185.7600
394	184.9000
395	182.8500
396	184.7217
397	183.6417
398	183.9317
399	183.9783
400	181.3333
401	180.1083
402	181.2250
403	180.7400
404	180.3000
405	179.7350
406	179.4500
407	177.6200
408	175.7833
409	174.8933
410	174.7017
411	174.2517
412	174.1217
413	173.2733
414	175.8717
415	176.6400
416	177.2083
417	178.9800
418	178.2167
419	178.1050
420	178.0833
421	177.4867
422	177.0500
423	178.1317
424	177.4067
425	176.9117
426	177.4400
427	175.5517
428	176.3917
429	175.7583
430	174.6217
431	176.0450
432	174.3900
433	172.4367
434	171.8500
435	171.5350
436	170.6533
437	170.7250
438	171.5633
439	170.9083
440	170.4100
441	173.3500
442	172.9867
443	175.2950
444	176.3017
445	175.9617
446	175.7883
447	176.2317
448	175.1183
449	175.4817
450	174.7817
451	173.3333
452	173.1483
453	172.5100
454	172.5583
455	172.8617
456	170.2967
457	171.1733
458	169.6283
459	169.6017
460	170.0300
461	170.6467
462	169.6233
463	169.6917
464	167.7867
465	168.4700
466	168.7233
467	169.9117
468	168.6767
469	167.5900
470	168.7200
471	168.1600
472	168.5917
473	169.5617
474	169.8450
475	168.4933
476	168.5550
477	167.2933
478	168.9983
479	167.9350
480	169.9617
481	168.0900
482	169.5933
483	168.5033
484	169.4467
485	168.6650
486	168.8467
487	167.0917
488	167.2500
489	167.5200
490	166.4267
491	164.5717
492	165.3917
493	165.7400
494	164.2517
495	165.7083
496	166.0800
497	166.7183
498	167.5350
499	165.5200
500	165.3350
501	166.4500
502	165.9017
503	165.7400
504	166.3550
505	165.0767
506	166.6600
507	165.5333
508	167.0450
509	166.1350
510	166.7933
511	165.5500
512	166.1600
513	164.3233
514	165.6867
515	163.6050
516	163.2433
517	164.4950
518	163.7617
519	164.4683
520	165.4383
521	165.0467
522	167.8717
523	168.2150
524	168.0617
525	169.2650
526	169.4467
527	167.6467
528	169.8967
529	169.6633
530	170.1133
531	168.8117
532	170.1217
533	168.0417
534	167.0917
535	166.6633
536	165.5833
537	164.5583
538	166.8983
539	166.8500
540	165.7050
541	164.3950
542	163.7950
543	164.4367
544	164.9900
545	166.4550
546	165.4983
547	165.7833
548	165.0417
549	166.9117
550	166.3783
551	167.2900
552	166.1517
553	165.8200
554	164.5117
555	164.5450
556	162.7367
557	161.3917
558	160.8000
559	160.9183
560	161.4917
561	163.1150
562	164.1050
563	165.2833
564	166.6850
565	166.8900
566	168.6067
567	168.6083
568	168.9050
569	169.1000
570	168.5350
571	167.9900
572	166.4633
573	167.2133
574	166.0083
575	165.6933
576	165.8633
577	166.0367
578	165.4533
579	163.5833
580	162.6067
581	162.4117
582	162.1767
583	162.2583
584	163.1767
585	162.0617
586	162.1783
587	162.5033
588	162.4983
589	163.8317
590	162.3483
591	163.7967
592	164.0700
593	164.0917
594	164.8583
595	164.7333
596	163.5017
597	165.3267
598	164.7200
599	165.0733
600	166.2500
601	163.8317
602	162.4350
603	161.2650
604	159.9800
605	160.8600
606	160.2400
607	159.4683
608	159.3000
609	159.3283
610	159.1600
611	159.1800
612	159.4483
613	161.5617
614	160.3367
615	161.1400
616	161.1600
617	160.0650
618	160.3383
619	161.0483
620	160.3683
621	159.8967
622	160.5067
623	159.1517
624	160.8133
625	160.9267
626	161.1700
627	160.1350
628	161.9500
629	160.1400
630	160.8750
631	161.0117
632	160.0550
633	160.5917
634	158.7333
635	159.0167
636	160.0533
637	160.3467
638	159.2800
639	159.9967
640	161.0633
641	161.4800
642	161.2817
643	161.8333
644	160.9767
645	160.4450
646	160.2800
647	159.8367
648	159.6883
649	158.6533
650	159.2933
651	157.9167
652	157.1833
653	157.0217
654	157.8633
655	159.4717
656	159.2917
657	159.9083
658	159.4217
659	159.0700
660	157.2183
661	158.5183
662	157.4400
663	158.5717
664	158.0233
665	158.4850
666	156.5517
667	156.2800
668	156.1283
669	155.2117
670	155.9933
671	155.8100
672	154.5933
673	153.8617
674	153.4667
675	153.2950
676	153.1550
677	154.0400
678	154.0150
679	155.3750
680	155.7867
681	153.8717
682	155.8683
683	155.5233
684	156.9350
685	157.8933
686	156.4117
687	156.2983
688	157.3067
689	155.4917
690	157.0383
691	156.3667
692	158.0917
693	157.6717
694	158.6633
695	158.2233
696	157.3650
697	156.9383
698	155.8100
699	156.7633
700	157.3883
701	156.0250
702	155.5767
703	154.7167
704	154.1733
705	154.2533
706	155.0567
707	154.0167
708	154.6333
709	156.7117
710	156.2250
711	154.9967
712	155.7083
713	156.4583
714	155.2450
715	154.3683
716	152.9350
717	151.9233
718	151.7517
719	149.8600
720	150.0700
721	148.6617
722	149.2317
723	148.8467
724	149.7183
725	148.7583
726	148.3417
727	151.4550
728	151.2400
729	152.3600
730	153.6350
731	153.6167
732	155.3133
733	154.0817
734	153.6700
735	155.4983
736	154.2250
737	154.5983
738	154.8200
739	155.2917
740	155.3200
741	155.2383
742	156.2967
743	153.7850
744	152.6533
745	152.0600
746	151.2533
747	150.1950
748	150.1383
749	149.6733
750	150.0050
751	150.5733
752	149.9650
753	149.8533
754	152.1717
755	152.1267
756	153.4867
757	153.0500
758	153.0633
759	151.8983
760	153.4567
761	153.1383
762	152.3017
763	151.4550
764	151.3933
765	150.8433
766	149.8083
767	149.3533
768	149.9967
769	148.5167
770	149.0283
771	149.2450
772	150.2250
773	149.4300
774	150.6550
775	150.6667
776	151.4250
777	150.0317
778	150.0517
779	148.9050
780	149.9017
781	150.3417
782	150.6850
783	150.5650
784	150.1850
785	150.0200
786	148.8433
787	149.2483
788	149.4800
789	149.1100
790	149.1017
791	149.2200
792	149.9567
793	149.5383
794	150.5800
795	149.0717
796	147.3383
797	148.1950
798	147.5733
799	147.4017
800	146.8750
801	147.3600
802	148.4467
803	148.0567
804	148.7700
805	148.5600
806	149.3133
807	147.4483
808	148.6800
809	147.7600
810	145.9367
811	146.2817
812	144.4817
813	144.3467
814	143.9583
815	144.4817
816	144.2967
817	143.4550
818	144.9067
819	146.5500
820	147.8333
821	147.9550
822	149.7133
823	150.6267
824	149.6367
825	148.7433
826	149.3117
827	149.1717
828	148.7683
829	148.1800
830	146.8517
831	147.1750
832	146.4300
833	146.8983
834	145.8517
835	146.4800
836	146.5767
837	147.0850
838	147.3983
839	148.1133
840	148.7933
841	148.7000
842	148.8583
843	150.1100
844	148.8417
845	149.7017
846	150.4167
847	149.7267
848	147.8567
849	148.6817
850	147.8967
851	147.9067
852	147.7333
853	147.2683
854	146.5983
855	145.2717
856	145.2050
857	144.9017
858	145.3250
859	145.5517
860	145.6183
861	143.7050
862	144.3200
863	145.6183
864	145.5267
865	145.1383
866	145.5817
867	146.0883
868	146.0883
869	146.7900
870	146.4067
871	146.8733
872	146.0417
873	145.9467
874	145.5317
875	145.4550
876	144.5800
877	143.5900
878	144.8983
879	145.1917
880	144.2250
881	143.7983
882	143.6283
883	142.9300
884	142.9933
885	143.0450
886	142.5133
887	142.0767
888	141.7617
889	141.3250
890	142.1900
891	142.0817
892	142.6367
893	141.9017
894	142.2150
895	143.2717
896	142.6650
897	143.0833
898	143.4400
899	143.8800
900	144.2883
901	143.7650
902	142.2417
903	142.1567
904	143.3850
905	140.5433
906	141.1267
907	141.3750
908	141.4067
909	141.2367
910	141.7783
911	141.5600
912	141.7383
913	141.4767
914	141.9367
915	141.5717
916	141.7517
917	140.8933
918	140.0333
919	140.7967
920	140.9517
921	139.7483
922	139.5150
923	139.7833
924	139.9517
925	140.8317
926	140.9217
927	142.2050
928	141.1083
929	140.7567
930	140.4033
931	139.6717
932	139.2833
933	138.9533
934	139.8767
935	139.7033
936	138.5733
937	137.9067
938	138.0633
939	138.1917
940	137.8700
941	138.1733
942	137.7567
943	138.5217
944	138.4933
945	138.8900
946	139.4667
947	139.5200
948	140.5350
949	139.7633
950	139.7267
951	139.0833
952	139.1100
953	138.7033
954	137.9200
955	138.2733
956	137.6583
957	138.1400
958	138.1567
959	138.5367
960	138.1200
961	137.4450
962	138.3433
963	137.7617
964	138.3100
965	138.7150
966	140.7800
967	139.5967
968	139.9800
969	139.5000
970	139.6033
971	139.2450
972	139.7500
973	138.1883
974	138.6117
975	138.2567
976	138.6617
977	139.4367
978	138.8600
979	138.8367
980	139.0683
981	138.5933
982	138.5600
983	138.7983
984	139.3233
985	138.9767
986	139.1967
987	139.0983
988	138.3717
989	139.0150
990	139.9983
991	140.1150
992	138.5117
993	140.2067
994	139.8017
995	139.3967
996	140.5283
997	140.7217
998	140.7900
999	139.1217
1000	139.2067
1001	140.5400
1002	138.8567
1003	138.9000
1004	138.4183
1005	136.6900
1006	136.6617
1007	136.0900
1008	137.3733
1009	136.4267
1010	137.4900
1011	137.2333
1012	138.3067
1013	137.5217
1014	139.0400
1015	138.6500
1016	142.4433
1017	139.9233
1018	136.9783
1019	135.4200
1020	136.1600
1021	134.7950
1022	134.6783
1023	133.4333
1024	133.4183
1025	133.4950
1026	133.8267
1027	133.6583
1028	132.9433
1029	133.1917
1030	132.2417
1031	131.9700
1032	131.9333
1033	131.7017
1034	132.2867
1035	131.7717
1036	131.6633
1037	130.9133
1038	130.5383
1039	130.0650
1040	130.7000
1041	129.7717
1042	129.4933
1043	129.3633
1044	128.9183
1045	129.6133
1046	129.5600
1047	129.7150
1048	129.5767
1049	128.7133
1050	128.8567
1051	129.1000
1052	129.9800
1053	130.5783
1054	130.5267
1055	130.4117
1056	129.9017
1057	128.9100
1058	128.6050
1059	128.5600
1060	129.3217
1061	130.0317
1062	129.9900
1063	129.7133
1064	129.7483
1065	129.6717
1066	129.7167
1067	130.1700
1068	129.7417
1069	131.5017
1070	131.1183
1071	131.4500
1072	131.6200
1073	131.6233
1074	132.1383
1075	131.9650
1076	131.3950
1077	131.0267
1078	131.4067
1079	130.8500
1080	130.4950
1081	131.6050
1082	131.1750
1083	131.5917
1084	131.1550
1085	131.1750
1086	131.4250
1087	132.2550
1088	131.5033
1089	131.5450
1090	132.3800
1091	131.8717
1092	131.6350
1093	131.7450
1094	131.4950
1095	131.0500
1096	131.7517
1097	131.8517
1098	131.3183
1099	131.5650
1100	131.9883
1101	132.2300
1102	132.6767
1103	133.7833
1104	132.7500
1105	133.8233
1106	133.1883
1107	132.2250
1108	132.9300
1109	132.5533
1110	131.4033
1111	131.6300
1112	131.3633
1113	130.4950
1114	130.1600
1115	131.1967
1116	130.8000
1117	130.3983
1118	130.0567
1119	130.5467
1120	131.5500
1121	130.7417
1122	131.7200
1123	132.1800
1124	131.3417
1125	130.5667
1126	130.0100
1127	130.0217
1128	130.2633
1129	130.0183
1130	129.9300
1131	129.6650
1132	130.0367
1133	130.5350
1134	130.0783
1135	131.2150
1136	131.4767
1137	131.5717
1138	131.9533
1139	132.0967
1140	131.3933
1141	130.1217
1142	129.7250
1143	128.9200
1144	128.0150
1145	128.1783
1146	126.8667
1147	126.4367
1148	126.6367
1149	126.2300
1150	126.8533
1151	126.7883
1152	127.4750
1153	127.5850
1154	127.3467
1155	126.9133
1156	126.9133
1157	128.8550
1158	127.7400
1159	128.2917
1160	127.9667
1161	127.7867
1162	128.4783
1163	128.4750
1164	128.1367
1165	127.2950
1166	127.6550
1167	127.5883
1168	127.5883
1169	127.9700
1170	127.3100
1171	125.7967
1172	127.5083
1173	126.9850
1174	126.2900
1175	127.2250
1176	126.9433
1177	126.8617
1178	126.5467
1179	126.3033
1180	125.2383
1181	124.9983
1182	125.0117
1183	124.6133
1184	124.3850
1185	124.6433
1186	125.1200
1187	125.6367
1188	125.6083
1189	125.9000
1190	125.6800
1191	125.0917
1192	126.1167
1193	124.7483
1194	124.4133
1195	124.9383
1196	125.2050
1197	125.3933
1198	125.3150
1199	125.6567
1200	125.7433
1201	125.5350
1202	125.8250
1203	125.7817
1204	125.3733
1205	125.2567
1206	125.3433
1207	123.2183
1208	123.2450
1209	124.0500
1210	123.6367
1211	124.7550
1212	125.2383
1213	125.7933
1214	125.6967
1215	127.6283
1216	126.3083
1217	126.9100
1218	127.9733
1219	126.9667
1220	126.7667
1221	127.0000
1222	125.7133
1223	126.8633
1224	125.5417
1225	124.9917
1226	126.0433
1227	126.2567
1228	126.9067
1229	127.7350
1230	127.0150
1231	126.6583
1232	126.8550
1233	125.9567
1234	126.9433
1235	126.8850
1236	126.8883
1237	126.3017
1238	126.3617
1239	126.5417
1240	127.7133
1241	128.1133
1242	129.3583
1243	128.3533
1244	129.4033
1245	128.9983
1246	129.1617
1247	129.2500
1248	129.4350
1249	128.7450
1250	128.4433
1251	128.2600
1252	128.0567
1253	127.9817
1254	128.2983
1255	127.9333
1256	127.3667
1257	127.2767
1258	126.4250
1259	125.9917
1260	126.7083
1261	128.1500
1262	128.2233
1263	127.5467
1264	126.8633
1265	126.7900
1266	127.9933
1267	126.9717
1268	128.4317
1269	128.8467
1270	128.0083
1271	127.9983
1272	128.1117
1273	127.5533
1274	127.6783
1275	127.6183
1276	127.4783
1277	127.6167
1278	128.2367
1279	128.1300
1280	127.2200
1281	128.7533
1282	129.3867
1283	129.0033
1284	128.5933
1285	128.8550
1286	128.1167
1287	128.8350
1288	127.7500
1289	129.1467
1290	128.1100
1291	128.7017
1292	127.9517
1293	127.9000
1294	127.9233
1295	128.1917
1296	127.7483
1297	127.6267
1298	127.2467
1299	126.2417
1300	128.9067
1301	128.6150
1302	127.4883
1303	126.7617
1304	127.9100
1305	128.1300
1306	127.6683
1307	127.6717
1308	128.5000
1309	128.3950
1310	129.4350
1311	129.5967
1312	129.6350
1313	128.6733
1314	129.1150
1315	129.6100
1316	129.1550
1317	129.1817
1318	128.7533
1319	127.1850
1320	127.6917
1321	126.4467
1322	126.0733
1323	125.4783
1324	125.6317
1325	125.3700
1326	125.8467
1327	126.4433
1328	126.4933
1329	126.3500
1330	126.1517
1331	126.4667
1332	127.0400
1333	127.1667
1334	127.3083
1335	127.1500
1336	127.1533
1337	127.6767
1338	127.3150
1339	127.0183
1340	127.4800
1341	127.4450
1342	126.9383
1343	127.0867
1344	127.2900
1345	125.7783
1346	126.2117
1347	127.0583
1348	126.5117
1349	125.9000
1350	126.0833
1351	126.2067
1352	127.9467
1353	127.9250
1354	127.9117
1355	126.6517
1356	127.0217
1357	128.0333
1358	127.1050
1359	128.0150
1360	126.9600
1361	126.7833
1362	126.7050
1363	127.2367
1364	126.4783
1365	126.6100
1366	125.7133
1367	125.9400
1368	126.7083
1369	125.9383
1370	126.8017
1371	125.7617
1372	126.7717
1373	125.9000
1374	125.8383
1375	126.5050
1376	126.4783
1377	125.9767
1378	126.7800
1379	127.7700
1380	127.0267
1381	127.7983
1382	127.9067
1383	126.5467
1384	127.3733
1385	126.2483
1386	125.0150
1387	125.4717
1388	126.0083
1389	126.1650
1390	125.4983
1391	125.3933
1392	126.5300
1393	126.4267
1394	126.6183
1395	128.1883
1396	126.7467
1397	128.0783
1398	126.6200
1399	126.4200
1400	125.9933
1401	127.3633
1402	126.3800
1403	126.2083
1404	126.3433
1405	126.1217
1406	125.5767
1407	126.8233
1408	127.3033
1409	126.8867
1410	126.3233
1411	127.8717
1412	127.7550
1413	127.0983
1414	127.2200
1415	126.8200
1416	126.5183
1417	127.5767
1418	126.8967
1419	127.5717
1420	128.2233
1421	127.8733
1422	127.4083
1423	127.8483
1424	126.4550
1425	126.8450
1426	127.3000
1427	127.2600
1428	125.9467
1429	126.9250
1430	127.6317
1431	125.9400
1432	125.9367
1433	126.1683
1434	126.7600
1435	125.6950
1436	125.1900
1437	124.2567
1438	124.5533
1439	124.7667
1440	125.0383
1441	124.8217
1442	124.6950
1443	127.1017
1444	126.3450
1445	126.5700
1446	128.0483
1447	127.0033
1448	127.7533
1449	127.0450
1450	126.5500
1451	126.2150
1452	125.7467
1453	125.4283
1454	124.9217
1455	124.1500
1456	123.2550
1457	123.2017
1458	123.8267
1459	123.9583
1460	125.3350
1461	125.9200
1462	124.7833
1463	126.8300
1464	126.9483
1465	126.6633
1466	127.5717
1467	127.3867
1468	127.0183
1469	126.5717
1470	125.9150
1471	126.7950
1472	126.2817
1473	125.0200
1474	125.6500
1475	125.0250
1476	126.8933
1477	126.5783
1478	125.3400
1479	126.0533
1480	125.9600
1481	124.0317
1482	123.9650
1483	123.4467
1484	123.8667
1485	123.3867
1486	123.8350
1487	123.7917
1488	122.5367
1489	123.5083
1490	123.2483
1491	122.4567
1492	123.4150
1493	124.6067
1494	123.5750
1495	124.5467
1496	124.2900
1497	124.4850
1498	124.3267
1499	124.0267
1500	123.6533
1501	123.5133
1502	125.0333
1503	123.9367
1504	123.0767
1505	123.2517
1506	123.6700
1507	122.7800
1508	123.6917
1509	123.8733
1510	123.6617
1511	122.9783
1512	122.5600
1513	123.0267
1514	122.7050
1515	123.5550
1516	123.1700
1517	124.3500
1518	124.8450
1519	124.9783
1520	125.8733
1521	125.1533
1522	125.7167
1523	126.9483
1524	126.6417
1525	126.2167
1526	125.1350
1527	123.9600
1528	123.8100
1529	122.8483
1530	121.8533
1531	121.7917
1532	122.6100
1533	122.5167
1534	122.5700
1535	121.9667
1536	121.9633
1537	123.3100
1538	121.6800
1539	123.1950
1540	122.7567
1541	122.9217
1542	122.7000
1543	123.4500
1544	121.9250
1545	120.5467
1546	121.0367
1547	120.1150
1548	120.2650
1549	119.5467
1550	120.5317
1551	121.1350
1552	121.7083
1553	121.2667
1554	120.3483
1555	120.7650
1556	120.9167
1557	120.1250
1558	119.8550
1559	119.7767
1560	119.9250
1561	119.5533
1562	120.1983
1563	119.4283
1564	120.2883
1565	119.4550
1566	119.3767
1567	120.3150
1568	119.4917
1569	119.4183
1570	121.4067
1571	120.7500
1572	121.1367
1573	120.4283
1574	120.4750
1575	120.3067
1576	120.4033
1577	119.9000
1578	118.9050
1579	118.0383
1580	118.7000
1581	117.9850
1582	116.9833
1583	118.0217
1584	118.1267
1585	117.6550
1586	118.6583
1587	119.0333
1588	119.6433
1589	119.6817
1590	119.3867
1591	118.4900
1592	118.5433
1593	118.0250
1594	117.3383
1595	117.7900
1596	117.7000
1597	117.8083
1598	118.0950
1599	117.6250
1600	117.7350
1601	119.0800
1602	119.9850
1603	119.1733
1604	120.2017
1605	120.4150
1606	120.5050
1607	120.6333
1608	119.8150
1609	119.3750
1610	118.3400
1611	119.4283
1612	119.7383
1613	118.9850
1614	119.0033
1615	119.4083
1616	118.9050
1617	118.4767
1618	117.7367
1619	118.5550
1620	117.9117
1621	118.4317
1622	119.1317
1623	118.2467
1624	119.2567
1625	118.8200
1626	118.0267
1627	118.7533
1628	118.4617
1629	118.3600
1630	119.3617
1631	119.2100
1632	119.3717
1633	119.6700
1634	119.0850
1635	118.9833
1636	119.0800
1637	119.3200
1638	119.3700
1639	119.8767
1640	121.1517
1641	121.1600
1642	120.2567
1643	119.6883
1644	119.8850
1645	119.5567
1646	118.8300
1647	119.8567
1648	119.7900
1649	119.1817
1650	118.7483
1651	117.5083
1652	117.2750
1653	116.8533
1654	117.3533
1655	117.7967
1656	117.5483
1657	116.9300
1658	117.5117
1659	118.2217
1660	118.2917
1661	118.4083
1662	117.6050
1663	117.9917
1664	117.5033
1665	117.4300
1666	117.6217
1667	117.1017
1668	117.6083
1669	118.7017
1670	119.9167
1671	120.6233
1672	120.9417
1673	120.9567
1674	120.8067
1675	120.4967
1676	120.8033
1677	120.4517
1678	118.7250
1679	120.2783
1680	118.2983
1681	118.1317
1682	118.1283
1683	118.2567
1684	118.2933
1685	117.8933
1686	118.3550
1687	117.7250
1688	119.5650
1689	119.7100
1690	119.6967
1691	118.5733
1692	118.5400
1693	118.9050
1694	119.1550
1695	118.2100
1696	117.3917
1697	118.3267
1698	119.1833
1699	119.3833
1700	118.4383
1701	119.2200
1702	119.6117
1703	119.8600
1704	119.1833
1705	118.2617
1706	117.7400
1707	119.0183
1708	118.8117
1709	118.2317
1710	117.7067
1711	117.5500
1712	117.3200
1713	117.8633
1714	117.1050
1715	117.4483
1716	117.1667
1717	118.7050
1718	117.9250
1719	117.3500
1720	117.0300
1721	116.4333
1722	116.7000
1723	116.5600
1724	115.3100
1725	115.4800
1726	115.9450
1727	117.5950
1728	116.5950
1729	116.9817
1730	117.3483
1731	116.9517
1732	116.9333
1733	116.5500
1734	116.6400
1735	116.6700
1736	114.6650
1737	115.3117
1738	115.0917
1739	114.8067
1740	115.4050
1741	115.3867
1742	115.7983
1743	115.9267
1744	116.0783
1745	117.3350
1746	117.6233
1747	117.1667
1748	117.5833
1749	118.1467
1750	116.9450
1751	117.3050
1752	117.7517
1753	117.2467
1754	116.6267
1755	116.3983
1756	116.7750
1757	115.6783
1758	116.2350
1759	115.0633
1760	115.1017
1761	115.7917
1762	115.2800
1763	115.5933
1764	115.7850
1765	115.8817
1766	115.3000
1767	115.1850
1768	115.7917
1769	115.8767
1770	115.4533
1771	115.7283
1772	116.2600
1773	116.2950
1774	117.0000
1775	117.0717
1776	116.7767
1777	117.1183
1778	116.4817
1779	117.4317
1780	117.9433
1781	117.9050
1782	117.1567
1783	118.1267
1784	117.6283
1785	117.6983
1786	116.4583
1787	115.9233
1788	115.3917
1789	115.5017
1790	114.9417
1791	115.6933
1792	115.1500
1793	115.5500
1794	115.9867
1795	115.0150
1796	114.7033
1797	114.1217
1798	114.5650
1799	114.1017
1800	114.3750
1801	114.9500
1802	114.9767
1803	114.1167
1804	114.6983
1805	114.4500
1806	113.9567
1807	114.0300
1808	113.9700
1809	114.3683
1810	113.4033
1811	113.3033
1812	114.3333
1813	113.5900
1814	113.6383
1815	113.6250
1816	114.3033
1817	114.3750
1818	113.8400
1819	115.3150
1820	115.1850
1821	114.6750
1822	115.6533
1823	115.5083
1824	115.1867
1825	115.7350
1826	115.1567
1827	115.6117
1828	115.4783
1829	114.8600
1830	115.8567
1831	114.3417
1832	115.2400
1833	114.7167
1834	114.1883
1835	114.2583
1836	114.0383
1837	113.8517
1838	114.3100
1839	113.3900
1840	113.9117
1841	113.6183
1842	113.7750
1843	113.1267
1844	113.8883
1845	113.8733
1846	114.4283
1847	114.3200
1848	114.4717
1849	114.2183
1850	114.5450
1851	113.9617
1852	114.8300
1853	114.9950
1854	114.9650
1855	115.1117
1856	115.2050
1857	114.8733
1858	114.4767
1859	114.1850
1860	113.7400
1861	114.2933
1862	113.4200
1863	114.0500
1864	114.1600
1865	113.8100
1866	112.3533
1867	112.9667
1868	112.9400
1869	113.2950
1870	112.4717
1871	112.7600
1872	113.3933
1873	112.8600
1874	112.5600
1875	113.1400
1876	113.6400
1877	113.3000
1878	112.4367
1879	112.1250
1880	112.1000
1881	111.9300
1882	112.0850
1883	112.3083
1884	111.1383
1885	112.1350
1886	113.0383
1887	112.2433
1888	112.9250
1889	113.4150
1890	112.5950
1891	112.0217
1892	111.9383
1893	112.2467
1894	112.3550
1895	111.4950
1896	112.6217
1897	111.5317
1898	112.5617
1899	112.2867
1900	112.4200
1901	112.2833
1902	112.0283
1903	111.5750
1904	112.7083
1905	112.4217
1906	112.8250
1907	112.7417
1908	112.3650
1909	113.1167
1910	113.9700
1911	112.5550
1912	112.6583
1913	113.0683
1914	112.2383
1915	113.2683
1916	112.3383
1917	112.1467
1918	111.7133
1919	112.6667
1920	112.9417
1921	112.4783
1922	111.6667
1923	112.1917
1924	111.9700
1925	112.1100
1926	112.8833
1927	112.6800
1928	111.9900
1929	111.9050
1930	112.3217
1931	111.8717
1932	111.5200
1933	111.9767
1934	112.4267
1935	112.2817
1936	111.6583
1937	112.3533
1938	112.4133
1939	112.2700
1940	111.9717
1941	112.2667
1942	112.4167
1943	112.9200
1944	112.8783
1945	112.8350
1946	113.8350
1947	112.2550
1948	112.0017
1949	113.1517
1950	112.2850
1951	111.2150
1952	111.4867
1953	111.7467
1954	111.5017
1955	112.0267
1956	111.3767
1957	111.1583
1958	111.0500
1959	111.3917
1960	111.4283
1961	111.9400
1962	111.1033
1963	111.4433
1964	111.6200
1965	111.4150
1966	111.1517
1967	111.0717
1968	110.8017
1969	110.9417
1970	110.6433
1971	111.3483
1972	111.9583
1973	111.4300
1974	111.0050
1975	112.0850
1976	113.1350
1977	112.6233
1978	112.4950
1979	112.9000
1980	112.3717
1981	112.6067
1982	111.6817
1983	111.4633
1984	110.7133
1985	111.1317
1986	109.3733
1987	109.3767
1988	110.1950
1989	109.9333
1990	109.9283
1991	109.6000
1992	109.6833
1993	109.3833
1994	109.5850
1995	108.5500
1996	109.3783
1997	108.6133
1998	109.6067
1999	110.1533
[truncated: 28 more rows]
