# Supplementary material for: Bicoid gradient formation mechanism and dynamics revealed by protein lifetime analysis
Source: Mol Syst Biol. 2018 Sep 4;14(9):e8355. doi: 10.15252/msb.20188355 (PMC6121778; doi:10.15252/msb.20188355)
Supplement: Supplementary file 8 — Source Data for Figure 6 [file MSB-14-e8355-s007.zip › figure6-data_wo-images/quantification/Values_emb01_g_t05.txt]

0	161.6350
1	173.5600
2	179.1083
3	182.5400
4	183.9783
5	182.7233
6	184.7050
7	188.4483
8	196.5617
9	198.6050
10	201.8383
11	199.4650
12	198.4967
13	196.5800
14	194.2567
15	198.2767
16	197.7150
17	206.9417
18	209.2100
19	205.8000
20	212.2567
21	215.3117
22	228.9533
23	231.6367
24	232.6167
25	238.2133
26	239.3983
27	240.1050
28	249.0217
29	241.7617
30	247.4450
31	253.4667
32	256.9000
33	258.2850
34	261.3683
35	271.5233
36	281.0700
37	283.9667
38	284.2383
39	287.5400
40	292.2533
41	292.3783
42	296.5383
43	301.9083
44	304.4233
45	301.6400
46	301.0283
47	300.3367
48	298.8217
49	295.8250
50	289.9350
51	286.5500
52	284.2033
53	277.6150
54	277.2933
55	277.8600
56	278.3000
57	282.0900
58	278.6183
59	281.4850
60	284.7333
61	281.8167
62	280.5533
63	275.2817
64	277.1133
65	275.4033
66	274.5567
67	273.5733
68	263.1617
69	269.2967
70	264.7833
71	263.6150
72	261.5833
73	260.2600
74	257.2833
75	260.6267
76	261.5500
77	260.9583
78	261.8533
79	265.6783
80	268.7133
81	266.8717
82	265.5100
83	262.7667
84	258.8250
85	256.9417
86	254.8550
87	252.4500
88	246.0050
89	246.6733
90	245.4883
91	242.8700
92	243.2967
93	239.8300
94	246.7400
95	243.5150
96	243.6467
97	241.8317
98	242.3967
99	254.6283
100	250.5200
101	245.9350
102	244.5350
103	240.4167
104	246.2000
105	242.9417
106	242.8867
107	241.9567
108	239.4350
109	242.7333
110	240.8667
111	241.8500
112	239.4367
113	240.9283
114	241.4650
115	241.6733
116	239.9667
117	242.7317
118	240.6883
119	245.1183
120	245.2983
121	240.1683
122	241.1883
123	239.2217
124	240.1550
125	238.9567
126	234.7033
127	234.2250
128	234.1283
129	242.1150
130	239.3650
131	237.3233
132	238.1583
133	240.6617
134	250.9450
135	253.3033
136	254.1817
137	253.8800
138	256.2617
139	272.7683
140	275.4467
141	273.1217
142	271.5750
143	269.2683
144	277.2500
145	269.4433
146	264.5283
147	262.1050
148	255.7417
149	253.2267
150	257.6667
151	255.3300
152	255.3100
153	253.8100
154	251.5167
155	251.9133
156	250.8517
157	254.8550
158	255.4733
159	251.5667
160	251.7383
161	249.9517
162	251.9233
163	252.8050
164	253.9683
165	253.7783
166	255.3283
167	262.2517
168	260.5017
169	264.6183
170	264.5333
171	268.7600
172	265.9217
173	258.1583
174	255.2583
175	254.9567
176	251.4350
177	244.6167
178	242.4717
179	244.4983
180	242.2600
181	244.4250
182	242.8667
183	242.3167
184	242.0167
185	244.0867
186	248.2050
187	252.4950
188	252.0850
189	252.3983
190	252.4400
191	252.6100
192	255.1967
193	253.0017
194	254.7917
195	253.4950
196	250.4700
197	248.3233
198	245.0983
199	247.3267
200	247.2150
201	252.1583
202	252.9817
203	251.5733
204	254.8217
205	256.2933
206	256.9267
207	254.2000
208	263.2033
209	260.9367
210	257.6350
211	252.3667
212	252.5900
213	250.1267
214	249.4417
215	245.1083
216	245.6600
217	244.0700
218	239.3817
219	238.5750
220	236.4783
221	234.5300
222	235.3300
223	246.3117
224	248.4050
225	254.5567
226	259.0167
227	258.9233
228	261.9600
229	261.1150
230	269.1300
231	269.5883
232	268.9467
233	267.2433
234	261.6550
235	256.9067
236	250.7383
237	252.8800
238	247.7000
239	243.3783
240	240.3117
241	237.1700
242	236.5700
243	234.4183
244	239.3683
245	242.6650
246	243.5150
247	240.7433
248	241.8633
249	239.4400
250	241.8117
251	241.2533
252	247.9150
253	251.1267
254	249.2917
255	249.6617
256	251.9150
257	251.8550
258	250.7417
259	250.0833
260	249.6850
261	248.9933
262	243.3067
263	240.0333
264	236.7867
265	236.0783
266	240.6617
267	239.2183
268	237.6400
269	237.6867
270	235.6300
271	237.6433
272	241.7750
273	248.2950
274	249.2717
275	250.8667
276	253.3233
277	253.9183
278	255.4550
279	253.3983
280	252.4567
281	244.9950
282	240.6467
283	239.7550
284	237.0850
285	238.4350
286	235.1467
287	232.7617
288	227.9583
289	228.2200
290	229.0467
291	226.1017
292	226.6750
293	226.7117
294	225.3717
295	225.3783
296	226.9033
297	225.7050
298	227.7550
299	224.5767
300	225.5100
301	224.9033
302	224.5900
303	226.8733
304	228.6083
305	229.1000
306	230.2200
307	229.9383
308	233.3917
309	231.2183
310	226.8050
311	228.2783
312	227.2683
313	226.6183
314	224.1917
315	222.8983
316	220.8733
317	217.7750
318	216.4300
319	218.7217
320	220.8317
321	220.9167
322	223.6683
323	224.1567
324	228.0983
325	227.1900
326	226.5367
327	229.6483
328	227.9517
329	228.5233
330	227.8750
331	226.9017
332	226.8933
333	225.0850
334	223.5933
335	223.8650
336	222.0917
337	221.3183
338	223.4700
339	223.3250
340	222.9583
341	226.6550
342	231.2750
343	231.0083
344	231.1850
345	234.0017
346	234.9683
347	232.9817
348	231.6350
349	230.6167
350	231.1233
351	226.9667
352	221.4450
353	218.9317
354	217.1433
355	214.2933
356	215.0483
357	216.3183
358	216.3233
359	221.0100
360	221.7050
361	225.1950
362	225.7867
363	228.7917
364	232.0883
365	233.4800
366	235.3600
367	235.1000
368	230.7833
369	227.3650
370	225.9867
371	224.7467
372	222.1200
373	220.6517
374	216.3583
375	214.6183
376	213.4133
377	212.3717
378	212.5017
379	212.0317
380	212.0150
381	215.1167
382	218.9683
383	219.1617
384	221.0733
385	223.5583
386	228.9083
387	227.1183
388	226.7250
389	224.8850
390	223.6983
391	223.0500
392	219.9817
393	219.2900
394	219.3050
395	219.5583
396	220.0900
397	219.2050
398	218.8650
399	222.0233
400	225.5117
401	226.6233
402	227.5800
403	228.7867
404	229.7817
405	232.3033
406	236.8667
407	237.0450
408	234.1217
409	234.0150
410	228.7983
411	226.7983
412	219.3300
413	215.8467
414	211.7067
415	204.7900
416	204.0300
417	204.0433
418	206.7200
419	205.8750
420	207.0183
421	208.3817
422	210.2867
423	211.7117
424	213.6533
425	212.2683
426	212.9017
427	212.3383
428	213.3383
429	215.0150
430	220.7383
431	224.3617
432	223.1583
433	225.1550
434	223.8550
435	220.8033
436	220.2550
437	220.4050
438	216.6067
439	214.6583
440	213.7867
441	212.1900
442	212.5317
443	218.0750
444	218.6517
445	218.0617
446	217.8283
447	214.6867
448	214.3150
449	212.9217
450	211.1283
451	211.5500
452	210.2883
453	210.6300
454	209.2450
455	211.6517
456	218.5217
457	220.1883
458	222.1867
459	223.0717
460	224.5900
461	222.3233
462	218.1833
463	215.9383
464	215.7850
465	212.2817
466	209.2217
467	206.5267
468	206.0383
469	205.5567
470	205.2367
471	206.4433
472	207.5267
473	210.1350
474	211.5600
475	210.8467
476	211.7033
477	211.7250
478	211.8867
479	210.6933
480	211.8517
481	210.6150
482	209.8867
483	213.0100
484	211.9783
485	210.7350
486	209.1433
487	208.0783
488	206.5317
489	205.7483
490	204.1967
491	202.5983
492	202.0333
493	200.9517
494	199.8350
495	198.7183
496	203.3483
497	205.0550
498	205.1467
499	203.2317
500	202.5317
501	200.6100
502	202.1017
503	200.8250
504	202.7167
505	201.5650
506	202.9750
507	203.4650
508	203.9050
509	206.6433
510	206.6900
511	208.0400
512	208.4167
513	208.2100
514	209.0183
515	210.0350
516	209.4000
517	208.6033
518	207.0600
519	207.2300
520	204.7633
521	203.2683
522	212.6850
523	211.6133
524	207.4233
525	204.9383
526	204.6717
527	202.4567
528	202.2200
529	198.6650
530	198.9300
531	198.2583
532	194.9233
533	194.3400
534	192.8433
535	195.9183
536	196.5467
537	197.8283
538	200.5167
539	201.2600
540	204.0883
541	206.0900
542	206.8183
543	206.7550
544	207.7050
545	207.2950
546	206.5017
547	206.2333
548	204.6950
549	206.4800
550	203.6417
551	200.3667
552	199.1983
553	197.3683
554	194.7467
555	192.7933
556	194.1900
557	194.2233
558	194.8667
559	193.6700
560	197.2967
561	199.7617
562	209.6667
563	208.2467
564	210.0383
565	209.1783
566	207.9383
567	208.1050
568	207.3367
569	205.3700
570	201.6850
571	201.4867
572	200.3300
573	195.9767
574	196.7683
575	196.9900
576	197.8067
577	195.5150
578	193.4950
579	191.7900
580	192.2733
581	191.2933
582	191.3617
583	194.3717
584	195.5383
585	193.9450
586	195.9467
587	196.0983
588	197.7783
589	201.4333
590	201.6150
591	201.9633
592	204.4833
593	203.4683
594	205.1200
595	203.6317
596	203.6683
597	199.5833
598	199.6683
599	196.5317
600	197.8533
601	195.2883
602	194.9467
603	191.4383
604	191.6600
605	190.7467
606	192.4333
607	193.1283
608	193.2433
609	194.3350
610	196.7250
611	196.5583
612	198.2000
613	199.6233
614	198.7733
615	201.8933
616	202.8217
617	202.9300
618	203.8517
619	206.1317
620	207.7033
621	206.4017
622	205.0050
623	202.8683
624	201.9967
625	203.3933
626	201.4233
627	198.8600
628	197.3117
629	196.8850
630	195.7650
631	193.2517
632	192.6750
633	190.4033
634	189.1567
635	188.3250
636	187.7067
637	187.1700
638	187.2050
639	187.2333
640	187.2550
641	186.5583
642	186.3200
643	185.1633
644	185.7783
645	186.3933
646	188.6867
647	192.6267
648	196.1050
649	197.4467
650	198.2917
651	199.9867
652	200.1333
653	197.9583
654	205.5733
655	206.8817
656	203.5667
657	202.9667
658	199.9217
659	195.9483
660	194.2017
661	192.6583
662	189.5400
663	186.6750
664	182.9933
665	180.9967
666	181.1750
667	181.6783
668	181.7033
669	182.3733
670	184.2600
671	186.0667
672	189.3200
673	190.8833
674	192.7433
675	190.8167
676	190.1583
677	188.1783
678	186.4283
679	183.5433
680	184.1550
681	183.5567
682	180.7450
683	182.3933
684	181.1000
685	181.6050
686	185.1350
687	182.8900
688	185.6750
689	187.7567
690	192.3533
691	194.2633
692	194.7983
693	194.6233
694	196.5300
695	197.7383
696	195.3467
697	194.6800
698	191.7833
699	189.7250
700	189.2517
701	186.7500
702	185.8583
703	183.9367
704	182.0333
705	178.8233
706	178.8200
707	178.6617
708	181.1767
709	179.9783
710	181.6033
711	181.8133
712	186.7733
713	186.4200
714	188.4150
715	189.5600
716	189.9367
717	189.5217
718	191.7883
719	191.7567
720	192.1917
721	189.5750
722	190.5117
723	189.9867
724	188.6600
725	186.9317
726	184.9967
727	183.0550
728	180.0450
729	179.8300
730	178.3217
731	178.9950
732	178.4350
733	179.1067
734	179.0900
735	179.6317
736	179.8867
737	180.2517
738	181.1500
739	181.6300
740	181.7333
741	182.7050
742	183.2750
743	182.7017
744	182.9567
745	185.5083
746	183.0400
747	181.7733
748	180.1433
749	178.9083
750	178.0000
751	182.6433
752	181.6650
753	183.8983
754	184.8600
755	184.8883
756	184.2283
757	183.0733
758	182.0900
759	181.3950
760	181.7083
761	180.5217
762	181.2050
763	182.2550
764	183.0933
765	182.3467
766	182.1033
767	180.8967
768	180.1750
769	178.1817
770	177.3250
771	176.5317
772	178.1183
773	176.4700
774	177.0317
775	179.2567
776	177.6733
777	180.0300
778	181.0483
779	181.9650
780	181.9383
781	185.0900
782	183.6983
783	184.5433
784	185.0967
785	182.5317
786	181.0550
787	181.5683
788	179.8250
789	178.0850
790	174.7100
791	175.2283
792	173.2217
793	171.5783
794	170.7333
795	170.4450
796	169.5550
797	168.8200
798	169.3050
799	172.3400
800	171.2567
801	173.6267
802	174.3350
803	172.8750
804	174.9250
805	176.3933
806	175.4733
807	175.5517
808	175.0117
809	174.3117
810	176.5750
811	175.5483
812	175.0383
813	173.4417
814	172.2283
815	169.1800
816	167.9450
817	168.0017
818	166.4000
819	165.9083
820	166.0967
821	163.5167
822	163.1317
823	163.6183
824	164.7200
825	164.6050
826	165.6550
827	167.1383
828	168.3050
829	167.5850
830	169.1633
831	169.0433
832	170.1500
833	170.9283
834	170.2400
835	169.7883
836	169.6333
837	168.2567
838	167.1533
839	165.0983
840	166.0383
841	164.7100
842	165.0167
843	163.7733
844	163.0700
845	164.1183
846	161.6700
847	161.4317
848	161.2450
849	160.6167
850	159.5450
851	161.3967
852	161.8117
853	164.5500
854	165.5783
855	166.8500
856	167.0700
857	168.4267
858	169.5917
859	169.5967
860	168.7350
861	169.1817
862	168.9383
863	168.5383
864	167.0017
865	166.8500
866	168.2867
867	168.4867
868	169.2783
869	169.0133
870	169.3450
871	170.1450
872	171.2083
873	170.2050
874	170.7433
875	169.7467
876	170.9483
877	168.2433
878	166.1600
879	165.0167
880	163.1133
881	162.7433
882	161.0700
883	161.0367
884	161.0317
885	161.0883
886	161.7117
887	163.0150
888	162.4700
889	161.8400
890	161.3467
891	162.0900
892	161.3950
893	161.2333
894	160.9350
895	160.8433
896	160.3100
897	158.2700
898	157.3617
899	157.5917
900	157.4083
901	156.4033
902	156.8583
903	156.8717
904	156.2650
905	156.6250
906	156.3933
907	157.3817
908	158.9383
909	158.6100
910	158.6250
911	157.4383
912	157.2300
913	157.0017
914	154.5017
915	156.9800
916	156.6667
917	156.0350
918	153.2000
919	153.4133
920	152.8717
921	153.2033
922	152.3367
923	153.4033
924	155.0067
925	153.5633
926	156.1550
927	157.0817
928	159.0200
929	160.3167
930	161.1000
931	161.0950
932	162.6333
933	163.2500
934	163.2883
935	163.8867
936	164.2967
937	162.9167
938	162.4300
939	161.2083
940	160.0300
941	160.4450
942	159.4183
943	158.7950
944	155.0033
945	154.3983
946	154.4950
947	154.0433
948	155.7000
949	155.7350
950	155.4517
951	156.9883
952	157.7200
953	157.4600
954	159.2117
955	157.9150
956	159.1933
957	156.6817
958	156.0067
959	155.6100
960	153.6300
961	153.5933
962	154.7767
963	154.0250
964	153.8067
965	152.2833
966	153.0150
967	153.8833
968	153.0400
969	154.0017
970	154.4750
971	155.6033
972	155.1517
973	155.4017
974	156.1650
975	154.7783
976	156.2033
977	155.3683
978	154.5400
979	153.6567
980	154.7733
981	153.6583
982	151.7050
983	150.4050
984	151.2333
985	149.0883
986	150.1533
987	148.6333
988	148.8117
989	148.7283
990	148.1717
991	148.4250
992	148.3850
993	148.7100
994	149.6567
995	149.9900
996	150.2550
997	150.5017
998	151.5117
999	151.9433
1000	151.2517
1001	152.9417
1002	153.5933
1003	153.9867
1004	152.7933
1005	152.9450
1006	151.5050
1007	150.8267
1008	149.5150
1009	150.8083
1010	151.2567
1011	150.4983
1012	151.9300
1013	150.9917
1014	150.6717
1015	151.4850
1016	154.7583
1017	151.7467
1018	149.5367
1019	148.3117
1020	148.2433
1021	147.2483
1022	147.1500
1023	145.5217
1024	146.1283
1025	145.4500
1026	144.7500
1027	143.8367
1028	143.6767
1029	142.9250
1030	142.3750
1031	141.5317
1032	141.0750
1033	140.6067
1034	139.6850
1035	139.5283
1036	138.7650
1037	139.6167
1038	140.0933
1039	141.1517
1040	140.3267
1041	140.6217
1042	142.6600
1043	143.0567
1044	142.2833
1045	142.7000
1046	142.5817
1047	143.3917
1048	142.7883
1049	141.8817
1050	141.4417
1051	140.6733
1052	140.6117
1053	137.3683
1054	136.5633
1055	136.6717
1056	136.0300
1057	136.4417
1058	135.7000
1059	135.4183
1060	135.0650
1061	135.4050
1062	136.2183
1063	136.9717
1064	137.7083
1065	137.4350
1066	137.6833
1067	137.9217
1068	138.2100
1069	139.0333
1070	138.8383
1071	138.0900
1072	138.2567
1073	137.4000
1074	137.0050
1075	137.3917
1076	138.2933
1077	137.5900
1078	137.9567
1079	138.5450
1080	137.8333
1081	139.5333
1082	139.8433
1083	140.7650
1084	141.7167
1085	142.4567
1086	143.0967
1087	143.5917
1088	143.1933
1089	141.9633
1090	142.7317
1091	141.0400
1092	141.2700
1093	139.7367
1094	139.5450
1095	137.6750
1096	137.9683
1097	136.7183
1098	136.8933
1099	136.8783
1100	136.9000
1101	135.7917
1102	136.2383
1103	137.3083
1104	136.5033
1105	136.3883
1106	136.8750
1107	137.3250
1108	136.6433
1109	136.6383
1110	137.9983
1111	137.0200
1112	136.2167
1113	136.6333
1114	135.0133
1115	135.0067
1116	134.6717
1117	133.7067
1118	134.6450
1119	134.4350
1120	135.8950
1121	135.5000
1122	134.1533
1123	134.2583
1124	133.9650
1125	134.2817
1126	134.5933
1127	134.1000
1128	134.7817
1129	134.1033
1130	136.7383
1131	136.4717
1132	135.8717
1133	137.5183
1134	137.8167
1135	137.8750
1136	137.8217
1137	138.4450
1138	139.8483
1139	138.8867
1140	138.3033
1141	138.2033
1142	138.0117
1143	137.1383
1144	137.0150
1145	136.2950
1146	134.8667
1147	135.3250
1148	135.3233
1149	134.9400
1150	134.9700
1151	133.3767
1152	134.8533
1153	134.3117
1154	134.6133
1155	133.8833
1156	133.3667
1157	133.8200
1158	134.6050
1159	133.7217
1160	133.7467
1161	134.0950
1162	133.5317
1163	133.1633
1164	132.5017
1165	133.4850
1166	132.8950
1167	132.7717
1168	133.1950
1169	133.4600
1170	132.7000
1171	133.2617
1172	133.4117
1173	133.2500
1174	131.6083
1175	131.4333
1176	131.4600
1177	131.9767
1178	131.6300
1179	131.3300
1180	132.4717
1181	132.7467
1182	131.0183
1183	130.5283
1184	131.2450
1185	130.2533
1186	130.0867
1187	131.0633
1188	130.8050
1189	129.5583
1190	129.9917
1191	129.3350
1192	128.9233
1193	129.5600
1194	129.1933
1195	128.0433
1196	128.5800
1197	128.1750
1198	127.9717
1199	128.3750
1200	129.2200
1201	128.6700
1202	128.4417
1203	129.4283
1204	128.6033
1205	127.1483
1206	127.6417
1207	127.6500
1208	126.5217
1209	126.0717
1210	126.0383
1211	126.3750
1212	127.0000
1213	128.0833
1214	128.3683
1215	128.3600
1216	128.1600
1217	129.8050
1218	129.3050
1219	130.2933
1220	129.6000
1221	129.7283
1222	130.2467
1223	129.4300
1224	129.7683
1225	128.3567
1226	129.7433
1227	130.5550
1228	129.7583
1229	130.0067
1230	129.9617
1231	130.0133
1232	130.0550
1233	130.4767
1234	129.6950
1235	129.0217
1236	129.3600
1237	129.3950
1238	129.7500
1239	130.5550
1240	129.6200
1241	130.8683
1242	129.4550
1243	130.6950
1244	130.1533
1245	130.4467
1246	131.0783
1247	130.4583
1248	130.6533
1249	130.3317
1250	129.6517
1251	130.6700
1252	130.7367
1253	131.7333
1254	132.5167
1255	132.2900
1256	133.2917
1257	133.3983
1258	134.0983
1259	132.8667
1260	133.9317
1261	132.9533
1262	132.4733
1263	131.3900
1264	131.7567
1265	131.9550
1266	131.6083
1267	131.7350
1268	131.1533
1269	130.2167
1270	129.8367
1271	130.3667
1272	129.4017
1273	130.0850
1274	130.7350
1275	130.7383
1276	131.1217
1277	130.5617
1278	131.8417
1279	132.6083
1280	132.2300
1281	132.5750
1282	133.6667
1283	133.2350
1284	132.9017
1285	132.6683
1286	132.2867
1287	131.4417
1288	131.8883
1289	131.3133
1290	130.6867
1291	130.7417
1292	131.1733
1293	131.4000
1294	129.9867
1295	130.9883
1296	129.9150
1297	131.1517
1298	131.0300
1299	130.4400
1300	130.9900
1301	132.4933
1302	132.3117
1303	132.3967
1304	132.0717
1305	133.0250
1306	131.5667
1307	130.9633
1308	129.7800
1309	130.1250
1310	128.2550
1311	128.1233
1312	128.6750
1313	128.4483
1314	127.3833
1315	130.0667
1316	129.2467
1317	130.6317
1318	130.4033
1319	130.1800
1320	130.8250
1321	130.9483
1322	130.6550
1323	130.2583
1324	130.1483
1325	130.7183
1326	131.0367
1327	131.4750
1328	130.4500
1329	131.2367
1330	131.3567
1331	131.5317
1332	130.9067
1333	131.1983
1334	131.9017
1335	129.8183
1336	129.9183
1337	129.4200
1338	129.7583
1339	130.1250
1340	130.0733
1341	129.1033
1342	128.8317
1343	130.0150
1344	130.2233
1345	130.1500
1346	130.6317
1347	131.3683
1348	131.9283
1349	132.0133
1350	131.8567
1351	132.7733
1352	132.9317
1353	132.1750
1354	132.1367
1355	131.2133
1356	131.6833
1357	131.3783
1358	131.5683
1359	131.6650
1360	132.4900
1361	130.9867
1362	131.2500
1363	131.0217
1364	130.9817
1365	130.9617
1366	130.1733
1367	130.6100
1368	130.1867
1369	129.3600
1370	129.6883
1371	129.8467
1372	128.7717
1373	128.6817
1374	130.1000
1375	130.4050
1376	129.7283
1377	129.4000
1378	129.9050
1379	130.7450
1380	129.7800
1381	129.9800
1382	130.2733
1383	130.0750
1384	129.9167
1385	129.6883
1386	129.8250
1387	129.7900
1388	129.9650
1389	130.2433
1390	129.5750
1391	130.0250
1392	131.4817
1393	131.2250
1394	131.0917
1395	131.5483
1396	130.7600
1397	131.8633
1398	129.4267
1399	130.4117
1400	130.5000
1401	131.3717
1402	129.6733
1403	130.6683
1404	129.2650
1405	129.5733
1406	129.6583
1407	130.2650
1408	129.4200
1409	128.7633
1410	128.9417
1411	129.1817
1412	129.7100
1413	129.5350
1414	130.3133
1415	129.1667
1416	129.6000
1417	129.9617
1418	128.7617
1419	128.6950
1420	128.7533
1421	128.9417
1422	129.3767
1423	129.0117
1424	128.9633
1425	128.7367
1426	128.5483
1427	129.6667
1428	130.4833
1429	130.2050
1430	130.6883
1431	130.2300
1432	128.5750
1433	128.3150
1434	128.8567
1435	128.3167
1436	128.5600
1437	127.9733
1438	127.6450
1439	127.1100
1440	127.3117
1441	127.2550
1442	127.9617
1443	127.6883
1444	129.0650
1445	128.2133
1446	129.6950
1447	129.0433
1448	128.5483
1449	129.3683
1450	128.6017
1451	129.3500
1452	128.8400
1453	129.2517
1454	129.4283
1455	129.6567
1456	129.2450
1457	128.8383
1458	128.5250
1459	128.3167
1460	128.3500
1461	128.7633
1462	129.1633
1463	129.2350
1464	130.0633
1465	128.5667
1466	129.1683
1467	128.5283
1468	129.7733
1469	129.6067
1470	128.2567
1471	128.0200
1472	127.0150
1473	126.7400
1474	126.5267
1475	126.0983
1476	126.2383
1477	126.3200
1478	126.0617
1479	126.7767
1480	127.3550
1481	127.2050
1482	125.9783
1483	126.2650
1484	126.6033
1485	126.5300
1486	127.0983
1487	127.6950
1488	127.3683
1489	128.0733
1490	127.5550
1491	127.1900
1492	127.0583
1493	127.5117
1494	126.5583
1495	126.6250
1496	127.6217
1497	126.3733
1498	127.0433
1499	125.9717
1500	126.1333
1501	126.9883
1502	127.7317
1503	128.3983
1504	128.1133
1505	128.1767
1506	128.0900
1507	127.4667
1508	127.1800
1509	126.6933
1510	126.8633
1511	126.7467
1512	127.0317
1513	126.9883
1514	127.0600
1515	127.1233
1516	126.3383
1517	126.7000
1518	126.0117
1519	125.9000
1520	126.8367
1521	127.3083
1522	126.5267
1523	127.7883
1524	127.2067
1525	126.4867
1526	127.1067
1527	126.7467
1528	127.6733
1529	126.5417
1530	127.0217
1531	126.6967
1532	126.5850
1533	126.0350
1534	126.1050
1535	126.2150
1536	125.7183
1537	125.1767
1538	125.0117
1539	124.1250
1540	124.4283
1541	125.0433
1542	125.2433
1543	125.8417
1544	125.5333
1545	125.7017
1546	125.6367
1547	125.0133
1548	124.6517
1549	124.9000
1550	125.0633
1551	125.8733
1552	126.1100
1553	124.5683
1554	123.8233
1555	124.0683
1556	124.1117
1557	124.5117
1558	123.2867
1559	123.8100
1560	123.8417
1561	123.4933
1562	121.8667
1563	123.3167
1564	123.0667
1565	123.1067
1566	122.7450
1567	122.7883
1568	123.4717
1569	123.4933
1570	124.3883
1571	123.1283
1572	125.5400
1573	124.3117
1574	124.6417
1575	123.9400
1576	122.9550
1577	123.8150
1578	122.9700
1579	123.4717
1580	122.2817
1581	121.7500
1582	121.9350
1583	123.1400
1584	122.8317
1585	121.8367
1586	121.4550
1587	122.7200
1588	122.9717
1589	121.9667
1590	122.4033
1591	121.9650
1592	122.0067
1593	121.8767
1594	121.7450
1595	122.1633
1596	121.9367
1597	121.4567
1598	121.3550
1599	121.3067
1600	120.9500
1601	120.5650
1602	120.7267
1603	120.8733
1604	121.4583
1605	121.7450
1606	120.6700
1607	121.1350
1608	121.3417
1609	121.7867
1610	121.6283
1611	122.8317
1612	122.0300
1613	120.9533
1614	120.8733
1615	121.3967
1616	121.3000
1617	120.9300
1618	120.2350
1619	120.9783
1620	120.2967
1621	121.1167
1622	120.7600
1623	121.2600
1624	120.9867
1625	120.6267
1626	120.0317
1627	120.9067
1628	121.8350
1629	121.8267
1630	122.4017
1631	123.2533
1632	123.0267
1633	122.4733
1634	121.9467
1635	122.0900
1636	122.6900
1637	121.0900
1638	121.3333
1639	121.7750
1640	121.5850
1641	121.6917
1642	122.3467
1643	121.0350
1644	121.5983
1645	121.1583
1646	121.8017
1647	120.8750
1648	120.6700
1649	121.1800
1650	122.4300
1651	120.6400
1652	120.8350
1653	121.1567
1654	120.9833
1655	120.4550
1656	119.2467
1657	119.0267
1658	118.8883
1659	119.3317
1660	119.2900
1661	119.5750
1662	119.1550
1663	119.4500
1664	119.2733
1665	120.3083
1666	120.5217
1667	121.2883
1668	120.5700
1669	120.8767
1670	120.4217
1671	120.0283
1672	119.5500
1673	119.8667
1674	120.3567
1675	120.0983
1676	119.1667
1677	120.1483
1678	119.1533
1679	120.4167
1680	121.3050
1681	121.2650
1682	121.0467
1683	120.3217
1684	121.0483
1685	120.6533
1686	119.4567
1687	119.4450
1688	120.5200
1689	119.6617
1690	120.2267
1691	121.1600
1692	120.6933
1693	121.4333
1694	120.7450
1695	120.2617
1696	120.1900
1697	120.6183
1698	120.3300
1699	120.9883
1700	120.7600
1701	120.7400
1702	120.4600
1703	120.7800
1704	121.0683
1705	121.6350
1706	121.0983
1707	121.6617
1708	122.9033
1709	121.8583
1710	121.5517
1711	120.6633
1712	119.1683
1713	119.2867
1714	118.9033
1715	117.8817
1716	117.5067
1717	118.2717
1718	118.7017
1719	118.8517
1720	118.3233
1721	118.4517
1722	119.1533
1723	118.5767
1724	118.7050
1725	118.9900
1726	118.8717
1727	120.0900
1728	120.1750
1729	120.7067
1730	119.8650
1731	119.8617
1732	119.0450
1733	118.4083
1734	118.5350
1735	116.5050
1736	117.0267
1737	117.1467
1738	116.7517
1739	117.4250
1740	116.5317
1741	117.0800
1742	117.7283
1743	116.8017
1744	118.1650
1745	118.1983
1746	118.8717
1747	119.0200
1748	119.1200
1749	119.3900
1750	119.1967
1751	119.5017
1752	119.6333
1753	119.2133
1754	118.3583
1755	118.6500
1756	117.7183
1757	117.5850
1758	117.6450
1759	117.9417
1760	117.7833
1761	117.4567
1762	117.4317
1763	116.4500
1764	116.8150
1765	117.3083
1766	117.3633
1767	118.3567
1768	117.3267
1769	117.5583
1770	117.5017
1771	117.4517
1772	117.3133
1773	117.4267
1774	116.1667
1775	116.4583
1776	116.1083
1777	117.0517
1778	116.8650
1779	116.8483
1780	116.9483
1781	116.5333
1782	116.3800
1783	117.1767
1784	116.9217
1785	116.8333
1786	116.5850
1787	116.4350
1788	116.6350
1789	116.3800
1790	115.8350
1791	117.3233
1792	116.4400
1793	116.0317
1794	116.2117
1795	116.8317
1796	115.7567
1797	115.9300
1798	116.4033
1799	115.9467
1800	116.2867
1801	115.4833
1802	114.8267
1803	114.2400
1804	115.2417
1805	115.3067
1806	114.5217
1807	114.3600
1808	115.1133
1809	114.6850
1810	114.7350
1811	115.0083
1812	116.2683
1813	115.6217
1814	116.0350
1815	116.1933
1816	116.2033
1817	116.2167
1818	116.8150
1819	115.5750
1820	115.0883
1821	115.7433
1822	114.5533
1823	114.7517
1824	115.8617
1825	116.1717
1826	116.0750
1827	116.3267
1828	116.1083
1829	115.3983
1830	116.6617
1831	116.4367
1832	115.1500
1833	115.7000
1834	115.8617
1835	116.0933
1836	116.6217
1837	115.9500
1838	117.0867
1839	115.8633
1840	115.6950
1841	115.2983
1842	115.8600
1843	116.4133
1844	116.1950
1845	114.9517
1846	115.3133
1847	115.8883
1848	115.4550
1849	115.1233
1850	115.2000
1851	115.0617
1852	114.5517
1853	114.7500
1854	114.8650
1855	115.5933
1856	114.8267
1857	115.1650
1858	114.7050
1859	115.4150
1860	115.2550
1861	114.2367
1862	115.2050
1863	115.5067
1864	114.4417
1865	114.8767
1866	114.5367
1867	114.6367
1868	115.1917
1869	115.8317
1870	116.4667
1871	116.2150
1872	115.5767
1873	115.4300
1874	114.9633
1875	114.3850
1876	113.9350
1877	113.7017
1878	113.6467
1879	113.0850
1880	112.5350
1881	112.5017
1882	112.1517
1883	113.4250
1884	112.4617
1885	113.3900
1886	112.7483
1887	112.8183
1888	112.6150
1889	113.6600
1890	113.4917
1891	112.4583
1892	113.7667
1893	113.2983
1894	113.3967
1895	112.1500
1896	113.4633
1897	112.6650
1898	113.0283
1899	113.1850
1900	113.5250
1901	113.7250
1902	113.4483
1903	113.6433
1904	114.0217
1905	114.2483
1906	113.9983
1907	113.9850
1908	114.8083
1909	115.3300
1910	114.5850
1911	114.7200
1912	114.7850
1913	114.3000
1914	114.0450
1915	113.9217
1916	114.3683
1917	114.4083
1918	113.9567
1919	113.9600
1920	114.1800
1921	114.1150
1922	113.3833
1923	113.7933
1924	113.3550
1925	113.6817
1926	113.9983
1927	114.2183
1928	114.0467
1929	114.0700
1930	113.4467
1931	113.9867
1932	113.4533
1933	113.9217
1934	113.3700
1935	114.2200
1936	113.2283
1937	113.8950
1938	114.2017
1939	114.7750
1940	115.3200
1941	114.8933
1942	114.5600
1943	114.9133
1944	114.6983
1945	114.2167
1946	113.7217
1947	113.4050
1948	113.1283
1949	113.5000
1950	112.9933
1951	112.5633
1952	113.5083
1953	112.2600
1954	114.1550
1955	112.8350
1956	113.1233
1957	113.8300
1958	113.0933
1959	113.4633
1960	112.6450
1961	113.6900
1962	112.3083
1963	113.0050
1964	112.1000
1965	112.8700
1966	112.7683
1967	112.2083
1968	111.9300
1969	112.4733
1970	112.3417
1971	112.5567
1972	111.7283
1973	112.1100
1974	112.3467
1975	112.6900
1976	113.4833
1977	114.3833
1978	113.3050
1979	113.5367
1980	112.3233
1981	113.2400
1982	112.6550
1983	112.7233
1984	111.3317
1985	112.2800
1986	112.0300
1987	111.4817
1988	111.9017
1989	111.1517
1990	111.3067
1991	111.4517
1992	110.8833
1993	111.3633
1994	110.3033
1995	110.6567
1996	111.8083
1997	111.2433
1998	110.9983
1999	110.7150
[truncated: 28 more rows]
