# Supplementary material for: Bicoid gradient formation mechanism and dynamics revealed by protein lifetime analysis
Source: Mol Syst Biol. 2018 Sep 4;14(9):e8355. doi: 10.15252/msb.20188355 (PMC6121778; doi:10.15252/msb.20188355)
Supplement: Supplementary file 8 — Source Data for Figure 6 [file MSB-14-e8355-s007.zip › figure6-data_wo-images/quantification/Values_emb01_g_t06.txt]

0	141.0333
1	148.1933
2	161.2783
3	172.5450
4	172.5267
5	180.2700
6	179.4467
7	182.9783
8	184.7683
9	187.0033
10	191.3433
11	193.9383
12	196.5967
13	198.8483
14	209.2650
15	208.0300
16	212.0183
17	211.2683
18	218.4417
19	222.8050
20	229.7433
21	239.7200
22	253.9300
23	274.4567
24	259.3900
25	261.1850
26	278.2667
27	285.2900
28	293.9167
29	288.4267
30	297.5400
31	303.8867
32	321.6033
33	334.2267
34	341.5950
35	355.7017
36	364.3383
37	382.0983
38	392.6933
39	431.1617
40	442.7167
41	458.8200
42	467.9317
43	466.3767
44	471.6833
45	465.8850
46	461.6200
47	463.4117
48	455.8750
49	467.3583
50	470.3767
51	467.9167
52	462.9783
53	446.9967
54	442.4383
55	427.4600
56	417.4367
57	396.9683
58	377.0967
59	389.3100
60	375.7467
61	366.3983
62	348.8667
63	336.4850
64	355.4083
65	343.1483
66	330.2733
67	324.7800
68	315.2033
69	354.4883
70	342.4717
71	338.2650
72	328.4650
73	324.6067
74	342.6967
75	330.8550
76	316.5200
77	304.8167
78	294.2233
79	304.7550
80	294.1383
81	292.0333
82	285.7950
83	288.4600
84	320.0133
85	320.6600
86	323.7767
87	332.5467
88	328.6583
89	367.7533
90	363.7167
91	360.9183
92	351.9900
93	334.1733
94	367.6367
95	355.1400
96	337.7417
97	319.2567
98	310.7583
99	345.9650
100	334.4583
101	328.4817
102	327.7183
103	327.8100
104	368.4483
105	366.4300
106	367.6433
107	365.3567
108	367.8000
109	386.4550
110	384.6600
111	384.4217
112	386.9933
113	382.4483
114	407.4067
115	401.6783
116	395.6050
117	383.4917
118	366.3500
119	379.8000
120	365.4683
121	350.7300
122	336.3750
123	320.2167
124	356.2683
125	344.3417
126	338.2150
127	338.4933
128	337.3067
129	366.7417
130	358.3367
131	358.5183
132	353.0967
133	350.0200
134	369.0533
135	377.2133
136	377.6983
137	379.8133
138	383.8333
139	396.0750
140	396.8700
141	392.0317
142	386.6500
143	383.0383
144	408.8167
145	406.7233
146	396.4033
147	386.1117
148	381.1017
149	378.3900
150	374.1317
151	366.5633
152	360.7550
153	354.1117
154	349.3267
155	354.5183
156	353.9500
157	369.7900
158	378.2883
159	380.1250
160	379.7933
161	383.3650
162	379.0133
163	377.2650
164	373.1000
165	386.5317
166	384.4267
167	384.6650
168	379.1233
169	375.3983
170	364.8917
171	358.2600
172	372.7483
173	367.5217
174	357.0850
175	345.2600
176	337.7250
177	332.0950
178	326.1067
179	335.4133
180	332.4917
181	330.0067
182	329.1983
183	333.5417
184	334.5233
185	332.6417
186	338.9000
187	339.9050
188	342.9733
189	346.4533
190	347.6533
191	344.0600
192	342.0000
193	337.6217
194	355.9517
195	350.7833
196	348.9350
197	347.2917
198	344.7550
199	342.3350
200	345.8700
201	354.5633
202	352.1867
203	353.9833
204	354.1117
205	354.9150
206	345.3667
207	341.1267
208	337.1867
209	332.0933
210	333.0000
211	329.3067
212	329.9783
213	328.4717
214	330.4750
215	345.5650
216	347.7917
217	342.7467
218	341.1933
219	341.2683
220	333.8900
221	326.9883
222	320.1250
223	339.1100
224	329.4383
225	324.7600
226	316.0283
227	311.8783
228	309.0833
229	304.5800
230	309.4300
231	300.2117
232	301.0283
233	297.4283
234	298.6967
235	300.3150
236	303.9650
237	321.6333
238	325.3600
239	329.6717
240	331.7883
241	335.3133
242	333.6467
243	331.4617
244	345.4283
245	342.8850
246	335.2817
247	326.3933
248	312.9717
249	302.7300
250	290.1417
251	283.4367
252	284.3383
253	279.5450
254	275.6467
255	276.2950
256	279.7950
257	283.0650
258	286.6517
259	302.5983
260	306.6400
261	308.7450
262	311.9033
263	316.6233
264	323.0667
265	326.6300
266	335.6883
267	337.6183
268	340.7100
269	339.0467
270	337.6283
271	328.6317
272	322.6800
273	319.7500
274	316.5533
275	307.4800
276	299.3917
277	291.0833
278	283.7833
279	274.6533
280	272.5617
281	280.9583
282	282.8167
283	280.9933
284	279.9550
285	281.7600
286	283.5067
287	283.0733
288	293.1517
289	294.6800
290	296.7833
291	300.2017
292	301.3850
293	304.2667
294	302.7467
295	299.9717
296	296.4900
297	304.7017
298	298.3433
299	294.4317
300	290.9383
301	290.4617
302	291.1500
303	291.1350
304	289.9283
305	294.5617
306	294.8600
307	301.0950
308	305.7533
309	306.4367
310	309.0233
311	306.9317
312	306.1517
313	301.4617
314	302.0367
315	300.9300
316	296.9733
317	292.4917
318	287.7267
319	283.6950
320	281.9533
321	281.9817
322	276.7317
323	278.7250
324	277.2467
325	276.4783
326	277.7950
327	275.2017
328	276.1267
329	275.0350
330	277.1950
331	282.4417
332	283.4100
333	283.5017
334	289.9583
335	289.5567
336	286.8983
337	283.9100
338	283.9900
339	282.7783
340	281.1700
341	283.9350
342	282.5650
343	283.5850
344	282.4500
345	282.9900
346	280.0167
347	280.2000
348	283.5733
349	287.1850
350	288.1750
351	293.3583
352	294.4500
353	300.0083
354	300.0783
355	297.0200
356	294.6750
357	289.9150
358	291.2467
359	289.6683
360	287.1467
361	286.1900
362	286.1117
363	287.2283
364	289.9700
365	285.5467
366	286.0633
367	283.9633
368	280.8383
369	279.4267
370	277.7517
371	274.2100
372	270.6083
373	268.6883
374	267.0183
375	267.1533
376	262.9867
377	261.5333
378	261.0883
379	261.4583
380	266.6633
381	265.2717
382	267.5867
383	266.5683
384	270.2867
385	274.3383
386	280.2333
387	282.4950
388	289.9317
389	294.0567
390	299.9250
391	299.9900
392	295.8500
393	293.2500
394	288.6783
395	281.0933
396	276.7750
397	272.3067
398	265.8300
399	263.3100
400	257.6867
401	257.0300
402	257.0483
403	254.3150
404	257.6367
405	259.7883
406	263.2217
407	263.5500
408	263.8367
409	273.1933
410	272.0850
411	274.4350
412	274.3050
413	272.6633
414	265.9967
415	262.7833
416	260.0533
417	253.4783
418	252.9883
419	246.3533
420	244.9567
421	243.0817
422	238.4067
423	236.5633
424	233.7267
425	234.4817
426	234.5367
427	236.1817
428	239.4217
429	240.2350
430	245.0083
431	247.9667
432	250.1517
433	251.7033
434	253.2233
435	250.8883
436	252.9533
437	251.9217
438	251.6200
439	253.6450
440	251.0800
441	251.5667
442	247.5050
443	251.1033
444	247.8283
445	242.3850
446	238.7100
447	236.8750
448	234.7200
449	228.8850
450	227.4950
451	226.8917
452	228.0967
453	230.0883
454	231.1833
455	233.9700
456	243.5617
457	246.0450
458	250.6983
459	253.9600
460	257.0350
461	256.7050
462	255.2767
463	249.9917
464	243.4683
465	239.2517
466	231.4900
467	228.8600
468	225.7300
469	232.0867
470	230.7733
471	228.9000
472	229.0383
473	228.6617
474	228.0767
475	227.6750
476	224.3300
477	227.1000
478	226.1433
479	226.7217
480	231.4567
481	230.4150
482	229.9800
483	237.9967
484	236.8783
485	239.2683
486	241.5667
487	238.4500
488	238.4233
489	235.4867
490	230.9200
491	230.6817
492	228.0583
493	227.0250
494	225.0917
495	224.3867
496	230.2600
497	231.1583
498	232.1117
499	232.6550
500	235.1983
501	235.7450
502	234.8550
503	230.4833
504	228.0333
505	225.3517
506	223.5733
507	222.9017
508	222.4850
509	234.8200
510	231.4233
511	229.2517
512	226.2350
513	221.6883
514	218.9283
515	214.9167
516	214.3033
517	212.6650
518	212.5267
519	211.9817
520	212.1217
521	212.1200
522	217.5800
523	219.4533
524	220.3767
525	224.9367
526	225.7033
527	225.9583
528	226.4900
529	225.5783
530	225.2017
531	226.7383
532	224.4917
533	225.6583
534	226.1333
535	233.6483
536	232.4967
537	231.0567
538	229.0683
539	225.7767
540	225.7150
541	222.0817
542	221.8683
543	221.5517
544	220.4867
545	221.2750
546	220.6933
547	223.7583
548	223.4533
549	234.2300
550	234.0167
551	237.8517
552	238.9000
553	238.2367
554	238.2350
555	235.4200
556	235.3400
557	231.2983
558	231.6217
559	228.3250
560	227.2633
561	221.7917
562	217.0233
563	212.8633
564	211.6933
565	208.3817
566	207.8283
567	209.3800
568	211.1800
569	215.4633
570	219.7117
571	224.6583
572	229.0200
573	230.3300
574	232.1467
575	237.6150
576	237.1267
577	234.2833
578	232.9967
579	233.4967
580	233.5817
581	236.2167
582	236.2450
583	235.3350
584	233.0283
585	230.4850
586	225.6800
587	222.9650
588	219.4233
589	215.8283
590	211.9300
591	211.8417
592	211.2933
593	212.7533
594	212.8917
595	215.0000
596	217.8967
597	220.0933
598	221.2450
599	222.1017
600	224.9383
601	225.7150
602	225.9817
603	229.6317
604	229.2933
605	230.4817
606	230.4350
607	230.2650
608	230.2967
609	227.6917
610	227.0800
611	226.2683
612	224.2283
613	222.7450
614	219.5683
615	217.1567
616	216.8933
617	214.5983
618	214.4317
619	213.5150
620	215.0367
621	215.8617
622	217.7200
623	216.7883
624	218.1233
625	213.6850
626	213.4433
627	210.0533
628	210.8733
629	208.0950
630	207.9067
631	208.8417
632	208.9967
633	208.9900
634	207.2900
635	207.4333
636	207.7833
637	208.6500
638	212.8283
639	214.3083
640	216.3400
641	216.8567
642	218.9017
643	219.0183
644	219.4000
645	222.4317
646	223.4750
647	221.2917
648	222.2100
649	219.2583
650	215.6367
651	210.3233
652	206.5867
653	203.2833
654	199.7600
655	198.3617
656	195.8933
657	196.1850
658	197.0767
659	195.9650
660	196.3083
661	197.3117
662	200.5383
663	205.4083
664	207.7950
665	209.5450
666	211.8950
667	213.0950
668	211.1900
669	211.8517
670	208.7517
671	207.1667
672	206.1850
673	205.3067
674	203.0100
675	195.1017
676	193.1583
677	191.5667
678	188.2067
679	185.9250
680	184.6717
681	184.0600
682	186.8550
683	187.9717
684	191.4767
685	194.4683
686	196.7133
687	200.5583
688	203.8050
689	200.8683
690	202.6700
691	199.3483
692	200.8683
693	196.3717
694	196.2350
695	193.1783
696	191.6117
697	193.4883
698	192.0600
699	192.0950
700	193.0750
701	191.9400
702	191.6383
703	189.9167
704	190.5600
705	191.4767
706	191.9850
707	191.1467
708	192.2567
709	192.9433
710	192.8350
711	193.8733
712	197.2133
713	198.7117
714	200.1433
715	199.4533
716	198.2033
717	196.1533
718	196.9950
719	192.7300
720	191.0600
721	189.0817
722	187.1533
723	186.1833
724	184.8217
725	183.1117
726	182.6383
727	183.0400
728	181.5717
729	184.2033
730	182.8850
731	184.0883
732	181.9867
733	181.5633
734	181.9083
735	180.7050
736	181.6517
737	181.6683
738	182.4833
739	182.3917
740	185.0950
741	183.0650
742	184.3833
743	185.1000
744	183.1700
745	184.7417
746	183.7250
747	184.3217
748	181.9600
749	183.1317
750	181.7717
751	185.0867
752	186.6067
753	188.1500
754	190.9650
755	190.2400
756	193.7367
757	193.2217
758	191.8383
759	191.3167
760	191.8250
761	190.9767
762	190.6917
763	192.0150
764	188.9050
765	187.9083
766	186.8367
767	187.1283
768	183.1883
769	181.8233
770	180.3967
771	175.0800
772	175.3350
773	173.8917
774	173.5500
775	173.3267
776	173.7783
777	176.0083
778	176.9083
779	178.6450
780	179.3033
781	181.9717
782	180.7550
783	181.2000
784	184.3450
785	183.3750
786	183.7567
787	185.1450
788	185.9767
789	184.5450
790	183.1600
791	182.6150
792	181.3733
793	181.5167
794	178.0767
795	177.4200
796	174.9750
797	175.0600
798	174.7450
799	178.5317
800	177.2467
801	177.3650
802	177.4917
803	177.4783
804	176.6983
805	177.6133
806	178.3883
807	176.6067
808	175.9700
809	175.9317
810	176.2483
811	175.8133
812	174.6117
813	172.1617
814	169.9517
815	169.0033
816	168.0200
817	166.3633
818	166.1433
819	165.6900
820	166.1550
821	167.5717
822	167.5450
823	168.1200
824	170.2367
825	171.7733
826	173.7333
827	174.5167
828	175.9750
829	176.1883
830	175.8117
831	175.5867
832	175.6467
833	174.8217
834	173.7850
835	172.5200
836	173.4167
837	172.0483
838	172.7500
839	171.9900
840	173.8617
841	172.7383
842	175.5700
843	174.6200
844	175.0900
845	176.0200
846	174.0917
847	173.1650
848	173.2350
849	173.0067
850	171.6567
851	172.8250
852	172.9200
853	172.6850
854	171.1900
855	172.2483
856	172.0267
857	172.4017
858	173.9400
859	173.4650
860	172.6200
861	173.7117
862	175.0367
863	176.3583
864	174.8050
865	175.3383
866	174.0783
867	173.9267
868	171.9883
869	170.5400
870	170.2617
871	170.6467
872	169.6683
873	168.7217
874	169.6000
875	168.8700
876	168.6883
877	168.7950
878	168.4550
879	168.5850
880	170.7000
881	169.9767
882	170.7183
883	171.2833
884	169.7667
885	168.4533
886	169.2933
887	167.6833
888	166.6533
889	166.4483
890	166.3533
891	166.5267
892	167.3200
893	165.1600
894	165.6800
895	165.1633
896	164.4317
897	164.3017
898	163.3400
899	163.8350
900	163.9283
901	162.7167
902	163.7367
903	164.4583
904	165.5600
905	166.2867
906	167.7633
907	169.5267
908	171.0417
909	171.1283
910	171.6400
911	170.2083
912	170.6067
913	169.9850
914	169.5383
915	169.2417
916	168.7850
917	169.8367
918	169.2067
919	170.5250
920	169.3183
921	170.7633
922	170.4000
923	167.7900
924	168.2317
925	167.2917
926	167.7817
927	167.6383
928	166.4633
929	167.2500
930	166.5150
931	166.1633
932	164.8683
933	163.8533
934	161.6833
935	161.7183
936	160.0917
937	159.6067
938	157.7100
939	157.7650
940	156.3767
941	155.9367
942	155.8367
943	156.6667
944	155.5250
945	155.3650
946	155.6017
947	157.7233
948	159.2700
949	158.9983
950	161.4017
951	163.0200
952	164.3300
953	165.3317
954	167.5200
955	168.2683
956	169.5667
957	169.0000
958	170.3400
959	169.5067
960	166.0717
961	164.9233
962	161.5783
963	160.2800
964	157.7850
965	156.7367
966	157.5117
967	157.4767
968	157.4400
969	157.8500
970	158.6967
971	159.9467
972	160.6100
973	160.9250
974	162.3500
975	161.8833
976	162.5000
977	163.8283
978	162.6500
979	164.2350
980	165.1300
981	166.2017
982	164.0433
983	165.6150
984	164.7200
985	164.9017
986	161.7317
987	159.7883
988	158.9517
989	158.8350
990	158.0550
991	156.5183
992	156.5117
993	157.0850
994	157.7883
995	159.1150
996	160.0333
997	159.9750
998	161.6983
999	161.1767
1000	160.4683
1001	163.2350
1002	163.1167
1003	164.9167
1004	163.5850
1005	161.9450
1006	161.4633
1007	158.6550
1008	157.6600
1009	158.1750
1010	156.0933
1011	153.5667
1012	153.5067
1013	153.3367
1014	151.2233
1015	151.6400
1016	152.8133
1017	152.4300
1018	151.5467
1019	151.1367
1020	152.7500
1021	154.9633
1022	156.9300
1023	156.8517
1024	157.1083
1025	157.5900
1026	156.4900
1027	156.0217
1028	154.8517
1029	154.2967
1030	151.9833
1031	151.4817
1032	150.9983
1033	149.3733
1034	149.4017
1035	148.2867
1036	148.5683
1037	148.0983
1038	146.3817
1039	146.8517
1040	145.9050
1041	144.2433
1042	145.4233
1043	144.9200
1044	146.2650
1045	146.7650
1046	146.5783
1047	147.2533
1048	145.0550
1049	144.2267
1050	143.7150
1051	142.6700
1052	142.4717
1053	141.9883
1054	140.2933
1055	139.5450
1056	139.3067
1057	138.8317
1058	137.5383
1059	138.1483
1060	138.8950
1061	138.5200
1062	139.4750
1063	139.8450
1064	140.5533
1065	142.2767
1066	143.1383
1067	144.6017
1068	144.9133
1069	146.5567
1070	147.0467
1071	146.2950
1072	147.5817
1073	149.0233
1074	147.3717
1075	147.9800
1076	148.7217
1077	147.9267
1078	147.4400
1079	147.2333
1080	147.3150
1081	146.3233
1082	145.0883
1083	143.6583
1084	142.1917
1085	141.5467
1086	141.6517
1087	140.4217
1088	140.7033
1089	141.3033
1090	141.9417
1091	142.7183
1092	144.1750
1093	146.0133
1094	146.5050
1095	146.9600
1096	148.2150
1097	149.0900
1098	149.3767
1099	149.3050
1100	149.5700
1101	148.3450
1102	147.1783
1103	146.0767
1104	144.9650
1105	144.5700
1106	142.4733
1107	143.0200
1108	142.3600
1109	141.9667
1110	143.0750
1111	142.9867
1112	143.2983
1113	143.1300
1114	145.3500
1115	145.1600
1116	147.7783
1117	147.4217
1118	149.5500
1119	149.8700
1120	149.2167
1121	148.0350
1122	149.3033
1123	147.4900
1124	146.9983
1125	146.6917
1126	145.1267
1127	143.6517
1128	143.8067
1129	142.9700
1130	142.6750
1131	143.0633
1132	143.0250
1133	143.9333
1134	143.5417
1135	145.5483
1136	145.1550
1137	145.9133
1138	147.1933
1139	146.8517
1140	146.4317
1141	146.3500
1142	146.2217
1143	146.2117
1144	146.9050
1145	144.5467
1146	144.8450
1147	143.1167
1148	142.6133
1149	141.7800
1150	140.8733
1151	140.0933
1152	139.2517
1153	138.2767
1154	138.8083
1155	138.5267
1156	139.0717
1157	139.3200
1158	139.3867
1159	139.6233
1160	139.8900
1161	140.6167
1162	141.2383
1163	141.6900
1164	142.2933
1165	142.6933
1166	143.3333
1167	143.2033
1168	143.8117
1169	143.0800
1170	141.8617
1171	140.4150
1172	141.1600
1173	141.5400
1174	141.0867
1175	139.8483
1176	140.6733
1177	139.7700
1178	138.4983
1179	138.0467
1180	138.3867
1181	138.3300
1182	137.7367
1183	136.9100
1184	137.2183
1185	137.3517
1186	138.1700
1187	138.5667
1188	138.4083
1189	138.5083
1190	138.7500
1191	138.2883
1192	138.5083
1193	138.4833
1194	137.4733
1195	137.8700
1196	137.2817
1197	136.1567
1198	135.6733
1199	134.4083
1200	134.5550
1201	133.6567
1202	134.9783
1203	133.8917
1204	134.2417
1205	135.3283
1206	135.8783
1207	134.7783
1208	135.0983
1209	135.7700
1210	134.4517
1211	134.7867
1212	134.1150
1213	135.3167
1214	134.7867
1215	136.1200
1216	137.7983
1217	139.2333
1218	139.0733
1219	138.6767
1220	138.1417
1221	138.4583
1222	137.6933
1223	137.7950
1224	138.2283
1225	138.7050
1226	138.8167
1227	139.5133
1228	140.9517
1229	140.2117
1230	140.0117
1231	139.3700
1232	138.9683
1233	139.4033
1234	138.0333
1235	137.3733
1236	137.3600
1237	137.1517
1238	137.3200
1239	138.5617
1240	138.0400
1241	139.0583
1242	138.8667
1243	138.3200
1244	139.1433
1245	140.5433
1246	141.9083
1247	142.5600
1248	143.2967
1249	143.3950
1250	143.3867
1251	143.7067
1252	143.7233
1253	143.3550
1254	142.8550
1255	141.9350
1256	142.3883
1257	142.3083
1258	143.2983
1259	140.8933
1260	139.7533
1261	139.0667
1262	138.2983
1263	137.4933
1264	136.8950
1265	135.2283
1266	136.3867
1267	136.3500
1268	136.4517
1269	136.3267
1270	136.7367
1271	137.1450
1272	137.2933
1273	138.2367
1274	138.9067
1275	140.1067
1276	139.9083
1277	140.6767
1278	142.1333
1279	143.2100
1280	144.1800
1281	145.5217
1282	145.6483
1283	145.7267
1284	146.1517
1285	144.9383
1286	144.2300
1287	143.9200
1288	141.5783
1289	141.0833
1290	141.9967
1291	141.1117
1292	139.1333
1293	140.9467
1294	139.7867
1295	139.3283
1296	140.1650
1297	139.0967
1298	140.2267
1299	140.5000
1300	141.1667
1301	140.6133
1302	141.7850
1303	142.4900
1304	143.8183
1305	142.4117
1306	142.2933
1307	143.4417
1308	144.0400
1309	143.1583
1310	143.1500
1311	141.1700
1312	141.3450
1313	141.0633
1314	140.2217
1315	139.1717
1316	141.4717
1317	141.8017
1318	142.1550
1319	140.9367
1320	140.8733
1321	140.6217
1322	140.5383
1323	139.6783
1324	139.4750
1325	139.2800
1326	139.7567
1327	139.8817
1328	140.1183
1329	140.6417
1330	138.8833
1331	139.0900
1332	138.3983
1333	138.2750
1334	139.9350
1335	139.7617
1336	139.8883
1337	140.1383
1338	140.1300
1339	140.3700
1340	139.4150
1341	138.1300
1342	137.8533
1343	138.9433
1344	138.0733
1345	137.9617
1346	136.8650
1347	137.1117
1348	136.7567
1349	137.1867
1350	138.4033
1351	137.9233
1352	140.2867
1353	140.7083
1354	140.1767
1355	139.9233
1356	140.4667
1357	140.2233
1358	138.8550
1359	140.3967
1360	139.4400
1361	138.5733
1362	137.1567
1363	135.9333
1364	135.5133
1365	134.3717
1366	133.8150
1367	134.0317
1368	134.1967
1369	135.0950
1370	134.2250
1371	134.7717
1372	135.8117
1373	135.2750
1374	136.0717
1375	137.0517
1376	138.7567
1377	138.2583
1378	140.4350
1379	139.7450
1380	138.8467
1381	139.7767
1382	139.6817
1383	137.3850
1384	138.6467
1385	137.1317
1386	137.3050
1387	136.7733
1388	136.0550
1389	135.9350
1390	134.3600
1391	134.0517
1392	134.4817
1393	134.1700
1394	134.1550
1395	133.5833
1396	133.5300
1397	133.0117
1398	133.9067
1399	133.9300
1400	134.9433
1401	136.3100
1402	135.3483
1403	136.8333
1404	137.1350
1405	135.8583
1406	135.9450
1407	136.6050
1408	136.7600
1409	137.4183
1410	136.3483
1411	135.4183
1412	135.7167
1413	134.3917
1414	134.2733
1415	133.4267
1416	133.4900
1417	133.4417
1418	133.7483
1419	132.9750
1420	133.7550
1421	133.5167
1422	133.8717
1423	133.8733
1424	134.6617
1425	133.9967
1426	136.0350
1427	134.2900
1428	135.1933
1429	136.1833
1430	134.1767
1431	134.1917
1432	134.7217
1433	135.7267
1434	134.7417
1435	134.0133
1436	134.5183
1437	134.8200
1438	133.2600
1439	132.4967
1440	132.4000
1441	132.8917
1442	133.4050
1443	131.3500
1444	132.4517
1445	132.9783
1446	133.9000
1447	134.1900
1448	134.6000
1449	134.2433
1450	134.2333
1451	135.1967
1452	135.3850
1453	135.3033
1454	135.4250
1455	135.5867
1456	135.1117
1457	135.1317
1458	135.1067
1459	133.6717
1460	134.7450
1461	134.7050
1462	134.1833
1463	134.3133
1464	134.7067
1465	134.1467
1466	133.5783
1467	134.1783
1468	134.0600
1469	134.2817
1470	133.0700
1471	134.3017
1472	134.5433
1473	134.7967
1474	135.3183
1475	134.5533
1476	135.5683
1477	134.9500
1478	133.8183
1479	133.2183
1480	133.6150
1481	132.0500
1482	129.8283
1483	130.4717
1484	129.7283
1485	130.7150
1486	129.5450
1487	130.3267
1488	130.8450
1489	131.3117
1490	130.4417
1491	130.0350
1492	130.8433
1493	130.4983
1494	128.7617
1495	130.5283
1496	130.5233
1497	129.5933
1498	130.2733
1499	130.6217
1500	130.6317
1501	131.4600
1502	130.7483
1503	131.6517
1504	130.5650
1505	131.5183
1506	131.0533
1507	130.0533
1508	132.0183
1509	132.1083
1510	130.7400
1511	132.1450
1512	131.8900
1513	132.7233
1514	132.5750
1515	132.1250
1516	131.9433
1517	133.3000
1518	132.0083
1519	132.5583
1520	132.7133
1521	132.4450
1522	132.0433
1523	133.7200
1524	133.0733
1525	133.6167
1526	133.4750
1527	134.3017
1528	133.8083
1529	132.5633
1530	132.7067
1531	132.0650
1532	131.6783
1533	130.9317
1534	130.4750
1535	130.2283
1536	132.1767
1537	130.7833
1538	131.8550
1539	131.2783
1540	131.1533
1541	131.2117
1542	130.8450
1543	130.8350
1544	130.9767
1545	130.0917
1546	130.8733
1547	131.1733
1548	131.2100
1549	130.1850
1550	129.1567
1551	127.8583
1552	127.4767
1553	127.5950
1554	126.8567
1555	126.9017
1556	126.3083
1557	125.8550
1558	125.3000
1559	125.6417
1560	126.1633
1561	125.8367
1562	126.0750
1563	125.7233
1564	126.9617
1565	127.8983
1566	127.3067
1567	126.5450
1568	126.4300
1569	127.2550
1570	126.0050
1571	126.2450
1572	126.9333
1573	127.3750
1574	127.8167
1575	127.7483
1576	128.7950
1577	128.0767
1578	128.4400
1579	127.2267
1580	127.6533
1581	125.9633
1582	125.0267
1583	123.9117
1584	124.0700
1585	123.0450
1586	123.3633
1587	123.4717
1588	124.2500
1589	124.3083
1590	124.7317
1591	123.5767
1592	124.4967
1593	126.4117
1594	125.8717
1595	126.4550
1596	126.8067
1597	126.2617
1598	126.4367
1599	126.2267
1600	126.5600
1601	128.6783
1602	128.2133
1603	128.1600
1604	127.0600
1605	126.7800
1606	125.7383
1607	125.3350
1608	126.0933
1609	125.3283
1610	124.1517
1611	125.0100
1612	125.5967
1613	124.8650
1614	124.9950
1615	123.8700
1616	123.8517
1617	123.9450
1618	123.1133
1619	124.0500
1620	122.6450
1621	123.7783
1622	124.3917
1623	123.5550
1624	123.7983
1625	124.5000
1626	124.8950
1627	125.1500
1628	125.0567
1629	125.0100
1630	123.8783
1631	123.6867
1632	125.7667
1633	125.3717
1634	125.1183
1635	125.1000
1636	125.3683
1637	124.8983
1638	126.2533
1639	126.1600
1640	126.8000
1641	126.8367
1642	128.1167
1643	128.1783
1644	126.9533
1645	126.2650
1646	125.8967
1647	125.9600
1648	126.2033
1649	126.3383
1650	127.1550
1651	125.8617
1652	126.7250
1653	126.2883
1654	124.3367
1655	123.7900
1656	123.7733
1657	122.5683
1658	121.9567
1659	121.3733
1660	121.5000
1661	121.0667
1662	121.3567
1663	121.8717
1664	122.3800
1665	122.4000
1666	122.3967
1667	122.8583
1668	123.4000
1669	124.3650
1670	124.7433
1671	124.0500
1672	125.6300
1673	124.7400
1674	126.0233
1675	124.9183
1676	124.7767
1677	123.2617
1678	122.4800
1679	123.6083
1680	122.4817
1681	122.0867
1682	122.6083
1683	122.5933
1684	122.5083
1685	122.8500
1686	124.1050
1687	123.8083
1688	124.6750
1689	125.7183
1690	125.3817
1691	125.7250
1692	124.5417
1693	125.9300
1694	124.7250
1695	124.1517
1696	122.9133
1697	122.5900
1698	123.5900
1699	122.3100
1700	122.0033
1701	122.5000
1702	122.4917
1703	123.3200
1704	124.0533
1705	123.1367
1706	124.3033
1707	124.5700
1708	124.6033
1709	124.9900
1710	125.7667
1711	125.7767
1712	125.2917
1713	125.4117
1714	124.6317
1715	122.4600
1716	121.2200
1717	121.7767
1718	120.7183
1719	120.8967
1720	120.5850
1721	121.5167
1722	121.2983
1723	121.0217
1724	121.5850
1725	121.4767
1726	122.4567
1727	123.2450
1728	123.8150
1729	124.5567
1730	123.7667
1731	123.5117
1732	124.0083
1733	122.8933
1734	122.0950
1735	121.6000
1736	121.1867
1737	122.5600
1738	121.3267
1739	121.5900
1740	120.8867
1741	120.8700
1742	120.9883
1743	121.1067
1744	121.0667
1745	122.8883
1746	122.9900
1747	122.9700
1748	122.8667
1749	122.9067
1750	123.2117
1751	123.7683
1752	122.9067
1753	122.3167
1754	122.1800
1755	121.8133
1756	122.4667
1757	122.0217
1758	122.6717
1759	122.3283
1760	123.0967
1761	122.7033
1762	122.5283
1763	121.6850
1764	121.0400
1765	121.0767
1766	120.3583
1767	120.9117
1768	121.1350
1769	121.4217
1770	121.3317
1771	121.8033
1772	122.3733
1773	121.9283
1774	122.7433
1775	122.7667
1776	122.6750
1777	122.5000
1778	122.7417
1779	122.2617
1780	122.8833
1781	121.6683
1782	121.6117
1783	122.8100
1784	121.8567
1785	121.2533
1786	121.2650
1787	120.6317
1788	120.5833
1789	119.7750
1790	119.6483
1791	119.7350
1792	120.0433
1793	120.1400
1794	119.9383
1795	118.9633
1796	119.1517
1797	119.9117
1798	121.0300
1799	120.3633
1800	121.2700
1801	121.1733
1802	120.6667
1803	120.5017
1804	120.7667
1805	120.2983
1806	119.8017
1807	118.5083
1808	117.9133
1809	117.1400
1810	116.8033
1811	117.1633
1812	117.4267
1813	117.1767
1814	117.5367
1815	117.4550
1816	117.3017
1817	118.4383
1818	118.1683
1819	118.0717
1820	118.4400
1821	120.2800
1822	119.8583
1823	120.7133
1824	120.8017
1825	120.9250
1826	120.2800
1827	119.5783
1828	119.0950
1829	119.1650
1830	118.6983
1831	118.3183
1832	118.2933
1833	118.8550
1834	118.3300
1835	118.4417
1836	119.6950
1837	120.3283
1838	120.1050
1839	119.6900
1840	120.7183
1841	119.5500
1842	119.6583
1843	120.2000
1844	119.0833
1845	119.6083
1846	120.0283
1847	119.6100
1848	119.6983
1849	119.2550
1850	118.8500
1851	117.8217
1852	117.4700
1853	117.4967
1854	117.4450
1855	117.4350
1856	118.2533
1857	119.5017
1858	119.5083
1859	119.0083
1860	118.9350
1861	118.7667
1862	119.0150
1863	119.5183
1864	119.3883
1865	119.6183
1866	119.6133
1867	119.6983
1868	118.7683
1869	119.0567
1870	119.0117
1871	118.6683
1872	117.8800
1873	117.6167
1874	116.9583
1875	117.0100
1876	117.9717
1877	117.3317
1878	117.1333
1879	117.1550
1880	116.6033
1881	116.7400
1882	116.7650
1883	117.7417
1884	116.3317
1885	116.7100
1886	116.4400
1887	116.4017
1888	116.2700
1889	116.5683
1890	117.2883
1891	116.3300
1892	117.2433
1893	117.9000
1894	116.3983
1895	115.7133
1896	117.5667
1897	116.0850
1898	117.3400
1899	115.8417
1900	116.5700
1901	116.6133
1902	116.7750
1903	117.5850
1904	116.9633
1905	116.8483
1906	116.6217
1907	116.6233
1908	117.7417
1909	117.5083
1910	116.3917
1911	115.4250
1912	115.9567
1913	116.2517
1914	116.3583
1915	115.5883
1916	117.0000
1917	116.2800
1918	117.3733
1919	118.1617
1920	117.7583
1921	117.9000
1922	117.4217
1923	118.1900
1924	116.9933
1925	117.8833
1926	117.8300
1927	116.4950
1928	117.5433
1929	117.4100
1930	117.0233
1931	117.1267
1932	117.4183
1933	116.5283
1934	117.2417
1935	118.0650
1936	116.2400
1937	117.1367
1938	117.4050
1939	118.2033
1940	118.0133
1941	117.6533
1942	118.2450
1943	118.6483
1944	118.6300
1945	117.8483
1946	117.0433
1947	117.4300
1948	116.7033
1949	117.2017
1950	117.3600
1951	115.1933
1952	115.8100
1953	115.1617
1954	115.6017
1955	115.3917
1956	114.8100
1957	115.3117
1958	114.2367
1959	115.5317
1960	115.2467
1961	116.4167
1962	116.3117
1963	117.6233
1964	117.3450
1965	117.2650
1966	116.6817
1967	116.7633
1968	116.9200
1969	115.0717
1970	116.7267
1971	115.8783
1972	115.9283
1973	115.2250
1974	115.8283
1975	115.5567
1976	116.0817
1977	115.6650
1978	115.5500
1979	116.5567
1980	116.7483
1981	116.8100
1982	116.0483
1983	116.7817
1984	115.9400
1985	115.9267
1986	115.4517
1987	116.2200
1988	115.3100
1989	114.9533
1990	113.8933
1991	113.9467
1992	113.4783
1993	113.3333
1994	113.3283
1995	113.1817
1996	113.7367
1997	114.2650
1998	113.8650
1999	114.3533
[truncated: 28 more rows]
