# Supplementary material for: Bicoid gradient formation mechanism and dynamics revealed by protein lifetime analysis
Source: Mol Syst Biol. 2018 Sep 4;14(9):e8355. doi: 10.15252/msb.20188355 (PMC6121778; doi:10.15252/msb.20188355)
Supplement: Supplementary file 8 — Source Data for Figure 6 [file MSB-14-e8355-s007.zip › figure6-data_wo-images/quantification/Values_emb01_g_t07.txt]

0	123.2750
1	134.9633
2	140.9850
3	148.3067
4	152.2650
5	161.3533
6	166.1033
7	179.6250
8	182.9067
9	185.3067
10	191.4683
11	194.2967
12	193.0800
13	196.0017
14	194.2800
15	197.7367
16	201.0967
17	202.9533
18	196.3317
19	194.5183
20	191.5067
21	201.7800
22	208.5617
23	212.6317
24	208.2450
25	213.7033
26	222.7433
27	232.6983
28	241.9033
29	231.5150
30	243.5083
31	254.5717
32	263.4367
33	279.0367
34	280.2117
35	292.1433
36	310.0433
37	323.9617
38	344.9383
39	358.1950
40	369.9050
41	395.3333
42	404.6100
43	416.9183
44	421.1567
45	428.3550
46	434.9600
47	444.1417
48	445.1567
49	433.2700
50	435.8867
51	439.4100
52	444.3200
53	446.1000
54	433.1983
55	446.2600
56	452.7033
57	450.8650
58	445.7233
59	435.7233
60	435.7617
61	423.6367
62	411.4050
63	403.2133
64	408.3733
65	395.3967
66	389.7450
67	384.8667
68	378.8550
69	400.3467
70	396.2267
71	389.4350
72	392.4033
73	380.4583
74	405.5783
75	400.2167
76	389.7633
77	376.9433
78	367.8033
79	382.1867
80	377.7100
81	361.2750
82	355.4617
83	351.1583
84	364.0683
85	364.7317
86	366.3017
87	363.6700
88	370.4233
89	395.6683
90	392.3267
91	393.6217
92	392.2850
93	389.2417
94	406.1267
95	400.6200
96	391.2083
97	380.9267
98	371.4183
99	405.2567
100	399.6983
101	398.9900
102	396.1817
103	387.1717
104	401.8067
105	396.6600
106	393.4050
107	386.4150
108	377.7133
109	376.4417
110	375.4817
111	376.1100
112	379.9467
113	375.8300
114	384.5150
115	389.1433
116	396.4700
117	394.7283
118	393.1667
119	404.7517
120	408.6083
121	407.5500
122	404.6383
123	393.5633
124	398.9033
125	390.3000
126	381.0567
127	368.2250
128	360.9533
129	353.4167
130	351.0800
131	343.9517
132	337.8950
133	334.7750
134	344.0567
135	345.0950
136	341.7100
137	345.4817
138	343.0617
139	353.0350
140	357.9183
141	356.5183
142	362.5433
143	359.8400
144	354.4900
145	352.8667
146	348.9517
147	342.6500
148	336.5217
149	336.6683
150	334.5833
151	329.0217
152	330.8150
153	327.0083
154	334.4333
155	334.1450
156	331.5283
157	342.6517
158	348.9733
159	354.5067
160	360.1650
161	362.1567
162	365.5500
163	371.1067
164	370.4900
165	373.6450
166	368.8667
167	370.3283
168	367.1533
169	365.3967
170	364.4150
171	358.4883
172	358.1317
173	352.0467
174	354.3750
175	348.7550
176	346.7850
177	341.3167
178	337.3583
179	327.5717
180	329.3833
181	328.3950
182	329.4600
183	335.3067
184	336.6633
185	338.3033
186	338.6100
187	340.1383
188	343.3933
189	345.3017
190	349.1183
191	346.9467
192	348.7733
193	346.6650
194	351.4017
195	350.9450
196	352.3717
197	351.3850
198	347.1183
199	343.7433
200	346.3700
201	338.9517
202	337.2350
203	339.3983
204	331.1983
205	328.1917
206	321.6433
207	317.3367
208	314.9383
209	313.8250
210	315.4000
211	317.1967
212	322.1100
213	323.7133
214	323.7100
215	331.9817
216	338.7417
217	343.4467
218	346.2767
219	348.9433
220	350.5450
221	347.6633
222	340.1233
223	334.6317
224	327.4433
225	323.0250
226	316.2067
227	311.5017
228	307.9283
229	305.9267
230	301.7233
231	298.3000
232	298.1483
233	297.7167
234	299.8617
235	301.4517
236	306.4750
237	311.2817
238	312.8467
239	314.1400
240	317.7533
241	320.8550
242	320.6533
243	323.8183
244	319.6200
245	316.8000
246	314.1033
247	304.2117
248	304.7017
249	297.2183
250	290.7000
251	289.1917
252	283.3983
253	285.1933
254	283.1167
255	282.4667
256	287.7267
257	287.4617
258	290.7033
259	287.0767
260	287.9967
261	292.6750
262	297.1667
263	301.2433
264	306.6600
265	306.8683
266	306.9383
267	309.1600
268	309.8650
269	310.3733
270	306.4800
271	301.3717
272	301.0100
273	288.2633
274	285.9167
275	283.4350
276	282.6833
277	277.0367
278	275.8650
279	273.9400
280	275.0633
281	276.4450
282	278.9400
283	279.8033
284	281.1767
285	281.9733
286	284.6283
287	281.9200
288	278.2417
289	281.1917
290	280.5400
291	280.6367
292	282.0700
293	281.4183
294	282.8033
295	282.1283
296	282.5867
297	275.3133
298	274.8517
299	276.5133
300	279.7733
301	281.1983
302	284.0717
303	287.2050
304	289.8500
305	291.9450
306	288.8100
307	285.2167
308	280.9517
309	277.8817
310	274.6850
311	270.7767
312	273.7850
313	270.7367
314	273.9967
315	274.4650
316	275.3567
317	277.4567
318	277.2517
319	279.8033
320	276.9250
321	277.4200
322	272.1733
323	270.8567
324	267.2050
325	270.1033
326	266.8650
327	266.2783
328	264.1033
329	265.4583
330	267.4400
331	267.3050
332	273.8333
333	273.4750
334	274.1067
335	274.3000
336	275.5483
337	270.5717
338	267.1433
339	266.1867
340	264.0200
341	262.0633
342	259.9467
343	263.3867
344	262.5667
345	263.5383
346	262.0350
347	265.0550
348	267.5400
349	269.5967
350	269.9883
351	274.6083
352	276.4767
353	281.0233
354	284.3483
355	283.8167
356	284.6383
357	281.1417
358	278.5083
359	275.3550
360	270.9367
361	269.6267
362	266.9700
363	264.1250
364	262.3317
365	259.1017
366	259.6333
367	262.2467
368	259.8683
369	260.8933
370	259.1267
371	261.3867
372	259.7500
373	258.4833
374	260.5717
375	261.0717
376	262.0533
377	261.7450
378	264.9817
379	265.3000
380	265.2750
381	266.8900
382	268.0033
383	269.5000
384	268.8300
385	269.9233
386	277.1967
387	280.9900
388	279.5067
389	282.7050
390	281.6000
391	277.6200
392	269.9467
393	270.9017
394	267.9250
395	265.8017
396	259.8017
397	258.7550
398	258.6633
399	259.6267
400	257.1750
401	259.6967
402	260.9183
403	265.3017
404	266.8733
405	269.6167
406	271.7617
407	272.1117
408	272.4917
409	275.6533
410	272.4183
411	271.6350
412	268.8717
413	261.2150
414	257.6250
415	254.3450
416	248.3767
417	241.8950
418	238.4367
419	233.1700
420	231.2283
421	232.5383
422	231.6317
423	233.1800
424	235.2433
425	237.3483
426	239.9083
427	240.7933
428	245.3617
429	245.8600
430	245.4767
431	245.2733
432	247.0700
433	246.5717
434	245.8967
435	243.3317
436	243.2600
437	239.8883
438	239.7333
439	237.3200
440	235.9500
441	232.6067
442	231.9467
443	235.7383
444	235.8733
445	236.6883
446	238.5533
447	240.0350
448	239.7233
449	243.7383
450	244.1933
451	248.4617
452	248.9667
453	251.9083
454	252.7117
455	252.6083
456	250.8133
457	250.8133
458	252.3617
459	253.1033
460	253.3517
461	251.5383
462	250.8783
463	245.4400
464	240.0067
465	234.9600
466	231.2767
467	226.0717
468	224.3800
469	231.4400
470	230.5717
471	234.6550
472	236.6683
473	237.7000
474	239.1233
475	240.1983
476	240.7633
477	239.6667
478	243.5167
479	244.9933
480	245.7917
481	247.5650
482	250.4900
483	249.3283
484	250.3317
485	249.0633
486	247.0817
487	245.7417
488	241.0183
489	237.7367
490	236.9150
491	234.2500
492	234.7767
493	234.4717
494	235.4433
495	236.8283
496	239.3483
497	239.2783
498	240.0867
499	240.6467
500	239.2383
501	239.2367
502	235.7350
503	232.7950
504	231.2783
505	228.3333
506	227.6883
507	228.3133
508	226.7717
509	231.3317
510	230.7533
511	228.5217
512	226.7067
513	225.1200
514	223.5933
515	219.9550
516	221.2617
517	220.3417
518	222.4617
519	223.0417
520	224.1183
521	226.3150
522	234.1600
523	236.3500
524	236.2083
525	238.1117
526	237.2717
527	236.8933
528	233.7267
529	232.6933
530	232.0050
531	231.8683
532	233.1833
533	231.2500
534	231.3783
535	229.7850
536	227.3400
537	228.3583
538	226.7483
539	224.7683
540	225.3700
541	223.6550
542	224.5250
543	222.3083
544	222.6900
545	223.0683
546	225.3083
547	225.6000
548	229.2133
549	234.6750
550	234.7667
551	238.0367
552	235.9550
553	233.3500
554	231.0283
555	228.6067
556	228.3267
557	222.0050
558	220.4367
559	215.4533
560	213.7800
561	209.9167
562	209.7317
563	210.9800
564	208.8183
565	210.4400
566	211.2483
567	214.9683
568	219.1683
569	220.3367
570	224.0933
571	226.0133
572	228.3550
573	229.6950
574	231.2717
575	224.9167
576	224.4183
577	226.0283
578	226.1667
579	227.0300
580	227.7467
581	228.1483
582	230.0883
583	228.0267
584	227.7533
585	225.9733
586	223.3717
587	220.9783
588	219.7200
589	214.6417
590	214.7650
591	210.7317
592	211.0150
593	210.6617
594	212.3517
595	215.8967
596	215.2833
597	217.0867
598	218.2917
599	217.9783
600	218.6567
601	220.6883
602	219.8267
603	220.9600
604	222.4750
605	222.3417
606	221.0733
607	220.9250
608	221.0417
609	219.8550
610	218.6150
611	219.4117
612	217.8683
613	218.3483
614	217.3267
615	216.1217
616	216.2550
617	215.7250
618	213.9217
619	213.8017
620	214.0350
621	211.1600
622	211.6633
623	211.6883
624	212.0533
625	213.8633
626	213.5283
627	213.8167
628	214.0767
629	213.0367
630	213.0750
631	213.0583
632	211.9517
633	211.4833
634	208.7150
635	208.8083
636	207.5417
637	206.6533
638	205.9767
639	207.5433
640	209.6517
641	213.8083
642	214.5767
643	220.5367
644	222.8133
645	226.3033
646	225.9783
647	227.2400
648	223.9183
649	221.1700
650	220.3000
651	212.1817
652	207.5633
653	204.2483
654	201.8400
655	198.1917
656	199.9250
657	201.0033
658	200.7900
659	201.6683
660	205.1967
661	206.3117
662	207.7567
663	210.0083
664	210.8567
665	212.6550
666	213.2267
667	211.3767
668	211.2967
669	210.1150
670	209.4617
671	210.0683
672	207.7567
673	207.3783
674	204.6717
675	202.9533
676	199.9833
677	196.4633
678	193.2733
679	191.9517
680	192.3650
681	189.6967
682	192.2883
683	194.4050
684	195.9600
685	199.3933
686	204.1200
687	206.6867
688	210.6233
689	211.3700
690	211.5033
691	209.7083
692	208.2917
693	206.0783
694	204.0167
695	201.3183
696	200.1483
697	199.8733
698	199.4433
699	200.1400
700	199.9850
701	200.7450
702	202.4483
703	203.2567
704	202.8267
705	202.3350
706	202.9100
707	203.5467
708	199.2100
709	201.1417
710	198.8017
711	200.8367
712	201.7267
713	203.4133
714	204.5950
715	205.0033
716	204.8350
717	204.7067
718	205.2417
719	202.7800
720	201.2267
721	197.2817
722	195.1183
723	191.6000
724	190.4100
725	189.3533
726	186.6300
727	189.1233
728	189.6450
729	191.9133
730	194.8083
731	194.0633
732	194.5900
733	192.6850
734	191.8333
735	189.9600
736	189.1883
737	188.8467
738	188.0233
739	189.2383
740	191.2317
741	191.7950
742	192.0683
743	192.5867
744	190.9633
745	193.2083
746	192.3667
747	192.3300
748	190.3017
749	188.7617
750	187.3700
751	188.1533
752	187.0550
753	187.1367
754	187.0983
755	190.9333
756	191.2700
757	191.7400
758	193.4983
759	193.8200
760	193.7367
761	195.8917
762	195.4117
763	195.0400
764	195.5350
765	196.1900
766	195.0000
767	194.4567
768	194.3617
769	193.0333
770	190.4733
771	186.2617
772	183.0767
773	181.7467
774	180.0533
775	180.8083
776	183.3683
777	186.2600
778	188.4800
779	190.1467
780	191.8333
781	191.7267
782	190.6500
783	189.9800
784	189.4833
785	188.8733
786	187.3267
787	186.9350
788	187.6650
789	185.0467
790	185.4633
791	182.3100
792	183.0917
793	179.4467
794	179.3600
795	178.2950
796	176.9067
797	177.3850
798	178.0083
799	175.5367
800	177.0217
801	176.6533
802	175.5633
803	175.2050
804	177.4967
805	176.9833
806	177.0783
807	177.5467
808	176.8683
809	178.9567
810	179.6883
811	178.6850
812	178.2617
813	176.4867
814	175.3750
815	174.8183
816	172.3150
817	172.7167
818	171.1850
819	170.5917
820	171.6617
821	170.7633
822	171.3083
823	170.3683
824	170.7783
825	170.9133
826	171.2817
827	172.1317
828	172.8950
829	173.9783
830	173.9300
831	174.4267
832	173.7167
833	176.1250
834	173.8350
835	174.2333
836	173.1300
837	173.9583
838	171.6417
839	172.8717
840	172.5417
841	172.4433
842	172.6033
843	172.8917
844	173.3750
845	174.4483
846	175.9650
847	173.9900
848	175.9433
849	176.5033
850	176.7083
851	176.6317
852	177.3417
853	173.9017
854	171.6417
855	171.1350
856	171.1850
857	170.5100
858	171.1533
859	170.6717
860	169.4233
861	170.3483
862	169.9850
863	170.5483
864	171.0267
865	169.0567
866	169.1083
867	168.0200
868	167.1483
869	167.3033
870	167.8000
871	167.5750
872	167.3033
873	167.8250
874	167.7283
875	169.2150
876	168.4450
877	167.0900
878	168.0283
879	168.7783
880	169.4367
881	170.9300
882	171.2167
883	171.1017
884	171.2917
885	169.7917
886	169.9100
887	168.2917
888	167.5100
889	165.4233
890	164.5667
891	165.0433
892	162.9817
893	162.9600
894	163.6417
895	163.3117
896	163.6017
897	162.9433
898	164.4550
899	164.5450
900	165.0867
901	165.8150
902	166.6800
903	168.2150
904	169.8500
905	169.8533
906	169.1500
907	168.8067
908	170.0150
909	169.8733
910	168.1433
911	168.6950
912	167.9717
913	166.1967
914	166.6417
915	165.6867
916	165.8350
917	164.4867
918	165.9517
919	168.2900
920	167.1867
921	167.5250
922	167.0767
923	167.0067
924	166.9833
925	166.0317
926	167.8167
927	165.7167
928	167.0850
929	165.7583
930	166.3317
931	165.1433
932	164.8983
933	165.8783
934	165.2033
935	165.0433
936	165.2917
937	164.9167
938	163.2350
939	162.9100
940	161.2083
941	160.3067
942	160.3450
943	159.7117
944	158.7883
945	157.6950
946	158.2500
947	157.8550
948	159.6067
949	160.4667
950	160.2350
951	163.6767
952	164.3517
953	165.3150
954	164.9867
955	166.2033
956	166.1483
957	168.4017
958	168.1967
959	168.5183
960	167.2183
961	166.8083
962	167.0367
963	166.1700
964	164.0817
965	163.5400
966	163.2633
967	162.5650
968	161.1850
969	161.7267
970	162.0833
971	162.6883
972	160.4333
973	162.3017
974	161.1167
975	161.8517
976	163.3367
977	163.5400
978	162.0483
979	162.5417
980	162.1650
981	162.9033
982	164.2600
983	165.5400
984	165.2333
985	166.2600
986	165.8767
987	165.6617
988	163.8183
989	163.3067
990	162.5467
991	161.6367
992	160.6350
993	159.8083
994	159.3383
995	159.4167
996	160.0617
997	160.2000
998	161.4350
999	162.3850
1000	161.8667
1001	164.0850
1002	165.4567
1003	165.3417
1004	166.6517
1005	165.9067
1006	165.7283
1007	163.7767
1008	165.5633
1009	163.5933
1010	163.4533
1011	162.6667
1012	161.5150
1013	160.1833
1014	158.6967
1015	157.9767
1016	159.4767
1017	157.2500
1018	154.8883
1019	154.1567
1020	155.0183
1021	154.2867
1022	157.3667
1023	158.8367
1024	160.0550
1025	160.4233
1026	163.2517
1027	164.1517
1028	164.3767
1029	163.7650
1030	161.6550
1031	161.1517
1032	159.2517
1033	157.1000
1034	155.0017
1035	153.9267
1036	152.3833
1037	151.9850
1038	151.4800
1039	151.6067
1040	151.3233
1041	150.7600
1042	149.9133
1043	151.6300
1044	149.6400
1045	151.9717
1046	150.1600
1047	151.0883
1048	150.5683
1049	150.8300
1050	151.8883
1051	152.0500
1052	152.5567
1053	152.2417
1054	152.2717
1055	151.6400
1056	151.1350
1057	151.0450
1058	149.5317
1059	150.0067
1060	149.7567
1061	150.4850
1062	149.0867
1063	147.6817
1064	147.8350
1065	146.6533
1066	147.0600
1067	146.7417
1068	148.8667
1069	147.5650
1070	149.9133
1071	149.2750
1072	151.6233
1073	151.8100
1074	152.4083
1075	153.0700
1076	155.3500
1077	156.3717
1078	156.3983
1079	156.9617
1080	154.7183
1081	155.2300
1082	155.1383
1083	154.5067
1084	153.5333
1085	152.3867
1086	150.4767
1087	150.0650
1088	148.6567
1089	147.0500
1090	146.0050
1091	145.8717
1092	146.2283
1093	148.2667
1094	147.4883
1095	149.3167
1096	150.7467
1097	152.6950
1098	154.0167
1099	153.8500
1100	152.9533
1101	154.0167
1102	153.4633
1103	153.0633
1104	153.7883
1105	153.2367
1106	152.9433
1107	151.5867
1108	151.2283
1109	149.8733
1110	148.1617
1111	147.2150
1112	145.4267
1113	146.1883
1114	146.2000
1115	147.1600
1116	148.6433
1117	149.9067
1118	150.4917
1119	151.1767
1120	152.2433
1121	153.9367
1122	154.6533
1123	155.1667
1124	154.4867
1125	153.6033
1126	153.8450
1127	152.8317
1128	150.5250
1129	149.7117
1130	149.6883
1131	149.3383
1132	148.3117
1133	146.7933
1134	146.8383
1135	147.7917
1136	146.2267
1137	147.0517
1138	147.6833
1139	148.6283
1140	148.2367
1141	148.7950
1142	149.8583
1143	149.4517
1144	149.4383
1145	149.6567
1146	147.8500
1147	146.6650
1148	146.8217
1149	144.5750
1150	143.4133
1151	142.8367
1152	142.1167
1153	140.9517
1154	140.2100
1155	140.3150
1156	140.4500
1157	140.5500
1158	140.7333
1159	140.8717
1160	141.9317
1161	143.8917
1162	145.4000
1163	145.6050
1164	146.9633
1165	147.1100
1166	145.5233
1167	147.4167
1168	146.7300
1169	145.0667
1170	145.5333
1171	143.7617
1172	144.6533
1173	144.9933
1174	142.5417
1175	142.6600
1176	141.9833
1177	141.1467
1178	140.1350
1179	140.0750
1180	139.3150
1181	139.8200
1182	139.1017
1183	138.8133
1184	137.4383
1185	137.7667
1186	139.0050
1187	138.0467
1188	139.2367
1189	139.4067
1190	139.7233
1191	139.7650
1192	139.6733
1193	140.8483
1194	139.3483
1195	139.3667
1196	139.1617
1197	139.4083
1198	139.5533
1199	138.3417
1200	138.9433
1201	137.2900
1202	137.8600
1203	136.7717
1204	137.5767
1205	137.5917
1206	137.5517
1207	137.1733
1208	137.3583
1209	136.7333
1210	137.2600
1211	136.6333
1212	136.3250
1213	135.9400
1214	135.2667
1215	136.5583
1216	136.0917
1217	137.8150
1218	137.1450
1219	138.7033
1220	139.2433
1221	139.5433
1222	138.0650
1223	138.9517
1224	139.1300
1225	138.5367
1226	138.6467
1227	139.2267
1228	137.9983
1229	140.0317
1230	140.4400
1231	140.4983
1232	138.8567
1233	139.5250
1234	138.7917
1235	139.0133
1236	138.9800
1237	139.0483
1238	138.8167
1239	138.1217
1240	138.6450
1241	139.0133
1242	139.0300
1243	138.6283
1244	136.6067
1245	137.2483
1246	136.0783
1247	137.0000
1248	138.0733
1249	138.4083
1250	138.1817
1251	139.7083
1252	140.2550
1253	140.8467
1254	141.8983
1255	141.1533
1256	140.7433
1257	140.5017
1258	142.1033
1259	139.9583
1260	140.1883
1261	141.2250
1262	140.2317
1263	139.8317
1264	140.8433
1265	139.2417
1266	137.7000
1267	137.6617
1268	136.6900
1269	137.1300
1270	135.2633
1271	136.2650
1272	136.2433
1273	136.4350
1274	136.3850
1275	137.4917
1276	138.6617
1277	138.5483
1278	138.5300
1279	139.1533
1280	140.5517
1281	142.3000
1282	141.6117
1283	141.6767
1284	143.0433
1285	143.1867
1286	143.3417
1287	143.3800
1288	141.3000
1289	140.5750
1290	139.5400
1291	138.4500
1292	138.6967
1293	139.0567
1294	138.8317
1295	137.4283
1296	137.3017
1297	137.0867
1298	135.5267
1299	136.4667
1300	136.8050
1301	137.3667
1302	137.6167
1303	137.6500
1304	138.4883
1305	139.7283
1306	139.6017
1307	140.5617
1308	142.2933
1309	141.0933
1310	141.4483
1311	140.3117
1312	140.0233
1313	139.0233
1314	138.4817
1315	138.7283
1316	139.1433
1317	139.3433
1318	140.3550
1319	139.6650
1320	140.1783
1321	139.3283
1322	139.0783
1323	137.5700
1324	136.7383
1325	136.7283
1326	136.3000
1327	137.1683
1328	136.5950
1329	136.7950
1330	136.4883
1331	137.7567
1332	137.4317
1333	136.4517
1334	136.2967
1335	136.8650
1336	137.1133
1337	136.0617
1338	137.7083
1339	138.4483
1340	139.1267
1341	139.7150
1342	139.3083
1343	138.6533
1344	138.5400
1345	136.5633
1346	136.1333
1347	136.1300
1348	135.7217
1349	136.5900
1350	135.9300
1351	135.0517
1352	136.1467
1353	137.2733
1354	138.3233
1355	137.1117
1356	137.2300
1357	138.8333
1358	138.1467
1359	138.3217
1360	137.3067
1361	138.3517
1362	138.0250
1363	137.8683
1364	135.8967
1365	136.4767
1366	134.8600
1367	135.4183
1368	134.8400
1369	133.6233
1370	134.0367
1371	134.0367
1372	133.8167
1373	133.9417
1374	134.5300
1375	133.8983
1376	135.4833
1377	135.3933
1378	135.7283
1379	136.5250
1380	137.0017
1381	137.2767
1382	138.2133
1383	138.3067
1384	138.4033
1385	139.1100
1386	138.9967
1387	138.4000
1388	139.4167
1389	139.5767
1390	136.9767
1391	137.6300
1392	138.1183
1393	134.7200
1394	135.1000
1395	135.5683
1396	135.7783
1397	135.7250
1398	134.5050
1399	135.0200
1400	134.2517
1401	134.9900
1402	134.5233
1403	134.5017
1404	135.2933
1405	135.0933
1406	134.9383
1407	135.4450
1408	137.2300
1409	136.7783
1410	137.3350
1411	137.8417
1412	138.1733
1413	137.2750
1414	137.6083
1415	135.6450
1416	137.0550
1417	136.4833
1418	136.2700
1419	135.5967
1420	135.2117
1421	133.2833
1422	133.5783
1423	133.0517
1424	133.8933
1425	132.9517
1426	133.9883
1427	133.5467
1428	134.0667
1429	135.8400
1430	135.9400
1431	135.4783
1432	135.8683
1433	135.7967
1434	136.1533
1435	136.3033
1436	136.1133
1437	136.7800
1438	137.2433
1439	135.6650
1440	135.6633
1441	135.2417
1442	134.2517
1443	133.5833
1444	132.9400
1445	132.1450
1446	132.5433
1447	132.0250
1448	133.4600
1449	132.8183
1450	133.8300
1451	133.8033
1452	135.0433
1453	135.8333
1454	135.5517
1455	135.3117
1456	135.0300
1457	134.2583
1458	134.7600
1459	134.1300
1460	135.4717
1461	135.1250
1462	133.7500
1463	134.4050
1464	135.1117
1465	134.6867
1466	133.7333
1467	133.9250
1468	133.5433
1469	133.9617
1470	134.2600
1471	132.8900
1472	133.5100
1473	131.4967
1474	131.6867
1475	132.5483
1476	135.7617
1477	135.0833
1478	135.6717
1479	136.5717
1480	137.4600
1481	134.8050
1482	133.7117
1483	133.7850
1484	133.8800
1485	132.2783
1486	132.2317
1487	132.5333
1488	131.4083
1489	130.2583
1490	130.3267
1491	130.8333
1492	131.5567
1493	132.8450
1494	132.4900
1495	132.3750
1496	132.4950
1497	132.0617
1498	132.0550
1499	130.9550
1500	130.7017
1501	131.0217
1502	131.3750
1503	131.1800
1504	132.3900
1505	132.6083
1506	133.3083
1507	131.9167
1508	133.0633
1509	132.3967
1510	132.4883
1511	131.2267
1512	130.2167
1513	130.1633
1514	130.2933
1515	131.0100
1516	129.9133
1517	130.6650
1518	131.1300
1519	131.4017
1520	130.1117
1521	131.8267
1522	131.6967
1523	131.6717
1524	130.6667
1525	131.8083
1526	131.6500
1527	131.0050
1528	130.6000
1529	131.3933
1530	131.5417
1531	130.9383
1532	131.9350
1533	131.1733
1534	130.8700
1535	130.3417
1536	131.0467
1537	130.4783
1538	131.3167
1539	130.5900
1540	130.2950
1541	130.6267
1542	130.7917
1543	130.2850
1544	129.7367
1545	129.6783
1546	130.2650
1547	129.5983
1548	129.5350
1549	129.5350
1550	127.9167
1551	128.1900
1552	128.1250
1553	127.5583
1554	126.7883
1555	126.2750
1556	127.0167
1557	126.2383
1558	125.7300
1559	125.1733
1560	125.6450
1561	124.4000
1562	124.6350
1563	124.6067
1564	124.9000
1565	125.5367
1566	126.6267
1567	126.1767
1568	127.0767
1569	127.0150
1570	126.3933
1571	126.1850
1572	125.2400
1573	124.6350
1574	125.5183
1575	126.5483
1576	126.4833
1577	127.1000
1578	126.7350
1579	126.8433
1580	127.1450
1581	127.0617
1582	126.3317
1583	125.9200
1584	124.8450
1585	123.6500
1586	123.0233
1587	122.7500
1588	122.8950
1589	122.4250
1590	123.1483
1591	122.3033
1592	122.4850
1593	122.2750
1594	121.9967
1595	123.3417
1596	122.8967
1597	123.4933
1598	123.0867
1599	123.8817
1600	123.8283
1601	126.8850
1602	127.2650
1603	127.0900
1604	125.5417
1605	125.8750
1606	125.6983
1607	124.8900
1608	125.0917
1609	123.5783
1610	124.0383
1611	123.4067
1612	123.5300
1613	123.0467
1614	123.4417
1615	123.6600
1616	123.3750
1617	123.6467
1618	123.3867
1619	124.6967
1620	123.8933
1621	124.7517
1622	124.4817
1623	124.3417
1624	123.7150
1625	122.9517
1626	122.4000
1627	121.6200
1628	122.2067
1629	122.3417
1630	123.0800
1631	123.0067
1632	123.4933
1633	124.8267
1634	124.6467
1635	123.7267
1636	123.9050
1637	123.7050
1638	122.4583
1639	122.9967
1640	123.5117
1641	123.4767
1642	124.6783
1643	124.9417
1644	125.9167
1645	126.8750
1646	126.5433
1647	125.8000
1648	125.1817
1649	124.5383
1650	123.1933
1651	123.9100
1652	123.7500
1653	124.6250
1654	125.3267
1655	124.3700
1656	124.8083
1657	124.9717
1658	124.4433
1659	125.1167
1660	123.9333
1661	123.4467
1662	122.5200
1663	121.4950
1664	121.4583
1665	121.8600
1666	122.0083
1667	121.8367
1668	121.5750
1669	121.5250
1670	122.6733
1671	122.4350
1672	123.1083
1673	123.2550
1674	123.4400
1675	123.6717
1676	124.3983
1677	123.1517
1678	123.7383
1679	124.3717
1680	124.4100
1681	124.0300
1682	122.9567
1683	123.2067
1684	121.2983
1685	121.8683
1686	121.0900
1687	121.5500
1688	120.9817
1689	122.5033
1690	121.8617
1691	121.6000
1692	123.4367
1693	122.6283
1694	123.7900
1695	123.7517
1696	124.3183
1697	125.0133
1698	124.1017
1699	124.3083
1700	123.0017
1701	123.1183
1702	121.8667
1703	122.6100
1704	122.3067
1705	122.9667
1706	121.4450
1707	122.4383
1708	123.5167
1709	122.5733
1710	123.6500
1711	122.5450
1712	123.5717
1713	123.2833
1714	123.2433
1715	122.8717
1716	122.6383
1717	123.2400
1718	124.2033
1719	122.9917
1720	121.7717
1721	120.3000
1722	120.9433
1723	119.9033
1724	120.1433
1725	118.5617
1726	119.8883
1727	120.3233
1728	120.9917
1729	122.1167
1730	122.7700
1731	122.5467
1732	122.5833
1733	122.2150
1734	122.5050
1735	123.2917
1736	122.9467
1737	122.8783
1738	122.0550
1739	121.6517
1740	120.1750
1741	121.2667
1742	119.3883
1743	119.9050
1744	118.6117
1745	120.7133
1746	120.4733
1747	118.8850
1748	119.9300
1749	119.7000
1750	119.2733
1751	120.5050
1752	121.5700
1753	120.4417
1754	121.3767
1755	121.5133
1756	121.0050
1757	120.1267
1758	121.3633
1759	121.3017
1760	121.5017
1761	122.4583
1762	121.4783
1763	121.1483
1764	121.1450
1765	120.4833
1766	120.0933
1767	120.6017
1768	120.6217
1769	120.5117
1770	121.2733
1771	120.3483
1772	120.8033
1773	120.7450
1774	121.6200
1775	122.0050
1776	122.2017
1777	122.3850
1778	122.3767
1779	122.7167
1780	122.1933
1781	121.6850
1782	121.0800
1783	122.0600
1784	122.5600
1785	122.2717
1786	121.7850
1787	121.1617
1788	120.8850
1789	119.3983
1790	121.1967
1791	120.7533
1792	119.7967
1793	118.4117
1794	119.2783
1795	119.0033
1796	118.7217
1797	118.0617
1798	118.2550
1799	118.1300
1800	117.8133
1801	118.6950
1802	118.1733
1803	118.5017
1804	118.2450
1805	119.2883
1806	118.6650
1807	119.8817
1808	119.3117
1809	119.4400
1810	119.2033
1811	119.5017
1812	118.9250
1813	118.5800
1814	117.7233
1815	117.4250
1816	117.0217
1817	117.6100
1818	116.5850
1819	117.0250
1820	117.6283
1821	117.6517
1822	118.4600
1823	118.0817
1824	119.0267
1825	120.3633
1826	119.3483
1827	120.2800
1828	120.1917
1829	120.1783
1830	119.9717
1831	120.0450
1832	120.5967
1833	119.9067
1834	118.2783
1835	118.7083
1836	118.2500
1837	117.6200
1838	118.2767
1839	117.3133
1840	118.0833
1841	117.4133
1842	117.3617
1843	117.3800
1844	117.6333
1845	118.4200
1846	119.5350
1847	120.0433
1848	120.0283
1849	120.7183
1850	120.2400
1851	120.4367
1852	119.5150
1853	118.2983
1854	117.9783
1855	117.8950
1856	117.3517
1857	116.5800
1858	116.0183
1859	117.1433
1860	117.8000
1861	116.9083
1862	117.0267
1863	117.9617
1864	117.1033
1865	118.2850
1866	118.2267
1867	119.2750
1868	118.7250
1869	120.1267
1870	118.8717
1871	118.4333
1872	118.3150
1873	117.2300
1874	116.8383
1875	116.8867
1876	116.6517
1877	116.3050
1878	116.0767
1879	116.2700
1880	116.1833
1881	115.9067
1882	116.0500
1883	116.6750
1884	115.7717
1885	115.4117
1886	115.2700
1887	115.7250
1888	115.7117
1889	116.8750
1890	116.7967
1891	116.1067
1892	117.0650
1893	117.1333
1894	116.5583
1895	115.8350
1896	116.4700
1897	116.1850
1898	115.7017
1899	116.5117
1900	115.9000
1901	116.5200
1902	116.1350
1903	116.9750
1904	116.1267
1905	116.6767
1906	116.0750
1907	115.0183
1908	117.0133
1909	116.1250
1910	116.9383
1911	116.9450
1912	116.4850
1913	116.9300
1914	117.2600
1915	116.9467
1916	115.8183
1917	116.0283
1918	117.1083
1919	116.2017
1920	116.5200
1921	117.0500
1922	115.8783
1923	116.2650
1924	115.8467
1925	115.8433
1926	116.4867
1927	116.4533
1928	116.3033
1929	115.9233
1930	115.9583
1931	116.4100
1932	115.3583
1933	116.2633
1934	115.0250
1935	115.9333
1936	115.7217
1937	115.7100
1938	115.5383
1939	115.5450
1940	115.2367
1941	115.1367
1942	116.4383
1943	116.1967
1944	116.1917
1945	116.5100
1946	116.8100
1947	117.1800
1948	117.1633
1949	117.8700
1950	117.5200
1951	115.4667
1952	115.5183
1953	116.2050
1954	116.5317
1955	115.0550
1956	114.6417
1957	115.4617
1958	114.5300
1959	114.5317
1960	114.7700
1961	114.5933
1962	114.3450
1963	114.9633
1964	114.9100
1965	115.3083
1966	116.2433
1967	115.2583
1968	115.7483
1969	116.2367
1970	116.8467
1971	116.3817
1972	115.9300
1973	116.5700
1974	115.6217
1975	116.2467
1976	114.6050
1977	114.5683
1978	114.7917
1979	114.8083
1980	113.8650
1981	115.0417
1982	114.3383
1983	113.6967
1984	114.2567
1985	114.9967
1986	115.8183
1987	114.9550
1988	115.9517
1989	115.9517
1990	115.1800
1991	114.9517
1992	114.6650
1993	114.3417
1994	113.0550
1995	114.0433
1996	112.8933
1997	113.1017
1998	112.3167
1999	112.0100
[truncated: 28 more rows]
