# Supplementary material for: Bicoid gradient formation mechanism and dynamics revealed by protein lifetime analysis
Source: Mol Syst Biol. 2018 Sep 4;14(9):e8355. doi: 10.15252/msb.20188355 (PMC6121778; doi:10.15252/msb.20188355)
Supplement: Supplementary file 8 — Source Data for Figure 6 [file MSB-14-e8355-s007.zip › figure6-data_wo-images/quantification/Values_emb01_g_t08.txt]

0	103.0400
1	119.1800
2	125.1050
3	123.9433
4	127.5250
5	132.1833
6	132.1317
7	138.1633
8	145.9883
9	152.0600
10	155.4867
11	157.6667
12	167.6800
13	175.7433
14	182.7917
15	178.6733
16	186.2317
17	181.4800
18	173.0533
19	172.9467
20	168.9800
21	169.2217
22	170.7733
23	169.7117
24	174.7417
25	176.0700
26	179.3983
27	180.7600
28	188.7433
29	190.1983
30	197.5783
31	205.2900
32	221.8383
33	229.9650
34	241.9983
35	252.8567
36	268.8133
37	289.2633
38	296.6567
39	311.5217
40	322.6950
41	328.9817
42	349.3950
43	362.1983
44	363.6617
45	380.2433
46	385.9733
47	380.7917
48	387.2733
49	396.1050
50	405.0267
51	399.3250
52	405.7283
53	398.6300
54	406.4633
55	414.1550
56	428.9033
57	435.7433
58	445.3167
59	438.1317
60	443.4283
61	440.2700
62	432.9500
63	431.9383
64	425.5150
65	416.0050
66	416.5033
67	418.2617
68	417.1733
69	416.7067
70	412.7817
71	423.5250
72	417.8133
73	420.0683
74	419.3817
75	419.3933
76	412.3350
77	408.6367
78	408.7900
79	406.0750
80	405.9000
81	398.3750
82	392.6167
83	401.8300
84	400.4000
85	401.9083
86	399.9100
87	401.1650
88	401.8100
89	409.5700
90	416.7383
91	418.4433
92	420.9183
93	415.4483
94	408.9650
95	404.3467
96	396.9017
97	394.6283
98	383.6500
99	372.8083
100	365.6133
101	383.7100
102	378.9317
103	377.5067
104	383.1350
105	375.8417
106	371.0050
107	386.5817
108	378.5467
109	374.8717
110	379.8800
111	376.7350
112	369.9167
113	374.5867
114	370.2017
115	365.3083
116	363.5667
117	364.4200
118	357.9967
119	369.2233
120	355.5483
121	342.8033
122	341.4300
123	338.5167
124	331.1883
125	345.3050
126	334.5167
127	328.0383
128	321.7233
129	313.2417
130	319.6700
131	335.5350
132	331.7200
133	331.3183
134	329.7917
135	328.3967
136	328.4417
137	349.7050
138	350.4350
139	354.9267
140	356.3067
141	355.2433
142	349.1117
143	364.0667
144	355.3217
145	349.7833
146	338.5783
147	332.4600
148	328.4183
149	321.7283
150	326.7500
151	337.3250
152	328.3617
153	326.3083
154	326.8267
155	329.4550
156	324.9450
157	334.6550
158	345.5850
159	361.8967
160	367.1933
161	372.7050
162	370.9317
163	365.4150
164	360.2700
165	354.1183
166	351.0967
167	349.2650
168	342.1367
169	334.1633
170	329.6250
171	323.3500
172	322.0517
173	325.3167
174	319.3467
175	326.6033
176	322.8550
177	317.8400
178	320.5550
179	322.2950
180	330.4600
181	333.2200
182	333.5883
183	348.6450
184	344.8017
185	345.4433
186	336.3117
187	331.1200
188	330.2967
189	322.1000
190	319.0183
191	319.1567
192	319.6583
193	315.5483
194	318.0783
195	315.0200
196	324.9633
197	319.8183
198	313.1317
199	316.7833
200	317.2767
201	316.8700
202	316.9933
203	317.8617
204	323.8983
205	323.5650
206	316.0000
207	319.9267
208	315.6883
209	315.4017
210	309.8783
211	308.9383
212	307.7400
213	306.9283
214	302.9383
215	310.9483
216	308.7367
217	303.5133
218	303.1833
219	303.9650
220	302.4600
221	296.4883
222	291.1700
223	293.3583
224	290.5600
225	290.8583
226	289.1483
227	293.3350
228	296.7533
229	295.8417
230	294.9367
231	296.1733
232	290.3983
233	289.0700
234	289.3483
235	285.9017
236	288.7200
237	290.8217
238	294.5300
239	300.3200
240	293.7767
241	289.2583
242	289.2617
243	279.7617
244	277.0833
245	270.8617
246	269.9033
247	274.3417
248	274.0967
249	272.5067
250	276.7950
251	271.4917
252	272.1700
253	268.0433
254	262.7583
255	263.0950
256	260.3533
257	267.6283
258	267.5967
259	274.7717
260	277.2067
261	278.9933
262	280.9117
263	286.0950
264	286.1750
265	288.7117
266	289.9833
267	281.9783
268	278.9067
269	279.2633
270	273.8550
271	278.7717
272	286.7067
273	288.9217
274	290.0133
275	289.8583
276	288.5917
277	286.1483
278	288.1167
279	293.0450
280	289.5567
281	285.0300
282	278.7883
283	271.4883
284	267.9167
285	264.9000
286	263.5067
287	271.8533
288	277.0100
289	275.5433
290	272.0467
291	266.1533
292	264.6867
293	263.0550
294	261.4483
295	257.7700
296	265.5300
297	271.0667
298	268.9367
299	270.6233
300	269.3717
301	268.3450
302	268.1500
303	264.7650
304	265.4083
305	265.0250
306	265.4083
307	263.9300
308	267.6417
309	264.8767
310	265.4183
311	265.4317
312	265.3517
313	267.7183
314	276.7183
315	274.0800
316	279.7467
317	282.4333
318	275.2717
319	270.7033
320	264.4833
321	261.2717
322	259.0450
323	259.7967
324	260.6850
325	270.5850
326	270.2950
327	268.7600
328	267.0333
329	262.9117
330	259.2450
331	255.0067
332	255.0983
333	248.7567
334	243.3833
335	244.8850
336	242.1567
337	241.3667
338	244.6167
339	246.2483
340	246.8133
341	252.6967
342	256.3483
343	258.0883
344	258.5600
345	263.2017
346	261.2117
347	261.3767
348	259.6250
349	256.8033
350	261.2933
351	259.2133
352	256.3067
353	256.6183
354	259.7667
355	257.3433
356	253.9067
357	252.8900
358	249.0333
359	253.1417
360	250.7350
361	251.4300
362	250.7750
363	249.4983
364	253.6217
365	253.2833
366	251.7833
367	249.3383
368	247.9317
369	251.5700
370	253.6733
371	253.9067
372	253.7633
373	254.1333
374	256.2750
375	258.9383
376	255.4467
377	254.8150
378	253.4700
379	248.9350
380	246.1367
381	243.3783
382	241.3417
383	243.1833
384	241.8150
385	241.7500
386	241.9033
387	242.7350
388	245.1333
389	242.3150
390	242.0633
391	240.0033
392	240.2500
393	239.3533
394	238.8067
395	239.3367
396	241.7300
397	244.1267
398	245.5167
399	248.6417
400	249.6667
401	250.4083
402	251.6450
403	254.9533
404	256.1100
405	261.6083
406	263.3150
407	263.2933
408	262.8183
409	263.1683
410	262.6400
411	260.7383
412	258.5400
413	252.0083
414	247.7450
415	243.6167
416	236.2333
417	232.7033
418	231.3683
419	227.5233
420	227.5683
421	229.0333
422	231.8550
423	233.7717
424	238.2550
425	238.0017
426	241.7433
427	242.7617
428	243.5067
429	244.8250
430	245.9650
431	249.4933
432	250.6433
433	249.2383
434	243.3150
435	238.1567
436	233.8717
437	230.5567
438	228.0900
439	226.0867
440	225.4817
441	225.9500
442	227.5467
443	236.9550
444	237.6917
445	238.0467
446	237.9083
447	241.4050
448	241.6833
449	245.4600
450	244.2667
451	245.2817
452	248.8117
453	248.1017
454	250.1783
455	249.6883
456	250.7233
457	246.2317
458	241.0383
459	237.9167
460	230.1133
461	231.2817
462	224.6533
463	223.0783
464	219.4833
465	216.8700
466	215.3617
467	219.9517
468	220.6617
469	225.2183
470	226.9267
471	232.2150
472	232.4650
473	231.3517
474	230.3833
475	230.7383
476	229.3150
477	226.0100
478	224.2200
479	226.5617
480	224.1567
481	221.4933
482	221.1083
483	223.7633
484	222.0083
485	222.1467
486	220.1650
487	217.9567
488	215.5017
489	211.4033
490	211.4533
491	217.3433
492	218.7067
493	219.9967
494	220.7267
495	221.4800
496	225.8900
497	225.8433
498	224.6150
499	218.1400
500	215.3017
501	209.5967
502	204.8800
503	206.9617
504	205.0533
505	203.7900
506	204.9283
507	207.9667
508	208.3150
509	214.6867
510	216.1917
511	215.3917
512	213.6900
513	210.0217
514	209.0033
515	214.1383
516	213.5983
517	212.8950
518	212.6383
519	213.8817
520	210.4117
521	206.4033
522	207.2617
523	207.0267
524	203.6117
525	200.1350
526	199.6250
527	203.4133
528	205.4983
529	205.3350
530	207.5200
531	208.4000
532	211.5417
533	213.4033
534	213.3167
535	215.7117
536	217.8600
537	217.3333
538	214.5117
539	215.7633
540	213.7017
541	209.4250
542	208.4967
543	207.0367
544	204.2633
545	202.3417
546	201.7517
547	202.0133
548	199.1200
549	202.6733
550	203.7867
551	213.5533
552	214.6100
553	214.1467
554	215.2367
555	212.7350
556	212.7967
557	212.8650
558	213.1267
559	211.7117
560	211.3483
561	210.7850
562	212.8400
563	207.0117
564	207.1883
565	206.5433
566	206.5433
567	205.1967
568	206.9300
569	210.4983
570	210.7383
571	210.7667
572	213.8250
573	214.6683
574	216.7283
575	225.1233
576	224.5900
577	225.1883
578	222.4750
579	222.7033
580	222.3433
581	221.3617
582	218.7017
583	214.4067
584	211.2467
585	208.2083
586	203.6950
587	201.6500
588	200.4667
589	198.9783
590	197.6650
591	197.8817
592	199.7050
593	200.7317
594	204.0733
595	204.2317
596	210.6750
597	212.3800
598	212.5800
599	213.2483
600	213.1150
601	213.0683
602	212.4167
603	212.2250
604	213.2883
605	212.2883
606	211.4883
607	213.5033
608	213.9317
609	213.3383
610	209.9983
611	210.3517
612	205.2383
613	204.3633
614	202.7600
615	202.6783
616	201.8283
617	199.7733
618	202.8467
619	202.5233
620	203.0000
621	203.0533
622	204.4367
623	208.0017
624	208.7317
625	212.0467
626	211.5517
627	210.6500
628	210.7033
629	208.4650
630	208.0567
631	208.3700
632	204.8750
633	202.1733
634	200.7917
635	197.8317
636	198.7933
637	196.0317
638	193.4617
639	195.1333
640	196.9617
641	198.6083
642	200.0133
643	203.0733
644	203.3017
645	204.7300
646	203.3217
647	202.9300
648	205.4617
649	205.5333
650	202.8983
651	200.2333
652	194.7717
653	192.6933
654	193.0950
655	190.0100
656	190.9950
657	190.0350
658	190.8600
659	191.5633
660	191.2100
661	189.8967
662	191.1583
663	189.7733
664	191.3317
665	191.3233
666	192.2850
667	191.6667
668	191.3900
669	191.1567
670	187.5717
671	188.6850
672	190.1983
673	190.9717
674	189.6633
675	191.5650
676	189.4200
677	190.2967
678	189.9400
679	187.9950
680	189.3217
681	191.2817
682	190.5100
683	191.5267
684	191.5667
685	192.5517
686	192.0450
687	192.6417
688	192.1267
689	190.5267
690	192.4117
691	188.4150
692	186.9483
693	186.0267
694	185.7483
695	184.4983
696	185.3017
697	185.2917
698	188.2000
699	188.9967
700	191.2050
701	190.5217
702	191.5350
703	190.9633
704	190.3800
705	190.3167
706	187.8617
707	187.8750
708	191.0133
709	188.8800
710	190.9050
711	191.5067
712	190.3500
713	189.3617
714	190.5750
715	190.2567
716	191.4583
717	189.1633
718	190.7617
719	189.8067
720	189.2833
721	188.8517
722	186.3667
723	183.6500
724	182.7200
725	182.0967
726	181.2417
727	181.4783
728	183.3850
729	183.1417
730	186.8650
731	190.6133
732	191.2433
733	191.2500
734	189.6867
735	189.3133
736	189.0900
737	187.5233
738	185.7867
739	184.9983
740	183.0483
741	180.5800
742	179.7117
743	178.3983
744	177.4733
745	178.7917
746	177.1000
747	175.9100
748	175.7283
749	174.9217
750	176.5683
751	176.7717
752	179.3817
753	180.4650
754	182.0533
755	183.8550
756	186.2267
757	188.6667
758	188.9700
759	188.9550
760	189.7383
761	188.4233
762	185.2633
763	185.7817
764	183.0600
765	180.1633
766	177.2250
767	176.4150
768	174.2317
769	173.2483
770	173.2883
771	172.6650
772	172.8483
773	174.6983
774	174.5533
775	175.9100
776	176.5800
777	180.0850
778	178.4533
779	178.4117
780	179.5183
781	181.4650
782	179.9317
783	178.4567
784	176.6967
785	175.5850
786	173.1967
787	171.8717
788	171.5367
789	170.2967
790	169.3100
791	168.6217
792	171.1017
793	168.9583
794	171.2333
795	170.8217
796	170.5883
797	171.9950
798	172.1750
799	172.4783
800	173.1817
801	172.8183
802	172.1300
803	171.0833
804	169.6783
805	169.9317
806	168.9017
807	167.9900
808	169.9367
809	168.2133
810	169.6367
811	169.6667
812	168.4900
813	169.2150
814	169.9217
815	168.6767
816	169.0750
817	169.9033
818	171.4117
819	170.4783
820	170.1667
821	170.3217
822	170.7667
823	169.5850
824	168.9433
825	166.9200
826	167.9567
827	166.2617
828	167.7667
829	167.3300
830	167.3683
831	169.7617
832	171.7767
833	171.0767
834	171.4000
835	171.8733
836	170.3617
837	172.0067
838	172.5483
839	173.7533
840	172.4467
841	170.7783
842	171.5017
843	169.8450
844	169.4883
845	169.1217
846	168.5033
847	170.7033
848	170.5733
849	170.8067
850	170.9617
851	172.3883
852	172.3067
853	171.6967
854	170.6083
855	168.9300
856	167.5433
857	169.6950
858	168.1217
859	167.8767
860	167.8950
861	167.5833
862	168.9900
863	168.9717
864	167.5967
865	168.3383
866	169.3167
867	170.6583
868	171.4600
869	171.0467
870	170.8083
871	170.8850
872	171.8717
873	172.7700
874	173.4850
875	174.5567
876	174.2767
877	173.7533
878	174.1567
879	172.2017
880	171.9383
881	171.8400
882	170.0133
883	171.4717
884	170.7900
885	170.0667
886	170.7200
887	171.2783
888	169.4650
889	168.8500
890	169.4483
891	167.4333
892	167.6800
893	164.3800
894	164.7583
895	163.6767
896	165.5767
897	165.1400
898	165.8650
899	167.1383
900	168.5333
901	168.2083
902	170.2950
903	169.4600
904	169.0167
905	168.3400
906	166.8650
907	166.5217
908	167.9483
909	167.7800
910	166.2517
911	166.3650
912	167.9733
913	167.2517
914	166.7600
915	167.4600
916	167.0617
917	165.5217
918	166.4083
919	166.6850
920	167.0467
921	166.5300
922	169.0867
923	168.5467
924	170.1150
925	170.6150
926	171.1300
927	169.6683
928	169.8300
929	168.6400
930	167.7183
931	168.2217
932	166.6983
933	168.6000
934	168.2050
935	167.9717
936	167.6100
937	167.7733
938	168.4883
939	168.2000
940	168.7783
941	167.6767
942	166.1900
943	165.5117
944	164.2617
945	163.9983
946	163.5733
947	164.9750
948	164.2750
949	165.6267
950	165.8983
951	165.8850
952	168.3867
953	168.1767
954	170.7850
955	171.2783
956	170.6200
957	170.2150
958	168.1750
959	168.3767
960	167.3833
961	167.8433
962	167.6733
963	167.3000
964	167.3617
965	166.0300
966	166.0433
967	165.6017
968	164.8117
969	164.4100
970	165.0217
971	164.0017
972	162.6567
973	164.5817
974	165.6100
975	166.3300
976	168.2083
977	170.5117
978	169.3967
979	168.6717
980	167.8883
981	166.7783
982	165.3500
983	164.5100
984	164.4100
985	164.5300
986	165.1817
987	167.5833
988	168.2533
989	167.4067
990	165.6867
991	165.6933
992	164.6550
993	164.5583
994	162.9017
995	163.7183
996	162.2900
997	162.4217
998	161.7033
999	163.0383
1000	164.2767
1001	168.2717
1002	168.3800
1003	170.6033
1004	171.6017
1005	170.5867
1006	172.1317
1007	168.5917
1008	168.5800
1009	167.6767
1010	167.7617
1011	166.2117
1012	167.4233
1013	166.4717
1014	165.2183
1015	163.5783
1016	165.2450
1017	163.9933
1018	160.3250
1019	159.8100
1020	158.4083
1021	158.2167
1022	158.5350
1023	158.6983
1024	159.7233
1025	161.4567
1026	163.4433
1027	163.1000
1028	164.2783
1029	164.6600
1030	165.9717
1031	164.6983
1032	164.7117
1033	162.4733
1034	160.6367
1035	159.6267
1036	158.5117
1037	158.7317
1038	157.1833
1039	155.9950
1040	155.9250
1041	155.4367
1042	155.4100
1043	156.3667
1044	156.1700
1045	155.5850
1046	155.7133
1047	155.5500
1048	155.5667
1049	154.1033
1050	154.2600
1051	152.6250
1052	153.4817
1053	150.8533
1054	149.4417
1055	149.5200
1056	148.5100
1057	148.4017
1058	148.5217
1059	147.0050
1060	147.2383
1061	147.3917
1062	147.4733
1063	148.9683
1064	149.6883
1065	148.7517
1066	148.1767
1067	148.4983
1068	149.2500
1069	146.8533
1070	148.6417
1071	149.0733
1072	148.0950
1073	149.7450
1074	149.2817
1075	150.5450
1076	151.3033
1077	151.9167
1078	151.1967
1079	151.0317
1080	152.7583
1081	153.9983
1082	155.0167
1083	156.0367
1084	154.7950
1085	154.6083
1086	155.1850
1087	154.8733
1088	154.7350
1089	153.6817
1090	151.6767
1091	151.1150
1092	148.4033
1093	147.3600
1094	146.5767
1095	146.3467
1096	147.5817
1097	148.2767
1098	148.3317
1099	149.9900
1100	153.1650
1101	155.2333
1102	156.0967
1103	157.1050
1104	155.8700
1105	154.6133
1106	155.0383
1107	154.4500
1108	155.1167
1109	154.4533
1110	153.4233
1111	152.1150
1112	151.1300
1113	149.9983
1114	147.4283
1115	148.3967
1116	148.4417
1117	147.8550
1118	147.7250
1119	146.5050
1120	147.9667
1121	147.8133
1122	150.2200
1123	150.7800
1124	152.7317
1125	152.8483
1126	153.0667
1127	153.4000
1128	152.9217
1129	153.1950
1130	152.9200
1131	153.7083
1132	154.2650
1133	153.6867
1134	152.9000
1135	152.1817
1136	151.4583
1137	150.3900
1138	150.1983
1139	150.9450
1140	150.9083
1141	150.7383
1142	150.2867
1143	149.7600
1144	150.3867
1145	150.1500
1146	148.0883
1147	148.1550
1148	147.9850
1149	147.8650
1150	145.4817
1151	145.8400
1152	146.0967
1153	147.1733
1154	147.2283
1155	147.3000
1156	147.8517
1157	147.3550
1158	147.2600
1159	146.1800
1160	146.1983
1161	145.1167
1162	144.7217
1163	145.6200
1164	144.9550
1165	145.5900
1166	145.9950
1167	147.3783
1168	146.3817
1169	146.0400
1170	146.1583
1171	143.8400
1172	146.1100
1173	144.4517
1174	143.5417
1175	143.6967
1176	144.3050
1177	143.6267
1178	144.4583
1179	144.2300
1180	144.0283
1181	144.7733
1182	144.5533
1183	143.6883
1184	144.2800
1185	143.2117
1186	144.3817
1187	143.8017
1188	142.7033
1189	142.2050
1190	140.4767
1191	139.9033
1192	138.8917
1193	138.4050
1194	138.7767
1195	138.7433
1196	139.5800
1197	140.1667
1198	139.4100
1199	140.6483
1200	140.2017
1201	142.5417
1202	141.6917
1203	142.3600
1204	140.9350
1205	140.8200
1206	138.4817
1207	137.6733
1208	136.1467
1209	134.3900
1210	134.5400
1211	134.9067
1212	135.2867
1213	136.1183
1214	137.0200
1215	137.1083
1216	138.2650
1217	137.9500
1218	140.4317
1219	139.0617
1220	139.5133
1221	139.7417
1222	140.5917
1223	140.8083
1224	140.1433
1225	140.0167
1226	139.8400
1227	138.3033
1228	137.4967
1229	136.2317
1230	135.6333
1231	135.6083
1232	137.2550
1233	137.1850
1234	137.9833
1235	138.6700
1236	138.3683
1237	138.4000
1238	138.2300
1239	137.3017
1240	138.4150
1241	139.0000
1242	139.9533
1243	139.4750
1244	141.4050
1245	141.5700
1246	141.9167
1247	142.3900
1248	140.7350
1249	140.1500
1250	140.5133
1251	138.7217
1252	138.2133
1253	136.8400
1254	138.0550
1255	136.8600
1256	137.2600
1257	138.1350
1258	138.3133
1259	137.0233
1260	138.7833
1261	138.3917
1262	138.9800
1263	139.9800
1264	140.4167
1265	140.6383
1266	141.3233
1267	142.2350
1268	141.7617
1269	141.8283
1270	141.0617
1271	140.4817
1272	140.0517
1273	139.7300
1274	139.7783
1275	140.3283
1276	140.6233
1277	140.0617
1278	141.5600
1279	141.2283
1280	140.9867
1281	140.2533
1282	140.3200
1283	139.6900
1284	139.5717
1285	140.1817
1286	141.1483
1287	141.1350
1288	141.6883
1289	141.0217
1290	143.5983
1291	143.3033
1292	142.0383
1293	143.1733
1294	141.0250
1295	140.0067
1296	140.6267
1297	139.5467
1298	139.1517
1299	138.5233
1300	139.4900
1301	139.9933
1302	140.0717
1303	139.7783
1304	140.0717
1305	140.1083
1306	140.2600
1307	139.0733
1308	138.8883
1309	138.0933
1310	138.7317
1311	137.3833
1312	139.1500
1313	138.3800
1314	139.9783
1315	140.5600
1316	139.4883
1317	140.0100
1318	141.2433
1319	141.0900
1320	139.7533
1321	140.9083
1322	142.1600
1323	142.6133
1324	142.2183
1325	142.9933
1326	141.8983
1327	141.4017
1328	140.0600
1329	139.0933
1330	138.3417
1331	138.9100
1332	137.7967
1333	136.6650
1334	136.8450
1335	136.1467
1336	135.4550
1337	136.8217
1338	136.0400
1339	135.6900
1340	136.7567
1341	136.9650
1342	138.2883
1343	140.4950
1344	141.2533
1345	141.1900
1346	143.7917
1347	142.8783
1348	140.5450
1349	140.4083
1350	139.8833
1351	137.4867
1352	137.1150
1353	137.0717
1354	136.9583
1355	136.1017
1356	136.2167
1357	137.1683
1358	137.5500
1359	138.5283
1360	136.9583
1361	138.3217
1362	138.3217
1363	137.6433
1364	138.0167
1365	138.3517
1366	139.5017
1367	140.0717
1368	140.2133
1369	140.9083
1370	140.8567
1371	141.5483
1372	139.2050
1373	139.5983
1374	139.2483
1375	137.9567
1376	138.3583
1377	136.8083
1378	136.6183
1379	136.9983
1380	136.9000
1381	137.2917
1382	136.9517
1383	136.7567
1384	138.1250
1385	137.6550
1386	139.0833
1387	138.1867
1388	139.0050
1389	139.0650
1390	139.9133
1391	140.6483
1392	139.5133
1393	140.7133
1394	140.3183
1395	139.6050
1396	139.8100
1397	140.3267
1398	139.8950
1399	140.8533
1400	139.9467
1401	140.0950
1402	138.3333
1403	138.5500
1404	137.9617
1405	136.6533
1406	135.9217
1407	136.4767
1408	136.1467
1409	134.7067
1410	135.0600
1411	136.0783
1412	136.6200
1413	137.0167
1414	136.4717
1415	138.1667
1416	138.1600
1417	138.4233
1418	139.2167
1419	139.3017
1420	137.9433
1421	138.3100
1422	138.9700
1423	138.6133
1424	137.9333
1425	137.2783
1426	136.7083
1427	136.0883
1428	135.4000
1429	135.6250
1430	134.2067
1431	135.5233
1432	134.3983
1433	135.9033
1434	135.8883
1435	137.6600
1436	137.2183
1437	138.1400
1438	138.4333
1439	139.1733
1440	138.0400
1441	138.0017
1442	138.5267
1443	138.4200
1444	138.4033
1445	137.2067
1446	136.8467
1447	136.6917
1448	136.4650
1449	134.6283
1450	135.1183
1451	135.6217
1452	135.6733
1453	135.3717
1454	134.9350
1455	136.6067
1456	137.0383
1457	137.4467
1458	137.8800
1459	138.4117
1460	139.5500
1461	139.9750
1462	137.2233
1463	137.2933
1464	136.8400
1465	135.7400
1466	136.3567
1467	136.1000
1468	136.5983
1469	135.1467
1470	134.1467
1471	135.2633
1472	134.7583
1473	133.6267
1474	134.2183
1475	132.8817
1476	133.0900
1477	133.5783
1478	133.6983
1479	134.2183
1480	135.1967
1481	136.2417
1482	137.6433
1483	139.9433
1484	139.2733
1485	139.3450
1486	139.4333
1487	138.1283
1488	137.1417
1489	135.9033
1490	134.8383
1491	132.3283
1492	131.9417
1493	131.7150
1494	131.1050
1495	130.9817
1496	132.0917
1497	132.2417
1498	131.7067
1499	133.2000
1500	133.5583
1501	133.2600
1502	134.4533
1503	133.6533
1504	132.0317
1505	131.5733
1506	131.8200
1507	132.1300
1508	132.6417
1509	132.5583
1510	134.1850
1511	134.3833
1512	135.3267
1513	134.8317
1514	133.8567
1515	132.8917
1516	132.4917
1517	132.4400
1518	133.3600
1519	132.8317
1520	133.7633
1521	133.7550
1522	133.7617
1523	133.6417
1524	134.0267
1525	132.6150
1526	133.5050
1527	131.8717
1528	131.3583
1529	131.3850
1530	133.3033
1531	133.1833
1532	133.3683
1533	134.7233
1534	134.4400
1535	135.0050
1536	134.2233
1537	133.3950
1538	133.0183
1539	132.2867
1540	130.0050
1541	131.2550
1542	130.5350
1543	131.2333
1544	131.3433
1545	131.4133
1546	131.9850
1547	130.2900
1548	132.2117
1549	130.9033
1550	131.8650
1551	133.0200
1552	132.9183
1553	132.4467
1554	132.0167
1555	131.3300
1556	129.7450
1557	128.6917
1558	127.5150
1559	127.3567
1560	127.3783
1561	125.8083
1562	125.7533
1563	124.9150
1564	124.8600
1565	125.1333
1566	125.7133
1567	125.4300
1568	126.7233
1569	126.5533
1570	126.4350
1571	126.7767
1572	127.8700
1573	127.5350
1574	127.9950
1575	126.9700
1576	126.6633
1577	127.1450
1578	124.2533
1579	125.3650
1580	126.9600
1581	126.1333
1582	126.9867
1583	127.6700
1584	127.7117
1585	126.6900
1586	127.3267
1587	127.6967
1588	126.7050
1589	126.7567
1590	125.9333
1591	123.5750
1592	123.3350
1593	124.2333
1594	123.9817
1595	124.7917
1596	124.3900
1597	124.1717
1598	124.8550
1599	124.8050
1600	124.6533
1601	124.6133
1602	124.7750
1603	125.7983
1604	126.7833
1605	126.2800
1606	126.9500
1607	126.3917
1608	126.3883
1609	123.9433
1610	124.6050
1611	124.8617
1612	124.1783
1613	125.0467
1614	124.8050
1615	124.5933
1616	123.4767
1617	123.4333
1618	124.1083
1619	124.6483
1620	125.5583
1621	124.0767
1622	126.0217
1623	126.0083
1624	125.7067
1625	124.7850
1626	125.7683
1627	125.5017
1628	125.4983
1629	125.0450
1630	125.6117
1631	123.6700
1632	123.9817
1633	123.7333
1634	123.5000
1635	123.5683
1636	125.0367
1637	124.4867
1638	124.5167
1639	125.3017
1640	124.5133
1641	125.5067
1642	124.7233
1643	126.0617
1644	125.2950
1645	124.3050
1646	125.3917
1647	124.9450
1648	124.3717
1649	124.9600
1650	125.1550
1651	125.4967
1652	125.6600
1653	125.4567
1654	125.2017
1655	124.3000
1656	123.6133
1657	122.8050
1658	122.0283
1659	123.5767
1660	123.6917
1661	123.2267
1662	124.1567
1663	124.7600
1664	125.6850
1665	126.0217
1666	124.1850
1667	124.5017
1668	121.9850
1669	122.1083
1670	121.2350
1671	121.9167
1672	121.3167
1673	121.3500
1674	121.6850
1675	121.8833
1676	122.9100
1677	122.1533
1678	123.3383
1679	123.8617
1680	124.0233
1681	123.8117
1682	124.0283
1683	122.9583
1684	123.1450
1685	122.4283
1686	122.5667
1687	122.2450
1688	121.9883
1689	120.2883
1690	120.9617
1691	121.4250
1692	120.9317
1693	121.8017
1694	122.0000
1695	121.7933
1696	120.9117
1697	121.3717
1698	121.5800
1699	121.9350
1700	122.7217
1701	122.9100
1702	123.2800
1703	124.3533
1704	123.9650
1705	123.6083
1706	122.9500
1707	123.0900
1708	122.8350
1709	122.4233
1710	122.2183
1711	121.7617
1712	121.4017
1713	120.6383
1714	122.7683
1715	122.2533
1716	121.8083
1717	121.8917
1718	121.7650
1719	122.9133
1720	121.0817
1721	122.5283
1722	122.0517
1723	121.2950
1724	122.0500
1725	121.9450
1726	121.6900
1727	120.3933
1728	119.8783
1729	119.7217
1730	119.2733
1731	119.2983
1732	118.7433
1733	118.6533
1734	118.4617
1735	119.1850
1736	120.4917
1737	120.2183
1738	120.3783
1739	120.1000
1740	120.6767
1741	121.1667
1742	121.2967
1743	120.9450
1744	121.2117
1745	120.4983
1746	120.8450
1747	119.3783
1748	117.9733
1749	117.2383
1750	117.4517
1751	118.0833
1752	117.7783
1753	118.2583
1754	117.9783
1755	119.8783
1756	120.2400
1757	121.8117
1758	123.1917
1759	122.0450
1760	122.5950
1761	121.9567
1762	121.9717
1763	121.1200
1764	121.2667
1765	121.3750
1766	121.1733
1767	119.8283
1768	120.1050
1769	120.4217
1770	119.8883
1771	120.2433
1772	119.4450
1773	118.2967
1774	118.8933
1775	118.0267
1776	118.9233
1777	118.8267
1778	120.6300
1779	120.7283
1780	120.6083
1781	122.5683
1782	122.6650
1783	123.2633
1784	122.9283
1785	122.7650
1786	122.4233
1787	122.4783
1788	122.6267
1789	121.1500
1790	121.0517
1791	121.7750
1792	121.1967
1793	121.8033
1794	121.3583
1795	121.1950
1796	120.0717
1797	120.0567
1798	120.6933
1799	120.3517
1800	119.3017
1801	118.8917
1802	117.8933
1803	117.2817
1804	117.1900
1805	117.5067
1806	117.2533
1807	117.0133
1808	118.1333
1809	118.4233
1810	118.7000
1811	119.2050
1812	120.0633
1813	119.0767
1814	119.1700
1815	118.8017
1816	118.6050
1817	119.1033
1818	119.6017
1819	118.8317
1820	118.3900
1821	118.0733
1822	117.4683
1823	116.5650
1824	116.6150
1825	116.7767
1826	116.5850
1827	117.4983
1828	117.3183
1829	117.9317
1830	118.9633
1831	120.0117
1832	120.6450
1833	119.2717
1834	120.1917
1835	119.9283
1836	120.0167
1837	119.9600
1838	118.7533
1839	118.5950
1840	119.0667
1841	118.7933
1842	118.4383
1843	118.2850
1844	117.8983
1845	118.1683
1846	118.6250
1847	118.8250
1848	119.4183
1849	119.6450
1850	119.4333
1851	120.0733
1852	119.8300
1853	121.8833
1854	122.1283
1855	122.3333
1856	121.3950
1857	121.1383
1858	119.6050
1859	119.2467
1860	118.0267
1861	118.2633
1862	118.3933
1863	117.0200
1864	116.2600
1865	118.1650
1866	116.6433
1867	117.8950
1868	116.8567
1869	118.4650
1870	118.8300
1871	119.4183
1872	120.0600
1873	119.5150
1874	119.4667
1875	118.9467
1876	118.7467
1877	118.5417
1878	118.6867
1879	118.0717
1880	117.6617
1881	118.1250
1882	117.8633
1883	116.7200
1884	117.6933
1885	116.5650
1886	116.7783
1887	116.5817
1888	116.2417
1889	118.1583
1890	118.5167
1891	117.1517
1892	117.4233
1893	117.3667
1894	117.1683
1895	117.5450
1896	117.5550
1897	118.0700
1898	116.4600
1899	116.3217
1900	117.2433
1901	116.9667
1902	116.2767
1903	116.7100
1904	116.3367
1905	117.2767
1906	117.2000
1907	117.0917
1908	116.6617
1909	117.0300
1910	116.6400
1911	116.6300
1912	116.9617
1913	117.0783
1914	116.3550
1915	116.4683
1916	115.9500
1917	117.0633
1918	117.6233
1919	118.0150
1920	118.6867
1921	119.0233
1922	118.0350
1923	117.6250
1924	117.3517
1925	117.0300
1926	116.9183
1927	116.4933
1928	116.2917
1929	116.1200
1930	115.5967
1931	115.6550
1932	114.2383
1933	114.8083
1934	114.8150
1935	115.1217
1936	115.4767
1937	115.7367
1938	116.3150
1939	116.0033
1940	115.9283
1941	115.0817
1942	115.5417
1943	115.7967
1944	115.4717
1945	115.6117
1946	115.2350
1947	115.1917
1948	115.0833
1949	115.6000
1950	116.0583
1951	115.5067
1952	116.3217
1953	114.7733
1954	115.7550
1955	115.5250
1956	115.9800
1957	116.5900
1958	115.4150
1959	115.2250
1960	115.3583
1961	113.7583
1962	113.7617
1963	114.3450
1964	113.2733
1965	113.0600
1966	114.0083
1967	114.1083
1968	114.6217
1969	113.4167
1970	113.6283
1971	113.8750
1972	114.2633
1973	114.0067
1974	114.5167
1975	113.8850
1976	113.8733
1977	114.6933
1978	114.0433
1979	114.1433
1980	113.4367
1981	113.7300
1982	114.1967
1983	114.8867
1984	114.5683
1985	115.1000
1986	114.6050
1987	113.8100
1988	113.6100
1989	114.1117
1990	114.2450
1991	113.4900
1992	113.8450
1993	115.3233
1994	113.3033
1995	113.5150
1996	113.0850
1997	112.9967
1998	112.0900
1999	111.9033
[truncated: 28 more rows]
