# Supplementary material for: Bicoid gradient formation mechanism and dynamics revealed by protein lifetime analysis
Source: Mol Syst Biol. 2018 Sep 4;14(9):e8355. doi: 10.15252/msb.20188355 (PMC6121778; doi:10.15252/msb.20188355)
Supplement: Supplementary file 8 — Source Data for Figure 6 [file MSB-14-e8355-s007.zip › figure6-data_wo-images/quantification/Values_emb01_g_t09.txt]

0	94.0583
1	113.6317
2	117.0300
3	122.0267
4	126.2150
5	124.8933
6	127.9083
7	131.6783
8	134.8117
9	142.4833
10	150.2400
11	149.1217
12	156.9983
13	160.0850
14	169.1183
15	175.1983
16	186.5850
17	182.3400
18	176.8700
19	177.5433
20	173.5167
21	173.7867
22	174.0717
23	168.1567
24	170.5850
25	170.4033
26	172.0233
27	175.8700
28	178.1983
29	185.1767
30	185.7783
31	191.3333
32	202.1417
33	208.6717
34	216.3433
35	227.8917
36	242.5367
37	256.0733
38	265.8117
39	280.2667
40	298.8000
41	307.3417
42	322.5017
43	336.9167
44	342.3383
45	358.3917
46	370.2250
47	367.5317
48	377.6283
49	381.4217
50	389.7417
51	391.3117
52	393.3983
53	371.2300
54	379.1333
55	375.0133
56	382.4433
57	376.2567
58	381.3550
59	378.2150
60	381.6550
61	390.0783
62	392.0150
63	401.2433
64	405.6000
65	399.9217
66	397.6783
67	400.0567
68	407.3867
69	402.1083
70	403.0400
71	410.2417
72	411.5950
73	413.0117
74	410.4433
75	407.8567
76	403.8217
77	396.6583
78	395.8717
79	385.0467
80	381.8033
81	380.4767
82	381.3333
83	386.7817
84	384.0867
85	390.5033
86	391.9333
87	389.8800
88	389.5183
89	396.8367
90	401.8833
91	410.2900
92	418.0383
93	421.2217
94	427.6900
95	423.4783
96	417.4933
97	409.4283
98	406.7217
99	399.5500
100	389.1600
101	395.4567
102	391.0017
103	384.8117
104	388.3433
105	387.6483
106	388.2067
107	402.0900
108	399.3017
109	393.2000
110	400.7450
111	399.1000
112	389.6217
113	397.6417
114	398.1083
115	391.0633
116	390.7467
117	390.5067
118	383.8633
119	385.2483
120	383.4967
121	374.1417
122	373.7417
123	374.7083
124	372.2033
125	375.6033
126	366.2667
127	362.3683
128	356.6017
129	350.1700
130	353.6267
131	357.9600
132	362.6650
133	367.9650
134	364.8567
135	367.9083
136	366.4967
137	378.8167
138	374.9933
139	374.2733
140	376.0717
141	374.1167
142	374.6700
143	381.9700
144	375.1333
145	374.2983
146	365.0983
147	361.6767
148	355.0700
149	347.0550
150	347.6250
151	349.0183
152	343.5167
153	342.6583
154	339.3633
155	341.1017
156	342.7533
157	353.2350
158	359.2317
159	366.6200
160	364.2217
161	361.9333
162	357.2100
163	352.7950
164	343.9217
165	342.2783
166	338.1550
167	342.4767
168	335.7433
169	333.1733
170	332.7533
171	326.3300
172	329.3950
173	330.6400
174	328.3717
175	336.5617
176	331.1983
177	332.1617
178	330.0550
179	330.8767
180	333.5883
181	335.3833
182	328.8433
183	334.4883
184	331.2300
185	325.1417
186	321.9633
187	319.3000
188	320.0883
189	312.0717
190	310.5100
191	311.3700
192	311.6967
193	310.3133
194	314.1633
195	312.2567
196	322.1400
197	322.2850
198	324.3350
199	326.1283
200	326.6550
201	327.2167
202	325.5650
203	322.4417
204	327.6550
205	323.3850
206	318.2817
207	314.4683
208	310.2883
209	305.9533
210	301.4300
211	305.5583
212	302.1867
213	300.8117
214	304.3517
215	315.4733
216	314.7383
217	311.2183
218	307.1233
219	309.0567
220	307.2533
221	308.3367
222	306.1917
223	305.1933
224	304.5000
225	301.0333
226	296.3867
227	298.2467
228	297.5850
229	294.5217
230	289.6967
231	296.2617
232	290.7683
233	290.2517
234	294.0050
235	295.0467
236	298.7550
237	298.6067
238	298.5700
239	307.9133
240	303.2617
241	297.1583
242	298.2867
243	292.2100
244	289.1167
245	289.8550
246	287.1650
247	287.8933
248	287.7533
249	283.8650
250	288.6367
251	284.7833
252	285.6250
253	283.5817
254	282.6067
255	286.1733
256	287.3667
257	290.9133
258	289.7567
259	291.7600
260	293.7933
261	293.2317
262	295.4000
263	298.4083
264	295.9933
265	300.5350
266	298.7350
267	295.3667
268	288.5983
269	290.7317
270	283.7317
271	283.6850
272	289.7117
273	294.1133
274	291.5500
275	290.7133
276	293.9767
277	293.5433
278	293.3083
279	297.2250
280	296.7617
281	294.3350
282	290.4617
283	289.2767
284	288.2267
285	285.3883
286	288.3033
287	292.3633
288	299.5017
289	292.9250
290	289.6017
291	283.9600
292	278.1433
293	272.1200
294	272.5617
295	270.1483
296	274.7867
297	276.0150
298	275.9600
299	277.3383
300	280.8817
301	281.1633
302	283.2200
303	284.4850
304	285.1333
305	287.4183
306	293.6283
307	290.0683
308	292.3500
309	287.2283
310	286.2933
311	283.8983
312	283.2933
313	283.7767
314	289.8633
315	288.1117
316	289.3083
317	290.1533
318	284.8033
319	284.7217
320	283.2283
321	280.1800
322	274.6917
323	274.5500
324	271.9150
325	279.7417
326	275.7517
327	275.6200
328	276.1000
329	277.4617
330	276.3333
331	277.3167
332	277.6400
333	275.3850
334	272.0883
335	272.9467
336	268.3033
337	266.3650
338	264.4583
339	266.1017
340	266.3783
341	269.1050
342	268.8933
343	268.2733
344	263.6917
345	267.2217
346	264.2850
347	261.2500
348	261.7217
349	259.4350
350	261.3350
351	260.2533
352	256.4950
353	259.7850
354	264.5400
355	264.7717
356	263.3050
357	259.3450
358	256.7417
359	258.3783
360	255.8500
361	254.1200
362	255.3267
363	253.4700
364	261.7000
365	262.3817
366	260.0033
367	260.9083
368	255.1350
369	256.8550
370	253.9033
371	253.8350
372	251.2150
373	252.6833
374	257.6717
375	262.2700
376	261.7117
377	259.9817
378	259.7950
379	260.5183
380	257.0567
381	252.9683
382	250.3683
383	249.0383
384	251.2367
385	247.9183
386	249.5633
387	249.7850
388	246.7783
389	245.5867
390	246.2067
391	244.8350
392	240.6717
393	241.9400
394	242.8667
395	242.6583
396	244.0117
397	246.6667
398	247.4833
399	246.6367
400	250.3283
401	251.3450
402	251.2650
403	256.4117
404	256.1117
405	258.0333
406	261.1133
407	261.6533
408	260.2833
409	261.3867
410	257.9350
411	253.7533
412	251.0167
413	245.4383
414	244.0750
415	239.6350
416	235.5733
417	230.0400
418	228.2867
419	226.5350
420	227.3400
421	229.1850
422	236.3167
423	239.3633
424	239.4017
425	242.6700
426	244.5250
427	245.4700
428	248.1317
429	252.0817
430	250.8583
431	255.1967
432	254.3217
433	251.8417
434	244.5917
435	240.5267
436	239.5800
437	236.0583
438	235.4283
439	232.5183
440	230.2933
441	233.9317
442	233.7583
443	242.8983
444	246.8083
445	249.9850
446	250.8917
447	252.5483
448	254.2083
449	254.2583
450	258.5183
451	259.6600
452	260.5700
453	263.5217
454	263.9233
455	264.4833
456	260.4100
457	257.1700
458	253.7750
459	251.4567
460	247.6717
461	245.6183
462	242.3033
463	240.9117
464	239.3467
465	239.4833
466	240.3367
467	242.4850
468	243.1250
469	245.5383
470	249.4500
471	250.7583
472	251.0700
473	248.7133
474	246.1917
475	244.1917
476	242.2333
477	240.3733
478	238.9700
479	242.4100
480	239.9733
481	241.6150
482	241.9717
483	239.8167
484	240.7800
485	240.8967
486	238.6450
487	237.2300
488	238.3083
489	236.6333
490	235.2183
491	238.5617
492	240.1983
493	241.0833
494	244.2817
495	246.4100
496	246.7983
497	247.4733
498	249.8617
499	243.8783
500	239.6817
501	235.1800
502	229.7750
503	229.9283
504	228.6650
505	226.1183
506	226.6750
507	229.3233
508	232.7667
509	239.8717
510	241.0700
511	240.4483
512	240.8800
513	240.7633
514	238.9200
515	240.9317
516	237.4833
517	236.8917
518	231.9100
519	231.1600
520	228.6917
521	226.1750
522	225.5317
523	224.9517
524	220.8517
525	222.7900
526	221.0417
527	224.9417
528	223.9217
529	222.9917
530	221.4517
531	222.6667
532	229.3883
533	229.4367
534	232.3900
535	236.8700
536	236.5383
537	238.1300
538	236.1267
539	235.7133
540	233.9600
541	231.3683
542	230.1900
543	227.5283
544	224.7683
545	224.0467
546	222.4000
547	220.5300
548	222.2717
549	223.3717
550	225.8867
551	233.4967
552	233.1383
553	233.4617
554	234.5500
555	233.2183
556	228.7883
557	227.5750
558	226.6367
559	225.2933
560	226.8067
561	224.6017
562	227.6250
563	225.1567
564	223.1817
565	224.9533
566	223.8233
567	223.0167
568	223.5333
569	223.0450
570	221.9167
571	222.1517
572	222.5500
573	222.7433
574	224.0783
575	227.5367
576	229.4017
577	231.0350
578	230.2283
579	230.1400
580	230.2733
581	228.0833
582	227.6317
583	225.8700
584	225.1417
585	225.6333
586	223.3533
587	218.4917
588	218.6350
589	217.4150
590	216.8467
591	214.0567
592	213.2733
593	212.7133
594	216.2350
595	218.0283
596	223.9950
597	224.9350
598	227.0767
599	228.1817
600	226.0583
601	228.4117
602	226.4700
603	222.6467
604	222.2817
605	222.8383
606	217.9233
607	216.3900
608	216.8717
609	215.7067
610	216.9700
611	215.3383
612	215.7000
613	215.7133
614	216.4900
615	215.9083
616	213.8200
617	212.4900
618	211.5150
619	211.6267
620	209.6883
621	211.3050
622	212.1967
623	210.4200
624	211.1917
625	212.4817
626	209.9100
627	211.7083
628	210.0967
629	211.0400
630	211.0117
631	210.0350
632	211.4750
633	209.2500
634	206.6783
635	204.0650
636	204.8750
637	203.6333
638	200.6033
639	199.5217
640	199.5000
641	199.9533
642	203.4883
643	204.6650
644	204.7900
645	205.7500
646	208.8917
647	209.8367
648	209.7033
649	208.8217
650	206.3183
651	205.0633
652	202.0467
653	197.2383
654	196.3317
655	194.7117
656	193.4767
657	192.6167
658	192.0467
659	191.3900
660	189.6183
661	191.0600
662	192.4883
663	191.4217
664	192.5817
665	193.3633
666	195.7350
667	196.8533
668	197.3417
669	195.2800
670	196.4183
671	195.9733
672	198.9800
673	197.0983
674	196.3217
675	196.7167
676	194.9167
677	194.5583
678	192.1417
679	191.4650
680	191.8317
681	190.3483
682	190.3550
683	191.0950
684	191.1183
685	192.7350
686	192.8367
687	195.8433
688	197.3717
689	196.7000
690	200.9050
691	201.8800
692	200.1183
693	201.4750
694	201.0383
695	198.7650
696	197.7883
697	198.7333
698	196.8833
699	197.3633
700	195.4950
701	194.6867
702	195.0983
703	195.7883
704	195.1217
705	196.9750
706	195.4033
707	197.7350
708	198.6500
709	199.3450
710	199.9000
711	200.1033
712	202.6950
713	200.8567
714	197.3050
715	198.4350
716	197.3100
717	194.7750
718	197.1417
719	196.2133
720	197.5167
721	194.8983
722	193.5883
723	191.9350
724	190.8183
725	188.9033
726	187.2183
727	185.3033
728	184.1883
729	185.8317
730	186.9467
731	189.9050
732	192.9067
733	195.7517
734	197.7667
735	197.7333
736	200.3100
737	202.5900
738	201.1017
739	200.5150
740	199.3417
741	197.4833
742	196.1733
743	193.1383
744	190.1633
745	190.3383
746	188.3683
747	187.3133
748	187.1917
749	185.2233
750	184.8400
751	184.4800
752	185.3617
753	184.7550
754	186.4283
755	186.4300
756	189.2167
757	190.6500
758	193.6267
759	195.2900
760	197.7683
761	199.3883
762	197.9650
763	198.3717
764	197.2433
765	194.1933
766	190.7300
767	189.1683
768	187.9867
769	187.6150
770	187.6583
771	185.4567
772	184.7200
773	184.5100
774	185.9183
775	186.5783
776	186.4917
777	186.7333
778	189.8917
779	191.6417
780	192.1133
781	191.9133
782	191.2200
783	189.9250
784	187.3883
785	185.2700
786	182.6917
787	180.3017
788	178.3717
789	178.7483
790	178.7050
791	178.9983
792	178.7617
793	180.3400
794	179.4633
795	180.5183
796	181.9483
797	182.6467
798	182.0583
799	183.1250
800	183.0483
801	183.1800
802	182.2817
803	180.3250
804	180.8350
805	181.3800
806	177.4583
807	177.5750
808	177.4900
809	176.8533
810	177.3750
811	178.0917
812	179.1533
813	178.3650
814	178.2583
815	177.2033
816	176.8933
817	178.5933
818	176.9583
819	178.2917
820	178.0850
821	178.6783
822	175.4033
823	174.9200
824	175.0233
825	173.9300
826	175.7883
827	174.0250
828	174.3917
829	173.2067
830	173.3283
831	174.4400
832	175.5000
833	177.5000
834	178.6783
835	178.1217
836	178.9117
837	176.5017
838	177.1133
839	177.0633
840	176.8317
841	177.9200
842	176.1183
843	175.2883
844	173.9517
845	171.9117
846	173.2083
847	174.9683
848	174.5750
849	174.1000
850	176.8867
851	178.6983
852	178.5950
853	178.9533
854	178.9350
855	176.8600
856	176.1367
857	175.2317
858	173.8083
859	173.1350
860	171.7150
861	171.2500
862	173.7700
863	173.7017
864	172.7000
865	171.8800
866	172.5717
867	172.5800
868	170.9167
869	169.8200
870	168.8750
871	166.6817
872	165.7783
873	168.3083
874	168.0117
875	170.2667
876	172.3033
877	171.7317
878	174.4933
879	173.9883
880	174.0933
881	174.6350
882	171.7400
883	171.9650
884	170.8300
885	170.8783
886	171.1750
887	172.0050
888	172.7083
889	172.6417
890	171.5200
891	172.0350
892	173.1667
893	171.7200
894	169.9633
895	168.3233
896	168.1367
897	166.7567
898	167.2983
899	167.5083
900	167.5050
901	166.9483
902	167.7833
903	169.4767
904	171.2233
905	170.6483
906	168.6150
907	169.0217
908	170.4700
909	167.2100
910	169.5333
911	168.4233
912	167.5300
913	169.0400
914	166.5450
915	166.1417
916	166.5200
917	167.0950
918	166.2400
919	166.9917
920	165.5000
921	165.6400
922	165.5567
923	165.1583
924	165.2417
925	166.5000
926	167.8483
927	168.3933
928	168.2667
929	169.3933
930	168.7200
931	169.8633
932	167.7217
933	167.3317
934	168.1733
935	168.8200
936	167.9450
937	168.1900
938	168.0183
939	168.5167
940	167.9800
941	169.1167
942	168.1283
943	165.9800
944	166.6367
945	163.6950
946	162.8050
947	160.6817
948	160.3183
949	160.1500
950	161.0050
951	161.3983
952	160.9567
953	161.6867
954	162.6917
955	164.7550
956	165.6400
957	167.2083
958	167.2367
959	167.7667
960	166.9183
961	166.6950
962	163.9600
963	164.3283
964	163.2067
965	161.9717
966	163.7667
967	165.2217
968	165.4350
969	164.6333
970	166.7967
971	165.9683
972	166.1067
973	166.6033
974	165.8717
975	166.1033
976	165.7650
977	165.2833
978	165.8900
979	167.2300
980	167.9167
981	166.6233
982	166.7200
983	164.6583
984	164.7917
985	162.3183
986	162.3683
987	161.7250
988	162.7550
989	161.6800
990	163.5183
991	162.4133
992	162.6917
993	162.3517
994	161.2333
995	161.0267
996	160.4350
997	159.7817
998	161.1833
999	159.2333
1000	158.1750
1001	160.5300
1002	162.1950
1003	163.4867
1004	163.8483
1005	165.0050
1006	165.3417
1007	166.1400
1008	165.8433
1009	165.5333
1010	163.4583
1011	164.6700
1012	164.1450
1013	159.8117
1014	161.4167
1015	161.6250
1016	162.4317
1017	161.6583
1018	159.4417
1019	158.5150
1020	159.3433
1021	160.2933
1022	158.8067
1023	158.2983
1024	157.7633
1025	156.9317
1026	157.6433
1027	158.1567
1028	159.0000
1029	160.4900
1030	160.7683
1031	161.4650
1032	163.1817
1033	163.4100
1034	163.4150
1035	160.3533
1036	157.7000
1037	156.8000
1038	153.8683
1039	152.2817
1040	152.2183
1041	151.4183
1042	152.4817
1043	150.9983
1044	151.8617
1045	154.2267
1046	154.2333
1047	155.0900
1048	154.3483
1049	153.3250
1050	153.8283
1051	152.7133
1052	152.5617
1053	149.7733
1054	148.5267
1055	146.7733
1056	147.1133
1057	146.7500
1058	146.7950
1059	145.6217
1060	145.8133
1061	146.6017
1062	146.0700
1063	145.7500
1064	147.1483
1065	147.3283
1066	146.9917
1067	147.4733
1068	149.1767
1069	148.3050
1070	149.7667
1071	149.5517
1072	149.2750
1073	149.6517
1074	149.2467
1075	149.2467
1076	149.1067
1077	148.4233
1078	148.9500
1079	149.1983
1080	147.8517
1081	148.1067
1082	149.1167
1083	150.3233
1084	152.2783
1085	154.4383
1086	155.1983
1087	155.8533
1088	154.7383
1089	155.0217
1090	154.8067
1091	153.8650
1092	155.0583
1093	155.0200
1094	153.1650
1095	152.9600
1096	150.3283
1097	149.1117
1098	149.6050
1099	148.4067
1100	148.6683
1101	149.2400
1102	151.8617
1103	152.5167
1104	153.8817
1105	155.0133
1106	155.1217
1107	156.6050
1108	155.7683
1109	156.6817
1110	155.3950
1111	156.0850
1112	154.0383
1113	155.4200
1114	154.2650
1115	155.1567
1116	155.0350
1117	153.6317
1118	153.8067
1119	153.2600
1120	152.7983
1121	152.7650
1122	153.7583
1123	152.7217
1124	153.2000
1125	151.3933
1126	151.4050
1127	152.0633
1128	152.2267
1129	151.9083
1130	151.7717
1131	151.9267
1132	151.8150
1133	152.0033
1134	151.7383
1135	152.3667
1136	153.1200
1137	153.3483
1138	153.1750
1139	153.0200
1140	149.9133
1141	151.0750
1142	151.1533
1143	150.3017
1144	150.3667
1145	150.5850
1146	149.7167
1147	149.8667
1148	150.3750
1149	150.1150
1150	149.9667
1151	149.0933
1152	149.4983
1153	149.6450
1154	148.9700
1155	147.9683
1156	148.9217
1157	148.3767
1158	149.0933
1159	148.4117
1160	148.6117
1161	147.7983
1162	148.7417
1163	148.6833
1164	148.6233
1165	149.6583
1166	147.5200
1167	147.6683
1168	147.7550
1169	147.4567
1170	146.9733
1171	147.1217
1172	148.8850
1173	145.5333
1174	144.9000
1175	143.9583
1176	144.2400
1177	142.7017
1178	142.6467
1179	143.5700
1180	143.5917
1181	144.2917
1182	144.5200
1183	145.9833
1184	146.0233
1185	146.6400
1186	147.1633
1187	147.0600
1188	146.3717
1189	146.5183
1190	145.4633
1191	145.5950
1192	143.1333
1193	142.7933
1194	142.9667
1195	142.4217
1196	141.1167
1197	142.0267
1198	140.6000
1199	139.6700
1200	140.6183
1201	139.9083
1202	139.6167
1203	140.6050
1204	141.5117
1205	141.6750
1206	142.7750
1207	141.7800
1208	142.8200
1209	142.6417
1210	141.3833
1211	140.4933
1212	138.9050
1213	138.8683
1214	137.2800
1215	137.8067
1216	137.2967
1217	137.5300
1218	139.6467
1219	140.2000
1220	141.0917
1221	141.7350
1222	141.7267
1223	142.7633
1224	143.1967
1225	144.4683
1226	143.4233
1227	145.6350
1228	144.6383
1229	144.4500
1230	143.4583
1231	140.8333
1232	140.7733
1233	139.9550
1234	137.9617
1235	137.3133
1236	137.4967
1237	138.0583
1238	138.7133
1239	138.7017
1240	140.1350
1241	140.2333
1242	140.4833
1243	140.3233
1244	141.8700
1245	140.9700
1246	143.1933
1247	144.3483
1248	145.2167
1249	146.2633
1250	147.0317
1251	148.4833
1252	147.1667
1253	147.2767
1254	146.3050
1255	143.8000
1256	143.0883
1257	142.2200
1258	142.0400
1259	139.8717
1260	139.1233
1261	139.6667
1262	141.2000
1263	140.8617
1264	141.3883
1265	140.6650
1266	141.2367
1267	140.9700
1268	142.4717
1269	141.0100
1270	142.5550
1271	143.1533
1272	143.9267
1273	143.0883
1274	141.6683
1275	141.4000
1276	141.4267
1277	141.3733
1278	143.4667
1279	142.6733
1280	142.4567
1281	143.6633
1282	143.7533
1283	141.4233
1284	141.1833
1285	140.1633
1286	138.6750
1287	138.1300
1288	139.1800
1289	138.9483
1290	139.1933
1291	140.7617
1292	141.4433
1293	142.7200
1294	143.0167
1295	143.3750
1296	143.7283
1297	143.4217
1298	141.4733
1299	140.9283
1300	141.6283
1301	140.9483
1302	141.4183
1303	140.8450
1304	141.4417
1305	140.8200
1306	140.6633
1307	139.3383
1308	140.0417
1309	139.8650
1310	139.7783
1311	139.4583
1312	139.7433
1313	139.8983
1314	139.3133
1315	138.9050
1316	139.1367
1317	139.2583
1318	139.6433
1319	139.1683
1320	139.7017
1321	139.2117
1322	139.6767
1323	139.8533
1324	140.6233
1325	140.7967
1326	142.7717
1327	142.6717
1328	143.4183
1329	144.3833
1330	143.7417
1331	142.4533
1332	141.1717
1333	139.3167
1334	138.5633
1335	136.9800
1336	137.2283
1337	136.6500
1338	135.3633
1339	133.7683
1340	135.2217
1341	134.3633
1342	133.6350
1343	135.3233
1344	135.1317
1345	137.0800
1346	138.1850
1347	138.2933
1348	140.0750
1349	142.5017
1350	143.3817
1351	143.5150
1352	142.6217
1353	142.1967
1354	140.3567
1355	139.4083
1356	137.9300
1357	136.4050
1358	135.2300
1359	134.6333
1360	134.6517
1361	135.8283
1362	134.5233
1363	135.3550
1364	136.0550
1365	134.4133
1366	134.2583
1367	135.6133
1368	135.8167
1369	135.7267
1370	136.0250
1371	136.9900
1372	139.1250
1373	139.9533
1374	140.6617
1375	140.1500
1376	141.1283
1377	139.8967
1378	138.6250
1379	137.0583
1380	136.3017
1381	135.3050
1382	135.8517
1383	135.6800
1384	135.1567
1385	135.0000
1386	136.2150
1387	137.0567
1388	137.0733
1389	137.9183
1390	138.0317
1391	137.8917
1392	138.1550
1393	138.7167
1394	138.8550
1395	139.2450
1396	137.6583
1397	137.7050
1398	137.0333
1399	136.5783
1400	135.3250
1401	136.7200
1402	135.6317
1403	136.8767
1404	136.3133
1405	136.7317
1406	136.5983
1407	136.7417
1408	134.9383
1409	134.9100
1410	134.5000
1411	134.0567
1412	132.9400
1413	132.6717
1414	131.9367
1415	132.0583
1416	132.6683
1417	133.8133
1418	134.1650
1419	135.0317
1420	136.2850
1421	136.8050
1422	136.2717
1423	136.1383
1424	137.3900
1425	136.7617
1426	136.2783
1427	136.2417
1428	137.3917
1429	136.2367
1430	135.8967
1431	133.7050
1432	132.6550
1433	132.7883
1434	131.7417
1435	132.6450
1436	131.7417
1437	132.4750
1438	132.9233
1439	132.0417
1440	133.9600
1441	134.0517
1442	135.8933
1443	135.8050
1444	136.6033
1445	137.2050
1446	136.0133
1447	136.7767
1448	137.3967
1449	136.3850
1450	135.7033
1451	135.1483
1452	134.6283
1453	132.8767
1454	133.4100
1455	132.8217
1456	132.3933
1457	133.4417
1458	133.2667
1459	133.2017
1460	133.9900
1461	135.8017
1462	134.7717
1463	135.6250
1464	136.1000
1465	135.5767
1466	134.5567
1467	135.6367
1468	135.5617
1469	134.5983
1470	134.0150
1471	133.2417
1472	132.7867
1473	133.0883
1474	131.9317
1475	130.9383
1476	131.6367
1477	130.7633
1478	130.2000
1479	130.4533
1480	131.1867
1481	131.0333
1482	132.0833
1483	133.3550
1484	133.3750
1485	135.1133
1486	136.4900
1487	136.7683
1488	138.0733
1489	136.7283
1490	137.1917
1491	136.0083
1492	133.7267
1493	133.8933
1494	132.7867
1495	131.1167
1496	130.7017
1497	129.8767
1498	129.4850
1499	129.1167
1500	129.3133
1501	130.9117
1502	130.8150
1503	131.2333
1504	131.5683
1505	133.4717
1506	133.0050
1507	131.7217
1508	132.6133
1509	131.3933
1510	131.2867
1511	131.9967
1512	132.0300
1513	132.9433
1514	134.2467
1515	132.2433
1516	133.2583
1517	134.6250
1518	133.4600
1519	132.1550
1520	133.8167
1521	132.5133
1522	131.3317
1523	131.0383
1524	131.2600
1525	131.3967
1526	130.7167
1527	129.9067
1528	129.9350
1529	130.1783
1530	131.6433
1531	132.2683
1532	131.3433
1533	131.9417
1534	132.0067
1535	131.9817
1536	133.3650
1537	133.0233
1538	131.5017
1539	131.5833
1540	130.8450
1541	130.3467
1542	130.2917
1543	129.9017
1544	128.4800
1545	127.9067
1546	127.4333
1547	127.7033
1548	128.0550
1549	127.7900
1550	129.1517
1551	129.4200
1552	130.8600
1553	129.9833
1554	129.4500
1555	130.7000
1556	131.3700
1557	129.5300
1558	129.3450
1559	128.8817
1560	128.2133
1561	127.3317
1562	127.6417
1563	126.2367
1564	127.6383
1565	126.5783
1566	127.1200
1567	126.6633
1568	126.7600
1569	127.7833
1570	128.1833
1571	128.7933
1572	128.8733
1573	128.3100
1574	127.9050
1575	127.1267
1576	127.3633
1577	126.4167
1578	124.8783
1579	125.3883
1580	125.0333
1581	124.9983
1582	125.6267
1583	125.9650
1584	126.2200
1585	126.2967
1586	126.4933
1587	128.8567
1588	129.7983
1589	129.5650
1590	128.3283
1591	126.6100
1592	125.4800
1593	125.0433
1594	123.6050
1595	125.0300
1596	124.3667
1597	124.9483
1598	124.7517
1599	124.8267
1600	125.0583
1601	125.0833
1602	124.7700
1603	124.6033
1604	124.1517
1605	123.9350
1606	123.8617
1607	125.6333
1608	126.6367
1609	127.2167
1610	128.4183
1611	128.9783
1612	128.0517
1613	127.7100
1614	126.6617
1615	126.8217
1616	125.5917
1617	125.5283
1618	125.0500
1619	124.7183
1620	125.2467
1621	126.1250
1622	126.2817
1623	125.7633
1624	125.7917
1625	125.2133
1626	125.4250
1627	125.1383
1628	124.8250
1629	124.9283
1630	124.6083
1631	125.0067
1632	125.1350
1633	126.0467
1634	125.5000
1635	125.8100
1636	125.6767
1637	125.9850
1638	125.5000
1639	126.1017
1640	126.4117
1641	126.4483
1642	126.6917
1643	127.2750
1644	128.0817
1645	127.3067
1646	127.8550
1647	126.4383
1648	126.9983
1649	126.3283
1650	126.5200
1651	125.5267
1652	126.0167
1653	126.2700
1654	126.0500
1655	126.1350
1656	125.6267
1657	124.4783
1658	122.9833
1659	123.2300
1660	123.0900
1661	122.1983
1662	123.6367
1663	123.8050
1664	124.4117
1665	125.7550
1666	126.1517
1667	127.1100
1668	126.8217
1669	125.4917
1670	125.0717
1671	124.0217
1672	123.6650
1673	123.0783
1674	123.1817
1675	122.7767
1676	123.0983
1677	122.5917
1678	123.6633
1679	123.0450
1680	122.7367
1681	123.9650
1682	123.5567
1683	123.7133
1684	124.3350
1685	124.2000
1686	122.6067
1687	124.4450
1688	123.1767
1689	123.5700
1690	122.9183
1691	122.2467
1692	121.8200
1693	122.9283
1694	122.3183
1695	121.8333
1696	121.2233
1697	122.5933
1698	122.4783
1699	123.2800
1700	123.7000
1701	123.9567
1702	125.2450
1703	125.5867
1704	124.7600
1705	125.5650
1706	126.5317
1707	126.4183
1708	126.9200
1709	126.2550
1710	125.1817
1711	124.3167
1712	124.0567
1713	123.6167
1714	123.2000
1715	122.3617
1716	121.8267
1717	121.5133
1718	121.9800
1719	122.2250
1720	122.5450
1721	121.9300
1722	121.5717
1723	122.2217
1724	122.4267
1725	123.8500
1726	126.0700
1727	125.3183
1728	124.1750
1729	124.0600
1730	122.1600
1731	120.9700
1732	120.2033
1733	119.2217
1734	119.1517
1735	119.1983
1736	119.6900
1737	119.8583
1738	120.4233
1739	120.1967
1740	120.4500
1741	120.7533
1742	121.4700
1743	121.8150
1744	122.1617
1745	123.7717
1746	124.6883
1747	125.0833
1748	123.9050
1749	123.2583
1750	121.1433
1751	120.9750
1752	119.4917
1753	119.6167
1754	119.1450
1755	119.8417
1756	120.2333
1757	120.3600
1758	121.2333
1759	121.4733
1760	121.5800
1761	122.7750
1762	122.1750
1763	123.3467
1764	124.0250
1765	123.9733
1766	123.3217
1767	122.8433
1768	122.2633
1769	122.2867
1770	122.5150
1771	121.5300
1772	121.7583
1773	121.0500
1774	120.4933
1775	121.4033
1776	120.7617
1777	119.8800
1778	119.7833
1779	118.9783
1780	119.2733
1781	119.5750
1782	120.1517
1783	121.2900
1784	121.2967
1785	123.1950
1786	122.9800
1787	123.8100
1788	123.4067
1789	121.1067
1790	121.9367
1791	120.8150
1792	121.3150
1793	121.0133
1794	120.2683
1795	120.4617
1796	119.9167
1797	120.4533
1798	120.1300
1799	121.5200
1800	120.3483
1801	119.3750
1802	119.8183
1803	120.2900
1804	118.9283
1805	118.9533
1806	118.0550
1807	117.8850
1808	118.4850
1809	118.0483
1810	117.8483
1811	118.8500
1812	119.0133
1813	119.0217
1814	119.6450
1815	119.1367
1816	119.5783
1817	120.5983
1818	119.3817
1819	120.0450
1820	119.7383
1821	119.7733
1822	118.6467
1823	117.8700
1824	118.0733
1825	116.9183
1826	116.1617
1827	116.6133
1828	116.6117
1829	116.7683
1830	117.7250
1831	116.6867
1832	117.6050
1833	118.5483
1834	119.3167
1835	120.7183
1836	121.5300
1837	120.8567
1838	120.5950
1839	119.1633
1840	119.8683
1841	118.9017
1842	118.8650
1843	119.0317
1844	118.2750
1845	117.9033
1846	117.7783
1847	117.0933
1848	117.3867
1849	116.5700
1850	116.1583
1851	117.4200
1852	117.9050
1853	117.8033
1854	118.2150
1855	120.0633
1856	119.7983
1857	120.9850
1858	119.9767
1859	119.1800
1860	118.6300
1861	118.1583
1862	117.7600
1863	117.2417
1864	117.9733
1865	116.8733
1866	117.2550
1867	117.4683
1868	116.9467
1869	117.6900
1870	117.6067
1871	118.0850
1872	118.6433
1873	118.4017
1874	119.2550
1875	118.8167
1876	117.7000
1877	117.7767
1878	118.7467
1879	118.0433
1880	118.5617
1881	118.7983
1882	118.2950
1883	117.5217
1884	116.9567
1885	116.0867
1886	115.9417
1887	115.4350
1888	115.0117
1889	115.3983
1890	115.9900
1891	115.9883
1892	116.4900
1893	117.7750
1894	118.0400
1895	118.3583
1896	117.7000
1897	116.6433
1898	116.6550
1899	117.7483
1900	117.1967
1901	115.8817
1902	116.3417
1903	115.6267
1904	115.3350
1905	115.6850
1906	116.3600
1907	116.1183
1908	116.3333
1909	116.2700
1910	116.6133
1911	117.3100
1912	116.6850
1913	116.8617
1914	116.9117
1915	116.6167
1916	116.2200
1917	116.8333
1918	117.1233
1919	116.5350
1920	116.6650
1921	116.3750
1922	115.6833
1923	116.5267
1924	116.5700
1925	116.5867
1926	116.6050
1927	116.0717
1928	116.2333
1929	116.1483
1930	115.7600
1931	115.9767
1932	115.1517
1933	115.3083
1934	115.4233
1935	115.2233
1936	114.1200
1937	113.7517
1938	114.8733
1939	115.7567
1940	115.5683
1941	115.4200
1942	116.2383
1943	115.4617
1944	115.8100
1945	114.6267
1946	114.6983
1947	113.9667
1948	114.3383
1949	114.9350
1950	114.9133
1951	114.8000
1952	115.3583
1953	115.0617
1954	114.4500
1955	115.8400
1956	115.5183
1957	115.6667
1958	114.8167
1959	115.6667
1960	116.2133
1961	115.9400
1962	115.5100
1963	114.4767
1964	114.7200
1965	113.7917
1966	113.8433
1967	113.1633
1968	114.1317
1969	113.2083
1970	113.7067
1971	112.9933
1972	113.6517
1973	113.7217
1974	113.8300
1975	114.6133
1976	114.3283
1977	114.5200
1978	114.0433
1979	113.9650
1980	113.1483
1981	114.1733
1982	114.6400
1983	114.5133
1984	115.1000
1985	115.6417
1986	115.8617
1987	114.3850
1988	114.4350
1989	114.8917
1990	113.4917
1991	113.2150
1992	113.0933
1993	112.1650
1994	112.1700
1995	112.4850
1996	112.5433
1997	113.2133
1998	112.9267
1999	112.5650
[truncated: 28 more rows]
