# Supplementary material for: Bicoid gradient formation mechanism and dynamics revealed by protein lifetime analysis
Source: Mol Syst Biol. 2018 Sep 4;14(9):e8355. doi: 10.15252/msb.20188355 (PMC6121778; doi:10.15252/msb.20188355)
Supplement: Supplementary file 8 — Source Data for Figure 6 [file MSB-14-e8355-s007.zip › figure6-data_wo-images/quantification/Values_emb01_g_t10.txt]

0	96.4883
1	109.2650
2	112.3150
3	115.7833
4	117.8233
5	117.8067
6	119.7817
7	124.0100
8	127.5200
9	132.0383
10	134.5067
11	133.2933
12	140.0850
13	145.9950
14	151.8950
15	159.3967
16	166.6283
17	165.7583
18	167.2667
19	171.0417
20	171.3383
21	168.4000
22	169.0500
23	166.2150
24	166.9567
25	165.4217
26	168.2033
27	167.9333
28	173.1667
29	174.8700
30	176.9550
31	181.5867
32	189.8200
33	191.7750
34	198.6733
35	207.1150
36	214.8750
37	220.7517
38	236.7883
39	250.7517
40	258.6483
41	266.9700
42	280.4383
43	295.7717
44	302.2700
45	315.1250
46	333.6450
47	327.7683
48	344.8983
49	350.9833
50	365.4133
51	371.4967
52	376.6633
53	361.2117
54	371.2300
55	374.6100
56	380.7467
57	382.9983
58	386.3550
59	378.9433
60	389.6850
61	401.4267
62	408.6300
63	414.4983
64	412.8117
65	409.9433
66	405.7400
67	409.5783
68	409.4633
69	414.0617
70	410.3383
71	400.3533
72	402.3750
73	407.6417
74	408.3433
75	419.8117
76	421.5767
77	414.0417
78	417.8417
79	414.2083
80	407.8267
81	406.8650
82	400.2700
83	398.7333
84	395.4400
85	396.5900
86	395.0817
87	394.3117
88	399.7833
89	402.7500
90	405.6983
91	412.2750
92	420.8567
93	427.4983
94	433.7650
95	437.6300
96	440.6233
97	445.7583
98	440.9400
99	429.1783
100	420.1583
101	409.9400
102	411.8833
103	408.9883
104	421.2200
105	416.6550
106	419.6167
107	426.0967
108	422.0817
109	423.5700
110	428.5250
111	425.7300
112	425.8100
113	417.0467
114	424.1767
115	421.1333
116	425.7017
117	430.1933
118	435.0183
119	435.0483
120	439.4300
121	439.0817
122	432.7967
123	425.3817
124	412.5533
125	406.0800
126	401.6650
127	396.4767
128	393.9067
129	391.3317
130	393.2350
131	394.0750
132	390.5767
133	400.6750
134	405.7333
135	405.8417
136	414.0050
137	413.0233
138	412.5583
139	422.5750
140	420.8367
141	424.4800
142	420.2383
143	423.7383
144	418.8333
145	414.0750
146	408.1100
147	397.1000
148	395.2550
149	386.3950
150	394.4267
151	395.0717
152	392.0767
153	393.1867
154	388.1533
155	386.1167
156	389.9450
157	391.9433
158	397.1883
159	407.2267
160	413.2683
161	415.8350
162	413.9033
163	403.7583
164	397.7117
165	389.7050
166	389.5817
167	381.5100
168	379.1683
169	368.7067
170	365.0033
171	364.3533
172	364.1200
173	366.2700
174	364.8183
175	367.9483
176	376.8000
177	380.9783
178	388.2517
179	390.9967
180	395.2633
181	398.7767
182	394.4183
183	395.1350
184	390.0167
185	384.8083
186	375.9717
187	376.5167
188	369.4700
189	361.6867
190	353.6683
191	350.5417
192	346.2883
193	342.8750
194	347.0150
195	348.8017
196	358.7217
197	362.5250
198	362.7333
199	363.7717
200	370.3100
201	374.3817
202	372.2700
203	371.9700
204	374.7417
205	370.9733
206	364.6117
207	362.3567
208	358.7433
209	349.2600
210	346.7167
211	340.3117
212	337.0933
213	339.7583
214	338.5350
215	347.0833
216	343.1300
217	343.9700
218	344.8417
219	345.1500
220	348.1300
221	347.1950
222	346.5550
223	350.9733
224	350.5667
225	346.6417
226	347.9700
227	350.5800
228	347.7317
229	344.4600
230	335.5933
231	334.6550
232	325.1450
233	323.6117
234	321.7983
235	318.0867
236	319.9217
237	322.9600
238	323.3483
239	329.1083
240	323.4617
241	321.9350
242	319.9033
243	314.2050
244	310.8817
245	306.2667
246	306.0067
247	304.9700
248	307.3700
249	305.0417
250	305.5133
251	304.2333
252	303.4850
253	305.6067
254	302.9433
255	305.6083
256	310.2017
257	310.1083
258	313.4583
259	313.8367
260	314.2167
261	315.8850
262	319.3533
263	322.6233
264	321.1767
265	323.8267
266	323.1017
267	318.0683
268	315.4550
269	312.0483
270	307.2150
271	310.2833
272	314.3767
273	316.8283
274	316.9100
275	313.6917
276	316.9417
277	315.5417
278	314.3883
279	318.0483
280	318.0733
281	313.4217
282	307.9650
283	303.0583
284	304.0150
285	302.4583
286	301.3083
287	306.4100
288	312.6600
289	310.9417
290	310.7517
291	306.0383
292	303.2983
293	300.4183
294	296.9167
295	293.7550
296	297.7067
297	300.1767
298	303.7150
299	302.9000
300	304.4083
301	302.5567
302	301.9783
303	305.4300
304	304.3817
305	308.0250
306	307.6400
307	307.9333
308	307.0483
309	303.4433
310	302.3917
311	303.7267
312	303.3267
313	305.2817
314	311.2717
315	314.6450
316	315.9917
317	320.8300
318	315.4033
319	316.6633
320	314.2250
321	311.7750
322	305.6067
323	300.8083
324	296.5550
325	297.4150
326	294.2950
327	293.0817
328	293.3567
329	295.2000
330	295.2200
331	296.4283
332	299.1883
333	297.5150
334	296.4383
335	295.5933
336	291.5200
337	287.0917
338	287.5750
339	288.7333
340	288.2833
341	295.0117
342	297.8200
343	295.6150
344	291.7083
345	291.5783
346	291.7467
347	293.9283
348	292.6417
349	293.6717
350	295.2183
351	295.8183
352	292.7683
353	288.4467
354	292.3833
355	292.6400
356	288.2083
357	286.5700
358	286.0417
359	286.2850
360	283.9783
361	279.3050
362	277.9367
363	280.3250
364	281.3433
365	281.9750
366	283.9633
367	283.7500
368	279.8083
369	281.1017
370	278.9517
371	277.3767
372	274.8367
373	276.6833
374	277.9150
375	281.9250
376	281.2550
377	284.1500
378	284.3017
379	283.2183
380	282.4317
381	279.7600
382	278.3500
383	276.2400
384	271.8433
385	268.2567
386	265.8883
387	267.0800
388	263.6933
389	265.2083
390	266.7600
391	267.6317
392	263.8350
393	266.5533
394	263.8267
395	262.9167
396	265.2850
397	265.4317
398	265.8283
399	266.9217
400	270.3067
401	271.5667
402	272.6033
403	269.9883
404	273.7300
405	275.1150
406	276.7233
407	278.4850
408	279.9817
409	282.6450
410	282.2233
411	279.8067
412	274.2017
413	267.3100
414	262.5400
415	256.5317
416	255.6117
417	253.4017
418	250.0067
419	248.9433
420	245.7183
421	247.0967
422	246.4100
423	248.6767
424	247.7800
425	248.4033
426	252.9767
427	254.5800
428	255.7800
429	259.4550
430	260.0533
431	262.3617
432	263.0100
433	261.1850
434	259.1800
435	257.1467
436	254.5017
437	251.2700
438	249.2400
439	248.1567
440	246.1650
441	245.7550
442	247.1200
443	251.8250
444	254.0650
445	255.4100
446	256.3667
447	256.7467
448	259.5667
449	261.5750
450	261.2767
451	261.7367
452	261.6050
453	262.5433
454	263.2367
455	264.0417
456	262.5383
457	262.8817
458	261.5717
459	258.3750
460	255.8717
461	251.0850
462	246.6400
463	241.5550
464	237.7400
465	234.6867
466	235.1767
467	240.7733
468	241.3800
469	244.0350
470	247.3200
471	248.2550
472	251.4767
473	254.1167
474	254.1250
475	253.9250
476	252.3800
477	252.1767
478	249.8733
479	246.9533
480	247.8600
481	244.3267
482	242.7983
483	241.8433
484	242.8250
485	242.8367
486	240.6133
487	235.9367
488	236.7733
489	231.9683
490	231.8150
491	236.1100
492	237.5317
493	238.9217
494	242.8750
495	245.8783
496	246.1533
497	249.0417
498	248.2417
499	242.6317
500	238.1583
501	233.5433
502	228.9750
503	228.7483
504	227.1050
505	223.8917
506	223.0717
507	224.1867
508	225.3600
509	229.5000
510	231.6867
511	235.3367
512	236.1817
513	235.6150
514	234.5250
515	235.8017
516	234.4617
517	234.6033
518	233.7050
519	233.3800
520	232.9533
521	232.7983
522	235.2133
523	234.4200
524	231.2083
525	226.2067
526	224.4950
527	225.3500
528	225.5533
529	221.3983
530	219.9183
531	218.4100
532	223.0517
533	223.4950
534	224.9800
535	231.6600
536	234.3750
537	239.4167
538	239.5850
539	239.2767
540	239.0167
541	237.5483
542	237.0867
543	233.0150
544	231.5733
545	229.5750
546	228.7883
547	226.6917
548	222.9383
549	222.4200
550	219.9433
551	226.2183
552	226.0517
553	227.5083
554	226.8900
555	227.2717
556	228.0767
557	226.0917
558	226.4250
559	227.3033
560	228.5700
561	231.9400
562	233.6117
563	226.2100
564	226.7967
565	227.7367
566	227.8467
567	227.3633
568	229.1650
569	230.0283
570	229.1800
571	227.3867
572	226.6333
573	225.2333
574	226.9450
575	229.2250
576	229.7417
577	230.5283
578	228.7333
579	228.2883
580	225.8150
581	225.7583
582	227.1050
583	225.5417
584	224.8333
585	226.9583
586	227.1100
587	226.4983
588	225.4350
589	226.3800
590	224.1833
591	222.4617
592	221.5650
593	222.2733
594	222.9517
595	222.7433
596	223.3150
597	226.7317
598	229.5783
599	230.1017
600	228.9083
601	230.6000
602	229.1567
603	228.8033
604	227.1417
605	220.5600
606	218.8417
607	216.9400
608	216.4650
609	216.9583
610	219.4583
611	219.9250
612	223.9400
613	226.1300
614	225.2233
615	225.2500
616	224.1433
617	222.0600
618	222.7033
619	221.7500
620	220.3517
621	219.3483
622	216.5483
623	216.7233
624	215.6717
625	218.5650
626	218.6833
627	219.2450
628	218.3817
629	217.4433
630	215.1750
631	215.0550
632	215.3483
633	214.5533
634	214.7317
635	213.2200
636	213.1200
637	209.7733
638	207.0383
639	208.4450
640	205.0567
641	205.8250
642	206.2833
643	205.9133
644	207.0633
645	209.0400
646	210.4750
647	211.0200
648	212.3817
649	212.6417
650	213.5233
651	213.4250
652	211.8800
653	212.0900
654	212.2417
655	208.8417
656	209.8400
657	205.1467
658	203.9683
659	203.0017
660	201.0950
661	200.4800
662	199.1750
663	200.8417
664	199.9200
665	201.0817
666	202.0833
667	203.1700
668	204.0800
669	205.5267
670	204.4033
671	204.5850
672	204.9283
673	204.1400
674	203.5600
675	203.1817
676	204.6683
677	204.9033
678	203.9183
679	200.9667
680	200.3233
681	199.7483
682	198.4367
683	197.2567
684	196.3917
685	196.5233
686	194.4667
687	194.1450
688	195.7200
689	192.6917
690	194.7850
691	197.1800
692	196.5967
693	199.4467
694	200.0333
695	202.5517
696	202.6167
697	200.6433
698	201.7400
699	200.5050
700	202.3333
701	201.6533
702	200.9600
703	197.8700
704	198.7150
705	199.4117
706	199.2317
707	199.5633
708	202.1367
709	200.8533
710	202.8667
711	200.0283
712	203.3150
713	201.5783
714	200.3117
715	200.9100
716	199.2967
717	199.1567
718	200.0500
719	199.7350
720	202.1933
721	202.1483
722	202.6983
723	202.0450
724	202.2867
725	200.4350
726	198.2417
727	195.1183
728	190.7367
729	190.5950
730	189.3350
731	187.3283
732	189.9650
733	191.2617
734	192.3817
735	196.5617
736	201.0233
737	204.9950
738	205.5317
739	204.8267
740	205.8450
741	203.8783
742	203.9683
743	203.2700
744	200.4900
745	197.2267
746	195.5283
747	193.7217
748	190.5250
749	190.4383
750	187.8400
751	190.3033
752	190.8567
753	188.7617
754	188.3367
755	188.6800
756	190.4333
757	189.9100
758	190.5267
759	192.0500
760	195.3950
761	198.8833
762	201.5883
763	202.9717
764	203.6650
765	201.5717
766	198.2083
767	195.7800
768	195.4867
769	192.1250
770	189.8417
771	188.8717
772	188.8400
773	186.5733
774	185.9950
775	183.9883
776	182.4333
777	181.8633
778	182.0133
779	182.9583
780	182.9717
781	182.6350
782	184.3117
783	187.7450
784	191.4583
785	193.4417
786	194.0750
787	192.4700
788	191.5150
789	189.0050
790	186.7350
791	184.6883
792	183.7700
793	182.5333
794	182.5267
795	182.5750
796	181.2883
797	181.5033
798	180.3483
799	184.1883
800	184.4717
801	183.0367
802	185.3167
803	184.9467
804	183.8117
805	184.3883
806	184.2950
807	181.9917
808	181.2150
809	180.8867
810	179.2300
811	177.7500
812	178.3650
813	176.1200
814	177.1450
815	177.4300
816	177.2733
817	177.4700
818	177.2833
819	176.0667
820	177.3083
821	179.0917
822	178.5217
823	175.9733
824	175.6683
825	175.6183
826	174.7900
827	173.6000
828	175.0700
829	174.0750
830	174.3433
831	176.7467
832	174.3750
833	175.4983
834	173.3933
835	175.8333
836	176.9467
837	177.3167
838	175.9750
839	176.8700
840	177.1567
841	175.7933
842	175.6267
843	174.7083
844	174.2800
845	173.0333
846	173.3000
847	172.8233
848	171.4600
849	171.0267
850	171.7433
851	173.2117
852	172.4550
853	174.7300
854	177.0633
855	178.5517
856	177.1467
857	179.1883
858	178.2633
859	177.8900
860	176.6750
861	175.0167
862	174.1367
863	173.7117
864	175.3600
865	173.8650
866	175.3650
867	174.4433
868	175.4117
869	175.1317
870	174.1167
871	173.0783
872	173.2950
873	171.9350
874	171.6900
875	172.2233
876	173.7067
877	173.4667
878	174.6800
879	177.5183
880	177.5167
881	177.1633
882	175.4117
883	175.2833
884	174.7283
885	172.6867
886	170.8050
887	171.4417
888	170.6683
889	171.6000
890	173.7700
891	172.6867
892	172.7733
893	172.2200
894	172.0667
895	172.9617
896	172.3050
897	172.8600
898	172.6550
899	171.8417
900	170.3250
901	169.9133
902	170.0667
903	169.0000
904	170.1033
905	169.9200
906	171.2550
907	173.0900
908	172.1950
909	172.0750
910	173.4300
911	172.7783
912	173.9417
913	172.0983
914	171.4483
915	172.8333
916	173.5433
917	172.6233
918	171.9617
919	172.2300
920	171.8067
921	172.1500
922	171.0733
923	170.5350
924	171.2050
925	171.2167
926	171.4250
927	171.4433
928	169.5750
929	170.9483
930	170.8000
931	172.4367
932	172.2117
933	173.3633
934	174.0833
935	175.5833
936	173.1033
937	172.0567
938	168.6650
939	170.1850
940	167.7617
941	168.9367
942	168.9767
943	170.0333
944	170.4133
945	171.9150
946	171.7333
947	171.4800
948	171.6750
949	168.7483
950	166.3050
951	164.3683
952	163.9117
953	163.3617
954	162.9050
955	163.6533
956	164.5283
957	165.5483
958	166.7100
959	169.1267
960	169.4483
961	169.6433
962	171.5417
963	169.7783
964	169.5583
965	168.4750
966	169.2300
967	168.7950
968	166.5633
969	167.2383
970	165.9750
971	165.9333
972	164.9633
973	164.5317
974	164.3233
975	163.1417
976	164.2300
977	164.1733
978	164.3483
979	163.9867
980	164.7533
981	165.0283
982	167.5167
983	168.4767
984	169.9950
985	170.3667
986	168.7933
987	169.9700
988	168.0117
989	166.7767
990	166.7783
991	166.0100
992	165.4350
993	164.2950
994	163.4650
995	164.0550
996	162.5700
997	164.0117
998	164.1333
999	163.9783
1000	161.4833
1001	165.1767
1002	165.0600
1003	166.1400
1004	165.6450
1005	165.2067
1006	165.4850
1007	166.1817
1008	167.0383
1009	169.3100
1010	170.9367
1011	171.3867
1012	170.0217
1013	168.0000
1014	165.5567
1015	161.7333
1016	163.9100
1017	161.9000
1018	159.7583
1019	158.7967
1020	159.1983
1021	161.1883
1022	160.0950
1023	160.7433
1024	162.3300
1025	162.6133
1026	162.4300
1027	161.5333
1028	160.5217
1029	159.5017
1030	160.0100
1031	158.4550
1032	158.4050
1033	159.4617
1034	159.3967
1035	160.5000
1036	162.0217
1037	162.3983
1038	161.1600
1039	158.8617
1040	158.1267
1041	155.3667
1042	154.8850
1043	153.1783
1044	153.0400
1045	151.5083
1046	152.3067
1047	153.5200
1048	152.7983
1049	153.8750
1050	156.2283
1051	156.3017
1052	156.0400
1053	153.9250
1054	154.1083
1055	153.2800
1056	152.1767
1057	151.3533
1058	150.5417
1059	149.5217
1060	148.3400
1061	147.4150
1062	146.5767
1063	146.6183
1064	144.9983
1065	147.3500
1066	146.7283
1067	149.1917
1068	148.7717
1069	150.7500
1070	150.9350
1071	153.0633
1072	152.6683
1073	154.7683
1074	154.7067
1075	154.3350
1076	154.9600
1077	154.7750
1078	152.9517
1079	153.0633
1080	151.9383
1081	151.9883
1082	151.0167
1083	152.1550
1084	151.8100
1085	150.9717
1086	152.2433
1087	152.0050
1088	152.8433
1089	153.6500
1090	154.2983
1091	152.4600
1092	153.2417
1093	154.6800
1094	154.5450
1095	155.6567
1096	155.5200
1097	155.1883
1098	155.4383
1099	152.7467
1100	149.6283
1101	149.4083
1102	148.3950
1103	148.4567
1104	149.3200
1105	150.2833
1106	151.7500
1107	153.0067
1108	155.3850
1109	154.8983
1110	154.6617
1111	155.9300
1112	153.8517
1113	153.0667
1114	152.6800
1115	153.0217
1116	151.3900
1117	152.0983
1118	151.5350
1119	150.8183
1120	149.9783
1121	148.8333
1122	149.0200
1123	148.9567
1124	148.5550
1125	148.5133
1126	148.1583
1127	150.7050
1128	151.1083
1129	151.1867
1130	151.7267
1131	152.1950
1132	152.3400
1133	153.1533
1134	153.2817
1135	152.8733
1136	151.0800
1137	151.0567
1138	151.8933
1139	150.8450
1140	151.7000
1141	151.3633
1142	151.9917
1143	152.1817
1144	151.1433
1145	151.7267
1146	150.1783
1147	149.3150
1148	149.6483
1149	149.4417
1150	149.8383
1151	148.6650
1152	148.9783
1153	148.6650
1154	148.9550
1155	149.1283
1156	147.8900
1157	148.5567
1158	149.1533
1159	148.1083
1160	148.4550
1161	149.4633
1162	148.7767
1163	148.5867
1164	148.5200
1165	150.1050
1166	149.9317
1167	150.4983
1168	148.9983
1169	147.6433
1170	146.4350
1171	144.8467
1172	145.5167
1173	145.4300
1174	147.5317
1175	145.1717
1176	143.8433
1177	143.8683
1178	144.1700
1179	144.2350
1180	144.1067
1181	144.0983
1182	143.6933
1183	143.4467
1184	143.9000
1185	144.9000
1186	147.6467
1187	149.0100
1188	149.7033
1189	149.5183
1190	149.1817
1191	149.1383
1192	149.1317
1193	147.5317
1194	146.1267
1195	144.4383
1196	142.6433
1197	142.0867
1198	141.6783
1199	141.0733
1200	140.6683
1201	139.3417
1202	139.4700
1203	140.8850
1204	140.1967
1205	140.2500
1206	140.8817
1207	141.3800
1208	141.6383
1209	141.3967
1210	141.6933
1211	141.3883
1212	140.0600
1213	140.3150
1214	137.7350
1215	137.2333
1216	135.7333
1217	135.6067
1218	134.9833
1219	136.1983
1220	137.1533
1221	138.4933
1222	137.8350
1223	141.3267
1224	140.7683
1225	141.6267
1226	142.4567
1227	143.5733
1228	144.3167
1229	145.4350
1230	145.3200
1231	146.5433
1232	144.2600
1233	144.4617
1234	142.5950
1235	140.3233
1236	140.1950
1237	137.7633
1238	137.9883
1239	139.0333
1240	137.9083
1241	139.1583
1242	138.0167
1243	137.6267
1244	138.8533
1245	138.0383
1246	138.6000
1247	138.3917
1248	139.4517
1249	140.8783
1250	141.7133
1251	142.4067
1252	144.6267
1253	146.8167
1254	145.7200
1255	146.4000
1256	145.5883
1257	144.9283
1258	143.4183
1259	142.4683
1260	140.7800
1261	139.5950
1262	138.7400
1263	137.9400
1264	138.4400
1265	139.2900
1266	139.4883
1267	139.2750
1268	138.4833
1269	140.0483
1270	140.4483
1271	140.0700
1272	142.7750
1273	143.5750
1274	144.0300
1275	144.4967
1276	144.6983
1277	144.8500
1278	144.1100
1279	141.1883
1280	141.4867
1281	140.4333
1282	141.5933
1283	141.5950
1284	143.0333
1285	141.0000
1286	142.2200
1287	141.3583
1288	140.5050
1289	140.3283
1290	140.5750
1291	140.0933
1292	140.4183
1293	140.5867
1294	140.2533
1295	139.9433
1296	142.4467
1297	143.5700
1298	144.0867
1299	144.3700
1300	144.5317
1301	142.9067
1302	142.6183
1303	140.8183
1304	140.2650
1305	140.0817
1306	139.5950
1307	139.6267
1308	139.2767
1309	140.1317
1310	141.5000
1311	141.6483
1312	142.0267
1313	142.3383
1314	142.0517
1315	142.0333
1316	140.9933
1317	140.3383
1318	139.0917
1319	141.2233
1320	139.7000
1321	138.0467
1322	138.9783
1323	137.7967
1324	139.8567
1325	140.0800
1326	140.3467
1327	140.9600
1328	141.6050
1329	142.3300
1330	143.7950
1331	142.5717
1332	143.1033
1333	142.0100
1334	141.9600
1335	141.5283
1336	140.9933
1337	140.5850
1338	140.6967
1339	139.8167
1340	138.8850
1341	138.2767
1342	136.8317
1343	136.8433
1344	137.9083
1345	137.4800
1346	136.9300
1347	136.8633
1348	137.3633
1349	137.5083
1350	138.9483
1351	139.3483
1352	140.7133
1353	142.2983
1354	142.3850
1355	143.0433
1356	144.0300
1357	143.7433
1358	141.6183
1359	139.6333
1360	138.4450
1361	136.5133
1362	136.6917
1363	137.8800
1364	136.7700
1365	138.1433
1366	136.7317
1367	137.6167
1368	137.3867
1369	137.4400
1370	137.4867
1371	137.6217
1372	136.7233
1373	136.5417
1374	137.5283
1375	138.8250
1376	140.6583
1377	141.2883
1378	142.2183
1379	141.9483
1380	141.5600
1381	140.2667
1382	139.0483
1383	138.4983
1384	139.0117
1385	137.6400
1386	137.9167
1387	136.5483
1388	137.2217
1389	136.6367
1390	136.2233
1391	136.1017
1392	136.8533
1393	137.2117
1394	137.6633
1395	138.4333
1396	138.5817
1397	138.7200
1398	138.8533
1399	138.4683
1400	139.2000
1401	140.0450
1402	138.2050
1403	138.9233
1404	137.9883
1405	138.3867
1406	137.7367
1407	138.3700
1408	136.9467
1409	137.5317
1410	135.8083
1411	135.7067
1412	135.2367
1413	135.8617
1414	133.4350
1415	135.4150
1416	135.0100
1417	135.2617
1418	136.4767
1419	136.2367
1420	136.7767
1421	137.4050
1422	137.2400
1423	138.6750
1424	137.9017
1425	138.2167
1426	138.2667
1427	137.0933
1428	137.0850
1429	137.4100
1430	136.3800
1431	136.5767
1432	137.1933
1433	136.9150
1434	136.2083
1435	135.5600
1436	133.7233
1437	133.5067
1438	134.1883
1439	132.9633
1440	133.3533
1441	132.4617
1442	133.0050
1443	133.7700
1444	134.3983
1445	134.3517
1446	136.0367
1447	135.8967
1448	136.9950
1449	137.8067
1450	138.7267
1451	138.2017
1452	138.9583
1453	138.4017
1454	138.0983
1455	137.6033
1456	137.4700
1457	136.9333
1458	136.0650
1459	134.7067
1460	133.0017
1461	133.3233
1462	132.5083
1463	132.9767
1464	134.1567
1465	135.1633
1466	136.4183
1467	137.3550
1468	138.0267
1469	138.3217
1470	137.8783
1471	138.8100
1472	137.7950
1473	137.6183
1474	136.3667
1475	134.1733
1476	133.7017
1477	132.5767
1478	130.5667
1479	131.3950
1480	130.5017
1481	130.2617
1482	130.4667
1483	131.2817
1484	131.7617
1485	132.0367
1486	132.8867
1487	134.6233
1488	134.4933
1489	134.9800
1490	135.0800
1491	135.8800
1492	136.0833
1493	136.7883
1494	136.8100
1495	135.9017
1496	135.0567
1497	134.1900
1498	131.9967
1499	131.4850
1500	131.0300
1501	130.7900
1502	130.4267
1503	130.6267
1504	129.6933
1505	131.8633
1506	131.8667
1507	131.1050
1508	131.8450
1509	133.5650
1510	132.4750
1511	132.0250
1512	131.7733
1513	131.1783
1514	131.6183
1515	132.6033
1516	133.3350
1517	134.0383
1518	134.7767
1519	133.3150
1520	134.2483
1521	133.7667
1522	133.7550
1523	132.6100
1524	130.6017
1525	131.1450
1526	129.9167
1527	129.3733
1528	131.1717
1529	130.2367
1530	130.2783
1531	131.2117
1532	130.9950
1533	133.8183
1534	133.5733
1535	132.9017
1536	133.1433
1537	132.5317
1538	133.4600
1539	132.1983
1540	130.8167
1541	130.8650
1542	130.8550
1543	131.1400
1544	130.9483
1545	129.2817
1546	128.6500
1547	128.0033
1548	130.2567
1549	129.2833
1550	131.6867
1551	131.4850
1552	130.6717
1553	130.4517
1554	129.6500
1555	129.9133
1556	130.3783
1557	129.4500
1558	129.2983
1559	129.4533
1560	129.4100
1561	129.0767
1562	128.9150
1563	128.2833
1564	128.3300
1565	128.6050
1566	127.7267
1567	127.5333
1568	127.3233
1569	128.0350
1570	128.0233
1571	129.2567
1572	128.4250
1573	127.4733
1574	128.7317
1575	129.9317
1576	130.1000
1577	131.4617
1578	129.2700
1579	128.2050
1580	127.8367
1581	126.3617
1582	125.7867
1583	125.1100
1584	124.2450
1585	124.4583
1586	127.5783
1587	127.5000
1588	128.8167
1589	129.3667
1590	128.6917
1591	128.1900
1592	128.8567
1593	127.8283
1594	126.7850
1595	125.8600
1596	125.3483
1597	123.9750
1598	124.6767
1599	123.9567
1600	124.0633
1601	124.7850
1602	126.2833
1603	125.3800
1604	125.0933
1605	124.6317
1606	123.8400
1607	124.7900
1608	124.3600
1609	124.8167
1610	125.9683
1611	126.0317
1612	127.6367
1613	128.0133
1614	129.2650
1615	128.9800
1616	127.2917
1617	127.0567
1618	126.2117
1619	125.6633
1620	126.0650
1621	125.6283
1622	125.6517
1623	124.7483
1624	124.7483
1625	124.3250
1626	124.7017
1627	124.5633
1628	125.6400
1629	125.5950
1630	125.6333
1631	126.6733
1632	126.1300
1633	127.5333
1634	126.5250
1635	126.6250
1636	127.8767
1637	126.6800
1638	126.5117
1639	126.1433
1640	127.0683
1641	124.7917
1642	126.1500
1643	128.0483
1644	127.2133
1645	126.5717
1646	127.2250
1647	127.5733
1648	127.5333
1649	127.5367
1650	127.1300
1651	126.2267
1652	126.2850
1653	126.7150
1654	126.6883
1655	128.0550
1656	126.0917
1657	126.2350
1658	124.1717
1659	124.8817
1660	123.1067
1661	123.7067
1662	124.3267
1663	124.2567
1664	123.5017
1665	123.9950
1666	123.7867
1667	125.0217
1668	126.2550
1669	125.7633
1670	126.6017
1671	126.8317
1672	125.9750
1673	125.8933
1674	125.1583
1675	124.3183
1676	123.9100
1677	123.0667
1678	123.1717
1679	123.1033
1680	123.3067
1681	123.3067
1682	123.2933
1683	123.2333
1684	123.1133
1685	123.1667
1686	123.9650
1687	124.8283
1688	125.2117
1689	125.0917
1690	125.6967
1691	125.0750
1692	125.2967
1693	124.2100
1694	124.3933
1695	122.9433
1696	121.6283
1697	122.5550
1698	121.5000
1699	121.3217
1700	121.2017
1701	121.2100
1702	122.5667
1703	123.1500
1704	123.3517
1705	123.1450
1706	123.1467
1707	124.2700
1708	124.0183
1709	125.4233
1710	125.2600
1711	126.5133
1712	125.7400
1713	125.5067
1714	124.8300
1715	123.8333
1716	123.2917
1717	121.8167
1718	121.7283
1719	121.7767
1720	121.0933
1721	121.3317
1722	120.9233
1723	120.4250
1724	121.6967
1725	122.0500
1726	122.8950
1727	123.8017
1728	124.0317
1729	126.0417
1730	125.3467
1731	125.7283
1732	125.6000
1733	124.6133
1734	123.0933
1735	122.4217
1736	121.7100
1737	120.3150
1738	120.4900
1739	119.6967
1740	120.6917
1741	120.5450
1742	120.9517
1743	120.9550
1744	122.2933
1745	122.6867
1746	122.8183
1747	122.7717
1748	123.8633
1749	124.6233
1750	124.5883
1751	124.1733
1752	124.3850
1753	123.2983
1754	121.9417
1755	121.7933
1756	121.5550
1757	121.8217
1758	121.2250
1759	120.8433
1760	120.0950
1761	120.1133
1762	120.7800
1763	122.0000
1764	122.0567
1765	123.7417
1766	123.7833
1767	124.9667
1768	123.9967
1769	124.7150
1770	124.7317
1771	125.0967
1772	125.3350
1773	124.4133
1774	124.2183
1775	123.8467
1776	122.6283
1777	122.0867
1778	121.3583
1779	120.9683
1780	120.3700
1781	120.1250
1782	119.7833
1783	119.5650
1784	120.7883
1785	119.4183
1786	121.4183
1787	121.1233
1788	123.1233
1789	121.3633
1790	122.4550
1791	121.6733
1792	122.6850
1793	122.1517
1794	122.5717
1795	122.4467
1796	122.3883
1797	123.3367
1798	122.9267
1799	121.8683
1800	121.7617
1801	121.2383
1802	121.8183
1803	121.3950
1804	120.9500
1805	122.3000
1806	120.8300
1807	119.4383
1808	119.8917
1809	119.0183
1810	119.3367
1811	118.9700
1812	118.6383
1813	117.6683
1814	117.9400
1815	119.4467
1816	119.3550
1817	118.9367
1818	119.3267
1819	119.3500
1820	118.8100
1821	119.5633
1822	118.8183
1823	120.2400
1824	120.5633
1825	120.3150
1826	118.9583
1827	118.6300
1828	118.9567
1829	118.4150
1830	118.3500
1831	118.4750
1832	117.6417
1833	117.8433
1834	118.0783
1835	118.8583
1836	118.5517
1837	117.9583
1838	118.3917
1839	119.3483
1840	119.3633
1841	118.2100
1842	120.6800
1843	120.6850
1844	120.1483
1845	120.5650
1846	121.1133
1847	120.7133
1848	120.0650
1849	120.0783
1850	119.2367
1851	119.0517
1852	118.7417
1853	119.0933
1854	118.8033
1855	118.8550
1856	118.4617
1857	119.2367
1858	119.2400
1859	121.6133
1860	122.4783
1861	122.7367
1862	122.0517
1863	122.7633
1864	121.5883
1865	120.0483
1866	119.5117
1867	119.6883
1868	118.5183
1869	119.0567
1870	117.6000
1871	118.9700
1872	118.2017
1873	117.5783
1874	117.7050
1875	118.3300
1876	118.0100
1877	118.8433
1878	119.5900
1879	119.0717
1880	119.6067
1881	119.9300
1882	119.7717
1883	120.3083
1884	120.2883
1885	120.0333
1886	118.8500
1887	118.3267
1888	117.6817
1889	117.4550
1890	116.1783
1891	116.3700
1892	116.8017
1893	117.1967
1894	117.4800
1895	117.7500
1896	118.7900
1897	118.1267
1898	118.7583
1899	118.7050
1900	118.5383
1901	118.1650
1902	117.7883
1903	116.4767
1904	117.3367
1905	117.9250
1906	116.7217
1907	116.7583
1908	117.3250
1909	117.9183
1910	116.7433
1911	117.3033
1912	117.2533
1913	117.5983
1914	117.1817
1915	116.7033
1916	117.2117
1917	116.8817
1918	116.9050
1919	117.2600
1920	116.7717
1921	117.2150
1922	117.3717
1923	117.7583
1924	117.5783
1925	116.9850
1926	117.4717
1927	117.5150
1928	118.2817
1929	118.3750
1930	117.6183
1931	117.8350
1932	117.5550
1933	117.3250
1934	117.2050
1935	117.5217
1936	116.9217
1937	116.7533
1938	116.7750
1939	116.7317
1940	116.6933
1941	115.9300
1942	116.6150
1943	117.2817
1944	116.6000
1945	116.6967
1946	116.3983
1947	115.9350
1948	116.4683
1949	116.9183
1950	116.2583
1951	115.9450
1952	116.3750
1953	115.3583
1954	115.9883
1955	116.1300
1956	115.7733
1957	116.3300
1958	115.9400
1959	116.0650
1960	115.4233
1961	116.3367
1962	116.1600
1963	116.8717
1964	116.9233
1965	115.6233
1966	115.3717
1967	115.1283
1968	115.3617
1969	114.8667
1970	115.6100
1971	115.1700
1972	115.0467
1973	115.5100
1974	115.3033
1975	114.5900
1976	115.4483
1977	115.3400
1978	115.1200
1979	115.7017
1980	114.6450
1981	114.4800
1982	114.8567
1983	114.9517
1984	115.0900
1985	117.2500
1986	116.4550
1987	116.4233
1988	118.2167
1989	116.3833
1990	116.4800
1991	116.1800
1992	116.3017
1993	115.1700
1994	115.3000
1995	114.6183
1996	114.3283
1997	113.9017
1998	114.6183
1999	114.7150
[truncated: 28 more rows]
