# Supplementary material for: Bicoid gradient formation mechanism and dynamics revealed by protein lifetime analysis
Source: Mol Syst Biol. 2018 Sep 4;14(9):e8355. doi: 10.15252/msb.20188355 (PMC6121778; doi:10.15252/msb.20188355)
Supplement: Supplementary file 8 — Source Data for Figure 6 [file MSB-14-e8355-s007.zip › figure6-data_wo-images/quantification/Values_emb01_g_t11.txt]

0	91.3283
1	105.8617
2	107.5700
3	111.4217
4	111.9167
5	111.9733
6	115.8933
7	118.4350
8	121.6067
9	124.5583
10	125.2183
11	129.6200
12	131.3883
13	135.6450
14	139.6217
15	147.0333
16	154.7417
17	151.1233
18	157.4150
19	161.8233
20	164.1617
21	165.5200
22	170.0117
23	162.7850
24	163.1000
25	165.0633
26	166.2050
27	167.6833
28	169.0133
29	175.0950
30	176.4933
31	181.7033
32	186.9817
33	191.0400
34	194.5017
35	195.8300
36	204.0233
37	209.5733
38	214.3983
39	223.8183
40	233.7333
41	242.0150
42	252.1133
43	262.7783
44	268.5183
45	282.5883
46	295.3033
47	290.2133
48	296.2917
49	306.0550
50	318.2767
51	318.3117
52	325.4300
53	317.8367
54	321.5467
55	328.7000
56	343.5917
57	345.6100
58	355.3483
59	353.4367
60	363.7100
61	376.7850
62	382.0417
63	390.8350
64	388.3150
65	375.9417
66	382.4333
67	383.3717
68	387.9083
69	392.7417
70	387.7633
71	385.9650
72	397.9150
73	402.2850
74	405.5550
75	418.4517
76	428.7333
77	411.9033
78	415.2567
79	425.0033
80	428.5417
81	428.2383
82	432.7067
83	420.7750
84	421.1433
85	420.8917
86	420.0750
87	418.1183
88	417.7967
89	406.1417
90	412.3333
91	414.1200
92	421.8817
93	429.4483
94	428.2167
95	420.2883
96	422.5933
97	420.9167
98	417.4267
99	412.6450
100	403.9150
101	405.0500
102	407.1117
103	408.9950
104	411.6967
105	421.2400
106	419.2517
107	423.9917
108	425.9467
109	422.2083
110	426.9083
111	426.6533
112	430.4650
113	422.4017
114	423.4600
115	424.3083
116	424.1333
117	423.5883
118	424.4133
119	424.4767
120	427.2917
121	426.2117
122	419.5200
123	423.9317
124	420.0800
125	412.1833
126	408.8817
127	405.1167
128	398.4167
129	398.4217
130	393.5967
131	392.5167
132	396.1900
133	396.3717
134	392.7867
135	398.9483
136	403.1167
137	392.7733
138	396.1400
139	402.6917
140	401.9650
141	409.7967
142	407.8950
143	403.6517
144	402.7300
145	399.6017
146	391.8250
147	390.4067
148	386.5467
149	381.2133
150	381.1733
151	383.9733
152	383.9367
153	380.3717
154	375.5417
155	377.0500
156	379.8067
157	378.5183
158	382.6567
159	390.5567
160	400.1333
161	404.8883
162	405.7183
163	403.2467
164	398.4800
165	391.5500
166	390.1333
167	382.9817
168	378.6233
169	375.7833
170	373.6067
171	367.9650
172	366.6150
173	370.2033
174	372.4133
175	377.7400
176	376.7433
177	380.6083
178	386.3067
179	389.7067
180	394.1400
181	401.8033
182	399.7967
183	399.7083
184	394.0650
185	392.1117
186	385.1067
187	374.9783
188	366.9800
189	359.1550
190	353.5250
191	347.1450
192	344.4933
193	342.1283
194	346.8083
195	351.0900
196	362.8283
197	361.4033
198	366.8867
199	371.5650
200	378.1167
201	379.4467
202	381.1633
203	383.7967
204	379.9417
205	379.6167
206	373.1200
207	367.9150
208	363.7567
209	358.8450
210	357.3083
211	353.4100
212	351.1150
213	348.9500
214	355.3833
215	353.3183
216	357.8900
217	355.9733
218	352.9000
219	354.6200
220	351.5967
221	350.1200
222	350.5200
223	351.7933
224	352.7033
225	354.1367
226	358.1733
227	367.8800
228	372.4117
229	371.2067
230	369.9283
231	372.8133
232	369.6333
233	365.0867
234	361.5433
235	360.2967
236	358.6367
237	355.0250
238	356.0967
239	363.1317
240	363.2767
241	359.6333
242	360.7767
243	356.9267
244	352.1917
245	349.9483
246	346.2150
247	345.0583
248	341.4617
249	343.4633
250	345.7300
251	345.0000
252	345.5417
253	347.2133
254	343.2600
255	345.0650
256	345.9317
257	346.8850
258	346.5000
259	342.4433
260	344.7783
261	341.8850
262	342.7750
263	342.7167
264	341.2550
265	340.7317
266	345.0517
267	344.9333
268	343.2467
269	342.7300
270	342.4100
271	342.9617
272	343.5917
273	343.3517
274	342.9000
275	342.4650
276	344.6433
277	342.7217
278	343.3517
279	341.6000
280	339.3533
281	340.7067
282	340.5767
283	339.3617
284	341.2150
285	337.2617
286	332.0550
287	334.1233
288	336.7050
289	337.4450
290	340.2167
291	336.6717
292	337.1200
293	334.9500
294	333.2033
295	327.7150
296	327.3900
297	330.7650
298	329.1117
299	328.1050
300	331.1517
301	329.4333
302	329.4933
303	327.7550
304	325.9550
305	325.4933
306	326.5567
307	328.6800
308	324.7417
309	323.1200
310	322.8350
311	321.4817
312	323.0200
313	326.0333
314	325.7000
315	327.0633
316	327.1017
317	327.3633
318	325.3200
319	324.0350
320	322.2133
321	322.3750
322	320.7450
323	319.4933
324	317.1467
325	320.0233
326	315.4500
327	310.8283
328	310.5517
329	307.3950
330	305.8250
331	301.7133
332	302.7983
333	305.7800
334	307.4650
335	303.7583
336	301.8300
337	299.4533
338	295.2000
339	294.9067
340	294.4617
341	296.9833
342	299.1017
343	302.2067
344	301.0600
345	301.6750
346	302.1050
347	296.7483
348	298.6183
349	299.9300
350	299.7017
351	308.0283
352	309.1367
353	307.1333
354	308.4233
355	303.1717
356	301.8483
357	294.5850
358	292.0667
359	294.5683
360	290.5250
361	289.3617
362	288.2650
363	286.6283
364	288.5533
365	290.3317
366	289.6100
367	292.3733
368	292.3267
369	293.3000
370	289.5217
371	289.8917
372	289.0517
373	285.6300
374	285.1100
375	283.6383
376	284.5917
377	284.1250
378	287.8683
379	286.7917
380	289.9417
381	290.3450
382	288.2867
383	289.8317
384	287.3033
385	282.0017
386	283.1700
387	277.4167
388	274.9967
389	270.2567
390	272.5900
391	270.5400
392	267.2383
393	270.2800
394	268.3383
395	268.1300
396	266.9050
397	265.8433
398	264.3450
399	264.2433
400	264.6800
401	265.4817
402	266.6767
403	268.5267
404	271.6300
405	269.0267
406	270.2250
407	270.9317
408	273.0550
409	271.9833
410	273.6950
411	275.4000
412	275.4517
413	270.0750
414	265.3200
415	260.1167
416	258.5183
417	255.3267
418	255.3333
419	252.6750
420	253.1983
421	254.3417
422	254.4617
423	252.4667
424	253.8467
425	251.4667
426	254.3283
427	256.1767
428	258.4200
429	260.4050
430	260.9083
431	262.5333
432	257.4533
433	256.9400
434	255.3667
435	254.0500
436	252.8817
437	249.8900
438	248.6167
439	248.7517
440	249.4633
441	248.9983
442	250.1400
443	253.6633
444	256.8183
445	258.1917
446	262.7633
447	265.6483
448	266.7067
449	268.5167
450	272.6267
451	273.7833
452	272.0167
453	270.2000
454	273.0767
455	268.9350
456	266.8033
457	270.3933
458	268.0900
459	266.1267
460	264.3800
461	262.4050
462	259.6633
463	258.2883
464	256.8633
465	255.1583
466	255.6933
467	255.0883
468	253.8750
469	252.2967
470	252.6200
471	255.1733
472	256.6850
473	260.0000
474	262.4517
475	261.5833
476	260.7100
477	258.6617
478	253.2533
479	247.9133
480	246.5800
481	241.9050
482	240.1850
483	240.8883
484	242.1850
485	241.1683
486	241.5100
487	241.4733
488	240.4250
489	239.6317
490	240.7150
491	242.4917
492	242.8650
493	243.1150
494	242.6550
495	244.1817
496	246.9967
497	249.0800
498	250.1833
499	249.7517
500	248.8750
501	250.2217
502	247.7033
503	242.9517
504	243.2683
505	238.2900
506	237.9483
507	236.0033
508	237.8367
509	234.8683
510	237.1067
511	238.9200
512	242.8617
513	242.9583
514	244.8833
515	242.2183
516	245.8917
517	244.7517
518	242.0233
519	240.4850
520	240.7600
521	239.9783
522	241.9983
523	240.1683
524	239.9783
525	241.2567
526	240.1950
527	236.7933
528	239.9583
529	237.1750
530	236.6433
531	236.5850
532	235.2600
533	234.2583
534	235.5783
535	237.5067
536	240.4100
537	241.1850
538	243.0383
539	243.7983
540	244.0683
541	241.2300
542	242.9233
543	243.4333
544	241.1517
545	241.8183
546	238.0800
547	237.4050
548	235.5717
549	235.1867
550	233.1167
551	235.3433
552	236.8750
553	236.4417
554	238.3167
555	236.0717
556	235.9350
557	234.4167
558	234.6150
559	235.8033
560	233.5267
561	235.9833
562	233.9900
563	225.7950
564	224.0433
565	222.3250
566	221.2517
567	223.9117
568	225.2600
569	228.6117
570	230.6967
571	233.1267
572	233.7750
573	233.8183
574	233.5950
575	233.3083
576	233.9233
577	234.1817
578	234.1233
579	232.6867
580	231.6183
581	233.1683
582	232.2800
583	230.4650
584	229.1583
585	229.8833
586	230.3133
587	228.8967
588	228.7350
589	228.3450
590	223.3367
591	220.7150
592	221.8367
593	219.0450
594	220.2583
595	221.8767
596	224.0433
597	226.6783
598	230.2167
599	231.4833
600	232.6817
601	232.4800
602	233.0900
603	232.4550
604	232.1150
605	228.4300
606	226.7150
607	224.4633
608	223.7050
609	221.8200
610	222.4600
611	221.8417
612	223.3367
613	224.7867
614	227.3133
615	229.9517
616	230.9617
617	230.1600
618	229.5750
619	229.2700
620	226.3917
621	229.1183
622	229.1800
623	226.6450
624	225.9483
625	226.7617
626	223.2117
627	222.8617
628	220.8100
629	221.5517
630	221.1217
631	221.6483
632	221.0883
633	222.0883
634	217.8567
635	219.9017
636	218.0383
637	218.8783
638	217.4500
639	214.6783
640	212.3400
641	210.5967
642	208.2967
643	206.8300
644	206.8750
645	205.8933
646	205.6567
647	205.9250
648	208.2167
649	210.1933
650	210.2217
651	213.0750
652	213.2417
653	214.1817
654	216.2967
655	215.6500
656	214.6783
657	214.0950
658	211.7983
659	209.9200
660	206.6067
661	208.4583
662	204.2517
663	203.5900
664	203.0850
665	203.2750
666	203.3200
667	205.1383
668	205.2050
669	205.8600
670	207.6550
671	208.8400
672	209.8467
673	209.2900
674	208.3917
675	207.2533
676	209.0633
677	207.8917
678	209.3983
679	210.7533
680	210.2067
681	208.6200
682	208.6583
683	206.1667
684	205.0717
685	204.7183
686	201.6650
687	200.6533
688	201.5033
689	199.3117
690	199.5517
691	198.8050
692	199.7517
693	199.2883
694	200.6117
695	201.5650
696	203.9483
697	204.1400
698	202.6567
699	204.1800
700	203.6600
701	201.7800
702	202.0350
703	201.9883
704	206.1733
705	206.6733
706	206.8717
707	206.3583
708	206.0217
709	207.1917
710	208.0200
711	209.2533
712	211.4633
713	208.5733
714	207.7333
715	206.5767
716	204.6450
717	200.1250
718	201.2733
719	200.1933
720	202.3817
721	203.2100
722	204.2633
723	206.5683
724	206.5700
725	205.9800
726	205.2883
727	204.3467
728	203.3183
729	199.9583
730	196.2867
731	195.2000
732	193.8633
733	191.8500
734	192.6083
735	191.9283
736	193.5067
737	196.7367
738	200.1700
739	205.9550
740	210.6200
741	213.9833
742	211.9133
743	212.5533
744	212.9533
745	210.4300
746	206.1600
747	203.1617
748	199.7233
749	197.1083
750	195.8450
751	194.2533
752	190.5533
753	192.4600
754	192.8333
755	193.0667
756	193.9750
757	192.0767
758	192.8800
759	192.2000
760	194.0550
761	195.9533
762	197.4567
763	198.6267
764	199.6767
765	202.4250
766	205.7000
767	205.4000
768	204.7900
769	205.1183
770	200.7450
771	198.9517
772	195.3300
773	191.7900
774	188.4800
775	189.6167
776	188.1633
777	189.1167
778	187.6717
779	187.1600
780	186.9133
781	187.8917
782	188.9733
783	188.2667
784	190.7867
785	192.3517
786	194.7567
787	195.7100
788	198.5233
789	199.4433
790	198.3117
791	195.3633
792	192.6267
793	191.4233
794	188.1967
795	187.7800
796	188.5600
797	186.9583
798	186.7200
799	186.6300
800	186.3633
801	186.8500
802	187.8950
803	185.8700
804	189.2283
805	189.9933
806	188.5650
807	187.5483
808	186.1333
809	186.6783
810	183.6383
811	184.2650
812	182.7500
813	182.1567
814	182.4583
815	182.0533
816	181.2117
817	183.9850
818	185.4900
819	183.8367
820	184.8083
821	185.3067
822	183.2667
823	183.5033
824	183.7400
825	184.8233
826	185.2283
827	182.6600
828	182.6033
829	182.3800
830	178.2750
831	179.5517
832	179.9283
833	181.0817
834	180.9967
835	180.7600
836	181.6483
837	180.6417
838	181.5083
839	183.3967
840	184.0767
841	185.6333
842	181.9333
843	179.8900
844	179.3550
845	178.2900
846	178.2333
847	177.4783
848	177.5650
849	176.3267
850	176.4517
851	174.1617
852	174.2350
853	174.9067
854	172.1617
855	175.2167
856	174.0800
857	176.0567
858	176.6817
859	179.5917
860	177.7017
861	179.6500
862	180.1367
863	177.7467
864	178.2800
865	178.3100
866	177.1817
867	177.1400
868	176.2017
869	176.7800
870	176.4100
871	175.1183
872	175.2150
873	175.2033
874	173.2100
875	172.1783
876	173.0567
877	172.2400
878	172.4750
879	172.1783
880	172.7467
881	174.6417
882	175.9517
883	176.4650
884	178.2500
885	179.7483
886	178.5300
887	177.6800
888	176.1183
889	176.3700
890	175.9967
891	176.0983
892	175.7900
893	174.4217
894	174.3367
895	173.9000
896	176.3033
897	174.2017
898	172.7150
899	172.5917
900	173.1633
901	171.4133
902	171.0283
903	169.9017
904	172.0250
905	169.6300
906	171.5767
907	171.2183
908	172.6717
909	173.0383
910	173.8000
911	171.8417
912	174.8050
913	174.8967
914	173.2133
915	172.7083
916	172.7367
917	172.1683
918	172.3850
919	172.2233
920	169.6933
921	169.2717
922	168.3567
923	167.2883
924	167.0350
925	167.3367
926	166.6233
927	169.3567
928	168.5200
929	170.0450
930	170.6500
931	170.4817
932	170.6850
933	171.6950
934	171.8483
935	172.0717
936	172.5350
937	172.2333
938	173.9017
939	170.1650
940	168.4867
941	168.7850
942	167.8783
943	166.7933
944	168.0517
945	167.9833
946	167.9783
947	168.9817
948	169.9150
949	170.6550
950	171.8333
951	170.0983
952	169.3350
953	168.3667
954	166.2000
955	164.4267
956	164.7767
957	165.1800
958	164.1800
959	164.5450
960	166.1383
961	167.2867
962	167.9733
963	169.0717
964	170.3567
965	169.9483
966	170.7833
967	169.9650
968	169.3717
969	168.4983
970	166.1283
971	165.4267
972	164.5883
973	164.2233
974	165.3800
975	164.1167
976	163.9433
977	162.8983
978	163.3817
979	164.2150
980	163.8150
981	162.3067
982	163.2417
983	164.9617
984	166.1083
985	168.0817
986	168.8767
987	170.6017
988	169.3850
989	170.8017
990	168.5367
991	168.9817
992	166.8383
993	167.0667
994	166.4850
995	165.5983
996	163.6133
997	163.3183
998	163.5633
999	162.6150
1000	160.1033
1001	162.7833
1002	162.7767
1003	164.7733
1004	163.5867
1005	163.9733
1006	163.7117
1007	162.5333
1008	161.7183
1009	163.7050
1010	163.4683
1011	163.9750
1012	165.8783
1013	168.1417
1014	168.7750
1015	168.6767
1016	171.1800
1017	168.9350
1018	164.3033
1019	162.3850
1020	160.9150
1021	160.5850
1022	159.6583
1023	158.4650
1024	159.5000
1025	159.2883
1026	158.2183
1027	158.7683
1028	158.5983
1029	158.5517
1030	159.5783
1031	158.2650
1032	158.9967
1033	159.0750
1034	159.8017
1035	159.8783
1036	159.8417
1037	159.7417
1038	160.6150
1039	160.5250
1040	162.6383
1041	162.7133
1042	161.3283
1043	159.2683
1044	155.9733
1045	154.7417
1046	152.3083
1047	151.7667
1048	149.9000
1049	150.0300
1050	149.5783
1051	151.2550
1052	150.9100
1053	152.5183
1054	155.1767
1055	155.5150
1056	155.3867
1057	154.6483
1058	153.2333
1059	152.2683
1060	152.6217
1061	151.5400
1062	148.9600
1063	148.4383
1064	147.2650
1065	146.8633
1066	145.3400
1067	145.7617
1068	147.9883
1069	147.7000
1070	148.8483
1071	150.8183
1072	151.5850
1073	155.0367
1074	154.3600
1075	153.2233
1076	153.3717
1077	152.4250
1078	152.4183
1079	151.1817
1080	151.3650
1081	151.5217
1082	153.3300
1083	152.9700
1084	154.1400
1085	155.8400
1086	156.6500
1087	155.4417
1088	157.3383
1089	153.2167
1090	155.1367
1091	154.0867
1092	154.8617
1093	156.3000
1094	157.7283
1095	158.3317
1096	158.8350
1097	159.4150
1098	160.7550
1099	159.8917
1100	158.9100
1101	158.3750
1102	156.6233
1103	156.6233
1104	154.4400
1105	152.4533
1106	151.0833
1107	151.1683
1108	151.6500
1109	152.4500
1110	154.4567
1111	155.8000
1112	155.7200
1113	157.0283
1114	158.1100
1115	157.6467
1116	158.2733
1117	156.4300
1118	157.8650
1119	156.4383
1120	156.1767
1121	156.5433
1122	154.9917
1123	154.7567
1124	154.3100
1125	153.4450
1126	151.9717
1127	152.4917
1128	153.2133
1129	153.1167
1130	153.0883
1131	153.4517
1132	153.9250
1133	153.7533
1134	154.0750
1135	153.7717
1136	154.8733
1137	154.5767
1138	155.5250
1139	156.2333
1140	154.4517
1141	155.6667
1142	154.2633
1143	154.3817
1144	154.6267
1145	155.0367
1146	155.3133
1147	155.4250
1148	154.0117
1149	150.8783
1150	150.7767
1151	149.1017
1152	149.3250
1153	149.4233
1154	148.3033
1155	150.0433
1156	149.3250
1157	149.6917
1158	150.4183
1159	150.2767
1160	151.4833
1161	151.0250
1162	151.1483
1163	150.8300
1164	151.1433
1165	151.0217
1166	152.5533
1167	153.1950
1168	153.1683
1169	152.6083
1170	152.6283
1171	150.5717
1172	149.8283
1173	149.9750
1174	147.9583
1175	148.4583
1176	147.4300
1177	147.2117
1178	145.1250
1179	144.8617
1180	144.3167
1181	144.4400
1182	145.3833
1183	144.8000
1184	144.2000
1185	145.4450
1186	145.9217
1187	145.6233
1188	147.0933
1189	147.9883
1190	151.5033
1191	150.5867
1192	151.3800
1193	151.9367
1194	150.8833
1195	150.5767
1196	149.6133
1197	148.2550
1198	146.0833
1199	145.1750
1200	145.2550
1201	142.8650
1202	143.1900
1203	143.0533
1204	143.6267
1205	144.1283
1206	144.9917
1207	145.9400
1208	145.3383
1209	146.1400
1210	148.8417
1211	148.1300
1212	148.0900
1213	147.1450
1214	147.4550
1215	146.2950
1216	145.8183
1217	144.1483
1218	142.4567
1219	140.5233
1220	138.5533
1221	139.0433
1222	139.0533
1223	139.8767
1224	139.4500
1225	139.7967
1226	141.3267
1227	140.2933
1228	142.5283
1229	143.3700
1230	145.1417
1231	145.1900
1232	145.7650
1233	147.5033
1234	147.1333
1235	147.4500
1236	148.2683
1237	145.6550
1238	144.9717
1239	142.6217
1240	141.6733
1241	141.0283
1242	139.7000
1243	139.7267
1244	139.7417
1245	139.3783
1246	140.9400
1247	142.0150
1248	140.6850
1249	141.4133
1250	142.2633
1251	142.8183
1252	142.6667
1253	144.3017
1254	145.7650
1255	145.4850
1256	147.7050
1257	148.7617
1258	147.8617
1259	146.9550
1260	146.1600
1261	145.9767
1262	143.9250
1263	142.5467
1264	141.1067
1265	140.5933
1266	141.5767
1267	140.9967
1268	141.0733
1269	141.3617
1270	141.9717
1271	142.2200
1272	143.3250
1273	143.8617
1274	142.9867
1275	143.5467
1276	144.7133
1277	145.2300
1278	145.5817
1279	147.3550
1280	146.5183
1281	145.4867
1282	144.3500
1283	143.1483
1284	141.4733
1285	141.3333
1286	141.8733
1287	142.8400
1288	141.3667
1289	142.2250
1290	143.1567
1291	141.7200
1292	140.7917
1293	141.4200
1294	141.0933
1295	140.8867
1296	141.4383
1297	141.4950
1298	140.1833
1299	141.7683
1300	143.2983
1301	143.5700
1302	144.6200
1303	144.4633
1304	144.0017
1305	143.7083
1306	142.7333
1307	142.0533
1308	141.4517
1309	141.8467
1310	141.2283
1311	139.9967
1312	141.0200
1313	140.2517
1314	141.6733
1315	141.9650
1316	142.9167
1317	142.9167
1318	142.6083
1319	142.4150
1320	143.2283
1321	141.4133
1322	140.8967
1323	139.6550
1324	139.7533
1325	139.0683
1326	140.1183
1327	139.5667
1328	139.4500
1329	138.2567
1330	138.1983
1331	140.2467
1332	140.0883
1333	140.9267
1334	141.2183
1335	142.0883
1336	142.6133
1337	143.4133
1338	142.7667
1339	142.1367
1340	141.7000
1341	140.4000
1342	140.6250
1343	139.0117
1344	138.7750
1345	138.3750
1346	137.2383
1347	136.2867
1348	135.2183
1349	136.0417
1350	136.5267
1351	135.6750
1352	136.5450
1353	136.8133
1354	137.9817
1355	138.0183
1356	139.1483
1357	141.3717
1358	141.4633
1359	142.6750
1360	142.2183
1361	142.8500
1362	141.4633
1363	140.5133
1364	138.9900
1365	139.5300
1366	138.4150
1367	136.4183
1368	137.6117
1369	136.7217
1370	136.3250
1371	135.6200
1372	136.0417
1373	136.1533
1374	135.8117
1375	136.0133
1376	136.6150
1377	136.5400
1378	138.0150
1379	137.4683
1380	137.3733
1381	136.9450
1382	137.4117
1383	139.3917
1384	138.9783
1385	139.7967
1386	139.6683
1387	141.2200
1388	141.1083
1389	139.7750
1390	138.3117
1391	138.7100
1392	138.3850
1393	135.9933
1394	135.8633
1395	135.4117
1396	135.6550
1397	135.5533
1398	136.4600
1399	135.8283
1400	136.2100
1401	137.1867
1402	137.1067
1403	138.8617
1404	139.9350
1405	140.0600
1406	140.1150
1407	141.1150
1408	141.2417
1409	140.5300
1410	139.6967
1411	139.8983
1412	138.3583
1413	137.2067
1414	135.6267
1415	134.9700
1416	133.8817
1417	133.6883
1418	134.4850
1419	133.4833
1420	133.8950
1421	133.7650
1422	133.2267
1423	133.5467
1424	133.4433
1425	134.5300
1426	134.8767
1427	136.7033
1428	137.5050
1429	138.7050
1430	139.0117
1431	138.5917
1432	139.2067
1433	138.3883
1434	136.6667
1435	135.3150
1436	136.1500
1437	135.0833
1438	135.4950
1439	134.7617
1440	134.3817
1441	134.0267
1442	133.4733
1443	132.8917
1444	132.9617
1445	133.0333
1446	132.2167
1447	134.2833
1448	134.2100
1449	134.8750
1450	135.7183
1451	136.4750
1452	135.2450
1453	135.3950
1454	137.3633
1455	136.9033
1456	137.2233
1457	138.2917
1458	137.5333
1459	137.0367
1460	135.6583
1461	135.6633
1462	134.2250
1463	133.2333
1464	132.4000
1465	132.4700
1466	132.3583
1467	132.5250
1468	132.8150
1469	133.3117
1470	134.3000
1471	135.1233
1472	135.9817
1473	136.0583
1474	137.9683
1475	137.9567
1476	139.3883
1477	138.1900
1478	137.0500
1479	138.1767
1480	136.5417
1481	135.5867
1482	134.3400
1483	133.6850
1484	132.5433
1485	131.2867
1486	131.9117
1487	132.0050
1488	131.1767
1489	131.5267
1490	131.2733
1491	130.6883
1492	131.6467
1493	132.9183
1494	133.1867
1495	134.0433
1496	135.8650
1497	136.3550
1498	137.0017
1499	138.2967
1500	136.2550
1501	136.0817
1502	135.5000
1503	133.9800
1504	132.2567
1505	132.7050
1506	131.5050
1507	129.7933
1508	131.3000
1509	130.9317
1510	131.5183
1511	131.1083
1512	131.0133
1513	130.5517
1514	130.6883
1515	130.2833
1516	130.6783
1517	131.0367
1518	130.9867
1519	131.7100
1520	133.5017
1521	134.5267
1522	134.9900
1523	135.6850
1524	136.6250
1525	135.8333
1526	134.3767
1527	132.9917
1528	132.5717
1529	130.5983
1530	130.6533
1531	130.7267
1532	129.7517
1533	130.4800
1534	131.6283
1535	130.9700
1536	132.7367
1537	131.9083
1538	132.5383
1539	132.1417
1540	132.8400
1541	132.0500
1542	132.8617
1543	131.1217
1544	132.0350
1545	131.5500
1546	131.9917
1547	132.6400
1548	132.9783
1549	132.4317
1550	132.3483
1551	131.0317
1552	130.1550
1553	130.1100
1554	130.0383
1555	130.3767
1556	131.0550
1557	130.7450
1558	131.3817
1559	131.5767
1560	131.0700
1561	130.3983
1562	131.4967
1563	130.7283
1564	130.0150
1565	131.5617
1566	130.8700
1567	129.4300
1568	128.7517
1569	126.9783
1570	128.5900
1571	127.1867
1572	128.7117
1573	128.7500
1574	128.2300
1575	127.8400
1576	128.6167
1577	129.2717
1578	126.9900
1579	129.6433
1580	129.5717
1581	130.2650
1582	129.6717
1583	130.1617
1584	130.7067
1585	129.7400
1586	128.8833
1587	129.1900
1588	127.6817
1589	127.9000
1590	127.4650
1591	126.3017
1592	126.4067
1593	126.5217
1594	127.3567
1595	127.6767
1596	127.2000
1597	127.3467
1598	127.6567
1599	126.7567
1600	126.6250
1601	125.7767
1602	127.4350
1603	126.5450
1604	126.6017
1605	127.8717
1606	128.4400
1607	128.7700
1608	128.9583
1609	128.3633
1610	126.6867
1611	126.3050
1612	125.2667
1613	124.7950
1614	125.7800
1615	126.1233
1616	126.6933
1617	127.2050
1618	127.0883
1619	129.3700
1620	130.1683
1621	130.0983
1622	130.3550
1623	130.2550
1624	128.6417
1625	127.6483
1626	127.2800
1627	126.0850
1628	125.0283
1629	125.4200
1630	125.3317
1631	124.9800
1632	126.9667
1633	126.5450
1634	127.6500
1635	128.8750
1636	128.6950
1637	130.3533
1638	128.6517
1639	128.5467
1640	128.4683
1641	127.8017
1642	126.4883
1643	127.8883
1644	127.7400
1645	126.9033
1646	127.9033
1647	128.9883
1648	128.7733
1649	129.0117
1650	128.9433
1651	128.9367
1652	128.4517
1653	129.0167
1654	128.8700
1655	130.0433
1656	129.0217
1657	128.9900
1658	128.0233
1659	128.4450
1660	126.6850
1661	127.2550
1662	125.9950
1663	124.9850
1664	124.4217
1665	124.8583
1666	124.2350
1667	123.5900
1668	124.4283
1669	124.5400
1670	126.3533
1671	127.1800
1672	126.8500
1673	127.5917
1674	128.3783
1675	128.3367
1676	128.5533
1677	126.7417
1678	127.6117
1679	125.4533
1680	124.5683
1681	123.6783
1682	123.6983
1683	124.0050
1684	124.3333
1685	123.5083
1686	123.2650
1687	123.9650
1688	124.3317
1689	125.2817
1690	126.3817
1691	125.5333
1692	125.3483
1693	126.6900
1694	126.1817
1695	127.0900
1696	125.7617
1697	126.9283
1698	126.6200
1699	126.6900
1700	124.9567
1701	123.4533
1702	123.7550
1703	123.0900
1704	123.9050
1705	124.3000
1706	124.0767
1707	124.0033
1708	124.4850
1709	125.0400
1710	124.1683
1711	125.5417
1712	125.1300
1713	126.9083
1714	126.5850
1715	128.4033
1716	128.8167
1717	127.4900
1718	127.4133
1719	127.0967
1720	125.5767
1721	123.7783
1722	123.5767
1723	122.4617
1724	122.7550
1725	123.6817
1726	123.6267
1727	122.2967
1728	123.3783
1729	123.6383
1730	123.1500
1731	125.0950
1732	125.1150
1733	124.6367
1734	125.6150
1735	126.5333
1736	127.7050
1737	125.7117
1738	126.2100
1739	124.3817
1740	122.2600
1741	121.5917
1742	122.1983
1743	120.6167
1744	121.2267
1745	122.4150
1746	122.0867
1747	121.9767
1748	122.3433
1749	122.4450
1750	122.6767
1751	124.2033
1752	124.0450
1753	124.4400
1754	125.4633
1755	126.4650
1756	126.8483
1757	125.2333
1758	125.1050
1759	123.9567
1760	123.1417
1761	122.5033
1762	122.2000
1763	121.6883
1764	122.5467
1765	121.7017
1766	121.7050
1767	121.2733
1768	121.7167
1769	122.2867
1770	123.9400
1771	122.9800
1772	122.9983
1773	122.8183
1774	124.2950
1775	125.3100
1776	124.4933
1777	125.8983
1778	125.8350
1779	123.8350
1780	123.7533
1781	123.9667
1782	122.6733
1783	124.0317
1784	122.9617
1785	122.3283
1786	122.0617
1787	122.2267
1788	122.2067
1789	121.1200
1790	121.7400
1791	122.3933
1792	122.6450
1793	122.9300
1794	122.8667
1795	122.3983
1796	122.3467
1797	121.1867
1798	121.3183
1799	121.5400
1800	121.8900
1801	121.7100
1802	121.6100
1803	121.3150
1804	120.9517
1805	120.5850
1806	120.5750
1807	120.5650
1808	121.4833
1809	121.9117
1810	121.2500
1811	122.0933
1812	122.2033
1813	120.2933
1814	119.3017
1815	119.2100
1816	118.3933
1817	118.1933
1818	118.0883
1819	118.2667
1820	118.8483
1821	119.0867
1822	118.5117
1823	118.9550
1824	119.5983
1825	119.3850
1826	120.6267
1827	121.6617
1828	121.1567
1829	121.1683
1830	121.5700
1831	121.2567
1832	120.6233
1833	120.1567
1834	119.0517
1835	119.6950
1836	119.2950
1837	117.9817
1838	117.7750
1839	117.8067
1840	117.2833
1841	116.5617
1842	116.9450
1843	117.1483
1844	117.2217
1845	118.5033
1846	118.5750
1847	119.3450
1848	120.5317
1849	121.0533
1850	121.9833
1851	121.9750
1852	121.4483
1853	119.6050
1854	120.2900
1855	119.3917
1856	118.5017
1857	118.4550
1858	117.8300
1859	117.5267
1860	118.1467
1861	117.6883
1862	117.3000
1863	118.1867
1864	119.4717
1865	119.3367
1866	119.6483
1867	120.6950
1868	120.2417
1869	121.7950
1870	120.3967
1871	120.5583
1872	120.5983
1873	120.1067
1874	120.0550
1875	119.1417
1876	119.2533
1877	118.0517
1878	117.6317
1879	117.1700
1880	116.8683
1881	116.6967
1882	117.5000
1883	118.7883
1884	119.2750
1885	119.1033
1886	119.4433
1887	120.0533
1888	120.2100
1889	119.8467
1890	119.5733
1891	118.5567
1892	117.9267
1893	118.9383
1894	118.6133
1895	116.5717
1896	116.8083
1897	116.6083
1898	116.6317
1899	116.4150
1900	117.6200
1901	117.1667
1902	116.8517
1903	116.9233
1904	118.2883
1905	117.8317
1906	117.6383
1907	116.7300
1908	117.4983
1909	118.0583
1910	117.5233
1911	116.5200
1912	116.7717
1913	117.5933
1914	117.2833
1915	117.8450
1916	118.3917
1917	118.2383
1918	118.9433
1919	118.5767
1920	117.5267
1921	117.1117
1922	117.4883
1923	116.1983
1924	116.0850
1925	116.9950
1926	116.4067
1927	116.6967
1928	116.3317
1929	116.7667
1930	117.1250
1931	115.9617
1932	117.3433
1933	116.2083
1934	116.1067
1935	116.3017
1936	115.3650
1937	115.7700
1938	116.4500
1939	117.0933
1940	116.0300
1941	116.2933
1942	116.3317
1943	115.8700
1944	115.5467
1945	116.4467
1946	115.6767
1947	116.1733
1948	115.7483
1949	115.7500
1950	116.5117
1951	116.5133
1952	116.2283
1953	115.9767
1954	116.2867
1955	116.3483
1956	115.8783
1957	115.9667
1958	115.1400
1959	115.3600
1960	116.2167
1961	115.8550
1962	115.9767
1963	116.3667
1964	115.3883
1965	115.1733
1966	115.9533
1967	115.8733
1968	116.9550
1969	116.5817
1970	116.6533
1971	115.6550
1972	116.4767
1973	116.8267
1974	116.9617
1975	117.0300
1976	116.5400
1977	116.6433
1978	115.1333
1979	116.4200
1980	114.8600
1981	114.1950
1982	114.6033
1983	114.8750
1984	114.6133
1985	114.8500
1986	114.8367
1987	115.0350
1988	115.5133
1989	115.8417
1990	116.3000
1991	116.7200
1992	116.3683
1993	116.1067
1994	116.1533
1995	116.2500
1996	115.8517
1997	115.3600
1998	115.2817
1999	115.4583
[truncated: 28 more rows]
