# Supplementary material for: Bicoid gradient formation mechanism and dynamics revealed by protein lifetime analysis
Source: Mol Syst Biol. 2018 Sep 4;14(9):e8355. doi: 10.15252/msb.20188355 (PMC6121778; doi:10.15252/msb.20188355)
Supplement: Supplementary file 8 — Source Data for Figure 6 [file MSB-14-e8355-s007.zip › figure6-data_wo-images/quantification/Values_emb01_g_t12.txt]

0	88.0367
1	103.7267
2	106.6050
3	107.5550
4	109.4417
5	109.7517
6	110.5267
7	114.4600
8	116.2250
9	120.0683
10	120.0933
11	122.0500
12	127.2433
13	127.7517
14	133.1767
15	134.9483
16	140.4167
17	141.7533
18	145.3617
19	149.6750
20	154.0283
21	157.4117
22	165.1300
23	159.4983
24	167.3933
25	169.0283
26	169.5750
27	172.7767
28	173.1267
29	176.3150
30	180.8950
31	183.1683
32	188.5983
33	195.9383
34	197.7367
35	197.9500
36	202.5433
37	204.4133
38	208.2217
39	215.1600
40	224.5867
41	222.3233
42	230.5050
43	243.3700
44	242.5933
45	255.4367
46	262.0533
47	262.4500
48	268.1600
49	272.9033
50	276.8283
51	280.1950
52	287.5267
53	280.7867
54	291.8550
55	295.3800
56	310.5933
57	311.2367
58	322.2967
59	323.5967
60	335.0350
61	346.1050
62	355.7650
63	362.1117
64	363.3917
65	355.3750
66	361.1050
67	367.2250
68	373.4567
69	378.4867
70	387.4450
71	376.6533
72	383.7583
73	388.0917
74	397.0733
75	404.3217
76	411.4983
77	401.5533
78	400.4367
79	400.7700
80	404.5417
81	399.7217
82	403.5850
83	401.5367
84	392.1500
85	389.9867
86	389.8683
87	386.7333
88	390.0017
89	377.3417
90	377.6217
91	379.0933
92	381.7883
93	392.3867
94	391.0567
95	386.3100
96	393.1283
97	391.8650
98	395.9817
99	397.9550
100	399.5917
101	397.3717
102	401.7600
103	406.8467
104	406.7250
105	410.3950
106	414.4900
107	405.1883
108	405.7517
109	406.1733
110	406.3850
111	409.3717
112	408.6550
113	388.9650
114	395.4667
115	395.8050
116	397.8283
117	394.5483
118	394.1717
119	390.6950
120	395.8433
121	395.0550
122	397.2850
123	398.7317
124	398.0517
125	399.6167
126	399.7100
127	399.0233
128	395.2133
129	390.9800
130	390.0150
131	384.2700
132	384.4767
133	383.8367
134	381.0117
135	389.1283
136	383.7300
137	384.4283
138	388.4600
139	395.8917
140	389.1450
141	392.3617
142	390.9733
143	385.8183
144	382.1733
145	381.5117
146	373.1667
147	373.7733
148	374.8383
149	373.7133
150	374.1450
151	368.5783
152	368.6000
153	374.6350
154	374.1967
155	375.4317
156	383.5650
157	382.7867
158	381.6733
159	384.1517
160	389.0800
161	392.4783
162	392.1300
163	392.7250
164	389.0800
165	391.3967
166	384.9883
167	379.0983
168	379.3467
169	377.0967
170	379.7033
171	380.9500
172	373.8900
173	375.1150
174	373.5700
175	369.4900
176	373.6000
177	373.5667
178	378.0250
179	377.7517
180	381.9783
181	378.8633
182	382.7900
183	386.4400
184	389.0267
185	391.5667
186	385.8883
187	385.4067
188	378.9033
189	373.2183
190	370.7683
191	365.8867
192	368.0167
193	367.8750
194	367.4500
195	366.9733
196	368.4150
197	372.8583
198	369.7817
199	368.6950
200	373.0033
201	370.7367
202	373.6567
203	375.8083
204	372.5750
205	372.3683
206	374.9067
207	376.2100
208	370.7767
209	367.8233
210	363.0033
211	360.3233
212	361.9000
213	358.2350
214	359.8867
215	364.3967
216	364.8217
217	363.8583
218	363.5917
219	357.5517
220	355.5700
221	355.3300
222	351.6550
223	352.5700
224	354.7983
225	356.4150
226	358.9650
227	363.6683
228	369.5033
229	372.3233
230	365.3617
231	363.2183
232	356.9083
233	349.5100
234	345.5883
235	337.9417
236	338.9417
237	337.1850
238	341.1650
239	345.0317
240	350.7617
241	354.4483
242	352.5700
243	350.5400
244	347.3200
245	342.0883
246	340.3350
247	336.8967
248	333.2417
249	336.8400
250	333.8167
251	333.7467
252	331.0783
253	332.8450
254	332.7367
255	328.5467
256	331.6483
257	327.2150
258	328.8500
259	330.4500
260	332.2117
261	335.5917
262	333.8100
263	332.9683
264	333.0817
265	332.0967
266	332.7283
267	330.7733
268	331.5767
269	330.8217
270	325.2650
271	323.6933
272	325.2883
273	323.6300
274	322.6367
275	320.1617
276	320.8250
277	319.4083
278	325.7633
279	322.9783
280	321.4600
281	316.0133
282	317.3217
283	317.5350
284	316.9917
285	318.9467
286	314.8267
287	312.4000
288	309.1267
289	309.4700
290	310.5833
291	315.2467
292	318.6317
293	319.1883
294	317.7350
295	315.4333
296	312.1683
297	308.8783
298	307.6383
299	303.8100
300	303.0750
301	304.2967
302	304.3150
303	304.5317
304	304.8083
305	304.0250
306	301.2950
307	305.3433
308	305.0017
309	305.0017
310	310.6617
311	313.3500
312	313.8867
313	313.9750
314	315.5733
315	318.8933
316	318.9083
317	315.7283
318	314.4950
319	311.7017
320	311.2117
321	308.6067
322	304.8483
323	302.8900
324	302.8183
325	304.1617
326	308.9633
327	309.2783
328	304.9383
329	304.6283
330	302.6200
331	299.6417
332	297.1533
333	295.0233
334	294.0933
335	296.2850
336	298.1383
337	299.7467
338	300.1800
339	300.7583
340	300.0383
341	299.2433
342	296.6467
343	294.7200
344	296.0050
345	296.8483
346	299.6733
347	294.8267
348	295.5367
349	293.3900
350	292.6567
351	292.9417
352	295.7917
353	295.8433
354	300.9917
355	301.4767
356	301.5783
357	298.2050
358	296.9250
359	295.1683
360	297.2983
361	295.9150
362	294.3600
363	294.2783
364	291.2550
365	290.3450
366	289.1700
367	282.2917
368	280.8533
369	282.0317
370	281.6517
371	281.4300
372	282.7217
373	281.3033
374	281.0967
375	282.2050
376	284.3600
377	284.6217
378	285.3367
379	287.9167
380	290.8833
381	292.3567
382	290.2417
383	289.0283
384	285.4500
385	286.1233
386	285.4417
387	282.1267
388	285.6850
389	285.0083
390	284.5717
391	281.0083
392	279.0817
393	277.8350
394	273.7950
395	271.7250
396	274.2200
397	271.5800
398	270.2483
399	270.8850
400	267.5100
401	265.2017
402	262.3850
403	263.3583
404	263.7733
405	262.2850
406	265.3150
407	263.9133
408	264.9250
409	268.7100
410	267.5267
411	270.6100
412	268.0750
413	268.3950
414	273.0050
415	272.5000
416	276.3550
417	275.8283
418	274.5650
419	272.3783
420	266.5583
421	265.6683
422	265.9033
423	263.8117
424	262.6067
425	259.5167
426	257.0917
427	253.2817
428	253.0250
429	253.8083
430	252.9350
431	257.7150
432	256.9283
433	256.8233
434	261.1933
435	259.8067
436	260.1483
437	260.6767
438	254.4633
439	254.7667
440	251.8583
441	250.6767
442	250.2283
443	247.1583
444	248.0567
445	249.1417
446	252.0517
447	257.0867
448	260.5150
449	261.7133
450	261.8317
451	262.3783
452	261.0883
453	263.7200
454	264.5817
455	258.4217
456	259.5683
457	259.5650
458	258.9100
459	260.9267
460	262.0617
461	263.8800
462	261.9733
463	260.5967
464	262.1567
465	255.7667
466	253.9983
467	252.8267
468	252.1850
469	249.6150
470	247.5383
471	244.8733
472	246.6500
473	243.4000
474	243.9400
475	244.6217
476	249.6700
477	249.3850
478	253.7317
479	249.5583
480	251.4917
481	245.3533
482	245.6600
483	243.5967
484	242.8683
485	242.5850
486	242.8333
487	242.7667
488	239.1883
489	238.0700
490	236.6017
491	235.9567
492	237.6233
493	236.0350
494	233.6667
495	234.2433
496	233.4983
497	233.6600
498	234.6033
499	235.6300
500	239.9967
501	241.9417
502	243.9450
503	245.6950
504	251.6300
505	248.1983
506	245.6883
507	242.8183
508	237.3117
509	235.9817
510	234.1867
511	232.7350
512	231.1800
513	229.8583
514	230.4450
515	233.2717
516	233.7900
517	235.0483
518	237.5133
519	239.8233
520	239.7217
521	239.1583
522	238.1283
523	241.0117
524	239.5017
525	238.7450
526	239.5883
527	231.0567
528	232.4933
529	229.7167
530	230.0283
531	227.4450
532	228.0417
533	226.0900
534	225.0467
535	226.8100
536	226.8950
537	228.9117
538	228.6433
539	231.9533
540	233.0633
541	233.0717
542	235.8117
543	236.6000
544	237.7367
545	239.6050
546	238.6433
547	238.8850
548	236.8100
549	234.8200
550	233.9850
551	228.4200
552	230.5133
553	229.3350
554	230.9300
555	230.3833
556	231.0417
557	231.8567
558	230.9600
559	232.9400
560	230.1633
561	231.4550
562	231.3717
563	223.3850
564	224.1117
565	224.1950
566	223.0800
567	222.8417
568	222.3467
569	221.0817
570	221.3650
571	221.8000
572	224.5867
573	222.8633
574	225.2800
575	221.7717
576	220.1750
577	219.2650
578	219.1150
579	218.8000
580	220.6567
581	221.7483
582	222.8767
583	224.3483
584	225.4133
585	225.8350
586	226.3000
587	226.2667
588	227.0733
589	227.0450
590	223.4833
591	224.8067
592	223.9533
593	224.5250
594	222.2517
595	218.9917
596	217.7300
597	218.4483
598	220.6050
599	221.9083
600	222.6417
601	224.1300
602	224.7433
603	225.1517
604	227.0583
605	227.4750
606	223.6717
607	224.0483
608	223.5250
609	220.8583
610	219.8867
611	215.7817
612	215.7983
613	215.4433
614	215.1883
615	216.2717
616	219.4783
617	221.1650
618	222.2550
619	221.1683
620	223.5000
621	222.0800
622	223.3000
623	219.6017
624	220.1717
625	221.2583
626	221.4783
627	220.0767
628	219.2917
629	219.1017
630	217.8650
631	214.8850
632	215.1650
633	216.5183
634	218.9717
635	217.5700
636	219.3317
637	218.2383
638	219.5800
639	216.5050
640	217.4750
641	216.8400
642	213.5717
643	213.9983
644	212.3267
645	212.7033
646	211.0700
647	209.9117
648	209.3100
649	209.9967
650	209.5233
651	211.0033
652	210.9533
653	212.7117
654	212.3100
655	213.1100
656	214.6967
657	214.6967
658	212.6117
659	212.4233
660	210.8950
661	210.9833
662	210.1467
663	208.3433
664	209.0383
665	209.9883
666	206.7533
667	204.6867
668	205.8767
669	206.1283
670	205.1317
671	206.7600
672	207.4067
673	207.2600
674	209.0883
675	210.6533
676	209.6733
677	210.3733
678	210.3483
679	210.2650
680	210.0833
681	211.2933
682	207.8433
683	208.4917
684	209.8500
685	208.9400
686	208.1450
687	207.1300
688	208.2617
689	205.6833
690	205.2633
691	203.1717
692	202.5433
693	203.3383
694	206.3867
695	203.8700
696	204.4483
697	203.8017
698	203.2033
699	204.2100
700	203.4417
701	203.0250
702	203.0750
703	202.1100
704	202.5867
705	202.7650
706	204.3683
707	205.6117
708	205.1650
709	206.9767
710	206.8383
711	205.5083
712	207.3767
713	209.4983
714	207.3867
715	205.8417
716	206.1850
717	203.1750
718	200.7633
719	199.0767
720	199.2450
721	198.3583
722	200.0217
723	200.7483
724	202.1683
725	203.9183
726	204.3317
727	206.5950
728	206.5567
729	207.3083
730	204.7167
731	203.5867
732	204.0867
733	203.1383
734	200.8133
735	199.6800
736	197.6367
737	196.2133
738	193.5650
739	194.9850
740	195.4233
741	197.4017
742	201.7633
743	206.2683
744	207.6933
745	209.9617
746	210.9233
747	209.9983
748	209.6900
749	206.7967
750	206.3683
751	201.5100
752	200.1917
753	197.8433
754	195.2733
755	194.2383
756	195.6750
757	194.5750
758	194.8733
759	194.5333
760	194.2600
761	192.7200
762	190.6317
763	193.2700
764	192.7983
765	196.7300
766	196.7550
767	199.4267
768	200.6100
769	201.8183
770	205.4083
771	204.5417
772	204.7800
773	200.4933
774	197.8917
775	196.1317
776	192.5900
777	188.9917
778	188.1217
779	186.8517
780	186.7450
781	187.7333
782	188.0517
783	187.0350
784	188.6567
785	189.2650
786	187.2467
787	189.6350
788	189.4367
789	192.2533
790	192.7217
791	195.8717
792	196.9850
793	196.7267
794	196.6567
795	193.7767
796	190.6600
797	190.8533
798	186.6767
799	187.6917
800	185.2783
801	185.8083
802	187.2500
803	185.2150
804	184.8150
805	182.6250
806	183.5417
807	181.5117
808	180.8517
809	181.1100
810	182.7667
811	182.6117
812	184.4850
813	183.1617
814	184.6950
815	184.1133
816	185.2450
817	184.0283
818	183.8833
819	182.2333
820	182.9683
821	182.7250
822	183.3883
823	183.6583
824	183.5850
825	180.0167
826	182.1533
827	182.2667
828	182.9183
829	183.4383
830	182.7967
831	184.2983
832	183.6450
833	183.3400
834	182.1617
835	179.0817
836	180.1217
837	179.6567
838	181.3883
839	179.8067
840	181.6483
841	182.5200
842	182.4817
843	181.8283
844	180.5783
845	180.3750
846	179.6400
847	177.8633
848	176.4283
849	177.7367
850	177.2650
851	178.5100
852	178.6167
853	179.2183
854	179.3833
855	178.0050
856	177.1800
857	177.2150
858	175.3917
859	177.5950
860	178.1183
861	179.5700
862	179.6133
863	179.6483
864	178.9300
865	179.4250
866	179.4667
867	178.1117
868	178.5533
869	176.8083
870	176.8933
871	176.9767
872	177.1183
873	177.2400
874	177.2350
875	177.6167
876	176.7367
877	173.0900
878	174.7683
879	174.3700
880	172.8533
881	173.2400
882	173.9700
883	174.4983
884	174.6533
885	175.2983
886	176.5517
887	179.3000
888	179.5367
889	178.2250
890	178.5950
891	175.5000
892	177.8817
893	176.1983
894	175.1067
895	174.6383
896	173.6817
897	173.7650
898	174.5167
899	175.5750
900	174.3483
901	174.6650
902	173.6200
903	173.3767
904	172.9183
905	173.3767
906	172.4117
907	173.5783
908	174.1217
909	174.9083
910	174.2050
911	172.7450
912	172.4400
913	173.5950
914	173.4650
915	172.5733
916	175.4683
917	175.5583
918	176.0183
919	177.1367
920	175.6400
921	175.5100
922	174.8483
923	173.0333
924	172.6000
925	171.1483
926	169.2150
927	170.6317
928	169.6483
929	169.2083
930	170.4233
931	170.1783
932	168.3150
933	170.4933
934	174.3217
935	172.7433
936	172.7817
937	173.5033
938	174.2233
939	174.2617
940	174.4700
941	176.3400
942	176.6050
943	174.2567
944	172.6617
945	171.4150
946	170.1083
947	170.2600
948	168.1350
949	169.0167
950	168.2050
951	169.9683
952	171.9667
953	171.4767
954	172.0000
955	172.6017
956	170.4283
957	169.4267
958	167.6200
959	167.0750
960	165.4633
961	165.3500
962	163.5567
963	162.0633
964	163.4100
965	163.9200
966	165.6783
967	169.1617
968	169.6217
969	170.0267
970	171.3100
971	170.7700
972	170.8233
973	169.4450
974	167.6533
975	168.1967
976	167.2133
977	166.5933
978	166.5750
979	164.7833
980	163.9750
981	161.7283
982	161.8283
983	161.4867
984	162.3983
985	163.5167
986	161.6300
987	161.9150
988	163.4817
989	163.9667
990	165.0433
991	165.9833
992	166.7300
993	168.3067
994	169.5867
995	169.0833
996	169.0200
997	168.0433
998	167.7633
999	167.4300
1000	166.5200
1001	167.3067
1002	166.8667
1003	166.1100
1004	164.2483
1005	164.8917
1006	164.8267
1007	164.1900
1008	164.4850
1009	164.9550
1010	164.1783
1011	163.7117
1012	163.5500
1013	163.1050
1014	163.5117
1015	165.6467
1016	169.2633
1017	170.0783
1018	171.4583
1019	170.8883
1020	169.9250
1021	168.5067
1022	167.4833
1023	164.8433
1024	163.8767
1025	161.2917
1026	161.2417
1027	160.2183
1028	159.0400
1029	158.3983
1030	159.6600
1031	160.8433
1032	161.2533
1033	161.4667
1034	162.4317
1035	160.8033
1036	160.2683
1037	159.9833
1038	160.2217
1039	160.1317
1040	160.6183
1041	159.2767
1042	159.8600
1043	160.1917
1044	160.6450
1045	161.1633
1046	160.9333
1047	161.0267
1048	159.7750
1049	155.2333
1050	154.3283
1051	152.2183
1052	150.2867
1053	150.0417
1054	149.6850
1055	150.6517
1056	150.9567
1057	153.1883
1058	152.9000
1059	153.0133
1060	153.9050
1061	152.8850
1062	154.1467
1063	154.0750
1064	154.0033
1065	153.9533
1066	152.6650
1067	151.7650
1068	149.0300
1069	148.4933
1070	147.3983
1071	148.0700
1072	147.3400
1073	148.8567
1074	148.7417
1075	151.2917
1076	153.7700
1077	154.8250
1078	154.9983
1079	155.2050
1080	156.2767
1081	157.8450
1082	155.6200
1083	154.9867
1084	154.5233
1085	153.6883
1086	153.4000
1087	154.1300
1088	153.8883
1089	154.4467
1090	155.0333
1091	154.4617
1092	153.6783
1093	152.3300
1094	152.5300
1095	152.6667
1096	152.5833
1097	153.6233
1098	155.2483
1099	155.9817
1100	156.6583
1101	156.2483
1102	156.7433
1103	158.3750
1104	158.4233
1105	156.2700
1106	155.8817
1107	155.5000
1108	154.0467
1109	154.9633
1110	153.4250
1111	153.4300
1112	154.1617
1113	154.4933
1114	154.5050
1115	156.3317
1116	155.9000
1117	157.5050
1118	155.9533
1119	156.5567
1120	157.4650
1121	157.4550
1122	158.5850
1123	156.2667
1124	155.4367
1125	156.2883
1126	155.4700
1127	153.4217
1128	154.5067
1129	152.9350
1130	151.6450
1131	148.7467
1132	149.6333
1133	150.2650
1134	150.3117
1135	151.2883
1136	151.9450
1137	153.3967
1138	152.7333
1139	152.6733
1140	152.7833
1141	150.7833
1142	152.3817
1143	151.6967
1144	151.9417
1145	152.5633
1146	153.4533
1147	154.5100
1148	154.1550
1149	154.8450
1150	155.1433
1151	154.7883
1152	153.4600
1153	151.1133
1154	149.0033
1155	148.9417
1156	147.0950
1157	148.4333
1158	147.3167
1159	147.3567
1160	148.3033
1161	148.6350
1162	149.2300
1163	148.6433
1164	149.4250
1165	149.3433
1166	148.6817
1167	147.6650
1168	146.8850
1169	147.3883
1170	147.5867
1171	147.4617
1172	149.3700
1173	149.8833
1174	150.1967
1175	150.5617
1176	150.2300
1177	150.6017
1178	149.5883
1179	146.9583
1180	146.8033
1181	146.7267
1182	144.3917
1183	144.4083
1184	143.3417
1185	143.5633
1186	142.5133
1187	142.7833
1188	142.6867
1189	142.8400
1190	142.5483
1191	141.9650
1192	142.6400
1193	143.6033
1194	144.9350
1195	145.8533
1196	147.1633
1197	146.8283
1198	149.0583
1199	149.3183
1200	148.7900
1201	146.9400
1202	145.3633
1203	145.6467
1204	143.2733
1205	141.3200
1206	141.2617
1207	140.6483
1208	141.8283
1209	140.5617
1210	139.3350
1211	141.1783
1212	140.9017
1213	140.8967
1214	140.8200
1215	140.8300
1216	141.0100
1217	142.3950
1218	142.4750
1219	142.2567
1220	142.2617
1221	141.2617
1222	140.2900
1223	139.4250
1224	135.9350
1225	137.5633
1226	135.7133
1227	135.9783
1228	136.6067
1229	136.8300
1230	137.5417
1231	138.7333
1232	139.5400
1233	140.8267
1234	141.8033
1235	142.4617
1236	143.6133
1237	144.7750
1238	144.7433
1239	146.3250
1240	145.2550
1241	145.8467
1242	143.9283
1243	141.5967
1244	140.3900
1245	138.6100
1246	138.0517
1247	139.3767
1248	138.3700
1249	139.0400
1250	138.4850
1251	137.8533
1252	139.5367
1253	140.0750
1254	140.6200
1255	138.8600
1256	141.3083
1257	142.0100
1258	142.9017
1259	142.5967
1260	143.4517
1261	144.2983
1262	144.4183
1263	144.2017
1264	143.2200
1265	143.1167
1266	141.6100
1267	142.2583
1268	141.5200
1269	140.3583
1270	139.5133
1271	139.5600
1272	140.0300
1273	138.9850
1274	137.4300
1275	138.5233
1276	138.1667
1277	138.9450
1278	138.8683
1279	139.8867
1280	141.2533
1281	142.5233
1282	142.7433
1283	145.8383
1284	145.3900
1285	145.3667
1286	144.4250
1287	143.9033
1288	142.4417
1289	141.0067
1290	141.5800
1291	141.4017
1292	141.8133
1293	141.3067
1294	140.7100
1295	140.2033
1296	140.7000
1297	139.6100
1298	138.1767
1299	138.8950
1300	138.2733
1301	139.8283
1302	138.6267
1303	140.2517
1304	141.1467
1305	142.8133
1306	142.5383
1307	143.1717
1308	143.3367
1309	142.8700
1310	141.1783
1311	139.8417
1312	138.1900
1313	137.8283
1314	137.8967
1315	137.5367
1316	137.8533
1317	139.2100
1318	140.4267
1319	141.3433
1320	142.5150
1321	142.3100
1322	141.0600
1323	140.0433
1324	140.6200
1325	139.3183
1326	138.4783
1327	138.0617
1328	139.1267
1329	138.8250
1330	139.3583
1331	138.6167
1332	139.3583
1333	138.7950
1334	138.4067
1335	138.2817
1336	137.6833
1337	138.8750
1338	140.2017
1339	140.3633
1340	141.9183
1341	142.6183
1342	143.0450
1343	144.6183
1344	144.6100
1345	143.6000
1346	143.7117
1347	142.4367
1348	141.3233
1349	141.1600
1350	139.4000
1351	139.4900
1352	138.0117
1353	137.3100
1354	137.1950
1355	137.1283
1356	135.2883
1357	134.6617
1358	135.2883
1359	135.2833
1360	134.8683
1361	137.2000
1362	138.4900
1363	139.9917
1364	141.5283
1365	141.1183
1366	142.6633
1367	141.2933
1368	139.8033
1369	139.7833
1370	138.5183
1371	138.3117
1372	137.2333
1373	135.2600
1374	135.9633
1375	136.3250
1376	134.8833
1377	135.5433
1378	135.8117
1379	135.3000
1380	137.2483
1381	135.7017
1382	136.3200
1383	135.8433
1384	137.0267
1385	137.5967
1386	137.7883
1387	137.8367
1388	139.4017
1389	140.3933
1390	139.3783
1391	138.5683
1392	139.7017
1393	139.1483
1394	139.4083
1395	138.6350
1396	137.9400
1397	137.2583
1398	136.7667
1399	136.2017
1400	136.6467
1401	137.0533
1402	135.7333
1403	136.2250
1404	136.0050
1405	136.7800
1406	137.6800
1407	138.9200
1408	138.2950
1409	139.7517
1410	139.1917
1411	139.3100
1412	140.5517
1413	139.6933
1414	139.2917
1415	139.6517
1416	138.2567
1417	137.6733
1418	136.7500
1419	135.7917
1420	135.6950
1421	135.2417
1422	135.2600
1423	134.9650
1424	134.8783
1425	133.3133
1426	133.9633
1427	134.8017
1428	134.2617
1429	135.6300
1430	135.1467
1431	136.7867
1432	137.2667
1433	136.9150
1434	136.5583
1435	137.5700
1436	138.9333
1437	137.4550
1438	138.4600
1439	137.1217
1440	137.1767
1441	136.6833
1442	137.6383
1443	135.7917
1444	134.8600
1445	137.1717
1446	136.5000
1447	136.6567
1448	135.3717
1449	134.2267
1450	134.4550
1451	133.7333
1452	134.2417
1453	134.5683
1454	135.9800
1455	135.6167
1456	136.4483
1457	138.6500
1458	137.7400
1459	136.9550
1460	136.2417
1461	136.6167
1462	135.8417
1463	136.4250
1464	135.8600
1465	136.1400
1466	135.2883
1467	135.7150
1468	135.8817
1469	135.3817
1470	134.4500
1471	133.8050
1472	134.5850
1473	133.6433
1474	133.7067
1475	135.9800
1476	136.3600
1477	136.9633
1478	136.1750
1479	137.3033
1480	138.5583
1481	139.0083
1482	137.7333
1483	136.7533
1484	136.5533
1485	136.8750
1486	135.5950
1487	135.0950
1488	133.9867
1489	133.6650
1490	133.2633
1491	131.0250
1492	132.2700
1493	131.1983
1494	131.3550
1495	131.7183
1496	132.2700
1497	131.4117
1498	133.6967
1499	133.4167
1500	134.5850
1501	135.6700
1502	136.6483
1503	137.3433
1504	136.6667
1505	137.9117
1506	137.6633
1507	136.2800
1508	135.5783
1509	133.5767
1510	133.3583
1511	134.0467
1512	133.3317
1513	133.4067
1514	132.4300
1515	131.3017
1516	131.2283
1517	130.3900
1518	130.8717
1519	130.1350
1520	130.8683
1521	131.5233
1522	133.1383
1523	134.2350
1524	133.6950
1525	134.3150
1526	134.5783
1527	134.0850
1528	135.0900
1529	134.6567
1530	135.9300
1531	135.4400
1532	135.1767
1533	134.5100
1534	133.8350
1535	132.1317
1536	131.7617
1537	130.2617
1538	131.8283
1539	129.9100
1540	129.9467
1541	130.2733
1542	129.8950
1543	130.7533
1544	132.2583
1545	132.7233
1546	134.4800
1547	133.2850
1548	133.4617
1549	132.3733
1550	133.0867
1551	132.8333
1552	132.7017
1553	131.7200
1554	131.9283
1555	132.5983
1556	131.1367
1557	131.2583
1558	130.2567
1559	130.8750
1560	131.2617
1561	130.4800
1562	131.9083
1563	132.0550
1564	132.7050
1565	132.1700
1566	131.4417
1567	131.0483
1568	131.9900
1569	132.7200
1570	132.2783
1571	132.7883
1572	131.5017
1573	131.8683
1574	129.9150
1575	129.3017
1576	129.0500
1577	128.0667
1578	127.0333
1579	128.1667
1580	128.0333
1581	129.2267
1582	129.3600
1583	129.4683
1584	130.0083
1585	129.5783
1586	131.3200
1587	132.3267
1588	133.3100
1589	133.2300
1590	132.3917
1591	130.4600
1592	129.4833
1593	128.9183
1594	127.4733
1595	127.5683
1596	126.7200
1597	126.5150
1598	127.2067
1599	126.2600
1600	127.7200
1601	128.7217
1602	128.8683
1603	131.6433
1604	130.6067
1605	131.1617
1606	129.7167
1607	129.3817
1608	128.5517
1609	126.8067
1610	128.6717
1611	128.8033
1612	129.8433
1613	129.5083
1614	128.9033
1615	128.2500
1616	127.5733
1617	127.3750
1618	126.7550
1619	127.2433
1620	128.3083
1621	128.1333
1622	129.7300
1623	129.8750
1624	131.1067
1625	130.4067
1626	130.3867
1627	130.7150
1628	129.8433
1629	127.5150
1630	129.0850
1631	128.6833
1632	128.0067
1633	127.7833
1634	126.6050
1635	126.2433
1636	126.3183
1637	127.2917
1638	127.5500
1639	128.2150
1640	128.2050
1641	129.1550
1642	128.5950
1643	129.8217
1644	131.6983
1645	130.6067
1646	131.2617
1647	131.1350
1648	129.3650
1649	129.0700
1650	128.8133
1651	127.8483
1652	128.2000
1653	127.9500
1654	128.6633
1655	128.2533
1656	127.4550
1657	127.5867
1658	127.7417
1659	128.6233
1660	127.9117
1661	128.0583
1662	127.9533
1663	127.7433
1664	127.9767
1665	128.7117
1666	128.6050
1667	127.2767
1668	127.9033
1669	126.3867
1670	125.4767
1671	125.1183
1672	124.8967
1673	124.8767
1674	124.3583
1675	124.8433
1676	124.7783
1677	126.1033
1678	127.4600
1679	127.7233
1680	128.3667
1681	128.5883
1682	128.9383
1683	127.9250
1684	127.6717
1685	126.7000
1686	125.8017
1687	125.7417
1688	125.2900
1689	123.6800
1690	125.2950
1691	124.1283
1692	124.2267
1693	124.5567
1694	124.7517
1695	124.5133
1696	125.3017
1697	125.8850
1698	125.4250
1699	124.8050
1700	126.1450
1701	126.7600
1702	127.2150
1703	127.7817
1704	128.4567
1705	128.2783
1706	127.5917
1707	126.8750
1708	126.2300
1709	124.7100
1710	124.3717
1711	124.2433
1712	123.9000
1713	124.8483
1714	124.7733
1715	124.6233
1716	125.5417
1717	127.2083
1718	128.6400
1719	129.2567
1720	128.6817
1721	127.8867
1722	127.9733
1723	127.1983
1724	126.5650
1725	125.9017
1726	124.8667
1727	124.9450
1728	123.2683
1729	123.6833
1730	122.6817
1731	123.3483
1732	123.6783
1733	123.4317
1734	124.5583
1735	123.8350
1736	123.7800
1737	123.8600
1738	123.3717
1739	124.6167
1740	124.9767
1741	125.7550
1742	125.6650
1743	126.2717
1744	125.8233
1745	125.4217
1746	125.5033
1747	124.1850
1748	123.1717
1749	122.7500
1750	121.3633
1751	122.3350
1752	122.3450
1753	121.4767
1754	121.1817
1755	122.0600
1756	121.3683
1757	123.1950
1758	123.0050
1759	123.4583
1760	124.4217
1761	125.8933
1762	127.1667
1763	128.1150
1764	126.2217
1765	125.0883
1766	124.3900
1767	123.2233
1768	123.4467
1769	124.7433
1770	122.0600
1771	122.4733
1772	122.0883
1773	122.0267
1774	121.7717
1775	122.6883
1776	123.2600
1777	124.7217
1778	124.7650
1779	124.7217
1780	125.7633
1781	127.6333
1782	126.6883
1783	127.5000
1784	126.2500
1785	125.0450
1786	125.3267
1787	125.4417
1788	123.4633
1789	122.2567
1790	122.7850
1791	123.6733
1792	123.5650
1793	123.0317
1794	123.7550
1795	123.8033
1796	123.1100
1797	122.8650
1798	122.5233
1799	124.0433
1800	123.0800
1801	122.0133
1802	122.1200
1803	122.1367
1804	121.8100
1805	121.5000
1806	122.4417
1807	120.8083
1808	120.8033
1809	121.8450
1810	120.9150
1811	120.3500
1812	122.0317
1813	120.5317
1814	121.8867
1815	121.8433
1816	121.5483
1817	122.2067
1818	121.2650
1819	120.5667
1820	119.9900
1821	120.2533
1822	120.4383
1823	119.1167
1824	119.5467
1825	119.5800
1826	119.4433
1827	121.0300
1828	119.5067
1829	119.2850
1830	119.5883
1831	120.1500
1832	120.7900
1833	122.5483
1834	122.6733
1835	122.9917
1836	123.6367
1837	124.0350
1838	123.9767
1839	123.3350
1840	121.0100
1841	120.3700
1842	120.5767
1843	118.9933
1844	119.1050
1845	118.5767
1846	118.2283
1847	118.5067
1848	118.4233
1849	119.7150
1850	120.2833
1851	119.9400
1852	119.7733
1853	121.5417
1854	120.7667
1855	121.1583
1856	121.4017
1857	122.2400
1858	121.7700
1859	121.6017
1860	120.2583
1861	121.2883
1862	120.2300
1863	118.3633
1864	118.7200
1865	117.8350
1866	117.6333
1867	118.3733
1868	118.5150
1869	119.5267
1870	118.6233
1871	119.6550
1872	120.5033
1873	120.4883
1874	120.8633
1875	121.8917
1876	121.4750
1877	120.4050
1878	120.5833
1879	120.9733
1880	120.6083
1881	119.0317
1882	119.6817
1883	118.4950
1884	117.6633
1885	117.9233
1886	118.0567
1887	118.2233
1888	118.6117
1889	119.2283
1890	118.5233
1891	119.7800
1892	119.8017
1893	119.4917
1894	119.1683
1895	119.8067
1896	120.0750
1897	119.4733
1898	119.6767
1899	119.5117
1900	119.6500
1901	118.4183
1902	117.9950
1903	117.6617
1904	117.8567
1905	118.1500
1906	117.3200
1907	118.8983
1908	118.0117
1909	118.6700
1910	117.7100
1911	116.6633
1912	117.5750
1913	118.0567
1914	117.6200
1915	117.2100
1916	117.6650
1917	117.7950
1918	117.0333
1919	117.8550
1920	117.8867
1921	117.4250
1922	119.0117
1923	118.2467
1924	118.8000
1925	117.6900
1926	118.0583
1927	118.3333
1928	117.7000
1929	116.8517
1930	116.5817
1931	115.7767
1932	115.7417
1933	115.9750
1934	116.9633
1935	115.9717
1936	116.4283
1937	116.9850
1938	116.9500
1939	116.9517
1940	116.8133
1941	118.0583
1942	116.9783
1943	117.3833
1944	117.7667
1945	116.6583
1946	116.7583
1947	117.1350
1948	116.9117
1949	117.5800
1950	116.5883
1951	116.5833
1952	117.2783
1953	116.7200
1954	116.9383
1955	116.7167
1956	116.3067
1957	116.7517
1958	116.2900
1959	115.4517
1960	116.3150
1961	116.1383
1962	116.5167
1963	116.6033
1964	117.5550
1965	115.5050
1966	116.0317
1967	116.7767
1968	116.3867
1969	116.3167
1970	116.6367
1971	116.0667
1972	115.5433
1973	116.0583
1974	116.1350
1975	115.9233
1976	116.1117
1977	116.5400
1978	116.1833
1979	115.9700
1980	116.0100
1981	115.3100
1982	115.3017
1983	115.2600
1984	114.9233
1985	114.6917
1986	114.1783
1987	115.0250
1988	115.6600
1989	115.4800
1990	116.6650
1991	116.2283
1992	115.9017
1993	116.5383
1994	115.7083
1995	116.4950
1996	116.5650
1997	116.8767
1998	116.0250
1999	115.8617
[truncated: 28 more rows]
