# Supplementary material for: Bicoid gradient formation mechanism and dynamics revealed by protein lifetime analysis
Source: Mol Syst Biol. 2018 Sep 4;14(9):e8355. doi: 10.15252/msb.20188355 (PMC6121778; doi:10.15252/msb.20188355)
Supplement: Supplementary file 8 — Source Data for Figure 6 [file MSB-14-e8355-s007.zip › figure6-data_wo-images/quantification/Values_emb01_g_t13.txt]

0	138.5667
1	155.8967
2	152.9217
3	155.1617
4	157.5800
5	155.8183
6	153.0833
7	156.3967
8	156.2083
9	152.5750
10	158.7800
11	159.5717
12	154.8617
13	153.6100
14	154.3933
15	149.1767
16	155.5383
17	150.5333
18	152.7517
19	144.7017
20	145.8100
21	145.5117
22	141.5417
23	142.3033
24	145.2083
25	150.9633
26	155.8200
27	158.4617
28	163.0283
29	169.1617
30	175.9483
31	185.6333
32	195.3600
33	205.6100
34	215.8850
35	226.2550
36	233.4017
37	245.7550
38	258.5033
39	271.7550
40	284.1650
41	296.7983
42	320.1983
43	325.3933
44	335.8100
45	353.7517
46	367.3600
47	374.6467
48	370.4533
49	371.4000
50	370.1617
51	375.3217
52	373.4533
53	370.8583
54	388.4133
55	383.1967
56	391.8217
57	408.0533
58	410.4333
59	404.7833
60	387.5067
61	371.9117
62	364.8950
63	339.7383
64	334.4883
65	332.0583
66	325.1833
67	320.4067
68	317.4283
69	308.4283
70	305.4367
71	303.4633
72	299.1250
73	294.2700
74	291.2683
75	284.4250
76	280.8617
77	272.9917
78	266.5450
79	258.7600
80	257.1850
81	250.7067
82	246.6183
83	242.0567
84	240.8083
85	238.5883
86	236.7050
87	235.2750
88	238.7217
89	241.5733
90	235.6917
91	238.3717
92	240.3067
93	238.4150
94	242.9167
95	244.4233
96	248.0050
97	249.9100
98	251.2817
99	253.1350
100	245.9017
101	252.9683
102	249.4083
103	250.1083
104	249.8000
105	246.5833
106	247.5383
107	244.4217
108	241.5017
109	242.7517
110	250.1467
111	252.3117
112	265.5117
113	271.8933
114	271.1400
115	286.0967
116	280.8150
117	283.5867
118	282.7233
119	280.5317
120	280.1350
121	281.4467
122	282.3317
123	293.8400
124	296.8150
125	288.7333
126	295.0250
127	299.5217
128	296.9750
129	305.0483
130	313.3800
131	308.4067
132	317.5033
133	323.8650
134	322.5367
135	330.0583
136	334.2550
137	335.3650
138	333.5867
139	357.5150
140	354.8550
141	349.0083
142	362.5733
143	351.6617
144	344.8017
145	355.2150
146	352.1767
147	342.3400
148	336.0500
149	330.8650
150	340.9917
151	340.5733
152	336.9850
153	331.0517
154	327.7383
155	325.1600
156	324.6667
157	338.2750
158	339.8150
159	345.5217
160	351.4217
161	352.7817
162	353.9900
163	354.5183
164	357.7667
165	364.7983
166	369.8250
167	372.3817
168	374.5300
169	365.5700
170	360.9700
171	354.5183
172	350.9867
173	347.4017
174	345.3217
175	339.8333
176	341.3217
177	337.6783
178	335.6317
179	345.7917
180	349.0150
181	352.1550
182	355.5333
183	357.4767
184	358.4067
185	356.8550
186	363.1683
187	360.5500
188	365.4550
189	356.2817
190	349.6417
191	353.9267
192	348.5283
193	347.5267
194	347.5300
195	347.6367
196	347.7700
197	343.4100
198	339.9350
199	345.2133
200	345.4667
201	352.1067
202	349.4200
203	350.5333
204	348.2983
205	346.7150
206	341.0833
207	339.6267
208	345.4017
209	346.2983
210	345.3000
211	349.0717
212	352.2183
213	349.8333
214	348.4400
215	355.5733
216	353.0050
217	348.7067
218	341.2750
219	346.1700
220	341.0400
221	341.2483
222	338.8617
223	341.8417
224	343.3467
225	341.5417
226	343.9550
227	340.6567
228	344.3183
229	340.6550
230	347.9717
231	349.0033
232	351.3200
233	352.9633
234	354.7567
235	347.9967
236	344.1250
237	338.9517
238	331.6033
239	332.2783
240	320.3900
241	322.1767
242	319.9700
243	319.4300
244	331.4333
245	333.1867
246	329.0150
247	328.2650
248	329.2083
249	321.0033
250	316.9467
251	317.1833
252	320.0867
253	325.1217
254	324.7467
255	328.7083
256	332.5983
257	331.8983
258	325.6300
259	334.8533
260	334.4317
261	332.3867
262	332.2783
263	332.1717
264	325.8767
265	329.8900
266	329.6767
267	326.7150
268	326.6667
269	324.8383
270	322.2600
271	318.3200
272	321.1767
273	319.2450
274	317.2900
275	317.3717
276	316.8533
277	318.3883
278	317.0633
279	317.5333
280	317.3150
281	326.7800
282	328.2583
283	331.0367
284	327.2750
285	325.8150
286	322.8467
287	321.7533
288	325.1700
289	322.0850
290	318.2283
291	314.5183
292	315.2233
293	314.1617
294	314.6550
295	313.7700
296	315.7050
297	320.9267
298	321.8467
299	316.5467
300	313.4817
301	312.6667
302	308.1067
303	307.7450
304	310.9450
305	310.0450
306	311.0633
307	310.7967
308	311.6917
309	303.2033
310	302.2567
311	300.0083
312	294.0517
313	292.4533
314	289.4767
315	288.6533
316	285.4367
317	285.3383
318	283.8467
319	290.0050
320	290.1867
321	291.5633
322	294.6300
323	292.5250
324	294.4450
325	293.4383
326	287.7500
327	282.9017
328	282.8883
329	278.0383
330	280.2767
331	280.5033
332	279.1817
333	275.8917
334	276.0567
335	272.0717
336	276.5150
337	274.2667
338	283.0333
339	284.5367
340	288.5100
341	286.0350
342	287.3933
343	281.4867
344	278.5350
345	273.1950
346	266.7483
347	264.1217
348	265.7100
349	265.4633
350	266.3983
351	267.4950
352	269.7183
353	279.8650
354	278.6333
355	276.0733
356	273.4000
357	271.7283
358	275.4550
359	279.1600
360	277.0950
361	273.5350
362	274.9933
363	271.5167
364	277.4300
365	277.3000
366	273.7667
367	270.4400
368	267.6067
369	272.5400
370	269.5333
371	269.3117
372	268.7050
373	268.9117
374	266.3317
375	270.5067
376	272.4383
377	269.8817
378	265.6950
379	263.6600
380	262.0550
381	259.6700
382	257.7817
383	254.8283
384	253.4167
385	251.9833
386	257.0200
387	259.3050
388	260.5350
389	261.2217
390	266.6433
391	266.0133
392	262.2917
393	257.1867
394	254.4467
395	250.5900
396	250.8433
397	254.1833
398	252.6533
399	253.3800
400	256.5850
401	256.1517
402	258.8183
403	259.1217
404	260.3733
405	260.5583
406	257.5033
407	256.6017
408	253.6683
409	259.8600
410	256.6683
411	260.1717
412	261.7183
413	257.9000
414	253.4950
415	250.5400
416	248.9883
417	248.7400
418	251.3867
419	252.7683
420	260.9200
421	260.8133
422	263.3150
423	262.5083
424	259.0383
425	260.7650
426	257.9633
427	253.7000
428	254.7533
429	256.8750
430	254.8417
431	261.6033
432	264.3850
433	261.7433
434	261.4350
435	257.3183
436	255.4617
437	254.0433
438	254.1383
439	251.1333
440	248.1533
441	247.9500
442	248.1833
443	256.4567
444	256.9483
445	252.8333
446	249.6300
447	247.4550
448	243.4250
449	241.4717
450	242.5950
451	244.0550
452	243.0000
453	244.5383
454	244.8850
455	244.1717
456	249.1517
457	248.4200
458	250.2850
459	246.0633
460	244.6467
461	244.0867
462	242.3317
463	244.8617
464	245.5683
465	246.7583
466	247.4700
467	250.4050
468	250.2750
469	254.0517
470	252.7067
471	248.0350
472	247.2417
473	245.0283
474	243.0367
475	241.5700
476	241.7267
477	242.0133
478	242.0883
479	246.4683
480	244.7450
481	243.2450
482	242.6800
483	246.4733
484	244.7200
485	240.7100
486	236.1450
487	236.4200
488	231.6583
489	231.3067
490	231.4317
491	232.5583
492	236.7150
493	238.1067
494	236.0867
495	235.7783
496	237.9233
497	236.9050
498	236.9800
499	234.4300
500	231.9133
501	228.4550
502	227.2783
503	227.8300
504	227.3783
505	227.8433
506	229.3533
507	229.5850
508	231.2417
509	238.1083
510	239.7917
511	231.9483
512	230.8550
513	224.6333
514	222.9167
515	224.2283
516	223.2367
517	223.3433
518	222.3317
519	223.0067
520	222.4000
521	222.1750
522	227.0567
523	225.5433
524	224.2983
525	221.0817
526	218.3617
527	220.5283
528	221.4883
529	221.6917
530	225.8867
531	227.9417
532	230.5800
533	228.9867
534	227.6417
535	228.8050
536	223.1400
537	219.7467
538	215.0067
539	212.5783
540	211.2350
541	208.7167
542	210.4833
543	209.9183
544	209.8167
545	210.1783
546	209.1833
547	210.1717
548	208.7433
549	214.3533
550	216.5733
551	218.3200
552	219.6117
553	216.2067
554	215.4250
555	215.0883
556	212.4033
557	210.2817
558	207.5400
559	206.7567
560	203.8617
561	200.7417
562	201.9800
563	201.8917
564	202.0750
565	200.9750
566	200.5300
567	200.2900
568	202.0017
569	202.5333
570	202.5533
571	206.2900
572	209.7150
573	211.2567
574	215.1650
575	223.3383
576	223.6583
577	223.5483
578	219.5050
579	215.8167
580	212.9883
581	209.0000
582	204.4317
583	199.9333
584	196.9967
585	197.0967
586	197.1683
587	194.5967
588	194.5083
589	195.5450
590	194.1467
591	193.8717
592	201.8733
593	202.7550
594	211.2683
595	212.6350
596	215.4917
597	215.1300
598	215.4817
599	216.6867
600	217.0650
601	215.8150
602	214.3933
603	214.1600
604	211.5633
605	207.6300
606	205.4167
607	201.7633
608	200.7350
609	197.6250
610	195.5633
611	193.8333
612	192.7250
613	199.1767
614	195.1300
615	194.1717
616	192.7117
617	191.6083
618	201.4067
619	202.9017
620	206.6700
621	210.9050
622	211.9400
623	213.6350
624	216.7050
625	215.4933
626	212.7650
627	208.8850
628	205.7817
629	203.1117
630	200.8933
631	199.9433
632	197.7467
633	201.0233
634	200.9083
635	201.6833
636	202.7067
637	202.4150
638	201.2117
639	201.0933
640	200.1617
641	199.2483
642	199.3233
643	198.5583
644	197.9000
645	199.1683
646	198.5117
647	198.6767
648	199.1767
649	198.2500
650	195.5183
651	198.2667
652	195.7583
653	197.7417
654	200.6083
655	202.1983
656	201.6283
657	200.2583
658	197.0950
659	194.9067
660	193.8083
661	194.4017
662	194.5717
663	193.5600
664	194.7933
665	194.3550
666	198.6183
667	196.0617
668	193.5233
669	193.2917
670	190.0383
671	187.9100
672	188.2917
673	187.6283
674	188.4583
675	188.3717
676	188.8933
677	188.4267
678	188.9417
679	189.0217
680	188.6150
681	186.9967
682	185.7033
683	182.8167
684	182.2750
685	180.9300
686	182.2817
687	182.2617
688	185.6117
689	187.2050
690	192.9483
691	194.1000
692	195.0933
693	195.0867
694	195.0433
695	198.6517
696	195.6767
697	196.4000
698	194.1167
699	194.0550
700	190.7583
701	192.0267
702	188.9617
703	190.1350
704	191.1817
705	190.1883
706	188.8833
707	188.5317
708	189.3750
709	188.7617
710	190.3233
711	190.2583
712	193.9833
713	193.7233
714	197.7817
715	196.3650
716	198.7650
717	198.7033
718	198.8367
719	198.1800
720	200.1317
721	200.3850
722	198.8767
723	201.6617
724	202.5517
725	200.1967
726	197.8483
727	195.8117
728	193.0267
729	190.9667
730	191.2267
731	189.5683
732	192.7750
733	192.6983
734	195.9283
735	197.1967
736	197.6117
737	197.5617
738	197.1317
739	194.2350
740	193.3500
741	190.9500
742	189.7050
743	188.4217
744	186.5633
745	188.4300
746	191.8733
747	195.3183
748	197.3017
749	199.5400
750	202.3817
751	204.3983
752	204.0917
753	203.0667
754	199.5150
755	196.8700
756	194.3383
757	190.7400
758	188.6300
759	187.7000
760	187.4617
761	188.5933
762	190.6483
763	190.9300
764	191.0900
765	189.8733
766	189.3017
767	189.8750
768	188.5017
769	187.4433
770	188.1467
771	189.3517
772	189.9883
773	189.2333
774	188.5850
775	188.5367
776	189.0883
777	186.6067
778	184.3967
779	183.0583
780	181.1350
781	180.1700
782	180.0250
783	182.3750
784	181.5717
785	183.3983
786	185.3050
787	187.3617
788	187.4483
789	188.8683
790	189.9700
791	190.5333
792	191.4500
793	191.7900
794	188.8967
795	189.7800
796	187.8950
797	185.7083
798	183.4433
799	184.7383
800	182.1200
801	180.5117
802	179.4833
803	176.7467
804	177.0350
805	178.0367
806	178.1833
807	177.4967
808	177.1083
809	180.3733
810	180.4250
811	179.9233
812	181.1433
813	180.8967
814	181.5833
815	181.4483
816	181.1967
817	180.1833
818	179.1250
819	178.2100
820	176.5867
821	176.2383
822	175.0150
823	174.3167
824	173.3617
825	174.9033
826	174.7617
827	173.5883
828	175.6500
829	175.2683
830	176.6017
831	177.0633
832	176.6300
833	177.7917
834	176.6367
835	177.2500
836	176.5500
837	174.4267
838	174.4083
839	173.1733
840	174.4217
841	173.3567
842	172.8683
843	172.6800
844	171.3150
845	172.3550
846	172.5150
847	173.6850
848	173.7967
849	175.4333
850	174.0867
851	174.9350
852	174.7867
853	176.0567
854	175.8133
855	176.6900
856	178.2517
857	177.7733
858	177.4200
859	175.5817
860	172.7900
861	170.9600
862	169.8200
863	169.1883
864	170.0367
865	169.5167
866	171.3117
867	172.3983
868	175.4083
869	174.0217
870	173.7550
871	172.7583
872	172.7333
873	171.7817
874	171.3467
875	171.5517
876	172.2500
877	170.0900
878	171.4150
879	172.7167
880	172.0317
881	172.3050
882	171.3550
883	170.9883
884	171.6917
885	169.6450
886	169.6367
887	170.1717
888	167.6617
889	168.9633
890	172.4850
891	172.8317
892	174.7350
893	177.4117
894	177.0983
895	176.0250
896	175.5250
897	173.8967
898	174.6950
899	174.8783
900	175.1050
901	175.3717
902	174.1650
903	173.0633
904	171.5533
905	170.0617
906	168.5983
907	170.0383
908	168.7583
909	169.2400
910	168.7367
911	167.6650
912	167.6083
913	167.0600
914	167.6867
915	168.4017
916	170.1567
917	172.0267
918	171.5267
919	173.6433
920	174.0533
921	173.4717
922	173.0633
923	171.1750
924	171.5717
925	171.1533
926	170.3317
927	169.7850
928	167.7483
929	164.9183
930	163.2033
931	162.6767
932	163.1917
933	165.0433
934	167.4867
935	166.9567
936	168.9800
937	170.4850
938	170.1567
939	170.4300
940	170.9350
941	171.1500
942	171.8500
943	169.6600
944	169.9267
945	171.2150
946	170.6000
947	170.7600
948	168.2633
949	165.9733
950	164.6367
951	165.7133
952	164.4750
953	162.9617
954	163.5550
955	165.0550
956	166.3583
957	168.1200
958	169.3917
959	169.5183
960	169.1683
961	168.4033
962	168.2633
963	166.2200
964	165.8250
965	164.0617
966	165.1400
967	164.5100
968	162.6650
969	163.4683
970	165.9050
971	167.5200
972	169.3333
973	169.9350
974	169.2833
975	168.6300
976	168.5683
977	167.6233
978	166.6433
979	167.6067
980	165.6267
981	166.6917
982	165.7233
983	165.5200
984	165.1567
985	165.4267
986	163.8433
987	163.6633
988	163.0983
989	163.6367
990	164.7817
991	164.0400
992	164.1400
993	166.4483
994	167.1717
995	169.1150
996	168.2533
997	167.9767
998	167.7367
999	167.1183
1000	165.0917
1001	165.4667
1002	163.7567
1003	163.6883
1004	161.8733
1005	160.8233
1006	161.1650
1007	161.3017
1008	160.8417
1009	161.6967
1010	163.6783
1011	164.0067
1012	166.5100
1013	165.9117
1014	166.3733
1015	165.2967
1016	167.9417
1017	166.5417
1018	164.5383
1019	164.2750
1020	166.4450
1021	165.2450
1022	165.3283
1023	165.2100
1024	164.5950
1025	163.6317
1026	163.7100
1027	161.2817
1028	160.3283
1029	157.9283
1030	158.4933
1031	155.6350
1032	157.8417
1033	158.8817
1034	158.1367
1035	159.8100
1036	161.8567
1037	162.7517
1038	163.1667
1039	162.4167
1040	161.3133
1041	161.6450
1042	160.8150
1043	159.7750
1044	161.5433
1045	161.3600
1046	161.9300
1047	160.8700
1048	159.0867
1049	156.4550
1050	155.2267
1051	151.6383
1052	150.3967
1053	148.5667
1054	146.9750
1055	146.4550
1056	145.4617
1057	147.0300
1058	146.8267
1059	146.8733
1060	149.6833
1061	151.1467
1062	153.7383
1063	154.5350
1064	157.2700
1065	157.6200
1066	157.3617
1067	155.8283
1068	155.6217
1069	151.2517
1070	151.0517
1071	146.7267
1072	145.7433
1073	145.6600
1074	145.7600
1075	146.2750
1076	147.5950
1077	148.6317
1078	149.5817
1079	151.0133
1080	152.6000
1081	153.2333
1082	154.3183
1083	156.9267
1084	157.9250
1085	158.3067
1086	159.0050
1087	159.0700
1088	158.1650
1089	157.8433
1090	157.8717
1091	156.2933
1092	156.5817
1093	156.5250
1094	156.0767
1095	156.6617
1096	154.7700
1097	155.0917
1098	154.7500
1099	153.9850
1100	153.8650
1101	154.0550
1102	155.7067
1103	156.4017
1104	157.0917
1105	158.5933
1106	159.0750
1107	159.8600
1108	160.8050
1109	160.8733
1110	160.4983
1111	161.0617
1112	158.6550
1113	156.7617
1114	155.9550
1115	156.4150
1116	155.9450
1117	157.2567
1118	156.0667
1119	157.4450
1120	158.2917
1121	157.3683
1122	156.3400
1123	155.0617
1124	157.0217
1125	156.5300
1126	155.0583
1127	154.8500
1128	153.7650
1129	154.8750
1130	154.7950
1131	155.8333
1132	156.6683
1133	156.0567
1134	157.0033
1135	157.3433
1136	156.9167
1137	157.3067
1138	157.1250
1139	156.1883
1140	157.6217
1141	155.6250
1142	154.6917
1143	153.8767
1144	154.5350
1145	154.0600
1146	152.5767
1147	153.9250
1148	152.5083
1149	152.9067
1150	152.7833
1151	152.6467
1152	153.8683
1153	154.4500
1154	155.2783
1155	155.4283
1156	156.8550
1157	157.8000
1158	156.5017
1159	155.9650
1160	153.6417
1161	153.2933
1162	152.4567
1163	151.2817
1164	150.8783
1165	151.5333
1166	151.5417
1167	149.3567
1168	151.0383
1169	148.5600
1170	147.0050
1171	146.1350
1172	145.8100
1173	145.6100
1174	146.3400
1175	148.5050
1176	149.0733
1177	151.6000
1178	152.3517
1179	153.6417
1180	155.9350
1181	153.5483
1182	152.4900
1183	150.2450
1184	148.5700
1185	148.1533
1186	145.6950
1187	144.2150
1188	143.2850
1189	143.8483
1190	142.0983
1191	142.0150
1192	141.5200
1193	142.3950
1194	141.1133
1195	142.9067
1196	142.8333
1197	144.3467
1198	143.8933
1199	146.3067
1200	147.3267
1201	149.6567
1202	150.6450
1203	151.3133
1204	151.9917
1205	150.6367
1206	148.7067
1207	148.5733
1208	146.2533
1209	144.5267
1210	142.2567
1211	140.7117
1212	140.1000
1213	140.2883
1214	139.1233
1215	140.0917
1216	139.8650
1217	139.9033
1218	140.9033
1219	141.4783
1220	140.5150
1221	140.6350
1222	142.8850
1223	143.9967
1224	143.4283
1225	143.4917
1226	142.5550
1227	142.3700
1228	141.1150
1229	139.3400
1230	138.8133
1231	136.9017
1232	138.3817
1233	135.7067
1234	136.4283
1235	136.6817
1236	138.0000
1237	138.8033
1238	139.2233
1239	142.0233
1240	141.3283
1241	143.9550
1242	143.9233
1243	145.5650
1244	146.2983
1245	147.6467
1246	146.7017
1247	147.0133
1248	145.3467
1249	143.1533
1250	140.0350
1251	138.5433
1252	136.6450
1253	137.3500
1254	136.6217
1255	135.9067
1256	136.7550
1257	137.2067
1258	138.0767
1259	137.5033
1260	136.7433
1261	138.6017
1262	140.5067
1263	141.0600
1264	142.4833
1265	144.2017
1266	145.9400
1267	147.1367
1268	147.3783
1269	145.6583
1270	143.6867
1271	141.7800
1272	140.3633
1273	139.4350
1274	137.1267
1275	137.2700
1276	136.8967
1277	136.2333
1278	136.2517
1279	135.8900
1280	136.4417
1281	136.5100
1282	136.5867
1283	136.8200
1284	138.0683
1285	139.1217
1286	139.6167
1287	142.1917
1288	143.7283
1289	145.3067
1290	145.5250
1291	144.9183
1292	144.0517
1293	142.0567
1294	140.5917
1295	140.6083
1296	140.0633
1297	139.5517
1298	140.6717
1299	140.3917
1300	140.2383
1301	139.6717
1302	138.9883
1303	139.5050
1304	138.0867
1305	139.3117
1306	139.0583
1307	138.8833
1308	139.7017
1309	139.1733
1310	140.0450
1311	141.9983
1312	141.1483
1313	141.6417
1314	141.8433
1315	139.8567
1316	138.7150
1317	138.1583
1318	139.4483
1319	137.1417
1320	138.2467
1321	138.0150
1322	139.4017
1323	138.9600
1324	139.8733
1325	140.0000
1326	141.2733
1327	141.8383
1328	141.9783
1329	143.2417
1330	142.6067
1331	143.1767
1332	143.0667
1333	141.8967
1334	142.1550
1335	141.1450
1336	140.5917
1337	139.8350
1338	138.8700
1339	138.4050
1340	136.9133
1341	136.8150
1342	137.0467
1343	137.7283
1344	138.7433
1345	141.5017
1346	142.8917
1347	143.8683
1348	144.3150
1349	143.9300
1350	143.6983
1351	143.5033
1352	142.9300
1353	140.7283
1354	141.7800
1355	139.8567
1356	138.9783
1357	138.5417
1358	138.3717
1359	137.1433
1360	136.2867
1361	136.8133
1362	135.5200
1363	135.1150
1364	136.3800
1365	135.5733
1366	136.6783
1367	137.4917
1368	138.9300
1369	140.8800
1370	141.9800
1371	143.5150
1372	144.6817
1373	144.2433
1374	144.0917
1375	141.9450
1376	141.7567
1377	139.9817
1378	140.1317
1379	138.5067
1380	137.4133
1381	138.0700
1382	135.8733
1383	136.6817
1384	137.1567
1385	135.5183
1386	136.6933
1387	136.5300
1388	137.4333
1389	137.5783
1390	138.2883
1391	137.6683
1392	139.2950
1393	139.7650
1394	141.3967
1395	141.0700
1396	141.3000
1397	142.6317
1398	141.1733
1399	140.7050
1400	140.4583
1401	139.4250
1402	138.2217
1403	138.8283
1404	138.1250
1405	137.2683
1406	135.6783
1407	135.1650
1408	135.4400
1409	134.8000
1410	135.7283
1411	135.6700
1412	136.8717
1413	137.9200
1414	138.2483
1415	138.7317
1416	138.6683
1417	139.1633
1418	139.7217
1419	139.9217
1420	139.3383
1421	139.9783
1422	139.4483
1423	139.5217
1424	139.2033
1425	139.3500
1426	137.4233
1427	137.5567
1428	137.6350
1429	137.7633
1430	136.6933
1431	135.7867
1432	134.8050
1433	135.0900
1434	134.9700
1435	134.5400
1436	135.4683
1437	136.3650
1438	137.2467
1439	136.8983
1440	138.7317
1441	137.7633
1442	138.0283
1443	139.1550
1444	139.3950
1445	138.9533
1446	138.1117
1447	137.9983
1448	138.0567
1449	137.2000
1450	137.5900
1451	138.5217
1452	137.6950
1453	135.9067
1454	135.1700
1455	133.6517
1456	133.4167
1457	133.8700
1458	133.3383
1459	133.8583
1460	134.9000
1461	134.9917
1462	135.3217
1463	136.8300
1464	136.9933
1465	136.6467
1466	137.2367
1467	137.4350
1468	136.5200
1469	136.7633
1470	136.7817
1471	137.8917
1472	138.0750
1473	136.7600
1474	135.9633
1475	135.2983
1476	134.3583
1477	132.7783
1478	133.0667
1479	133.7800
1480	134.3250
1481	135.6817
1482	135.2417
1483	136.4683
1484	136.0850
1485	136.3500
1486	136.7633
1487	135.4783
1488	136.0533
1489	136.4267
1490	135.6733
1491	134.9333
1492	135.4917
1493	136.8150
1494	136.3800
1495	136.1167
1496	136.8017
1497	135.4083
1498	133.5533
1499	133.3883
1500	132.7800
1501	133.5883
1502	132.5483
1503	133.7417
1504	133.4267
1505	133.8900
1506	135.4650
1507	135.4350
1508	137.4183
1509	137.1100
1510	136.9317
1511	137.4117
1512	136.5067
1513	135.6133
1514	136.2167
1515	133.7383
1516	133.3250
1517	132.8283
1518	131.0983
1519	132.7000
1520	131.5967
1521	133.2683
1522	133.1000
1523	134.0183
1524	133.6217
1525	133.6433
1526	133.7717
1527	132.3933
1528	133.9383
1529	132.7300
1530	132.5083
1531	132.2067
1532	132.6133
1533	131.8700
1534	132.9900
1535	133.6350
1536	133.2217
1537	133.3917
1538	132.8783
1539	132.6800
1540	131.7967
1541	132.1200
1542	133.5983
1543	133.7200
1544	134.1533
1545	134.6000
1546	134.4100
1547	134.6533
1548	134.9133
1549	135.4667
1550	135.0033
1551	135.0817
1552	134.1083
1553	134.0800
1554	131.5900
1555	132.8450
1556	131.4033
1557	133.6400
1558	132.3583
1559	132.2733
1560	133.2517
1561	131.0983
1562	130.9350
1563	129.3800
1564	128.7850
1565	128.5783
1566	128.8067
1567	129.4667
1568	130.6517
1569	130.8367
1570	131.1500
1571	130.8150
1572	131.0200
1573	131.2267
1574	131.8633
1575	129.8800
1576	130.3483
1577	130.9633
1578	131.5733
1579	130.9083
1580	130.9700
1581	130.4500
1582	130.1583
1583	130.0783
1584	129.9217
1585	128.7967
1586	128.8867
1587	129.3750
1588	128.9617
1589	128.9467
1590	129.6983
1591	129.3500
1592	129.5600
1593	128.5267
1594	128.8383
1595	129.1500
1596	127.5483
1597	128.8333
1598	129.1333
1599	128.9417
1600	129.1600
1601	129.0733
1602	129.2283
1603	130.2433
1604	131.1983
1605	131.4550
1606	131.3267
1607	132.7050
1608	132.0650
1609	130.5033
1610	129.7967
1611	127.8983
1612	127.1950
1613	126.1900
1614	126.6750
1615	127.0067
1616	127.0717
1617	126.6100
1618	127.3783
1619	127.0833
1620	127.0400
1621	127.4150
1622	127.0683
1623	127.4583
1624	128.0767
1625	128.3950
1626	130.4783
1627	130.9733
1628	132.5950
1629	131.9567
1630	130.8200
1631	130.8850
1632	130.7967
1633	129.3550
1634	128.9100
1635	128.2817
1636	128.1617
1637	127.2717
1638	126.9200
1639	125.7167
1640	125.7233
1641	126.0467
1642	125.7917
1643	126.7567
1644	127.1267
1645	127.4083
1646	129.0167
1647	129.2433
1648	130.5400
1649	131.6283
1650	132.8183
1651	133.1733
1652	132.5967
1653	131.3917
1654	130.8317
1655	130.2433
1656	130.0150
1657	129.2283
1658	127.9983
1659	128.1767
1660	127.9867
1661	127.2350
1662	127.2600
1663	125.6750
1664	125.4517
1665	123.6983
1666	124.3183
1667	125.0233
1668	126.3133
1669	126.9350
1670	128.7950
1671	129.6100
1672	129.5250
1673	129.9100
1674	129.1417
1675	126.8217
1676	126.3183
1677	125.4217
1678	124.5283
1679	122.6850
1680	122.4767
1681	124.7767
1682	124.8017
1683	125.2000
1684	126.6783
1685	126.2800
1686	127.9667
1687	127.3100
1688	129.1117
1689	130.0233
1690	128.9117
1691	129.3317
1692	128.4433
1693	127.6183
1694	125.5350
1695	125.6583
1696	124.1250
1697	124.8250
1698	124.0750
1699	123.5700
1700	124.4433
1701	124.7217
1702	125.5433
1703	126.3650
1704	128.3367
1705	129.4117
1706	128.5417
1707	131.4867
1708	131.2917
1709	131.3250
1710	130.3983
1711	128.3483
1712	128.1383
1713	126.7067
1714	126.7883
1715	124.6950
1716	123.7200
1717	124.7667
1718	124.8567
1719	124.2067
1720	124.1550
1721	123.8350
1722	124.9750
1723	124.6617
1724	125.2167
1725	125.7700
1726	127.9817
1727	127.9900
1728	129.2667
1729	128.6583
1730	127.5167
1731	127.4500
1732	127.1183
1733	126.2000
1734	124.6917
1735	126.2500
1736	125.7517
1737	124.7283
1738	125.8567
1739	124.3650
1740	124.3983
1741	123.7367
1742	123.4117
1743	124.0483
1744	124.0150
1745	124.2217
1746	125.0867
1747	124.9367
1748	125.9383
1749	127.9200
1750	127.0933
1751	126.6200
1752	125.6583
1753	124.1867
1754	124.7400
1755	123.8983
1756	123.7083
1757	123.0667
1758	124.1350
1759	123.1383
1760	123.3783
1761	123.5167
1762	122.7817
1763	123.1650
1764	124.4150
1765	124.6367
1766	126.5700
1767	125.9833
1768	126.2983
1769	124.8750
1770	123.8183
1771	123.5067
1772	122.8483
1773	123.2650
1774	122.1167
1775	121.4050
1776	122.0100
1777	121.7550
1778	122.3150
1779	121.9833
1780	122.3100
1781	122.2300
1782	122.8100
1783	123.8817
1784	124.5567
1785	123.7300
1786	123.3650
1787	124.4950
1788	123.8800
1789	122.6283
1790	123.7383
1791	121.7267
1792	121.7167
1793	121.6283
1794	121.9350
1795	122.5633
1796	121.8400
1797	121.9367
1798	122.8067
1799	122.7550
1800	123.0450
1801	121.8917
1802	121.5067
1803	120.7867
1804	121.6217
1805	120.8400
1806	120.7533
1807	120.0000
1808	120.0133
1809	120.3917
1810	120.1483
1811	120.7517
1812	121.4650
1813	120.3567
1814	119.9300
1815	119.9500
1816	120.6733
1817	118.8683
1818	119.6033
1819	120.0850
1820	120.0233
1821	120.3917
1822	120.3967
1823	119.9267
1824	121.5850
1825	120.4667
1826	119.8067
1827	120.6983
1828	120.3033
1829	120.3367
1830	120.6733
1831	119.7017
1832	120.4850
1833	119.4917
1834	119.4300
1835	121.2350
1836	120.0183
1837	119.2983
1838	120.3433
1839	120.4617
1840	120.7917
1841	121.9383
1842	121.4300
1843	122.0467
1844	120.4217
1845	121.3750
1846	120.8250
1847	121.4317
1848	121.2483
1849	121.4567
1850	120.9550
1851	119.3483
1852	118.8767
1853	119.2233
1854	118.7400
1855	119.7867
1856	119.1217
1857	118.7750
1858	119.1500
1859	120.0100
1860	120.2533
1861	120.2733
1862	121.5983
1863	121.6900
1864	122.1750
1865	121.7617
1866	120.9183
1867	121.1467
1868	119.6017
1869	119.9017
1870	119.4833
1871	118.3917
1872	118.2083
1873	118.7583
1874	118.6267
1875	117.8267
1876	118.5633
1877	118.7533
1878	119.6100
1879	120.2883
1880	119.1350
1881	119.6717
1882	121.7683
1883	120.0183
1884	120.2100
1885	120.3150
1886	120.0900
1887	119.9283
1888	119.7817
1889	119.5933
1890	118.5233
1891	118.7567
1892	118.2600
1893	118.7983
1894	119.6867
1895	118.4883
1896	118.0967
1897	118.6517
1898	118.8883
1899	118.2533
1900	119.3667
1901	118.6650
1902	117.9167
1903	118.4717
1904	118.9817
1905	118.3317
1906	118.3800
1907	116.8583
1908	117.7733
1909	117.1133
1910	116.8733
1911	117.4933
1912	117.9350
1913	118.1400
1914	117.7500
1915	117.1533
1916	117.7567
1917	117.3150
1918	118.2467
1919	118.9483
1920	118.6417
1921	118.8900
1922	118.0183
1923	118.1517
1924	118.9383
1925	118.9483
1926	119.5250
1927	118.4833
1928	119.2750
1929	119.2800
1930	117.3217
1931	117.9267
1932	118.1933
1933	116.9133
1934	116.5867
1935	116.7083
1936	115.8450
1937	116.1567
1938	116.5417
1939	116.2183
1940	116.1400
1941	117.2583
1942	116.7300
1943	117.3900
1944	117.4417
1945	117.3300
1946	118.0250
1947	117.9317
1948	118.1850
1949	118.5100
1950	117.5333
1951	117.0983
1952	117.0083
1953	117.6983
1954	117.5117
1955	117.1900
1956	116.7017
1957	117.1617
1958	116.5617
1959	116.8533
1960	116.8267
1961	116.7717
1962	117.8967
1963	118.3633
1964	117.8250
1965	117.3967
1966	118.2733
1967	117.2100
1968	118.1383
1969	116.7417
1970	118.1550
1971	116.6417
1972	116.8050
1973	118.1133
1974	117.8650
1975	116.6817
1976	118.1917
1977	117.4600
1978	118.1350
1979	117.8033
1980	116.4733
1981	117.7050
1982	117.5200
1983	116.7567
1984	116.2250
1985	117.1350
1986	117.3100
1987	116.1717
1988	116.8450
1989	116.4133
1990	115.8567
1991	116.3200
1992	116.0317
1993	115.6150
1994	115.7200
1995	115.6050
1996	116.5300
1997	117.3283
1998	116.3450
1999	116.1717
[truncated: 28 more rows]
