# Supplementary material for: Bicoid gradient formation mechanism and dynamics revealed by protein lifetime analysis
Source: Mol Syst Biol. 2018 Sep 4;14(9):e8355. doi: 10.15252/msb.20188355 (PMC6121778; doi:10.15252/msb.20188355)
Supplement: Supplementary file 8 — Source Data for Figure 6 [file MSB-14-e8355-s007.zip › figure6-data_wo-images/quantification/Values_emb01_g_t14.txt]

0	138.0783
1	152.5317
2	151.3300
3	152.5550
4	148.5417
5	149.7983
6	149.8333
7	149.5367
8	152.2267
9	147.6633
10	148.1317
11	148.8100
12	148.9150
13	141.9750
14	146.3083
15	145.6000
16	145.1483
17	145.2567
18	143.3850
19	142.6150
20	139.7850
21	136.5517
22	139.6050
23	138.0117
24	137.3783
25	140.1133
26	142.8283
27	148.3367
28	152.2667
29	160.7333
30	160.6667
31	168.4050
32	173.8033
33	182.8633
34	192.4350
35	204.2000
36	209.5717
37	223.7067
38	246.2733
39	272.1917
40	292.6733
41	317.6900
42	337.3650
43	345.1350
44	364.6283
45	364.2767
46	376.6533
47	373.0133
48	376.9333
49	366.8383
50	365.3400
51	366.4233
52	368.3783
53	366.9900
54	378.2933
55	381.8167
56	384.1317
57	389.3467
58	390.4450
59	390.0533
60	379.8567
61	367.1650
62	354.6017
63	342.4467
64	331.8417
65	322.7100
66	321.8933
67	320.7017
68	319.6183
69	321.4050
70	321.6900
71	320.2233
72	321.9383
73	310.1583
74	300.7050
75	294.8850
76	288.2600
77	276.9683
78	271.6433
79	264.9583
80	259.8767
81	260.8050
82	260.0950
83	258.2567
84	254.8800
85	259.8133
86	255.7433
87	251.6050
88	255.6700
89	250.9283
90	254.6583
91	253.7017
92	242.0267
93	243.8433
94	247.6483
95	244.1467
96	248.3483
97	251.1367
98	255.1583
99	255.6183
100	257.3483
101	255.1933
102	253.1300
103	246.3583
104	243.1417
105	239.1500
106	239.4800
107	241.0917
108	235.1533
109	245.6583
110	250.6367
111	253.2300
112	267.1300
113	273.4417
114	278.1233
115	293.3217
116	292.8533
117	297.7583
118	300.1650
119	291.0350
120	292.0367
121	287.6400
122	281.8967
123	289.6417
124	299.2000
125	292.4783
126	297.0733
127	302.2133
128	296.6850
129	300.9367
130	310.4350
131	311.0750
132	315.7617
133	325.5917
134	321.0667
135	322.7250
136	327.1600
137	321.3183
138	317.5917
139	345.1017
140	342.1667
141	345.1133
142	364.2083
143	363.4583
144	358.2617
145	364.2367
146	358.7283
147	346.5633
148	343.4400
149	336.5517
150	337.3967
151	333.1083
152	330.4850
153	327.3483
154	324.3967
155	323.2267
156	322.5233
157	327.3933
158	333.9533
159	332.7317
160	328.9767
161	328.4867
162	332.5450
163	329.7983
164	334.1800
165	339.3500
166	344.7200
167	349.4300
168	351.9500
169	349.4917
170	345.5483
171	344.5450
172	335.8783
173	335.2750
174	332.3500
175	333.8533
176	335.1350
177	336.0750
178	342.1600
179	349.2500
180	345.4933
181	347.2200
182	341.5233
183	342.9667
184	338.8167
185	339.0200
186	347.9950
187	345.8483
188	350.1450
189	350.3117
190	351.8150
191	359.5783
192	356.9150
193	352.4317
194	350.8233
195	345.4883
196	341.0033
197	333.7733
198	324.7450
199	320.9300
200	321.0667
201	325.0183
202	326.0300
203	324.6200
204	324.5300
205	324.6817
206	320.4533
207	320.7400
208	327.2333
209	325.7250
210	324.7183
211	321.3933
212	320.5050
213	316.9683
214	315.4667
215	317.6233
216	315.2150
217	313.9567
218	313.3433
219	316.8333
220	317.1133
221	313.8150
222	314.4667
223	312.0000
224	312.2617
225	312.5933
226	309.9217
227	309.6567
228	309.3833
229	308.0567
230	310.7467
231	310.9200
232	308.6300
233	311.1283
234	313.4533
235	314.2133
236	315.2517
237	315.7217
238	311.0667
239	309.9583
240	303.3333
241	298.9517
242	293.6333
243	293.1733
244	296.3217
245	291.6850
246	290.4583
247	291.2433
248	286.8317
249	284.5867
250	280.3383
251	280.5217
252	286.4417
253	285.1117
254	288.9750
255	292.4033
256	296.2883
257	295.8133
258	299.3567
259	308.3717
260	310.5767
261	309.9667
262	310.1100
263	311.1833
264	310.7850
265	311.7267
266	311.2483
267	305.7500
268	299.1150
269	297.2700
270	295.3917
271	291.0167
272	292.0433
273	300.2900
274	303.9550
275	306.0500
276	303.9950
277	305.6250
278	308.7483
279	304.6383
280	306.5717
281	313.1550
282	314.4100
283	313.6800
284	314.0867
285	316.8117
286	314.9167
287	314.5450
288	317.9750
289	312.5533
290	311.4600
291	309.3117
292	311.0433
293	306.5233
294	304.2717
295	299.4833
296	295.7350
297	299.8217
298	297.6017
299	298.2633
300	295.3483
301	297.4000
302	295.0833
303	294.2617
304	296.2483
305	295.8733
306	296.3583
307	301.0583
308	303.9233
309	304.2667
310	306.8117
311	301.8700
312	303.7150
313	299.4233
314	294.3633
315	295.1167
316	289.8317
317	291.0400
318	287.9217
319	287.7117
320	283.5367
321	282.1067
322	281.0217
323	283.7283
324	283.8717
325	286.0317
326	288.6133
327	287.7900
328	289.9333
329	287.5133
330	284.9350
331	286.6067
332	284.5783
333	283.6450
334	283.7033
335	283.0133
336	280.9350
337	279.3167
338	280.9267
339	279.1917
340	275.0650
341	274.9967
342	280.9183
343	276.4450
344	274.7533
345	274.9133
346	274.2367
347	270.8517
348	269.8517
349	265.2550
350	265.3950
351	261.7883
352	258.5817
353	265.7167
354	263.7350
355	266.0283
356	270.3450
357	272.1633
358	273.5417
359	275.3550
360	275.6450
361	272.2733
362	272.5917
363	273.7317
364	277.7833
365	275.9500
366	273.8933
367	271.1617
368	267.7050
369	267.3483
370	265.5283
371	262.6900
372	259.8433
373	255.2367
374	253.6333
375	256.8150
376	257.0400
377	254.4450
378	257.2333
379	256.6467
380	258.7633
381	257.9100
382	256.3350
383	252.4450
384	250.0717
385	245.2417
386	245.6517
387	243.9000
388	241.9650
389	239.1617
390	242.5167
391	242.5900
392	244.8983
393	244.1050
394	244.7233
395	245.1067
396	245.1067
397	245.7583
398	245.8533
399	247.8017
400	244.6083
401	242.0950
402	242.0350
403	239.4450
404	239.3467
405	237.0533
406	234.5933
407	232.5517
408	231.6883
409	233.1633
410	231.3100
411	233.5250
412	235.3550
413	239.8483
414	240.3483
415	242.8167
416	241.8000
417	244.7850
418	242.1817
419	242.3117
420	247.3500
421	249.0317
422	245.9417
423	244.5850
424	240.2500
425	239.8733
426	238.9550
427	235.5133
428	237.9600
429	235.5583
430	236.0450
431	239.1500
432	237.6350
433	242.2400
434	241.7833
435	243.1200
436	247.0917
437	244.1550
438	244.0333
439	242.1283
440	240.0633
441	237.1700
442	235.5733
443	243.5550
444	242.8600
445	242.9883
446	245.1750
447	245.5350
448	248.7700
449	246.3367
450	244.0467
451	242.1467
452	240.2983
453	241.1100
454	238.6450
455	242.7333
456	244.4417
457	243.9917
458	245.5950
459	241.0067
460	241.7100
461	238.8283
462	235.5517
463	233.2850
464	230.3200
465	229.8367
466	229.0883
467	227.7917
468	228.5183
469	235.3683
470	236.2200
471	238.3883
472	238.6967
473	239.7933
474	236.5217
475	235.7067
476	234.9283
477	231.1050
478	230.3083
479	233.4583
480	234.8433
481	231.6617
482	233.9367
483	235.1767
484	235.5867
485	236.4333
486	236.7233
487	235.4367
488	237.5150
489	236.7400
490	233.6483
491	236.2900
492	236.4533
493	234.4117
494	232.5717
495	230.1933
496	229.2033
497	230.3217
498	228.1333
499	228.0467
500	229.5700
501	228.2400
502	230.7717
503	230.6600
504	231.9817
505	231.8217
506	231.1750
507	229.9333
508	229.7967
509	235.9667
510	235.3400
511	233.7683
512	235.0883
513	232.4150
514	231.2467
515	230.6417
516	229.4150
517	224.0750
518	221.8383
519	220.8617
520	221.3417
521	219.0683
522	221.8300
523	220.3150
524	218.9017
525	218.8217
526	219.5767
527	219.9533
528	221.6083
529	218.2900
530	218.5433
531	224.8683
532	224.4033
533	224.8733
534	225.0617
535	229.5633
536	229.1467
537	227.7900
538	227.3667
539	222.6367
540	221.2983
541	219.3383
542	216.7683
543	216.0417
544	214.8433
545	217.2000
546	217.0717
547	217.7583
548	218.0700
549	221.1700
550	223.0167
551	225.7517
552	228.4650
553	228.3517
554	230.1950
555	231.2450
556	233.6667
557	233.9900
558	232.8233
559	232.6833
560	232.8033
561	228.2333
562	223.3567
563	219.9533
564	212.9783
565	210.7900
566	208.8367
567	207.5783
568	206.2633
569	209.3000
570	212.0850
571	213.6817
572	216.7817
573	216.8800
574	219.4500
575	230.5667
576	234.4883
577	235.3033
578	235.3717
579	233.7367
580	232.1533
581	231.1383
582	228.5567
583	225.2000
584	220.7150
585	218.3017
586	214.0283
587	210.0700
588	208.4033
589	208.7583
590	204.8917
591	202.7283
592	207.5183
593	207.3733
594	211.6217
595	210.3500
596	213.2250
597	213.3500
598	215.0217
599	217.9667
600	222.5817
601	224.9633
602	226.6167
603	226.3783
604	227.4917
605	226.8167
606	225.1150
607	225.9667
608	221.9967
609	219.2567
610	216.4383
611	214.8617
612	210.6250
613	213.6450
614	210.4550
615	207.6583
616	206.7167
617	206.5133
618	208.5333
619	210.3350
620	211.3750
621	211.7833
622	212.8967
623	213.8283
624	215.4517
625	218.9000
626	219.1800
627	219.9567
628	220.8567
629	218.6650
630	216.9233
631	214.4683
632	210.4583
633	211.0317
634	208.6733
635	206.3767
636	206.0517
637	206.9117
638	205.5683
639	203.5650
640	204.0950
641	204.1917
642	204.8967
643	207.5617
644	205.8600
645	205.3233
646	206.8300
647	206.6100
648	209.2017
649	206.2717
650	205.2583
651	205.5550
652	203.5417
653	203.3433
654	203.1433
655	202.6900
656	201.2300
657	199.8650
658	199.9483
659	199.0233
660	199.4850
661	201.9267
662	201.4283
663	201.9367
664	201.5317
665	201.2383
666	202.2433
667	201.7717
668	200.6200
669	203.6367
670	201.8583
671	202.5867
672	201.9250
673	203.0500
674	200.4750
675	200.7767
676	201.0433
677	201.4283
678	199.0483
679	199.2067
680	196.3850
681	196.1333
682	195.5783
683	196.1633
684	195.1333
685	196.1533
686	195.0767
687	191.7933
688	192.5983
689	189.1717
690	189.9233
691	189.7067
692	188.6850
693	188.9950
694	188.5100
695	191.3267
696	191.5767
697	192.9400
698	191.5183
699	193.2967
700	191.7783
701	193.1050
702	191.4433
703	190.9483
704	189.9117
705	187.7217
706	187.0983
707	186.5533
708	187.2233
709	186.2067
710	187.5400
711	186.9950
712	188.5683
713	190.3767
714	194.0167
715	197.6783
716	200.3883
717	201.4233
718	200.5383
719	200.4367
720	198.7033
721	195.3900
722	196.4900
723	194.8267
724	194.7583
725	194.0200
726	192.7033
727	191.9933
728	193.2533
729	192.3550
730	190.3433
731	188.1533
732	186.7717
733	186.0917
734	185.4767
735	186.5000
736	186.6650
737	187.6867
738	190.2450
739	190.0900
740	190.0950
741	192.4783
742	192.5383
743	191.9400
744	190.3200
745	189.0367
746	187.8483
747	187.7350
748	187.7817
749	185.7550
750	188.7933
751	191.3967
752	194.2233
753	195.8500
754	195.6783
755	196.9967
756	195.7867
757	192.0683
758	191.0317
759	189.4217
760	187.8817
761	186.4717
762	185.3833
763	183.9283
764	183.3367
765	185.0100
766	184.5317
767	186.2983
768	188.7467
769	187.4650
770	187.4183
771	187.2750
772	188.1450
773	187.2933
774	188.2517
775	189.2867
776	189.6900
777	191.4017
778	191.9517
779	191.7383
780	188.6633
781	191.4550
782	188.2283
783	185.4700
784	182.0500
785	179.2800
786	177.4433
787	177.6500
788	176.7983
789	180.1300
790	181.0600
791	184.1367
792	185.4533
793	187.9717
794	190.1167
795	189.3350
796	192.0083
797	189.7367
798	188.4933
799	187.6400
800	186.2167
801	186.5750
802	183.3067
803	183.2750
804	180.0067
805	177.3417
806	176.0217
807	174.5800
808	173.4550
809	173.4183
810	172.6367
811	174.4817
812	174.5467
813	174.5100
814	175.1967
815	174.0133
816	175.7633
817	177.5800
818	179.9100
819	181.5267
820	180.4333
821	180.0167
822	178.1483
823	174.7533
824	174.3633
825	175.7300
826	173.2050
827	170.8583
828	173.0300
829	171.9233
830	173.2050
831	174.5817
832	175.9167
833	176.0100
834	176.4267
835	177.8617
836	179.0033
837	180.6400
838	181.4933
839	181.3700
840	182.5550
841	179.5233
842	179.3733
843	177.2333
844	174.5133
845	174.4117
846	173.3667
847	171.0183
848	171.0267
849	171.4850
850	172.8367
851	171.9900
852	172.8067
853	174.5117
854	173.2567
855	174.0433
856	172.8283
857	172.6433
858	174.3050
859	174.1400
860	176.8850
861	177.2450
862	177.4550
863	176.2533
864	175.3200
865	173.3700
866	172.4217
867	171.3633
868	170.3217
869	170.5600
870	170.7000
871	173.0817
872	173.1950
873	174.9933
874	174.2533
875	174.1767
876	173.4217
877	173.1283
878	173.7750
879	172.2883
880	172.0067
881	172.5567
882	173.2700
883	172.8067
884	171.8433
885	171.8533
886	171.8817
887	172.1783
888	170.6417
889	169.8900
890	168.1067
891	166.4183
892	166.8500
893	166.9767
894	166.5867
895	170.2450
896	170.0167
897	171.1867
898	171.6900
899	172.5133
900	172.5617
901	172.1283
902	169.2400
903	168.7717
904	168.1083
905	166.7033
906	167.1850
907	168.0150
908	167.6767
909	167.7333
910	165.4150
911	165.8083
912	166.1000
913	166.5917
914	164.6417
915	163.2833
916	162.8967
917	164.6250
918	164.2867
919	166.8767
920	168.2750
921	168.4550
922	171.7350
923	170.0750
924	167.7367
925	167.8050
926	168.1717
927	166.3550
928	165.1617
929	164.7550
930	163.8483
931	165.0800
932	163.7700
933	163.5050
934	162.7983
935	161.8367
936	162.6583
937	163.5367
938	164.7500
939	163.8800
940	165.3950
941	165.0133
942	166.7933
943	167.4867
944	165.5533
945	167.3833
946	167.8817
947	167.6950
948	168.1350
949	169.0133
950	165.9100
951	167.1367
952	166.1517
953	164.9317
954	163.8900
955	162.9800
956	162.2383
957	162.1000
958	162.6333
959	164.0983
960	165.6517
961	165.5567
962	166.3500
963	166.3817
964	166.1350
965	166.5667
966	164.9200
967	164.5900
968	161.7033
969	159.5500
970	158.1567
971	158.4600
972	157.4900
973	158.6833
974	157.8350
975	160.8633
976	163.5667
977	162.7650
978	163.1750
979	162.7117
980	163.0267
981	162.5467
982	164.1917
983	162.3183
984	165.1800
985	164.1433
986	164.5133
987	162.7717
988	159.8883
989	161.2900
990	158.5367
991	158.5583
992	158.8367
993	159.6583
994	159.1533
995	161.4083
996	161.3567
997	160.9183
998	163.0433
999	163.5517
1000	164.8167
1001	165.1883
1002	164.5133
1003	163.3367
1004	161.9133
1005	160.9083
1006	159.7850
1007	158.5267
1008	160.1150
1009	157.2917
1010	157.5367
1011	156.5350
1012	156.4367
1013	156.4083
1014	157.2650
1015	157.7867
1016	161.8250
1017	161.8100
1018	161.3367
1019	159.7467
1020	161.8567
1021	160.8933
1022	160.1967
1023	160.0983
1024	159.9850
1025	158.4900
1026	159.3267
1027	159.1667
1028	161.3517
1029	162.0800
1030	160.4050
1031	160.5300
1032	158.6050
1033	155.2200
1034	154.4900
1035	154.7183
1036	153.4967
1037	153.9417
1038	154.5533
1039	154.8717
1040	154.4633
1041	155.3917
1042	155.4383
1043	155.9517
1044	157.1367
1045	157.8900
1046	157.8700
1047	158.3883
1048	159.2033
1049	158.8767
1050	157.0600
1051	156.8783
1052	155.8667
1053	154.2517
1054	153.4717
1055	151.2483
1056	148.6117
1057	146.7850
1058	144.4350
1059	142.8150
1060	143.5283
1061	142.3200
1062	141.5267
1063	142.3717
1064	143.8583
1065	145.5933
1066	148.1517
1067	149.8117
1068	151.6867
1069	152.1933
1070	152.4067
1071	151.5833
1072	151.4333
1073	149.2217
1074	148.7000
1075	146.7667
1076	144.8150
1077	144.7333
1078	144.1600
1079	143.5633
1080	143.8217
1081	143.9767
1082	144.1367
1083	146.5817
1084	145.7767
1085	147.5350
1086	148.9383
1087	151.3217
1088	153.7183
1089	153.1233
1090	154.7100
1091	154.9767
1092	154.9117
1093	154.6183
1094	153.7283
1095	152.0317
1096	152.2850
1097	153.7150
1098	155.1283
1099	153.0650
1100	152.9750
1101	151.3617
1102	150.3917
1103	148.8733
1104	148.9833
1105	149.2167
1106	148.2733
1107	150.2417
1108	150.0467
1109	151.7183
1110	150.3050
1111	152.1850
1112	153.2117
1113	154.3433
1114	155.1733
1115	156.7583
1116	158.1000
1117	154.7383
1118	153.5667
1119	151.0567
1120	151.8350
1121	149.9500
1122	149.5800
1123	149.9183
1124	150.3933
1125	151.5433
1126	152.0100
1127	152.4167
1128	152.0833
1129	152.2417
1130	150.3917
1131	150.4933
1132	150.2717
1133	149.3750
1134	151.2217
1135	152.2567
1136	150.9850
1137	152.8617
1138	153.3950
1139	153.1600
1140	151.6683
1141	152.3900
1142	152.8083
1143	151.2183
1144	150.5017
1145	151.1517
1146	149.6217
1147	150.2150
1148	149.3867
1149	148.9133
1150	149.3133
1151	147.5550
1152	148.4833
1153	148.0217
1154	148.8150
1155	149.7550
1156	148.8700
1157	150.7417
1158	151.8317
1159	151.8067
1160	152.2833
1161	154.7783
1162	153.7117
1163	154.5117
1164	152.0817
1165	149.7900
1166	149.8250
1167	148.2000
1168	147.4217
1169	147.6967
1170	147.6883
1171	147.2117
1172	147.5050
1173	147.3817
1174	147.6800
1175	146.2750
1176	145.2017
1177	145.9100
1178	144.8367
1179	145.3683
1180	145.9250
1181	147.1333
1182	147.2150
1183	148.0383
1184	148.5467
1185	148.8900
1186	149.1967
1187	147.7533
1188	146.5717
1189	145.7567
1190	143.7333
1191	142.4333
1192	140.9517
1193	139.4867
1194	138.4800
1195	139.0367
1196	136.6717
1197	138.0750
1198	139.0183
1199	139.8900
1200	139.9883
1201	140.9117
1202	142.5650
1203	144.2233
1204	145.4250
1205	144.9217
1206	145.1367
1207	146.0117
1208	146.5850
1209	147.4567
1210	148.5400
1211	146.1317
1212	145.6167
1213	143.3833
1214	141.2767
1215	140.9917
1216	140.4283
1217	140.3067
1218	139.2583
1219	139.4967
1220	139.2567
1221	138.6950
1222	138.8517
1223	138.8900
1224	138.7417
1225	138.6300
1226	140.7267
1227	141.3783
1228	141.3467
1229	141.3967
1230	141.9467
1231	143.1850
1232	142.8733
1233	141.9217
1234	140.3450
1235	138.6817
1236	138.2483
1237	137.0000
1238	136.7450
1239	137.6767
1240	138.1133
1241	138.5050
1242	139.1750
1243	139.3850
1244	142.0350
1245	141.0517
1246	142.8817
1247	145.3000
1248	144.3267
1249	144.4783
1250	143.7350
1251	143.6567
1252	141.3767
1253	141.5233
1254	141.0217
1255	137.7433
1256	139.6967
1257	139.1183
1258	139.2283
1259	138.5300
1260	139.9933
1261	139.9367
1262	140.5933
1263	139.5017
1264	139.5633
1265	138.9650
1266	139.3117
1267	139.3267
1268	140.0750
1269	139.6300
1270	143.0550
1271	143.6717
1272	143.6533
1273	145.2517
1274	146.0867
1275	146.1217
1276	144.3983
1277	142.4283
1278	140.3067
1279	139.4517
1280	139.3300
1281	138.8550
1282	138.7800
1283	138.0517
1284	138.7267
1285	140.3283
1286	139.6683
1287	139.3500
1288	139.1417
1289	140.3883
1290	140.8133
1291	141.5067
1292	141.5717
1293	143.1250
1294	142.8050
1295	141.9933
1296	143.7717
1297	142.1267
1298	140.5217
1299	141.0467
1300	140.5617
1301	140.0617
1302	140.2117
1303	142.5050
1304	141.0483
1305	142.9900
1306	142.6667
1307	141.3717
1308	141.2183
1309	140.6517
1310	140.3933
1311	139.7667
1312	139.6017
1313	139.9833
1314	140.7667
1315	139.5783
1316	141.9533
1317	141.5900
1318	142.1150
1319	141.4683
1320	140.9250
1321	140.1883
1322	139.2300
1323	138.3683
1324	137.6850
1325	137.1283
1326	137.3733
1327	136.9467
1328	137.6800
1329	138.7800
1330	138.4967
1331	139.0500
1332	139.9783
1333	139.1917
1334	140.0400
1335	140.6017
1336	140.9617
1337	140.7250
1338	141.2117
1339	139.2400
1340	139.1050
1341	138.8400
1342	137.2067
1343	135.8783
1344	135.6067
1345	135.5883
1346	134.6233
1347	136.1867
1348	136.4033
1349	138.2567
1350	139.0733
1351	140.0217
1352	141.3167
1353	142.0417
1354	141.8433
1355	141.1267
1356	141.9883
1357	142.5900
1358	140.2900
1359	140.2800
1360	138.8683
1361	138.1400
1362	138.6383
1363	138.1650
1364	135.9750
1365	136.0317
1366	134.6800
1367	133.8067
1368	133.5167
1369	133.6700
1370	134.4917
1371	134.7683
1372	136.1067
1373	135.5900
1374	137.2967
1375	139.0000
1376	141.2917
1377	142.5933
1378	141.5650
1379	141.1283
1380	139.8450
1381	138.1900
1382	137.1267
1383	136.6400
1384	137.4333
1385	135.5417
1386	134.9817
1387	134.8300
1388	133.8467
1389	134.1233
1390	134.2350
1391	133.2500
1392	133.3733
1393	134.0467
1394	134.6483
1395	134.4117
1396	136.0883
1397	137.9150
1398	138.3300
1399	138.6367
1400	139.1450
1401	140.4133
1402	140.2383
1403	139.8367
1404	139.3467
1405	137.4650
1406	136.5033
1407	136.4750
1408	134.9300
1409	136.0983
1410	135.6050
1411	134.0067
1412	133.9800
1413	134.6000
1414	134.2317
1415	135.7750
1416	135.7833
1417	135.8267
1418	136.9117
1419	137.7483
1420	137.4533
1421	137.9000
1422	136.6750
1423	137.1450
1424	136.8400
1425	136.7167
1426	135.8917
1427	136.3683
1428	136.5133
1429	136.3033
1430	136.2817
1431	136.7933
1432	135.4167
1433	134.3950
1434	134.0033
1435	133.4717
1436	132.2450
1437	133.1783
1438	132.9217
1439	131.1950
1440	131.4250
1441	131.3483
1442	132.7467
1443	132.9133
1444	134.3450
1445	133.6883
1446	135.0550
1447	135.6383
1448	135.9967
1449	136.4450
1450	135.0767
1451	135.0650
1452	135.3383
1453	136.0650
1454	135.6083
1455	135.1617
1456	135.2983
1457	134.6517
1458	133.8000
1459	132.5400
1460	131.6183
1461	131.8417
1462	130.8350
1463	131.5250
1464	133.1800
1465	132.7300
1466	134.4600
1467	134.3500
1468	135.7833
1469	136.1117
1470	135.7467
1471	134.6967
1472	133.5883
1473	135.3283
1474	134.8467
1475	134.0767
1476	134.1850
1477	134.5100
1478	133.3533
1479	132.7933
1480	133.6183
1481	133.2483
1482	131.9250
1483	131.1850
1484	130.5317
1485	131.5333
1486	130.1683
1487	130.7983
1488	131.8433
1489	133.8383
1490	133.9883
1491	134.2250
1492	134.3900
1493	135.4767
1494	136.2467
1495	135.1550
1496	135.9667
1497	134.9350
1498	133.4783
1499	134.4067
1500	133.4467
1501	133.8183
1502	132.1150
1503	131.5200
1504	131.6567
1505	131.5333
1506	129.4983
1507	129.6283
1508	130.8150
1509	131.0267
1510	131.0717
1511	132.2000
1512	132.6800
1513	131.9200
1514	133.6817
1515	133.3883
1516	133.5567
1517	133.5533
1518	132.6267
1519	133.1050
1520	133.6033
1521	133.1333
1522	132.0717
1523	131.5417
1524	131.8267
1525	132.1750
1526	132.8350
1527	133.1700
1528	132.0183
1529	132.2983
1530	132.3650
1531	133.2800
1532	132.8533
1533	131.4167
1534	132.3150
1535	130.7683
1536	130.8250
1537	130.8900
1538	130.3850
1539	130.6383
1540	130.0767
1541	132.1900
1542	131.1700
1543	132.3500
1544	132.1550
1545	130.8517
1546	130.5850
1547	129.7400
1548	129.1200
1549	129.0283
1550	129.8383
1551	128.9383
1552	129.3633
1553	130.1167
1554	129.2333
1555	129.4383
1556	130.3783
1557	131.3283
1558	130.6883
1559	130.8583
1560	130.3900
1561	130.3767
1562	130.0950
1563	129.1000
1564	129.3900
1565	129.6083
1566	128.9733
1567	129.4317
1568	128.6617
1569	129.8767
1570	128.9617
1571	127.8017
1572	129.0467
1573	128.4933
1574	129.2200
1575	128.9950
1576	128.6883
1577	128.6183
1578	127.2750
1579	128.1467
1580	128.7950
1581	129.2900
1582	128.5700
1583	129.4367
1584	128.2850
1585	129.4533
1586	129.1600
1587	128.6000
1588	127.6433
1589	128.3717
1590	127.8217
1591	127.0850
1592	127.0967
1593	127.4767
1594	127.4200
1595	128.1900
1596	127.7083
1597	129.0067
1598	128.4517
1599	129.3850
1600	128.5533
1601	128.5750
1602	128.7367
1603	128.5233
1604	127.3033
1605	127.9983
1606	127.0700
1607	127.3833
1608	127.9667
1609	128.8017
1610	128.4983
1611	129.1783
1612	129.5867
1613	129.8333
1614	128.6567
1615	128.5917
1616	127.1750
1617	126.3583
1618	126.5150
1619	128.2300
1620	127.2383
1621	127.1517
1622	127.3383
1623	126.3083
1624	126.5133
1625	126.1033
1626	125.4667
1627	127.0850
1628	126.3000
1629	126.5333
1630	125.9817
1631	126.5750
1632	127.2600
1633	128.4500
1634	127.5367
1635	127.7450
1636	129.0067
1637	128.8517
1638	129.0500
1639	128.0967
1640	125.9833
1641	127.2183
1642	126.8600
1643	125.8483
1644	125.5233
1645	125.5717
1646	127.1833
1647	125.8600
1648	126.7750
1649	126.7733
1650	128.1033
1651	128.2933
1652	128.7417
1653	128.8433
1654	129.1000
1655	129.0983
1656	129.5067
1657	128.9317
1658	128.2783
1659	128.7233
1660	128.1583
1661	127.3950
1662	128.0917
1663	126.2200
1664	125.4817
1665	124.7450
1666	123.7317
1667	123.2300
1668	123.4933
1669	123.5317
1670	123.7117
1671	123.8550
1672	124.3917
1673	124.0717
1674	126.7683
1675	126.3417
1676	128.2450
1677	127.4183
1678	126.8417
1679	125.9817
1680	125.1583
1681	125.9167
1682	123.7867
1683	122.1500
1684	122.2067
1685	121.9000
1686	121.9450
1687	123.4050
1688	123.4617
1689	124.4700
1690	126.0200
1691	124.7250
1692	126.0117
1693	125.7333
1694	124.9567
1695	126.2017
1696	125.4250
1697	125.5017
1698	124.6067
1699	125.5150
1700	123.6133
1701	122.6267
1702	122.5467
1703	121.6683
1704	123.3467
1705	123.0283
1706	122.8567
1707	124.4500
1708	124.5900
1709	125.6383
1710	126.5667
1711	127.7417
1712	128.8283
1713	131.1050
1714	129.9900
1715	129.1033
1716	128.5667
1717	126.8983
1718	125.6317
1719	125.6567
1720	123.4700
1721	123.5583
1722	122.8667
1723	122.2833
1724	123.5500
1725	122.9283
1726	123.6450
1727	125.0367
1728	123.3183
1729	125.4583
1730	125.8217
1731	125.6367
1732	127.1333
1733	127.1350
1734	128.2200
1735	127.0467
1736	126.0917
1737	124.9900
1738	123.6183
1739	124.0000
1740	123.8883
1741	123.5250
1742	123.3867
1743	123.5117
1744	122.7083
1745	122.5550
1746	121.8900
1747	122.1300
1748	121.4617
1749	122.9150
1750	123.0900
1751	123.8417
1752	124.6383
1753	124.1367
1754	124.8400
1755	126.6900
1756	126.4700
1757	125.4067
1758	124.4217
1759	123.0850
1760	121.8150
1761	122.9567
1762	123.2217
1763	122.1417
1764	121.7767
1765	123.2933
1766	122.7367
1767	123.2700
1768	122.1983
1769	123.0250
1770	124.2250
1771	124.8350
1772	123.9100
1773	123.6867
1774	123.7533
1775	123.9367
1776	122.5500
1777	122.7017
1778	122.7617
1779	122.4667
1780	122.6183
1781	122.8600
1782	122.3217
1783	122.7383
1784	121.7983
1785	123.3483
1786	121.6350
1787	123.0350
1788	123.5950
1789	122.2917
1790	122.8000
1791	121.1733
1792	122.1617
1793	121.9233
1794	121.4867
1795	121.5367
1796	121.2400
1797	121.2883
1798	120.8067
1799	121.1783
1800	120.5133
1801	120.0817
1802	120.8567
1803	121.1267
1804	121.1233
1805	120.7783
1806	122.1283
1807	120.6150
1808	121.3717
1809	121.1150
1810	120.3000
1811	121.0217
1812	120.7900
1813	120.8350
1814	120.1000
1815	120.8817
1816	121.6150
1817	121.1350
1818	120.6183
1819	120.4650
1820	119.7867
1821	119.2833
1822	118.6383
1823	118.9067
1824	117.9050
1825	119.4383
1826	119.2167
1827	120.0683
1828	120.1133
1829	120.0133
1830	120.1033
1831	119.7300
1832	120.1650
1833	119.7100
1834	118.5600
1835	118.9150
1836	119.0867
1837	118.9283
1838	119.4250
1839	118.4633
1840	118.8800
1841	118.1183
1842	120.2483
1843	119.3233
1844	119.0100
1845	119.5250
1846	119.9083
1847	119.3933
1848	118.4533
1849	119.7833
1850	118.7983
1851	117.7133
1852	119.0733
1853	118.9667
1854	118.5300
1855	118.3533
1856	118.0967
1857	118.4117
1858	117.0450
1859	117.7517
1860	116.6233
1861	116.3783
1862	117.6250
1863	118.0367
1864	118.7533
1865	119.7500
1866	118.9667
1867	119.3333
1868	119.5883
1869	119.9467
1870	119.5700
1871	118.7383
1872	117.5700
1873	119.1617
1874	118.4233
1875	118.0983
1876	118.2317
1877	117.6533
1878	118.4500
1879	117.2750
1880	117.7183
1881	116.9850
1882	117.8017
1883	117.6550
1884	117.9133
1885	118.5167
1886	119.7750
1887	120.1283
1888	120.8483
1889	121.1433
1890	120.4217
1891	120.6167
1892	120.1167
1893	118.6367
1894	118.8583
1895	117.7550
1896	117.4383
1897	117.2200
1898	116.7867
1899	116.1350
1900	118.2333
1901	117.4483
1902	118.5417
1903	119.4150
1904	118.0050
1905	118.2200
1906	117.8367
1907	117.3967
1908	117.7283
1909	118.3583
1910	116.9117
1911	116.9333
1912	116.4450
1913	117.2667
1914	116.2533
1915	116.0100
1916	115.9550
1917	116.4567
1918	116.6933
1919	116.2617
1920	115.3883
1921	115.7467
1922	115.2350
1923	115.2550
1924	115.6550
1925	117.2033
1926	116.7850
1927	116.0683
1928	116.0517
1929	116.6017
1930	116.2400
1931	115.8717
1932	115.4417
1933	115.1700
1934	115.3983
1935	114.7183
1936	115.4617
1937	114.4383
1938	114.1433
1939	114.0833
1940	114.1333
1941	114.9000
1942	115.3417
1943	115.2033
1944	115.6567
1945	115.1900
1946	114.9600
1947	114.6000
1948	114.6317
1949	115.3167
1950	115.9333
1951	115.3333
1952	115.5717
1953	114.3667
1954	114.7283
1955	114.7650
1956	114.9133
1957	114.6183
1958	115.2400
1959	115.4700
1960	115.9133
1961	115.2283
1962	115.2783
1963	114.9783
1964	114.9100
1965	115.7833
1966	115.6017
1967	113.9033
1968	115.7233
1969	114.8283
1970	114.5367
1971	115.3100
1972	114.6250
1973	115.0917
1974	114.4267
1975	114.1350
1976	114.7033
1977	115.4300
1978	115.4233
1979	115.9950
1980	115.5883
1981	115.0683
1982	115.5017
1983	115.9767
1984	115.7300
1985	115.0117
1986	115.5650
1987	114.5750
1988	115.4617
1989	115.5500
1990	114.5067
1991	114.4683
1992	114.0867
1993	114.6600
1994	114.6667
1995	114.5633
1996	114.8667
1997	114.8050
1998	114.0300
1999	113.5733
[truncated: 28 more rows]
