# Supplementary material for: Bicoid gradient formation mechanism and dynamics revealed by protein lifetime analysis
Source: Mol Syst Biol. 2018 Sep 4;14(9):e8355. doi: 10.15252/msb.20188355 (PMC6121778; doi:10.15252/msb.20188355)
Supplement: Supplementary file 8 — Source Data for Figure 6 [file MSB-14-e8355-s007.zip › figure6-data_wo-images/quantification/Values_emb01_g_t15.txt]

0	138.4000
1	148.6983
2	150.4633
3	149.6300
4	149.4700
5	144.8667
6	142.9067
7	147.3767
8	150.3333
9	141.8783
10	148.9750
11	147.4017
12	141.4900
13	144.1717
14	143.5583
15	138.1550
16	137.0033
17	138.7767
18	138.9033
19	137.2300
20	137.8050
21	135.2867
22	131.0167
23	132.0733
24	132.4650
25	133.2267
26	136.7350
27	136.6567
28	147.5817
29	145.5567
30	149.3467
31	154.4783
32	162.0933
33	167.8267
34	175.8900
35	188.7683
36	204.5483
37	218.2633
38	233.5267
39	249.7550
40	255.6017
41	273.2767
42	287.9767
43	306.3900
44	312.7500
45	317.1267
46	330.7083
47	331.5017
48	343.2783
49	342.1433
50	343.2917
51	342.0033
52	342.8500
53	340.3550
54	359.4450
55	358.9583
56	368.8067
57	375.5417
58	379.7700
59	387.8233
60	370.5033
61	367.1383
62	358.7000
63	352.9150
64	346.7267
65	337.4917
66	345.0917
67	343.5683
68	337.9533
69	349.8150
70	353.3567
71	349.7567
72	353.7717
73	347.7717
74	335.7317
75	326.0833
76	316.7267
77	307.5017
78	293.8517
79	293.6400
80	286.7717
81	284.2767
82	289.5283
83	286.8133
84	280.5583
85	293.2733
86	289.0950
87	285.4550
88	292.3267
89	283.6500
90	277.1900
91	280.8250
92	276.8983
93	269.8400
94	274.0567
95	272.8283
96	277.4017
97	284.4383
98	288.4867
99	290.5867
100	296.8983
101	293.1383
102	287.6333
103	283.6333
104	271.5333
105	265.8633
106	261.0217
107	253.8550
108	252.7233
109	257.7250
110	261.4133
111	264.6783
112	283.3200
113	287.7883
114	292.3850
115	298.4733
116	293.8250
117	297.6350
118	295.3233
119	287.9917
120	287.8000
121	290.0433
122	288.5517
123	296.5033
124	306.1017
125	300.8850
126	315.0450
127	318.0867
128	309.6100
129	313.3833
130	318.1767
131	313.7650
132	316.3800
133	324.0017
134	319.3250
135	318.0317
136	323.3067
137	320.8300
138	319.0983
139	342.3200
140	344.3117
141	346.3233
142	363.4900
143	369.2367
144	365.6983
145	361.6467
146	362.0283
147	354.6433
148	352.1133
149	346.7833
150	344.4067
151	342.6267
152	339.5133
153	333.7367
154	331.4683
155	326.5100
156	325.0433
157	325.2733
158	323.0783
159	324.7183
160	325.8683
161	328.0133
162	330.3633
163	330.6250
164	332.7067
165	336.0317
166	335.6433
167	337.2133
168	341.6617
169	341.4583
170	341.3633
171	337.4500
172	334.5633
173	330.9500
174	330.3900
175	327.1183
176	326.3050
177	325.1767
178	323.1233
179	326.7500
180	327.0117
181	332.3833
182	330.1417
183	335.8800
184	337.1217
185	340.9117
186	355.1550
187	360.9700
188	365.2300
189	363.9717
190	362.5783
191	365.0683
192	357.3917
193	354.1000
194	347.9567
195	342.8367
196	338.5117
197	334.8583
198	329.7750
199	326.4433
200	324.6383
201	323.7067
202	324.8567
203	324.3950
204	324.6750
205	322.3533
206	322.6217
207	326.1533
208	330.9567
209	330.7600
210	336.3500
211	339.2150
212	341.9667
213	339.4683
214	339.1817
215	342.7167
216	339.7583
217	334.1867
218	332.3833
219	334.1367
220	333.2783
221	326.8967
222	326.1617
223	326.3767
224	327.0017
225	327.3133
226	319.1967
227	319.3217
228	320.5567
229	316.8783
230	318.9300
231	322.0333
232	320.5800
233	321.2700
234	322.9900
235	324.1367
236	325.8117
237	328.7300
238	329.8417
239	332.6067
240	329.1850
241	330.6150
242	328.5550
243	325.9967
244	322.0983
245	322.2650
246	319.0833
247	316.9483
248	314.3200
249	309.4783
250	305.3250
251	303.0200
252	305.4933
253	304.8633
254	305.9333
255	306.3417
256	305.3217
257	309.2250
258	313.5067
259	319.1000
260	324.0067
261	321.4200
262	327.2917
263	329.7517
264	327.8850
265	325.8750
266	324.2050
267	318.6817
268	314.6950
269	310.8783
270	309.7450
271	308.9933
272	308.8867
273	306.9050
274	306.8117
275	303.6183
276	299.3400
277	299.2000
278	299.4400
279	303.1483
280	302.7000
281	301.7633
282	302.2750
283	304.5167
284	304.3883
285	308.4183
286	309.9433
287	312.9667
288	317.4533
289	316.0533
290	317.3933
291	315.6983
292	313.8150
293	313.1200
294	309.2500
295	307.2183
296	302.6933
297	298.2333
298	291.1750
299	292.0750
300	290.5750
301	290.7883
302	292.2817
303	291.3967
304	292.7550
305	289.8133
306	290.4900
307	291.8583
308	293.4600
309	291.4767
310	291.1700
311	292.4900
312	292.8550
313	294.7417
314	292.8317
315	295.0983
316	294.3450
317	294.6617
318	291.0350
319	290.8750
320	288.9167
321	283.9817
322	278.3233
323	277.0200
324	275.1583
325	272.6117
326	270.5383
327	273.5717
328	273.5883
329	278.8533
330	280.4917
331	294.7917
332	294.2600
333	293.1317
334	292.1517
335	285.3133
336	280.4083
337	275.7217
338	274.9150
339	272.1917
340	267.6117
341	268.6883
342	270.8817
343	268.1867
344	268.6183
345	271.0350
346	275.1550
347	276.2217
348	278.1933
349	278.3617
350	280.4633
351	280.6383
352	276.1283
353	277.0600
354	276.6550
355	273.5183
356	267.4283
357	265.5017
358	263.0950
359	266.4567
360	267.1150
361	267.3483
362	268.4533
363	271.2617
364	275.0417
365	275.3967
366	276.6833
367	278.7333
368	281.9000
369	285.7683
370	285.5967
371	285.7883
372	281.9767
373	279.7783
374	276.8167
375	274.7500
376	271.4667
377	268.4467
378	265.6433
379	259.8867
380	259.2250
381	256.1050
382	255.3450
383	253.3650
384	252.8217
385	254.0933
386	263.0133
387	261.5917
388	255.6417
389	253.0900
390	253.6533
391	250.4583
392	251.5733
393	247.4467
394	246.8183
395	248.0000
396	246.6167
397	250.7817
398	250.2467
399	251.4100
400	252.1650
401	252.5233
402	247.9183
403	250.8017
404	247.0383
405	249.1733
406	252.2700
407	252.5467
408	251.0983
409	249.5683
410	247.5917
411	248.5717
412	246.3700
413	245.7917
414	240.5717
415	239.3150
416	238.2033
417	240.8900
418	242.9133
419	245.6533
420	254.0483
421	256.6817
422	260.9083
423	263.3350
424	262.3750
425	261.6567
426	259.4950
427	256.1467
428	254.5883
429	251.9300
430	252.3883
431	258.2983
432	255.3033
433	256.8367
434	255.8017
435	250.8383
436	248.3183
437	247.5100
438	246.3467
439	246.7950
440	247.8050
441	249.1517
442	251.6983
443	256.3650
444	254.9667
445	253.5567
446	248.9133
447	244.6067
448	242.7133
449	240.4167
450	239.2183
451	239.8233
452	236.9083
453	238.9500
454	238.1100
455	243.0000
456	242.9400
457	238.8100
458	238.7283
459	236.0767
460	237.6967
461	238.4217
462	240.3683
463	241.0567
464	239.0167
465	237.8117
466	237.2050
467	237.8183
468	238.9650
469	245.8817
470	244.1867
471	243.2950
472	244.2983
473	246.7900
474	247.3450
475	245.3583
476	246.4083
477	244.3017
478	243.2483
479	243.6317
480	240.2450
481	237.1350
482	236.1900
483	235.2550
484	235.8767
485	236.0600
486	240.3333
487	238.3617
488	241.2517
489	239.4550
490	238.7617
491	242.5000
492	244.7617
493	241.5150
494	240.3833
495	239.3233
496	239.6050
497	236.9767
498	237.8500
499	234.6917
500	233.2617
501	230.9217
502	229.9133
503	227.7667
504	228.9150
505	226.7300
506	226.1350
507	225.9417
508	225.1683
509	229.2267
510	230.9183
511	228.5100
512	230.1917
513	230.6783
514	230.1750
515	231.8733
516	232.4450
517	231.6717
518	229.9817
519	228.0633
520	224.6783
521	222.7200
522	223.8583
523	223.9967
524	224.4783
525	225.9767
526	226.6117
527	230.2817
528	229.2417
529	228.2600
530	226.3600
531	224.9783
532	224.9100
533	221.3300
534	217.7583
535	222.0967
536	220.7183
537	223.1700
538	223.6967
539	227.7767
540	229.0150
541	225.7583
542	224.6383
543	224.7000
544	220.6650
545	219.2050
546	216.9067
547	215.9400
548	215.6467
549	216.5100
550	217.3783
551	220.3467
552	219.4933
553	219.7867
554	219.5983
555	220.3450
556	217.6517
557	218.3583
558	216.9900
559	216.8200
560	218.2100
561	219.8383
562	224.2583
563	227.7433
564	227.0617
565	223.2617
566	220.3250
567	216.7717
568	211.8267
569	211.6933
570	209.5667
571	208.2150
572	210.0183
573	207.8017
574	211.1050
575	218.6767
576	220.5133
577	220.9617
578	220.6600
579	221.4533
580	222.3250
581	222.7817
582	222.5617
583	221.9217
584	223.5317
585	223.3883
586	224.7050
587	219.1283
588	215.9933
589	214.4667
590	208.4683
591	206.4300
592	209.7600
593	207.3783
594	212.9967
595	211.5017
596	211.1333
597	210.3800
598	211.4467
599	208.7517
600	209.9567
601	210.5067
602	210.6667
603	212.5050
604	214.7033
605	218.2000
606	220.1383
607	221.8017
608	222.0117
609	222.4000
610	220.6850
611	217.7367
612	214.8367
613	216.1500
614	212.9200
615	209.9417
616	209.4050
617	207.2150
618	207.9350
619	207.2150
620	204.7900
621	204.6067
622	202.8983
623	202.4950
624	202.4683
625	202.2800
626	203.0750
627	203.3250
628	205.0467
629	208.3767
630	209.6850
631	209.8833
632	210.6050
633	213.5650
634	210.6600
635	209.4333
636	208.6583
637	205.0983
638	204.6983
639	202.3650
640	204.8150
641	204.1533
642	204.1183
643	204.4783
644	202.5483
645	204.6283
646	203.7617
647	203.7267
648	202.8850
649	202.6650
650	201.5183
651	203.4300
652	202.4217
653	202.7967
654	204.3233
655	203.7850
656	204.2383
657	203.8283
658	202.8550
659	203.2650
660	201.1183
661	197.9417
662	195.3383
663	193.9450
664	192.5533
665	192.2833
666	191.2683
667	191.7800
668	192.3833
669	194.7900
670	196.4817
671	200.7650
672	203.1083
673	205.5750
674	206.2000
675	209.1333
676	209.6567
677	204.8983
678	201.7617
679	196.3683
680	193.6767
681	191.6717
682	191.7450
683	189.5483
684	190.5167
685	191.2900
686	191.7200
687	192.5150
688	193.7450
689	192.9250
690	192.7500
691	193.2817
692	192.5000
693	191.7350
694	192.9383
695	196.3083
696	198.0500
697	196.4717
698	197.2333
699	197.1717
700	197.1833
701	195.3450
702	196.8467
703	196.2633
704	195.9500
705	194.4583
706	191.7083
707	189.4100
708	185.6717
709	185.9500
710	186.7400
711	188.4183
712	189.3450
713	189.7000
714	193.0867
715	195.0733
716	195.3533
717	197.8917
718	197.8900
719	199.5950
720	200.2100
721	200.5150
722	199.7417
723	199.6050
724	197.4050
725	197.1433
726	197.9733
727	197.3800
728	195.2400
729	195.7467
730	195.0883
731	196.4200
732	192.0217
733	192.0417
734	190.8600
735	191.5633
736	190.0250
737	191.4100
738	190.7550
739	192.0100
740	192.2767
741	196.1350
742	195.0367
743	195.4950
744	194.7600
745	193.8683
746	194.6633
747	193.6600
748	193.9917
749	190.0033
750	189.9317
751	188.9950
752	188.1350
753	189.9833
754	189.5317
755	190.5117
756	192.6183
757	193.4950
758	194.9167
759	195.8383
760	198.3067
761	199.3000
762	199.5250
763	196.2183
764	192.5017
765	187.3650
766	183.5750
767	180.5500
768	179.2867
769	181.0517
770	180.4950
771	179.9850
772	182.8017
773	184.1533
774	185.2967
775	186.7567
776	185.1750
777	185.6233
778	185.9667
779	186.9200
780	187.5783
781	189.9067
782	190.1400
783	192.0200
784	193.9300
785	190.6150
786	188.3717
787	185.1700
788	182.5950
789	179.0217
790	174.7817
791	174.0517
792	176.0500
793	174.3117
794	175.0733
795	175.7883
796	176.2033
797	177.0883
798	179.4450
799	180.8100
800	180.9433
801	183.3250
802	183.4683
803	182.6233
804	182.6033
805	183.8250
806	180.8950
807	177.7417
808	177.4100
809	175.6867
810	173.4700
811	172.4883
812	171.6517
813	170.7000
814	168.7883
815	169.8050
816	169.3867
817	170.6350
818	171.7050
819	173.2250
820	174.4233
821	176.6283
822	180.2833
823	182.0183
824	182.8917
825	182.2600
826	182.0250
827	181.5333
828	180.0167
829	175.9600
830	173.8750
831	172.1600
832	169.8167
833	171.3333
834	169.3900
835	171.8383
836	171.3650
837	172.6550
838	171.9000
839	174.6417
840	176.4150
841	176.2933
842	176.0750
843	176.3650
844	174.4400
845	175.6783
846	173.3633
847	172.4667
848	171.0683
849	173.0633
850	172.0433
851	172.7733
852	172.5233
853	174.4267
854	175.0517
855	173.6650
856	172.9050
857	174.8317
858	174.3500
859	171.4500
860	170.6883
861	170.7483
862	170.4183
863	172.8583
864	173.2117
865	174.5017
866	174.3367
867	174.3117
868	170.6883
869	171.2567
870	170.5367
871	169.5000
872	171.1217
873	171.0650
874	170.4567
875	173.1700
876	172.8100
877	173.8900
878	175.3017
879	172.9033
880	172.2233
881	170.0900
882	168.0967
883	169.3733
884	169.7383
885	169.3000
886	171.6933
887	172.8667
888	171.6033
889	171.7900
890	169.5283
891	167.4850
892	166.8200
893	165.3600
894	163.7050
895	164.2417
896	164.4033
897	163.7650
898	164.7700
899	165.8883
900	168.8867
901	171.3783
902	172.0017
903	171.8567
904	171.0017
905	170.6000
906	168.5150
907	168.5783
908	165.7983
909	165.7750
910	165.6533
911	164.1067
912	165.2867
913	164.9183
914	164.0467
915	164.5950
916	166.1283
917	165.8017
918	166.7383
919	166.5150
920	165.4100
921	164.8617
922	163.6283
923	164.5550
924	164.9683
925	165.7000
926	168.8100
927	171.3650
928	170.1150
929	170.5467
930	167.7483
931	165.4633
932	164.6000
933	163.1283
934	161.8950
935	161.1983
936	160.0850
937	159.8417
938	160.4617
939	161.1833
940	161.8667
941	163.8017
942	165.1517
943	164.8583
944	166.5067
945	168.9117
946	169.9133
947	170.8033
948	170.5367
949	171.1767
950	169.3650
951	168.4850
952	169.1300
953	167.7483
954	167.6967
955	166.3950
956	163.8117
957	163.1967
958	163.7700
959	163.6200
960	160.6467
961	160.7633
962	160.0517
963	159.6483
964	160.2483
965	161.0250
966	162.2133
967	162.5383
968	162.9883
969	164.1467
970	165.4117
971	165.3700
972	162.1700
973	162.9700
974	161.6917
975	161.4033
976	162.2950
977	163.1167
978	163.4250
979	162.6200
980	165.2783
981	164.7333
982	163.5283
983	163.4383
984	162.4483
985	161.1500
986	160.9550
987	159.4667
988	162.0983
989	162.8200
990	163.3667
991	163.0500
992	162.3033
993	161.3100
994	160.6467
995	160.5517
996	159.2250
997	159.4367
998	158.8083
999	159.6983
1000	158.9083
1001	162.4367
1002	164.1333
1003	163.3517
1004	164.8167
1005	164.5267
1006	164.2900
1007	163.5783
1008	162.4267
1009	162.7583
1010	161.8050
1011	160.0817
1012	160.5817
1013	159.3983
1014	160.2500
1015	158.7350
1016	160.4283
1017	159.2200
1018	156.6983
1019	156.5867
1020	157.8517
1021	159.9267
1022	163.0833
1023	163.3033
1024	163.5033
1025	162.9517
1026	162.5983
1027	162.7367
1028	161.9617
1029	160.8783
1030	161.9700
1031	161.2833
1032	161.4017
1033	161.9117
1034	160.0117
1035	159.6117
1036	160.5767
1037	157.3483
1038	154.9383
1039	153.7317
1040	153.2150
1041	152.5317
1042	152.2433
1043	151.2283
1044	153.2600
1045	152.9550
1046	153.2967
1047	154.2200
1048	153.3400
1049	152.4817
1050	152.6250
1051	153.6450
1052	154.3700
1053	154.3950
1054	153.9800
1055	154.8550
1056	153.0067
1057	152.0033
1058	151.3183
1059	149.0467
1060	149.6017
1061	148.1033
1062	145.8917
1063	144.9800
1064	143.4550
1065	143.6483
1066	144.0233
1067	144.1100
1068	144.2483
1069	146.2683
1070	146.8400
1071	150.5467
1072	152.5467
1073	155.8650
1074	154.9750
1075	154.4483
1076	153.6067
1077	152.8767
1078	149.7983
1079	148.3833
1080	148.5617
1081	147.5150
1082	147.7000
1083	147.1533
1084	147.2367
1085	146.6733
1086	146.9167
1087	148.3700
1088	146.7617
1089	147.7300
1090	148.3317
1091	148.4883
1092	149.2417
1093	152.0567
1094	153.7183
1095	154.5500
1096	155.9667
1097	157.1767
1098	156.6500
1099	157.2367
1100	155.6200
1101	154.8433
1102	153.1717
1103	150.7283
1104	151.4050
1105	149.3000
1106	149.2800
1107	148.7150
1108	149.2700
1109	149.6633
1110	149.0933
1111	151.2700
1112	150.1283
1113	151.4900
1114	152.4700
1115	152.9950
1116	153.7483
1117	155.3333
1118	154.9317
1119	154.2900
1120	155.2217
1121	154.2733
1122	152.9367
1123	152.2250
1124	151.3150
1125	150.4067
1126	149.5917
1127	149.0750
1128	151.5550
1129	152.1850
1130	153.2100
1131	154.1650
1132	151.8683
1133	151.2583
1134	150.5200
1135	150.3033
1136	150.0583
1137	151.0917
1138	149.3900
1139	151.4250
1140	152.2867
1141	151.5367
1142	153.1950
1143	152.5400
1144	152.2333
1145	152.2417
1146	151.3667
1147	149.5183
1148	149.7283
1149	149.5983
1150	149.5517
1151	149.6633
1152	150.1850
1153	149.2100
1154	148.6733
1155	150.1850
1156	147.6767
1157	148.1883
1158	148.3267
1159	147.1650
1160	147.3633
1161	149.2650
1162	150.8033
1163	152.5617
1164	152.5250
1165	153.9017
1166	153.4033
1167	150.4717
1168	150.6600
1169	150.2583
1170	149.0217
1171	146.8567
1172	147.7500
1173	145.9283
1174	144.8500
1175	145.4783
1176	147.1917
1177	147.6033
1178	146.7333
1179	145.8133
1180	144.9283
1181	143.5050
1182	142.7300
1183	143.5133
1184	143.8667
1185	144.8383
1186	145.1383
1187	147.1050
1188	148.9050
1189	148.8783
1190	148.8533
1191	149.1283
1192	146.8533
1193	145.2883
1194	142.5050
1195	141.7667
1196	140.8783
1197	139.4550
1198	138.1050
1199	139.2383
1200	136.8667
1201	136.1100
1202	136.9017
1203	138.1900
1204	139.2383
1205	139.8000
1206	140.0883
1207	141.4350
1208	142.3300
1209	142.7800
1210	143.1917
1211	144.2750
1212	143.6400
1213	144.0017
1214	142.3317
1215	142.6483
1216	142.4383
1217	144.7083
1218	144.4150
1219	143.3533
1220	142.1817
1221	140.2300
1222	139.1117
1223	138.9767
1224	137.0300
1225	136.3917
1226	136.7150
1227	136.1367
1228	135.9783
1229	138.4033
1230	138.6967
1231	141.2233
1232	141.5417
1233	141.1583
1234	141.3383
1235	141.5017
1236	142.5583
1237	142.6917
1238	141.3367
1239	141.4383
1240	139.1833
1241	139.4867
1242	137.0850
1243	136.1783
1244	136.2783
1245	136.8450
1246	137.7283
1247	137.4733
1248	139.3417
1249	140.0033
1250	139.7417
1251	140.9617
1252	140.9100
1253	142.8300
1254	143.9033
1255	143.2583
1256	144.4000
1257	144.1900
1258	145.1233
1259	143.4383
1260	141.7800
1261	141.3450
1262	140.1950
1263	140.3100
1264	139.0083
1265	139.7767
1266	139.9383
1267	138.6450
1268	139.6867
1269	139.0133
1270	137.7950
1271	139.8883
1272	139.0450
1273	138.9900
1274	138.9250
1275	139.8233
1276	140.5917
1277	141.7317
1278	143.9517
1279	144.1250
1280	143.8167
1281	143.3667
1282	141.8850
1283	140.6167
1284	140.6433
1285	139.3200
1286	138.2000
1287	138.5517
1288	137.6617
1289	136.1100
1290	137.4400
1291	138.6100
1292	139.2533
1293	139.3483
1294	139.7283
1295	139.5600
1296	139.9217
1297	140.9567
1298	141.1550
1299	142.1550
1300	143.4083
1301	143.6767
1302	142.3417
1303	142.1867
1304	141.5683
1305	140.8067
1306	140.1000
1307	138.5733
1308	139.7833
1309	140.7767
1310	141.0183
1311	140.7117
1312	142.7900
1313	141.9183
1314	141.9800
1315	139.4200
1316	139.7950
1317	138.8750
1318	139.0417
1319	138.5583
1320	138.7433
1321	138.3650
1322	139.6717
1323	140.0117
1324	140.1917
1325	140.2950
1326	140.1983
1327	138.3233
1328	137.5450
1329	137.5583
1330	136.5117
1331	137.5683
1332	137.7250
1333	138.3500
1334	140.2033
1335	140.5650
1336	141.4567
1337	142.7750
1338	142.0500
1339	142.4400
1340	143.8317
1341	140.5150
1342	139.8483
1343	138.9717
1344	139.8317
1345	139.5817
1346	139.5333
1347	138.9217
1348	138.4167
1349	136.7433
1350	135.0783
1351	133.8033
1352	134.2033
1353	133.5583
1354	135.0333
1355	135.9517
1356	137.5317
1357	138.8417
1358	140.7717
1359	141.4150
1360	141.9350
1361	143.1583
1362	142.0117
1363	141.1333
1364	140.7267
1365	139.8117
1366	137.1417
1367	136.5883
1368	134.9450
1369	134.5733
1370	133.7533
1371	133.2550
1372	132.9567
1373	132.1967
1374	131.9833
1375	132.2000
1376	133.8850
1377	134.4433
1378	135.9733
1379	137.9367
1380	140.2950
1381	140.4533
1382	141.5017
1383	142.6950
1384	142.3117
1385	140.5617
1386	141.0983
1387	140.3767
1388	137.8750
1389	138.3733
1390	136.1883
1391	135.6750
1392	135.1783
1393	134.9833
1394	134.7100
1395	134.6333
1396	134.0117
1397	135.1350
1398	134.2533
1399	135.2917
1400	135.6817
1401	136.1067
1402	134.7767
1403	136.6383
1404	138.7783
1405	138.0383
1406	139.8467
1407	141.9117
1408	139.1367
1409	139.4433
1410	138.4017
1411	138.0133
1412	136.9450
1413	135.9317
1414	135.2350
1415	134.3783
1416	135.1033
1417	135.5200
1418	135.6500
1419	135.1883
1420	136.3233
1421	137.2233
1422	136.6117
1423	136.8983
1424	136.8517
1425	137.2917
1426	136.2433
1427	136.1817
1428	136.8217
1429	137.1867
1430	138.3967
1431	137.3983
1432	137.1633
1433	137.0550
1434	135.8533
1435	135.9383
1436	136.3000
1437	135.4250
1438	135.2600
1439	135.1900
1440	135.6817
1441	135.4967
1442	134.8017
1443	134.3867
1444	134.5333
1445	133.9083
1446	133.7167
1447	131.3817
1448	133.8283
1449	134.4283
1450	134.1867
1451	134.4067
1452	135.2717
1453	136.5350
1454	137.5033
1455	137.0933
1456	137.3600
1457	137.8800
1458	136.8633
1459	137.0283
1460	136.7967
1461	135.8833
1462	134.8683
1463	133.0367
1464	133.1517
1465	132.0717
1466	132.9100
1467	132.3017
1468	133.1283
1469	133.4000
1470	134.2067
1471	133.7117
1472	135.4033
1473	135.7050
1474	135.2700
1475	134.9950
1476	135.6833
1477	134.0817
1478	134.5667
1479	133.3550
1480	133.2917
1481	134.3850
1482	135.8933
1483	135.8583
1484	133.5800
1485	134.7250
1486	133.2233
1487	132.4733
1488	131.6417
1489	130.5650
1490	131.9583
1491	129.6567
1492	130.6250
1493	132.9700
1494	132.6117
1495	133.6133
1496	133.4450
1497	133.5300
1498	132.5150
1499	132.2617
1500	133.1617
1501	134.1200
1502	133.9817
1503	134.3050
1504	132.4250
1505	132.8683
1506	133.1150
1507	131.3933
1508	133.0067
1509	131.5967
1510	130.9567
1511	131.8450
1512	131.0383
1513	130.4517
1514	130.2950
1515	130.6667
1516	132.2433
1517	133.1017
1518	133.0367
1519	133.9433
1520	134.6333
1521	133.6650
1522	135.0917
1523	135.1683
1524	132.8817
1525	133.4250
1526	133.2400
1527	133.0367
1528	131.9117
1529	131.5217
1530	130.9350
1531	131.0767
1532	130.9167
1533	130.9733
1534	129.5333
1535	129.2500
1536	130.6350
1537	131.7583
1538	131.3033
1539	133.1650
1540	131.8900
1541	133.3183
1542	132.3350
1543	132.2683
1544	131.9617
1545	131.5533
1546	130.9117
1547	132.5367
1548	132.3900
1549	132.3350
1550	131.4367
1551	130.6000
1552	132.2483
1553	130.3500
1554	129.7483
1555	131.8050
1556	130.3183
1557	130.5983
1558	130.5400
1559	131.2550
1560	131.3683
1561	131.6517
1562	130.7450
1563	129.4583
1564	128.9367
1565	129.4150
1566	129.3433
1567	129.3417
1568	129.4950
1569	128.9233
1570	130.1283
1571	130.6683
1572	129.2600
1573	129.9033
1574	128.7917
1575	128.2167
1576	127.7183
1577	128.8467
1578	127.9383
1579	128.3633
1580	128.2700
1581	130.0250
1582	130.4767
1583	130.8950
1584	130.1933
1585	130.6167
1586	129.9550
1587	129.6517
1588	128.5017
1589	128.7867
1590	126.8833
1591	125.1683
1592	126.0217
1593	126.4983
1594	126.8250
1595	128.4433
1596	127.9267
1597	128.5650
1598	127.7600
1599	128.1167
1600	127.6783
1601	128.2933
1602	128.2133
1603	127.2233
1604	127.5133
1605	128.1800
1606	127.6083
1607	127.5467
1608	128.2900
1609	128.3600
1610	128.1500
1611	127.9917
1612	127.3417
1613	126.0917
1614	126.7533
1615	127.3967
1616	127.8083
1617	128.1533
1618	129.0433
1619	128.9067
1620	129.1317
1621	128.4367
1622	126.7667
1623	125.8500
1624	125.5450
1625	125.2433
1626	125.8033
1627	125.4617
1628	125.5783
1629	125.5767
1630	125.1933
1631	125.2567
1632	125.4717
1633	125.5967
1634	125.3650
1635	124.2950
1636	126.2850
1637	126.5033
1638	126.6683
1639	127.4767
1640	127.3250
1641	128.4317
1642	128.5683
1643	129.3983
1644	128.2783
1645	128.5850
1646	127.2000
1647	127.0567
1648	126.8200
1649	127.7050
1650	126.3900
1651	125.1117
1652	125.9100
1653	126.2350
1654	126.4417
1655	126.8517
1656	125.8867
1657	126.1917
1658	125.5033
1659	126.8850
1660	127.1883
1661	127.9850
1662	127.6667
1663	128.1167
1664	127.6517
1665	128.4300
1666	127.1167
1667	126.3367
1668	126.3300
1669	124.7417
1670	125.1467
1671	123.7767
1672	124.7800
1673	123.3817
1674	122.8133
1675	122.9767
1676	122.8467
1677	122.5300
1678	123.1883
1679	124.1433
1680	124.5817
1681	126.3533
1682	126.7683
1683	126.4283
1684	127.5667
1685	125.5483
1686	125.0450
1687	125.2667
1688	122.5350
1689	123.0500
1690	122.3450
1691	122.0833
1692	122.4117
1693	122.4917
1694	123.4067
1695	123.3617
1696	125.0050
1697	125.8117
1698	126.7983
1699	126.0183
1700	126.1917
1701	125.6283
1702	126.4550
1703	126.3067
1704	125.6300
1705	125.4883
1706	124.4533
1707	124.7650
1708	124.3600
1709	123.2750
1710	124.3500
1711	122.9733
1712	124.1117
1713	124.0917
1714	125.9167
1715	125.7933
1716	127.4150
1717	128.7283
1718	129.4500
1719	129.5367
1720	128.7850
1721	127.4000
1722	126.7317
1723	125.3183
1724	124.6767
1725	122.7400
1726	123.3133
1727	122.1100
1728	120.6650
1729	120.3683
1730	120.3483
1731	121.1467
1732	121.2967
1733	121.6883
1734	122.5150
1735	122.9283
1736	124.7050
1737	125.0500
1738	127.6217
1739	127.7833
1740	127.1950
1741	127.6217
1742	126.3000
1743	124.8433
1744	123.2483
1745	122.0617
1746	121.3067
1747	120.6650
1748	121.5017
1749	120.9533
1750	122.0217
1751	121.8383
1752	122.6167
1753	122.5167
1754	122.9283
1755	123.8800
1756	124.7683
1757	124.7783
1758	124.0933
1759	124.7183
1760	124.6883
1761	124.7217
1762	125.0400
1763	124.4050
1764	123.3083
1765	122.6817
1766	122.8383
1767	122.2850
1768	121.6150
1769	122.2650
1770	121.5267
1771	122.0967
1772	122.0217
1773	122.2850
1774	121.6617
1775	122.5850
1776	122.3817
1777	123.8200
1778	123.2067
1779	123.5750
1780	123.0500
1781	123.5733
1782	122.2617
1783	123.7100
1784	123.4200
1785	123.6850
1786	122.8717
1787	121.6517
1788	121.1583
1789	120.8817
1790	120.1017
1791	119.9917
1792	121.3150
1793	121.9233
1794	122.2017
1795	123.9883
1796	123.3467
1797	123.5883
1798	124.4050
1799	123.4367
1800	122.2017
1801	121.4567
1802	121.3250
1803	120.7367
1804	120.5633
1805	120.5650
1806	120.8183
1807	119.6450
1808	120.4000
1809	120.9450
1810	119.7500
1811	120.0683
1812	120.5217
1813	119.7717
1814	120.7783
1815	119.8350
1816	120.1650
1817	119.7983
1818	119.1067
1819	119.0383
1820	119.2750
1821	119.8100
1822	121.1617
1823	120.4333
1824	119.9817
1825	119.6233
1826	119.4967
1827	118.8033
1828	118.8900
1829	118.8150
1830	119.1033
1831	119.2967
1832	119.5117
1833	119.0917
1834	119.5167
1835	119.4983
1836	120.3483
1837	118.8733
1838	119.9367
1839	118.9183
1840	119.7750
1841	119.2200
1842	119.3767
1843	119.7350
1844	119.6800
1845	119.6900
1846	120.2267
1847	119.8083
1848	120.4817
1849	120.9117
1850	120.4300
1851	121.0217
1852	121.6000
1853	121.4233
1854	121.0267
1855	121.6800
1856	121.0433
1857	120.7450
1858	119.2067
1859	119.4217
1860	119.8633
1861	117.7967
1862	117.5933
1863	118.8133
1864	117.0533
1865	117.7167
1866	117.8650
1867	117.8333
1868	118.6117
1869	119.5433
1870	119.5417
1871	120.0750
1872	120.7817
1873	120.9683
1874	120.5450
1875	120.5533
1876	120.0200
1877	119.2417
1878	118.8883
1879	118.5050
1880	118.9500
1881	117.1467
1882	118.6983
1883	117.7283
1884	117.8617
1885	117.9600
1886	118.2967
1887	118.7217
1888	118.1750
1889	119.8500
1890	119.8183
1891	119.8267
1892	120.9133
1893	120.4717
1894	120.0583
1895	119.8683
1896	120.6317
1897	119.0133
1898	119.1100
1899	119.0167
1900	118.8433
1901	118.5117
1902	117.8100
1903	118.5833
1904	118.5117
1905	118.8250
1906	118.3883
1907	117.5917
1908	118.1400
1909	118.8117
1910	118.6067
1911	116.7733
1912	117.2767
1913	118.2967
1914	117.0833
1915	117.5783
1916	117.2200
1917	116.8517
1918	117.5100
1919	117.5717
1920	116.1383
1921	117.3000
1922	117.1500
1923	116.9233
1924	117.3117
1925	116.4367
1926	117.1050
1927	116.9533
1928	116.6550
1929	116.9250
1930	117.1467
1931	117.5900
1932	117.2200
1933	115.8400
1934	116.0650
1935	115.8217
1936	116.3450
1937	116.9400
1938	115.9083
1939	115.6850
1940	116.2567
1941	116.9850
1942	116.9683
1943	115.9333
1944	116.3417
1945	116.1483
1946	115.4567
1947	115.3833
1948	116.4733
1949	116.2083
1950	116.1367
1951	115.1733
1952	115.4767
1953	115.6767
1954	115.7450
1955	116.3167
1956	116.5717
1957	116.4867
1958	116.5517
1959	116.9617
1960	116.6033
1961	117.8800
1962	117.4150
1963	116.4900
1964	117.0700
1965	116.1250
1966	116.1050
1967	116.2067
1968	116.4233
1969	115.9667
1970	115.6717
1971	116.5867
1972	115.7683
1973	116.4117
1974	116.0900
1975	115.3250
1976	115.3333
1977	116.6317
1978	115.3433
1979	115.5750
1980	114.6917
1981	115.2233
1982	115.0533
1983	115.3700
1984	115.1300
1985	115.9000
1986	115.2850
1987	114.7167
1988	115.4217
1989	115.6733
1990	115.7350
1991	115.9867
1992	115.7250
1993	115.1050
1994	114.1533
1995	115.4700
1996	115.2833
1997	114.2267
1998	114.5100
1999	114.5467
[truncated: 28 more rows]
