# Supplementary material for: Bicoid gradient formation mechanism and dynamics revealed by protein lifetime analysis
Source: Mol Syst Biol. 2018 Sep 4;14(9):e8355. doi: 10.15252/msb.20188355 (PMC6121778; doi:10.15252/msb.20188355)
Supplement: Supplementary file 8 — Source Data for Figure 6 [file MSB-14-e8355-s007.zip › figure6-data_wo-images/quantification/Values_emb01_g_t17.txt]

0	133.8733
1	144.9267
2	146.8550
3	142.1167
4	146.7833
5	146.8333
6	142.3967
7	141.3450
8	145.6933
9	138.8717
10	145.3333
11	142.2600
12	142.2933
13	138.9617
14	142.4483
15	136.0317
16	136.4750
17	137.5833
18	135.5400
19	133.5800
20	135.0233
21	128.1750
22	131.0733
23	129.2567
24	127.5417
25	130.7583
26	129.4733
27	131.0700
28	139.0500
29	140.3500
30	145.1550
31	150.4817
32	156.7583
33	162.3100
34	168.2283
35	175.3483
36	186.9183
37	194.3667
38	205.6067
39	220.1017
40	234.6533
41	242.3467
42	260.8567
43	278.5900
44	286.3333
45	296.2900
46	310.6300
47	315.7117
48	321.3150
49	330.9733
50	325.4050
51	334.9400
52	338.9417
53	340.1567
54	344.6650
55	341.2967
56	352.5867
57	340.0233
58	344.5750
59	343.9517
60	344.5883
61	351.0667
62	347.7800
63	343.6933
64	337.8817
65	334.1267
66	338.6100
67	331.9283
68	331.1983
69	340.6083
70	337.7250
71	336.9167
72	333.5833
73	336.6350
74	332.4550
75	329.0083
76	321.4350
77	317.2300
78	320.0633
79	325.7067
80	326.8117
81	325.3883
82	325.7500
83	319.8750
84	312.4900
85	318.2717
86	311.9133
87	304.8467
88	319.2833
89	315.7083
90	309.6883
91	312.7300
92	310.8833
93	307.9217
94	305.6867
95	296.7750
96	287.2033
97	281.1633
98	278.1517
99	279.2317
100	291.2200
101	297.4100
102	299.3000
103	307.3517
104	306.2033
105	296.8350
106	293.5133
107	282.0667
108	271.3850
109	266.8933
110	269.5167
111	267.9483
112	280.7283
113	287.6400
114	296.5467
115	308.3800
116	309.2717
117	317.4533
118	310.2717
119	309.8817
120	302.4950
121	301.1883
122	305.4050
123	307.8117
124	322.2633
125	320.6433
126	331.4567
127	333.7633
128	330.3850
129	337.9483
130	340.9450
131	329.8450
132	333.8783
133	326.9633
134	323.7567
135	323.8733
136	328.6683
137	329.2300
138	328.3183
139	342.6500
140	339.8800
141	339.1500
142	354.0900
143	351.6250
144	353.4067
145	364.2000
146	360.8533
147	359.9283
148	362.9633
149	359.5500
150	352.7917
151	355.4000
152	353.1917
153	347.5467
154	346.3033
155	340.1783
156	331.5583
157	326.0817
158	323.7400
159	332.4717
160	323.3517
161	324.9900
162	321.3300
163	317.1683
164	315.9483
165	319.4700
166	325.2917
167	326.8533
168	325.5167
169	323.6533
170	328.7883
171	332.5600
172	331.0867
173	335.4133
174	335.5750
175	332.5883
176	329.2733
177	329.4583
178	324.2717
179	321.8633
180	320.7950
181	316.3083
182	316.8350
183	317.1450
184	319.1767
185	321.5733
186	327.8050
187	333.7267
188	334.1083
189	340.3650
190	342.2967
191	345.8633
192	348.6817
193	348.2833
194	349.8233
195	346.7733
196	344.6517
197	339.4033
198	334.6767
199	333.9683
200	328.8767
201	319.7017
202	318.5917
203	317.5867
204	313.8050
205	310.5933
206	313.3133
207	312.3500
208	315.1167
209	317.5200
210	318.2600
211	320.4583
212	318.4450
213	315.2933
214	313.8750
215	320.0917
216	318.4250
217	315.4783
218	313.1583
219	311.5900
220	311.8167
221	307.7900
222	304.6600
223	309.9517
224	308.7450
225	307.6417
226	307.8417
227	307.1583
228	311.4983
229	312.1433
230	313.4017
231	317.3633
232	320.0933
233	317.5467
234	315.5633
235	313.1733
236	313.6533
237	311.4733
238	309.3133
239	308.6867
240	308.7400
241	308.0017
242	312.2533
243	314.6483
244	321.8433
245	327.3317
246	328.4317
247	331.1467
248	328.6333
249	325.1833
250	327.6133
251	325.2883
252	326.4850
253	326.0967
254	324.4967
255	322.2033
256	322.6750
257	317.2700
258	316.5383
259	315.7217
260	311.8950
261	306.4350
262	308.5683
263	308.1350
264	309.2900
265	311.9450
266	316.3333
267	316.4050
268	317.2983
269	322.7600
270	321.8700
271	326.5200
272	324.1917
273	325.2267
274	322.9250
275	322.8217
276	324.5433
277	318.2017
278	320.4683
279	319.2833
280	314.8650
281	311.8517
282	312.1050
283	310.0483
284	306.0683
285	306.8350
286	306.0200
287	309.0517
288	315.4083
289	315.2483
290	313.0133
291	314.7150
292	316.1200
293	317.2200
294	321.6867
295	324.6617
296	327.0433
297	326.9317
298	327.5483
299	328.9200
300	326.0367
301	324.2117
302	319.0100
303	312.1450
304	307.9717
305	305.9333
306	301.3650
307	299.6767
308	300.8100
309	299.5533
310	298.7950
311	298.0900
312	301.6967
313	301.3933
314	298.8500
315	300.8317
316	297.7750
317	299.8267
318	298.0217
319	300.5750
320	301.8383
321	301.5683
322	302.1950
323	300.4967
324	299.2300
325	296.4300
326	295.8217
327	296.3667
328	293.5600
329	294.4000
330	292.6167
331	293.0533
332	292.0567
333	290.9617
334	292.0717
335	293.6117
336	294.8850
337	295.8950
338	297.9950
339	299.0650
340	294.8967
341	298.1633
342	295.8100
343	293.8767
344	289.6483
345	285.8467
346	285.4300
347	281.2833
348	278.3733
349	277.8067
350	274.9867
351	278.3267
352	279.7133
353	283.2800
354	286.4133
355	288.5750
356	286.6600
357	287.9317
358	287.3117
359	286.5800
360	282.6850
361	276.9933
362	273.5533
363	269.3383
364	271.9833
365	270.1150
366	273.5933
367	273.5533
368	276.0550
369	280.1117
370	278.2683
371	280.5450
372	275.4833
373	276.7533
374	274.6783
375	278.8517
376	282.1517
377	278.6967
378	280.2533
379	278.7817
380	278.7550
381	278.4400
382	283.4833
383	281.3533
384	277.1183
385	276.4500
386	277.9183
387	271.9583
388	269.5433
389	266.2983
390	267.5800
391	264.6350
392	266.5567
393	267.8617
394	269.9033
395	268.2950
396	269.5283
397	266.7383
398	261.5900
399	261.1133
400	259.4300
401	258.4033
402	256.4483
403	253.5183
404	254.1033
405	254.1650
406	254.9083
407	254.4983
408	254.8517
409	260.0650
410	255.1550
411	258.4883
412	257.0017
413	254.2250
414	253.3233
415	249.9217
416	249.4967
417	249.9450
418	251.7517
419	252.7967
420	252.3450
421	250.8517
422	246.2150
423	246.8533
424	243.9567
425	241.6817
426	242.2633
427	242.3017
428	243.7433
429	246.3033
430	249.4750
431	252.5950
432	253.9800
433	257.3233
434	256.0983
435	255.1767
436	254.3017
437	255.8850
438	256.6683
439	253.8883
440	253.4867
441	251.1700
442	254.3700
443	252.0917
444	252.3500
445	253.4683
446	254.9883
447	256.0033
448	255.6300
449	258.3617
450	255.7200
451	256.8000
452	254.0633
453	250.7233
454	247.5750
455	247.2583
456	246.5133
457	247.2650
458	244.8400
459	246.2800
460	246.7533
461	246.7733
462	246.3717
463	245.6583
464	243.8317
465	241.0883
466	240.8917
467	240.4617
468	238.3517
469	243.0300
470	242.0083
471	242.1450
472	244.1550
473	245.4600
474	243.4783
475	245.3217
476	244.1183
477	245.4217
478	245.6067
479	249.6633
480	253.5267
481	253.4200
482	252.6050
483	253.7167
484	251.8317
485	250.8317
486	247.8167
487	247.1483
488	245.1800
489	241.5417
490	244.1650
491	245.7600
492	250.4550
493	251.6517
494	251.6467
495	251.5917
496	254.7483
497	252.4300
498	250.8083
499	250.3283
500	247.7567
501	245.7333
502	245.0950
503	242.0833
504	241.2867
505	237.1650
506	236.4883
507	235.8750
508	234.4700
509	233.7533
510	234.4117
511	234.5700
512	236.8000
513	238.8517
514	240.7383
515	244.3283
516	242.0750
517	242.7533
518	242.1683
519	240.5367
520	240.8033
521	240.7567
522	245.2700
523	245.8550
524	245.4550
525	244.5433
526	242.7350
527	242.2283
528	239.6467
529	236.7850
530	237.6333
531	235.9150
532	236.3067
533	233.6433
534	232.7450
535	235.9650
536	235.7750
537	236.4583
538	235.4917
539	237.3217
540	236.4667
541	233.2667
542	233.8000
543	232.3933
544	231.5400
545	234.3067
546	236.1933
547	236.5883
548	237.1950
549	234.6800
550	234.3867
551	230.6933
552	226.8083
553	226.2783
554	222.6883
555	223.1483
556	224.7667
557	222.6817
558	225.7050
559	227.4400
560	227.5333
561	228.6900
562	227.4750
563	227.6433
564	229.0750
565	230.5767
566	231.7517
567	235.0917
568	237.1900
569	237.6367
570	236.5250
571	235.8733
572	235.5950
573	231.2967
574	228.1050
575	230.0967
576	227.2117
577	227.4400
578	228.8033
579	228.0767
580	229.6450
581	230.0983
582	233.3300
583	234.0450
584	234.5083
585	230.8950
586	233.2533
587	232.7700
588	232.2217
589	229.5467
590	227.1150
591	225.6833
592	218.9667
593	217.6583
594	216.5200
595	216.2733
596	216.3983
597	217.4867
598	217.8517
599	217.2217
600	216.4333
601	217.2367
602	215.8000
603	214.2567
604	214.6667
605	214.0417
606	214.7400
607	216.0067
608	215.4333
609	216.5817
610	219.0767
611	218.7083
612	218.6617
613	220.9200
614	217.8733
615	216.7933
616	214.1733
617	211.9250
618	209.0067
619	209.2200
620	209.2000
621	210.4800
622	211.1317
623	210.7517
624	211.5333
625	211.1567
626	211.8867
627	209.1183
628	207.2767
629	206.9717
630	206.9967
631	205.1950
632	206.5783
633	210.6700
634	211.7583
635	211.7633
636	213.3417
637	212.9133
638	214.4100
639	213.4033
640	210.7967
641	211.3133
642	209.4017
643	208.9050
644	207.7483
645	206.2567
646	207.1467
647	206.0233
648	206.1517
649	207.1450
650	205.9167
651	207.0600
652	205.2933
653	204.2333
654	207.9750
655	208.5067
656	205.9150
657	205.6150
658	204.1900
659	204.4117
660	202.9483
661	203.0800
662	203.2250
663	203.3583
664	201.5400
665	200.2500
666	198.3983
667	196.4000
668	198.0250
669	195.3017
670	198.6433
671	198.2683
672	199.9183
673	202.0683
674	204.0417
675	209.0783
676	209.8500
677	209.7183
678	211.2250
679	208.9817
680	208.7917
681	204.3133
682	201.7083
683	199.8867
684	197.4633
685	196.9900
686	193.5567
687	191.3467
688	191.6117
689	191.2150
690	193.4433
691	194.3883
692	193.1000
693	191.9517
694	191.4300
695	191.5633
696	190.7300
697	193.0267
698	193.5433
699	195.6650
700	194.0683
701	195.6367
702	196.9083
703	198.1317
704	198.9483
705	199.8650
706	200.3417
707	200.3417
708	196.5233
709	194.1683
710	189.8700
711	186.1750
712	186.8233
713	184.5150
714	184.9200
715	185.3233
716	187.9717
717	190.0050
718	192.2317
719	192.7050
720	195.4567
721	195.9000
722	194.3867
723	197.5850
724	199.3817
725	200.3000
726	199.0200
727	201.5650
728	198.7800
729	197.2933
730	196.3350
731	195.7850
732	198.2433
733	195.7417
734	195.4200
735	192.2850
736	191.0483
737	190.0383
738	190.6150
739	189.9567
740	191.4867
741	193.0767
742	191.8333
743	193.3783
744	194.3900
745	193.0967
746	192.5850
747	193.9850
748	193.4150
749	194.1133
750	193.4017
751	193.4417
752	192.1983
753	191.3583
754	189.8050
755	190.2167
756	190.9567
757	190.5267
758	192.6700
759	193.7233
760	195.6400
761	198.8417
762	198.9817
763	200.7167
764	197.8650
765	198.1700
766	196.2617
767	192.8283
768	189.9567
769	186.6283
770	186.3600
771	186.0733
772	187.1200
773	186.2750
774	189.1983
775	191.1500
776	191.6817
777	190.2517
778	189.6833
779	189.0483
780	187.5300
781	191.0683
782	191.0450
783	195.3050
784	196.1550
785	193.9733
786	193.5100
787	190.7767
788	188.5517
789	186.6483
790	183.2733
791	181.0317
792	181.8667
793	180.0667
794	181.5400
795	183.2917
796	185.0767
797	184.7883
798	186.8883
799	188.2700
800	187.7233
801	187.1367
802	187.8267
803	186.2583
804	187.8650
805	188.9717
806	188.3050
807	188.5117
808	185.5267
809	185.3650
810	182.7900
811	181.7200
812	179.4600
813	178.9000
814	177.6750
815	176.2650
816	176.8333
817	178.0783
818	179.3283
819	178.7483
820	180.9017
821	181.2683
822	183.3917
823	183.4350
824	185.3183
825	184.2733
826	187.1950
827	187.4017
828	184.3917
829	182.0133
830	180.5833
831	178.8083
832	175.5683
833	174.3733
834	172.5600
835	172.8567
836	174.5000
837	174.8517
838	176.3733
839	178.8850
840	179.9167
841	182.2067
842	181.6333
843	181.8200
844	180.4983
845	179.7000
846	178.4883
847	178.1250
848	175.5000
849	175.7067
850	175.2767
851	175.1267
852	174.6633
853	174.3033
854	174.4117
855	173.6333
856	176.5600
857	175.7717
858	177.7650
859	177.1550
860	176.3467
861	178.1667
862	175.6967
863	175.1600
864	175.1883
865	175.3683
866	178.3017
867	178.1217
868	177.5350
869	179.6067
870	178.4933
871	177.0950
872	175.8133
873	175.4733
874	172.8417
875	173.7217
876	174.2100
877	174.9367
878	175.3050
879	177.8633
880	179.7450
881	179.2400
882	177.3033
883	178.8300
884	175.9917
885	175.8050
886	174.8717
887	174.3233
888	174.4150
889	175.6817
890	176.4967
891	175.6267
892	171.9383
893	170.0083
894	167.2117
895	166.3167
896	166.4350
897	163.8867
898	165.7200
899	166.6317
900	167.3133
901	167.2983
902	170.3433
903	172.1783
904	174.6083
905	175.7800
906	174.5000
907	175.1717
908	173.7333
909	170.8717
910	170.8550
911	169.4283
912	169.8717
913	167.7133
914	164.9650
915	165.0183
916	163.4050
917	164.2933
918	164.1317
919	165.7733
920	165.9050
921	164.9183
922	164.1850
923	164.1533
924	164.7167
925	165.1550
926	167.3900
927	171.0950
928	172.3050
929	174.0300
930	173.0383
931	173.1400
932	169.7217
933	166.4367
934	165.1967
935	162.4167
936	161.6833
937	160.5950
938	158.6800
939	156.6517
940	158.1283
941	159.4550
942	161.0017
943	161.3417
944	163.1100
945	163.5783
946	165.4683
947	166.5200
948	169.0250
949	171.4267
950	169.8600
951	169.5017
952	169.9850
953	167.0850
954	165.9583
955	164.6350
956	163.6283
957	162.5733
958	161.6350
959	161.7600
960	160.2917
961	159.3000
962	159.5083
963	161.0217
964	161.3933
965	160.2533
966	162.6100
967	162.1883
968	161.6933
969	162.8033
970	163.4283
971	164.7983
972	166.2400
973	165.5117
974	164.3033
975	163.4283
976	163.5683
977	163.4333
978	161.0650
979	163.2550
980	162.5333
981	163.6967
982	163.5167
983	162.4300
984	161.5117
985	161.8833
986	160.5850
987	159.9883
988	161.0133
989	160.0917
990	161.5833
991	162.1950
992	160.4817
993	162.1333
994	162.4783
995	161.6817
996	160.7883
997	160.7733
998	160.3417
999	159.5750
1000	157.8433
1001	161.8167
1002	162.1583
1003	162.6000
1004	162.0733
1005	163.1917
1006	161.7067
1007	163.4850
1008	164.2167
1009	164.1250
1010	163.4817
1011	163.0567
1012	162.3500
1013	160.4617
1014	159.4250
1015	161.4033
1016	161.1933
1017	159.0733
1018	155.5433
1019	155.0883
1020	154.5600
1021	154.7533
1022	154.6833
1023	156.5483
1024	157.7300
1025	157.6850
1026	160.2867
1027	161.4100
1028	162.7233
1029	162.5317
1030	162.1683
1031	159.7383
1032	159.2533
1033	160.0567
1034	159.3050
1035	158.9750
1036	159.1517
1037	159.2683
1038	157.7633
1039	155.0350
1040	154.6450
1041	154.0367
1042	152.3533
1043	151.5000
1044	151.4183
1045	149.8300
1046	150.2050
1047	149.3583
1048	151.2950
1049	152.4667
1050	151.8733
1051	152.9800
1052	154.3650
1053	153.8433
1054	156.0767
1055	154.3250
1056	156.0500
1057	154.1850
1058	155.7767
1059	154.2500
1060	152.4333
1061	152.8233
1062	150.3383
1063	149.9167
1064	148.5400
1065	147.0917
1066	145.9500
1067	143.8350
1068	143.7100
1069	141.7783
1070	142.1250
1071	141.6200
1072	141.5050
1073	143.9350
1074	146.4533
1075	147.7267
1076	149.7500
1077	151.0117
1078	151.7617
1079	150.8367
1080	150.1500
1081	150.7167
1082	150.1000
1083	148.9133
1084	147.3183
1085	147.0133
1086	147.3100
1087	146.9483
1088	147.7900
1089	147.2317
1090	147.9433
1091	147.7617
1092	148.3567
1093	151.2517
1094	151.6700
1095	153.5000
1096	154.9367
1097	155.7867
1098	157.3167
1099	157.4300
1100	156.8367
1101	155.6283
1102	156.1517
1103	156.0600
1104	154.4483
1105	153.8783
1106	153.3067
1107	152.7600
1108	152.3317
1109	152.1100
1110	151.3050
1111	151.2717
1112	150.6233
1113	150.2650
1114	151.9350
1115	153.5850
1116	154.8050
1117	155.6433
1118	156.9883
1119	155.7600
1120	158.2017
1121	157.4533
1122	160.6633
1123	157.4617
1124	156.6350
1125	155.3133
1126	154.3683
1127	153.3600
1128	152.6850
1129	150.3050
1130	151.2083
1131	150.9800
1132	152.0067
1133	151.7617
1134	150.4833
1135	152.4217
1136	150.8267
1137	151.1083
1138	150.4467
1139	149.6033
1140	150.9333
1141	150.4917
1142	152.8950
1143	152.9433
1144	155.3150
1145	156.1367
1146	155.6100
1147	155.1400
1148	153.9317
1149	152.8833
1150	152.6600
1151	151.0600
1152	150.6967
1153	147.0867
1154	146.8967
1155	147.2433
1156	146.3817
1157	147.0067
1158	146.7550
1159	146.8483
1160	148.0550
1161	148.8617
1162	149.2900
1163	151.0917
1164	150.8033
1165	151.8217
1166	154.9150
1167	155.5767
1168	155.7300
1169	155.6800
1170	154.1133
1171	153.5117
1172	152.1050
1173	150.5917
1174	149.7617
1175	147.9867
1176	149.0833
1177	148.0083
1178	147.2533
1179	148.0783
1180	149.3950
1181	149.9217
1182	146.5050
1183	148.2467
1184	145.8633
1185	145.5133
1186	145.4783
1187	145.0050
1188	145.4083
1189	145.5317
1190	145.8833
1191	146.9533
1192	147.5283
1193	149.3217
1194	148.5100
1195	149.4433
1196	149.8217
1197	149.5567
1198	147.1083
1199	145.6350
1200	144.1250
1201	143.7933
1202	142.6767
1203	142.0650
1204	141.3683
1205	141.1567
1206	141.6500
1207	140.2900
1208	141.3000
1209	142.0900
1210	141.2550
1211	143.3467
1212	143.5350
1213	143.8833
1214	145.3767
1215	145.5967
1216	148.0367
1217	147.7333
1218	148.2417
1219	148.7650
1220	146.9033
1221	147.0267
1222	145.3650
1223	143.5900
1224	142.4333
1225	140.7650
1226	140.1450
1227	138.7283
1228	139.6200
1229	139.4000
1230	138.8300
1231	139.9417
1232	139.2950
1233	140.2000
1234	140.4650
1235	140.4417
1236	142.5783
1237	143.9800
1238	144.7183
1239	146.2383
1240	145.5883
1241	146.5950
1242	146.0100
1243	144.4050
1244	142.7317
1245	140.4233
1246	139.8133
1247	138.8200
1248	138.5200
1249	137.8533
1250	136.7333
1251	138.1567
1252	139.3383
1253	139.7000
1254	141.3417
1255	141.7150
1256	144.2333
1257	144.9433
1258	147.3967
1259	146.2017
1260	146.8583
1261	147.6117
1262	146.5133
1263	145.7717
1264	144.3483
1265	143.3083
1266	142.1250
1267	142.3117
1268	140.6400
1269	140.9767
1270	141.9133
1271	142.2450
1272	142.5850
1273	142.2767
1274	142.2100
1275	142.5133
1276	143.1533
1277	143.0533
1278	142.2567
1279	143.2333
1280	144.7483
1281	144.3333
1282	144.2833
1283	144.8517
1284	144.5217
1285	145.3883
1286	143.3300
1287	142.3317
1288	140.5017
1289	139.7033
1290	139.6367
1291	139.9167
1292	139.5350
1293	139.3183
1294	138.6317
1295	138.6633
1296	140.3350
1297	140.0983
1298	140.3083
1299	140.5317
1300	141.7317
1301	142.2767
1302	142.4400
1303	143.0183
1304	143.2417
1305	145.0317
1306	143.5033
1307	143.3167
1308	142.0317
1309	140.0367
1310	140.9533
1311	140.0700
1312	140.2050
1313	140.7683
1314	143.0233
1315	143.1283
1316	144.1633
1317	143.6633
1318	142.3417
1319	139.5900
1320	139.4917
1321	138.1933
1322	137.6450
1323	138.2000
1324	138.4300
1325	139.3433
1326	139.9567
1327	140.9217
1328	141.2333
1329	141.2767
1330	141.6450
1331	140.5750
1332	139.1683
1333	138.1500
1334	137.3100
1335	137.1150
1336	137.6450
1337	138.3633
1338	138.6100
1339	139.7000
1340	139.4950
1341	140.0483
1342	141.6150
1343	141.5383
1344	142.1667
1345	141.8783
1346	140.8517
1347	139.7217
1348	139.1850
1349	139.3767
1350	138.7617
1351	138.8950
1352	137.7533
1353	137.6233
1354	136.1717
1355	135.8100
1356	134.9967
1357	136.3683
1358	135.9367
1359	136.7050
1360	137.7283
1361	140.1717
1362	141.3917
1363	142.9683
1364	143.4783
1365	144.1267
1366	143.4233
1367	142.6283
1368	139.6450
1369	139.3500
1370	136.5467
1371	135.1933
1372	134.7450
1373	134.1883
1374	133.1733
1375	132.3850
1376	131.9517
1377	133.0533
1378	134.0933
1379	134.3600
1380	135.3350
1381	137.8350
1382	138.3533
1383	139.5033
1384	140.1750
1385	141.6550
1386	142.8150
1387	142.9267
1388	142.2750
1389	142.9517
1390	139.6583
1391	138.1233
1392	137.7567
1393	136.0517
1394	135.4083
1395	134.6217
1396	134.0733
1397	134.1133
1398	132.9950
1399	132.0783
1400	133.3517
1401	133.8233
1402	134.1367
1403	136.0833
1404	136.8517
1405	136.6367
1406	136.8333
1407	138.3800
1408	138.1200
1409	139.3167
1410	138.7300
1411	138.9350
1412	138.1550
1413	139.0283
1414	137.0533
1415	136.6983
1416	135.8817
1417	134.7450
1418	134.5533
1419	135.3483
1420	135.4817
1421	133.9183
1422	133.6617
1423	134.6700
1424	134.3700
1425	135.7083
1426	135.3867
1427	136.4133
1428	137.1083
1429	137.5883
1430	137.2433
1431	137.7933
1432	136.2433
1433	137.1917
1434	136.7883
1435	136.0417
1436	136.2150
1437	135.3933
1438	135.6733
1439	134.2683
1440	134.7350
1441	134.5183
1442	134.7617
1443	133.8667
1444	133.8400
1445	134.1550
1446	134.0750
1447	135.8033
1448	133.9700
1449	134.1650
1450	134.0650
1451	135.2617
1452	134.3583
1453	135.1150
1454	135.6467
1455	136.9250
1456	136.0383
1457	136.9433
1458	136.5783
1459	136.0150
1460	136.0650
1461	135.6600
1462	136.0467
1463	136.1833
1464	136.7883
1465	135.6817
1466	135.9867
1467	134.8517
1468	134.1750
1469	135.2233
1470	134.6050
1471	134.2817
1472	134.5650
1473	134.9183
1474	134.6717
1475	135.4217
1476	135.2117
1477	135.1150
1478	135.4350
1479	135.0000
1480	134.3200
1481	134.5450
1482	133.8817
1483	134.1283
1484	134.4467
1485	135.1300
1486	135.0217
1487	135.7017
1488	135.4650
1489	134.7567
1490	133.1150
1491	132.4833
1492	132.8050
1493	132.2383
1494	131.1550
1495	132.2250
1496	131.7717
1497	132.9067
1498	131.6883
1499	132.9533
1500	132.6533
1501	132.8850
1502	133.2617
1503	132.9267
1504	132.9317
1505	134.0150
1506	132.6717
1507	132.2400
1508	131.7300
1509	131.4350
1510	131.7117
1511	132.5567
1512	130.7217
1513	130.6683
1514	129.5167
1515	130.7467
1516	129.5033
1517	129.4450
1518	130.7217
1519	130.8767
1520	132.5167
1521	134.7700
1522	135.3333
1523	135.0983
1524	133.9350
1525	134.0583
1526	134.5583
1527	133.7367
1528	133.5300
1529	133.5150
1530	132.1583
1531	131.3800
1532	131.5333
1533	130.1450
1534	129.0567
1535	128.5450
1536	129.4233
1537	130.7667
1538	131.0183
1539	129.6117
1540	130.3233
1541	130.2333
1542	132.7850
1543	133.0933
1544	134.2900
1545	134.5250
1546	135.9850
1547	135.5200
1548	134.2833
1549	134.2500
1550	134.5350
1551	132.3700
1552	132.2667
1553	131.5167
1554	129.2617
1555	128.3700
1556	126.8217
1557	128.3617
1558	128.2850
1559	128.8700
1560	128.9400
1561	129.4650
1562	129.6567
1563	129.0683
1564	130.4750
1565	130.6667
1566	129.7733
1567	129.2950
1568	128.9533
1569	127.3900
1570	127.9767
1571	127.8717
1572	129.4400
1573	128.8400
1574	128.9183
1575	129.6450
1576	128.6600
1577	129.3150
1578	128.7550
1579	128.5950
1580	129.5350
1581	129.0650
1582	130.0767
1583	130.4350
1584	131.9533
1585	131.3150
1586	131.4083
1587	130.7033
1588	129.6100
1589	128.6883
1590	129.2267
1591	129.6583
1592	129.7083
1593	129.0433
1594	130.1633
1595	129.5467
1596	129.7967
1597	128.4283
1598	129.0767
1599	128.5717
1600	128.3300
1601	128.7367
1602	127.6200
1603	127.0083
1604	127.1750
1605	126.7750
1606	127.0783
1607	127.6050
1608	126.9000
1609	127.4100
1610	126.8633
1611	128.3100
1612	127.2683
1613	127.2700
1614	128.4867
1615	128.2367
1616	129.1583
1617	127.7500
1618	128.6133
1619	128.9233
1620	128.2783
1621	128.8583
1622	129.0833
1623	129.3317
1624	128.8017
1625	128.2000
1626	128.3933
1627	127.2650
1628	127.4183
1629	128.8583
1630	126.5417
1631	126.7033
1632	127.5633
1633	126.9117
1634	126.3383
1635	126.1750
1636	126.2583
1637	126.2700
1638	127.1367
1639	127.7033
1640	128.3000
1641	129.1433
1642	130.2617
1643	130.8600
1644	132.3200
1645	130.7917
1646	131.2317
1647	130.1533
1648	130.1967
1649	128.7700
1650	128.2900
1651	128.2817
1652	127.7550
1653	127.8400
1654	126.7767
1655	127.0050
1656	126.7350
1657	126.1833
1658	126.1683
1659	127.1533
1660	127.2867
1661	127.9317
1662	128.2267
1663	128.2550
1664	128.1867
1665	130.0883
1666	129.9550
1667	129.9850
1668	128.6300
1669	127.4117
1670	126.2883
1671	124.9617
1672	124.4583
1673	124.4383
1674	124.3750
1675	124.3950
1676	125.0783
1677	125.2500
1678	125.6817
1679	126.8900
1680	125.2850
1681	126.4300
1682	125.6450
1683	125.0550
1684	125.1183
1685	125.7617
1686	124.6967
1687	126.7383
1688	126.5600
1689	125.5267
1690	127.5567
1691	126.3450
1692	125.5217
1693	125.5183
1694	125.8067
1695	124.9617
1696	125.2350
1697	126.0917
1698	126.6683
1699	127.6433
1700	127.5200
1701	127.0600
1702	127.9900
1703	126.5917
1704	127.5800
1705	126.1283
1706	125.3100
1707	125.0717
1708	124.8583
1709	124.4517
1710	123.7933
1711	122.7133
1712	122.9617
1713	123.3467
1714	124.3783
1715	125.0033
1716	126.8350
1717	126.4083
1718	128.5483
1719	130.2700
1720	129.0250
1721	128.7233
1722	129.1883
1723	127.8017
1724	127.0117
1725	126.5133
1726	126.5383
1727	125.5433
1728	124.4200
1729	123.9917
1730	123.3467
1731	122.3083
1732	122.0517
1733	122.1033
1734	121.9517
1735	122.3617
1736	122.9917
1737	123.4167
1738	125.0300
1739	124.9000
1740	126.3300
1741	128.1017
1742	127.1600
1743	127.6117
1744	126.8250
1745	125.0633
1746	124.0633
1747	122.0467
1748	122.3517
1749	122.0583
1750	121.8250
1751	121.9650
1752	122.5567
1753	121.7500
1754	122.2350
1755	122.8917
1756	123.4517
1757	124.6333
1758	124.8950
1759	124.5133
1760	124.9183
1761	125.0767
1762	124.8533
1763	125.4967
1764	124.4867
1765	125.4750
1766	124.5650
1767	123.9883
1768	123.1833
1769	122.7817
1770	122.3000
1771	121.6650
1772	122.8283
1773	121.9883
1774	122.2633
1775	122.1967
1776	122.0167
1777	123.8533
1778	124.8300
1779	124.7000
1780	124.1083
1781	124.1417
1782	123.1550
1783	123.1333
1784	122.6667
1785	122.8683
1786	122.4233
1787	122.3850
1788	122.3983
1789	121.9250
1790	121.9583
1791	122.0200
1792	121.6117
1793	121.5650
1794	121.8267
1795	122.6200
1796	121.6217
1797	122.1800
1798	122.5117
1799	122.4333
1800	122.3917
1801	121.2067
1802	122.0700
1803	121.2967
1804	120.7233
1805	119.8300
1806	119.5383
1807	119.8133
1808	120.4850
1809	119.9500
1810	120.1950
1811	119.7983
1812	120.2700
1813	119.9267
1814	119.1117
1815	119.9450
1816	119.7633
1817	119.4367
1818	120.0833
1819	120.4900
1820	121.1850
1821	121.0300
1822	121.2233
1823	121.9800
1824	121.7183
1825	121.1950
1826	120.1967
1827	120.4517
1828	119.0633
1829	118.4600
1830	118.3683
1831	118.2283
1832	118.7717
1833	119.7250
1834	119.5950
1835	120.2000
1836	120.9250
1837	120.0517
1838	119.9383
1839	119.2367
1840	118.4933
1841	118.8817
1842	118.6333
1843	119.9783
1844	119.4550
1845	119.7083
1846	120.0683
1847	119.5233
1848	119.4000
1849	119.8133
1850	119.2733
1851	119.4683
1852	119.4983
1853	120.6733
1854	121.0750
1855	122.4683
1856	123.6550
1857	122.4133
1858	120.5617
1859	119.8050
1860	119.9467
1861	120.3500
1862	118.5950
1863	118.6600
1864	118.1383
1865	117.6417
1866	117.8217
1867	118.8483
1868	118.2650
1869	119.5233
1870	119.6283
1871	119.2267
1872	120.4533
1873	119.7083
1874	120.4483
1875	120.8517
1876	120.2133
1877	119.6983
1878	119.7567
1879	119.1333
1880	119.2767
1881	119.0233
1882	118.9250
1883	118.2750
1884	118.7783
1885	118.3633
1886	119.5717
1887	119.3017
1888	119.0350
1889	120.7900
1890	120.2150
1891	119.7167
1892	120.5950
1893	120.2567
1894	120.2350
1895	118.7450
1896	119.7850
1897	119.4900
1898	118.3517
1899	119.5183
1900	118.6233
1901	118.2300
1902	117.9867
1903	118.2417
1904	117.6300
1905	117.8533
1906	117.1950
1907	116.2333
1908	117.5600
1909	116.5933
1910	117.4517
1911	117.2050
1912	117.4150
1913	117.7283
1914	117.3117
1915	115.9600
1916	116.2250
1917	117.1017
1918	116.7383
1919	116.5500
1920	117.3083
1921	116.4950
1922	116.7450
1923	116.7617
1924	116.7767
1925	116.8233
1926	116.4150
1927	117.0217
1928	116.1083
1929	116.6517
1930	115.9683
1931	116.4533
1932	117.3683
1933	116.3200
1934	116.4617
1935	116.0133
1936	115.1550
1937	116.6617
1938	116.0617
1939	116.9100
1940	115.4467
1941	116.1200
1942	116.3167
1943	115.4817
1944	116.0783
1945	116.4517
1946	114.8500
1947	115.3433
1948	115.3167
1949	116.6700
1950	115.6983
1951	115.4200
1952	115.4500
1953	116.8817
1954	115.7617
1955	115.9200
1956	115.9083
1957	116.7383
1958	115.7250
1959	116.4600
1960	116.8033
1961	117.0767
1962	117.4583
1963	116.4167
1964	116.6583
1965	116.7217
1966	116.1350
1967	115.6267
1968	116.0500
1969	115.0983
1970	115.4400
1971	117.0367
1972	115.2550
1973	116.9100
1974	116.4400
1975	116.2300
1976	117.5000
1977	116.0017
1978	116.4750
1979	115.7500
1980	115.8533
1981	114.9700
1982	115.0300
1983	115.4217
1984	115.3417
1985	115.2650
1986	114.5150
1987	114.2317
1988	113.9083
1989	114.5817
1990	114.6733
1991	114.4233
1992	114.9467
1993	115.0783
1994	114.6567
1995	114.4467
1996	115.6667
1997	115.1283
1998	115.3550
1999	115.7017
[truncated: 28 more rows]
