# Supplementary material for: Bicoid gradient formation mechanism and dynamics revealed by protein lifetime analysis
Source: Mol Syst Biol. 2018 Sep 4;14(9):e8355. doi: 10.15252/msb.20188355 (PMC6121778; doi:10.15252/msb.20188355)
Supplement: Supplementary file 8 — Source Data for Figure 6 [file MSB-14-e8355-s007.zip › figure6-data_wo-images/quantification/Values_emb01_g_t18.txt]

0	135.4350
1	146.8250
2	147.1600
3	144.3317
4	144.4817
5	143.0483
6	141.9767
7	139.9950
8	141.6583
9	139.2183
10	144.8617
11	136.0217
12	135.6450
13	133.0533
14	137.8617
15	131.7750
16	128.4400
17	133.2883
18	130.6583
19	128.7117
20	129.4800
21	127.8467
22	128.0267
23	128.4667
24	126.5583
25	124.2267
26	127.5450
27	126.1133
28	125.8317
29	126.4733
30	129.4300
31	132.3567
32	136.7250
33	140.0183
34	138.6667
35	144.1767
36	151.6550
37	156.2867
38	163.0700
39	167.5417
40	174.7950
41	180.7733
42	186.6083
43	193.5133
44	202.6717
45	208.6633
46	214.0633
47	221.0850
48	231.1850
49	237.2417
50	246.8583
51	264.6967
52	272.9683
53	277.4383
54	284.1700
55	287.8100
56	290.2350
57	301.2967
58	310.3350
59	315.0200
60	321.5367
61	333.1467
62	338.8833
63	338.6317
64	345.4767
65	359.2700
66	356.1917
67	358.7567
68	367.2483
69	357.5217
70	352.4083
71	348.5167
72	344.3150
73	342.1517
74	342.1717
75	342.5817
76	341.6567
77	341.7983
78	337.6833
79	343.3350
80	348.8833
81	356.1850
82	365.0117
83	363.5017
84	367.1867
85	382.8333
86	380.1517
87	377.7733
88	376.4617
89	369.4717
90	363.4050
91	349.5367
92	343.1483
93	347.6750
94	336.1083
95	337.6333
96	333.8067
97	335.6733
98	336.5933
99	335.9317
100	338.4117
101	334.9600
102	332.8350
103	330.2283
104	329.5967
105	330.3367
106	332.1633
107	334.7750
108	329.1000
109	330.4633
110	335.7533
111	330.2650
112	322.1350
113	322.6250
114	320.1400
115	323.4633
116	315.5917
117	324.3550
118	332.1983
119	326.0083
120	325.9767
121	324.8633
122	323.9300
123	325.8267
124	333.4917
125	325.8933
126	336.1750
127	338.6183
128	338.4350
129	351.7450
130	355.5300
131	355.7117
132	361.6683
133	371.5967
134	364.8000
135	366.2133
136	363.7783
137	356.7333
138	349.3983
139	352.4417
140	346.2750
141	345.7717
142	351.9617
143	351.8750
144	347.2150
145	350.2850
146	351.4967
147	345.7083
148	349.4600
149	345.5950
150	343.6167
151	341.7150
152	343.4150
153	339.6867
154	345.4783
155	340.8817
156	339.9400
157	338.7133
158	333.2033
159	329.5767
160	327.4200
161	324.2683
162	321.8550
163	319.5400
164	314.7250
165	320.4433
166	319.6467
167	327.0150
168	327.6167
169	327.1433
170	332.1933
171	333.3800
172	328.3167
173	330.9900
174	333.4533
175	335.2300
176	335.4783
177	334.0500
178	332.5500
179	328.5383
180	327.4700
181	324.5133
182	319.7117
183	322.4267
184	312.2650
185	310.6883
186	313.4667
187	311.8933
188	309.6733
189	311.4850
190	312.9300
191	313.1150
192	314.7067
193	315.7567
194	325.3850
195	331.0567
196	332.5317
197	334.6950
198	337.2117
199	341.0017
200	340.7383
201	337.8433
202	335.7467
203	334.1333
204	323.5533
205	320.9083
206	312.9683
207	310.9633
208	310.4817
209	307.2167
210	305.3150
211	306.4883
212	310.3917
213	307.8217
214	309.9050
215	318.9717
216	321.8067
217	321.1333
218	321.6050
219	321.6450
220	321.1283
221	318.8317
222	318.3717
223	329.2217
224	322.2900
225	319.6617
226	319.8433
227	322.4467
228	319.0500
229	316.6300
230	316.1733
231	314.8367
232	315.2450
233	313.0750
234	313.4817
235	310.1717
236	310.6867
237	301.9700
238	296.6883
239	300.2533
240	293.6833
241	296.6750
242	296.8750
243	298.0750
244	300.8450
245	298.2917
246	300.0683
247	299.4000
248	296.3283
249	300.2317
250	301.2400
251	301.9617
252	309.0700
253	309.5917
254	311.1967
255	312.0217
256	310.8933
257	308.5783
258	309.5800
259	310.3417
260	308.0050
261	307.2783
262	304.0983
263	301.1267
264	297.3217
265	293.9083
266	290.4433
267	284.9000
268	283.9150
269	284.0183
270	282.0267
271	279.0717
272	279.3833
273	282.5583
274	286.1783
275	290.7550
276	291.0417
277	292.7350
278	300.1567
279	303.6150
280	306.9683
281	309.3000
282	313.8183
283	310.7867
284	305.6183
285	303.0583
286	299.6683
287	299.4383
288	300.0583
289	298.5700
290	297.9400
291	298.6450
292	299.4150
293	295.8233
294	298.1983
295	299.5333
296	304.3333
297	300.7833
298	302.8900
299	306.0600
300	306.9750
301	308.7333
302	308.1767
303	308.7200
304	311.1767
305	315.1167
306	312.8317
307	308.9117
308	304.9017
309	296.9717
310	294.7833
311	292.5983
312	290.3767
313	289.8650
314	284.3200
315	280.3967
316	282.1850
317	284.6517
318	286.9950
319	288.1067
320	288.7567
321	289.0150
322	288.6667
323	286.9400
324	283.8033
325	285.2583
326	288.4217
327	290.6383
328	291.8167
329	296.7083
330	295.9883
331	295.1133
332	295.6050
333	291.9300
334	287.0067
335	283.5217
336	283.9400
337	281.5600
338	281.3650
339	280.0450
340	278.2883
341	279.5450
342	282.1367
343	282.5533
344	279.6017
345	285.7250
346	284.4133
347	289.5917
348	290.9933
349	288.9283
350	286.6717
351	284.2550
352	280.2283
353	282.1900
354	280.7650
355	281.2233
356	278.5267
357	275.1017
358	274.9483
359	276.6800
360	272.1567
361	270.4850
362	270.0933
363	271.5200
364	274.6717
365	272.8050
366	278.0350
367	274.8183
368	271.8567
369	271.8783
370	269.1600
371	266.4583
372	264.9100
373	264.1333
374	265.7883
375	268.7867
376	265.4483
377	267.5467
378	269.6733
379	270.6567
380	269.7050
381	269.4283
382	269.7467
383	266.7200
384	263.4700
385	265.8250
386	264.2133
387	262.9483
388	263.7967
389	260.9133
390	262.3450
391	263.4633
392	262.9217
393	262.9367
394	260.7583
395	258.7067
396	257.3950
397	258.7900
398	259.9617
399	260.8083
400	264.5700
401	267.2100
402	266.8883
403	264.9133
404	263.4400
405	260.2917
406	260.0733
407	255.9267
408	253.0433
409	251.8200
410	252.1083
411	253.0167
412	252.8717
413	254.6517
414	252.1100
415	249.8667
416	246.9833
417	246.2933
418	246.0050
419	244.1933
420	249.1350
421	249.1833
422	247.3150
423	248.6367
424	247.1833
425	247.2617
426	246.2367
427	244.9617
428	244.8150
429	244.3150
430	239.9950
431	243.4000
432	242.3900
433	241.4917
434	239.5200
435	240.6133
436	241.2633
437	241.2100
438	242.9550
439	245.1733
440	246.5017
441	246.2200
442	246.8533
443	251.0067
444	249.8217
445	250.1567
446	248.9533
447	251.4750
448	249.8617
449	248.8633
450	245.3850
451	244.9283
452	243.9650
453	243.1550
454	241.3200
455	246.9433
456	248.5117
457	249.5650
458	248.8133
459	246.5983
460	246.5267
461	246.0583
462	242.0200
463	240.1950
464	239.5983
465	239.2500
466	240.5350
467	243.7583
468	244.7983
469	247.9950
470	245.7483
471	245.8183
472	247.4283
473	242.0650
474	240.9550
475	239.6950
476	238.4600
477	237.3417
478	238.6817
479	239.2717
480	241.2300
481	241.7950
482	240.7433
483	246.3283
484	245.6900
485	248.2250
486	249.8133
487	248.3433
488	251.3983
489	249.6200
490	250.1283
491	252.1300
492	251.9767
493	248.5767
494	247.9367
495	244.6900
496	242.7017
497	242.4150
498	242.4967
499	242.5867
500	243.2817
501	243.2633
502	243.8800
503	240.8633
504	242.7517
505	241.7783
506	238.4450
507	236.1167
508	236.7650
509	242.6567
510	245.3667
511	244.2617
512	245.5817
513	246.0867
514	243.9767
515	243.2217
516	241.2650
517	241.9583
518	243.4017
519	243.9300
520	243.0900
521	244.5550
522	245.6417
523	242.7167
524	241.1300
525	239.9333
526	240.3683
527	242.0300
528	243.4067
529	243.7233
530	243.2517
531	242.7533
532	241.7483
533	236.7883
534	233.1850
535	230.3167
536	230.1517
537	226.6633
538	226.1533
539	224.4567
540	225.6183
541	225.8583
542	227.8083
543	229.2567
544	231.0000
545	232.5783
546	232.8433
547	233.6800
548	230.3350
549	234.6483
550	234.3100
551	235.9933
552	237.9933
553	234.6283
554	232.1733
555	230.5067
556	228.5450
557	225.8667
558	222.5567
559	223.1833
560	223.5367
561	224.5517
562	228.1483
563	226.2167
564	229.1733
565	228.8917
566	229.6950
567	229.8450
568	230.9017
569	232.2583
570	234.8800
571	238.0200
572	237.9867
573	237.9017
574	235.0600
575	230.7033
576	228.8367
577	224.1683
578	224.2183
579	221.3267
580	222.3167
581	222.0917
582	221.7517
583	223.5267
584	224.8300
585	226.6400
586	227.9517
587	229.7900
588	230.3917
589	234.2183
590	233.3150
591	234.8183
592	229.1900
593	227.2933
594	221.6183
595	221.5467
596	217.4333
597	215.2883
598	213.7167
599	211.7733
600	211.7800
601	210.6717
602	212.3617
603	211.9283
604	215.4783
605	216.7483
606	218.9850
607	219.0000
608	221.1017
609	220.2800
610	223.1400
611	220.7900
612	223.3933
613	224.8150
614	222.2667
615	223.9000
616	220.9850
617	218.8950
618	213.0633
619	207.7267
620	207.4433
621	207.7600
622	207.7400
623	208.6650
624	210.6450
625	214.2933
626	216.0100
627	213.6650
628	215.2433
629	214.5567
630	215.9683
631	214.3183
632	214.0017
633	211.0517
634	210.5317
635	210.0717
636	210.4600
637	213.0133
638	212.9917
639	215.0000
640	216.2683
641	218.4083
642	215.8083
643	214.8833
644	211.1900
645	210.9350
646	211.2667
647	210.9050
648	208.1350
649	208.0617
650	209.5450
651	208.4317
652	209.1983
653	209.0950
654	208.0283
655	205.3550
656	209.4233
657	208.1950
658	209.5667
659	210.0567
660	208.7950
661	206.1433
662	206.6750
663	205.4650
664	203.7067
665	202.7683
666	200.3183
667	198.3367
668	198.4867
669	197.2183
670	196.6967
671	195.0250
672	195.7700
673	193.7750
674	193.1167
675	193.6467
676	195.2783
677	196.6800
678	199.0900
679	202.0333
680	205.7050
681	205.1533
682	205.8683
683	207.9217
684	206.7567
685	204.5900
686	201.2050
687	202.4417
688	201.4533
689	199.2200
690	197.4100
691	194.9400
692	192.0667
693	190.2517
694	192.2983
695	191.0717
696	191.5833
697	192.2983
698	192.5333
699	194.2533
700	195.9267
701	197.3983
702	198.0683
703	199.6233
704	199.1467
705	197.5833
706	200.4733
707	199.2867
708	202.6250
709	200.6433
710	200.5750
711	198.5967
712	196.8383
713	194.3300
714	191.7700
715	187.7100
716	190.6733
717	190.0717
718	190.0500
719	190.3550
720	192.8033
721	192.4283
722	192.3683
723	194.6617
724	195.9433
725	197.0717
726	196.5300
727	198.5667
728	198.3467
729	199.1783
730	197.8817
731	197.0767
732	199.6517
733	199.9700
734	198.9133
735	199.2067
736	199.7333
737	199.6317
738	198.0950
739	194.9633
740	193.3817
741	192.9567
742	193.9700
743	193.6300
744	194.1967
745	194.3783
746	194.9100
747	194.3733
748	193.3850
749	194.1450
750	191.9583
751	192.3350
752	191.8183
753	191.1917
754	190.5933
755	192.1917
756	190.0817
757	190.1933
758	191.5433
759	192.7000
760	194.6400
761	197.7033
762	199.7900
763	200.9833
764	201.5550
765	202.1033
766	200.4967
767	198.3500
768	196.5967
769	193.4633
770	193.0067
771	188.6750
772	187.7150
773	183.5117
774	185.2000
775	184.3967
776	185.0283
777	185.5550
778	184.5800
779	185.7733
780	184.6533
781	184.5767
782	184.9100
783	185.0117
784	186.1950
785	187.6350
786	190.2150
787	190.2033
788	189.9167
789	191.2667
790	189.4583
791	187.9067
792	183.6617
793	182.3133
794	181.1717
795	179.8400
796	179.4583
797	179.6650
798	180.5833
799	182.2417
800	184.5317
801	186.5083
802	187.7783
803	186.7417
804	187.5333
805	187.2233
806	186.7083
807	186.1567
808	185.0183
809	184.5950
810	181.4233
811	181.0517
812	179.7900
813	178.5317
814	176.5867
815	175.9233
816	175.3733
817	173.3517
818	176.7933
819	174.0883
820	176.3133
821	177.7400
822	178.7217
823	179.6717
824	181.3283
825	180.7317
826	182.5133
827	181.4267
828	182.2800
829	182.4650
830	181.9417
831	181.2083
832	179.7250
833	179.8483
834	176.9767
835	174.4333
836	174.1267
837	170.9733
838	170.5267
839	171.1967
840	171.1817
841	172.4850
842	172.8533
843	177.3250
844	176.7883
845	177.8167
846	178.5617
847	179.8833
848	178.3583
849	176.8583
850	176.8067
851	175.2867
852	174.7150
853	174.9533
854	172.5917
855	173.0233
856	174.0167
857	174.2350
858	175.5867
859	176.6950
860	176.7767
861	175.6350
862	176.4100
863	176.2333
864	176.6517
865	175.8833
866	176.1033
867	176.8117
868	176.2817
869	175.0333
870	175.5467
871	172.3567
872	172.4900
873	169.9667
874	170.1700
875	169.9283
876	170.3133
877	171.3017
878	172.6283
879	173.5583
880	175.9667
881	177.7233
882	179.7550
883	179.5650
884	178.5667
885	175.8333
886	175.8317
887	174.3083
888	174.4650
889	174.7100
890	175.2917
891	175.0883
892	173.5950
893	172.8650
894	171.5983
895	170.7833
896	168.0767
897	167.2050
898	165.3950
899	166.2900
900	165.5033
901	167.3183
902	168.6450
903	171.1567
904	172.0517
905	174.5133
906	174.3000
907	176.2600
908	174.4950
909	171.6217
910	172.9867
911	170.7583
912	171.8233
913	170.3800
914	170.1333
915	168.6250
916	167.5667
917	167.7633
918	166.4350
919	165.8350
920	164.2017
921	165.2000
922	163.9583
923	163.6950
924	165.1617
925	166.3433
926	170.2083
927	170.5950
928	173.4550
929	173.6150
930	173.0133
931	172.8283
932	170.7167
933	168.7933
934	168.4233
935	166.0600
936	163.0583
937	162.0683
938	161.4900
939	163.0150
940	162.4533
941	163.0800
942	163.5167
943	163.5783
944	165.4800
945	165.4600
946	166.5783
947	169.4600
948	169.0350
949	170.1617
950	171.3467
951	170.7417
952	170.6933
953	169.5150
954	167.9900
955	167.4217
956	166.6133
957	164.6900
958	164.0850
959	162.2517
960	162.1717
961	161.2433
962	161.4683
963	161.7767
964	163.2650
965	163.7350
966	163.5100
967	163.9933
968	163.2050
969	164.0750
970	164.6433
971	166.6550
972	165.9433
973	164.8050
974	165.0133
975	163.1267
976	162.8400
977	162.4067
978	160.4400
979	161.1600
980	162.5150
981	162.2300
982	163.2117
983	162.9700
984	164.0667
985	163.9283
986	162.4733
987	165.1733
988	164.2600
989	163.7150
990	163.8133
991	164.8350
992	162.2083
993	161.7217
994	163.4950
995	163.6233
996	161.3567
997	162.0950
998	161.7600
999	162.1133
1000	160.2483
1001	164.2383
1002	163.4950
1003	162.6183
1004	161.2250
1005	160.6650
1006	161.7667
1007	161.0667
1008	163.0850
1009	162.9267
1010	163.5950
1011	163.7767
1012	165.1667
1013	163.6217
1014	162.5017
1015	160.4733
1016	162.0867
1017	158.8967
1018	155.3533
1019	154.9233
1020	153.5767
1021	155.3583
1022	156.6983
1023	157.6583
1024	158.8933
1025	160.3267
1026	162.3350
1027	161.3133
1028	160.4783
1029	159.8783
1030	156.8933
1031	156.8067
1032	157.5717
1033	158.0333
1034	159.6450
1035	159.8767
1036	160.2233
1037	161.1767
1038	160.2883
1039	158.6483
1040	156.6417
1041	152.9600
1042	151.2733
1043	150.5350
1044	148.0583
1045	147.3450
1046	149.0100
1047	148.9600
1048	148.3367
1049	149.6233
1050	148.2400
1051	150.4083
1052	151.6333
1053	152.5800
1054	154.1050
1055	154.6783
1056	153.1467
1057	153.5383
1058	152.4217
1059	152.8850
1060	153.1400
1061	152.7717
1062	151.8583
1063	151.9633
1064	150.1067
1065	149.4967
1066	146.3067
1067	143.7867
1068	144.2333
1069	144.2817
1070	143.3750
1071	143.2383
1072	143.7167
1073	144.8567
1074	146.1117
1075	148.1567
1076	149.6750
1077	150.1350
1078	150.4300
1079	148.7450
1080	150.5517
1081	149.9717
1082	147.7717
1083	146.6750
1084	146.0583
1085	145.2417
1086	145.4417
1087	143.8567
1088	143.6083
1089	142.9117
1090	144.6183
1091	143.2367
1092	144.8683
1093	145.9283
1094	146.5733
1095	147.3383
1096	148.7767
1097	151.4733
1098	153.4600
1099	153.6817
1100	152.9700
1101	152.5233
1102	152.8417
1103	153.1300
1104	152.5750
1105	152.9850
1106	152.5783
1107	153.0917
1108	153.1767
1109	151.5233
1110	150.2783
1111	148.5983
1112	147.3917
1113	147.0850
1114	147.8050
1115	147.1583
1116	148.4417
1117	149.5583
1118	149.3600
1119	151.0717
1120	151.1767
1121	152.6450
1122	152.7217
1123	153.4283
1124	154.2067
1125	152.7750
1126	150.5433
1127	150.2367
1128	148.6400
1129	148.0717
1130	150.5217
1131	150.8233
1132	150.4083
1133	149.7317
1134	149.5233
1135	148.6633
1136	149.1050
1137	148.9667
1138	149.3017
1139	148.9667
1140	147.3750
1141	149.1933
1142	149.6483
1143	150.2583
1144	151.1983
1145	151.0117
1146	150.1983
1147	149.1283
1148	147.6133
1149	148.7117
1150	147.9267
1151	147.8567
1152	147.7767
1153	148.2767
1154	147.4817
1155	146.7650
1156	146.5517
1157	145.0483
1158	146.9583
1159	146.9417
1160	146.0400
1161	147.9983
1162	148.1600
1163	148.8350
1164	150.0717
1165	150.8017
1166	152.0333
1167	150.8700
1168	150.0800
1169	149.4533
1170	148.1767
1171	146.6967
1172	145.8500
1173	144.7683
1174	143.8867
1175	142.9517
1176	144.0250
1177	142.8333
1178	144.2183
1179	145.4350
1180	146.8900
1181	146.0983
1182	145.3483
1183	144.8833
1184	143.6617
1185	144.0133
1186	144.4767
1187	143.6300
1188	143.8317
1189	145.1317
1190	145.3650
1191	145.7133
1192	145.4050
1193	145.2200
1194	144.3050
1195	144.8867
1196	142.8883
1197	143.2517
1198	143.5517
1199	142.9000
1200	143.0700
1201	143.4300
1202	142.2650
1203	141.7000
1204	141.0833
1205	140.3883
1206	139.2467
1207	140.5283
1208	140.8333
1209	141.1050
1210	140.9133
1211	140.6483
1212	139.9567
1213	139.9383
1214	139.8267
1215	140.3633
1216	141.0317
1217	141.3200
1218	142.3883
1219	141.5333
1220	141.9833
1221	141.1583
1222	140.8200
1223	140.4317
1224	138.8250
1225	138.7983
1226	137.5317
1227	138.0000
1228	137.6383
1229	136.8333
1230	137.9617
1231	138.3517
1232	138.2100
1233	138.8233
1234	138.5450
1235	139.9733
1236	139.3417
1237	140.5783
1238	140.8733
1239	141.7533
1240	141.6833
1241	141.1533
1242	139.8250
1243	138.3633
1244	137.1533
1245	137.6033
1246	136.3117
1247	137.1550
1248	135.9100
1249	136.7100
1250	136.7767
1251	136.7333
1252	136.3017
1253	137.7000
1254	140.4317
1255	141.5617
1256	143.2633
1257	144.1117
1258	145.2550
1259	142.8650
1260	142.0517
1261	141.0417
1262	139.4467
1263	138.5867
1264	137.9650
1265	136.8850
1266	138.0417
1267	137.6700
1268	137.1367
1269	138.0467
1270	138.6983
1271	138.9717
1272	140.1867
1273	139.3833
1274	139.6550
1275	139.0283
1276	139.5783
1277	138.2117
1278	138.8200
1279	140.3167
1280	141.1450
1281	142.6933
1282	143.2033
1283	142.4350
1284	142.0367
1285	139.8433
1286	138.6667
1287	137.5167
1288	136.8183
1289	135.6183
1290	135.3383
1291	138.2083
1292	137.4317
1293	139.4900
1294	138.6583
1295	138.7517
1296	138.8817
1297	137.9900
1298	138.4450
1299	139.2200
1300	138.6900
1301	139.6100
1302	139.9417
1303	142.5683
1304	141.8917
1305	141.9550
1306	140.8183
1307	139.1117
1308	138.2100
1309	137.7100
1310	136.5233
1311	137.3917
1312	138.4583
1313	139.2300
1314	139.2450
1315	139.1933
1316	138.5317
1317	138.6383
1318	138.1517
1319	138.2067
1320	137.7367
1321	138.3300
1322	137.0250
1323	137.8033
1324	138.4250
1325	138.5867
1326	139.3567
1327	139.0267
1328	138.8467
1329	138.3467
1330	137.8750
1331	136.8067
1332	137.3367
1333	136.7000
1334	136.2933
1335	137.4917
1336	136.5717
1337	138.6583
1338	139.4433
1339	140.8767
1340	140.2400
1341	140.8267
1342	140.6283
1343	140.3883
1344	139.5050
1345	140.2250
1346	139.3700
1347	139.6000
1348	140.1067
1349	139.1300
1350	138.0933
1351	137.5450
1352	136.9617
1353	134.7433
1354	134.0083
1355	133.9133
1356	134.3217
1357	135.7833
1358	135.7467
1359	136.5850
1360	137.1017
1361	139.0117
1362	140.3817
1363	142.2500
1364	142.5283
1365	143.1967
1366	141.3067
1367	141.4667
1368	139.9417
1369	139.5167
1370	137.6933
1371	137.8983
1372	135.3750
1373	135.7183
1374	133.7267
1375	133.2917
1376	133.5767
1377	133.2850
1378	134.8700
1379	134.1667
1380	136.2367
1381	137.3817
1382	137.2517
1383	139.2300
1384	140.0333
1385	140.9617
1386	142.0650
1387	142.8200
1388	142.6817
1389	140.9883
1390	137.9617
1391	135.9983
1392	135.5550
1393	134.9767
1394	135.3617
1395	133.3867
1396	133.9983
1397	134.0583
1398	132.8450
1399	133.8317
1400	133.0550
1401	134.4683
1402	133.7533
1403	136.2700
1404	136.9467
1405	136.9050
1406	138.8650
1407	140.3133
1408	138.7533
1409	139.0883
1410	138.0783
1411	136.6833
1412	136.9050
1413	136.0433
1414	137.2283
1415	135.8433
1416	136.2533
1417	135.7067
1418	136.0333
1419	135.3317
1420	132.9150
1421	133.8133
1422	133.9867
1423	133.9850
1424	135.3300
1425	136.4983
1426	136.8283
1427	137.1267
1428	136.7100
1429	136.2467
1430	135.5467
1431	137.0933
1432	136.2883
1433	137.4667
1434	137.5467
1435	137.2267
1436	137.1217
1437	136.4133
1438	136.2750
1439	135.8350
1440	137.4500
1441	137.2267
1442	136.6600
1443	136.2283
1444	134.9500
1445	134.1500
1446	133.5767
1447	133.6033
1448	133.7917
1449	133.5233
1450	133.0233
1451	135.3833
1452	134.6050
1453	135.0067
1454	134.9967
1455	135.1400
1456	134.7867
1457	134.3567
1458	132.7400
1459	133.5817
1460	134.1667
1461	134.1933
1462	133.9300
1463	135.2883
1464	136.6583
1465	135.4467
1466	134.8250
1467	134.5400
1468	134.4800
1469	134.5500
1470	133.5417
1471	134.3933
1472	134.3200
1473	134.1983
1474	134.8900
1475	134.0767
1476	135.8233
1477	133.8383
1478	133.9117
1479	133.6117
1480	133.9683
1481	134.1267
1482	134.5900
1483	134.3433
1484	134.4750
1485	135.4033
1486	136.4067
1487	135.6267
1488	135.0483
1489	134.8400
1490	133.5133
1491	131.2200
1492	131.6350
1493	131.7367
1494	131.8383
1495	131.7583
1496	130.5750
1497	131.3350
1498	130.9467
1499	131.1867
1500	131.2850
1501	131.3500
1502	132.4117
1503	132.9383
1504	132.1517
1505	132.7983
1506	133.7033
1507	132.1750
1508	131.8017
1509	130.2783
1510	129.4717
1511	128.7983
1512	128.7017
1513	128.3433
1514	127.8300
1515	129.2583
1516	129.5783
1517	129.9633
1518	132.3750
1519	132.1717
1520	133.9033
1521	134.4517
1522	134.8717
1523	135.1317
1524	133.8067
1525	133.3933
1526	133.7450
1527	132.0150
1528	132.5317
1529	132.4050
1530	132.5567
1531	132.0350
1532	130.5983
1533	128.8733
1534	129.0383
1535	127.5350
1536	127.5383
1537	129.0333
1538	130.0417
1539	130.4333
1540	130.1833
1541	133.3783
1542	133.5183
1543	134.8867
1544	135.4233
1545	136.0967
1546	135.6950
1547	135.8450
1548	135.2850
1549	135.8617
1550	132.6617
1551	131.2783
1552	130.7783
1553	128.7833
1554	127.6833
1555	127.9417
1556	128.3017
1557	129.1550
1558	128.7333
1559	130.1233
1560	131.6150
1561	131.1233
1562	130.3667
1563	131.4217
1564	131.1583
1565	130.1100
1566	129.2783
1567	129.8233
1568	129.6983
1569	129.2050
1570	128.5950
1571	129.5117
1572	129.1667
1573	128.3100
1574	128.6083
1575	127.6033
1576	128.8633
1577	128.8400
1578	127.9867
1579	128.9333
1580	129.3850
1581	129.8783
1582	130.2167
1583	129.5250
1584	129.7283
1585	128.4617
1586	128.5600
1587	127.3983
1588	126.4150
1589	128.2083
1590	127.8783
1591	127.2433
1592	128.0017
1593	128.2333
1594	128.7133
1595	129.9400
1596	130.8567
1597	130.1950
1598	130.1300
1599	129.9850
1600	129.4300
1601	128.5083
1602	128.4950
1603	127.2483
1604	126.8550
1605	127.4150
1606	127.7367
1607	127.2850
1608	126.1100
1609	126.6783
1610	127.2567
1611	127.7400
1612	127.4767
1613	127.1333
1614	126.9917
1615	127.2417
1616	126.5467
1617	127.6633
1618	127.3033
1619	127.9933
1620	128.0267
1621	127.9950
1622	128.4300
1623	127.6650
1624	127.9550
1625	127.3750
1626	127.6700
1627	127.4867
1628	127.3450
1629	126.5100
1630	125.8900
1631	126.9417
1632	127.3067
1633	127.4067
1634	127.9117
1635	128.2867
1636	129.4783
1637	129.5783
1638	128.3017
1639	128.2750
1640	128.0533
1641	128.2867
1642	128.4817
1643	128.8933
1644	128.8067
1645	128.3533
1646	129.4983
1647	129.2683
1648	128.1317
1649	127.7750
1650	128.4917
1651	128.3050
1652	127.5750
1653	126.8017
1654	126.3250
1655	126.3617
1656	127.8850
1657	127.9267
1658	127.1533
1659	127.6017
1660	127.6883
1661	128.2733
1662	128.2867
1663	129.7183
1664	128.2750
1665	128.1183
1666	128.1317
1667	128.4383
1668	127.0517
1669	126.2150
1670	126.6050
1671	125.9483
1672	125.4833
1673	125.9800
1674	126.7717
1675	125.4133
1676	125.0483
1677	124.8867
1678	123.3967
1679	123.6650
1680	123.8417
1681	123.9700
1682	125.2300
1683	125.3217
1684	126.4350
1685	127.5050
1686	127.2933
1687	126.4433
1688	125.6633
1689	124.7633
1690	124.7200
1691	123.7283
1692	123.8917
1693	125.4850
1694	125.6300
1695	127.2117
1696	127.6183
1697	128.8733
1698	128.1567
1699	127.7017
1700	126.8667
1701	125.8900
1702	125.1300
1703	125.2517
1704	124.5000
1705	124.2650
1706	123.5700
1707	124.4783
1708	124.2183
1709	124.8667
1710	125.3150
1711	125.4267
1712	124.8167
1713	125.2450
1714	126.9417
1715	126.5000
1716	128.5467
1717	127.4333
1718	128.0967
1719	128.9267
1720	128.5867
1721	128.2500
1722	128.7833
1723	126.6817
1724	126.7883
1725	124.2133
1726	123.5783
1727	123.2283
1728	123.0917
1729	123.0817
1730	123.8500
1731	123.3833
1732	123.7183
1733	123.9867
1734	124.0833
1735	125.4267
1736	125.4800
1737	125.3583
1738	126.6817
1739	128.0617
1740	128.4217
1741	127.7850
1742	126.8783
1743	125.1000
1744	123.5467
1745	122.4517
1746	122.0700
1747	122.1050
1748	121.9567
1749	122.8150
1750	122.5067
1751	121.8633
1752	122.8233
1753	123.0167
1754	123.4117
1755	124.3783
1756	123.6000
1757	123.4367
1758	123.6267
1759	123.1967
1760	123.5967
1761	123.9583
1762	124.3883
1763	124.8267
1764	124.5750
1765	125.7683
1766	125.8617
1767	124.9167
1768	124.6783
1769	125.6800
1770	126.6450
1771	125.8650
1772	125.2517
1773	123.8700
1774	123.8350
1775	123.9033
1776	123.5200
1777	123.9917
1778	123.7550
1779	124.0383
1780	123.6300
1781	124.6267
1782	124.3950
1783	125.5867
1784	125.6267
1785	125.5983
1786	123.3633
1787	123.2483
1788	122.5117
1789	121.4867
1790	121.4850
1791	121.7083
1792	123.0167
1793	123.0000
1794	123.3650
1795	124.0050
1796	125.0800
1797	123.8833
1798	125.5300
1799	125.1883
1800	124.8033
1801	124.2550
1802	123.7600
1803	122.4667
1804	122.3767
1805	122.4267
1806	120.9000
1807	121.9167
1808	120.5133
1809	120.5850
1810	121.0367
1811	119.5733
1812	120.2133
1813	120.5417
1814	120.6983
1815	120.8217
1816	121.2417
1817	121.0300
1818	122.2050
1819	122.3783
1820	121.9667
1821	121.3800
1822	121.7517
1823	122.2767
1824	121.3583
1825	121.1317
1826	120.7550
1827	120.5050
1828	120.0817
1829	120.2067
1830	121.0383
1831	119.8983
1832	121.4900
1833	121.2750
1834	120.8267
1835	120.9167
1836	121.3833
1837	120.3583
1838	119.2133
1839	118.8550
1840	119.1533
1841	119.6483
1842	118.9433
1843	120.6250
1844	119.2167
1845	119.1617
1846	118.1417
1847	118.9817
1848	118.3517
1849	119.8433
1850	120.5650
1851	120.9367
1852	121.7317
1853	122.5783
1854	123.4750
1855	123.3117
1856	123.2750
1857	122.9783
1858	121.1217
1859	120.2983
1860	120.2217
1861	119.2567
1862	120.1733
1863	119.2083
1864	119.4950
1865	120.2817
1866	118.8900
1867	120.0467
1868	119.6467
1869	118.4783
1870	119.4150
1871	119.9117
1872	119.7467
1873	120.7067
1874	119.9133
1875	119.9567
1876	119.3217
1877	118.4800
1878	119.2983
1879	118.3833
1880	118.9367
1881	119.1967
1882	119.5233
1883	119.1783
1884	119.0567
1885	117.6700
1886	118.9817
1887	118.6133
1888	118.5933
1889	118.8300
1890	119.4000
1891	120.4317
1892	121.5817
1893	120.0267
1894	119.6500
1895	119.9300
1896	119.4050
1897	119.1617
1898	118.9967
1899	119.7533
1900	118.9833
1901	119.4700
1902	117.5967
1903	116.9600
1904	116.9283
1905	117.6800
1906	117.4250
1907	117.1367
1908	118.2667
1909	118.4267
1910	119.1817
1911	117.9000
1912	117.8150
1913	117.8700
1914	117.5417
1915	118.2533
1916	118.5000
1917	117.6717
1918	118.1017
1919	118.6483
1920	118.3467
1921	117.7750
1922	118.2483
1923	118.3033
1924	116.8950
1925	116.3767
1926	116.5467
1927	116.1967
1928	116.3600
1929	116.4383
1930	116.6783
1931	115.5850
1932	116.4517
1933	115.6017
1934	114.8950
1935	115.2150
1936	115.4950
1937	116.4167
1938	116.3733
1939	116.8133
1940	116.8867
1941	116.1150
1942	115.9767
1943	115.6383
1944	115.2417
1945	115.4733
1946	115.6050
1947	115.6733
1948	115.6117
1949	116.3100
1950	115.8600
1951	115.1517
1952	115.6383
1953	114.9950
1954	115.8167
1955	115.2983
1956	115.1183
1957	115.2150
1958	115.9050
1959	115.9950
1960	116.1150
1961	115.9817
1962	117.0033
1963	116.2967
1964	117.3983
1965	115.7583
1966	116.9150
1967	116.1733
1968	116.7933
1969	115.8383
1970	116.1017
1971	116.6550
1972	116.6250
1973	116.0883
1974	116.3533
1975	116.2783
1976	116.8417
1977	117.0183
1978	116.1950
1979	115.8167
1980	115.7117
1981	114.6350
1982	115.1550
1983	114.5833
1984	114.1600
1985	115.3450
1986	113.9633
1987	116.0733
1988	115.8883
1989	116.2950
1990	116.5783
1991	116.5667
1992	115.9917
1993	116.0217
1994	115.9450
1995	116.1300
1996	116.0083
1997	115.6450
1998	116.2617
1999	114.9817
[truncated: 28 more rows]
