# Supplementary material for: Bicoid gradient formation mechanism and dynamics revealed by protein lifetime analysis
Source: Mol Syst Biol. 2018 Sep 4;14(9):e8355. doi: 10.15252/msb.20188355 (PMC6121778; doi:10.15252/msb.20188355)
Supplement: Supplementary file 8 — Source Data for Figure 6 [file MSB-14-e8355-s007.zip › figure6-data_wo-images/quantification/Values_emb01_g_t19.txt]

0	141.5817
1	150.2967
2	145.6967
3	143.6650
4	148.2517
5	143.8967
6	136.1500
7	140.5217
8	141.9200
9	135.5150
10	137.5050
11	137.1517
12	130.6750
13	132.9817
14	134.0133
15	128.4567
16	126.3183
17	128.0083
18	124.7717
19	125.9433
20	124.3717
21	121.0100
22	123.6083
23	123.0050
24	120.9500
25	119.9467
26	120.0167
27	119.7950
28	121.7717
29	121.8383
30	121.8067
31	121.1067
32	123.5483
33	124.0267
34	124.9333
35	124.9483
36	123.9983
37	127.1967
38	126.6883
39	126.0833
40	130.4683
41	129.9550
42	135.7350
43	141.9433
44	142.9150
45	145.1233
46	152.3483
47	160.0483
48	164.5100
49	169.6983
50	173.7233
51	181.7000
52	190.6633
53	196.4967
54	207.8283
55	225.3167
56	237.9500
57	248.3117
58	266.1750
59	283.1850
60	274.4250
61	287.1717
62	291.0750
63	275.7967
64	278.8767
65	285.9783
66	279.6050
67	286.5883
68	291.1550
69	295.6367
70	300.1900
71	319.5233
72	334.6433
73	342.9100
74	351.1983
75	358.8233
76	363.8750
77	363.8350
78	364.0433
79	357.9367
80	360.3283
81	358.4350
82	360.3983
83	357.1817
84	364.8217
85	377.9817
86	390.2900
87	400.6667
88	417.4067
89	422.2800
90	423.5733
91	412.7700
92	406.9600
93	392.4583
94	374.8167
95	366.4567
96	349.5367
97	340.7117
98	330.6500
99	331.0300
100	337.4000
101	334.8117
102	335.3017
103	338.2500
104	344.7400
105	343.2217
106	349.5283
107	351.8550
108	359.1483
109	354.1467
110	355.7833
111	352.4867
112	346.9217
113	351.3167
114	342.2900
115	339.3683
116	333.5867
117	331.2700
118	334.5267
119	331.8500
120	332.1783
121	331.4433
122	325.4800
123	330.3900
124	333.4067
125	328.7650
126	332.5467
127	336.4800
128	335.1833
129	336.4500
130	344.9617
131	339.9550
132	347.9033
133	343.3683
134	340.7917
135	338.4100
136	343.2267
137	340.3400
138	340.0233
139	359.4233
140	359.7933
141	352.8217
142	358.1567
143	352.2483
144	348.0333
145	344.0133
146	344.1283
147	343.5867
148	345.0150
149	349.0267
150	348.5033
151	340.0250
152	334.9467
153	335.5450
154	332.6483
155	334.2033
156	334.1117
157	334.0917
158	336.0033
159	335.2667
160	330.0467
161	329.3033
162	323.4867
163	321.6250
164	319.9600
165	315.7900
166	313.8833
167	308.5700
168	307.2633
169	306.1300
170	308.3533
171	309.9350
172	311.3800
173	316.0533
174	316.3183
175	318.2983
176	320.0217
177	315.8950
178	315.1517
179	320.2367
180	318.3067
181	321.6633
182	318.9200
183	319.2283
184	321.5417
185	321.5683
186	325.9617
187	321.9983
188	326.5150
189	321.8600
190	322.6150
191	320.1150
192	315.4050
193	311.6400
194	312.0800
195	306.2983
196	305.0500
197	302.6950
198	302.5083
199	306.5650
200	305.7967
201	310.8300
202	314.3633
203	314.9333
204	316.8883
205	319.9117
206	322.0033
207	320.7300
208	324.9967
209	324.8733
210	322.1917
211	318.2550
212	315.9233
213	310.1567
214	308.2667
215	312.8917
216	313.0717
217	311.9833
218	314.2117
219	316.5867
220	318.0767
221	314.7417
222	312.8217
223	317.9617
224	319.9200
225	318.7367
226	320.2967
227	323.6450
228	329.6233
229	329.3700
230	338.6683
231	340.6833
232	341.3450
233	340.1317
234	336.4933
235	333.8367
236	327.8783
237	328.3783
238	331.6950
239	324.7700
240	326.2883
241	324.5817
242	318.2250
243	317.0850
244	311.5683
245	311.7917
246	313.1600
247	312.7400
248	313.0850
249	310.9417
250	314.3283
251	314.1500
252	316.1300
253	323.0517
254	325.5533
255	332.6050
256	335.4650
257	334.7433
258	336.6267
259	338.8483
260	336.8283
261	337.0533
262	329.8433
263	330.1583
264	324.8500
265	319.3117
266	316.9050
267	313.9033
268	305.4883
269	302.5467
270	300.1000
271	297.5917
272	293.7650
273	299.2883
274	297.2200
275	297.5617
276	301.0100
277	299.2117
278	302.9067
279	307.1633
280	309.0583
281	303.9883
282	307.0150
283	312.4567
284	313.4183
285	316.9467
286	318.0700
287	322.5567
288	317.9200
289	312.6783
290	312.5367
291	311.2850
292	307.6950
293	302.9767
294	299.9450
295	297.5517
296	296.0483
297	295.8733
298	294.1000
299	292.1917
300	293.9883
301	297.1800
302	294.5833
303	295.5300
304	299.8100
305	301.7133
306	301.8550
307	305.4117
308	310.4983
309	311.5817
310	311.7733
311	316.9133
312	315.4083
313	314.2150
314	309.8400
315	300.5383
316	295.7650
317	293.8083
318	286.3400
319	287.7167
320	282.5400
321	280.4750
322	277.9433
323	275.3617
324	279.9367
325	280.1283
326	284.0400
327	290.7300
328	293.0500
329	295.6283
330	297.6967
331	295.3983
332	299.8133
333	297.8217
334	297.0167
335	292.2917
336	294.0817
337	288.3167
338	284.1733
339	283.3017
340	278.5033
341	276.3950
342	275.6433
343	273.4667
344	276.9700
345	275.9383
346	279.8583
347	280.2233
348	283.7717
349	281.9000
350	286.8333
351	285.9900
352	285.2983
353	284.0500
354	284.8667
355	287.8200
356	283.7083
357	284.3650
358	282.1033
359	282.7917
360	282.0767
361	280.8500
362	277.3583
363	274.5950
364	275.9650
365	272.5783
366	271.8900
367	271.1383
368	271.6600
369	273.3433
370	272.9133
371	273.3650
372	275.1617
373	274.8450
374	274.6700
375	275.3967
376	276.6483
377	275.0700
378	274.3367
379	276.4167
380	275.0817
381	273.6283
382	274.6150
383	274.0317
384	275.8950
385	275.9917
386	274.0300
387	273.0900
388	275.4200
389	276.4650
390	278.7250
391	278.0583
392	277.3517
393	276.7817
394	272.7967
395	271.5300
396	272.5250
397	270.0383
398	267.9667
399	266.2317
400	262.5450
401	259.5000
402	259.4017
403	258.6133
404	258.2500
405	257.9467
406	262.2417
407	261.7867
408	266.3250
409	265.5333
410	262.9067
411	263.7483
412	262.7450
413	259.0817
414	254.4617
415	250.1983
416	247.4050
417	243.1517
418	243.8650
419	240.8967
420	244.1883
421	244.8233
422	242.5817
423	243.2683
424	241.5433
425	241.7600
426	241.1900
427	242.0283
428	240.9600
429	240.0200
430	241.7167
431	242.0933
432	243.2083
433	245.1100
434	245.8767
435	246.4733
436	248.3017
437	246.2133
438	245.9933
439	246.2583
440	244.6367
441	243.3200
442	244.5700
443	247.5833
444	251.4667
445	250.3617
446	253.3067
447	254.3667
448	256.8717
449	254.0600
450	255.5250
451	252.4900
452	249.0767
453	252.0617
454	254.0750
455	254.7817
456	258.5500
457	257.5133
458	254.9933
459	247.9667
460	246.8167
461	244.8333
462	240.2700
463	239.7650
464	239.3017
465	238.2433
466	239.4933
467	241.2883
468	238.7883
469	242.1767
470	243.1067
471	238.9467
472	239.8083
473	239.9667
474	241.2550
475	240.6133
476	243.3417
477	244.5600
478	247.5850
479	246.6383
480	249.6367
481	246.3167
482	242.1717
483	241.3300
484	240.1117
485	241.2100
486	240.6400
487	240.7667
488	241.4767
489	240.6633
490	238.5417
491	240.0617
492	244.2317
493	243.5567
494	244.3800
495	246.3100
496	249.1317
497	250.5933
498	253.6500
499	254.2000
500	253.3317
501	250.0217
502	248.4867
503	244.9600
504	242.6567
505	240.3600
506	237.9967
507	236.8867
508	235.4017
509	235.4883
510	236.3067
511	233.6250
512	235.6117
513	235.9733
514	235.5067
515	241.4133
516	244.2567
517	241.8033
518	242.4900
519	245.4683
520	242.9983
521	241.0600
522	240.6083
523	237.6133
524	238.5433
525	237.5833
526	237.1167
527	238.6000
528	238.3567
529	236.9500
530	235.5767
531	234.7900
532	234.2267
533	235.1383
534	233.2000
535	234.8000
536	232.6633
537	230.3517
538	231.6017
539	227.6467
540	226.0033
541	223.9550
542	224.3400
543	226.1417
544	226.3800
545	224.6400
546	224.3700
547	226.7500
548	226.3667
549	228.1000
550	229.0833
551	228.2600
552	226.1450
553	227.0583
554	226.4400
555	228.2367
556	228.1717
557	231.4533
558	231.5000
559	232.2183
560	233.1117
561	232.7650
562	229.3083
563	223.1933
564	223.6650
565	222.2983
566	220.6950
567	224.4367
568	222.4200
569	225.3500
570	226.7150
571	226.5700
572	228.4183
573	229.3983
574	228.0350
575	228.6833
576	228.2900
577	226.3350
578	224.4633
579	223.0933
580	220.4817
581	222.6433
582	223.1217
583	223.5450
584	226.0667
585	227.2617
586	226.8483
587	228.1833
588	228.4533
589	228.5433
590	228.3633
591	231.1017
592	227.9100
593	226.4067
594	223.5433
595	220.3083
596	219.8450
597	214.9367
598	213.0250
599	212.5983
600	210.0950
601	211.2150
602	212.5450
603	212.4183
604	216.0917
605	216.5967
606	218.9917
607	218.3433
608	217.7150
609	216.5483
610	216.7850
611	218.0517
612	219.6583
613	218.8050
614	218.7000
615	220.4133
616	220.9450
617	222.3683
618	223.1000
619	221.4967
620	222.0633
621	222.1033
622	221.7500
623	217.1683
624	216.6767
625	214.9833
626	213.0717
627	211.4783
628	212.1217
629	211.0850
630	209.4367
631	210.6583
632	208.1600
633	211.9333
634	211.3550
635	211.9300
636	212.6350
637	210.7450
638	208.9817
639	208.8667
640	206.4600
641	207.6617
642	208.7667
643	206.8983
644	205.0167
645	206.8600
646	206.5700
647	206.7400
648	206.8000
649	208.8900
650	208.6450
651	209.5267
652	210.5617
653	210.4133
654	209.9200
655	209.3317
656	208.2533
657	206.5900
658	206.3083
659	205.7867
660	205.8967
661	206.9800
662	208.2500
663	210.1617
664	211.1950
665	212.5267
666	211.7450
667	211.2900
668	210.7783
669	209.1750
670	206.1067
671	205.7750
672	202.8133
673	204.5167
674	203.7667
675	205.2800
676	202.6800
677	204.4850
678	201.4050
679	201.2400
680	201.6000
681	202.0867
682	201.5533
683	202.1033
684	202.0850
685	204.4983
686	204.2500
687	204.5850
688	206.9600
689	205.7150
690	205.0600
691	203.7933
692	202.9150
693	201.9450
694	200.7683
695	200.5900
696	197.7467
697	200.3133
698	198.1883
699	199.9650
700	202.5983
701	201.3700
702	203.3467
703	203.2550
704	202.5200
705	203.2767
706	202.2967
707	201.5933
708	200.1167
709	202.3133
710	204.2750
711	205.1583
712	204.6000
713	207.3233
714	202.4933
715	203.9233
716	202.5033
717	200.3267
718	197.8883
719	195.3683
720	193.7850
721	190.6850
722	190.4400
723	190.9250
724	190.5083
725	191.7567
726	192.5850
727	193.7300
728	194.9150
729	196.4617
730	196.5150
731	196.7367
732	197.3150
733	197.6617
734	197.8183
735	197.8517
736	198.4600
737	199.1000
738	201.8633
739	200.1050
740	202.7050
741	201.5950
742	203.3150
743	201.5417
744	202.9317
745	202.8300
746	200.8983
747	201.8917
748	200.7450
749	200.2983
750	198.3350
751	198.5500
752	194.8917
753	195.4400
754	191.9200
755	192.4517
756	190.7200
757	191.6067
758	190.0567
759	188.2233
760	187.3217
761	188.8767
762	189.3650
763	190.3517
764	194.4250
765	196.2533
766	200.2917
767	199.7033
768	201.5817
769	202.7467
770	203.8317
771	199.5450
772	197.9217
773	194.1283
774	191.7233
775	190.4483
776	188.9650
777	187.0317
778	185.1467
779	185.6900
780	185.0133
781	183.6583
782	183.2533
783	182.4350
784	183.9200
785	185.5500
786	186.4800
787	188.1650
788	189.5650
789	190.7733
790	189.5033
791	189.5600
792	188.1883
793	186.2250
794	184.6767
795	183.1450
796	182.4550
797	179.9900
798	179.8050
799	181.2633
800	182.8983
801	184.7933
802	186.6050
803	186.4200
804	186.7333
805	184.7683
806	183.9583
807	185.1200
808	184.0900
809	182.8933
810	180.5250
811	178.8200
812	176.6750
813	176.2217
814	174.3917
815	174.3983
816	173.0967
817	172.7483
818	173.5217
819	172.9600
820	174.6967
821	176.9017
822	177.7383
823	178.9500
824	181.2650
825	181.4250
826	182.3467
827	181.9833
828	181.0367
829	180.6967
830	180.3733
831	177.4133
832	176.6183
833	174.8517
834	174.0650
835	174.8717
836	175.5400
837	175.6067
838	175.0650
839	174.5950
840	174.2317
841	172.3867
842	170.7983
843	170.6433
844	170.1983
845	169.4983
846	170.6750
847	168.8733
848	170.6383
849	171.1783
850	173.3683
851	172.3033
852	171.7433
853	170.2883
854	168.3983
855	167.2450
856	168.7800
857	169.2533
858	170.4700
859	172.4350
860	171.6350
861	172.6167
862	175.2533
863	175.8867
864	175.6783
865	174.4167
866	171.3700
867	169.2717
868	170.5233
869	170.1283
870	171.8183
871	169.2283
872	169.1517
873	169.8817
874	168.6517
875	169.2467
876	168.6500
877	168.3433
878	169.5800
879	170.0950
880	171.6033
881	174.3700
882	176.5950
883	177.0283
884	179.3733
885	179.9817
886	178.6600
887	178.3100
888	175.8133
889	174.8083
890	173.4517
891	173.4583
892	171.0433
893	170.1000
894	169.4667
895	169.6317
896	169.5350
897	167.7467
898	164.1900
899	164.5767
900	162.5400
901	161.4983
902	161.4583
903	161.7550
904	163.9150
905	164.8400
906	169.3700
907	172.9283
908	174.6167
909	175.7583
910	175.4633
911	175.2817
912	173.7450
913	172.0200
914	170.2433
915	169.3167
916	168.0333
917	166.1967
918	165.9333
919	166.0767
920	163.0500
921	161.3250
922	159.7600
923	160.6350
924	159.8200
925	159.2283
926	160.6517
927	162.1217
928	162.2883
929	164.9333
930	166.2833
931	169.6033
932	169.7133
933	170.1417
934	172.9917
935	171.2633
936	170.9450
937	169.8950
938	168.9283
939	167.5767
940	164.6967
941	166.3683
942	163.7550
943	163.7800
944	161.7150
945	161.5933
946	161.9900
947	161.9483
948	164.2617
949	167.4183
950	167.9167
951	169.4683
952	172.5467
953	171.6650
954	171.8667
955	171.0367
956	169.9167
957	169.2567
958	166.6483
959	165.4067
960	164.5233
961	161.9233
962	158.8800
963	159.0200
964	158.3750
965	158.6900
966	159.9083
967	160.6850
968	160.8800
969	161.4983
970	163.3900
971	163.1050
972	164.3183
973	166.0817
974	166.5217
975	167.2833
976	167.6367
977	166.4633
978	165.2917
979	162.7450
980	163.5817
981	162.9233
982	162.7050
983	162.4233
984	162.1950
985	162.2600
986	162.5350
987	163.2850
988	162.4667
989	161.1200
990	161.1783
991	161.1733
992	162.1400
993	162.9983
994	165.3750
995	166.2650
996	165.8167
997	167.0417
998	165.6567
999	163.3683
1000	161.5267
1001	163.1517
1002	163.9533
1003	164.0350
1004	162.8350
1005	161.7100
1006	161.8533
1007	161.5850
1008	162.1417
1009	160.1567
1010	159.6033
1011	158.3667
1012	160.0883
1013	161.2750
1014	161.0250
1015	163.1050
1016	165.7283
1017	164.6183
1018	161.0367
1019	161.7600
1020	160.1950
1021	159.6767
1022	157.6083
1023	157.5900
1024	157.5083
1025	158.7067
1026	159.2000
1027	158.4833
1028	158.8983
1029	158.8067
1030	158.5200
1031	157.6000
1032	158.7167
1033	159.7417
1034	161.8250
1035	162.5567
1036	163.7900
1037	164.3650
1038	163.4933
1039	165.3367
1040	162.9700
1041	158.0233
1042	157.0500
1043	153.5917
1044	152.3150
1045	149.9167
1046	150.5217
1047	149.6750
1048	149.6317
1049	149.3400
1050	149.9467
1051	151.3650
1052	151.0583
1053	153.6017
1054	154.8000
1055	156.0650
1056	159.0450
1057	161.4550
1058	159.5150
1059	158.6817
1060	157.7133
1061	155.7483
1062	154.7900
1063	153.4500
1064	152.6333
1065	151.2567
1066	148.4233
1067	147.0067
1068	145.7150
1069	145.7900
1070	144.3450
1071	144.7000
1072	144.4367
1073	144.8900
1074	144.5500
1075	144.3183
1076	148.1117
1077	149.3467
1078	150.8500
1079	151.7217
1080	151.9067
1081	150.5967
1082	150.6483
1083	149.8367
1084	149.9833
1085	149.3167
1086	149.5033
1087	148.9167
1088	149.2717
1089	148.1467
1090	147.6700
1091	147.9917
1092	147.2367
1093	149.5550
1094	149.0100
1095	150.6400
1096	151.7700
1097	153.0967
1098	154.8017
1099	155.6283
1100	155.6833
1101	155.9667
1102	153.1783
1103	153.2633
1104	153.1833
1105	152.1983
1106	152.3283
1107	154.1300
1108	154.4500
1109	154.8767
1110	152.4850
1111	151.2650
1112	149.9800
1113	150.1683
1114	151.3750
1115	152.5467
1116	153.4833
1117	154.0733
1118	153.7833
1119	153.3100
1120	155.1200
1121	156.7067
1122	155.7850
1123	156.9600
1124	154.7900
1125	153.3067
1126	150.7717
1127	150.8150
1128	150.3933
1129	150.7650
1130	149.8083
1131	149.5350
1132	149.3517
1133	149.4483
1134	149.4833
1135	149.6183
1136	149.6150
1137	150.8433
1138	151.0200
1139	151.2950
1140	150.2583
1141	150.2817
1142	150.7900
1143	150.7783
1144	151.0283
1145	151.8300
1146	152.3500
1147	151.1250
1148	151.0300
1149	148.9700
1150	150.4917
1151	149.4800
1152	149.8567
1153	148.4917
1154	146.6500
1155	148.1250
1156	147.8700
1157	148.5967
1158	148.9150
1159	148.2383
1160	148.8333
1161	149.8550
1162	150.9417
1163	150.6633
1164	151.2467
1165	152.2917
1166	152.1350
1167	151.2117
1168	151.4933
1169	150.4100
1170	150.5333
1171	148.8467
1172	149.4333
1173	146.1100
1174	144.1433
1175	144.6267
1176	143.9183
1177	144.0033
1178	143.8667
1179	145.1650
1180	145.7583
1181	147.0633
1182	146.5300
1183	147.6150
1184	147.5500
1185	147.5033
1186	145.9383
1187	145.3917
1188	146.1433
1189	145.2983
1190	144.6717
1191	144.3850
1192	143.9767
1193	145.1367
1194	144.1700
1195	143.7917
1196	142.8767
1197	144.8683
1198	143.1000
1199	144.9367
1200	145.1767
1201	145.9133
1202	145.4000
1203	144.6383
1204	143.7133
1205	143.3050
1206	143.8733
1207	143.3167
1208	142.3200
1209	143.3433
1210	142.1567
1211	142.9750
1212	141.5533
1213	140.8200
1214	140.8217
1215	140.4483
1216	142.3833
1217	143.1600
1218	143.3667
1219	142.7100
1220	141.0517
1221	141.3900
1222	141.6617
1223	140.5150
1224	138.8450
1225	137.2117
1226	135.3983
1227	134.8483
1228	135.2717
1229	135.6333
1230	135.7567
1231	136.0383
1232	137.5567
1233	138.7450
1234	139.1033
1235	140.3983
1236	141.0167
1237	140.8217
1238	142.1333
1239	143.6333
1240	143.0117
1241	143.0433
1242	140.6350
1243	139.3150
1244	137.6817
1245	137.5217
1246	138.6683
1247	137.6900
1248	137.6867
1249	136.6667
1250	136.6067
1251	137.4033
1252	138.1117
1253	137.7067
1254	138.8900
1255	139.3933
1256	139.9850
1257	141.7200
1258	142.6600
1259	143.1183
1260	144.5333
1261	142.9333
1262	141.5850
1263	140.8117
1264	137.8400
1265	137.7467
1266	136.7533
1267	135.6650
1268	135.0283
1269	135.7517
1270	135.7050
1271	137.0333
1272	136.4300
1273	135.6250
1274	136.7350
1275	136.5850
1276	136.8533
1277	135.8550
1278	137.1617
1279	138.9883
1280	139.5083
1281	140.8900
1282	142.2550
1283	144.8350
1284	144.6200
1285	143.4550
1286	142.5717
1287	141.1017
1288	140.5133
1289	139.0317
1290	138.7400
1291	138.3083
1292	139.2350
1293	138.9817
1294	138.0867
1295	137.1650
1296	137.4200
1297	136.2300
1298	135.3750
1299	136.2517
1300	136.3483
1301	136.0833
1302	136.8017
1303	137.4750
1304	138.8617
1305	141.0800
1306	140.8000
1307	141.5733
1308	139.3650
1309	138.5417
1310	136.5950
1311	135.9867
1312	136.1783
1313	137.0417
1314	137.6550
1315	137.6500
1316	138.5667
1317	136.9733
1318	139.0283
1319	137.1917
1320	136.5183
1321	136.4583
1322	137.5383
1323	137.0483
1324	138.8133
1325	138.9050
1326	140.2133
1327	138.9450
1328	140.2417
1329	139.3383
1330	139.2317
1331	138.2700
1332	138.3450
1333	138.1417
1334	137.1417
1335	136.6633
1336	136.8067
1337	139.4733
1338	140.3583
1339	140.0317
1340	140.0700
1341	140.9200
1342	140.7767
1343	140.9633
1344	139.3100
1345	137.9667
1346	137.4850
1347	137.9083
1348	138.1200
1349	138.4033
1350	137.6150
1351	135.6333
1352	136.1200
1353	134.3700
1354	133.6483
1355	133.6267
1356	135.0767
1357	135.0267
1358	134.3733
1359	136.5967
1360	137.7283
1361	138.6450
1362	138.7800
1363	139.5500
1364	139.1883
1365	138.6667
1366	138.4767
1367	140.0867
1368	138.5783
1369	137.1567
1370	137.9433
1371	136.6233
1372	136.2067
1373	135.2283
1374	134.8850
1375	135.2950
1376	135.7133
1377	134.9550
1378	134.1683
1379	134.7450
1380	135.2733
1381	136.2967
1382	136.0050
1383	136.7900
1384	139.2067
1385	138.6983
1386	140.8867
1387	141.3117
1388	141.4883
1389	140.5567
1390	138.2700
1391	136.9300
1392	135.6950
1393	135.4050
1394	135.1150
1395	133.8117
1396	133.2267
1397	134.4200
1398	134.0467
1399	133.0883
1400	134.2750
1401	135.3800
1402	134.2233
1403	136.1733
1404	136.2183
1405	137.4983
1406	137.6333
1407	137.6033
1408	136.6750
1409	136.8750
1410	136.8767
1411	136.9883
1412	134.8717
1413	134.0067
1414	134.6300
1415	135.1650
1416	134.7867
1417	135.2283
1418	135.6900
1419	135.4467
1420	135.4383
1421	136.4183
1422	135.9083
1423	136.1683
1424	135.7800
1425	136.0583
1426	136.4900
1427	137.5800
1428	138.2467
1429	139.1250
1430	139.3200
1431	140.1267
1432	138.1517
1433	137.8717
1434	137.2483
1435	136.7200
1436	137.0283
1437	136.7250
1438	135.3383
1439	135.7600
1440	136.6633
1441	137.5483
1442	137.0233
1443	138.1300
1444	137.7750
1445	136.1917
1446	136.2883
1447	134.1517
1448	135.0217
1449	135.0800
1450	134.8750
1451	135.3767
1452	136.6900
1453	137.2400
1454	137.7900
1455	137.1900
1456	136.3717
1457	135.3267
1458	134.1100
1459	132.9333
1460	134.6783
1461	135.3333
1462	135.0683
1463	136.3433
1464	136.6400
1465	136.2417
1466	137.0050
1467	136.1333
1468	135.7750
1469	135.5817
1470	135.1717
1471	135.0833
1472	136.1850
1473	135.3733
1474	135.5200
1475	136.4733
1476	135.4783
1477	134.0783
1478	134.1633
1479	134.7500
1480	135.3767
1481	135.4733
1482	136.1733
1483	138.6533
1484	137.5433
1485	137.8400
1486	137.0517
1487	137.2200
1488	136.6083
1489	134.3617
1490	134.4233
1491	132.4067
1492	132.3167
1493	132.0683
1494	132.5367
1495	133.3517
1496	133.2417
1497	135.3167
1498	134.9100
1499	135.3200
1500	135.3333
1501	135.3900
1502	135.0933
1503	134.5150
1504	134.5850
1505	135.1967
1506	135.4467
1507	133.1283
1508	132.6733
1509	132.6817
1510	131.2383
1511	130.1017
1512	129.8400
1513	129.0717
1514	128.3300
1515	127.9550
1516	128.3283
1517	130.3017
1518	131.2767
1519	131.5933
1520	133.7650
1521	134.7033
1522	135.8550
1523	136.1283
1524	134.1867
1525	133.7617
1526	132.9917
1527	133.1233
1528	132.2267
1529	132.8917
1530	130.9200
1531	130.6250
1532	130.4267
1533	130.4100
1534	130.7450
1535	130.5417
1536	130.8567
1537	132.5883
1538	133.6450
1539	133.6817
1540	134.2583
1541	136.2133
1542	138.3650
1543	137.8833
1544	137.8350
1545	136.7733
1546	136.3350
1547	135.8800
1548	135.6500
1549	134.2683
1550	132.6550
1551	131.1117
1552	130.4883
1553	130.0667
1554	127.9850
1555	127.4617
1556	128.2583
1557	128.0350
1558	128.3050
1559	128.3450
1560	129.6117
1561	129.2483
1562	130.3700
1563	131.1683
1564	131.6117
1565	130.1483
1566	130.5117
1567	130.5067
1568	129.2700
1569	128.4600
1570	130.0050
1571	128.7150
1572	130.7883
1573	129.9517
1574	129.5417
1575	129.4783
1576	129.6617
1577	129.1500
1578	128.4317
1579	129.2250
1580	128.9650
1581	129.0217
1582	129.2950
1583	127.9050
1584	128.6167
1585	127.9150
1586	128.6217
1587	127.0200
1588	127.7733
1589	126.3433
1590	127.7867
1591	126.5933
1592	127.1267
1593	127.0433
1594	128.1983
1595	128.8217
1596	129.9950
1597	132.0283
1598	131.5233
1599	130.3283
1600	130.3417
1601	128.3700
1602	128.1600
1603	126.6850
1604	126.0800
1605	125.5733
1606	125.0483
1607	126.0267
1608	125.9600
1609	125.4683
1610	126.0800
1611	126.6783
1612	125.7417
1613	126.5133
1614	126.4983
1615	127.1083
1616	127.9450
1617	129.0800
1618	127.8483
1619	128.8117
1620	128.3183
1621	127.6867
1622	128.3033
1623	126.8017
1624	126.8700
1625	125.3467
1626	125.6417
1627	125.7817
1628	125.5550
1629	125.1333
1630	124.1267
1631	124.6050
1632	124.3717
1633	125.5050
1634	126.1817
1635	125.8433
1636	128.1050
1637	128.1383
1638	128.5983
1639	129.2183
1640	129.7633
1641	130.0583
1642	129.6433
1643	129.9767
1644	131.0367
1645	130.4717
1646	129.7567
1647	129.3167
1648	130.2183
1649	129.2850
1650	128.8300
1651	127.7517
1652	127.6067
1653	127.7133
1654	126.4883
1655	125.5333
1656	127.7283
1657	126.3600
1658	125.8767
1659	126.8083
1660	128.0000
1661	127.9033
1662	127.6983
1663	129.0700
1664	129.2450
1665	129.5850
1666	129.7883
1667	129.6117
1668	129.3250
1669	127.0633
1670	127.5400
1671	126.0617
1672	125.6517
1673	124.9167
1674	124.5183
1675	122.2250
1676	123.6317
1677	124.0783
1678	124.2433
1679	123.7567
1680	124.2967
1681	123.8750
1682	124.9100
1683	125.2667
1684	125.5167
1685	126.4500
1686	127.5917
1687	127.3633
1688	127.0667
1689	127.0967
1690	127.1417
1691	126.1633
1692	126.0017
1693	125.9300
1694	127.0017
1695	126.2283
1696	125.8967
1697	125.7967
1698	125.1233
1699	124.4867
1700	124.7100
1701	123.9950
1702	123.7900
1703	124.5133
1704	124.8900
1705	123.5933
1706	123.4350
1707	123.6850
1708	124.2667
1709	124.1600
1710	124.3067
1711	123.5317
1712	124.2533
1713	124.1717
1714	126.0033
1715	125.9233
1716	126.3517
1717	127.5750
1718	128.7183
1719	130.7083
1720	129.4667
1721	128.1283
1722	128.2083
1723	126.0033
1724	126.6283
1725	125.5917
1726	125.6050
1727	125.6900
1728	124.7683
1729	125.9383
1730	124.8067
1731	123.9583
1732	124.4800
1733	124.8617
1734	125.0917
1735	124.4200
1736	126.2550
1737	127.4833
1738	127.6783
1739	127.0000
1740	127.1117
1741	126.9333
1742	125.7267
1743	123.1733
1744	122.4950
1745	122.2433
1746	121.1617
1747	121.1217
1748	121.3767
1749	121.7033
1750	121.5767
1751	121.0967
1752	120.6983
1753	121.6950
1754	122.0783
1755	121.7667
1756	121.6967
1757	121.8950
1758	122.5300
1759	123.0833
1760	123.8683
1761	124.1667
1762	124.7983
1763	123.8983
1764	124.4233
1765	124.5767
1766	122.9833
1767	122.9117
1768	122.2333
1769	122.9083
1770	122.8400
1771	122.3783
1772	122.4533
1773	123.7167
1774	123.1867
1775	123.5833
1776	122.6350
1777	124.4683
1778	124.4100
1779	123.2617
1780	123.6300
1781	124.0150
1782	122.7900
1783	123.9817
1784	122.3717
1785	123.0733
1786	122.8367
1787	122.7283
1788	122.8317
1789	122.2967
1790	122.1217
1791	122.1417
1792	122.8283
1793	122.6917
1794	122.5350
1795	123.2317
1796	121.9400
1797	122.1533
1798	122.7450
1799	121.7967
1800	120.9350
1801	121.9017
1802	121.3033
1803	119.8050
1804	119.8917
1805	119.7433
1806	119.7633
1807	119.7117
1808	119.7883
1809	119.4333
1810	119.9550
1811	120.0883
1812	120.2400
1813	119.9867
1814	120.1483
1815	120.5983
1816	120.6550
1817	120.8017
1818	120.2600
1819	120.7267
1820	120.1283
1821	120.6417
1822	120.4333
1823	120.3083
1824	119.4533
1825	119.4150
1826	119.6933
1827	118.7867
1828	118.4017
1829	119.0000
1830	119.9700
1831	119.6400
1832	119.7867
1833	121.0300
1834	120.2283
1835	120.5767
1836	119.9533
1837	119.5117
1838	119.2867
1839	119.1383
1840	117.6150
1841	119.0300
1842	118.7267
1843	118.6633
1844	117.9150
1845	118.7833
1846	119.2550
1847	119.4517
1848	120.1667
1849	121.4217
1850	120.5617
1851	121.4100
1852	121.7567
1853	122.2133
1854	121.3767
1855	121.4900
1856	121.3717
1857	121.2683
1858	120.2350
1859	121.2917
1860	120.6533
1861	120.6450
1862	120.4467
1863	120.1833
1864	119.0450
1865	119.5133
1866	118.9783
1867	119.5083
1868	118.9233
1869	119.2733
1870	119.9917
1871	120.5383
1872	120.7617
1873	120.5400
1874	121.3233
1875	120.8433
1876	120.7900
1877	121.1717
1878	121.0033
1879	120.7350
1880	120.1900
1881	120.8017
1882	120.9617
1883	120.3367
1884	118.8417
1885	119.8050
1886	120.1483
1887	120.3817
1888	120.1983
1889	120.5367
1890	120.1533
1891	121.5783
1892	122.2867
1893	121.3000
1894	120.8283
1895	119.9967
1896	121.1850
1897	121.1183
1898	120.5483
1899	120.3183
1900	121.1983
1901	120.9067
1902	120.0450
1903	119.7400
1904	119.3717
1905	119.3050
1906	118.9300
1907	118.5717
1908	118.2550
1909	117.7817
1910	118.5900
1911	117.3400
1912	117.0817
1913	117.7150
1914	117.0933
1915	117.5400
1916	116.3600
1917	117.4350
1918	118.2617
1919	118.1083
1920	118.3783
1921	117.5567
1922	117.3517
1923	117.2333
1924	117.6733
1925	117.9350
1926	117.9700
1927	116.7300
1928	116.6100
1929	117.2583
1930	116.9317
1931	118.0317
1932	117.1650
1933	117.7517
1934	117.0583
1935	117.2167
1936	117.2300
1937	117.3050
1938	116.3917
1939	116.9217
1940	116.6267
1941	116.4600
1942	116.5067
1943	116.3633
1944	116.9083
1945	116.6700
1946	115.8133
1947	116.4667
1948	115.7083
1949	115.4850
1950	116.4850
1951	115.8500
1952	116.2417
1953	115.3867
1954	116.3100
1955	115.9867
1956	116.0250
1957	115.8700
1958	115.9100
1959	116.6567
1960	115.9950
1961	115.7367
1962	116.7233
1963	114.9550
1964	115.5583
1965	115.3750
1966	115.4150
1967	115.0783
1968	116.6600
1969	115.4267
1970	114.5450
1971	115.4150
1972	114.5083
1973	115.2867
1974	114.9717
1975	115.6750
1976	115.5617
1977	116.2950
1978	116.2167
1979	117.0050
1980	116.6133
1981	115.4417
1982	115.9617
1983	115.4933
1984	115.4483
1985	115.1633
1986	115.8367
1987	115.7283
1988	116.5567
1989	115.7950
1990	115.2283
1991	115.8017
1992	115.1800
1993	116.2400
1994	115.6450
1995	116.9700
1996	115.6900
1997	116.4183
1998	115.4567
1999	115.5550
[truncated: 28 more rows]
