# Supplementary material for: Bicoid gradient formation mechanism and dynamics revealed by protein lifetime analysis
Source: Mol Syst Biol. 2018 Sep 4;14(9):e8355. doi: 10.15252/msb.20188355 (PMC6121778; doi:10.15252/msb.20188355)
Supplement: Supplementary file 8 — Source Data for Figure 6 [file MSB-14-e8355-s007.zip › figure6-data_wo-images/quantification/Values_emb01_g_t20.txt]

0	134.4983
1	148.3933
2	144.7750
3	141.8650
4	144.4333
5	140.3683
6	131.8067
7	133.9000
8	136.4217
9	129.3817
10	131.8450
11	127.2783
12	124.5817
13	127.0467
14	124.2383
15	120.5633
16	118.8333
17	122.1700
18	116.9733
19	117.9733
20	117.9433
21	118.0717
22	116.4550
23	117.3450
24	117.0400
25	119.2917
26	118.5717
27	115.6167
28	117.9583
29	117.9867
30	117.0417
31	116.8717
32	117.4967
33	117.3917
34	117.5200
35	115.0217
36	116.1883
37	115.3917
38	115.0000
39	116.2283
40	115.3083
41	116.0700
42	115.6267
43	115.0450
44	116.6050
45	117.9650
46	119.5383
47	120.6283
48	121.1233
49	124.9183
50	124.2583
51	127.3650
52	131.2033
53	133.2317
54	136.1900
55	138.3683
56	146.1933
57	149.0150
58	157.3317
59	165.3567
60	167.7667
61	173.0200
62	182.0050
63	185.8883
64	189.7533
65	192.0167
66	198.9433
67	207.1500
68	213.6117
69	230.2800
70	242.7083
71	256.7783
72	276.2417
73	288.8150
74	296.3300
75	303.4167
76	310.8150
77	314.0483
78	312.6533
79	305.1017
80	302.0733
81	301.6817
82	291.1367
83	292.0300
84	292.5350
85	282.2233
86	283.8400
87	288.5300
88	292.7600
89	294.4717
90	305.1333
91	319.5033
92	323.4633
93	333.5317
94	330.6333
95	328.4033
96	330.4783
97	324.3817
98	318.9517
99	314.2617
100	319.1683
101	313.4233
102	314.3500
103	319.1067
104	318.0217
105	314.7000
106	315.5267
107	311.7067
108	305.8967
109	302.5200
110	294.0550
111	284.9167
112	283.1067
113	280.0517
114	278.3467
115	279.8017
116	281.0633
117	283.0767
118	297.8800
119	299.5317
120	311.7783
121	321.3067
122	317.1650
123	326.5567
124	329.5983
125	328.3750
126	328.4400
127	326.3917
128	318.4167
129	312.7300
130	309.3550
131	306.7433
132	308.6383
133	308.8167
134	306.4400
135	308.1433
136	306.7083
137	304.7117
138	304.0667
139	314.6450
140	318.1583
141	318.9983
142	326.9617
143	334.1733
144	337.2233
145	332.3333
146	329.6383
147	331.1583
148	328.0517
149	324.0083
150	322.3533
151	318.1733
152	316.2300
153	316.7333
154	312.4150
155	312.9750
156	310.3267
157	307.6733
158	306.9783
159	307.0400
160	306.9700
161	306.8200
162	307.0533
163	304.7500
164	306.6983
165	299.9183
166	297.7317
167	297.0733
168	296.2567
169	294.4233
170	293.9550
171	288.9217
172	290.6833
173	291.1850
174	293.9283
175	296.5150
176	296.0000
177	300.3167
178	299.7683
179	300.3250
180	301.3267
181	303.0983
182	304.4733
183	307.1400
184	309.5583
185	312.9650
186	310.8467
187	312.6217
188	314.8700
189	315.2550
190	312.5283
191	310.9317
192	305.3217
193	302.2383
194	303.3333
195	299.2783
196	301.1267
197	296.1783
198	294.4367
199	295.5000
200	297.0850
201	299.5750
202	302.0100
203	300.9133
204	301.1867
205	299.5900
206	301.7017
207	303.5417
208	302.6700
209	304.0833
210	309.7450
211	304.1383
212	306.4333
213	303.3283
214	300.4000
215	300.5083
216	299.7950
217	295.2967
218	292.6333
219	293.0783
220	290.2167
221	288.6517
222	286.5467
223	286.5167
224	287.0267
225	284.0750
226	287.4983
227	289.1750
228	293.7750
229	297.8267
230	301.0350
231	308.0017
232	312.0583
233	310.4117
234	316.3967
235	318.5700
236	315.3967
237	314.4667
238	314.6717
239	315.8283
240	309.3817
241	311.5917
242	307.5750
243	300.1633
244	295.3417
245	294.9517
246	290.7633
247	287.9433
248	282.7233
249	280.5117
250	275.0483
251	278.6883
252	279.3700
253	280.8417
254	282.4483
255	283.4600
256	284.9083
257	283.5417
258	284.9050
259	291.7017
260	290.3833
261	290.1350
262	288.0500
263	290.9083
264	289.6150
265	290.9367
266	292.7217
267	292.5717
268	288.5400
269	290.8617
270	293.8367
271	295.3900
272	298.9817
273	296.0083
274	294.4000
275	295.2117
276	289.8333
277	289.6250
278	288.8833
279	289.0833
280	290.6300
281	287.6400
282	287.8783
283	289.4183
284	289.4850
285	288.6000
286	290.2400
287	290.2083
288	290.5883
289	288.1450
290	290.3767
291	290.8150
292	293.2000
293	293.8300
294	294.4300
295	295.5617
296	293.2033
297	292.1550
298	292.1800
299	287.9617
300	285.5750
301	282.2117
302	278.8483
303	279.4433
304	281.6167
305	282.6317
306	282.3483
307	285.9500
308	290.3067
309	290.7983
310	294.5017
311	298.2883
312	298.9917
313	300.2633
314	300.3617
315	300.5400
316	297.5567
317	295.7783
318	293.2067
319	292.4933
320	288.4167
321	289.6450
322	287.8983
323	283.4233
324	280.1867
325	277.5317
326	277.4700
327	277.4817
328	276.1267
329	275.5867
330	278.2367
331	279.2517
332	281.1950
333	281.8550
334	284.2800
335	284.0333
336	290.1183
337	288.4983
338	292.7017
339	293.3550
340	288.2250
341	290.0867
342	288.9117
343	284.6050
344	284.5100
345	281.2617
346	279.5600
347	273.8000
348	272.7750
349	271.9633
350	272.1333
351	271.8350
352	272.6233
353	275.3067
354	276.2333
355	278.6150
356	283.1100
357	282.7950
358	281.6867
359	279.3550
360	278.8450
361	280.8600
362	281.0500
363	280.5667
364	284.0583
365	281.7500
366	281.6017
367	280.0933
368	279.1717
369	280.3383
370	275.9100
371	271.8733
372	268.6950
373	265.5100
374	266.3900
375	267.4483
376	268.8883
377	269.2333
378	272.4783
379	272.8867
380	273.1783
381	273.3517
382	274.3400
383	275.2883
384	274.3050
385	271.3233
386	270.2517
387	270.3517
388	268.5067
389	268.4833
390	268.5050
391	270.0217
392	268.9833
393	269.4167
394	271.3667
395	273.0183
396	271.8300
397	274.8850
398	273.3950
399	272.4367
400	272.5433
401	266.8767
402	265.7600
403	262.1983
404	259.4317
405	257.6067
406	259.2417
407	255.3017
408	253.7783
409	255.8617
410	252.4983
411	254.1033
412	254.3750
413	255.9533
414	257.1283
415	258.9817
416	260.6500
417	260.5317
418	260.4967
419	257.2333
420	252.2633
421	248.8050
422	247.8450
423	248.7133
424	247.1883
425	248.1683
426	246.7600
427	243.8583
428	242.4483
429	241.2033
430	238.9800
431	243.2933
432	243.6133
433	243.7483
434	246.4017
435	248.3717
436	248.0283
437	249.1167
438	249.9517
439	249.7433
440	247.0517
441	245.1850
442	240.7500
443	240.4683
444	240.1167
445	237.7517
446	235.6500
447	237.9700
448	239.0183
449	241.2050
450	245.1233
451	248.2650
452	247.7150
453	249.0733
454	248.9150
455	251.4150
456	250.3683
457	255.1267
458	257.1500
459	258.3867
460	257.8283
461	258.0667
462	253.0600
463	251.5533
464	248.2850
465	241.7167
466	238.8467
467	240.8650
468	238.0000
469	238.7933
470	237.6950
471	235.6650
472	236.1783
473	238.0717
474	237.7333
475	237.4283
476	237.3833
477	234.8333
478	234.8100
479	236.3617
480	236.3717
481	238.1517
482	235.3317
483	234.7483
484	232.5833
485	231.0867
486	225.8967
487	224.3417
488	221.2400
489	222.8667
490	225.5817
491	227.3533
492	231.8667
493	233.1217
494	239.2700
495	240.1783
496	246.0000
497	247.0467
498	248.1533
499	248.5400
500	247.8383
501	245.2467
502	245.0733
503	241.2200
504	237.3867
505	234.5617
506	230.8667
507	228.4083
508	227.7417
509	225.4167
510	225.8950
511	224.6650
512	224.2783
513	221.9667
514	220.0633
515	223.8650
516	225.1967
517	229.3583
518	231.2900
519	233.9050
520	237.3650
521	236.7867
522	239.2433
523	237.4883
524	235.9500
525	231.8350
526	232.4383
527	229.3117
528	230.4533
529	232.8333
530	234.8783
531	233.8050
532	236.4150
533	238.2267
534	237.2283
535	237.9583
536	237.3683
537	235.1450
538	235.2800
539	235.9383
540	234.2050
541	233.3033
542	231.3617
543	231.8350
544	231.4750
545	227.4400
546	227.4867
547	227.3967
548	224.3533
549	221.6700
550	222.2167
551	222.5233
552	222.6683
553	222.2950
554	222.8150
555	222.8583
556	223.3033
557	222.9100
558	223.3083
559	224.4683
560	226.8983
561	227.4467
562	226.9183
563	224.2317
564	224.9450
565	223.0900
566	219.9817
567	218.1867
568	219.2767
569	219.6150
570	222.2800
571	221.7750
572	223.5883
573	221.2617
574	225.7950
575	226.1733
576	229.4883
577	227.4350
578	224.2417
579	225.8900
580	223.7817
581	223.8450
582	220.2583
583	217.7667
584	218.0183
585	216.2117
586	214.1983
587	214.4717
588	211.1683
589	211.2783
590	212.3333
591	212.9083
592	215.4983
593	218.9300
594	221.2500
595	223.6233
596	225.2233
597	224.0750
598	221.8417
599	221.1217
600	218.6367
601	216.4800
602	213.8250
603	212.8467
604	209.6200
605	208.3417
606	206.9167
607	206.2750
608	207.0650
609	206.5083
610	205.0550
611	205.3000
612	205.9117
613	207.7433
614	209.6883
615	211.7233
616	212.6800
617	217.5317
618	218.3717
619	220.2233
620	221.8050
621	224.1217
622	224.6583
623	222.5100
624	220.9967
625	220.3433
626	218.7917
627	215.8150
628	210.7650
629	208.6033
630	206.9083
631	202.9233
632	200.5067
633	198.6583
634	196.8217
635	194.2317
636	195.0083
637	194.8850
638	196.0767
639	198.6700
640	199.8483
641	201.5100
642	204.9467
643	207.5717
644	209.2483
645	210.1717
646	211.4467
647	210.3200
648	209.8267
649	209.6183
650	207.6567
651	206.7400
652	207.1767
653	206.7333
654	209.0583
655	210.3283
656	208.7433
657	207.1750
658	205.4900
659	203.8300
660	202.8317
661	200.6467
662	198.8850
663	199.0400
664	197.3700
665	197.2100
666	196.6233
667	197.4233
668	198.3783
669	197.7317
670	198.7200
671	198.8683
672	199.0033
673	197.8950
674	198.1383
675	197.2483
676	198.8400
677	198.1167
678	196.1733
679	197.1567
680	195.3717
681	196.2017
682	195.1317
683	195.0800
684	195.8733
685	196.8883
686	197.5217
687	197.8067
688	202.9717
689	203.1900
690	205.8117
691	205.4317
692	203.7850
693	202.0033
694	200.6100
695	197.6183
696	195.0550
697	193.2250
698	191.5633
699	190.2550
700	189.1383
701	185.8717
702	186.6900
703	185.9933
704	187.7533
705	188.1767
706	188.7100
707	188.9833
708	188.7800
709	189.2967
710	187.9633
711	188.9833
712	191.4550
713	194.0233
714	197.2533
715	199.4733
716	200.1167
717	198.9000
718	199.6817
719	196.2533
720	194.9833
721	190.5583
722	188.3433
723	186.4250
724	182.6183
725	182.1617
726	181.3683
727	183.3283
728	182.6500
729	185.3600
730	185.3667
731	186.2817
732	187.0833
733	186.9717
734	190.1100
735	190.0683
736	189.8833
737	192.0017
738	193.2617
739	191.9683
740	193.1500
741	192.5583
742	193.5650
743	195.5483
744	193.0500
745	191.8717
746	191.5050
747	191.6167
748	190.6633
749	190.7383
750	190.7933
751	188.2850
752	186.4383
753	184.4883
754	186.0200
755	185.3100
756	185.8767
757	186.1783
758	185.5017
759	184.4917
760	184.3050
761	184.5867
762	183.5667
763	183.5783
764	183.4433
765	184.4767
766	186.3383
767	186.7267
768	188.7000
769	188.9417
770	189.7133
771	188.1817
772	189.1567
773	190.0533
774	189.8317
775	188.3100
776	186.7650
777	185.7167
778	184.2633
779	183.8600
780	184.3250
781	182.7583
782	181.4550
783	182.2167
784	179.9700
785	178.9567
786	179.0833
787	179.2600
788	178.9933
789	181.9383
790	182.3850
791	183.4867
792	185.5900
793	183.1267
794	183.6967
795	181.7900
796	180.0350
797	177.4700
798	176.0867
799	173.9817
800	172.7233
801	173.5867
802	174.2650
803	175.0900
804	176.7117
805	177.0233
806	178.5600
807	178.0067
808	177.6217
809	178.2433
810	178.4867
811	180.5683
812	181.6983
813	182.9250
814	180.9783
815	178.8633
816	177.6633
817	172.3150
818	170.2783
819	168.4800
820	167.8583
821	167.0250
822	166.7533
823	167.1250
824	169.2767
825	170.7783
826	172.3350
827	171.7917
828	169.0033
829	168.8083
830	168.5717
831	169.8050
832	168.4333
833	168.5417
834	169.7717
835	168.7867
836	169.2350
837	168.1317
838	167.6033
839	166.4750
840	167.8450
841	168.9850
842	168.5733
843	169.4017
844	168.1733
845	167.7917
846	168.3583
847	168.1633
848	167.8367
849	169.2133
850	169.2133
851	168.7717
852	168.3383
853	165.5283
854	164.3067
855	163.1167
856	161.0200
857	160.4733
858	160.5383
859	159.1967
860	159.4400
861	159.1600
862	161.9000
863	161.7717
864	164.2717
865	167.1750
866	168.7750
867	169.7950
868	168.5250
869	166.9850
870	166.5500
871	166.3917
872	166.4550
873	167.3817
874	168.1567
875	167.7117
876	167.8400
877	167.2050
878	166.6050
879	166.8933
880	166.9617
881	167.2500
882	167.9783
883	168.8867
884	169.3167
885	169.8800
886	171.3683
887	173.4967
888	172.1783
889	170.9350
890	169.9917
891	168.8217
892	166.4467
893	165.1283
894	163.2817
895	164.2317
896	163.6967
897	164.1733
898	164.0183
899	163.2567
900	164.3750
901	163.2833
902	162.3167
903	162.4600
904	161.4600
905	160.3533
906	162.0333
907	165.7433
908	167.6250
909	169.1950
910	170.7700
911	169.7050
912	171.1983
913	171.3000
914	170.2833
915	166.9850
916	166.1850
917	165.2117
918	164.0750
919	165.4733
920	164.7567
921	164.8100
922	162.7667
923	160.0417
924	157.6967
925	157.8517
926	157.9550
927	158.5617
928	157.7633
929	159.6167
930	160.3717
931	160.0467
932	161.2217
933	163.2667
934	164.8533
935	164.3983
936	164.1400
937	164.7517
938	166.2950
939	166.0983
940	164.3350
941	165.2583
942	163.7667
943	161.6683
944	159.8600
945	158.4633
946	158.8250
947	158.8000
948	158.8033
949	159.0150
950	160.7300
951	163.6683
952	165.0500
953	166.3817
954	166.1883
955	167.6517
956	166.5550
957	166.6300
958	163.5900
959	162.5817
960	162.2783
961	162.1600
962	161.7300
963	160.2683
964	160.2667
965	158.2283
966	158.9617
967	158.6950
968	160.1967
969	160.2250
970	161.9000
971	165.3650
972	163.6983
973	163.3233
974	163.4533
975	164.8450
976	165.0133
977	165.2433
978	163.8683
979	161.5333
980	159.6033
981	157.9400
982	156.0400
983	155.0367
984	154.1733
985	153.5950
986	152.7967
987	151.9917
988	151.7633
989	153.5633
990	154.5733
991	155.7367
992	156.2800
993	156.9383
994	157.3617
995	158.6950
996	160.3950
997	161.1983
998	161.8133
999	162.1350
1000	159.2233
1001	159.6133
1002	156.2050
1003	158.9000
1004	156.9517
1005	156.8167
1006	158.0867
1007	158.9750
1008	159.3533
1009	160.4533
1010	160.0117
1011	158.9867
1012	159.0300
1013	157.6050
1014	159.5200
1015	160.8500
1016	165.5583
1017	164.8300
1018	162.7133
1019	163.1100
1020	161.3783
1021	160.6517
1022	155.9467
1023	155.6467
1024	153.6283
1025	152.1850
1026	152.7950
1027	151.1050
1028	151.9117
1029	152.3217
1030	152.1450
1031	153.5100
1032	153.3967
1033	154.6700
1034	157.1700
1035	157.0750
1036	158.9567
1037	159.9067
1038	159.8417
1039	160.1700
1040	161.7083
1041	160.1883
1042	158.0567
1043	156.2417
1044	153.2333
1045	152.1467
1046	151.2233
1047	150.0417
1048	149.8933
1049	148.9000
1050	147.6867
1051	148.7883
1052	149.3550
1053	147.6450
1054	147.2083
1055	147.4450
1056	147.4867
1057	149.1333
1058	148.6300
1059	148.4300
1060	150.0500
1061	149.4583
1062	149.4450
1063	148.1983
1064	148.3050
1065	147.8350
1066	146.7650
1067	145.0733
1068	144.2200
1069	142.9733
1070	141.8150
1071	141.0283
1072	140.0833
1073	139.4283
1074	139.4600
1075	140.6200
1076	140.5483
1077	142.1017
1078	144.4500
1079	145.5517
1080	144.6817
1081	145.2867
1082	144.3650
1083	145.7533
1084	144.4133
1085	144.2517
1086	144.2283
1087	144.1417
1088	143.6467
1089	142.9650
1090	143.3667
1091	142.8467
1092	143.0117
1093	142.6333
1094	142.3217
1095	143.1583
1096	145.0517
1097	144.7483
1098	146.5550
1099	148.0583
1100	148.2817
1101	148.5017
1102	150.7167
1103	150.2450
1104	149.2383
1105	150.0717
1106	150.6000
1107	150.8633
1108	150.9400
1109	150.8183
1110	150.4550
1111	148.9700
1112	147.7417
1113	148.0983
1114	147.3000
1115	147.7350
1116	148.8683
1117	150.0450
1118	149.3717
1119	149.7833
1120	151.5750
1121	153.9333
1122	152.7917
1123	151.4767
1124	150.4683
1125	149.7650
1126	148.3150
1127	147.4817
1128	147.3367
1129	147.2133
1130	146.0717
1131	146.0617
1132	147.4650
1133	149.2233
1134	147.1700
1135	148.2250
1136	149.5567
1137	148.9450
1138	149.3133
1139	147.6467
1140	146.3667
1141	144.4533
1142	143.8050
1143	144.4350
1144	144.4567
1145	144.9117
1146	144.4617
1147	144.2450
1148	143.8483
1149	142.8350
1150	142.5167
1151	140.7283
1152	141.6383
1153	141.5200
1154	142.2400
1155	143.2233
1156	144.1400
1157	145.0467
1158	146.2883
1159	146.8433
1160	146.9583
1161	148.1450
1162	148.2300
1163	148.2317
1164	147.4717
1165	148.8133
1166	148.9067
1167	149.8450
1168	150.7433
1169	148.2133
1170	148.6200
1171	147.8667
1172	146.8783
1173	145.2733
1174	144.3400
1175	141.1517
1176	140.3617
1177	139.7433
1178	140.2450
1179	139.7500
1180	140.5167
1181	140.4983
1182	141.3000
1183	141.7933
1184	142.4267
1185	144.5733
1186	145.6250
1187	145.5350
1188	145.9350
1189	145.8933
1190	145.1867
1191	145.0050
1192	143.6617
1193	144.4617
1194	141.8167
1195	140.6400
1196	140.4800
1197	141.3300
1198	140.0217
1199	141.3267
1200	142.4633
1201	142.8533
1202	142.7767
1203	144.2550
1204	142.9917
1205	142.6183
1206	141.3967
1207	141.1467
1208	141.0367
1209	141.8833
1210	140.1117
1211	139.1183
1212	139.2417
1213	138.2267
1214	137.7900
1215	136.7450
1216	136.0167
1217	136.8350
1218	136.3800
1219	136.1783
1220	136.6567
1221	136.7117
1222	137.7500
1223	137.0017
1224	137.4233
1225	136.5233
1226	135.1650
1227	134.2150
1228	134.3750
1229	134.0817
1230	134.5167
1231	133.9267
1232	134.8367
1233	134.0017
1234	135.2650
1235	135.5567
1236	136.7867
1237	138.6050
1238	139.7567
1239	141.6617
1240	141.9550
1241	142.7917
1242	141.1367
1243	139.8050
1244	139.0183
1245	137.8617
1246	138.3633
1247	138.1300
1248	137.7633
1249	138.4617
1250	138.5500
1251	138.3667
1252	136.5250
1253	137.1617
1254	138.4450
1255	138.3200
1256	139.5250
1257	141.4250
1258	143.4950
1259	142.6883
1260	143.9250
1261	143.7567
1262	142.0150
1263	140.1100
1264	139.5350
1265	137.9517
1266	137.4467
1267	136.1117
1268	136.3650
1269	135.8100
1270	137.6750
1271	138.1350
1272	139.1250
1273	139.3467
1274	138.8050
1275	139.0433
1276	137.9817
1277	139.4217
1278	138.5717
1279	138.9500
1280	139.5117
1281	138.4933
1282	140.5100
1283	140.6950
1284	141.1083
1285	141.0933
1286	141.8283
1287	141.0900
1288	140.9300
1289	139.7567
1290	139.7650
1291	139.7167
1292	139.1250
1293	138.9400
1294	138.1850
1295	137.7650
1296	137.3617
1297	136.3533
1298	135.4850
1299	135.3150
1300	135.0050
1301	135.5000
1302	135.9067
1303	137.3350
1304	138.6567
1305	140.2150
1306	139.9200
1307	140.4517
1308	137.5483
1309	138.2883
1310	137.2767
1311	137.6300
1312	138.9333
1313	141.2083
1314	140.9917
1315	140.3850
1316	141.2850
1317	140.4150
1318	139.7367
1319	138.4467
1320	137.8467
1321	137.0500
1322	136.6550
1323	136.1100
1324	138.0617
1325	138.1817
1326	139.5517
1327	139.3533
1328	139.6950
1329	139.1917
1330	137.7883
1331	137.9300
1332	137.3850
1333	136.6450
1334	137.3983
1335	137.3817
1336	137.5150
1337	137.9950
1338	137.9050
1339	138.1083
1340	137.0383
1341	136.0267
1342	136.7433
1343	136.3017
1344	135.4783
1345	136.0350
1346	137.6250
1347	136.8067
1348	137.7367
1349	138.6767
1350	136.8583
1351	136.4533
1352	135.9983
1353	136.8083
1354	137.0983
1355	136.3850
1356	137.1067
1357	136.7867
1358	137.4417
1359	137.1067
1360	136.7967
1361	138.0050
1362	136.8233
1363	138.3817
1364	136.5033
1365	136.9467
1366	135.9083
1367	137.1800
1368	136.6117
1369	136.4600
1370	135.4767
1371	135.8050
1372	135.8950
1373	137.4567
1374	137.3483
1375	136.9550
1376	136.8617
1377	136.0650
1378	135.8767
1379	136.1600
1380	135.6033
1381	137.4417
1382	137.9883
1383	138.4817
1384	139.3617
1385	137.9617
1386	137.7167
1387	136.7033
1388	136.8550
1389	135.0867
1390	134.2700
1391	133.2183
1392	134.0733
1393	134.2617
1394	134.0533
1395	134.2550
1396	135.1917
1397	135.4383
1398	135.4267
1399	135.4950
1400	136.2250
1401	134.4150
1402	134.5883
1403	135.3100
1404	135.6533
1405	134.5800
1406	134.9267
1407	135.3183
1408	135.2883
1409	134.2700
1410	135.2050
1411	134.8250
1412	133.4550
1413	133.9467
1414	132.8150
1415	133.0867
1416	133.7767
1417	134.0400
1418	137.2433
1419	135.2900
1420	136.1500
1421	136.3850
1422	135.9250
1423	136.3300
1424	137.4433
1425	137.5350
1426	136.9833
1427	135.7900
1428	136.3417
1429	136.2200
1430	135.0467
1431	133.4933
1432	133.4933
1433	133.2267
1434	134.2033
1435	133.6267
1436	133.4767
1437	133.4733
1438	135.4950
1439	135.7867
1440	135.9483
1441	134.2800
1442	134.8300
1443	133.1783
1444	133.7400
1445	132.0983
1446	132.7767
1447	132.8750
1448	133.5883
1449	134.7550
1450	134.9450
1451	135.1933
1452	135.5483
1453	135.6033
1454	135.3783
1455	135.4833
1456	134.2083
1457	135.8483
1458	135.5483
1459	135.4967
1460	135.5367
1461	135.9500
1462	136.1117
1463	135.0883
1464	134.8033
1465	135.1200
1466	134.6800
1467	134.3350
1468	133.3317
1469	132.8367
1470	131.5117
1471	131.5683
1472	131.7567
1473	130.5333
1474	131.2650
1475	131.6417
1476	131.9450
1477	132.2733
1478	133.4583
1479	134.4667
1480	135.4567
1481	136.4167
1482	136.8150
1483	135.9083
1484	135.0717
1485	134.7417
1486	133.5767
1487	133.9917
1488	133.1250
1489	131.0167
1490	130.4767
1491	129.0767
1492	129.4850
1493	130.6833
1494	129.1850
1495	131.4900
1496	131.0767
1497	131.2033
1498	131.0117
1499	132.9367
1500	132.0533
1501	133.1183
1502	134.0667
1503	133.9850
1504	131.3750
1505	131.1200
1506	130.9283
1507	129.1883
1508	129.9950
1509	128.7000
1510	128.8850
1511	127.7267
1512	126.9933
1513	127.6233
1514	129.0200
1515	127.4883
1516	129.2200
1517	130.8333
1518	130.6750
1519	129.8883
1520	130.7567
1521	129.7817
1522	129.7233
1523	131.6167
1524	131.5333
1525	131.0550
1526	130.6333
1527	130.8767
1528	131.4917
1529	130.3233
1530	129.2950
1531	129.0133
1532	128.3617
1533	128.6517
1534	129.5983
1535	129.3933
1536	130.7233
1537	131.7417
1538	132.2083
1539	132.5133
1540	133.2417
1541	134.1650
1542	133.4583
1543	133.1717
1544	133.2967
1545	134.0967
1546	133.3117
1547	134.0867
1548	133.5650
1549	132.4850
1550	129.6033
1551	127.8767
1552	127.7283
1553	126.9117
1554	126.7200
1555	127.7217
1556	127.1283
1557	128.0133
1558	128.1150
1559	129.4267
1560	129.7667
1561	129.3617
1562	129.3600
1563	129.1100
1564	128.7683
1565	128.1617
1566	127.2150
1567	128.1050
1568	128.7083
1569	127.5917
1570	127.9217
1571	127.8967
1572	129.2783
1573	130.2667
1574	129.7200
1575	129.8117
1576	130.5133
1577	129.4717
1578	128.5067
1579	129.0567
1580	130.7733
1581	128.4533
1582	129.5050
1583	128.9633
1584	127.4600
1585	126.3783
1586	126.6517
1587	126.2633
1588	126.4483
1589	126.2283
1590	126.6167
1591	126.6083
1592	127.0883
1593	128.1367
1594	127.6233
1595	127.9867
1596	128.9217
1597	127.9800
1598	127.8433
1599	128.0817
1600	128.0883
1601	127.5783
1602	126.1133
1603	125.4733
1604	125.8217
1605	125.2950
1606	124.2250
1607	124.3800
1608	124.0700
1609	123.9333
1610	123.9833
1611	125.1667
1612	124.0700
1613	125.0900
1614	126.5483
1615	126.1600
1616	126.5167
1617	127.1133
1618	126.2917
1619	127.2700
1620	126.4100
1621	125.0550
1622	125.0283
1623	124.4233
1624	123.8950
1625	122.7650
1626	122.2317
1627	122.7667
1628	122.7000
1629	122.6067
1630	121.9200
1631	122.1567
1632	123.7450
1633	123.8433
1634	125.6300
1635	126.7617
1636	128.6767
1637	128.6067
1638	127.9733
1639	129.1717
1640	128.0700
1641	126.5850
1642	126.0117
1643	126.1117
1644	126.5600
1645	125.0450
1646	125.8333
1647	126.9233
1648	127.3750
1649	126.8883
1650	127.1700
1651	126.3317
1652	125.3183
1653	124.3300
1654	123.6900
1655	123.3350
1656	123.1517
1657	125.4500
1658	124.0950
1659	126.2400
1660	126.9800
1661	127.8067
1662	128.9417
1663	127.9217
1664	128.5667
1665	127.8583
1666	127.1083
1667	127.8417
1668	126.7433
1669	126.5033
1670	125.1400
1671	124.0100
1672	123.7867
1673	123.1383
1674	123.2183
1675	122.0133
1676	121.5017
1677	120.6317
1678	121.6933
1679	121.0433
1680	122.3417
1681	122.8550
1682	124.6117
1683	124.7883
1684	125.4200
1685	125.8533
1686	126.8567
1687	127.2717
1688	126.1267
1689	127.3583
1690	126.2450
1691	126.4767
1692	126.1600
1693	125.6383
1694	124.7183
1695	125.0617
1696	124.5983
1697	123.1083
1698	122.7617
1699	122.4133
1700	122.9400
1701	123.1933
1702	123.8600
1703	123.8767
1704	122.4583
1705	123.0783
1706	123.0500
1707	122.6583
1708	123.2500
1709	122.6100
1710	123.7017
1711	123.6967
1712	124.5333
1713	125.8717
1714	126.1983
1715	126.9383
1716	126.9700
1717	127.1567
1718	127.5817
1719	127.5250
1720	125.1800
1721	125.6517
1722	126.0133
1723	125.1333
1724	124.8200
1725	125.2133
1726	125.9050
1727	125.7917
1728	125.5083
1729	125.4650
1730	125.4700
1731	124.5067
1732	124.6117
1733	124.0367
1734	124.6833
1735	124.2567
1736	125.5533
1737	126.0267
1738	125.1700
1739	124.3317
1740	125.2667
1741	124.3133
1742	124.0300
1743	123.0167
1744	122.0583
1745	122.6050
1746	122.1650
1747	122.4967
1748	122.5200
1749	122.2600
1750	123.3217
1751	122.6150
1752	122.7517
1753	122.8317
1754	121.7717
1755	122.2967
1756	121.4017
1757	121.5317
1758	123.1583
1759	122.7783
1760	123.5333
1761	124.1383
1762	125.2683
1763	124.4950
1764	124.3483
1765	123.2033
1766	121.9150
1767	122.3067
1768	121.4317
1769	122.0917
1770	122.4633
1771	121.4767
1772	121.7083
1773	122.0500
1774	121.7783
1775	123.1100
1776	122.5367
1777	123.2033
1778	123.6233
1779	123.3383
1780	124.0783
1781	123.5667
1782	123.3300
1783	122.9933
1784	122.9767
1785	123.3283
1786	122.7417
1787	121.6267
1788	121.8400
1789	122.4033
1790	122.5050
1791	122.5167
1792	121.7500
1793	122.2733
1794	123.4567
1795	124.3217
1796	123.5983
1797	124.2700
1798	123.2967
1799	121.5567
1800	120.7167
1801	120.2633
1802	120.3283
1803	119.8733
1804	119.6417
1805	119.0483
1806	119.9283
1807	118.6867
1808	118.6767
1809	119.0917
1810	118.9650
1811	120.1450
1812	120.2083
1813	120.2717
1814	120.0850
1815	121.1183
1816	121.6617
1817	120.9600
1818	120.9467
1819	121.1733
1820	122.1667
1821	122.5383
1822	122.9533
1823	122.3067
1824	121.0817
1825	120.4133
1826	119.4267
1827	119.4767
1828	118.0567
1829	118.6083
1830	119.4800
1831	119.6333
1832	119.5383
1833	119.9083
1834	120.4567
1835	119.3617
1836	120.1200
1837	118.9083
1838	119.8867
1839	119.1667
1840	118.9333
1841	118.3983
1842	118.5850
1843	119.7267
1844	118.5033
1845	120.0183
1846	120.1333
1847	119.3467
1848	119.5567
1849	118.6333
1850	118.5117
1851	119.1183
1852	118.4667
1853	118.9000
1854	120.2400
1855	120.5667
1856	119.7900
1857	119.3700
1858	119.1583
1859	118.9450
1860	119.1283
1861	118.1633
1862	118.9783
1863	118.4583
1864	118.2750
1865	117.8500
1866	117.7967
1867	117.4150
1868	117.0800
1869	117.5683
1870	117.0067
1871	117.3550
1872	118.3833
1873	118.5733
1874	118.8367
1875	120.0617
1876	120.0317
1877	119.0833
1878	117.9533
1879	118.6733
1880	117.7367
1881	117.2800
1882	118.7667
1883	119.8717
1884	119.3400
1885	119.7450
1886	119.6367
1887	120.0217
1888	119.1267
1889	119.3333
1890	120.7100
1891	120.0167
1892	120.1800
1893	119.6100
1894	118.9067
1895	118.0333
1896	118.4150
1897	117.4917
1898	117.5000
1899	117.5983
1900	118.9467
1901	118.5883
1902	117.9900
1903	118.3667
1904	118.9283
1905	118.0567
1906	118.0417
1907	117.2300
1908	116.5550
1909	117.0583
1910	116.8433
1911	116.1783
1912	116.4517
1913	115.7667
1914	115.3633
1915	115.4550
1916	115.5917
1917	115.1800
1918	116.0583
1919	117.2433
1920	115.1550
1921	117.7467
1922	116.5917
1923	117.9067
1924	117.6250
1925	117.7067
1926	118.8133
1927	117.8417
1928	117.4850
1929	117.6117
1930	116.1400
1931	116.2417
1932	116.5217
1933	116.5483
1934	116.0817
1935	116.5117
1936	116.3517
1937	115.8917
1938	115.6083
1939	116.2000
1940	115.5350
1941	116.8733
1942	115.9167
1943	116.1600
1944	116.0467
1945	115.5617
1946	115.0283
1947	115.2083
1948	115.8250
1949	115.6650
1950	115.2183
1951	114.5033
1952	115.7133
1953	114.5483
1954	115.0283
1955	114.2667
1956	114.2083
1957	115.3000
1958	114.5983
1959	115.2117
1960	115.6200
1961	115.1650
1962	116.6250
1963	115.9667
1964	116.0517
1965	115.1533
1966	115.5550
1967	115.7133
1968	115.4600
1969	115.3483
1970	115.5350
1971	114.9917
1972	115.7733
1973	114.7000
1974	115.8467
1975	114.3283
1976	115.4217
1977	115.5833
1978	115.0300
1979	115.3100
1980	116.2550
1981	115.8900
1982	114.9033
1983	115.0733
1984	114.8217
1985	115.4100
1986	114.8133
1987	115.1050
1988	115.1633
1989	114.4183
1990	114.8133
1991	114.7850
1992	115.3183
1993	115.6117
1994	115.1417
1995	115.3533
1996	115.8250
1997	115.6500
1998	115.2600
1999	113.3950
[truncated: 28 more rows]
