# Supplementary material for: Bicoid gradient formation mechanism and dynamics revealed by protein lifetime analysis
Source: Mol Syst Biol. 2018 Sep 4;14(9):e8355. doi: 10.15252/msb.20188355 (PMC6121778; doi:10.15252/msb.20188355)
Supplement: Supplementary file 8 — Source Data for Figure 6 [file MSB-14-e8355-s007.zip › figure6-data_wo-images/quantification/Values_emb01_g_t21.txt]

0	149.3050
1	154.7500
2	152.2550
3	153.8025
4	153.6925
5	146.7100
6	144.5075
7	154.8550
8	149.4350
9	148.1500
10	150.0650
11	149.5600
12	141.9600
13	144.8625
14	146.4975
15	147.5000
16	140.3425
17	140.1475
18	145.7150
19	137.7275
20	136.0825
21	135.7050
22	128.7025
23	130.7050
24	126.4425
25	127.9675
26	124.0175
27	125.4700
28	121.1725
29	121.9425
30	118.0025
31	119.2350
32	119.1500
33	119.5175
34	116.4350
35	120.6325
36	119.3000
37	116.7375
38	119.1075
39	117.6075
40	115.1875
41	115.2450
42	113.8050
43	111.6275
44	112.4525
45	112.1275
46	112.8475
47	112.4550
48	111.2225
49	110.1800
50	111.4175
51	111.9575
52	110.0925
53	111.4225
54	110.5150
55	111.8075
56	115.4550
57	113.4050
58	114.5100
59	118.1275
60	117.3675
61	119.3300
62	123.0100
63	125.9200
64	130.1025
65	132.8875
66	134.3575
67	139.7000
68	142.4075
69	146.9650
70	146.5375
71	150.6575
72	156.0675
73	158.2125
74	159.2050
75	167.6925
76	168.8850
77	171.0575
78	176.6150
79	183.5675
80	185.5100
81	192.6900
82	196.9275
83	203.1450
84	208.6400
85	216.3700
86	223.9300
87	227.8025
88	232.9250
89	242.6000
90	241.1750
91	255.4550
92	258.5775
93	273.2750
94	284.8300
95	295.4625
96	301.8500
97	315.2550
98	324.7275
99	335.5800
100	341.2700
101	349.2625
102	345.5600
103	336.0575
104	325.5225
105	321.6075
106	317.9650
107	309.3825
108	313.0350
109	313.7275
110	317.4700
111	322.6100
112	323.7975
113	340.4925
114	344.8200
115	352.0725
116	348.5325
117	346.6050
118	354.6350
119	344.8075
120	336.7275
121	327.7650
122	322.7550
123	318.0050
124	312.8325
125	305.3875
126	311.0550
127	311.1125
128	319.5700
129	326.9125
130	333.0550
131	341.1400
132	342.5325
133	351.6175
134	353.0375
135	355.4525
136	353.7750
137	340.5100
138	334.4300
139	320.9975
140	314.9950
141	307.2650
142	304.5050
143	300.8725
144	304.3075
145	302.8025
146	299.9150
147	299.6900
148	300.3250
149	299.8125
150	303.7600
151	303.3675
152	305.4875
153	309.3600
154	309.3675
155	307.2050
156	312.7500
157	316.6225
158	318.2875
159	318.7650
160	325.8000
161	325.6250
162	320.7400
163	315.6225
164	314.5125
165	315.3475
166	307.7175
167	307.8625
168	306.6975
169	302.1425
170	301.5075
171	302.1525
172	299.5850
173	300.8475
174	303.9000
175	309.9325
176	315.1700
177	313.2925
178	311.6975
179	306.9750
180	301.6850
181	297.7350
182	295.9825
183	290.3600
184	291.3625
185	287.4100
186	284.3600
187	282.6275
188	284.3525
189	281.1125
190	281.0950
191	276.7025
192	279.1850
193	282.1300
194	285.4050
195	289.3150
196	292.9600
197	302.3375
198	299.9850
199	307.8700
200	302.2650
201	310.2275
202	305.2100
203	301.9125
204	304.8325
205	299.5725
206	298.4950
207	293.5200
208	288.2625
209	289.0300
210	284.2275
211	277.4975
212	273.8775
213	276.4725
214	281.9700
215	282.4025
216	281.4600
217	280.8325
218	289.8625
219	289.2350
220	289.9325
221	290.3975
222	293.5900
223	290.6025
224	291.6800
225	292.6425
226	291.3275
227	296.6800
228	295.6825
229	288.3225
230	288.2675
231	281.3300
232	281.2900
233	272.0750
234	269.8500
235	268.4850
236	263.7875
237	261.2900
238	263.9100
239	260.0325
240	266.1475
241	270.2775
242	268.2675
243	274.3925
244	278.4975
245	283.4450
246	287.0900
247	285.6700
248	284.9000
249	287.0850
250	276.2925
251	275.8225
252	274.2025
253	267.2575
254	265.1425
255	264.8400
256	258.5200
257	262.9500
258	264.0425
259	261.8275
260	262.4150
261	269.2400
262	270.5400
263	274.1150
264	272.0350
265	272.3250
266	271.4475
267	271.8650
268	271.2750
269	273.9925
270	278.7800
271	282.5350
272	286.4250
273	287.6875
274	292.3275
275	290.7650
276	286.8475
277	285.2850
278	280.1450
279	278.9575
280	275.2500
281	271.9700
282	270.2075
283	269.4300
284	265.2475
285	269.1175
286	270.5825
287	274.2325
288	279.2800
289	282.2350
290	287.7950
291	292.2250
292	293.5500
293	295.9375
294	293.5375
295	288.1225
296	282.6500
297	283.5075
298	287.5525
299	284.1350
300	285.8900
301	287.9975
302	291.7425
303	295.3900
304	295.9225
305	294.1150
306	289.7075
307	284.1075
308	275.6000
309	274.5225
310	272.7075
311	271.2425
312	271.9550
313	268.3650
314	268.9500
315	268.3300
316	269.7925
317	272.9875
318	273.2000
319	275.6525
320	283.5850
321	280.6800
322	279.1250
323	275.4250
324	272.9875
325	270.4800
326	268.7900
327	266.5475
328	265.2800
329	275.4875
330	275.4025
331	270.8025
332	266.6625
333	263.5050
334	261.6800
335	261.7025
336	258.6625
337	267.5725
338	262.2500
339	266.6275
340	269.3075
341	270.1450
342	272.7850
343	272.0475
344	273.1325
345	269.0900
346	272.5175
347	269.4350
348	265.2400
349	259.4900
350	259.0250
351	256.1900
352	257.8875
353	257.3025
354	262.1125
355	260.2400
356	260.0550
357	260.1825
358	263.3150
359	258.6525
360	260.0325
361	259.1450
362	264.3225
363	268.4975
364	270.4650
365	269.1900
366	271.4600
367	269.5825
368	274.6500
369	275.0100
370	274.5000
371	271.5000
372	271.1750
373	268.6050
374	271.2950
375	268.4975
376	267.5900
377	266.2300
378	264.0275
379	262.6400
380	259.0800
381	255.3225
382	246.7125
383	246.1325
384	243.4075
385	242.6300
386	243.3400
387	244.1775
388	249.4275
389	250.4325
390	256.2775
391	260.8975
392	263.2150
393	265.8825
394	263.3325
395	266.4625
396	260.6375
397	261.4850
398	256.9075
399	250.3650
400	247.0775
401	241.0100
402	233.4075
403	229.6825
404	228.6300
405	227.1800
406	231.0400
407	235.7225
408	233.9800
409	237.3725
410	237.5350
411	239.8700
412	240.7575
413	242.1825
414	239.7400
415	242.7525
416	242.3675
417	240.2550
418	236.4375
419	234.1300
420	233.3225
421	233.7625
422	233.9325
423	223.1800
424	224.3900
425	221.5775
426	224.6725
427	223.5850
428	226.4575
429	227.8375
430	236.4700
431	241.8525
432	247.9000
433	250.1175
434	252.2175
435	249.7850
436	248.0925
437	244.0200
438	238.2350
439	235.2350
440	234.2725
441	230.4775
442	235.5625
443	234.4400
444	232.8175
445	232.3325
446	233.6125
447	226.1825
448	225.2650
449	226.4525
450	225.9325
451	227.9300
452	230.7650
453	231.0950
454	230.0225
455	232.9225
456	235.7200
457	235.8000
458	235.8200
459	238.2400
460	237.6800
461	238.7025
462	237.0525
463	238.0100
464	235.7375
465	238.0350
466	240.2225
467	234.5425
468	232.4750
469	232.3975
470	228.9475
471	229.3350
472	225.9650
473	225.4050
474	222.8175
475	221.4575
476	220.1975
477	219.3000
478	219.6625
479	219.8925
480	223.4850
481	222.9300
482	221.5525
483	224.3250
484	227.8475
485	227.9800
486	227.8400
487	226.7950
488	230.7525
489	231.5800
490	231.0550
491	232.8350
492	232.7075
493	229.7375
494	228.5350
495	220.6500
496	220.9750
497	221.4600
498	220.6200
499	221.9900
500	225.8550
501	227.7950
502	229.5200
503	231.9175
504	234.7725
505	234.2975
506	238.4175
507	236.9725
508	230.6250
509	229.4375
510	227.6350
511	228.3700
512	228.4450
513	227.3475
514	229.3800
515	227.8475
516	228.5200
517	225.5575
518	226.3375
519	224.0525
520	222.3250
521	220.0025
522	219.0500
523	214.5550
524	214.7875
525	214.2300
526	212.1300
527	213.2650
528	215.2050
529	214.9225
530	215.8150
531	216.6100
532	215.3200
533	217.5450
534	217.1200
535	218.2900
536	220.6925
537	221.8525
538	223.0475
539	224.8925
540	224.3825
541	222.9175
542	221.2125
543	219.2450
544	218.8375
545	219.4100
546	218.2200
547	217.9925
548	218.4575
549	212.7550
550	214.1675
551	209.4450
552	208.3275
553	209.1450
554	209.2950
555	208.9575
556	210.4100
557	213.3575
558	215.8475
559	218.0050
560	220.0250
561	219.7300
562	219.6625
563	221.2075
564	218.7525
565	214.2350
566	212.1325
567	212.2675
568	210.7550
569	213.2000
570	212.7275
571	213.4650
572	212.7075
573	208.8500
574	206.6950
575	204.0425
576	203.2025
577	202.9125
578	201.8125
579	201.7925
580	202.4800
581	203.1425
582	205.2550
583	209.1625
584	210.3300
585	211.3850
586	211.2950
587	210.0050
588	208.5875
589	202.3400
590	202.7100
591	204.4675
592	209.1825
593	210.3400
594	209.3875
595	210.1350
596	209.3100
597	207.0500
598	206.3425
599	204.7450
600	201.5100
601	198.2850
602	193.4400
603	192.0225
604	189.6500
605	183.0275
606	180.7850
607	181.8475
608	180.2975
609	182.9300
610	183.6225
611	184.8050
612	188.0425
613	193.1250
614	196.2225
615	197.6900
616	200.2325
617	199.7025
618	198.6650
619	196.2775
620	196.5850
621	197.2575
622	196.4500
623	197.5775
624	197.4050
625	199.3875
626	199.9250
627	200.0125
628	199.1475
629	200.3050
630	199.6825
631	199.3975
632	200.1275
633	198.3825
634	199.4800
635	199.5175
636	200.2425
637	199.9950
638	199.6125
639	202.2850
640	202.9750
641	201.4900
642	200.3725
643	201.0450
644	198.0475
645	199.3800
646	197.3650
647	199.6475
648	197.1725
649	193.9650
650	192.0100
651	191.9125
652	190.1300
653	187.1750
654	188.2725
655	187.3825
656	188.8825
657	189.3275
658	188.8125
659	189.5225
660	184.9025
661	182.4550
662	181.7550
663	181.7625
664	180.5900
665	180.7475
666	177.1650
667	176.6075
668	176.7300
669	179.7875
670	177.6425
671	181.4675
672	182.1650
673	183.4475
674	185.3950
675	185.0700
676	187.5525
677	188.3200
678	189.3225
679	190.1350
680	189.2025
681	189.1075
682	186.3675
683	182.7050
684	182.3775
685	177.3225
686	175.5325
687	175.8200
688	174.8725
689	177.1850
690	180.0950
691	179.8175
692	180.3925
693	183.1425
694	185.2450
695	185.9550
696	187.6675
697	188.8925
698	188.3200
699	188.0400
700	184.9875
701	185.9800
702	185.3250
703	183.4025
704	181.3925
705	180.7625
706	179.3000
707	178.8675
708	177.3475
709	172.9500
710	172.6550
711	171.0375
712	172.3250
713	172.4875
714	173.2375
715	175.2050
716	175.8700
717	177.2225
718	178.0200
719	177.2950
720	178.5850
721	180.6925
722	179.9525
723	180.4350
724	179.8175
725	177.7225
726	177.0400
727	175.0750
728	176.6200
729	175.2600
730	176.8850
731	176.4700
732	177.3450
733	177.2675
734	177.6025
735	180.8025
736	182.2100
737	183.0200
738	182.8075
739	180.5275
740	180.3250
741	179.6500
742	177.0650
743	177.5125
744	174.6375
745	174.6000
746	172.8925
747	175.5850
748	175.1550
749	175.9675
750	176.5525
751	175.2775
752	176.1500
753	174.4125
754	174.6700
755	177.3975
756	175.4125
757	179.5200
758	181.6825
759	183.5275
760	182.8625
761	184.3425
762	182.1125
763	179.4850
764	177.0175
765	174.3350
766	174.4325
767	173.1850
768	172.6100
769	174.6450
770	175.2775
771	176.8675
772	174.6825
773	175.3550
774	176.0225
775	174.4550
776	173.6525
777	175.1100
778	176.1625
779	173.0225
780	173.9550
781	172.1075
782	171.2075
783	171.3450
784	175.3125
785	176.1700
786	174.8425
787	176.5725
788	177.4275
789	178.2200
790	180.1975
791	180.4025
792	180.7325
793	179.8625
794	180.4550
795	177.9300
796	175.2625
797	172.1325
798	171.4025
799	169.8700
800	169.0800
801	168.7625
802	166.7150
803	167.2775
804	168.6500
805	169.7075
806	171.3750
807	169.1500
808	170.1300
809	168.5250
810	170.2375
811	167.8575
812	171.1800
813	169.7450
814	169.4475
815	169.0375
816	167.4825
817	169.4450
818	169.5625
819	169.5250
820	170.5300
821	170.7200
822	166.9600
823	165.8925
824	164.4050
825	165.2300
826	164.0175
827	165.7275
828	165.3300
829	166.8700
830	168.4550
831	166.3450
832	168.2925
833	168.9425
834	168.4900
835	169.2650
836	167.8800
837	169.6350
838	167.9550
839	167.2025
840	166.4500
841	167.5725
842	165.4975
843	162.4050
844	163.3750
845	163.9925
846	164.1075
847	162.6900
848	164.9925
849	164.8500
850	165.3325
851	163.2500
852	166.3325
853	164.7550
854	164.9175
855	164.4125
856	164.1075
857	164.4925
858	162.4475
859	159.3525
860	159.5525
861	161.4475
862	162.1350
863	162.7525
864	164.0375
865	166.5075
866	169.7250
867	168.7725
868	170.7650
869	168.4475
870	165.4800
871	163.8575
872	164.5075
873	162.8100
874	162.0525
875	160.3450
876	160.2300
877	158.8950
878	158.6900
879	157.2325
880	157.4325
881	157.6525
882	158.3125
883	157.7525
884	159.7950
885	161.6350
886	162.9925
887	165.3100
888	169.3800
889	170.2925
890	171.8850
891	170.8575
892	171.1325
893	168.7700
894	167.8175
895	167.6100
896	167.4100
897	164.7225
898	164.6600
899	164.2525
900	161.9825
901	162.0175
902	161.4000
903	162.9925
904	160.3550
905	159.5525
906	161.7750
907	165.6950
908	169.0425
909	170.0575
910	172.0375
911	170.3825
912	171.8250
913	167.4750
914	166.7550
915	164.2675
916	159.5850
917	157.0700
918	154.9975
919	153.8100
920	153.2050
921	152.4075
922	154.2800
923	154.6975
924	156.1150
925	157.2650
926	158.4875
927	159.5275
928	162.5550
929	164.1275
930	164.1875
931	162.9800
932	162.7825
933	164.8150
934	166.1575
935	165.5875
936	167.8450
937	168.8825
938	168.2200
939	166.9625
940	164.9900
941	165.8075
942	163.4200
943	161.4975
944	160.9025
945	159.3850
946	157.4600
947	154.7100
948	153.1475
949	152.5025
950	152.5475
951	152.9075
952	154.3500
953	155.1200
954	156.7100
955	157.4025
956	157.4600
957	156.1625
958	155.0925
959	155.3450
960	155.4500
961	154.8675
962	154.6800
963	154.6825
964	153.8675
965	155.2200
966	154.4300
967	156.4375
968	155.7150
969	158.4500
970	158.9725
971	157.8525
972	158.1500
973	157.7625
974	156.8950
975	155.7225
976	155.7475
977	156.0225
978	154.3900
979	152.4125
980	151.6925
981	150.7975
982	150.5750
983	150.7425
984	151.4725
985	150.8825
986	150.8950
987	151.8325
988	150.7200
989	152.1500
990	153.5725
991	153.4775
992	154.2000
993	152.2400
994	153.6975
995	153.9975
996	152.5600
997	154.0100
998	155.4300
999	155.3550
1000	160.9275
1001	161.3475
1002	162.7750
1003	162.2350
1004	162.5750
1005	164.6500
1006	164.6225
1007	162.7200
1008	161.0625
1009	159.2275
1010	155.2100
1011	153.6250
1012	150.7800
1013	148.3825
1014	150.1125
1015	154.7900
1016	151.9150
1017	150.8450
1018	152.9650
1019	152.8025
1020	153.1000
1021	151.2975
1022	151.6650
1023	153.8375
1024	152.1525
1025	153.5575
1026	152.2950
1027	151.9125
1028	152.9275
1029	151.2475
1030	151.2875
1031	150.2625
1032	151.3600
1033	151.6400
1034	151.6600
1035	154.4075
1036	154.0450
1037	153.6925
1038	152.8500
1039	154.3350
1040	152.4625
1041	152.1300
1042	153.6575
1043	154.4400
1044	154.3700
1045	151.5900
1046	150.0825
1047	148.8325
1048	144.8275
1049	146.4800
1050	146.6800
1051	144.3675
1052	145.6275
1053	146.1850
1054	147.1325
1055	146.7250
1056	147.4475
1057	147.9025
1058	147.2425
1059	149.0975
1060	148.2325
1061	149.2550
1062	147.0100
1063	147.1875
1064	146.0350
1065	143.1700
1066	142.0325
1067	142.6525
1068	141.0200
1069	141.8675
1070	141.0650
1071	141.6375
1072	141.5450
1073	140.0175
1074	139.5800
1075	137.2725
1076	137.3150
1077	138.0525
1078	138.1850
1079	139.8300
1080	140.4700
1081	140.4450
1082	141.6725
1083	141.8475
1084	141.2875
1085	144.1225
1086	143.3000
1087	142.4950
1088	142.9275
1089	143.2350
1090	143.2225
1091	143.2000
1092	143.5450
1093	142.4875
1094	141.4875
1095	139.8100
1096	140.8600
1097	141.6750
1098	142.2975
1099	142.8225
1100	142.7850
1101	145.6375
1102	148.1950
1103	149.9050
1104	148.9750
1105	147.0875
1106	145.0225
1107	143.3375
1108	144.6725
1109	144.8200
1110	144.1900
1111	144.3875
1112	148.8000
1113	147.7450
1114	148.4750
1115	147.9400
1116	148.5475
1117	149.3625
1118	147.5275
1119	146.5600
1120	148.4775
1121	150.1050
1122	151.4800
1123	151.1900
1124	152.6850
1125	151.3250
1126	149.2975
1127	146.6600
1128	146.0050
1129	142.4700
1130	142.5625
1131	142.6450
1132	142.9825
1133	143.0575
1134	145.3100
1135	144.6675
1136	145.9500
1137	144.8225
1138	146.7225
1139	145.9675
1140	148.0875
1141	148.2350
1142	147.8925
1143	146.2775
1144	143.8575
1145	142.4425
1146	141.7450
1147	144.5425
1148	144.9100
1149	145.3900
1150	142.8750
1151	144.7350
1152	144.5125
1153	144.7300
1154	143.6475
1155	143.6625
1156	144.1475
1157	144.9025
1158	145.5575
1159	146.2900
1160	148.0975
1161	150.8325
1162	150.9350
1163	148.9000
1164	147.8325
1165	148.0500
1166	146.1050
1167	146.8275
1168	147.0500
1169	145.5150
1170	145.2625
1171	145.7950
1172	144.0275
1173	144.0625
1174	143.7775
1175	145.3975
1176	145.1100
1177	144.2350
1178	143.0825
1179	140.7875
1180	141.2900
1181	138.7275
1182	138.5475
1183	138.4475
1184	139.8025
1185	139.7925
1186	141.7100
1187	142.8175
1188	145.1125
1189	145.4825
1190	145.5925
1191	144.8050
1192	146.2150
1193	145.3850
1194	145.5175
1195	143.6000
1196	145.3550
1197	141.6500
1198	142.4175
1199	141.0600
1200	138.2175
1201	140.7075
1202	140.5175
1203	139.7150
1204	140.8725
1205	141.3775
1206	142.0350
1207	141.7650
1208	142.9450
1209	141.9300
1210	140.3750
1211	135.5125
1212	134.9350
1213	134.5375
1214	134.3000
1215	134.0875
1216	132.9025
1217	131.8475
1218	132.1525
1219	133.1250
1220	131.3300
1221	131.9575
1222	133.6200
1223	134.1150
1224	133.4350
1225	133.0625
1226	133.3000
1227	134.5450
1228	136.4825
1229	135.7200
1230	136.3475
1231	136.0000
1232	135.1925
1233	134.5400
1234	134.8850
1235	135.8650
1236	135.8650
1237	136.2350
1238	136.6775
1239	136.0650
1240	137.6475
1241	139.3350
1242	138.9925
1243	140.9775
1244	140.9550
1245	141.2625
1246	141.9050
1247	139.9125
1248	139.1050
1249	137.1500
1250	134.8225
1251	133.6550
1252	133.5775
1253	132.8150
1254	133.4525
1255	134.3550
1256	135.0525
1257	134.8675
1258	134.8750
1259	136.8825
1260	137.0150
1261	137.5450
1262	140.3425
1263	141.0200
1264	140.1900
1265	142.6775
1266	142.2250
1267	143.2325
1268	143.2900
1269	142.7050
1270	141.6325
1271	142.6400
1272	144.2300
1273	143.1650
1274	139.3275
1275	136.6975
1276	135.3475
1277	136.3275
1278	136.5000
1279	136.0900
1280	135.4350
1281	135.3450
1282	136.6325
1283	136.1575
1284	138.2625
1285	137.7475
1286	138.1300
1287	138.8775
1288	138.3450
1289	140.1400
1290	140.0200
1291	140.3475
1292	141.5650
1293	142.0875
1294	141.8600
1295	140.7825
1296	140.5675
1297	137.7875
1298	137.8750
1299	137.7100
1300	136.4350
1301	134.5475
1302	134.6775
1303	134.5475
1304	135.0550
1305	135.1350
1306	134.6500
1307	134.2525
1308	134.4600
1309	135.8375
1310	134.9200
1311	136.6275
1312	137.6225
1313	138.4150
1314	138.6725
1315	139.7700
1316	138.9575
1317	139.0800
1318	138.2375
1319	138.4000
1320	139.4025
1321	139.0250
1322	138.9400
1323	140.8100
1324	139.8875
1325	140.2725
1326	139.5225
1327	138.1950
1328	138.1625
1329	137.1575
1330	137.2900
1331	137.7525
1332	137.0050
1333	136.3125
1334	135.3575
1335	135.7675
1336	135.2450
1337	134.6300
1338	134.8750
1339	133.9300
1340	135.5625
1341	136.0525
1342	136.4525
1343	137.3050
1344	138.6100
1345	137.9600
1346	138.3300
1347	137.6750
1348	139.7700
1349	139.6875
1350	139.8100
1351	140.2175
1352	139.7800
1353	139.2175
1354	138.8550
1355	138.1250
1356	136.9725
1357	135.5750
1358	136.1575
1359	135.1350
1360	135.0625
1361	134.8850
1362	134.7725
1363	136.2850
1364	136.5925
1365	136.2775
1366	137.5975
1367	138.7375
1368	139.2500
1369	139.7575
1370	139.3600
1371	140.1075
1372	137.8975
1373	135.9200
1374	134.7200
1375	133.2950
1376	133.4525
1377	134.7075
1378	134.8800
1379	134.4125
1380	135.2225
1381	136.3825
1382	135.2850
1383	135.7225
1384	135.9775
1385	137.4325
1386	135.2250
1387	135.9950
1388	136.4800
1389	135.6475
1390	135.2000
1391	135.8300
1392	135.7800
1393	135.6825
1394	133.9975
1395	133.2075
1396	132.7625
1397	133.6900
1398	131.6450
1399	131.8000
1400	131.4750
1401	129.2900
1402	130.0900
1403	130.0625
1404	130.3075
1405	131.3825
1406	133.4000
1407	133.4875
1408	134.1125
1409	136.7400
1410	136.4650
1411	137.0375
1412	138.4225
1413	136.4125
1414	136.9000
1415	136.2650
1416	136.2700
1417	135.7950
1418	134.7925
1419	134.7500
1420	134.8400
1421	133.9175
1422	133.9500
1423	134.7500
1424	134.4300
1425	134.0750
1426	134.4900
1427	135.4400
1428	137.6500
1429	137.9000
1430	137.6900
1431	138.0850
1432	137.3025
1433	136.4900
1434	137.3725
1435	135.8850
1436	134.6675
1437	134.6000
1438	133.7525
1439	134.2150
1440	133.9150
1441	132.8275
1442	135.2625
1443	134.9700
1444	133.8150
1445	134.0300
1446	133.0450
1447	133.0825
1448	132.7250
1449	132.3575
1450	134.2950
1451	134.1675
1452	134.4700
1453	132.9375
1454	133.5300
1455	133.9700
1456	135.2050
1457	134.2375
1458	133.8725
1459	132.9475
1460	133.9550
1461	132.5775
1462	131.2925
1463	131.2550
1464	129.8275
1465	132.6025
1466	132.9900
1467	133.7250
1468	132.7600
1469	133.2475
1470	133.3075
1471	134.4625
1472	133.6350
1473	134.8150
1474	133.6975
1475	135.0150
1476	135.0275
1477	134.7550
1478	133.0975
1479	132.9325
1480	132.9975
1481	131.9700
1482	132.6400
1483	133.4900
1484	133.7100
1485	135.7475
1486	135.3950
1487	135.8775
1488	136.0225
1489	136.4375
1490	134.9050
1491	135.1100
1492	134.1125
1493	133.0400
1494	133.6625
1495	133.0925
1496	133.1650
1497	132.8750
1498	133.9000
1499	132.5375
1500	131.5400
1501	132.1475
1502	130.2025
1503	130.9975
1504	131.3800
1505	131.3475
1506	131.8725
1507	133.0650
1508	131.4000
1509	132.8150
1510	133.8800
1511	132.5700
1512	132.0600
1513	133.0525
1514	131.6950
1515	131.8175
1516	133.3125
1517	132.7575
1518	132.2625
1519	131.5800
1520	131.0600
1521	130.2350
1522	130.0800
1523	129.3575
1524	128.6325
1525	129.3375
1526	128.6175
1527	127.6200
1528	127.5725
1529	128.9725
1530	130.5425
1531	129.7225
1532	131.5825
1533	131.2675
1534	132.3325
1535	132.7975
1536	133.2575
1537	132.8800
1538	132.7175
1539	132.6175
1540	132.5875
1541	132.3875
1542	133.6675
1543	132.2100
1544	132.7275
1545	134.8050
1546	135.4650
1547	135.5700
1548	136.7325
1549	136.7775
1550	134.8375
1551	135.7175
1552	135.5325
1553	134.4275
1554	134.0100
1555	133.5550
1556	133.9575
1557	131.9300
1558	131.9975
1559	131.7425
1560	130.1250
1561	130.6250
1562	130.9600
1563	133.2000
1564	132.5475
1565	133.7400
1566	131.8900
1567	132.6850
1568	131.2075
1569	130.9050
1570	131.4875
1571	130.9850
1572	131.9550
1573	131.8525
1574	132.1700
1575	133.0400
1576	134.0375
1577	134.0625
1578	132.5525
1579	133.0800
1580	131.5750
1581	131.3800
1582	130.5425
1583	130.1225
1584	129.5575
1585	129.4800
1586	128.7950
1587	128.1950
1588	129.3350
1589	127.3600
1590	129.3475
1591	128.6075
1592	128.0750
1593	130.3900
1594	128.7825
1595	129.0500
1596	128.8650
1597	129.2900
1598	128.9325
1599	129.9400
1600	129.3700
1601	128.1650
1602	127.3875
1603	127.9225
1604	128.9125
1605	130.1050
1606	130.7225
1607	130.8150
1608	129.1800
1609	128.3675
1610	128.2425
1611	128.1450
1612	127.5300
1613	130.0575
1614	131.3325
1615	128.7400
1616	129.1100
1617	128.3025
1618	128.9650
1619	130.3100
1620	128.0000
1621	128.7075
1622	128.6625
1623	128.4275
1624	127.6825
1625	126.7825
1626	126.6725
1627	128.7600
1628	127.5725
1629	126.7050
1630	127.0200
1631	128.2975
1632	128.9700
1633	126.7950
1634	127.1750
1635	127.1425
1636	126.3700
1637	125.5900
1638	126.1325
1639	123.6350
1640	123.9325
1641	123.6925
1642	124.1600
1643	124.2250
1644	124.7375
1645	126.9475
1646	128.4375
1647	129.2975
1648	128.4325
1649	129.6475
1650	130.0350
1651	129.9650
1652	127.3300
1653	126.7400
1654	125.9650
1655	123.9225
1656	125.4450
1657	124.5425
1658	126.0025
1659	125.3525
1660	127.1375
1661	128.2225
1662	128.3250
1663	127.5300
1664	127.3800
1665	126.1300
1666	128.3225
1667	126.7400
1668	125.6775
1669	127.8400
1670	126.9225
1671	127.0575
1672	128.0175
1673	128.0150
1674	126.8850
1675	126.8825
1676	125.0600
1677	124.2600
1678	124.3625
1679	123.0225
1680	123.9575
1681	124.2025
1682	125.0200
1683	127.0025
1684	125.6600
1685	126.1325
1686	126.1275
1687	125.4600
1688	125.8650
1689	126.7325
1690	126.5800
1691	126.2525
1692	125.8525
1693	125.4100
1694	126.7950
1695	125.8675
1696	125.0075
1697	123.6475
1698	123.7150
1699	123.2625
1700	123.1550
1701	123.8500
1702	124.1300
1703	125.5325
1704	124.5125
1705	126.1075
1706	126.3425
1707	126.5050
1708	127.8225
1709	126.4350
1710	127.8100
1711	127.4625
1712	125.9775
1713	126.2875
1714	128.1850
1715	126.6350
1716	128.2800
1717	127.7350
1718	129.1350
1719	129.3550
1720	129.4950
1721	128.7875
1722	128.2900
1723	125.9975
1724	124.9175
1725	126.6575
1726	126.2950
1727	126.2300
1728	127.4525
1729	126.1525
1730	125.7275
1731	125.8225
1732	125.5875
1733	125.9950
1734	126.6425
1735	127.6300
1736	126.7625
1737	126.4375
1738	127.3225
1739	125.2300
1740	124.5800
1741	123.5950
1742	122.0800
1743	121.7650
1744	122.1700
1745	122.5650
1746	121.2300
1747	122.3300
1748	122.2125
1749	121.7175
1750	121.9225
1751	122.4500
1752	121.5225
1753	122.6850
1754	122.3325
1755	124.1450
1756	122.7550
1757	124.2125
1758	123.3100
1759	123.0750
1760	123.2000
1761	121.9775
1762	122.9300
1763	123.7575
1764	122.8575
1765	124.1300
1766	125.5325
1767	123.8575
1768	124.5050
1769	125.0525
1770	124.6300
1771	124.1475
1772	124.3525
1773	125.2450
1774	124.1675
1775	123.8500
1776	126.5300
1777	123.5175
1778	125.1475
1779	123.9700
1780	126.7350
1781	127.0725
1782	126.8825
1783	126.8450
1784	126.7300
1785	125.6475
1786	126.5550
1787	125.8750
1788	123.6300
1789	124.7975
1790	123.6200
1791	122.6200
1792	123.8175
1793	124.6000
1794	124.1175
1795	123.9375
1796	124.1800
1797	123.4250
1798	123.9400
1799	126.2875
1800	126.3675
1801	126.0500
1802	125.0150
1803	126.3625
1804	125.9875
1805	123.9250
1806	124.0700
1807	125.2725
1808	121.5875
1809	121.4425
1810	120.7575
1811	121.1575
1812	120.6775
1813	121.7100
1814	122.3400
1815	123.0775
1816	123.4975
1817	123.2125
1818	123.0900
1819	124.5250
1820	124.8000
1821	125.4575
1822	121.9675
1823	122.5900
1824	120.0525
1825	121.2325
1826	120.5650
1827	119.6675
1828	119.4400
1829	119.7500
1830	119.6525
1831	118.8700
1832	119.8200
1833	119.4775
1834	119.6500
1835	120.2075
1836	118.7925
1837	119.5125
1838	118.8675
1839	118.5250
1840	119.3900
1841	119.2475
1842	120.1700
1843	119.9850
1844	121.2175
1845	122.0325
1846	123.0725
1847	124.2650
1848	123.4825
1849	122.0550
1850	120.0100
1851	121.4750
1852	119.2750
1853	120.9925
1854	120.0475
1855	119.8375
1856	122.2725
1857	122.2350
1858	123.5350
1859	123.0500
1860	121.9575
1861	120.2050
1862	120.9025
1863	120.3450
1864	119.5225
1865	120.6025
1866	120.4275
1867	120.4800
1868	119.8450
1869	120.4925
1870	120.0925
1871	119.4875
1872	118.3125
1873	116.9450
1874	118.6800
1875	118.2025
1876	119.2250
1877	119.4425
1878	119.7575
1879	120.9250
1880	122.7175
1881	124.5025
1882	122.6750
1883	122.5775
1884	122.8350
1885	120.6300
1886	120.5650
1887	121.0950
1888	122.2425
1889	121.7500
1890	121.1400
1891	122.4225
1892	123.3775
1893	123.6325
1894	123.2275
1895	125.5125
1896	124.9800
1897	124.4525
1898	123.3425
1899	123.5200
1900	121.7825
1901	120.7575
1902	120.6600
1903	119.6075
1904	119.5825
1905	119.7375
1906	119.2075
1907	120.7125
1908	120.4675
1909	119.7025
1910	120.0075
1911	120.2000
1912	121.5675
1913	120.9375
1914	120.5675
1915	120.7150
1916	121.1375
1917	120.2475
1918	120.6475
1919	121.2150
1920	118.4625
1921	118.8525
1922	118.5425
1923	118.3575
1924	117.0575
1925	119.1850
1926	118.8125
1927	119.6875
1928	119.5700
1929	119.7575
1930	118.5550
1931	120.2650
1932	119.6950
1933	118.7400
1934	118.6525
1935	119.2175
1936	117.4800
1937	118.3850
1938	118.7700
1939	117.8725
1940	118.6925
1941	116.5925
1942	117.0450
1943	118.4825
1944	117.5225
1945	116.6975
1946	117.1350
1947	117.0500
1948	118.1375
1949	120.0325
1950	119.2625
1951	120.5300
1952	120.8825
1953	121.2350
1954	119.4925
1955	120.0675
1956	119.0000
1957	118.1550
1958	117.9000
1959	116.7875
1960	117.0900
1961	118.1475
1962	115.6875
1963	117.1025
1964	116.7925
1965	118.0900
1966	115.7900
1967	117.4725
1968	117.4775
1969	118.4375
1970	118.8125
1971	119.4800
1972	120.0000
1973	119.0350
1974	118.9850
1975	118.2625
1976	117.9725
1977	118.2050
1978	118.1150
1979	117.5375
1980	116.1000
1981	116.8475
1982	116.6350
1983	116.3275
1984	117.4950
1985	116.1325
1986	116.4225
1987	117.2050
1988	117.1025
1989	117.3775
1990	115.9925
1991	116.5525
1992	116.3600
1993	116.9400
1994	116.9750
1995	116.5725
1996	116.9125
1997	114.4075
1998	116.3750
1999	116.1800
[truncated: 28 more rows]
