# Supplementary material for: Bicoid gradient formation mechanism and dynamics revealed by protein lifetime analysis
Source: Mol Syst Biol. 2018 Sep 4;14(9):e8355. doi: 10.15252/msb.20188355 (PMC6121778; doi:10.15252/msb.20188355)
Supplement: Supplementary file 8 — Source Data for Figure 6 [file MSB-14-e8355-s007.zip › figure6-data_wo-images/quantification/Values_emb01_g_t22.txt]

0	0.0000
1	147.4533
2	154.1017
3	150.0333
4	150.3267
5	149.2533
6	146.4083
7	145.5567
8	149.1733
9	144.2733
10	145.2483
11	143.4667
12	145.0500
13	139.3633
14	139.6100
15	140.3733
16	142.9800
17	136.1417
18	135.3300
19	139.3283
20	133.0600
21	132.9117
22	133.9133
23	127.4883
24	127.9283
25	126.3200
26	125.9750
27	122.1050
28	122.6850
29	119.0517
30	118.9000
31	115.8467
32	117.3100
33	118.5050
34	117.9000
35	116.7867
36	119.0167
37	117.4267
38	116.3267
39	117.0167
40	115.9583
41	113.5983
42	114.2433
43	112.7200
44	111.1983
45	111.3483
46	111.8167
47	111.9617
48	111.7167
49	110.8250
50	110.0583
51	110.9767
52	111.8183
53	110.6117
54	111.8883
55	111.1333
56	112.4367
57	116.0617
58	115.8867
59	116.6300
60	120.3333
61	120.5350
62	121.9700
63	125.6033
64	130.4367
65	134.3267
66	136.9100
67	140.2967
68	144.5817
69	148.6567
70	151.5300
71	152.3600
72	157.0767
73	160.1050
74	162.6200
75	163.1433
76	169.9867
77	171.8350
78	174.4967
79	181.2017
80	186.1733
81	189.6283
82	198.1267
83	203.1467
84	208.0667
85	215.5883
86	223.5450
87	229.7350
88	235.3183
89	242.0433
90	249.5117
91	249.8533
92	259.7217
93	262.5767
94	272.0133
95	280.8467
96	287.8133
97	292.3117
98	302.5250
99	307.0450
100	316.0800
101	319.6567
102	323.9500
103	321.9317
104	314.6583
105	306.6900
106	305.3850
107	304.9067
108	300.2817
109	304.5317
110	305.8367
111	311.5800
112	314.3467
113	317.6783
114	329.2917
115	333.7400
116	337.2600
117	336.1950
118	334.9933
119	340.5450
120	334.2033
121	327.9383
122	319.7567
123	316.1917
124	313.5717
125	311.2600
126	305.8467
127	313.3600
128	312.8750
129	316.5683
130	323.3700
131	327.1150
132	332.8333
133	333.1050
134	337.5967
135	341.0250
136	340.2683
137	341.1317
138	330.0050
139	323.3800
140	313.6917
141	308.0100
142	298.8117
143	297.4600
144	294.1950
145	294.0217
146	291.9467
147	291.2567
148	291.8250
149	291.5483
150	292.0783
151	295.7850
152	295.4550
153	297.9817
154	301.2900
155	302.7300
156	301.4850
157	305.9917
158	309.4017
159	311.4083
160	311.5600
161	317.7667
162	317.6683
163	314.4183
164	310.9317
165	311.0083
166	310.1767
167	306.3683
168	305.0400
169	303.2600
170	299.6033
171	300.0233
172	299.0133
173	298.0867
174	299.0250
175	299.4633
176	304.3833
177	306.9433
178	304.9150
179	305.1900
180	300.4533
181	296.9500
182	292.9667
183	290.9450
184	287.7533
185	289.1933
186	285.8150
187	284.0533
188	281.7900
189	283.2283
190	281.0317
191	280.9283
192	277.4650
193	279.3533
194	281.0083
195	285.4050
196	286.6483
197	290.5000
198	296.0933
199	296.1967
200	301.0783
201	296.7783
202	302.6367
203	299.4100
204	296.4217
205	298.7650
206	295.0283
207	292.7750
208	291.0267
209	285.6317
210	284.8250
211	280.2317
212	275.6417
213	272.3250
214	275.8600
215	277.7750
216	278.4217
217	278.2417
218	277.3217
219	284.5717
220	284.0383
221	284.9700
222	286.8250
223	287.9500
224	283.9117
225	284.0283
226	284.7467
227	283.1483
228	286.4983
229	286.9133
230	280.9500
231	281.3650
232	276.7183
233	277.6050
234	270.4583
235	270.9183
236	270.6567
237	268.8783
238	266.8967
239	269.6300
240	267.6950
241	270.5917
242	276.0683
243	273.5583
244	277.4300
245	280.1583
246	281.6417
247	284.3900
248	283.4333
249	282.6783
250	283.8650
251	275.4267
252	273.9217
253	273.3617
254	267.5650
255	263.8867
256	264.1717
257	259.4533
258	262.2483
259	262.4967
260	261.8833
261	264.5050
262	269.3200
263	270.6150
264	273.5700
265	272.0817
266	273.6167
267	272.2800
268	272.1300
269	271.2467
270	273.2500
271	276.1383
272	279.2317
273	280.7217
274	279.4083
275	282.6883
276	280.4217
277	278.0167
278	277.2717
279	274.6300
280	274.1083
281	270.1183
282	268.2933
283	267.8083
284	266.9867
285	264.9233
286	268.6517
287	272.7433
288	274.7567
289	278.7967
290	280.3667
291	283.2967
292	287.2867
293	287.7917
294	287.8300
295	287.2300
296	284.6450
297	280.1333
298	278.1767
299	279.5650
300	277.3117
301	277.1533
302	276.5683
303	278.1917
304	280.3450
305	279.5717
306	277.7733
307	275.7533
308	270.1300
309	265.4717
310	264.3300
311	264.4250
312	264.1750
313	263.9983
314	264.3833
315	265.6100
316	265.8333
317	267.8133
318	270.1833
319	271.6567
320	272.8433
321	278.8217
322	277.0200
323	274.9433
324	272.8383
325	270.0350
326	267.7517
327	266.3483
328	263.9233
329	262.4617
330	268.2817
331	267.3617
332	262.6983
333	258.0133
334	256.0317
335	255.0883
336	253.5817
337	253.2967
338	258.5233
339	254.8417
340	258.0617
341	261.1300
342	261.9300
343	262.7233
344	262.9700
345	263.4400
346	261.0083
347	261.6467
348	260.1583
349	257.4050
350	252.3650
351	253.3717
352	250.1550
353	250.1500
354	251.0117
355	252.9867
356	252.8850
357	251.1600
358	252.4267
359	255.5300
360	253.3467
361	255.0683
362	255.5200
363	259.9550
364	263.8933
365	266.8467
366	266.6983
367	270.7483
368	267.6017
369	270.9683
370	270.4800
371	269.1050
372	267.5217
373	264.7617
374	263.2433
375	264.1217
376	261.9417
377	261.0350
378	259.0983
379	257.5900
380	257.7917
381	255.5917
382	252.4233
383	246.6817
384	245.8133
385	242.5167
386	240.8517
387	241.2883
388	241.8083
389	245.3117
390	245.5500
391	249.5733
392	252.3567
393	254.6900
394	255.5400
395	256.0200
396	256.6450
397	253.8300
398	251.3217
399	249.8017
400	243.7067
401	241.0067
402	236.6000
403	231.3783
404	228.8400
405	228.3383
406	227.1300
407	228.4083
408	232.6367
409	230.0417
410	232.2933
411	232.3717
412	233.3967
413	234.0067
414	234.0250
415	232.6600
416	234.7117
417	234.5633
418	232.7050
419	231.4350
420	229.7367
421	229.2533
422	229.6983
423	231.1100
424	222.0833
425	222.9750
426	220.5500
427	222.8500
428	221.9833
429	224.6133
430	226.1467
431	233.0817
432	235.4667
433	240.7200
434	242.4583
435	243.8917
436	241.4700
437	240.1067
438	238.7317
439	233.5867
440	231.0533
441	229.6383
442	226.7467
443	230.0417
444	228.1250
445	226.7983
446	225.0617
447	225.0467
448	219.0600
449	217.0033
450	217.4417
451	216.2533
452	216.8233
453	217.9500
454	218.0567
455	217.7683
456	218.9133
457	220.7100
458	220.6567
459	220.5700
460	222.6783
461	223.3200
462	223.8900
463	224.8133
464	225.8883
465	225.1483
466	227.5233
467	229.4733
468	227.1300
469	225.9900
470	226.1767
471	225.4250
472	227.5850
473	226.6433
474	226.6217
475	225.5367
476	224.1500
477	221.9617
478	221.7133
479	221.2283
480	220.9217
481	223.6083
482	222.9000
483	221.7683
484	223.5367
485	225.9750
486	226.1017
487	224.8783
488	222.7433
489	225.2300
490	225.1167
491	224.3850
492	223.8267
493	223.1567
494	220.7433
495	219.7950
496	214.2150
497	213.9067
498	214.4717
499	213.3400
500	215.4317
501	218.1800
502	218.9117
503	220.2783
504	221.6600
505	224.5717
506	224.4417
507	226.2733
508	225.4600
509	221.2317
510	220.6517
511	219.1400
512	220.3183
513	221.0517
514	221.2833
515	222.1800
516	221.7183
517	221.3850
518	219.7900
519	220.0633
520	218.7300
521	217.0750
522	214.2067
523	213.9233
524	209.3450
525	209.8550
526	209.2983
527	207.5633
528	207.8783
529	209.1000
530	208.0917
531	208.1300
532	208.1517
533	207.3883
534	208.9950
535	209.1183
536	210.3700
537	211.8267
538	213.2050
539	213.9150
540	215.2567
541	214.2350
542	213.2200
543	212.1483
544	211.9617
545	211.0617
546	212.0667
547	211.0583
548	211.6600
549	211.4033
550	207.1683
551	208.5950
552	204.9967
553	204.0900
554	204.3600
555	203.8983
556	203.3733
557	204.6450
558	205.7817
559	207.6250
560	208.7750
561	210.1867
562	208.7483
563	208.5950
564	209.0733
565	207.8367
566	203.8300
567	201.2333
568	201.7867
569	200.6200
570	203.1533
571	202.2783
572	202.8000
573	201.7717
574	199.7850
575	197.4450
576	195.8817
577	195.4300
578	195.5333
579	194.1333
580	193.7017
581	194.6333
582	193.8417
583	196.1300
584	198.8500
585	199.3983
586	200.6367
587	199.6800
588	198.9100
589	197.6550
590	194.2050
591	194.2333
592	196.5450
593	199.1833
594	200.8333
595	200.3183
596	200.6183
597	200.2733
598	197.9350
599	197.6100
600	196.3167
601	193.7233
602	191.5467
603	189.8367
604	188.6183
605	187.9567
606	183.5117
607	182.6050
608	182.3833
609	181.8550
610	183.2700
611	184.1950
612	186.6150
613	188.4183
614	191.9650
615	194.3050
616	195.5600
617	197.2083
618	196.6233
619	195.8717
620	193.5850
621	192.5500
622	192.5067
623	191.6933
624	192.6433
625	191.1767
626	192.8050
627	192.8750
628	193.2800
629	192.4650
630	193.4100
631	194.0817
632	193.1300
633	192.4417
634	191.2533
635	192.5717
636	192.6183
637	192.4883
638	192.3550
639	191.8233
640	194.2917
641	195.6500
642	195.2533
643	194.4850
644	194.3083
645	192.5700
646	193.2383
647	190.9233
648	193.3900
649	191.3817
650	189.5317
651	188.4233
652	187.8583
653	186.6067
654	183.6117
655	183.5117
656	182.9017
657	183.6883
658	183.4950
659	183.1350
660	183.4917
661	180.3800
662	178.3333
663	178.1717
664	178.5233
665	178.9700
666	178.4017
667	176.2583
668	176.0183
669	175.9483
670	178.4733
671	177.0350
672	179.4250
673	180.0550
674	181.0567
675	183.0333
676	181.3583
677	183.6800
678	183.8633
679	184.7300
680	184.5067
681	183.9383
682	183.0267
683	180.5100
684	177.8867
685	177.3567
686	174.3200
687	172.6900
688	173.2450
689	172.2650
690	174.0250
691	176.1317
692	176.3500
693	176.2867
694	179.3150
695	180.0717
696	181.1917
697	182.7167
698	183.4250
699	183.4267
700	183.5167
701	180.2883
702	181.2050
703	180.3567
704	178.5000
705	177.2017
706	176.7783
707	176.0817
708	175.6717
709	174.8550
710	171.7067
711	171.0117
712	169.3800
713	170.1617
714	169.4883
715	170.6400
716	171.7600
717	172.4567
718	173.5133
719	174.2700
720	174.5867
721	174.6467
722	176.9950
723	176.9467
724	176.8383
725	176.6733
726	174.6367
727	174.6467
728	173.4300
729	173.6233
730	172.9150
731	173.6383
732	173.8050
733	173.0517
734	173.6567
735	173.6167
736	175.2617
737	176.7933
738	177.5033
739	177.3867
740	176.3383
741	176.7617
742	175.9483
743	174.7517
744	174.0017
745	172.3283
746	172.3733
747	171.0667
748	172.7850
749	173.1483
750	173.1517
751	173.3483
752	173.1250
753	173.6500
754	172.8983
755	174.1967
756	174.7067
757	173.0400
758	176.3000
759	178.5883
760	180.3667
761	179.9867
762	181.0633
763	178.9733
764	177.9433
765	174.7400
766	173.2600
767	173.1583
768	171.8467
769	171.5767
770	173.0367
771	173.7317
772	174.8600
773	173.4583
774	174.5333
775	174.0350
776	173.1050
777	172.8800
778	173.2950
779	174.3433
780	171.5933
781	173.0683
782	171.8667
783	170.8833
784	171.1950
785	174.2867
786	174.1850
787	173.2317
788	173.5967
789	174.3833
790	174.5000
791	175.6767
792	176.8100
793	177.3283
794	176.3367
795	176.1483
796	174.0283
797	172.3617
798	169.5133
799	168.8417
800	167.7500
801	167.8900
802	167.8667
803	165.5767
804	165.7183
805	167.2667
806	168.4383
807	169.5367
808	167.5383
809	168.3267
810	166.5133
811	168.3267
812	166.6433
813	168.7900
814	168.7833
815	168.8817
816	168.9383
817	166.5717
818	168.7417
819	168.9183
820	169.1817
821	170.1033
822	169.7883
823	166.7233
824	166.3667
825	165.6250
826	165.9867
827	165.6800
828	166.4383
829	165.8450
830	166.7050
831	167.5350
832	165.1517
833	166.8500
834	167.3200
835	166.4350
836	167.0167
837	166.9633
838	168.2550
839	166.6050
840	166.6533
841	165.5300
842	165.7150
843	164.7383
844	162.3800
845	163.6550
846	163.7867
847	164.2983
848	163.1500
849	164.9767
850	165.4167
851	166.2633
852	164.5050
853	166.9383
854	165.3800
855	166.4150
856	165.7183
857	165.6633
858	165.5133
859	163.3550
860	159.8733
861	159.7433
862	160.6100
863	160.8933
864	160.8350
865	161.9567
866	164.1450
867	167.4267
868	167.7767
869	169.0067
870	167.8667
871	165.3883
872	164.8667
873	165.5067
874	164.1533
875	163.0533
876	161.8467
877	161.3600
878	160.3967
879	159.7533
880	158.6217
881	158.3900
882	158.0433
883	157.9517
884	157.4300
885	158.9050
886	161.0167
887	161.6517
888	162.9600
889	166.5517
890	167.0383
891	167.7500
892	167.9483
893	167.6367
894	165.6017
895	165.2233
896	165.4017
897	164.9550
898	164.1917
899	164.1317
900	164.2633
901	162.0900
902	163.1050
903	162.7300
904	164.3517
905	161.6817
906	160.2700
907	162.1150
908	163.3483
909	165.8983
910	167.1117
911	168.0633
912	168.9917
913	169.9250
914	166.7250
915	165.0383
916	163.4367
917	160.1733
918	159.0833
919	157.5850
920	156.3800
921	155.9217
922	156.3200
923	157.0433
924	157.4467
925	158.7683
926	159.4767
927	159.4633
928	160.3267
929	161.0333
930	162.1633
931	162.3283
932	161.4583
933	161.1900
934	162.9800
935	163.5150
936	162.9900
937	165.3650
938	165.3817
939	164.3917
940	163.3233
941	162.4650
942	163.0600
943	161.2150
944	160.4550
945	160.1633
946	159.0183
947	157.4800
948	156.2100
949	155.3550
950	153.9433
951	153.5817
952	154.2883
953	154.7167
954	155.4833
955	155.9600
956	157.2950
957	157.4633
958	156.1467
959	155.8200
960	156.1750
961	154.9783
962	155.3533
963	155.6333
964	155.4167
965	154.6183
966	155.9900
967	155.3117
968	156.9350
969	156.9483
970	158.5917
971	160.0450
972	158.9083
973	158.8483
974	158.2267
975	156.8417
976	155.5067
977	156.3083
978	156.4517
979	154.9033
980	153.6033
981	152.8217
982	151.8233
983	151.9533
984	151.6850
985	151.6633
986	150.6133
987	150.8117
988	152.5283
989	151.1383
990	152.3000
991	153.2050
992	152.9817
993	153.6083
994	153.2150
995	154.1433
996	154.1450
997	153.3617
998	155.1067
999	155.5517
1000	155.3900
1001	160.3133
1002	160.6450
1003	161.3050
1004	160.5183
1005	160.8917
1006	162.1900
1007	162.2333
1008	160.7667
1009	159.7983
1010	157.9150
1011	154.4000
1012	153.8083
1013	151.4883
1014	149.7400
1015	151.0400
1016	154.8917
1017	152.8583
1018	151.9467
1019	153.3400
1020	153.9733
1021	154.1650
1022	152.8650
1023	152.5783
1024	154.3350
1025	153.0050
1026	153.1450
1027	152.6533
1028	152.0200
1029	153.0117
1030	151.9317
1031	152.1450
1032	151.4317
1033	152.4417
1034	151.9767
1035	152.0983
1036	153.6250
1037	153.8600
1038	153.0900
1039	152.1683
1040	154.3300
1041	153.3800
1042	152.5817
1043	153.6783
1044	154.2217
1045	154.0633
1046	152.4950
1047	151.0717
1048	149.9000
1049	146.2450
1050	147.9683
1051	148.0067
1052	146.0533
1053	146.7567
1054	147.1583
1055	147.9867
1056	147.7250
1057	148.4983
1058	148.7317
1059	148.4950
1060	150.0200
1061	149.6350
1062	149.8583
1063	148.1200
1064	148.3467
1065	146.9183
1066	144.4383
1067	143.5450
1068	143.8250
1069	142.5867
1070	143.5933
1071	142.4267
1072	143.0433
1073	143.0033
1074	141.9867
1075	142.2650
1076	140.1600
1077	140.8867
1078	140.7750
1079	141.3750
1080	142.3783
1081	143.0867
1082	143.4617
1083	144.0750
1084	144.5417
1085	143.1983
1086	145.7317
1087	145.6350
1088	144.4650
1089	145.0150
1090	144.8233
1091	144.0717
1092	144.4983
1093	144.7467
1094	144.1917
1095	143.4233
1096	143.0650
1097	143.0133
1098	143.7983
1099	144.6767
1100	144.8000
1101	144.8200
1102	147.1200
1103	149.2817
1104	150.8917
1105	149.7950
1106	148.0967
1107	146.2133
1108	144.9750
1109	145.6300
1110	146.0283
1111	145.7500
1112	147.0167
1113	149.4783
1114	149.1767
1115	149.9783
1116	149.4983
1117	149.1767
1118	149.3400
1119	148.5467
1120	147.7517
1121	149.6883
1122	151.5017
1123	152.5433
1124	152.4550
1125	153.4567
1126	152.7233
1127	151.2800
1128	148.9817
1129	147.5767
1130	144.4300
1131	144.4683
1132	144.0333
1133	144.2350
1134	144.2700
1135	145.4650
1136	145.4583
1137	147.0633
1138	146.4617
1139	148.0233
1140	147.6717
1141	149.5050
1142	149.6433
1143	148.5350
1144	146.6367
1145	145.1300
1146	144.3533
1147	143.3167
1148	145.7650
1149	146.2567
1150	146.6733
1151	144.9750
1152	146.6117
1153	145.7733
1154	145.7383
1155	145.0417
1156	145.4650
1157	145.7733
1158	147.0283
1159	147.5517
1160	148.2500
1161	149.6183
1162	151.3417
1163	151.7133
1164	150.0017
1165	149.6633
1166	149.7883
1167	148.6533
1168	149.6200
1169	149.4450
1170	148.2483
1171	147.8983
1172	146.8467
1173	145.9867
1174	145.8133
1175	145.4867
1176	146.8483
1177	145.9167
1178	145.7717
1179	144.6967
1180	142.9133
1181	142.4117
1182	140.4900
1183	140.5133
1184	140.4750
1185	141.3333
1186	141.1233
1187	142.8483
1188	144.0200
1189	146.1367
1190	146.6517
1191	148.0800
1192	147.3850
1193	148.7883
1194	148.8133
1195	148.6833
1196	147.0800
1197	147.3383
1198	143.7567
1199	143.6367
1200	142.2433
1201	140.0117
1202	141.8167
1203	141.8983
1204	141.5867
1205	142.1717
1206	142.3583
1207	142.8483
1208	143.1333
1209	143.9083
1210	142.7650
1211	142.0750
1212	138.3017
1213	137.8450
1214	136.9400
1215	136.8717
1216	136.2950
1217	135.2583
1218	134.2450
1219	133.9050
1220	135.4183
1221	133.4233
1222	134.6133
1223	136.1983
1224	136.3783
1225	136.1267
1226	135.9633
1227	135.7050
1228	136.3283
1229	137.6750
1230	137.3133
1231	137.8117
1232	137.4750
1233	137.1967
1234	136.3983
1235	137.2900
1236	138.5200
1237	138.2517
1238	138.0017
1239	138.5967
1240	137.4400
1241	138.7033
1242	139.7650
1243	139.6583
1244	141.3133
1245	142.0400
1246	142.3933
1247	142.5667
1248	141.6733
1249	140.3700
1250	138.8583
1251	137.1317
1252	135.7767
1253	135.8683
1254	135.2933
1255	135.2383
1256	136.4883
1257	137.0483
1258	136.7667
1259	136.3600
1260	138.3000
1261	138.6017
1262	139.3117
1263	141.4633
1264	142.5433
1265	142.0917
1266	143.8133
1267	143.1717
1268	144.7117
1269	144.8283
1270	144.2867
1271	143.5233
1272	144.1033
1273	145.0467
1274	143.8550
1275	141.6500
1276	139.0533
1277	138.3417
1278	138.2767
1279	138.4967
1280	138.0733
1281	137.1817
1282	137.2933
1283	138.7500
1284	138.3283
1285	139.6450
1286	139.1983
1287	139.2083
1288	140.5100
1289	140.2733
1290	140.6717
1291	141.3600
1292	141.3750
1293	142.0583
1294	142.2017
1295	142.1967
1296	140.9233
1297	141.4750
1298	138.9650
1299	139.1367
1300	138.1650
1301	137.1567
1302	135.9467
1303	135.7983
1304	135.9700
1305	136.7967
1306	136.5733
1307	135.8033
1308	135.5533
1309	136.2750
1310	136.8700
1311	136.1717
1312	137.8117
1313	138.3367
1314	139.6300
1315	139.7900
1316	139.8883
1317	139.9450
1318	140.3133
1319	139.4017
1320	139.7633
1321	140.2600
1322	139.7217
1323	139.2050
1324	140.5183
1325	140.0517
1326	140.0650
1327	139.7050
1328	139.0517
1329	139.6367
1330	138.8400
1331	139.4183
1332	139.2983
1333	138.1117
1334	138.0967
1335	137.1783
1336	137.2217
1337	136.6733
1338	136.3450
1339	136.4267
1340	135.3617
1341	137.2550
1342	137.8600
1343	137.9367
1344	139.2767
1345	139.8967
1346	139.7550
1347	139.9983
1348	139.8967
1349	141.1800
1350	141.5900
1351	141.0917
1352	140.5483
1353	140.3500
1354	139.7250
1355	138.8850
1356	138.8950
1357	138.1533
1358	136.4417
1359	136.8617
1360	136.1717
1361	135.8550
1362	135.9900
1363	135.8750
1364	136.7400
1365	136.8200
1366	137.0883
1367	137.6000
1368	138.4883
1369	139.2250
1370	139.0633
1371	139.0933
1372	139.2333
1373	138.2250
1374	136.5250
1375	135.7733
1376	134.0867
1377	134.0233
1378	135.4583
1379	135.3017
1380	135.0483
1381	136.1850
1382	136.5433
1383	136.3183
1384	136.6633
1385	136.3233
1386	137.2050
1387	135.7133
1388	136.7117
1389	137.3000
1390	137.0383
1391	136.5367
1392	137.1383
1393	136.8650
1394	136.5817
1395	135.6717
1396	134.5700
1397	134.4067
1398	134.5233
1399	133.0333
1400	133.1117
1401	133.0500
1402	131.4400
1403	131.7567
1404	131.9000
1405	132.3067
1406	132.8500
1407	134.8183
1408	135.4350
1409	135.7017
1410	137.2367
1411	137.3433
1412	137.5817
1413	138.5450
1414	136.6233
1415	136.9600
1416	136.8883
1417	136.2917
1418	135.8483
1419	135.3450
1420	134.8300
1421	135.0200
1422	134.4333
1423	133.8650
1424	135.1533
1425	134.7333
1426	134.9567
1427	135.3133
1428	135.9133
1429	137.8483
1430	137.7600
1431	137.4517
1432	138.8100
1433	138.0450
1434	137.2117
1435	137.8783
1436	136.3267
1437	135.7533
1438	135.4167
1439	134.3633
1440	134.8033
1441	134.7250
1442	133.1850
1443	134.7933
1444	134.6500
1445	133.7150
1446	134.3600
1447	133.4500
1448	134.0917
1449	133.9817
1450	134.0800
1451	135.3083
1452	135.8133
1453	136.7133
1454	135.0867
1455	136.2500
1456	135.6400
1457	136.2833
1458	135.2683
1459	134.3383
1460	134.2300
1461	134.4333
1462	133.4217
1463	132.2217
1464	132.8500
1465	131.2917
1466	133.6200
1467	133.5917
1468	134.1467
1469	133.4367
1470	134.0600
1471	134.7267
1472	135.2483
1473	134.7417
1474	135.8433
1475	134.5850
1476	135.4817
1477	135.7683
1478	134.8017
1479	133.7450
1480	133.6833
1481	133.9367
1482	133.4750
1483	133.6250
1484	135.1433
1485	134.4567
1486	135.5450
1487	135.6983
1488	135.5533
1489	135.9017
1490	136.2583
1491	134.7500
1492	134.9950
1493	134.5417
1494	133.6767
1495	134.2117
1496	133.7867
1497	134.4117
1498	134.1317
1499	134.7300
1500	132.6033
1501	132.8567
1502	132.6367
1503	131.1600
1504	132.0333
1505	132.8083
1506	132.3883
1507	132.2417
1508	133.4233
1509	132.0483
1510	133.2167
1511	133.7867
1512	132.9367
1513	132.8317
1514	133.1417
1515	131.5400
1516	131.8783
1517	132.6083
1518	132.2233
1519	131.6950
1520	130.7267
1521	130.8033
1522	130.2217
1523	130.5050
1524	130.5233
1525	129.5967
1526	130.2450
1527	129.8017
1528	128.9383
1529	129.4800
1530	130.0833
1531	130.8567
1532	131.0067
1533	131.9967
1534	131.4533
1535	133.2617
1536	133.1433
1537	133.7150
1538	132.8983
1539	132.9150
1540	132.7067
1541	133.2700
1542	132.7717
1543	134.3033
1544	133.3000
1545	132.9767
1546	134.2917
1547	134.9550
1548	134.1683
1549	135.1783
1550	134.8217
1551	133.3117
1552	134.6800
1553	134.0800
1554	133.4050
1555	133.2967
1556	133.2683
1557	133.6517
1558	132.0450
1559	132.2800
1560	132.0250
1561	130.3083
1562	130.6300
1563	131.0017
1564	132.0417
1565	132.0917
1566	132.6767
1567	131.8417
1568	132.8250
1569	132.0900
1570	131.8133
1571	132.4150
1572	132.0067
1573	132.4217
1574	132.4167
1575	132.6900
1576	132.8267
1577	134.1733
1578	133.2783
1579	131.9883
1580	132.5383
1581	131.6133
1582	131.6300
1583	130.9733
1584	130.7350
1585	130.8700
1586	130.3467
1587	129.8300
1588	129.4883
1589	130.8233
1590	129.1633
1591	130.4633
1592	129.9583
1593	129.5350
1594	131.3433
1595	129.6050
1596	129.8667
1597	129.9317
1598	129.9100
1599	129.7333
1600	130.4183
1601	129.6283
1602	129.1267
1603	128.0317
1604	128.6617
1605	129.2517
1606	130.2950
1607	130.7067
1608	130.2267
1609	129.2583
1610	129.4367
1611	128.7933
1612	129.3483
1613	128.4900
1614	130.4583
1615	131.5083
1616	129.4633
1617	129.7050
1618	128.6800
1619	129.0117
1620	130.1183
1621	128.8983
1622	129.6500
1623	129.4083
1624	128.7967
1625	128.7017
1626	127.7850
1627	128.1517
1628	129.5650
1629	129.0800
1630	128.5300
1631	128.6867
1632	129.7750
1633	130.1300
1634	128.4133
1635	129.2617
1636	129.3783
1637	128.6533
1638	128.0650
1639	128.2217
1640	126.6833
1641	126.5967
1642	126.1333
1643	125.6967
1644	126.0833
1645	126.8867
1646	129.3017
1647	130.3617
1648	131.2700
1649	130.5300
1650	131.1050
1651	130.7467
1652	130.4467
1653	128.1567
1654	126.7517
1655	125.9217
1656	125.2983
1657	126.5267
1658	125.6233
1659	127.5617
1660	127.1850
1661	128.9733
1662	128.8300
1663	129.0150
1664	128.0267
1665	127.9883
1666	127.0833
1667	128.6683
1668	127.5483
1669	127.3033
1670	128.7267
1671	128.3883
1672	128.5283
1673	128.8700
1674	128.8183
1675	127.4733
1676	127.4250
1677	126.2933
1678	125.6983
1679	125.4383
1680	124.2317
1681	125.1400
1682	125.9033
1683	126.3933
1684	128.2967
1685	127.9983
1686	128.1517
1687	128.8767
1688	128.3567
1689	128.2633
1690	127.7717
1691	128.0633
1692	128.1217
1693	127.5183
1694	127.2967
1695	127.9800
1696	126.9433
1697	126.7200
1698	125.3700
1699	125.1783
1700	124.6567
1701	124.2850
1702	125.5333
1703	126.0017
1704	126.3117
1705	125.9017
1706	126.7333
1707	127.2067
1708	126.6367
1709	127.5333
1710	126.6967
1711	127.1817
1712	126.8833
1713	126.2100
1714	126.7417
1715	127.5867
1716	126.9467
1717	128.5117
1718	128.2383
1719	129.3533
1720	129.4733
1721	129.6983
1722	129.5733
1723	128.9883
1724	127.6267
1725	126.0733
1726	128.1767
1727	127.6150
1728	127.2900
1729	127.8267
1730	127.4017
1731	126.9467
1732	127.4767
1733	127.3200
1734	127.8083
1735	127.6183
1736	128.3467
1737	127.3133
1738	127.2383
1739	127.8367
1740	126.2183
1741	126.3950
1742	125.2850
1743	124.2767
1744	124.1933
1745	123.7183
1746	124.0633
1747	122.5867
1748	123.4883
1749	123.3400
1750	123.3800
1751	123.8867
1752	124.1150
1753	123.2700
1754	123.8750
1755	123.6917
1756	125.2117
1757	124.3617
1758	125.1383
1759	124.4433
1760	124.8783
1761	124.8133
1762	124.0733
1763	124.8317
1764	124.5217
1765	123.7300
1766	124.6300
1767	126.2433
1768	124.7850
1769	125.3450
1770	125.4650
1771	125.4950
1772	124.9850
1773	125.1867
1774	125.1633
1775	125.0300
1776	124.4450
1777	126.6383
1778	124.7717
1779	125.9150
1780	124.7750
1781	126.9800
1782	127.3933
1783	127.3700
1784	127.3600
1785	127.4850
1786	125.8200
1787	127.1083
1788	126.5083
1789	123.9567
1790	124.3600
1791	123.7700
1792	122.8383
1793	123.7050
1794	124.1667
1795	124.0850
1796	123.8267
1797	124.4300
1798	123.7067
1799	123.8083
1800	125.5950
1801	125.2850
1802	125.3583
1803	123.9383
1804	125.0700
1805	125.1800
1806	123.7883
1807	123.5700
1808	124.6700
1809	122.2550
1810	122.0167
1811	122.0867
1812	122.0617
1813	121.8900
1814	122.2033
1815	122.9383
1816	123.7983
1817	123.4250
1818	123.4650
1819	123.4333
1820	124.7367
1821	124.6550
1822	125.0217
1823	123.1667
1824	123.1433
1825	121.6433
1826	122.1983
1827	120.9033
1828	120.7500
1829	120.4517
1830	120.9617
1831	121.3117
1832	120.6417
1833	120.9133
1834	121.0900
1835	121.2617
1836	121.9650
1837	120.4417
1838	120.5300
1839	120.4283
1840	119.7467
1841	120.5967
1842	120.1833
1843	120.9717
1844	120.0800
1845	120.9250
1846	121.7367
1847	121.8467
1848	122.8850
1849	122.3567
1850	121.1733
1851	119.7683
1852	120.9667
1853	119.5483
1854	120.6900
1855	120.5933
1856	119.6300
1857	121.9367
1858	121.8833
1859	123.1050
1860	122.6533
1861	122.3867
1862	121.2217
1863	121.2517
1864	120.8350
1865	120.0317
1866	121.2683
1867	120.8083
1868	120.5467
1869	119.8550
1870	120.0933
1871	119.8617
1872	119.2800
1873	118.6783
1874	117.8350
1875	119.0200
1876	118.5317
1877	120.2317
1878	119.9983
1879	120.2233
1880	121.1650
1881	122.7933
1882	123.3467
1883	122.3700
1884	122.5583
1885	122.6250
1886	121.5733
1887	121.4233
1888	122.0533
1889	122.3833
1890	121.9550
1891	121.7900
1892	122.5667
1893	123.0750
1894	122.7733
1895	122.1883
1896	124.4817
1897	123.4050
1898	123.8483
1899	122.8217
1900	122.7983
1901	121.7967
1902	121.0533
1903	120.8617
1904	119.7633
1905	120.0517
1906	120.5017
1907	120.5117
1908	121.4050
1909	121.8817
1910	120.8800
1911	120.3600
1912	120.5783
1913	121.1000
1914	121.2283
1915	120.3517
1916	120.5817
1917	120.5933
1918	119.7600
1919	119.9700
1920	120.2600
1921	118.0750
1922	118.4350
1923	118.2150
1924	117.9083
1925	117.5850
1926	119.1917
1927	119.2767
1928	120.0000
1929	120.1333
1930	120.5217
1931	119.6150
1932	120.2983
1933	119.8417
1934	119.0217
1935	118.7733
1936	118.4800
1937	117.3950
1938	117.9417
1939	118.4217
1940	117.6150
1941	117.9067
1942	116.2183
1943	116.7000
1944	118.1383
1945	116.8800
1946	116.2383
1947	116.6300
1948	116.5967
1949	117.6817
1950	119.4683
1951	118.4383
1952	119.5000
1953	119.9667
1954	119.5883
1955	118.4300
1956	118.8533
1957	117.7350
1958	117.3183
1959	116.5150
1960	115.6633
1961	116.2000
1962	116.7767
1963	115.2117
1964	116.4617
1965	116.1200
1966	116.9350
1967	115.7650
1968	116.6983
1969	116.8717
1970	117.9017
1971	118.0183
1972	118.7083
1973	119.0550
1974	118.6650
1975	118.4233
1976	117.8467
1977	117.5100
1978	117.6700
1979	117.3867
1980	116.9850
1981	115.7667
1982	116.3517
1983	116.5317
1984	116.1533
1985	116.6617
1986	116.0583
1987	115.6800
1988	116.3183
1989	116.1167
1990	116.4900
1991	115.3383
1992	116.3033
1993	116.3100
1994	116.6883
1995	116.9433
1996	115.9883
1997	116.6767
1998	114.4783
1999	115.9483
[truncated: 28 more rows]
