# Supplementary material for: Bicoid gradient formation mechanism and dynamics revealed by protein lifetime analysis
Source: Mol Syst Biol. 2018 Sep 4;14(9):e8355. doi: 10.15252/msb.20188355 (PMC6121778; doi:10.15252/msb.20188355)
Supplement: Supplementary file 8 — Source Data for Figure 6 [file MSB-14-e8355-s007.zip › figure6-data_wo-images/quantification/Values_emb01_g_t23.txt]

0	0.0000
1	157.0917
2	152.5867
3	149.5200
4	150.2750
5	152.3917
6	150.6250
7	151.2317
8	150.0517
9	139.5567
10	147.2517
11	142.7917
12	140.9817
13	141.1383
14	137.5783
15	139.2600
16	139.9783
17	136.8967
18	134.6000
19	134.3883
20	128.2933
21	132.0800
22	129.1917
23	123.1100
24	124.1800
25	125.9017
26	122.9250
27	119.6467
28	122.0167
29	120.3600
30	118.7217
31	115.9500
32	115.1183
33	115.9017
34	116.3800
35	116.8417
36	117.5033
37	117.0733
38	117.6600
39	114.2033
40	117.1283
41	115.9467
42	112.9500
43	114.0200
44	112.3583
45	111.9400
46	111.6667
47	112.0967
48	111.8150
49	110.5267
50	111.2533
51	111.1233
52	111.4050
53	110.3517
54	110.5817
55	109.9233
56	112.3033
57	113.1983
58	113.7417
59	114.3233
60	116.7617
61	115.2167
62	120.6567
63	122.2433
64	126.1517
65	129.5517
66	133.7000
67	137.8417
68	141.6300
69	145.3583
70	151.3733
71	156.5550
72	160.6683
73	165.4800
74	168.6133
75	173.6767
76	179.6633
77	182.7333
78	185.1500
79	191.8833
80	196.1867
81	197.5733
82	202.3683
83	207.2933
84	213.8600
85	218.0783
86	220.1300
87	227.6883
88	232.1883
89	234.2500
90	242.7333
91	249.4033
92	256.3050
93	263.6417
94	267.0867
95	277.7733
96	282.7100
97	285.6050
98	290.2200
99	296.4900
100	298.6850
101	292.6100
102	295.9550
103	294.4333
104	293.2667
105	293.2867
106	301.2317
107	295.0267
108	298.4350
109	296.5733
110	292.0717
111	289.6050
112	291.2600
113	284.1733
114	291.5433
115	288.8483
116	289.7733
117	300.3650
118	303.3150
119	312.4067
120	312.5317
121	320.3017
122	323.0550
123	321.3900
124	322.6800
125	315.0683
126	317.0183
127	316.4150
128	308.2833
129	305.6333
130	308.4783
131	300.2167
132	296.8467
133	298.6583
134	297.4500
135	296.3483
136	300.7117
137	296.2733
138	303.6550
139	293.9917
140	296.8367
141	301.6067
142	293.0083
143	301.3683
144	303.2583
145	298.0550
146	299.2433
147	304.9033
148	306.8467
149	309.9417
150	307.6467
151	296.9183
152	295.9000
153	291.8950
154	288.6083
155	283.2683
156	276.9933
157	276.4317
158	275.2683
159	278.4583
160	281.3133
161	278.9967
162	281.3000
163	279.6100
164	282.0283
165	285.1817
166	288.8283
167	286.7683
168	295.6833
169	296.5517
170	295.5133
171	295.3650
172	294.2883
173	291.2350
174	286.3333
175	284.5617
176	287.2500
177	283.1283
178	281.6417
179	281.2500
180	277.5550
181	279.1800
182	278.4117
183	282.8317
184	282.6600
185	285.7967
186	287.1667
187	287.6050
188	289.1267
189	284.1300
190	280.3700
191	278.9667
192	271.1767
193	272.7983
194	267.6567
195	269.9600
196	269.9967
197	269.4417
198	269.4600
199	272.8267
200	271.5017
201	271.7367
202	276.8017
203	277.9300
204	278.0433
205	280.9667
206	279.2333
207	277.7700
208	277.5067
209	275.9917
210	275.7533
211	276.2633
212	274.6233
213	273.1683
214	272.2750
215	269.7983
216	268.6233
217	262.9600
218	261.8983
219	257.9167
220	256.0583
221	249.7100
222	247.7783
223	248.9883
224	249.4667
225	248.7017
226	251.3583
227	255.1900
228	263.0817
229	262.8817
230	265.1117
231	263.9800
232	263.9083
233	262.7950
234	259.6800
235	252.8317
236	254.4067
237	252.7300
238	252.2850
239	253.8517
240	252.0267
241	251.3867
242	253.7300
243	253.1067
244	256.2117
245	255.5133
246	255.6417
247	253.5233
248	256.3317
249	256.3317
250	259.3867
251	259.3033
252	259.5200
253	265.2467
254	267.3933
255	267.5083
256	267.4067
257	266.2833
258	266.9300
259	266.7133
260	267.7600
261	266.2650
262	269.6683
263	272.0033
264	269.9417
265	264.6467
266	263.7867
267	262.0033
268	258.9350
269	257.4183
270	257.7950
271	260.0167
272	259.7650
273	259.7317
274	258.9533
275	258.8000
276	257.6350
277	256.3300
278	261.0283
279	266.3333
280	272.6250
281	278.0750
282	282.3250
283	284.9817
284	284.6083
285	287.5083
286	281.8833
287	273.8317
288	270.1867
289	264.8700
290	260.2550
291	258.5550
292	255.4333
293	254.0050
294	253.4867
295	252.1900
296	254.3933
297	257.9900
298	257.1933
299	261.0450
300	260.3617
301	263.2833
302	260.2800
303	260.7550
304	259.1400
305	261.8317
306	265.5600
307	270.4500
308	274.0450
309	275.5750
310	277.2683
311	273.4717
312	274.4483
313	270.7650
314	268.6317
315	264.7000
316	261.4450
317	262.0267
318	257.2233
319	255.1683
320	256.5617
321	256.8800
322	255.5417
323	256.6450
324	256.3883
325	254.0300
326	254.4467
327	256.1583
328	254.5000
329	254.6317
330	257.3783
331	253.7950
332	252.9700
333	251.3117
334	249.7450
335	251.7600
336	252.9317
337	251.2117
338	250.9683
339	249.5900
340	251.8700
341	251.1667
342	249.8200
343	251.7450
344	253.4533
345	253.6467
346	254.4833
347	254.4950
348	257.3017
349	254.2767
350	253.9733
351	251.3150
352	246.4767
353	243.3117
354	240.5167
355	234.9583
356	233.9317
357	231.5383
358	229.7350
359	229.2450
360	227.3767
361	227.9250
362	225.5183
363	225.0700
364	225.1150
365	225.8483
366	228.3633
367	229.8250
368	231.2033
369	233.6767
370	233.1550
371	233.0783
372	232.7067
373	228.5983
374	230.1533
375	229.1233
376	226.3367
377	226.2917
378	226.8950
379	225.8083
380	222.4767
381	222.6450
382	219.0450
383	221.7400
384	219.9733
385	221.3533
386	219.8100
387	223.6783
388	222.7133
389	226.3850
390	225.7583
391	226.8850
392	228.7200
393	232.2050
394	233.6500
395	231.4233
396	234.2483
397	234.8400
398	237.0967
399	231.1183
400	230.1800
401	231.7600
402	231.0933
403	231.3150
404	229.7383
405	228.2817
406	229.3117
407	223.1750
408	226.2400
409	221.9350
410	221.7850
411	221.6917
412	218.0800
413	216.0700
414	217.3717
415	217.3833
416	219.6967
417	218.0600
418	216.6933
419	216.0583
420	213.5367
421	213.1683
422	210.1667
423	209.0367
424	207.7233
425	204.3400
426	205.1700
427	205.0717
428	205.3767
429	206.4933
430	206.5683
431	205.8767
432	205.1850
433	209.7150
434	210.8417
435	212.4400
436	218.4400
437	217.6667
438	217.5000
439	214.8933
440	214.5183
441	214.8217
442	215.4300
443	213.9550
444	214.0283
445	214.4350
446	216.1467
447	212.7550
448	212.8067
449	211.9833
450	210.7350
451	210.0150
452	210.6700
453	209.7667
454	210.9117
455	209.1650
456	211.0167
457	210.6050
458	212.0450
459	211.0167
460	212.7533
461	214.9683
462	213.3017
463	212.9717
464	212.9150
465	213.3233
466	214.6533
467	214.2750
468	212.5333
469	216.4317
470	213.8050
471	213.6083
472	212.6367
473	212.7350
474	211.9050
475	213.1050
476	214.4433
477	216.0700
478	217.8917
479	217.3617
480	217.2350
481	218.2617
482	216.3217
483	213.9633
484	214.7467
485	214.5133
486	215.4150
487	213.2317
488	214.4267
489	216.5600
490	215.0017
491	217.7000
492	219.6033
493	219.0217
494	221.8533
495	220.4633
496	221.3783
497	224.4133
498	224.8633
499	225.6617
500	226.2933
501	223.6533
502	220.9867
503	220.9767
504	221.7650
505	219.3883
506	221.2350
507	220.6433
508	221.0483
509	220.5533
510	220.1817
511	218.9767
512	218.7467
513	216.7933
514	216.0200
515	217.0217
516	217.8867
517	218.7350
518	218.3200
519	221.5433
520	220.7383
521	219.4867
522	216.7933
523	213.9950
524	210.4683
525	208.0617
526	208.0500
527	207.6833
528	206.6267
529	204.1167
530	205.1733
531	206.8667
532	207.1483
533	206.8567
534	207.1400
535	211.6433
536	211.1000
537	213.1233
538	213.9117
539	210.9850
540	212.6017
541	210.4567
542	212.1550
543	215.4850
544	217.0367
545	220.0333
546	220.2567
547	221.2350
548	218.6767
549	215.9017
550	215.2683
551	211.1283
552	209.1100
553	205.4067
554	202.8517
555	201.7867
556	199.5633
557	197.1267
558	200.3933
559	199.2167
560	198.9300
561	200.8217
562	204.7100
563	204.6333
564	204.8067
565	206.2933
566	205.3850
567	206.9833
568	205.4233
569	206.7900
570	207.7217
571	207.8617
572	211.8150
573	210.8700
574	212.3750
575	207.4283
576	207.9650
577	207.1850
578	209.2283
579	205.1433
580	207.9233
581	205.5917
582	202.6317
583	200.3333
584	201.9217
585	199.2650
586	200.6267
587	199.3750
588	200.4500
589	200.4700
590	203.8850
591	205.2383
592	204.1167
593	202.5283
594	202.8433
595	200.7500
596	199.9117
597	200.0300
598	199.5067
599	198.3250
600	199.5383
601	200.1617
602	200.4867
603	197.0600
604	197.6817
605	196.4033
606	190.8650
607	186.9950
608	186.7267
609	182.3367
610	183.1650
611	179.8533
612	180.2900
613	180.3267
614	182.1717
615	183.5483
616	184.9767
617	189.4950
618	190.7750
619	193.3833
620	195.0067
621	196.0633
622	194.5150
623	196.3817
624	197.5583
625	198.0933
626	198.3733
627	199.5283
628	197.9683
629	198.9217
630	197.8350
631	196.8067
632	195.3133
633	193.9850
634	189.6000
635	188.4367
636	187.4783
637	186.4883
638	186.7717
639	188.2550
640	189.4100
641	191.8317
642	193.3100
643	195.7733
644	195.3600
645	194.4383
646	194.2217
647	193.1467
648	192.3900
649	192.2400
650	189.6817
651	189.9050
652	189.2867
653	190.2383
654	189.7383
655	190.3467
656	190.0750
657	190.0767
658	191.0600
659	190.0750
660	190.8067
661	188.2317
662	189.8167
663	189.5000
664	187.8750
665	186.8767
666	184.1400
667	181.6417
668	180.0167
669	178.0300
670	178.8867
671	178.6167
672	178.7500
673	179.8267
674	177.7083
675	177.7183
676	178.0517
677	178.1017
678	177.5283
679	180.4117
680	180.9167
681	179.5600
682	179.2250
683	179.4833
684	178.7033
685	178.2017
686	181.7067
687	181.0883
688	180.2700
689	179.4133
690	179.5883
691	177.9467
692	177.4950
693	180.3017
694	180.5100
695	179.4833
696	183.7800
697	184.2850
698	184.0833
699	183.2433
700	184.1000
701	184.4317
702	186.1083
703	187.4300
704	186.9400
705	187.1467
706	187.3983
707	188.0800
708	185.9900
709	185.3167
710	183.0250
711	181.7167
712	181.2267
713	179.1283
714	179.3433
715	178.7150
716	177.8567
717	178.3450
718	180.3550
719	179.2267
720	179.8183
721	179.6150
722	180.3250
723	180.2333
724	180.5417
725	181.2267
726	182.6917
727	181.4383
728	181.7750
729	182.5033
730	181.4700
731	180.5467
732	180.0250
733	179.7733
734	179.3267
735	181.8050
736	184.2667
737	184.6417
738	186.1433
739	186.2350
740	187.2233
741	187.9000
742	185.9883
743	186.2700
744	184.4633
745	185.2567
746	185.3517
747	182.4700
748	182.8050
749	182.1717
750	179.2800
751	179.6317
752	178.6350
753	179.2317
754	177.5500
755	176.4633
756	176.3017
757	173.6767
758	172.9267
759	171.6967
760	172.4667
761	174.3350
762	175.8733
763	177.3567
764	179.0400
765	181.7250
766	182.5283
767	182.8817
768	183.5017
769	180.8483
770	181.1633
771	178.7250
772	177.1267
773	176.2450
774	178.1917
775	177.2800
776	178.9600
777	178.7267
778	179.9850
779	179.0033
780	178.1750
781	178.8167
782	178.5067
783	179.0217
784	181.1000
785	181.6400
786	181.3700
787	181.2250
788	182.4883
789	182.6317
790	181.3200
791	180.9183
792	181.1300
793	180.2533
794	179.2800
795	178.7133
796	178.3633
797	179.8200
798	176.9900
799	176.1483
800	175.0117
801	174.1050
802	175.4333
803	174.1367
804	174.0117
805	173.9567
806	173.0217
807	172.0717
808	173.2450
809	173.0733
810	172.5333
811	173.1467
812	173.1017
813	173.6800
814	173.2583
815	172.5317
816	173.3817
817	173.6717
818	174.0850
819	172.5400
820	172.4717
821	171.4750
822	169.7833
823	168.3967
824	169.0517
825	166.2783
826	165.1533
827	164.3733
828	163.2867
829	164.6150
830	165.8700
831	168.4433
832	168.0867
833	170.9317
834	170.8200
835	171.2267
836	172.1200
837	169.2033
838	169.6667
839	167.6833
840	167.8150
841	167.5400
842	164.8067
843	164.3483
844	162.4183
845	163.0217
846	162.0867
847	162.0900
848	161.5517
849	162.4200
850	162.8483
851	164.1100
852	164.5450
853	166.1300
854	166.8350
855	167.4483
856	167.1583
857	170.3983
858	169.9967
859	169.7983
860	166.9250
861	166.3700
862	165.4283
863	164.1467
864	163.6633
865	163.8317
866	163.4867
867	163.4033
868	165.1200
869	165.5517
870	166.3167
871	165.0417
872	166.7583
873	165.0767
874	164.0683
875	164.5800
876	164.2150
877	163.7867
878	164.9500
879	164.6200
880	165.2783
881	163.1200
882	163.0217
883	162.4917
884	160.4200
885	160.2300
886	161.9217
887	160.7883
888	160.4650
889	160.6350
890	162.4067
891	162.3050
892	162.1933
893	162.8067
894	163.0567
895	162.1817
896	162.0133
897	161.4383
898	161.2200
899	160.5817
900	159.2433
901	159.5617
902	159.6333
903	159.2000
904	159.7533
905	160.0767
906	160.2233
907	160.9800
908	160.2767
909	160.0133
910	160.9467
911	160.4383
912	161.6550
913	162.3767
914	162.2233
915	163.0983
916	164.8350
917	164.7717
918	163.3850
919	161.7483
920	159.2100
921	157.6950
922	156.5667
923	155.0933
924	155.4317
925	155.7983
926	156.3500
927	155.4583
928	154.6250
929	156.4700
930	158.0000
931	158.9617
932	159.4450
933	159.2000
934	159.4417
935	158.3100
936	158.1600
937	158.1967
938	158.2567
939	157.9117
940	156.9167
941	159.3750
942	158.8933
943	158.5033
944	158.1500
945	158.1650
946	159.3983
947	160.3217
948	160.2500
949	159.8950
950	159.8017
951	159.7600
952	159.4067
953	157.4450
954	156.4367
955	156.8883
956	156.7467
957	158.0283
958	158.4350
959	157.7200
960	157.1233
961	156.7267
962	154.8033
963	154.8333
964	156.7350
965	154.9633
966	155.2083
967	157.1033
968	154.6867
969	155.9083
970	156.1683
971	156.8050
972	158.5483
973	160.5700
974	163.3850
975	163.9367
976	163.0600
977	163.6000
978	161.7250
979	160.1633
980	159.4300
981	157.7033
982	156.8333
983	158.5517
984	157.2117
985	155.7417
986	154.8233
987	153.9417
988	151.4000
989	151.6533
990	150.5667
991	150.6183
992	149.5083
993	149.6333
994	149.4900
995	150.1100
996	148.2617
997	148.9000
998	149.8083
999	151.4717
1000	150.4917
1001	155.1217
1002	156.7333
1003	160.8800
1004	163.0933
1005	164.1717
1006	165.1400
1007	161.9950
1008	162.1883
1009	163.0067
1010	160.0417
1011	158.2100
1012	158.9217
1013	157.1350
1014	155.2300
1015	154.1483
1016	156.8683
1017	155.0533
1018	152.9083
1019	153.7117
1020	152.6167
1021	151.8200
1022	150.8250
1023	150.8033
1024	150.4300
1025	152.5917
1026	152.6700
1027	152.2200
1028	153.6917
1029	154.7950
1030	154.4100
1031	155.2850
1032	154.9867
1033	153.4650
1034	151.7767
1035	149.6083
1036	150.8667
1037	150.0450
1038	149.4733
1039	150.1617
1040	150.0950
1041	149.8583
1042	149.7683
1043	150.3000
1044	151.4517
1045	151.0400
1046	152.7300
1047	153.4850
1048	151.3450
1049	151.6617
1050	150.0433
1051	148.9100
1052	148.4133
1053	149.6117
1054	148.9150
1055	148.3067
1056	147.6650
1057	148.5750
1058	147.2383
1059	147.0733
1060	147.4617
1061	148.3750
1062	149.0067
1063	150.0417
1064	152.4283
1065	151.5717
1066	149.9833
1067	146.3783
1068	144.9817
1069	143.2650
1070	142.4683
1071	142.2817
1072	142.6733
1073	143.8050
1074	143.1583
1075	142.2117
1076	143.4883
1077	143.7250
1078	143.5300
1079	143.8800
1080	143.3833
1081	143.9750
1082	144.1517
1083	143.8583
1084	144.0900
1085	143.7900
1086	143.5533
1087	142.5633
1088	141.0950
1089	140.8350
1090	140.9933
1091	141.2567
1092	141.5117
1093	142.3467
1094	143.6550
1095	144.4733
1096	144.1300
1097	145.1717
1098	145.3650
1099	146.5183
1100	145.9633
1101	147.2767
1102	148.2083
1103	148.3583
1104	148.6583
1105	149.2533
1106	149.1733
1107	149.8250
1108	149.2017
1109	148.3317
1110	146.0233
1111	146.4633
1112	146.5417
1113	147.1600
1114	147.4017
1115	148.1600
1116	149.6417
1117	149.3083
1118	148.7417
1119	147.1867
1120	147.0083
1121	147.4383
1122	147.1950
1123	146.6400
1124	146.9183
1125	147.4083
1126	147.2750
1127	147.9017
1128	149.7917
1129	150.3383
1130	150.8750
1131	150.4733
1132	150.8883
1133	149.1650
1134	148.4750
1135	149.1950
1136	150.2150
1137	149.4317
1138	149.9467
1139	149.8133
1140	149.6850
1141	148.3417
1142	148.8850
1143	149.5150
1144	148.4550
1145	148.8333
1146	147.5200
1147	146.7200
1148	145.9400
1149	145.5800
1150	145.3550
1151	144.8833
1152	146.2833
1153	145.8000
1154	144.8417
1155	145.3517
1156	143.5617
1157	144.5683
1158	144.1350
1159	143.0117
1160	143.3283
1161	144.8117
1162	145.4700
1163	146.7067
1164	148.3050
1165	149.4250
1166	149.4683
1167	150.6233
1168	149.6600
1169	148.3583
1170	150.4567
1171	149.4400
1172	148.9667
1173	148.7767
1174	146.2950
1175	145.0250
1176	142.6867
1177	142.8967
1178	141.8567
1179	141.8033
1180	141.1767
1181	141.2683
1182	141.5733
1183	141.4967
1184	142.2300
1185	142.7483
1186	141.9717
1187	140.9833
1188	142.3350
1189	142.4967
1190	142.1800
1191	143.6000
1192	142.8567
1193	143.7650
1194	142.0317
1195	142.1717
1196	141.5567
1197	142.2200
1198	141.8217
1199	142.4500
1200	143.8267
1201	143.2467
1202	144.7983
1203	146.4200
1204	145.8017
1205	144.2217
1206	143.8183
1207	143.7150
1208	143.5317
1209	144.1383
1210	144.6250
1211	143.9883
1212	144.1133
1213	142.6100
1214	141.2367
1215	141.1250
1216	138.7983
1217	140.7633
1218	138.8717
1219	138.6500
1220	138.0233
1221	137.9050
1222	136.8917
1223	136.8717
1224	136.3150
1225	135.7233
1226	135.4300
1227	135.1717
1228	135.5683
1229	134.3467
1230	136.1917
1231	134.7217
1232	136.3150
1233	137.0983
1234	137.0483
1235	137.9133
1236	138.9800
1237	138.5050
1238	138.5050
1239	138.1900
1240	137.7817
1241	138.0850
1242	138.7133
1243	138.1167
1244	137.1567
1245	137.3717
1246	137.7183
1247	138.0783
1248	137.6733
1249	137.4850
1250	136.9017
1251	137.9733
1252	138.1917
1253	139.1683
1254	138.8817
1255	138.8467
1256	138.7833
1257	139.1417
1258	137.4767
1259	136.4983
1260	137.5133
1261	138.5567
1262	139.3083
1263	140.5933
1264	141.5667
1265	141.1950
1266	141.9517
1267	142.4050
1268	143.4400
1269	142.8200
1270	141.2333
1271	142.0267
1272	141.3717
1273	141.6767
1274	142.2500
1275	143.7383
1276	142.8850
1277	141.1100
1278	140.6667
1279	139.3817
1280	140.1567
1281	138.5900
1282	140.1783
1283	139.9033
1284	139.6083
1285	139.1450
1286	139.1767
1287	139.6950
1288	140.3983
1289	141.6250
1290	142.4133
1291	143.2283
1292	143.5067
1293	143.4867
1294	141.7467
1295	143.2583
1296	141.3833
1297	142.3733
1298	141.5350
1299	141.1567
1300	140.7050
1301	140.9450
1302	139.4017
1303	139.7817
1304	138.7867
1305	139.5333
1306	139.1900
1307	138.5600
1308	139.0400
1309	138.3150
1310	139.2133
1311	139.7683
1312	140.3967
1313	139.7517
1314	141.1783
1315	140.6983
1316	140.8017
1317	141.6117
1318	141.2200
1319	140.9767
1320	139.9283
1321	140.6533
1322	138.6367
1323	139.4283
1324	138.9083
1325	138.4500
1326	138.2450
1327	137.7850
1328	139.3467
1329	138.3917
1330	138.7567
1331	139.2333
1332	139.0967
1333	139.3450
1334	140.0400
1335	138.1833
1336	138.9267
1337	138.5967
1338	138.9167
1339	137.1850
1340	137.8167
1341	137.2800
1342	137.6350
1343	138.0367
1344	138.4033
1345	137.7033
1346	138.1850
1347	137.5133
1348	137.3167
1349	138.6200
1350	138.2883
1351	137.8817
1352	137.6617
1353	137.7967
1354	136.4667
1355	136.4733
1356	138.1950
1357	138.6733
1358	138.6917
1359	139.2533
1360	139.5233
1361	139.4700
1362	138.1033
1363	138.7150
1364	137.4533
1365	137.5450
1366	137.1000
1367	136.7850
1368	137.5350
1369	136.7683
1370	137.0767
1371	137.6200
1372	136.6183
1373	136.8800
1374	136.0033
1375	137.1667
1376	138.7283
1377	138.5717
1378	137.5583
1379	137.3483
1380	137.6450
1381	137.7350
1382	136.8450
1383	136.4483
1384	136.1333
1385	135.1917
1386	135.8717
1387	135.3417
1388	135.8383
1389	136.7867
1390	137.5433
1391	137.3633
1392	139.6850
1393	138.3350
1394	138.3817
1395	138.0267
1396	136.7050
1397	135.6867
1398	135.0017
1399	134.1283
1400	133.5700
1401	133.7583
1402	132.4483
1403	133.6333
1404	133.6800
1405	133.8683
1406	134.8917
1407	134.1950
1408	134.3333
1409	134.6400
1410	135.0067
1411	136.3133
1412	137.0567
1413	138.1017
1414	139.6333
1415	139.1267
1416	139.5750
1417	139.3283
1418	139.2800
1419	136.4683
1420	136.8100
1421	137.1983
1422	136.2750
1423	135.6900
1424	135.1500
1425	135.9233
1426	135.8933
1427	135.6717
1428	135.6250
1429	135.5717
1430	136.1917
1431	136.7067
1432	138.1633
1433	137.9050
1434	136.6083
1435	137.0017
1436	136.2000
1437	135.6100
1438	136.1217
1439	134.9433
1440	134.8750
1441	134.3717
1442	136.7617
1443	135.4950
1444	136.6433
1445	136.7050
1446	137.5083
1447	137.2100
1448	135.7383
1449	134.4317
1450	133.9567
1451	134.4400
1452	134.4917
1453	135.0600
1454	133.9967
1455	134.4767
1456	133.6417
1457	133.7717
1458	132.3100
1459	132.8850
1460	132.9783
1461	132.2000
1462	131.1683
1463	132.2117
1464	131.8867
1465	132.6367
1466	132.8317
1467	132.5417
1468	133.9167
1469	133.7117
1470	136.3117
1471	136.7150
1472	138.3500
1473	138.5167
1474	138.3400
1475	138.5450
1476	140.3383
1477	140.9233
1478	140.2417
1479	140.0600
1480	137.6733
1481	137.3017
1482	135.6100
1483	134.6533
1484	133.9800
1485	133.1967
1486	133.5400
1487	133.3417
1488	133.3883
1489	135.2333
1490	133.9283
1491	134.5350
1492	135.7367
1493	135.2183
1494	135.3183
1495	135.3583
1496	135.8717
1497	134.7800
1498	135.7300
1499	135.6033
1500	135.3150
1501	133.7100
1502	131.9950
1503	131.0417
1504	131.5733
1505	130.8450
1506	131.6633
1507	131.5850
1508	131.7850
1509	132.5400
1510	131.5283
1511	132.5050
1512	133.6183
1513	134.1967
1514	134.9117
1515	135.5033
1516	135.7083
1517	134.9750
1518	135.0817
1519	133.8683
1520	134.1117
1521	134.7067
1522	134.2683
1523	134.0700
1524	132.3733
1525	131.9283
1526	131.7083
1527	132.1800
1528	131.1417
1529	130.6933
1530	131.5067
1531	131.7617
1532	132.1767
1533	132.5783
1534	133.5583
1535	134.8383
1536	136.4867
1537	136.1033
1538	136.9350
1539	136.9267
1540	135.2367
1541	135.7750
1542	136.4017
1543	134.9450
1544	135.8150
1545	134.0533
1546	134.8300
1547	134.3700
1548	134.9050
1549	133.9167
1550	134.5300
1551	134.5483
1552	135.8517
1553	134.2767
1554	134.4233
1555	135.0433
1556	135.2767
1557	136.4133
1558	135.8517
1559	136.4250
1560	136.0750
1561	132.5817
1562	133.2967
1563	132.8483
1564	132.8133
1565	133.0200
1566	132.7067
1567	134.1233
1568	132.9983
1569	132.8517
1570	132.8100
1571	134.3500
1572	134.6333
1573	134.0650
1574	134.2750
1575	133.7317
1576	134.7717
1577	133.1717
1578	133.6000
1579	132.4883
1580	131.2700
1581	131.8083
1582	130.5750
1583	130.0367
1584	130.7883
1585	128.1750
1586	128.8067
1587	128.2417
1588	128.4900
1589	128.7900
1590	128.8667
1591	129.7017
1592	130.7733
1593	129.9000
1594	131.0133
1595	132.1300
1596	132.4350
1597	132.1967
1598	132.4150
1599	131.4667
1600	131.8783
1601	131.2367
1602	132.4017
1603	132.3050
1604	131.9650
1605	132.6550
1606	132.1850
1607	133.4017
1608	133.2750
1609	132.8567
1610	132.5400
1611	132.4633
1612	132.2233
1613	131.3350
1614	131.6833
1615	131.1217
1616	129.8600
1617	130.2850
1618	129.1517
1619	129.2700
1620	129.8717
1621	129.0550
1622	129.8867
1623	130.1450
1624	130.8617
1625	131.2383
1626	130.5067
1627	131.3750
1628	131.9183
1629	131.2767
1630	131.0117
1631	129.7417
1632	129.3000
1633	129.0667
1634	129.1367
1635	129.4900
1636	129.6533
1637	129.2233
1638	128.9433
1639	129.5667
1640	128.4983
1641	128.8650
1642	128.9950
1643	129.3183
1644	130.1917
1645	129.6000
1646	128.5550
1647	128.9083
1648	128.1000
1649	128.2533
1650	128.2700
1651	128.7867
1652	128.7817
1653	129.5733
1654	130.2850
1655	129.1350
1656	129.1950
1657	129.4583
1658	130.1500
1659	129.7383
1660	131.2167
1661	131.2483
1662	131.0983
1663	131.4333
1664	130.9733
1665	130.3267
1666	130.3717
1667	129.4933
1668	130.2517
1669	129.4633
1670	128.4433
1671	128.2100
1672	129.2000
1673	128.0683
1674	127.7300
1675	128.7733
1676	128.3367
1677	127.7717
1678	128.7450
1679	128.6850
1680	127.7550
1681	128.9250
1682	129.2867
1683	130.0417
1684	129.2000
1685	130.3400
1686	130.0600
1687	129.6067
1688	130.1133
1689	128.8900
1690	127.2567
1691	127.3567
1692	127.0983
1693	126.2350
1694	126.5233
1695	126.6133
1696	127.5367
1697	127.1050
1698	126.4933
1699	128.3283
1700	127.4400
1701	126.5650
1702	126.8933
1703	126.8450
1704	127.5250
1705	125.9783
1706	125.7883
1707	126.2567
1708	125.5300
1709	124.6817
1710	125.7533
1711	124.6550
1712	125.8017
1713	127.5067
1714	128.0433
1715	128.2767
1716	128.7400
1717	128.5433
1718	127.7850
1719	127.8400
1720	127.7017
1721	127.1383
1722	126.5300
1723	125.7317
1724	126.2550
1725	126.2850
1726	125.8050
1727	125.9200
1728	125.5433
1729	126.5017
1730	126.3967
1731	126.0733
1732	126.2267
1733	126.0567
1734	126.9283
1735	126.8867
1736	126.6767
1737	127.3000
1738	128.4783
1739	128.5217
1740	128.3567
1741	128.4417
1742	128.4033
1743	128.7800
1744	127.0217
1745	128.5800
1746	127.7050
1747	126.9967
1748	128.8633
1749	128.6917
1750	127.3117
1751	126.3067
1752	126.4233
1753	125.7400
1754	124.8950
1755	126.0100
1756	125.4467
1757	124.2900
1758	125.1883
1759	123.7617
1760	123.8400
1761	125.1000
1762	125.2867
1763	123.9700
1764	125.0850
1765	124.9383
1766	123.5317
1767	125.2050
1768	125.7033
1769	125.8117
1770	125.5267
1771	126.1733
1772	126.9117
1773	127.6017
1774	127.9983
1775	128.6017
1776	127.4133
1777	126.9500
1778	127.2167
1779	126.7433
1780	127.5300
1781	127.2383
1782	125.7717
1783	126.3117
1784	125.4817
1785	123.9750
1786	122.5750
1787	123.5333
1788	122.9367
1789	121.4950
1790	121.5017
1791	122.0167
1792	123.2567
1793	123.2617
1794	124.7017
1795	124.7000
1796	123.4233
1797	123.5650
1798	121.4167
1799	121.5950
1800	121.2967
1801	120.8650
1802	120.8000
1803	122.1933
1804	121.6917
1805	121.8017
1806	122.6067
1807	123.2367
1808	123.2933
1809	123.4583
1810	123.5450
1811	122.0917
1812	123.7300
1813	122.1383
1814	122.7983
1815	124.8400
1816	124.3417
1817	124.2483
1818	124.6850
1819	124.9850
1820	126.0550
1821	126.3117
1822	123.5000
1823	122.5283
1824	121.9667
1825	121.0533
1826	119.6817
1827	119.5517
1828	118.3617
1829	117.8767
1830	118.0367
1831	118.3700
1832	117.9383
1833	118.8367
1834	118.9367
1835	119.2850
1836	118.8583
1837	119.4117
1838	118.7750
1839	117.8333
1840	117.5550
1841	116.5550
1842	117.3967
1843	116.4983
1844	117.3750
1845	116.8167
1846	117.6200
1847	117.9900
1848	118.6767
1849	119.5417
1850	119.2267
1851	119.7617
1852	119.9850
1853	120.8250
1854	120.7483
1855	120.3800
1856	120.0867
1857	120.5300
1858	119.4700
1859	120.0133
1860	120.2450
1861	119.1617
1862	120.4533
1863	119.8633
1864	121.7117
1865	121.3017
1866	120.4767
1867	121.0817
1868	119.6550
1869	119.8883
1870	119.9233
1871	120.3367
1872	121.0767
1873	121.5017
1874	120.9017
1875	122.2483
1876	122.4183
1877	120.4800
1878	121.5283
1879	120.7350
1880	119.6200
1881	121.1000
1882	119.9417
1883	120.1633
1884	120.2433
1885	118.9150
1886	119.6167
1887	119.7667
1888	120.2017
1889	119.8933
1890	119.6800
1891	120.4550
1892	119.6800
1893	119.5650
1894	118.5750
1895	118.7767
1896	119.0300
1897	119.0600
1898	120.0333
1899	120.3983
1900	120.6700
1901	120.1717
1902	120.9600
1903	120.7217
1904	121.4317
1905	120.4300
1906	119.6783
1907	119.3617
1908	118.4300
1909	118.0217
1910	118.0483
1911	117.1850
1912	117.3567
1913	118.2317
1914	117.0067
1915	117.1083
1916	116.3933
1917	117.8233
1918	117.7300
1919	118.4317
1920	118.6883
1921	119.7150
1922	119.6100
1923	120.1733
1924	120.3200
1925	119.3683
1926	119.1567
1927	118.9450
1928	118.2767
1929	118.0967
1930	117.7067
1931	117.9100
1932	117.9483
1933	117.3350
1934	117.5733
1935	116.9233
1936	117.1417
1937	116.2933
1938	116.2717
1939	117.4167
1940	117.6217
1941	117.4433
1942	116.9500
1943	117.3567
1944	117.4350
1945	116.4200
1946	116.2617
1947	115.7183
1948	116.3250
1949	117.1700
1950	116.3683
1951	115.4933
1952	115.3183
1953	115.3567
1954	115.1917
1955	115.6033
1956	115.3133
1957	115.7300
1958	115.0683
1959	117.0900
1960	117.1033
1961	116.5500
1962	116.6767
1963	117.1867
1964	116.9600
1965	116.2283
1966	115.8083
1967	116.2367
1968	117.5733
1969	116.2867
1970	116.4400
1971	116.7450
1972	117.4300
1973	117.4417
1974	116.9367
1975	116.4367
1976	116.8417
1977	115.6800
1978	116.1650
1979	115.9867
1980	116.3800
1981	116.3333
1982	116.0567
1983	115.6550
1984	115.4050
1985	115.8617
1986	116.3783
1987	115.9517
1988	116.9467
1989	115.4550
1990	114.9467
1991	114.3650
1992	114.5667
1993	115.2517
1994	114.8017
1995	114.9233
1996	115.7883
1997	116.9083
1998	117.0700
1999	116.6383
[truncated: 28 more rows]
