# Supplementary material for: Bicoid gradient formation mechanism and dynamics revealed by protein lifetime analysis
Source: Mol Syst Biol. 2018 Sep 4;14(9):e8355. doi: 10.15252/msb.20188355 (PMC6121778; doi:10.15252/msb.20188355)
Supplement: Supplementary file 8 — Source Data for Figure 6 [file MSB-14-e8355-s007.zip › figure6-data_wo-images/quantification/Values_emb01_g_t24.txt]

0	0.0000
1	163.4133
2	159.6233
3	158.9883
4	162.0833
5	158.0650
6	154.3150
7	153.0600
8	152.4233
9	151.7150
10	153.4583
11	147.9717
12	149.4433
13	147.3217
14	149.9650
15	145.6900
16	142.2267
17	145.5867
18	141.4767
19	140.5450
20	140.7767
21	137.7233
22	130.1317
23	131.7783
24	133.3517
25	130.4150
26	128.4917
27	124.2583
28	126.9133
29	126.5417
30	126.2983
31	126.1533
32	124.1667
33	122.8950
34	119.9717
35	119.4833
36	118.5417
37	119.4200
38	120.9550
39	118.6233
40	121.1867
41	120.3917
42	121.1583
43	118.3350
44	114.9667
45	115.8417
46	113.6883
47	113.2300
48	112.4767
49	111.8050
50	110.5550
51	111.8350
52	110.7783
53	110.3100
54	111.8883
55	111.2800
56	112.2567
57	113.7150
58	113.1633
59	114.2483
60	117.4217
61	116.3567
62	117.5783
63	119.5150
64	121.3017
65	124.0350
66	128.3017
67	129.9500
68	132.3183
69	139.1567
70	142.1767
71	148.4217
72	154.3500
73	161.4967
74	171.3833
75	178.0150
76	187.7850
77	197.5717
78	206.1700
79	211.7100
80	219.6350
81	229.7283
82	239.5750
83	247.6717
84	257.3617
85	262.3400
86	266.0117
87	273.8983
88	278.1217
89	284.2217
90	286.7167
91	287.8783
92	288.5350
93	293.8017
94	293.7683
95	296.1067
96	299.9017
97	298.6867
98	298.4717
99	297.9683
100	299.6233
101	297.2267
102	299.3367
103	293.4983
104	292.2483
105	291.2650
106	285.9700
107	283.7350
108	278.4883
109	271.9633
110	269.1183
111	268.2233
112	267.1833
113	266.3900
114	267.0233
115	265.9500
116	259.2733
117	258.0033
118	261.5450
119	256.3267
120	254.0517
121	253.7383
122	250.9083
123	244.1583
124	247.1783
125	243.8417
126	244.6433
127	248.8267
128	247.0317
129	245.7533
130	247.4767
131	244.4850
132	243.6150
133	243.2983
134	242.3400
135	242.8450
136	247.1617
137	244.1067
138	245.9600
139	255.4817
140	258.6883
141	263.8167
142	265.3267
143	268.6683
144	271.3000
145	275.1817
146	278.7983
147	281.3183
148	287.5833
149	283.6067
150	285.9817
151	282.3900
152	275.7000
153	269.1083
154	259.7417
155	255.2483
156	258.2250
157	254.2217
158	252.6583
159	248.4817
160	245.2900
161	247.4617
162	248.9000
163	247.2433
164	245.0800
165	242.9467
166	242.0983
167	241.5800
168	242.3200
169	243.0167
170	244.4183
171	246.5433
172	246.0233
173	242.2783
174	241.9133
175	241.1317
176	239.1233
177	237.5650
178	238.6400
179	234.9850
180	237.2417
181	235.2350
182	236.3667
183	236.4883
184	240.9200
185	242.9517
186	244.8967
187	253.7167
188	254.7233
189	257.6617
190	258.3400
191	261.9300
192	259.7617
193	258.4983
194	262.2217
195	258.3667
196	262.6700
197	253.8683
198	249.6667
199	247.0533
200	241.5133
201	239.7017
202	236.2767
203	234.4750
204	234.0667
205	234.7250
206	234.4567
207	235.3717
208	237.3500
209	239.9817
210	244.7017
211	247.8083
212	252.6633
213	258.1100
214	263.8483
215	265.6533
216	267.4250
217	266.7700
218	266.2750
219	268.3450
220	262.2950
221	256.9783
222	258.4667
223	257.7217
224	249.7983
225	251.8300
226	250.7633
227	248.7467
228	250.8467
229	254.2533
230	258.2183
231	259.7883
232	262.6750
233	264.9350
234	267.4583
235	273.4183
236	274.4933
237	276.0850
238	280.5467
239	281.3600
240	279.6800
241	278.7867
242	274.2167
243	269.6317
244	269.2783
245	268.2283
246	261.4267
247	256.0833
248	254.9883
249	252.8200
250	248.8450
251	250.6400
252	248.1867
253	249.3117
254	251.8400
255	254.1200
256	257.2083
257	263.0950
258	265.6017
259	272.7483
260	273.1567
261	274.5917
262	273.4250
263	272.2583
264	269.8583
265	264.9350
266	260.6617
267	258.5117
268	252.5983
269	253.5567
270	250.1367
271	248.0417
272	248.6467
273	248.8133
274	248.3433
275	252.1917
276	250.8933
277	246.2267
278	244.9567
279	241.1850
280	242.9050
281	242.3583
282	240.9650
283	241.5400
284	243.5467
285	244.7233
286	245.0317
287	248.4117
288	252.1883
289	249.9600
290	251.4550
291	252.8917
292	255.2050
293	254.6733
294	257.4017
295	257.2833
296	257.3167
297	257.0617
298	254.5033
299	252.0867
300	246.3050
301	243.5400
302	242.1467
303	242.8250
304	244.0550
305	246.0317
306	246.3950
307	249.1183
308	250.5317
309	249.5300
310	252.7800
311	251.9317
312	254.3950
313	256.0283
314	253.4500
315	251.8767
316	251.2433
317	251.7233
318	251.2383
319	248.1633
320	252.0800
321	249.7450
322	250.1050
323	252.4150
324	253.2717
325	255.2417
326	255.5533
327	258.1500
328	254.4083
329	255.1300
330	251.2650
331	249.3983
332	251.3350
333	251.3867
334	248.9683
335	247.8217
336	248.9550
337	244.0350
338	243.8317
339	240.7817
340	238.4367
341	239.4683
342	237.3600
343	238.9100
344	242.0683
345	241.9117
346	244.2900
347	244.1850
348	243.9467
349	246.1950
350	252.4217
351	254.5133
352	252.0867
353	249.5150
354	249.2033
355	246.2350
356	247.4850
357	245.4150
358	247.4317
359	247.5850
360	246.8167
361	245.6350
362	247.0667
363	247.6100
364	245.3667
365	243.8850
366	243.0700
367	243.1533
368	244.3283
369	240.5067
370	240.8967
371	241.4083
372	242.1550
373	243.1667
374	243.0667
375	244.0000
376	241.9867
377	242.4400
378	239.3583
379	235.4233
380	229.8583
381	229.5683
382	227.5150
383	222.7517
384	223.2067
385	218.6300
386	218.5950
387	220.3000
388	219.9933
389	220.7850
390	220.9233
391	222.7133
392	223.1617
393	226.4433
394	225.9950
395	224.4550
396	225.9400
397	225.2850
398	227.1067
399	228.8550
400	229.8933
401	232.4950
402	233.0500
403	234.3667
404	233.5917
405	233.3267
406	233.5300
407	234.9950
408	233.1983
409	235.1067
410	234.2350
411	232.0100
412	231.6817
413	228.3967
414	227.3600
415	225.6150
416	225.9517
417	226.7150
418	228.2933
419	227.6067
420	225.8883
421	226.6533
422	222.3650
423	219.4067
424	214.2483
425	211.6433
426	209.1517
427	209.1317
428	208.3317
429	210.3150
430	207.4183
431	205.2617
432	206.9533
433	206.5200
434	207.2117
435	209.5667
436	211.9300
437	211.5817
438	212.6317
439	211.3850
440	211.4867
441	213.0450
442	212.5033
443	211.7750
444	213.2483
445	212.7550
446	211.6617
447	213.2517
448	211.2100
449	208.6383
450	209.6433
451	213.3083
452	213.1617
453	212.8433
454	211.5250
455	214.0350
456	212.4500
457	212.3767
458	211.6883
459	212.5317
460	212.8683
461	211.9967
462	212.5233
463	212.5667
464	209.5017
465	206.5567
466	208.5117
467	207.8567
468	211.0717
469	212.5200
470	211.2650
471	211.0083
472	212.9433
473	212.1250
474	209.0933
475	207.2133
476	206.2333
477	205.2567
478	204.5033
479	202.0533
480	207.4800
481	206.2450
482	205.9283
483	205.7900
484	206.9633
485	207.8883
486	209.8017
487	210.7683
488	210.2933
489	209.2783
490	209.1950
491	207.2000
492	207.6583
493	204.7400
494	204.7850
495	204.6700
496	202.4717
497	203.7317
498	203.5033
499	203.0417
500	206.3067
501	207.0967
502	209.6000
503	211.7783
504	212.7450
505	214.3117
506	214.0700
507	214.8200
508	214.8167
509	217.1683
510	218.2400
511	218.2783
512	220.1883
513	221.2933
514	222.6467
515	220.6067
516	219.5483
517	219.7750
518	217.7667
519	214.8217
520	214.5167
521	212.4050
522	209.8433
523	207.7833
524	205.3700
525	204.1067
526	203.2350
527	202.4533
528	204.3417
529	200.8733
530	203.5517
531	205.1000
532	206.2417
533	206.7550
534	205.0883
535	206.6150
536	205.0367
537	205.6367
538	208.4233
539	207.5967
540	207.1850
541	206.7583
542	206.6417
543	205.5317
544	208.2017
545	207.5667
546	207.1033
547	206.3233
548	207.5317
549	204.6000
550	202.9050
551	202.1800
552	197.9900
553	195.9583
554	192.4917
555	191.5667
556	187.6667
557	185.9800
558	185.9567
559	184.0450
560	184.0850
561	184.2683
562	183.9067
563	183.6750
564	185.5700
565	184.6600
566	183.9467
567	185.8167
568	183.7017
569	182.7583
570	184.4517
571	185.6600
572	185.8833
573	184.7783
574	184.4367
575	184.0933
576	182.8267
577	183.2200
578	180.4333
579	178.3700
580	179.0550
581	180.8533
582	178.2867
583	179.8517
584	180.2883
585	179.1933
586	183.3917
587	189.7600
588	194.2367
589	194.3700
590	195.9917
591	195.1883
592	195.7183
593	195.6950
594	194.4950
595	191.4417
596	189.6167
597	188.5633
598	185.3867
599	185.1250
600	182.6800
601	181.2217
602	178.3817
603	176.5500
604	174.5533
605	174.1317
606	173.0250
607	174.0483
608	173.9617
609	174.8883
610	174.7067
611	173.2650
612	172.8433
613	172.5500
614	170.1300
615	170.1750
616	169.9433
617	169.8750
618	173.0950
619	174.2183
620	173.4450
621	175.3717
622	175.2100
623	174.6133
624	177.0817
625	177.6233
626	177.9383
627	180.4083
628	183.5700
629	184.1050
630	186.9150
631	186.2583
632	190.5983
633	190.2267
634	190.7533
635	194.1517
636	193.7017
637	192.1783
638	192.6900
639	193.2017
640	190.7317
641	188.9600
642	187.9183
643	185.5650
644	185.5633
645	183.1133
646	182.2200
647	179.4317
648	179.9150
649	181.6233
650	179.8083
651	180.1600
652	179.6217
653	179.9150
654	181.9583
655	184.9300
656	184.4867
657	186.2717
658	187.9367
659	187.6817
660	187.2167
661	188.2267
662	189.1383
663	188.4167
664	189.7783
665	188.9583
666	185.5517
667	184.3867
668	184.1517
669	183.6500
670	183.0383
671	183.8833
672	183.1250
673	183.9050
674	182.6750
675	182.8817
676	183.3633
677	183.1117
678	182.9333
679	183.1117
680	184.5550
681	186.0817
682	186.4550
683	188.1917
684	186.5667
685	185.5150
686	186.3233
687	184.7400
688	185.2333
689	184.1167
690	184.8250
691	183.3383
692	184.1883
693	185.9933
694	186.2233
695	189.0333
696	188.8417
697	187.8417
698	187.3033
699	184.9917
700	183.1733
701	182.3467
702	182.2633
703	182.9817
704	182.0133
705	181.1517
706	181.6233
707	183.2633
708	183.0350
709	185.1667
710	187.5267
711	189.0917
712	190.0500
713	190.2067
714	189.9300
715	189.7017
716	190.9983
717	191.2667
718	191.3667
719	189.0117
720	189.4233
721	187.5717
722	186.5683
723	184.8633
724	187.1900
725	187.1650
726	187.2283
727	186.2900
728	187.6750
729	188.2200
730	187.1733
731	185.2717
732	184.8950
733	184.3850
734	181.7533
735	181.3683
736	183.0900
737	183.9583
738	183.9650
739	186.3733
740	185.7000
741	186.1283
742	186.0300
743	185.0950
744	183.2883
745	183.1600
746	182.9800
747	184.4800
748	183.1117
749	181.7267
750	183.2933
751	184.7750
752	183.4250
753	181.7850
754	181.6583
755	178.8667
756	181.2433
757	180.0000
758	180.4400
759	178.5617
760	182.7833
761	183.4400
762	185.3583
763	185.3833
764	184.7417
765	183.0117
766	182.2917
767	182.3167
768	183.1633
769	179.5950
770	180.4433
771	178.5450
772	179.2433
773	177.6467
774	177.9950
775	178.0200
776	179.6383
777	178.1833
778	176.9950
779	177.8283
780	177.6200
781	177.4383
782	177.0417
783	176.8333
784	177.0683
785	177.1100
786	178.4717
787	179.6700
788	179.4567
789	179.6633
790	179.4783
791	176.3367
792	176.2917
793	176.9683
794	176.0550
795	178.3383
796	177.8567
797	178.9267
798	176.9650
799	177.6250
800	176.8250
801	176.9750
802	175.7833
803	175.2283
804	175.4450
805	175.6133
806	172.6767
807	172.5617
808	173.0400
809	173.1700
810	171.2033
811	171.9517
812	168.8717
813	169.8467
814	169.3733
815	169.6400
816	170.4533
817	171.7233
818	172.6250
819	171.8467
820	171.7433
821	170.9100
822	171.4450
823	169.9850
824	172.3983
825	171.5833
826	174.4067
827	174.4333
828	174.4617
829	172.7617
830	171.5050
831	171.2133
832	169.5867
833	170.1083
834	167.0517
835	168.0367
836	168.2583
837	168.5033
838	167.6383
839	166.4467
840	167.7233
841	166.6217
842	164.9067
843	164.9683
844	163.5000
845	162.5017
846	163.1267
847	163.3150
848	162.0167
849	160.8933
850	161.4617
851	163.0333
852	164.6133
853	165.7733
854	165.1567
855	168.2000
856	167.8733
857	167.8417
858	169.0250
859	168.1417
860	166.0133
861	165.5233
862	164.2233
863	163.3283
864	162.8800
865	161.4417
866	162.0950
867	162.2750
868	160.7817
869	161.1233
870	163.1933
871	163.4200
872	165.4267
873	168.1267
874	168.6867
875	169.6067
876	170.2433
877	168.7317
878	167.7750
879	167.5417
880	164.2450
881	162.9200
882	162.2233
883	160.8500
884	160.6233
885	161.2017
886	162.0267
887	160.6733
888	159.2000
889	159.2250
890	159.1900
891	157.3717
892	157.7467
893	155.8217
894	156.6467
895	156.8500
896	158.0417
897	157.4567
898	157.7733
899	158.3267
900	157.2467
901	157.8550
902	158.6283
903	158.4200
904	158.3350
905	158.5767
906	156.8267
907	156.7300
908	157.0283
909	157.7167
910	156.4450
911	155.4283
912	154.8633
913	156.1667
914	155.9133
915	156.7933
916	156.4117
917	156.1283
918	157.8950
919	159.7783
920	158.3800
921	159.5283
922	160.7900
923	161.6133
924	161.2767
925	162.8333
926	160.7467
927	161.6033
928	161.6083
929	162.8183
930	163.5933
931	163.3500
932	163.1983
933	161.5150
934	161.2300
935	161.2183
936	156.5600
937	155.1700
938	154.2700
939	156.0067
940	154.1233
941	154.8967
942	154.9083
943	154.8550
944	156.9233
945	156.5083
946	155.9800
947	155.0400
948	153.9450
949	153.2683
950	153.3550
951	152.3167
952	152.6117
953	153.5000
954	153.6183
955	153.6200
956	154.3100
957	155.5683
958	154.9767
959	155.1650
960	154.9367
961	153.8367
962	153.6517
963	153.7783
964	155.8917
965	156.0917
966	156.5433
967	157.7167
968	155.3933
969	155.4550
970	155.4000
971	154.9850
972	155.6167
973	155.7533
974	156.4617
975	158.5533
976	158.4433
977	159.2217
978	160.3400
979	159.8800
980	159.1933
981	159.6983
982	160.3567
983	160.5283
984	161.4733
985	160.7150
986	161.1883
987	161.8417
988	160.1667
989	160.7300
990	160.0450
991	158.9183
992	157.8750
993	155.9633
994	156.9967
995	156.5750
996	155.7883
997	157.1583
998	156.6033
999	155.8733
1000	153.2867
1001	154.4617
1002	154.2800
1003	155.2617
1004	156.8517
1005	156.8550
1006	157.6300
1007	159.1567
1008	160.2867
1009	159.4350
1010	159.8800
1011	160.4600
1012	160.1783
1013	159.3267
1014	159.3350
1015	158.4233
1016	160.4983
1017	158.4083
1018	155.2000
1019	155.7433
1020	157.0567
1021	158.9717
1022	159.4300
1023	160.9400
1024	160.4050
1025	160.3433
1026	160.4283
1027	159.6767
1028	161.1550
1029	159.9250
1030	158.8350
1031	156.3633
1032	156.4383
1033	154.0783
1034	151.6483
1035	150.6483
1036	149.5233
1037	149.8867
1038	149.7483
1039	150.2983
1040	152.0550
1041	151.9950
1042	152.3150
1043	153.5950
1044	153.4217
1045	155.3983
1046	155.5117
1047	155.6067
1048	154.3250
1049	152.2467
1050	150.6850
1051	150.2517
1052	152.0483
1053	150.1417
1054	149.5667
1055	148.6350
1056	148.3667
1057	148.4000
1058	146.5267
1059	143.4300
1060	142.7233
1061	141.8767
1062	140.4950
1063	141.0433
1064	140.6917
1065	142.6783
1066	142.5250
1067	142.9167
1068	144.0183
1069	143.6467
1070	145.3583
1071	144.8167
1072	143.3200
1073	143.4367
1074	141.6567
1075	141.4783
1076	141.0267
1077	141.6650
1078	142.8633
1079	142.3183
1080	142.5633
1081	143.9133
1082	144.5667
1083	145.8067
1084	145.8983
1085	145.8083
1086	146.2133
1087	145.6133
1088	146.5050
1089	147.8100
1090	147.9283
1091	147.2633
1092	149.3333
1093	149.8000
1094	149.7033
1095	149.0550
1096	149.2250
1097	148.7200
1098	149.8733
1099	148.7483
1100	147.8100
1101	147.3333
1102	146.5467
1103	144.3483
1104	144.7067
1105	143.2767
1106	144.8550
1107	144.5400
1108	146.4683
1109	147.0867
1110	148.3083
1111	150.8800
1112	150.1167
1113	149.4200
1114	150.7500
1115	151.6133
1116	151.1983
1117	152.1217
1118	152.4100
1119	153.0150
1120	154.4767
1121	153.1550
1122	154.9100
1123	154.0817
1124	153.1233
1125	151.9050
1126	150.4700
1127	148.9883
1128	147.8750
1129	147.7100
1130	148.2650
1131	149.0383
1132	148.6550
1133	149.8767
1134	149.1733
1135	151.4383
1136	151.4217
1137	150.2733
1138	151.4450
1139	151.2317
1140	150.0817
1141	150.4683
1142	150.2150
1143	149.7033
1144	149.7283
1145	150.4467
1146	149.9467
1147	149.7033
1148	148.5333
1149	148.4350
1150	149.2583
1151	148.4683
1152	147.8933
1153	147.0717
1154	145.4483
1155	145.4500
1156	145.4467
1157	147.0450
1158	146.7350
1159	147.4783
1160	146.9333
1161	146.2217
1162	149.0550
1163	146.6667
1164	147.2367
1165	147.5117
1166	149.1683
1167	150.2317
1168	150.1200
1169	150.9550
1170	150.4717
1171	148.3783
1172	148.1767
1173	146.2617
1174	145.7600
1175	145.6900
1176	144.4150
1177	142.7750
1178	142.9300
1179	143.0733
1180	142.6350
1181	144.5233
1182	142.4083
1183	143.6117
1184	143.1300
1185	143.6167
1186	144.6750
1187	144.6467
1188	145.9600
1189	146.9833
1190	146.9683
1191	147.5150
1192	147.9717
1193	146.2267
1194	143.8317
1195	144.1717
1196	141.6300
1197	141.0450
1198	141.3683
1199	142.1833
1200	143.6833
1201	143.5633
1202	144.4167
1203	144.8817
1204	147.1967
1205	146.8617
1206	147.2333
1207	146.4183
1208	144.9500
1209	144.0883
1210	142.1467
1211	140.7367
1212	139.9050
1213	139.1183
1214	137.7067
1215	137.6100
1216	137.5150
1217	138.0033
1218	138.0367
1219	137.8133
1220	138.0967
1221	139.4983
1222	138.4900
1223	139.9850
1224	139.4933
1225	139.2317
1226	138.1333
1227	137.6083
1228	137.9233
1229	137.8433
1230	138.2983
1231	136.6067
1232	137.8850
1233	137.1817
1234	138.6183
1235	139.8367
1236	139.9000
1237	141.0000
1238	140.1717
1239	140.2433
1240	139.5183
1241	139.9383
1242	138.8817
1243	138.6433
1244	139.5033
1245	137.5133
1246	137.9433
1247	139.1900
1248	138.7400
1249	138.7083
1250	139.1500
1251	139.1250
1252	139.3150
1253	139.4433
1254	139.5333
1255	138.0567
1256	138.1967
1257	137.1017
1258	137.2767
1259	137.6067
1260	137.4033
1261	138.8217
1262	140.0400
1263	141.0950
1264	142.3233
1265	142.5033
1266	143.5333
1267	142.9700
1268	142.9083
1269	142.7083
1270	142.8050
1271	143.4850
1272	142.7183
1273	142.1000
1274	141.5450
1275	141.8217
1276	141.0033
1277	140.7750
1278	140.7000
1279	140.9383
1280	141.1583
1281	141.5733
1282	141.5433
1283	141.2600
1284	142.3700
1285	142.1833
1286	142.5467
1287	144.4917
1288	144.2633
1289	144.9833
1290	146.0817
1291	147.1067
1292	147.6267
1293	146.4767
1294	146.4117
1295	144.1933
1296	143.2550
1297	142.0250
1298	139.2567
1299	138.6500
1300	138.8433
1301	139.4717
1302	138.9700
1303	139.3117
1304	140.3633
1305	142.1317
1306	141.9817
1307	141.8867
1308	142.3533
1309	141.8917
1310	141.0783
1311	140.1367
1312	139.5850
1313	138.2267
1314	136.4450
1315	135.9050
1316	134.8450
1317	134.9283
1318	135.9067
1319	136.3483
1320	137.0167
1321	137.9667
1322	138.6233
1323	138.6500
1324	140.0017
1325	138.4283
1326	139.4400
1327	139.8700
1328	140.0183
1329	139.3667
1330	140.6733
1331	140.4750
1332	140.1883
1333	139.8083
1334	139.0050
1335	137.0217
1336	136.2950
1337	135.9417
1338	137.0200
1339	136.2067
1340	136.7233
1341	138.2433
1342	138.4700
1343	140.6250
1344	141.2433
1345	141.7650
1346	142.3917
1347	143.0450
1348	142.9433
1349	142.0733
1350	140.9250
1351	140.1200
1352	138.4000
1353	136.2650
1354	136.7550
1355	136.1483
1356	135.2533
1357	136.9083
1358	136.3200
1359	136.2317
1360	135.6150
1361	137.6583
1362	136.0550
1363	136.2867
1364	135.8917
1365	135.8567
1366	135.9533
1367	137.0500
1368	137.1100
1369	136.6617
1370	134.9067
1371	135.5900
1372	134.0900
1373	133.3250
1374	134.6983
1375	135.4767
1376	136.9483
1377	136.9267
1378	137.2050
1379	136.6833
1380	136.3600
1381	136.6950
1382	136.6317
1383	136.0000
1384	136.5900
1385	136.8483
1386	136.8700
1387	136.6700
1388	136.8217
1389	136.7533
1390	134.5567
1391	134.4717
1392	135.6500
1393	137.2967
1394	136.9050
1395	135.4583
1396	135.6517
1397	135.7933
1398	135.4867
1399	136.2067
1400	135.3767
1401	135.2533
1402	134.5400
1403	136.0533
1404	135.5900
1405	135.1750
1406	135.4550
1407	136.5967
1408	135.9650
1409	137.3117
1410	136.9983
1411	136.4517
1412	136.4317
1413	135.8183
1414	134.9050
1415	135.3900
1416	136.4083
1417	136.4350
1418	135.6033
1419	135.7333
1420	134.8517
1421	134.6783
1422	135.0867
1423	134.1800
1424	133.1083
1425	134.2200
1426	133.8433
1427	134.1567
1428	133.7717
1429	135.5300
1430	134.2500
1431	134.6550
1432	132.2300
1433	132.4350
1434	131.7783
1435	131.7733
1436	131.7683
1437	130.2417
1438	132.2367
1439	131.1683
1440	131.3117
1441	129.6650
1442	130.7450
1443	130.5333
1444	131.4000
1445	131.5267
1446	132.3400
1447	133.3450
1448	133.0233
1449	132.7150
1450	132.7033
1451	132.6667
1452	133.6200
1453	132.7400
1454	132.4550
1455	132.8933
1456	132.7767
1457	131.7683
1458	129.4367
1459	129.5867
1460	129.3267
1461	129.7417
1462	131.1533
1463	132.6950
1464	133.3333
1465	133.5150
1466	135.1783
1467	135.4450
1468	135.9717
1469	134.3383
1470	134.8500
1471	135.0017
1472	134.8133
1473	133.6333
1474	131.9850
1475	130.2383
1476	130.9050
1477	131.1183
1478	130.5467
1479	130.6483
1480	130.7433
1481	130.5917
1482	131.3133
1483	130.7083
1484	131.6567
1485	131.8617
1486	133.1133
1487	134.2850
1488	133.7817
1489	135.1067
1490	135.7700
1491	135.0000
1492	134.4883
1493	134.5367
1494	133.6267
1495	132.3833
1496	132.0833
1497	130.7550
1498	129.9767
1499	129.1517
1500	128.9550
1501	129.1317
1502	128.6950
1503	128.4600
1504	127.5950
1505	128.3200
1506	129.3683
1507	128.5033
1508	130.3117
1509	131.2000
1510	131.9083
1511	132.0833
1512	132.7717
1513	132.5183
1514	131.6950
1515	131.3967
1516	131.5700
1517	132.5667
1518	130.9817
1519	131.8767
1520	131.3750
1521	130.8317
1522	131.0783
1523	130.9233
1524	130.1150
1525	129.0033
1526	129.5150
1527	128.9467
1528	129.5350
1529	130.1467
1530	130.9317
1531	131.8817
1532	132.2733
1533	134.3817
1534	132.9450
1535	132.8833
1536	133.6083
1537	133.2283
1538	132.5250
1539	131.7283
1540	131.5733
1541	132.3550
1542	131.2367
1543	130.3100
1544	130.5917
1545	129.9567
1546	129.5667
1547	129.4233
1548	130.1467
1549	129.3217
1550	130.2433
1551	130.1167
1552	130.9283
1553	131.5900
1554	131.9150
1555	130.9583
1556	130.8200
1557	129.9083
1558	130.1533
1559	129.4283
1560	129.8883
1561	128.6050
1562	126.8550
1563	128.2200
1564	126.6900
1565	126.2917
1566	126.7867
1567	126.6750
1568	128.0150
1569	127.9417
1570	129.0183
1571	130.2900
1572	130.9283
1573	130.3200
1574	131.6067
1575	130.6450
1576	129.0817
1577	129.9500
1578	127.6550
1579	126.8617
1580	126.6233
1581	126.1483
1582	126.2300
1583	126.0517
1584	126.7733
1585	126.2100
1586	127.3800
1587	127.3400
1588	127.7800
1589	128.0467
1590	126.4900
1591	126.4950
1592	127.4467
1593	126.8817
1594	127.8167
1595	126.8317
1596	127.6733
1597	129.0933
1598	129.6633
1599	129.2250
1600	129.3067
1601	128.3467
1602	127.8667
1603	127.8600
1604	128.3233
1605	127.7750
1606	127.2683
1607	128.1650
1608	127.3517
1609	126.8433
1610	125.3383
1611	125.7333
1612	127.0117
1613	125.3850
1614	126.4317
1615	125.5767
1616	125.5633
1617	126.1733
1618	126.3983
1619	126.6783
1620	127.1517
1621	127.5867
1622	126.1850
1623	126.2833
1624	126.6083
1625	126.3500
1626	125.5333
1627	126.0200
1628	126.2967
1629	125.8517
1630	123.8933
1631	124.3550
1632	124.6250
1633	124.4050
1634	123.4583
1635	123.1433
1636	124.7417
1637	124.3883
1638	124.3283
1639	125.7217
1640	125.9500
1641	126.9400
1642	126.2983
1643	126.0883
1644	125.8300
1645	126.5050
1646	126.0433
1647	125.2083
1648	125.3967
1649	124.6617
1650	124.1333
1651	124.5983
1652	124.4700
1653	124.3617
1654	125.1317
1655	124.7467
1656	125.4617
1657	125.8283
1658	125.9317
1659	125.8433
1660	125.0350
1661	126.2650
1662	126.8183
1663	128.1917
1664	126.7767
1665	127.9017
1666	125.2917
1667	126.2650
1668	125.4700
1669	125.3033
1670	124.4683
1671	124.1367
1672	124.3300
1673	124.0233
1674	124.8267
1675	124.6733
1676	124.3733
1677	125.6633
1678	126.5050
1679	126.4383
1680	125.0717
1681	125.3483
1682	125.6067
1683	124.9633
1684	124.7900
1685	123.7050
1686	123.7500
1687	122.9417
1688	123.0050
1689	122.5983
1690	123.5450
1691	122.6450
1692	122.7350
1693	122.8233
1694	123.1467
1695	123.2500
1696	124.1800
1697	123.7450
1698	123.8333
1699	124.5367
1700	125.4200
1701	124.8733
1702	124.9583
1703	126.0850
1704	124.7883
1705	125.5217
1706	124.2650
1707	123.6300
1708	124.0683
1709	124.1567
1710	123.4533
1711	122.7517
1712	123.3650
1713	123.4800
1714	122.8650
1715	122.9450
1716	122.7017
1717	122.4067
1718	122.4467
1719	122.9833
1720	123.4133
1721	124.0167
1722	124.5967
1723	125.9633
1724	126.2567
1725	126.4833
1726	126.4833
1727	125.3967
1728	124.6700
1729	124.2617
1730	123.7067
1731	124.2533
1732	122.7883
1733	122.7083
1734	122.4933
1735	122.0350
1736	122.5217
1737	122.3517
1738	122.7350
1739	123.9550
1740	123.7817
1741	124.9600
1742	125.6650
1743	125.1950
1744	127.4933
1745	127.0633
1746	126.8950
1747	126.6100
1748	126.6983
1749	126.3433
1750	125.3867
1751	124.2033
1752	125.4167
1753	124.2317
1754	124.0783
1755	123.8533
1756	122.6500
1757	122.8167
1758	122.8433
1759	122.8183
1760	123.4933
1761	123.8833
1762	124.0583
1763	124.6050
1764	125.5250
1765	125.9500
1766	127.1500
1767	126.6383
1768	125.8950
1769	126.2733
1770	124.9517
1771	123.8950
1772	122.6783
1773	123.0250
1774	122.7083
1775	122.1267
1776	120.9767
1777	122.1617
1778	122.3300
1779	121.1433
1780	121.7983
1781	121.3383
1782	120.8217
1783	122.3067
1784	120.8350
1785	122.8550
1786	121.7250
1787	121.6483
1788	122.4900
1789	122.3100
1790	123.5150
1791	123.3167
1792	123.7533
1793	123.8700
1794	123.4700
1795	123.0600
1796	122.5117
1797	123.8267
1798	122.9083
1799	121.0283
1800	121.9383
1801	121.2467
1802	120.5883
1803	119.8983
1804	121.0033
1805	120.9783
1806	120.3800
1807	121.0483
1808	120.5867
1809	120.9050
1810	119.6850
1811	121.0417
1812	121.9933
1813	121.5183
1814	121.3217
1815	122.5650
1816	122.8683
1817	122.6467
1818	121.9683
1819	121.3683
1820	121.0017
1821	121.3650
1822	120.1350
1823	119.6067
1824	119.6000
1825	120.9017
1826	120.9933
1827	121.0117
1828	120.5700
1829	120.2467
1830	119.6650
1831	119.5900
1832	118.4783
1833	118.2433
1834	117.3883
1835	118.4433
1836	118.6517
1837	119.4233
1838	119.2200
1839	119.4667
1840	118.9833
1841	119.4800
1842	118.8700
1843	118.8483
1844	118.8167
1845	118.4200
1846	119.1150
1847	117.7500
1848	117.7233
1849	117.9733
1850	118.0100
1851	118.1717
1852	118.1700
1853	119.1117
1854	119.1083
1855	119.6783
1856	120.0867
1857	121.1733
1858	120.4200
1859	120.7350
1860	121.0950
1861	119.3000
1862	119.6700
1863	119.6183
1864	118.7533
1865	119.7067
1866	118.6883
1867	117.1417
1868	117.5350
1869	117.2433
1870	118.5217
1871	117.9733
1872	117.9950
1873	118.9917
1874	118.9750
1875	120.0617
1876	120.5350
1877	120.9967
1878	120.6083
1879	120.7400
1880	120.1000
1881	119.3983
1882	119.3667
1883	118.8533
1884	119.2683
1885	119.3750
1886	120.2533
1887	120.9183
1888	119.8917
1889	120.3317
1890	119.8883
1891	120.4583
1892	121.0683
1893	121.1317
1894	119.7317
1895	119.3717
1896	119.4783
1897	119.6300
1898	119.0717
1899	119.1500
1900	118.8750
1901	118.1867
1902	118.6800
1903	118.7217
1904	119.3667
1905	118.2017
1906	119.4800
1907	118.8267
1908	119.7050
1909	120.5550
1910	120.7250
1911	121.1217
1912	120.9883
1913	120.8933
1914	120.4250
1915	119.0650
1916	119.1050
1917	120.1467
1918	120.3900
1919	119.2900
1920	119.7600
1921	119.7083
1922	118.9283
1923	119.4667
1924	119.9033
1925	119.4333
1926	119.2417
1927	118.9433
1928	118.2250
1929	118.7433
1930	117.6100
1931	118.0467
1932	117.4250
1933	117.7433
1934	119.3700
1935	119.4050
1936	119.3500
1937	119.8433
1938	118.8317
1939	119.1717
1940	119.5967
1941	119.3317
1942	118.3617
1943	118.0650
1944	117.7800
1945	117.7333
1946	117.7517
1947	117.6867
1948	117.9200
1949	117.7533
1950	118.3217
1951	116.7417
1952	117.7717
1953	117.3717
1954	119.3000
1955	119.4433
1956	118.8000
1957	119.3850
1958	118.1083
1959	117.7000
1960	117.8617
1961	118.0167
1962	117.9433
1963	117.9667
1964	118.7033
1965	117.0883
1966	119.2250
1967	119.0800
1968	118.8467
1969	119.4850
1970	119.2350
1971	119.8283
1972	118.8367
1973	118.8833
1974	118.2933
1975	116.2267
1976	117.1817
1977	117.0983
1978	117.3800
1979	117.3700
1980	116.7933
1981	117.2433
1982	117.1750
1983	117.6783
1984	118.2233
1985	118.5033
1986	117.7883
1987	116.9717
1988	118.9100
1989	118.4217
1990	118.4500
1991	118.3767
1992	118.0633
1993	118.1667
1994	117.1200
1995	117.9550
1996	117.5283
1997	116.7250
1998	116.7900
1999	117.4983
[truncated: 28 more rows]
