# Supplementary material for: Bicoid gradient formation mechanism and dynamics revealed by protein lifetime analysis
Source: Mol Syst Biol. 2018 Sep 4;14(9):e8355. doi: 10.15252/msb.20188355 (PMC6121778; doi:10.15252/msb.20188355)
Supplement: Supplementary file 8 — Source Data for Figure 6 [file MSB-14-e8355-s007.zip › figure6-data_wo-images/quantification/Values_emb01_g_t25.txt]

0	0.0000
1	154.2683
2	150.1383
3	149.6817
4	141.2967
5	146.8150
6	143.6367
7	147.5067
8	142.1767
9	138.8100
10	146.3750
11	133.1367
12	137.0450
13	139.7383
14	132.8250
15	131.0783
16	133.3583
17	126.9767
18	127.8517
19	125.2750
20	121.0917
21	122.0983
22	120.2017
23	118.3583
24	117.6350
25	117.4250
26	117.4633
27	117.6433
28	118.3250
29	116.2333
30	114.6567
31	113.1650
32	114.7983
33	113.4900
34	113.3517
35	113.5683
36	112.5067
37	115.1783
38	113.6517
39	113.6183
40	114.6950
41	116.0733
42	113.8500
43	113.1400
44	111.6217
45	112.3650
46	112.5517
47	112.4917
48	111.4200
49	113.4567
50	113.1500
51	111.9533
52	114.8133
53	114.5567
54	114.5183
55	117.2617
56	119.3150
57	119.0450
58	120.9017
59	124.0417
60	127.1533
61	128.6450
62	131.8017
63	135.6317
64	137.2600
65	141.7133
66	148.1117
67	154.9517
68	158.6633
69	164.4783
70	171.8517
71	179.7567
72	185.9467
73	193.9833
74	202.2600
75	209.1783
76	221.5133
77	227.7117
78	241.6867
79	248.5817
80	255.9800
81	265.8800
82	272.5950
83	276.5850
84	276.9217
85	277.1017
86	275.6317
87	279.0467
88	271.3233
89	269.1250
90	270.1900
91	269.7550
92	266.0550
93	266.7217
94	263.8217
95	266.7783
96	269.6000
97	266.9767
98	266.3750
99	265.9450
100	267.0833
101	265.8000
102	271.0433
103	273.1250
104	273.1333
105	271.2033
106	271.8883
107	272.1733
108	273.8450
109	268.5983
110	266.9500
111	264.6767
112	264.1583
113	256.4750
114	257.2733
115	253.2133
116	253.3533
117	250.8683
118	248.2600
119	246.8383
120	243.7567
121	241.8200
122	242.4833
123	243.8100
124	240.1667
125	241.4267
126	242.0317
127	240.1350
128	251.0767
129	248.0283
130	243.8433
131	251.7333
132	250.9717
133	249.2617
134	251.3217
135	257.0767
136	255.7050
137	262.8267
138	264.9033
139	263.0300
140	264.7683
141	268.6617
142	266.9100
143	269.5083
144	272.3117
145	267.1083
146	269.8350
147	276.5333
148	280.1550
149	278.0117
150	279.1133
151	280.7167
152	280.6350
153	286.1433
154	286.0783
155	288.5817
156	289.8467
157	293.6417
158	294.3033
159	300.5083
160	297.5833
161	295.5883
162	288.2533
163	287.1317
164	279.6017
165	275.8217
166	270.1667
167	269.7533
168	266.7650
169	267.0983
170	262.2017
171	259.8450
172	255.9567
173	251.6633
174	250.6567
175	249.8250
176	254.2550
177	255.1333
178	260.7167
179	260.6550
180	263.1383
181	265.5567
182	264.1533
183	264.3167
184	267.2117
185	274.3417
186	270.7617
187	273.6033
188	278.0750
189	275.1133
190	274.3050
191	275.0983
192	271.0450
193	275.7800
194	272.9267
195	270.1333
196	271.8217
197	264.6300
198	261.8933
199	259.7700
200	258.6750
201	255.5667
202	259.1283
203	258.0550
204	256.8633
205	258.8133
206	259.9183
207	263.2400
208	262.8417
209	269.0900
210	270.2067
211	273.2550
212	272.3183
213	269.9117
214	265.7800
215	262.4967
216	259.8917
217	257.2000
218	257.1900
219	260.9733
220	260.3633
221	258.0083
222	261.3083
223	260.2667
224	261.0017
225	262.4650
226	262.3650
227	260.1517
228	259.0367
229	259.6800
230	261.2533
231	259.6150
232	260.1450
233	258.3067
234	260.3283
235	260.1150
236	258.4500
237	257.5533
238	256.6633
239	255.4867
240	255.0967
241	256.2233
242	253.8917
243	251.1417
244	251.9733
245	255.4817
246	257.2067
247	257.5467
248	260.7633
249	262.1183
250	260.8333
251	259.3733
252	260.7033
253	263.9750
254	269.0967
255	269.5300
256	273.9017
257	273.4200
258	270.9133
259	269.0617
260	264.5567
261	259.2317
262	257.2667
263	252.0783
264	249.9083
265	246.0633
266	243.1283
267	239.6300
268	238.9133
269	240.1400
270	240.3367
271	238.2467
272	236.6233
273	237.9517
274	236.5017
275	237.9533
276	236.6833
277	238.3300
278	237.2650
279	243.0617
280	245.4883
281	246.2350
282	251.2383
283	254.7017
284	254.6217
285	257.9217
286	254.6850
287	262.0083
288	263.5583
289	263.8817
290	259.1533
291	259.8217
292	256.5100
293	252.2067
294	247.2667
295	242.6117
296	244.3033
297	241.8817
298	241.5983
299	241.0717
300	240.7750
301	239.2133
302	237.9167
303	237.5133
304	245.5717
305	248.0950
306	248.7683
307	249.9600
308	251.3850
309	250.6900
310	248.2850
311	247.1400
312	247.4550
313	244.4267
314	244.0333
315	243.2417
316	242.1133
317	242.2800
318	242.9283
319	241.6267
320	241.8100
321	245.0867
322	244.8533
323	244.5033
324	247.7833
325	246.7183
326	248.4950
327	246.6833
328	249.7017
329	248.5950
330	257.2583
331	259.2750
332	259.9600
333	256.4800
334	251.8733
335	248.9883
336	247.5350
337	244.2950
338	242.3017
339	241.5300
340	240.9467
341	239.1750
342	241.1900
343	240.6133
344	239.1250
345	238.5917
346	238.1667
347	241.3217
348	239.0883
349	237.1633
350	234.6783
351	233.6583
352	234.4783
353	232.9217
354	233.6217
355	235.5233
356	235.3017
357	232.7817
358	230.9483
359	228.8983
360	229.1033
361	227.5067
362	226.8667
363	224.9017
364	226.5567
365	226.1283
366	226.7867
367	225.6500
368	224.6083
369	222.6667
370	222.4267
371	218.3500
372	221.3700
373	218.2567
374	218.9500
375	214.3233
376	217.9017
377	216.2567
378	217.6317
379	217.2633
380	217.1067
381	220.3083
382	220.3933
383	222.8183
384	222.4233
385	219.1350
386	217.2850
387	217.8433
388	217.9050
389	216.3050
390	222.9933
391	221.3233
392	224.3600
393	222.8567
394	222.7650
395	222.9217
396	222.3233
397	223.9500
398	225.6100
399	226.9883
400	226.4633
401	224.5617
402	225.7417
403	223.1817
404	220.2950
405	217.2967
406	215.2933
407	214.4233
408	212.7567
409	215.0850
410	213.7333
411	216.9167
412	216.2967
413	215.8567
414	214.1183
415	216.5717
416	219.4517
417	218.2600
418	219.5067
419	220.8017
420	218.5067
421	218.1633
422	218.5150
423	219.4450
424	224.3900
425	223.4283
426	222.8533
427	222.5717
428	222.1583
429	222.6450
430	222.7450
431	218.9850
432	217.9217
433	218.7300
434	217.5250
435	218.8933
436	214.9433
437	214.2433
438	213.5700
439	213.1350
440	214.6500
441	214.6333
442	216.4033
443	216.6867
444	219.4900
445	218.2817
446	220.9150
447	219.1200
448	221.1033
449	223.4017
450	221.2983
451	220.2367
452	220.2867
453	216.9950
454	213.7717
455	211.0883
456	215.4350
457	213.9917
458	214.9750
459	211.7800
460	211.6817
461	210.4600
462	208.9417
463	211.4633
464	209.4900
465	208.5300
466	209.9200
467	210.8617
468	209.9150
469	210.7983
470	209.0517
471	207.5317
472	207.5133
473	206.3883
474	205.2883
475	205.6300
476	204.2500
477	206.2567
478	205.8850
479	204.9500
480	204.9200
481	203.6617
482	202.6500
483	202.9317
484	201.4150
485	201.4050
486	199.2200
487	200.0733
488	200.2233
489	199.0633
490	200.4833
491	201.4983
492	200.8433
493	202.1817
494	203.3017
495	201.1633
496	203.2567
497	201.8983
498	199.1217
499	197.8800
500	197.3583
501	195.6700
502	197.7833
503	194.0917
504	194.0917
505	192.1600
506	193.1433
507	191.6800
508	194.2117
509	199.4267
510	198.7817
511	200.0083
512	200.1300
513	201.0817
514	202.7100
515	203.3717
516	205.5233
517	205.3350
518	205.7783
519	203.4200
520	204.7667
521	201.4817
522	200.1383
523	198.6800
524	194.4867
525	194.1467
526	192.6850
527	191.1033
528	190.5767
529	191.6383
530	192.9933
531	193.6333
532	194.0050
533	191.5033
534	190.6517
535	191.7617
536	189.6350
537	191.3850
538	191.8450
539	192.2767
540	192.1317
541	190.3850
542	190.6100
543	190.1883
544	187.1500
545	186.4267
546	183.1467
547	181.8133
548	180.9233
549	182.1850
550	180.0100
551	180.1583
552	178.2050
553	177.9167
554	180.2733
555	182.3317
556	183.8467
557	184.9617
558	186.3883
559	186.1233
560	187.1817
561	187.0600
562	188.9983
563	188.7417
564	188.9233
565	190.2100
566	188.8100
567	188.4033
568	188.3083
569	187.6333
570	187.7783
571	187.7433
572	187.2717
573	186.6233
574	188.8183
575	192.1817
576	191.9983
577	193.1283
578	192.9300
579	194.2183
580	194.6167
581	195.0850
582	196.3467
583	195.9867
584	194.8400
585	193.7917
586	191.8167
587	189.2350
588	186.9167
589	186.2467
590	182.5417
591	181.9550
592	184.1333
593	181.7100
594	181.8133
595	181.7717
596	180.4633
597	179.6967
598	177.4933
599	177.0017
600	172.5633
601	172.3250
602	168.9817
603	168.3900
604	167.1150
605	165.7833
606	166.8050
607	166.6267
608	166.7700
609	167.1467
610	167.9183
611	169.0083
612	170.1350
613	172.2200
614	172.8717
615	171.3683
616	172.5417
617	172.2550
618	171.8183
619	170.9817
620	171.9067
621	172.8483
622	176.2533
623	174.7350
624	176.0433
625	174.5467
626	175.2450
627	174.1917
628	173.9667
629	174.3483
630	173.7600
631	173.5183
632	174.0433
633	174.1150
634	173.8517
635	174.6383
636	173.8283
637	172.3000
638	176.9717
639	176.9383
640	177.3100
641	177.4517
642	174.1283
643	174.1083
644	171.9217
645	170.5317
646	170.2717
647	170.1417
648	170.9700
649	170.6100
650	170.6700
651	170.2183
652	169.9533
653	170.5367
654	174.8367
655	173.8700
656	173.0183
657	173.3000
658	172.7983
659	172.5250
660	172.6533
661	172.1650
662	172.4017
663	171.9950
664	171.6350
665	172.3967
666	171.1950
667	170.4017
668	169.8267
669	169.2667
670	169.4950
671	168.1983
672	166.6483
673	166.3483
674	164.0067
675	161.9083
676	162.1517
677	162.0900
678	160.7483
679	161.6467
680	162.2783
681	165.0300
682	165.6183
683	166.5083
684	166.3233
685	166.8900
686	168.7817
687	169.7033
688	170.7433
689	170.2833
690	169.4650
691	167.8833
692	169.5467
693	167.9667
694	168.4650
695	167.5867
696	167.9667
697	166.3067
698	165.3417
699	164.8333
700	164.9550
701	166.6367
702	167.4000
703	168.9883
704	171.0100
705	172.2217
706	171.9550
707	172.0417
708	171.7450
709	171.8550
710	170.6667
711	171.2750
712	171.5550
713	171.0883
714	170.7900
715	170.9717
716	169.8667
717	170.1183
718	171.0950
719	170.2783
720	170.0400
721	167.5050
722	166.9233
723	167.1117
724	167.3417
725	166.6300
726	167.7400
727	169.2000
728	169.1067
729	170.7650
730	172.6300
731	172.4767
732	174.4183
733	175.0167
734	174.3567
735	172.1800
736	171.9150
737	170.0633
738	170.2967
739	169.0983
740	169.3517
741	169.1383
742	169.9767
743	169.0750
744	167.0017
745	166.7800
746	166.9650
747	168.3217
748	167.8233
749	166.9700
750	169.3000
751	169.1950
752	168.9800
753	167.5983
754	168.0083
755	168.1333
756	166.0717
757	165.9483
758	167.4817
759	166.7050
760	166.4550
761	164.3817
762	165.7133
763	162.9617
764	162.8783
765	163.0750
766	164.2350
767	166.6000
768	165.5017
769	167.0633
770	168.8017
771	166.5300
772	167.9433
773	166.9733
774	168.1700
775	168.0600
776	169.1800
777	170.4483
778	170.1817
779	171.7717
780	171.6617
781	170.1767
782	170.0083
783	170.1233
784	170.3450
785	171.7767
786	171.9833
787	173.1117
788	171.5900
789	172.2950
790	170.9633
791	169.2533
792	168.1433
793	166.3267
794	165.4117
795	163.1383
796	163.4817
797	161.2283
798	160.0850
799	161.6800
800	161.0750
801	158.2367
802	157.8567
803	157.4850
804	157.0017
805	158.4600
806	160.3300
807	160.8433
808	161.0517
809	160.4533
810	159.6783
811	159.5650
812	160.2967
813	159.0483
814	160.9267
815	162.3100
816	163.4300
817	163.8350
818	167.7117
819	168.2267
820	167.5050
821	168.0900
822	166.8033
823	165.1033
824	164.0650
825	161.7967
826	160.4533
827	160.8417
828	160.2533
829	160.3950
830	160.4100
831	158.1533
832	157.2400
833	156.9850
834	155.1867
835	156.3350
836	157.1617
837	155.5500
838	154.3283
839	155.0117
840	155.6533
841	157.8867
842	157.1550
843	159.3717
844	159.3600
845	160.1083
846	160.7700
847	161.2600
848	158.6133
849	158.9733
850	157.9950
851	160.0283
852	159.3350
853	158.7067
854	157.5117
855	158.3150
856	157.3000
857	157.7267
858	156.8250
859	156.4533
860	155.7633
861	155.8533
862	155.0467
863	155.2600
864	153.9267
865	153.9900
866	153.1017
867	152.9233
868	154.2733
869	152.9933
870	152.3267
871	153.7217
872	154.6067
873	154.1350
874	152.0900
875	152.7117
876	151.4033
877	150.1683
878	151.3467
879	152.3100
880	151.8917
881	152.9533
882	153.0217
883	153.2550
884	153.9183
885	153.8617
886	154.3783
887	154.6267
888	154.2600
889	154.3267
890	154.1400
891	154.3300
892	154.3667
893	153.1833
894	153.9850
895	154.0400
896	154.2550
897	153.8483
898	153.2250
899	153.1583
900	151.0700
901	151.9000
902	153.5783
903	152.2633
904	153.1517
905	151.9267
906	152.1050
907	152.9067
908	153.7083
909	154.3167
910	152.9133
911	152.9817
912	152.9317
913	154.2650
914	154.4717
915	153.6333
916	154.9333
917	155.5483
918	155.1800
919	156.1867
920	156.4000
921	157.6767
922	159.8500
923	159.9633
924	160.6433
925	162.5383
926	162.5150
927	160.9117
928	160.4400
929	160.2550
930	159.1467
931	159.5633
932	158.5067
933	158.5217
934	158.8383
935	159.3017
936	160.3433
937	160.5517
938	160.0067
939	158.2283
940	155.5133
941	157.0500
942	157.5400
943	155.6533
944	156.8467
945	155.9650
946	155.0233
947	155.6033
948	154.6467
949	155.7900
950	155.2100
951	156.0000
952	155.6883
953	157.0033
954	155.2217
955	155.8600
956	153.9067
957	153.7450
958	152.9517
959	152.1600
960	151.7667
961	153.5650
962	152.1483
963	154.5783
964	156.7450
965	158.4850
966	159.6383
967	157.5167
968	155.8367
969	154.2683
970	152.9017
971	152.0617
972	151.3583
973	151.2317
974	151.3650
975	150.7350
976	151.4383
977	152.9717
978	153.2983
979	153.5967
980	152.5433
981	151.9983
982	152.7333
983	153.7500
984	154.6467
985	157.0350
986	158.7800
987	157.3217
988	158.1450
989	157.0550
990	154.3667
991	153.8600
992	151.7167
993	152.0350
994	151.5900
995	150.3933
996	150.4000
997	149.9933
998	150.5200
999	148.7550
1000	147.5700
1001	148.9783
1002	150.4367
1003	151.1583
1004	151.5483
1005	153.2617
1006	154.8000
1007	156.0367
1008	157.0300
1009	158.6917
1010	157.7667
1011	155.8200
1012	155.6067
1013	156.1017
1014	154.3200
1015	154.8550
1016	159.2933
1017	156.5800
1018	153.6450
1019	153.6317
1020	153.5767
1021	152.3600
1022	151.2833
1023	151.2783
1024	152.0000
1025	153.2417
1026	153.6017
1027	151.2650
1028	150.5967
1029	150.7283
1030	149.5550
1031	150.3900
1032	150.3500
1033	151.5500
1034	151.3450
1035	150.6100
1036	150.5517
1037	150.9283
1038	151.1017
1039	152.6183
1040	152.3450
1041	151.9967
1042	152.2567
1043	150.3367
1044	150.6317
1045	150.3967
1046	152.3017
1047	150.7567
1048	151.5467
1049	151.1250
1050	150.1217
1051	148.6750
1052	147.0600
1053	145.5267
1054	145.0700
1055	143.0350
1056	140.7783
1057	140.5400
1058	140.8117
1059	141.6333
1060	142.3867
1061	143.3867
1062	144.3767
1063	145.0450
1064	145.4883
1065	145.3067
1066	143.9250
1067	143.6317
1068	143.7550
1069	142.4967
1070	142.1183
1071	141.3000
1072	140.9283
1073	142.0783
1074	140.1233
1075	141.8250
1076	143.5317
1077	146.4750
1078	147.4767
1079	147.0233
1080	145.1700
1081	143.7217
1082	142.0500
1083	140.7450
1084	140.8933
1085	139.8800
1086	140.9850
1087	139.6550
1088	140.1717
1089	141.3267
1090	142.1317
1091	142.7483
1092	143.9500
1093	144.5833
1094	145.6067
1095	146.5000
1096	144.9967
1097	145.3500
1098	146.2817
1099	145.7017
1100	144.9500
1101	144.7583
1102	144.1783
1103	144.3017
1104	144.1217
1105	143.8667
1106	144.5850
1107	145.7550
1108	146.1683
1109	145.2200
1110	144.5233
1111	144.7617
1112	144.7283
1113	144.9517
1114	145.9733
1115	144.6133
1116	144.7717
1117	144.0500
1118	143.5567
1119	142.4583
1120	143.5317
1121	144.2117
1122	143.7367
1123	143.0317
1124	143.2967
1125	144.5883
1126	144.0667
1127	143.8883
1128	146.4733
1129	146.7250
1130	147.4017
1131	148.2067
1132	148.5083
1133	147.8050
1134	145.8383
1135	143.9350
1136	145.1550
1137	143.7567
1138	144.1200
1139	142.3683
1140	141.6033
1141	140.6583
1142	141.3633
1143	141.2750
1144	141.9117
1145	141.7150
1146	141.7533
1147	142.0167
1148	143.1250
1149	143.9500
1150	143.2250
1151	143.8583
1152	142.0667
1153	141.3750
1154	138.9717
1155	139.5783
1156	140.4250
1157	140.7300
1158	141.6800
1159	141.6667
1160	141.9217
1161	142.4550
1162	142.8400
1163	142.2117
1164	141.8017
1165	142.2483
1166	142.3600
1167	143.2417
1168	142.1200
1169	143.9600
1170	142.9100
1171	142.4700
1172	142.4200
1173	141.7050
1174	140.3600
1175	139.7967
1176	140.5267
1177	139.9933
1178	139.8750
1179	138.7700
1180	137.6200
1181	137.9783
1182	138.3917
1183	137.8767
1184	137.8683
1185	138.3617
1186	139.0733
1187	138.4117
1188	138.6900
1189	139.2750
1190	139.1467
1191	137.8333
1192	136.2117
1193	136.9833
1194	136.2117
1195	134.9933
1196	135.2450
1197	136.5033
1198	136.0400
1199	137.1183
1200	136.7250
1201	135.6883
1202	137.0483
1203	137.8150
1204	136.9667
1205	136.7333
1206	138.8217
1207	137.8150
1208	138.1533
1209	136.9450
1210	136.2700
1211	135.3467
1212	134.5333
1213	134.3333
1214	133.6617
1215	132.6667
1216	132.5683
1217	132.8067
1218	132.0850
1219	132.5050
1220	133.2383
1221	133.8800
1222	133.6783
1223	133.3083
1224	131.5267
1225	131.9650
1226	131.7617
1227	131.7650
1228	131.4900
1229	132.5517
1230	131.8817
1231	133.0517
1232	131.9950
1233	131.7217
1234	131.7700
1235	131.6250
1236	130.8817
1237	132.0183
1238	130.7767
1239	131.6967
1240	131.2817
1241	132.3050
1242	132.6250
1243	132.5417
1244	132.2150
1245	131.3383
1246	130.8117
1247	131.2633
1248	131.1867
1249	131.2733
1250	131.1650
1251	131.7083
1252	132.3067
1253	133.1317
1254	133.3800
1255	132.1350
1256	133.1367
1257	133.5217
1258	134.3850
1259	134.0950
1260	135.0817
1261	134.1067
1262	134.9283
1263	133.4133
1264	132.5383
1265	132.5950
1266	132.7200
1267	131.6000
1268	132.1300
1269	132.8917
1270	133.0983
1271	134.0733
1272	133.9517
1273	134.0050
1274	134.5883
1275	134.7533
1276	135.2367
1277	134.6683
1278	135.4167
1279	133.3883
1280	132.9450
1281	132.6450
1282	132.0483
1283	133.0567
1284	132.8583
1285	133.6350
1286	133.7833
1287	134.6967
1288	134.5217
1289	134.1700
1290	133.9767
1291	133.7750
1292	134.1333
1293	133.7867
1294	133.1667
1295	133.6783
1296	134.9883
1297	133.5033
1298	134.2650
1299	134.0250
1300	133.8583
1301	134.0433
1302	135.0117
1303	134.5783
1304	135.2317
1305	135.6617
1306	134.7067
1307	132.5683
1308	132.4767
1309	132.2250
1310	131.9867
1311	130.9883
1312	130.7483
1313	131.9750
1314	131.7233
1315	131.3317
1316	130.9783
1317	131.6350
1318	131.6550
1319	132.7767
1320	131.7300
1321	130.7900
1322	131.6483
1323	131.5500
1324	131.7967
1325	132.2683
1326	131.7700
1327	131.6033
1328	130.9683
1329	130.7217
1330	130.1550
1331	129.8283
1332	130.1567
1333	129.6483
1334	130.0933
1335	130.6850
1336	130.6067
1337	131.3067
1338	130.9083
1339	130.8233
1340	130.7667
1341	131.0883
1342	130.1650
1343	131.1783
1344	130.2267
1345	131.0000
1346	131.2533
1347	130.1233
1348	130.6733
1349	131.2000
1350	132.2750
1351	132.8017
1352	132.7150
1353	132.8067
1354	133.2833
1355	133.4133
1356	134.4450
1357	133.0550
1358	133.1967
1359	132.6500
1360	131.5817
1361	130.7550
1362	130.6017
1363	130.8117
1364	130.7050
1365	130.8200
1366	130.5917
1367	131.0167
1368	132.9117
1369	131.9533
1370	133.3067
1371	132.5967
1372	132.1150
1373	130.9983
1374	130.3383
1375	130.6933
1376	130.9533
1377	130.8217
1378	132.1433
1379	131.6617
1380	133.2450
1381	132.9300
1382	132.3367
1383	131.3950
1384	132.7083
1385	131.9217
1386	131.7917
1387	131.0850
1388	131.3300
1389	131.5783
1390	130.5617
1391	131.6533
1392	132.7900
1393	132.0333
1394	131.4950
1395	131.3150
1396	131.3933
1397	131.9783
1398	131.8983
1399	130.9933
1400	131.9483
1401	132.0300
1402	131.4133
1403	132.1633
1404	131.9300
1405	131.2167
1406	131.1117
1407	130.7700
1408	129.9383
1409	129.6650
1410	128.7683
1411	128.8017
1412	130.1233
1413	130.0467
1414	129.5083
1415	130.1467
1416	129.4383
1417	130.5050
1418	130.3117
1419	130.2783
1420	129.3717
1421	129.2567
1422	129.6383
1423	130.1217
1424	130.6517
1425	130.4600
1426	131.8383
1427	131.5767
1428	130.7567
1429	130.7817
1430	130.7033
1431	130.4250
1432	130.7783
1433	131.0083
1434	130.6850
1435	132.0100
1436	132.7267
1437	132.0217
1438	132.6783
1439	130.2967
1440	131.0133
1441	128.9550
1442	129.7983
1443	129.3317
1444	129.6667
1445	128.7833
1446	129.5183
1447	128.7967
1448	129.3400
1449	129.2583
1450	129.2150
1451	128.1767
1452	129.5983
1453	129.1733
1454	128.0850
1455	127.9967
1456	127.2883
1457	129.3783
1458	129.1567
1459	129.9467
1460	131.4817
1461	131.1917
1462	131.4817
1463	131.7700
1464	129.8000
1465	129.8967
1466	128.7467
1467	128.1333
1468	127.2617
1469	127.7583
1470	127.0867
1471	126.4483
1472	126.7000
1473	127.2683
1474	128.3483
1475	128.9933
1476	129.9450
1477	128.8783
1478	129.8083
1479	129.2583
1480	130.0450
1481	129.2700
1482	128.9850
1483	129.0883
1484	129.5550
1485	130.0850
1486	129.9400
1487	130.0483
1488	130.9433
1489	130.6883
1490	130.6433
1491	128.8817
1492	130.3333
1493	130.7983
1494	130.0200
1495	128.9750
1496	129.3917
1497	128.3417
1498	126.6250
1499	127.5083
1500	125.7383
1501	126.5333
1502	126.3950
1503	125.1500
1504	126.1050
1505	126.3233
1506	127.7300
1507	126.9167
1508	127.4567
1509	126.7583
1510	127.8700
1511	127.3517
1512	126.5183
1513	126.6967
1514	127.2367
1515	125.5017
1516	127.0917
1517	126.7733
1518	128.3217
1519	128.3600
1520	129.2750
1521	129.5433
1522	129.4183
1523	129.0283
1524	129.0867
1525	128.8150
1526	127.8433
1527	128.2233
1528	127.8033
1529	126.6917
1530	127.9067
1531	127.0850
1532	126.5150
1533	125.9033
1534	126.3183
1535	126.0067
1536	125.1750
1537	126.6400
1538	125.6333
1539	125.8633
1540	127.4750
1541	127.9783
1542	126.7200
1543	128.9617
1544	127.1800
1545	126.6100
1546	126.9633
1547	127.4150
1548	127.6333
1549	128.0283
1550	128.9750
1551	128.9933
1552	128.4367
1553	128.8417
1554	128.1550
1555	127.4167
1556	127.6483
1557	128.3900
1558	127.5250
1559	127.3400
1560	129.0233
1561	128.7300
1562	128.0133
1563	127.6783
1564	127.7617
1565	127.1500
1566	127.2933
1567	128.0467
1568	128.4150
1569	128.9000
1570	128.3517
1571	128.8567
1572	129.4783
1573	128.7800
1574	128.8950
1575	128.5283
1576	128.5200
1577	128.3400
1578	127.3767
1579	128.3133
1580	129.5050
1581	129.5233
1582	129.6650
1583	129.6400
1584	128.0333
1585	128.3217
1586	127.5400
1587	127.6150
1588	127.4500
1589	127.6650
1590	127.0767
1591	125.7650
1592	124.3700
1593	124.3433
1594	124.6400
1595	124.4883
1596	125.3100
1597	125.3000
1598	124.9267
1599	126.0950
1600	125.9117
1601	127.1633
1602	127.4983
1603	128.3767
1604	128.4917
1605	127.8500
1606	127.2350
1607	128.2550
1608	128.0317
1609	129.3217
1610	128.7867
1611	127.9900
1612	126.3750
1613	125.9050
1614	126.7283
1615	125.3433
1616	125.0750
1617	124.8100
1618	125.5283
1619	124.3150
1620	125.2667
1621	125.5867
1622	125.6067
1623	125.3117
1624	125.3133
1625	125.9700
1626	125.4467
1627	126.2900
1628	126.4017
1629	126.9383
1630	126.2950
1631	126.5033
1632	127.2800
1633	126.3400
1634	126.2500
1635	126.3317
1636	125.6000
1637	124.1250
1638	125.2150
1639	123.9050
1640	124.4467
1641	124.9850
1642	125.7750
1643	125.4483
1644	125.5400
1645	127.1950
1646	127.2000
1647	126.9200
1648	126.7883
1649	126.9100
1650	126.9483
1651	126.6050
1652	126.9917
1653	126.4350
1654	126.9683
1655	127.2467
1656	125.7083
1657	124.5017
1658	124.5083
1659	125.3067
1660	124.5083
1661	123.8767
1662	123.9350
1663	122.6800
1664	124.0583
1665	124.1050
1666	123.5550
1667	124.0733
1668	123.9417
1669	125.8433
1670	126.0083
1671	124.9283
1672	125.5367
1673	124.5367
1674	123.9983
1675	123.6350
1676	124.0983
1677	123.8700
1678	122.9967
1679	122.3617
1680	121.6050
1681	121.5533
1682	122.7317
1683	122.8467
1684	123.5233
1685	124.0667
1686	125.3183
1687	124.3533
1688	125.7367
1689	124.8033
1690	123.6017
1691	123.0650
1692	122.6517
1693	122.2150
1694	122.7867
1695	122.0883
1696	122.5333
1697	121.2967
1698	120.7150
1699	122.0150
1700	121.0050
1701	120.9067
1702	120.9133
1703	121.5183
1704	121.4400
1705	120.6750
1706	122.2133
1707	121.8133
1708	122.7333
1709	122.2533
1710	121.5550
1711	122.8650
1712	122.2050
1713	122.6133
1714	122.9483
1715	122.9617
1716	122.8317
1717	123.5550
1718	122.5117
1719	121.9650
1720	122.3417
1721	121.9433
1722	120.7533
1723	120.9167
1724	121.1550
1725	121.3633
1726	121.9033
1727	122.6233
1728	122.9733
1729	123.1067
1730	122.7933
1731	123.6333
1732	122.7367
1733	121.6317
1734	123.1567
1735	123.2983
1736	122.2667
1737	121.3983
1738	121.5683
1739	121.0750
1740	120.6500
1741	121.3483
1742	121.2117
1743	121.8000
1744	121.8333
1745	121.7417
1746	122.2667
1747	121.5233
1748	122.3117
1749	123.6500
1750	122.5950
1751	123.0133
1752	122.3233
1753	121.0267
1754	120.5200
1755	120.1833
1756	120.5700
1757	120.2600
1758	120.8150
1759	120.7900
1760	120.6183
1761	121.2483
1762	120.8383
1763	120.9717
1764	120.9567
1765	120.9300
1766	120.5733
1767	121.3167
1768	121.3083
1769	121.7667
1770	122.3383
1771	123.0283
1772	122.2533
1773	121.7383
1774	121.7983
1775	121.3733
1776	120.7433
1777	120.3400
1778	119.8550
1779	119.3517
1780	119.9350
1781	121.4033
1782	120.0417
1783	120.5300
1784	121.1283
1785	121.0033
1786	121.4083
1787	121.7400
1788	122.2650
1789	120.9267
1790	121.0583
1791	120.3300
1792	120.0883
1793	120.2417
1794	120.6700
1795	120.3733
1796	119.4500
1797	119.2633
1798	119.1717
1799	120.0550
1800	120.8250
1801	119.6867
1802	120.0750
1803	121.1500
1804	121.4317
1805	121.5933
1806	121.5667
1807	121.2217
1808	121.7533
1809	122.0383
1810	120.7067
1811	120.5900
1812	121.2367
1813	120.0850
1814	120.5183
1815	121.2383
1816	120.5100
1817	120.8767
1818	121.5517
1819	120.6883
1820	120.2000
1821	122.4850
1822	120.8933
1823	120.1417
1824	119.8933
1825	119.9733
1826	119.6933
1827	120.4667
1828	119.2083
1829	119.6100
1830	120.1667
1831	120.6100
1832	121.5333
1833	120.3967
1834	121.6383
1835	120.2567
1836	119.4200
1837	118.6517
1838	118.9650
1839	118.4683
1840	118.6933
1841	118.3467
1842	117.9317
1843	117.0483
1844	116.6317
1845	118.2033
1846	117.7850
1847	119.4317
1848	117.9950
1849	117.8667
1850	118.4050
1851	118.6117
1852	117.8117
1853	118.9550
1854	119.4467
1855	118.8800
1856	118.1617
1857	118.5567
1858	118.4750
1859	118.6583
1860	119.4083
1861	120.0767
1862	119.4483
1863	119.5850
1864	118.3417
1865	118.4217
1866	118.0150
1867	118.3433
1868	118.8533
1869	118.1483
1870	118.0217
1871	117.3300
1872	118.2067
1873	119.1867
1874	118.0833
1875	118.8233
1876	117.9633
1877	119.5567
1878	119.4867
1879	119.7233
1880	119.3950
1881	119.1917
1882	119.3817
1883	119.2250
1884	118.9450
1885	119.4900
1886	119.7817
1887	119.5317
1888	120.7350
1889	120.0783
1890	119.1350
1891	118.8817
1892	119.5967
1893	119.0667
1894	119.2533
1895	118.5033
1896	119.2367
1897	118.7383
1898	117.9883
1899	119.0200
1900	119.5367
1901	120.0433
1902	119.2400
1903	120.2183
1904	119.5950
1905	120.5500
1906	120.2150
1907	119.1450
1908	120.2383
1909	119.3283
1910	118.2183
1911	118.8100
1912	117.8750
1913	118.5017
1914	118.9467
1915	117.6183
1916	118.7050
1917	118.6667
1918	118.5700
1919	117.9300
1920	116.7517
1921	117.8833
1922	117.3533
1923	117.6133
1924	117.1667
1925	118.2717
1926	118.4983
1927	117.4100
1928	118.2317
1929	118.6283
1930	118.2883
1931	118.6833
1932	119.5333
1933	118.9900
1934	119.6017
1935	118.6533
1936	117.7967
1937	117.4433
1938	117.9850
1939	117.9800
1940	117.4717
1941	117.7083
1942	117.6717
1943	118.2767
1944	118.1550
1945	118.2750
1946	118.1000
1947	117.3217
1948	118.0833
1949	117.2083
1950	118.1483
1951	118.7433
1952	119.8800
1953	119.0167
1954	119.3617
1955	120.0067
1956	120.1183
1957	120.5450
1958	119.0583
1959	121.1000
1960	119.8033
1961	119.8900
1962	119.9450
1963	119.6717
1964	120.9900
1965	119.3383
1966	118.9267
1967	118.7300
1968	119.0883
1969	118.0917
1970	117.9817
1971	117.4083
1972	118.4233
1973	118.4833
1974	119.5567
1975	118.5567
1976	118.4617
1977	119.2167
1978	119.1150
1979	118.4900
1980	119.3117
1981	119.0500
1982	119.1383
1983	118.7067
1984	119.3333
1985	118.9133
1986	119.7083
1987	119.0500
1988	120.5417
1989	119.4183
1990	120.0317
1991	119.1933
1992	118.9167
1993	119.8233
1994	118.7333
1995	119.2217
1996	119.0100
1997	119.0600
1998	118.4733
1999	119.0067
[truncated: 28 more rows]
