# Supplementary material for: Bicoid gradient formation mechanism and dynamics revealed by protein lifetime analysis
Source: Mol Syst Biol. 2018 Sep 4;14(9):e8355. doi: 10.15252/msb.20188355 (PMC6121778; doi:10.15252/msb.20188355)
Supplement: Supplementary file 8 — Source Data for Figure 6 [file MSB-14-e8355-s007.zip › figure6-data_wo-images/quantification/Values_emb01_g_t26.txt]

0	0.0000
1	170.8100
2	159.0217
3	162.1517
4	159.4733
5	158.8317
6	160.0383
7	157.8250
8	155.0517
9	147.8200
10	150.4667
11	149.8167
12	144.9650
13	146.5700
14	148.8133
15	147.5267
16	141.8633
17	142.2717
18	139.5500
19	138.5550
20	135.0717
21	136.0483
22	131.8983
23	128.6150
24	129.0217
25	127.4717
26	127.0783
27	124.7917
28	123.9567
29	123.7450
30	122.6833
31	121.2700
32	119.2433
33	122.5450
34	120.2383
35	116.9400
36	115.3167
37	117.4017
38	117.6767
39	118.4833
40	117.9350
41	116.2083
42	117.5600
43	118.8950
44	119.0117
45	117.1667
46	116.6000
47	116.2283
48	115.8383
49	117.0133
50	116.4533
51	117.1117
52	118.3983
53	118.4583
54	119.7050
55	121.3883
56	125.6600
57	127.6250
58	130.8433
59	132.6033
60	136.4883
61	141.8250
62	148.6667
63	152.7200
64	163.7200
65	171.1800
66	179.4883
67	189.4450
68	194.5350
69	206.8767
70	210.9550
71	214.5150
72	220.7550
73	224.7783
74	234.8617
75	234.5267
76	239.9633
77	242.2483
78	242.5567
79	241.7217
80	240.7133
81	244.0417
82	247.0683
83	247.9633
84	245.1850
85	247.1617
86	254.9250
87	258.5617
88	263.9817
89	271.0567
90	273.7967
91	277.2317
92	277.8250
93	277.7317
94	279.6000
95	277.3683
96	280.7300
97	280.0467
98	280.1317
99	282.6817
100	280.5450
101	285.0000
102	282.3733
103	277.6283
104	275.5867
105	273.5817
106	273.0567
107	270.8700
108	265.7267
109	266.2867
110	260.0717
111	254.9500
112	252.7533
113	249.0267
114	248.5300
115	250.5733
116	249.2633
117	249.8050
118	252.9217
119	255.1283
120	260.1583
121	263.8533
122	262.8117
123	269.6667
124	274.3267
125	272.0300
126	274.7517
127	280.4300
128	282.0417
129	282.2950
130	280.2283
131	279.0850
132	278.1983
133	281.1283
134	283.7583
135	286.6133
136	288.3033
137	291.1450
138	294.6333
139	299.1633
140	300.3750
141	298.0867
142	302.9400
143	303.1133
144	303.3367
145	297.0750
146	296.7033
147	294.8583
148	292.9833
149	291.8417
150	279.9067
151	279.1500
152	271.8583
153	270.6283
154	263.9600
155	267.6967
156	263.3367
157	263.2767
158	262.1950
159	258.1983
160	258.2733
161	258.3183
162	255.3100
163	254.7183
164	259.0300
165	263.7800
166	263.7900
167	269.8517
168	272.8850
169	277.5450
170	277.2750
171	276.8000
172	278.2617
173	275.7650
174	274.5150
175	265.3733
176	264.6383
177	261.0633
178	260.5200
179	260.3550
180	258.9450
181	261.6417
182	262.2450
183	261.2983
184	256.6017
185	259.1217
186	257.7400
187	259.2633
188	261.3217
189	260.2950
190	263.7350
191	261.7700
192	257.7283
193	258.3650
194	256.1567
195	253.0967
196	253.3417
197	255.1500
198	256.3150
199	256.5517
200	258.3933
201	252.6783
202	253.6933
203	253.5133
204	254.0100
205	252.9700
206	247.8033
207	240.9817
208	237.4467
209	234.2967
210	229.6550
211	226.1733
212	231.7417
213	228.9283
214	229.4683
215	231.9833
216	229.8967
217	232.8683
218	233.8617
219	235.0317
220	234.4000
221	232.2350
222	232.2683
223	229.1367
224	230.2433
225	227.6967
226	225.6717
227	226.1417
228	226.6667
229	228.4167
230	231.7550
231	233.3083
232	231.7883
233	230.9850
234	228.0867
235	224.6100
236	221.1683
237	221.6717
238	219.0650
239	218.7450
240	218.0033
241	221.1300
242	221.0167
243	220.2583
244	221.8150
245	226.9950
246	225.2833
247	227.8000
248	226.1567
249	225.6067
250	224.3283
251	223.4550
252	225.1167
253	227.8983
254	227.9333
255	229.3983
256	226.5467
257	232.6033
258	231.2000
259	234.8067
260	236.7750
261	238.4600
262	237.7400
263	237.2033
264	237.5100
265	239.0317
266	241.8233
267	245.0500
268	241.6550
269	243.9033
270	242.2367
271	240.9867
272	239.0683
273	242.3967
274	240.1817
275	238.1000
276	240.6683
277	240.7367
278	241.9950
279	242.5600
280	242.9550
281	243.4033
282	245.3500
283	245.7433
284	246.4400
285	246.5817
286	244.6033
287	242.9633
288	239.3300
289	236.9050
290	237.8783
291	235.6917
292	236.4883
293	233.1817
294	230.8633
295	230.4333
296	230.7317
297	233.4183
298	231.0067
299	229.1617
300	231.2533
301	232.7933
302	230.7850
303	233.2817
304	235.2433
305	236.9100
306	237.7983
307	239.6133
308	243.0467
309	242.3417
310	242.9517
311	242.6833
312	239.3783
313	234.5500
314	230.5833
315	228.8450
316	225.6600
317	226.0783
318	225.4750
319	226.8983
320	227.0517
321	229.5383
322	228.2567
323	229.1033
324	229.4633
325	230.4267
326	228.1233
327	227.6350
328	222.3750
329	221.7433
330	220.8267
331	223.0383
332	224.2300
333	222.8833
334	222.7383
335	222.1033
336	219.7717
337	217.4733
338	216.5833
339	217.7767
340	214.8000
341	216.0600
342	212.1850
343	212.0167
344	209.9617
345	206.2533
346	207.8883
347	209.6400
348	206.8850
349	207.2950
350	208.2750
351	208.7217
352	209.7400
353	209.3550
354	212.3217
355	211.2233
356	214.6717
357	215.8767
358	216.0100
359	214.7867
360	216.1567
361	213.7567
362	214.0683
363	212.9200
364	214.1367
365	212.1383
366	212.5900
367	210.9733
368	212.5250
369	214.8700
370	215.2000
371	216.5117
372	218.6083
373	221.6550
374	221.1717
375	222.4467
376	224.5900
377	226.4183
378	225.2833
379	224.3967
380	228.1983
381	224.2500
382	223.1667
383	221.1533
384	218.1500
385	214.9733
386	214.6000
387	211.7650
388	210.4900
389	209.2517
390	208.0000
391	207.3833
392	206.2217
393	206.8167
394	207.0467
395	208.5150
396	209.6150
397	209.2617
398	210.3167
399	212.8267
400	213.0567
401	210.2767
402	213.3033
403	213.3967
404	214.5567
405	217.4267
406	216.5750
407	218.1250
408	215.0400
409	217.7067
410	218.3367
411	217.7600
412	218.1767
413	217.8467
414	216.5583
415	211.4733
416	209.8150
417	207.8083
418	207.0183
419	204.7317
420	203.3417
421	203.4683
422	201.6650
423	201.7783
424	202.1017
425	199.8533
426	200.2467
427	200.6183
428	200.2917
429	201.2967
430	200.6683
431	201.1683
432	200.6067
433	201.0567
434	201.4883
435	199.3467
436	198.4900
437	199.0483
438	199.6917
439	197.3500
440	195.3483
441	197.4733
442	196.9683
443	196.4300
444	196.8267
445	194.0300
446	193.6617
447	193.2367
448	193.6867
449	194.5283
450	193.7067
451	191.7983
452	190.9867
453	190.0917
454	188.6350
455	187.4083
456	189.5083
457	188.1633
458	190.2333
459	188.2450
460	188.7817
461	187.5067
462	186.3717
463	185.5850
464	186.4050
465	185.7817
466	186.3450
467	187.3000
468	187.0067
469	188.6083
470	188.7583
471	187.4450
472	186.6317
473	187.1200
474	185.5383
475	184.4900
476	183.7600
477	183.0983
478	181.8383
479	180.3233
480	180.3683
481	179.1267
482	178.8067
483	177.0583
484	179.1067
485	177.6750
486	177.0917
487	177.2767
488	177.5633
489	174.9867
490	176.5933
491	176.3800
492	176.3317
493	173.9900
494	175.1017
495	177.1267
496	178.0850
497	181.0450
498	180.9867
499	181.9417
500	182.0100
501	180.7033
502	179.8550
503	176.8383
504	178.5600
505	177.4950
506	178.4900
507	177.9917
508	177.5467
509	179.1367
510	179.2817
511	176.8517
512	176.2983
513	176.8100
514	175.0417
515	176.0167
516	176.8117
517	176.8683
518	175.2067
519	174.0400
520	174.3050
521	176.8000
522	174.5083
523	175.1517
524	172.7900
525	172.3767
526	171.7483
527	172.2017
528	170.7150
529	169.3433
530	170.0883
531	170.1067
532	171.6350
533	171.0933
534	170.9583
535	171.8133
536	173.8783
537	175.2733
538	178.1933
539	178.7167
540	181.2217
541	183.9000
542	183.8467
543	184.2067
544	183.1267
545	181.7167
546	180.9867
547	181.6433
548	181.7267
549	181.8450
550	183.1067
551	183.8333
552	182.4350
553	182.3850
554	182.6667
555	182.1200
556	181.0933
557	180.8117
558	182.9750
559	183.6267
560	184.8617
561	184.9817
562	184.4317
563	181.5883
564	181.9200
565	182.8600
566	180.6750
567	180.8283
568	182.3667
569	184.4317
570	182.6667
571	184.8883
572	186.5783
573	184.6967
574	187.5467
575	187.5500
576	188.4883
577	187.7333
578	188.1133
579	188.0617
580	185.5033
581	183.8517
582	182.1183
583	178.8617
584	176.8050
585	174.8033
586	172.8633
587	171.2833
588	169.8267
589	168.3867
590	167.2300
591	167.6967
592	167.2017
593	168.2117
594	167.5967
595	167.7333
596	167.6133
597	167.0050
598	166.5833
599	166.0850
600	169.6067
601	169.9067
602	168.0917
603	167.2667
604	166.1633
605	166.2650
606	165.7100
607	165.5017
608	165.4900
609	165.5850
610	166.9133
611	167.0567
612	170.4233
613	170.9150
614	171.3133
615	169.9667
616	170.1883
617	167.6500
618	165.6517
619	165.3867
620	164.3200
621	164.6050
622	162.4450
623	161.7350
624	165.2550
625	163.2583
626	163.2183
627	161.8350
628	161.8550
629	161.0700
630	161.8433
631	161.0850
632	159.1250
633	159.4767
634	157.0950
635	156.8700
636	155.9083
637	155.9433
638	157.0750
639	156.5367
640	156.0400
641	155.5467
642	156.0183
643	156.4583
644	155.0533
645	154.6500
646	154.6283
647	153.7950
648	156.6600
649	155.5600
650	155.6200
651	155.1667
652	156.1100
653	155.5783
654	156.9083
655	157.7133
656	158.4017
657	155.9533
658	156.6400
659	156.3000
660	158.5733
661	157.4867
662	156.0817
663	155.0417
664	154.1100
665	151.2100
666	151.5417
667	151.1833
668	151.5400
669	152.2217
670	150.1850
671	150.7883
672	153.4600
673	153.8717
674	153.5533
675	155.2667
676	156.0283
677	156.5933
678	155.7900
679	157.3217
680	157.9183
681	158.1650
682	158.7533
683	159.3033
684	161.8233
685	161.7317
686	161.5283
687	161.2850
688	161.3383
689	161.9133
690	161.2850
691	160.0550
692	159.8767
693	158.3883
694	159.5400
695	159.5350
696	161.4650
697	161.8700
698	162.0350
699	162.7383
700	162.6233
701	163.2900
702	163.4900
703	162.6983
704	161.8367
705	161.8717
706	162.1283
707	161.4933
708	161.9750
709	161.6867
710	162.7250
711	163.1350
712	164.5733
713	163.4400
714	164.5400
715	164.3800
716	163.9350
717	164.4133
718	166.0433
719	166.3283
720	169.5950
721	169.3883
722	171.1850
723	171.5317
724	172.1883
725	170.5950
726	171.2200
727	169.9750
728	172.1200
729	175.2050
730	175.4600
731	174.8500
732	174.2750
733	172.3883
734	170.3200
735	171.2133
736	171.1700
737	171.7133
738	171.0217
739	171.6500
740	170.1100
741	168.3367
742	164.5267
743	161.7350
744	161.2283
745	160.4883
746	162.3483
747	162.2533
748	162.5500
749	161.3150
750	160.9833
751	160.2400
752	160.7583
753	160.8450
754	160.6950
755	162.3850
756	163.4667
757	164.6517
758	166.5250
759	170.0233
760	173.8133
761	175.7050
762	175.6617
763	174.2933
764	175.3017
765	174.8633
766	173.5250
767	171.8717
768	169.9917
769	169.8983
770	168.5483
771	166.6233
772	165.2533
773	163.9300
774	165.1033
775	164.8100
776	166.0583
777	168.0833
778	167.5933
779	169.5683
780	170.3333
781	171.2333
782	168.6050
783	167.9850
784	165.2383
785	166.8983
786	165.6383
787	167.4867
788	166.4517
789	168.5633
790	167.1083
791	166.4583
792	167.9200
793	165.0450
794	165.6217
795	163.8800
796	161.3900
797	162.3300
798	161.6983
799	162.3917
800	162.0183
801	163.8150
802	165.3467
803	165.1483
804	165.1833
805	162.0050
806	161.7750
807	160.4417
808	160.6433
809	161.9667
810	161.6617
811	161.1883
812	161.7083
813	161.9433
814	163.7217
815	163.0033
816	163.9800
817	162.8017
818	163.2017
819	160.8767
820	160.3750
821	160.5450
822	158.8033
823	159.2367
824	159.5067
825	158.9967
826	161.8383
827	160.2350
828	161.1233
829	161.5267
830	162.6817
831	162.8833
832	162.6433
833	161.9950
834	161.7267
835	160.9883
836	162.3633
837	160.8017
838	161.3567
839	162.0867
840	162.1417
841	161.7233
842	160.7733
843	159.4767
844	158.0500
845	158.4233
846	155.8850
847	154.5600
848	154.3650
849	154.1867
850	153.9467
851	153.8367
852	153.9183
853	154.0100
854	152.6550
855	154.4267
856	154.4467
857	154.9983
858	155.6133
859	156.8100
860	155.7333
861	156.2450
862	157.4200
863	157.9917
864	157.5583
865	157.1350
866	157.6600
867	159.3467
868	158.8383
869	158.6217
870	158.5967
871	159.3833
872	159.4133
873	157.7783
874	158.0883
875	157.9867
876	156.5417
877	154.5767
878	155.4933
879	154.8867
880	153.8433
881	153.0467
882	151.7217
883	151.2133
884	150.8700
885	149.9700
886	150.6217
887	150.7850
888	151.9217
889	152.4100
890	154.2850
891	154.6117
892	154.8100
893	154.4483
894	154.5417
895	155.2533
896	156.1833
897	155.6100
898	155.0767
899	156.8700
900	157.0300
901	156.1700
902	156.5400
903	155.3483
904	156.0133
905	156.5900
906	156.5800
907	157.2783
908	155.5217
909	155.1383
910	154.7717
911	154.8867
912	155.4650
913	154.2700
914	155.0167
915	155.8750
916	155.0850
917	154.5850
918	153.2850
919	153.2717
920	152.1500
921	152.6967
922	151.7467
923	151.5767
924	153.7150
925	153.4483
926	155.7083
927	157.3133
928	157.6033
929	158.6100
930	157.5517
931	157.8650
932	157.1517
933	158.0283
934	159.8150
935	159.7817
936	158.9817
937	159.4383
938	159.5867
939	159.0700
940	158.0650
941	156.0350
942	154.4733
943	154.5167
944	153.9167
945	153.6800
946	152.3367
947	151.6400
948	152.1600
949	152.2283
950	151.8717
951	152.4233
952	152.9883
953	151.9117
954	152.2533
955	153.5350
956	153.7083
957	153.5033
958	152.7383
959	153.6733
960	152.8800
961	152.7550
962	153.6350
963	152.6617
964	153.0050
965	152.4483
966	153.5017
967	154.2267
968	154.5133
969	154.8333
970	158.1417
971	158.4000
972	156.4117
973	157.6833
974	157.5483
975	155.6783
976	155.4167
977	154.5283
978	153.2050
979	153.0200
980	153.3483
981	153.8167
982	152.9850
983	151.6900
984	152.7433
985	151.7950
986	153.1017
987	151.2833
988	151.9917
989	152.9850
990	153.6183
991	154.8017
992	153.2450
993	155.3417
994	156.5983
995	157.2417
996	156.7650
997	156.2600
998	154.6933
999	153.3100
1000	151.4250
1001	152.8700
1002	152.9717
1003	152.0183
1004	152.6433
1005	153.5850
1006	155.4300
1007	156.8100
1008	157.3667
1009	159.4467
1010	158.7050
1011	159.0167
1012	157.1117
1013	154.2883
1014	153.2467
1015	153.1017
1016	155.1583
1017	153.2067
1018	150.3100
1019	149.4083
1020	150.2367
1021	150.5400
1022	150.5500
1023	151.0617
1024	151.5217
1025	152.8067
1026	153.2200
1027	152.9317
1028	152.2433
1029	152.5950
1030	152.2200
1031	152.9600
1032	154.5067
1033	153.0633
1034	152.1100
1035	149.7133
1036	150.0667
1037	148.8717
1038	146.1300
1039	145.7083
1040	145.4100
1041	144.1633
1042	145.5017
1043	146.2333
1044	148.1850
1045	148.4183
1046	149.2150
1047	150.1017
1048	148.8033
1049	147.8050
1050	146.9350
1051	145.1317
1052	143.9683
1053	143.6017
1054	143.2850
1055	142.5100
1056	142.4083
1057	143.6150
1058	144.0967
1059	143.4133
1060	144.6300
1061	144.2500
1062	143.9817
1063	144.6083
1064	143.8750
1065	144.0517
1066	144.2550
1067	144.1200
1068	143.8983
1069	143.8850
1070	143.5917
1071	142.6317
1072	140.4300
1073	139.6700
1074	138.7233
1075	138.8750
1076	138.2917
1077	139.3683
1078	139.9217
1079	139.9000
1080	140.2617
1081	141.0500
1082	141.3150
1083	142.6850
1084	143.1283
1085	143.7617
1086	144.8950
1087	144.8233
1088	146.0300
1089	146.7617
1090	145.9067
1091	143.7983
1092	142.1017
1093	140.9550
1094	140.3367
1095	141.1317
1096	140.9283
1097	142.1233
1098	144.0100
1099	145.0917
1100	145.3833
1101	145.9033
1102	147.1733
1103	145.7017
1104	145.7167
1105	143.7500
1106	144.7100
1107	144.9767
1108	146.0200
1109	147.0117
1110	147.8717
1111	148.1850
1112	147.0050
1113	146.6867
1114	146.9583
1115	147.8417
1116	147.8267
1117	148.8283
1118	145.8417
1119	145.3967
1120	143.1317
1121	144.4283
1122	143.4783
1123	143.7567
1124	144.7467
1125	146.7533
1126	147.0617
1127	148.1100
1128	148.2067
1129	148.1100
1130	145.4967
1131	147.4233
1132	147.8000
1133	146.5500
1134	146.3117
1135	148.7717
1136	147.0150
1137	147.2417
1138	147.2033
1139	147.3183
1140	146.6933
1141	146.4533
1142	145.7617
1143	144.9933
1144	143.3833
1145	143.2900
1146	141.4667
1147	141.3183
1148	143.0583
1149	143.1550
1150	144.4200
1151	144.1583
1152	146.0533
1153	146.2167
1154	146.2533
1155	146.5567
1156	146.0483
1157	145.8050
1158	144.3283
1159	144.6783
1160	144.4600
1161	145.0933
1162	145.5683
1163	146.3833
1164	146.5217
1165	146.9317
1166	146.4983
1167	146.5467
1168	145.9567
1169	144.9667
1170	143.5783
1171	143.8250
1172	143.6800
1173	143.1567
1174	145.3933
1175	145.3833
1176	147.2433
1177	147.6917
1178	148.4483
1179	147.4917
1180	146.6150
1181	147.6900
1182	145.8000
1183	143.4400
1184	142.2733
1185	141.7550
1186	139.3883
1187	138.9683
1188	138.2767
1189	137.1617
1190	136.9950
1191	136.9967
1192	137.0033
1193	137.9850
1194	138.0050
1195	139.7867
1196	141.1100
1197	141.7050
1198	141.4750
1199	143.0100
1200	143.4050
1201	142.9950
1202	142.1333
1203	141.9850
1204	141.0183
1205	139.3600
1206	138.9767
1207	138.2083
1208	137.7117
1209	138.0317
1210	137.7700
1211	136.7867
1212	138.1633
1213	138.0883
1214	138.6300
1215	139.4317
1216	138.6083
1217	139.4750
1218	139.2583
1219	139.8517
1220	138.8517
1221	139.3650
1222	137.4600
1223	137.5450
1224	135.8083
1225	136.5167
1226	136.6567
1227	135.3217
1228	136.3050
1229	135.9117
1230	136.4533
1231	136.6550
1232	135.7917
1233	135.6567
1234	136.3117
1235	135.0883
1236	135.1600
1237	135.3300
1238	135.2250
1239	135.1700
1240	137.1233
1241	138.2217
1242	137.2267
1243	136.7083
1244	136.7333
1245	135.4550
1246	134.0950
1247	133.8483
1248	133.1233
1249	132.7567
1250	133.4417
1251	132.9283
1252	134.7667
1253	135.1217
1254	136.4983
1255	137.1617
1256	138.2883
1257	139.1333
1258	139.0783
1259	140.1700
1260	138.7050
1261	140.8950
1262	140.2717
1263	141.4250
1264	141.7500
1265	142.1667
1266	142.7300
1267	142.3333
1268	141.0400
1269	140.3767
1270	138.6867
1271	137.7183
1272	137.7783
1273	136.4783
1274	135.9417
1275	135.9300
1276	133.5783
1277	135.3733
1278	134.9083
1279	134.6133
1280	135.3200
1281	135.1717
1282	135.9333
1283	137.3250
1284	137.8983
1285	138.4117
1286	139.5667
1287	140.6133
1288	140.4583
1289	140.1983
1290	140.1500
1291	140.4650
1292	140.9667
1293	139.5267
1294	138.0167
1295	137.1133
1296	136.0317
1297	135.5617
1298	134.7050
1299	135.2900
1300	135.4633
1301	134.8450
1302	135.2783
1303	136.1750
1304	137.1883
1305	138.3000
1306	137.8300
1307	138.2683
1308	138.1167
1309	138.1250
1310	137.6067
1311	136.1717
1312	136.5983
1313	136.9767
1314	135.8067
1315	137.3867
1316	137.4133
1317	137.1167
1318	136.6883
1319	137.6367
1320	137.1317
1321	136.0300
1322	136.7450
1323	136.2133
1324	136.4517
1325	135.8117
1326	135.2733
1327	136.6167
1328	137.2217
1329	137.3750
1330	138.2700
1331	137.9600
1332	138.3167
1333	139.2067
1334	138.6033
1335	137.8833
1336	137.8800
1337	138.6233
1338	137.8133
1339	138.0650
1340	136.3900
1341	135.8900
1342	135.6567
1343	135.2900
1344	134.6200
1345	134.4383
1346	133.5800
1347	133.2650
1348	133.0650
1349	133.8400
1350	134.1733
1351	135.1833
1352	135.4433
1353	135.9617
1354	135.9550
1355	136.7783
1356	137.9933
1357	138.5633
1358	135.8367
1359	136.7550
1360	137.2750
1361	135.6983
1362	135.6233
1363	134.8000
1364	134.1350
1365	135.8633
1366	135.2000
1367	136.2133
1368	135.7383
1369	135.2867
1370	136.6400
1371	136.8133
1372	136.8033
1373	137.0150
1374	137.2383
1375	137.9683
1376	137.8850
1377	137.9333
1378	137.0000
1379	135.6800
1380	135.9700
1381	135.5583
1382	134.5767
1383	134.3567
1384	135.3000
1385	135.6333
1386	135.6817
1387	136.0583
1388	135.1883
1389	134.9283
1390	134.9633
1391	134.5500
1392	135.2717
1393	134.0883
1394	135.7467
1395	135.0800
1396	136.1833
1397	137.0667
1398	137.9300
1399	137.0867
1400	137.9000
1401	138.2100
1402	137.1350
1403	136.0533
1404	136.9383
1405	136.2717
1406	135.5917
1407	135.1317
1408	133.3900
1409	133.5150
1410	131.7067
1411	131.6450
1412	131.1283
1413	130.6800
1414	129.7233
1415	130.2800
1416	129.3533
1417	130.3317
1418	130.2883
1419	130.6617
1420	130.2417
1421	130.3483
1422	130.9883
1423	131.5117
1424	132.6200
1425	133.8750
1426	134.2033
1427	135.6500
1428	136.7400
1429	135.2467
1430	137.0217
1431	137.4550
1432	138.2200
1433	136.5383
1434	136.3883
1435	135.6317
1436	136.2867
1437	135.9450
1438	136.0500
1439	134.9217
1440	134.4017
1441	133.5417
1442	132.7800
1443	131.9700
1444	132.2433
1445	131.9300
1446	132.7100
1447	132.5667
1448	131.9350
1449	134.3200
1450	132.9900
1451	134.6450
1452	135.1533
1453	134.9367
1454	135.7350
1455	135.7333
1456	135.9033
1457	136.4633
1458	136.3600
1459	136.3333
1460	136.4950
1461	135.5983
1462	134.4517
1463	133.8117
1464	133.8933
1465	131.5300
1466	132.4483
1467	131.6217
1468	131.4333
1469	131.7517
1470	130.8100
1471	130.0100
1472	131.1917
1473	130.3533
1474	130.4867
1475	130.1000
1476	131.4433
1477	132.0933
1478	133.9383
1479	135.1117
1480	137.5867
1481	139.0233
1482	137.2850
1483	136.2133
1484	135.1733
1485	135.0333
1486	134.2983
1487	132.8450
1488	131.6633
1489	131.6300
1490	131.6683
1491	130.1867
1492	131.1683
1493	132.3683
1494	132.1133
1495	134.3567
1496	134.7017
1497	133.8867
1498	134.3517
1499	134.4633
1500	133.1450
1501	133.2083
1502	131.7167
1503	131.8450
1504	130.5183
1505	131.3317
1506	131.2217
1507	129.4367
1508	130.9583
1509	131.8317
1510	131.8383
1511	132.3133
1512	132.1383
1513	132.3700
1514	132.7550
1515	131.0033
1516	132.2367
1517	132.2383
1518	132.7383
1519	132.4667
1520	133.0000
1521	132.6583
1522	132.3950
1523	132.5450
1524	130.5483
1525	130.3567
1526	129.5183
1527	127.8733
1528	128.3100
1529	127.3717
1530	127.0033
1531	126.9483
1532	127.0933
1533	127.3250
1534	127.0500
1535	127.9383
1536	128.9150
1537	130.1917
1538	131.3500
1539	132.8100
1540	134.0983
1541	135.8783
1542	135.6067
1543	134.4000
1544	133.7500
1545	131.2617
1546	131.5717
1547	131.3950
1548	131.2583
1549	131.0450
1550	130.9583
1551	130.6917
1552	131.6350
1553	130.2383
1554	129.3250
1555	130.4533
1556	129.3017
1557	129.5417
1558	127.3583
1559	128.1850
1560	127.6517
1561	126.1383
1562	126.4150
1563	126.5217
1564	127.9667
1565	127.7350
1566	127.6767
1567	128.2617
1568	129.6767
1569	129.4250
1570	130.5500
1571	131.7450
1572	130.2217
1573	129.6783
1574	129.1667
1575	128.5400
1576	128.6550
1577	126.9983
1578	125.2650
1579	126.2200
1580	126.2217
1581	125.2067
1582	126.8167
1583	127.1650
1584	127.9067
1585	127.5400
1586	127.8567
1587	127.9583
1588	126.9867
1589	126.4367
1590	127.6333
1591	127.3800
1592	126.8100
1593	127.6650
1594	127.4167
1595	128.1567
1596	127.9283
1597	128.2333
1598	128.7700
1599	128.5633
1600	128.1350
1601	129.3067
1602	128.9867
1603	128.5850
1604	127.7817
1605	127.8450
1606	127.5000
1607	128.3200
1608	126.4250
1609	126.3300
1610	126.6150
1611	126.3350
1612	125.0917
1613	124.4467
1614	125.4717
1615	125.2750
1616	125.5383
1617	125.1400
1618	125.6900
1619	125.7067
1620	126.4750
1621	126.8167
1622	127.5083
1623	128.9333
1624	128.7800
1625	128.1850
1626	128.4150
1627	128.3883
1628	127.2217
1629	126.5383
1630	125.5483
1631	125.6250
1632	126.0733
1633	126.6367
1634	125.5583
1635	126.9450
1636	126.2683
1637	125.5900
1638	126.9550
1639	125.9650
1640	126.7317
1641	126.6200
1642	127.0050
1643	127.8750
1644	128.8333
1645	129.4333
1646	129.2917
1647	129.2117
1648	129.7533
1649	129.7383
1650	129.7733
1651	129.2433
1652	129.4417
1653	130.8333
1654	129.7500
1655	129.9983
1656	128.9683
1657	127.6933
1658	127.7333
1659	126.3467
1660	125.9167
1661	125.6983
1662	125.2717
1663	124.5133
1664	124.4300
1665	126.1767
1666	124.9100
1667	126.2667
1668	126.6050
1669	126.3950
1670	125.8717
1671	126.0300
1672	126.7267
1673	125.7300
1674	125.5783
1675	125.1817
1676	125.9083
1677	124.5850
1678	125.4050
1679	124.6750
1680	124.2933
1681	123.3517
1682	124.8550
1683	124.1817
1684	124.4900
1685	125.4650
1686	124.9267
1687	126.6483
1688	126.1450
1689	127.0350
1690	126.9000
1691	126.6333
1692	126.1433
1693	126.2300
1694	127.0200
1695	125.9317
1696	125.3783
1697	125.7133
1698	126.6133
1699	125.3450
1700	126.5317
1701	126.4783
1702	127.3967
1703	126.9100
1704	127.0117
1705	125.9400
1706	127.0967
1707	125.8450
1708	126.8617
1709	125.7200
1710	126.4317
1711	126.5600
1712	126.8233
1713	126.2800
1714	125.7883
1715	125.4633
1716	125.2867
1717	125.0983
1718	125.7217
1719	126.6900
1720	127.0183
1721	127.5950
1722	128.6317
1723	129.3983
1724	129.7033
1725	129.4117
1726	129.0100
1727	128.9533
1728	127.4050
1729	126.3750
1730	126.6767
1731	126.2133
1732	127.1250
1733	125.6383
1734	125.3683
1735	125.4750
1736	125.5867
1737	124.3483
1738	124.4367
1739	126.0533
1740	125.6733
1741	126.1533
1742	127.6917
1743	127.8233
1744	127.2567
1745	127.2917
1746	127.0833
1747	127.2817
1748	127.7117
1749	127.6733
1750	128.6367
1751	127.0900
1752	127.1517
1753	126.4850
1754	125.7733
1755	125.8200
1756	126.3150
1757	124.6067
1758	125.2067
1759	125.0833
1760	124.6917
1761	124.8800
1762	124.5333
1763	122.9150
1764	123.2317
1765	124.3317
1766	122.8400
1767	123.1933
1768	121.8733
1769	123.8967
1770	123.7000
1771	124.1817
1772	123.5000
1773	122.8550
1774	123.2200
1775	123.9433
1776	122.5600
1777	122.8767
1778	121.9200
1779	122.5867
1780	120.5483
1781	121.3550
1782	121.8567
1783	122.6767
1784	122.5500
1785	123.0817
1786	123.6800
1787	123.2617
1788	123.4883
1789	122.5567
1790	124.5767
1791	124.4683
1792	124.3117
1793	124.8183
1794	124.0000
1795	124.9183
1796	124.5233
1797	124.2250
1798	124.4367
1799	123.6433
1800	124.3817
1801	122.9767
1802	123.3383
1803	123.1667
1804	123.2567
1805	123.4733
1806	122.3200
1807	121.4717
1808	122.3517
1809	123.0300
1810	122.7583
1811	122.0233
1812	122.2667
1813	121.1967
1814	122.0400
1815	121.7250
1816	121.6733
1817	121.8667
1818	122.0867
1819	121.8417
1820	122.2700
1821	121.9467
1822	122.0900
1823	122.1183
1824	121.4550
1825	121.6150
1826	120.8433
1827	121.9517
1828	121.7683
1829	121.7733
1830	121.5367
1831	120.2783
1832	121.9700
1833	121.6300
1834	121.0217
1835	121.1967
1836	121.4383
1837	120.4783
1838	121.1400
1839	120.6283
1840	120.1933
1841	120.7367
1842	120.3083
1843	119.8617
1844	119.7883
1845	119.7867
1846	119.2067
1847	119.9733
1848	120.3633
1849	120.9267
1850	120.2017
1851	119.9550
1852	120.2283
1853	120.7583
1854	121.2733
1855	120.6817
1856	121.3983
1857	122.6317
1858	122.6050
1859	122.1817
1860	122.4200
1861	121.6367
1862	122.7283
1863	122.6367
1864	121.7217
1865	121.0567
1866	121.1450
1867	120.6967
1868	121.6150
1869	121.3983
1870	121.6400
1871	122.4967
1872	120.7450
1873	121.8750
1874	122.0733
1875	122.0117
1876	121.4067
1877	121.2217
1878	120.5583
1879	120.1317
1880	119.9233
1881	119.8100
1882	120.3150
1883	120.2200
1884	120.3067
1885	120.9183
1886	120.1800
1887	120.4050
1888	120.7767
1889	119.9717
1890	120.5217
1891	120.0300
1892	121.0250
1893	121.8083
1894	120.2317
1895	121.0167
1896	121.1517
1897	121.2967
1898	122.6950
1899	122.4183
1900	121.4167
1901	120.9217
1902	120.9317
1903	119.2100
1904	119.0800
1905	119.9783
1906	120.0800
1907	119.9367
1908	121.4617
1909	121.7883
1910	121.9350
1911	121.9400
1912	120.9617
1913	120.9283
1914	120.1417
1915	119.8883
1916	120.4433
1917	119.2817
1918	120.2767
1919	121.2950
1920	120.6650
1921	120.2367
1922	120.7033
1923	121.2300
1924	120.8650
1925	120.7517
1926	121.2550
1927	121.3317
1928	121.1617
1929	120.6167
1930	120.4733
1931	120.8000
1932	121.3450
1933	120.8000
1934	121.2067
1935	121.3000
1936	120.5683
1937	120.5233
1938	120.9350
1939	121.3200
1940	121.0100
1941	120.7933
1942	121.1683
1943	120.6083
1944	120.5850
1945	120.8233
1946	119.7500
1947	119.5150
1948	120.3717
1949	120.9000
1950	121.4900
1951	120.0917
1952	121.3050
1953	120.6017
1954	120.0200
1955	121.4767
1956	120.3383
1957	119.9833
1958	120.4383
1959	120.1467
1960	119.9750
1961	120.4867
1962	118.8483
1963	120.8750
1964	120.4533
1965	120.0850
1966	121.1633
1967	119.7833
1968	121.2433
1969	121.0333
1970	121.8850
1971	121.8600
1972	121.5333
1973	121.7117
1974	120.6650
1975	122.4300
1976	119.8133
1977	120.8383
1978	120.3983
1979	119.4467
1980	119.8900
1981	119.5983
1982	119.8717
1983	118.9550
1984	118.9183
1985	120.0417
1986	118.9883
1987	118.5100
1988	118.8783
1989	118.2450
1990	120.1217
1991	119.6933
1992	118.0283
1993	118.8733
1994	118.7300
1995	119.9733
1996	120.0683
1997	119.2000
1998	119.9650
1999	118.7067
[truncated: 28 more rows]
