# Supplementary material for: Bicoid gradient formation mechanism and dynamics revealed by protein lifetime analysis
Source: Mol Syst Biol. 2018 Sep 4;14(9):e8355. doi: 10.15252/msb.20188355 (PMC6121778; doi:10.15252/msb.20188355)
Supplement: Supplementary file 8 — Source Data for Figure 6 [file MSB-14-e8355-s007.zip › figure6-data_wo-images/quantification/Values_emb01_g_t27.txt]

0	0.0000
1	147.2083
2	150.2517
3	156.8417
4	161.2250
5	156.7217
6	143.8467
7	156.7067
8	148.8933
9	144.2500
10	141.6967
11	149.5683
12	142.2367
13	146.4117
14	140.4600
15	143.0383
16	132.3233
17	134.6067
18	134.3600
19	131.6750
20	132.5150
21	127.1250
22	129.2767
23	123.8867
24	127.0233
25	121.5567
26	121.2183
27	120.5833
28	119.6800
29	117.1617
30	117.9533
31	118.0750
32	118.1867
33	117.9283
34	120.7233
35	117.0217
36	115.1150
37	115.4150
38	115.0600
39	117.2250
40	115.4050
41	115.7883
42	117.9600
43	117.8283
44	117.4583
45	116.2367
46	115.9167
47	115.5083
48	115.4850
49	114.9567
50	114.4867
51	115.9550
52	118.2883
53	119.3583
54	120.7983
55	123.8100
56	130.0217
57	136.1333
58	139.4083
59	148.2733
60	158.9333
61	168.6183
62	173.7450
63	182.6883
64	192.6550
65	198.1900
66	204.3217
67	205.9117
68	209.8467
69	216.5267
70	221.6600
71	222.9050
72	225.1100
73	230.5650
74	231.6200
75	235.4233
76	237.7333
77	243.6417
78	246.0833
79	248.3883
80	249.6483
81	250.2750
82	254.6583
83	259.2867
84	259.8033
85	260.1133
86	263.2933
87	269.6133
88	267.1033
89	266.2467
90	270.9683
91	267.9083
92	267.7183
93	268.6467
94	260.6617
95	261.7350
96	261.3517
97	258.5950
98	258.6800
99	258.8117
100	254.8017
101	253.8450
102	250.6867
103	251.9833
104	248.1817
105	246.5033
106	244.4783
107	246.5567
108	243.2933
109	244.3083
110	242.7850
111	244.1217
112	248.3850
113	246.7433
114	248.9950
115	253.1100
116	255.7683
117	256.5983
118	260.0200
119	264.5733
120	264.4183
121	265.3017
122	268.5900
123	269.0917
124	271.9767
125	272.5600
126	274.1967
127	274.4233
128	271.8000
129	275.2650
130	275.5833
131	269.0217
132	265.6250
133	259.4933
134	252.7750
135	250.0483
136	247.2417
137	247.5467
138	241.1167
139	241.7233
140	241.2050
141	234.9400
142	239.9717
143	236.4767
144	236.8567
145	240.1333
146	239.2750
147	237.7367
148	240.7067
149	241.9350
150	247.5400
151	250.3983
152	253.0217
153	255.9800
154	255.2233
155	261.3000
156	260.1650
157	257.7133
158	258.4033
159	257.3417
160	257.3400
161	260.4750
162	259.3867
163	258.6067
164	259.1433
165	257.3083
166	259.6233
167	258.2400
168	255.8783
169	256.4367
170	258.3183
171	254.5917
172	256.4033
173	258.2017
174	255.8650
175	253.3200
176	256.9800
177	252.2750
178	252.5167
179	250.3983
180	253.4817
181	251.4683
182	249.8017
183	250.7533
184	250.1533
185	249.0300
186	245.7867
187	245.4783
188	241.1350
189	238.3650
190	241.3033
191	238.6233
192	234.7333
193	233.4733
194	227.0183
195	224.2167
196	219.6933
197	216.4017
198	212.4950
199	212.8517
200	213.1317
201	213.2933
202	212.4633
203	208.3567
204	209.3900
205	211.8750
206	213.8017
207	216.2300
208	213.2783
209	214.7017
210	215.0750
211	216.1600
212	216.8083
213	218.4150
214	218.5683
215	219.7367
216	222.8350
217	222.2267
218	222.9733
219	224.8700
220	223.2467
221	220.8400
222	219.7967
223	221.2617
224	217.8050
225	218.4733
226	218.2517
227	218.6333
228	221.9700
229	224.3833
230	226.3833
231	231.6700
232	230.2017
233	230.9417
234	231.1817
235	230.1333
236	231.7717
237	234.7700
238	232.5300
239	233.9867
240	237.1700
241	237.2083
242	239.5767
243	239.6217
244	240.1383
245	240.2833
246	240.2767
247	243.2400
248	242.0067
249	239.7550
250	240.1133
251	239.9300
252	241.6833
253	240.0183
254	246.2600
255	246.2100
256	246.7450
257	251.0533
258	252.7167
259	258.0133
260	255.3517
261	256.3550
262	254.5400
263	253.7517
264	253.5633
265	250.6600
266	247.5750
267	242.7617
268	241.7383
269	241.4900
270	240.2150
271	241.7617
272	242.2433
273	236.8533
274	238.7183
275	241.2017
276	238.2200
277	236.3550
278	237.4567
279	234.3133
280	231.4383
281	224.3250
282	223.4383
283	222.5267
284	220.1433
285	220.7383
286	218.3600
287	212.8050
288	210.2700
289	206.9800
290	203.0217
291	200.8133
292	198.4133
293	199.0567
294	199.6633
295	200.4950
296	194.5133
297	194.5483
298	195.0533
299	195.8400
300	197.2967
301	196.5200
302	197.3750
303	197.8167
304	197.1733
305	195.7750
306	194.7933
307	194.0483
308	195.3750
309	195.2233
310	195.2583
311	198.2317
312	199.2383
313	198.0283
314	197.9367
315	196.3400
316	197.5400
317	198.0050
318	196.1300
319	194.3850
320	193.4300
321	194.1433
322	192.3683
323	190.6600
324	190.2800
325	190.9633
326	191.9067
327	191.6183
328	193.7200
329	196.1933
330	196.1750
331	197.1117
332	198.3483
333	199.2567
334	202.2217
335	202.8117
336	203.1117
337	204.0600
338	206.8517
339	206.9583
340	205.7150
341	209.6067
342	209.4517
343	208.1667
344	206.8483
345	205.7983
346	206.4733
347	209.2317
348	207.1700
349	207.0333
350	208.6883
351	210.0500
352	209.7233
353	209.9933
354	207.3900
355	208.9950
356	209.4617
357	208.8483
358	208.6167
359	207.5083
360	207.1300
361	207.8217
362	206.5900
363	207.6050
364	205.7233
365	203.1467
366	205.1650
367	206.9317
368	206.1567
369	207.4400
370	208.1067
371	209.8267
372	210.9400
373	209.4400
374	207.2567
375	209.6333
376	210.3017
377	207.9083
378	208.1850
379	208.1883
380	209.1500
381	204.8133
382	206.1983
383	203.4217
384	200.3050
385	197.3133
386	194.4117
387	194.2400
388	192.5883
389	191.0233
390	192.3300
391	191.7083
392	191.9267
393	192.9700
394	195.4150
395	196.2450
396	198.7383
397	200.1967
398	198.8567
399	198.7500
400	201.6233
401	200.7833
402	200.1967
403	200.3600
404	197.9033
405	198.5950
406	198.4433
407	198.1050
408	197.4133
409	197.8800
410	195.5400
411	196.7283
412	195.4367
413	193.8733
414	193.5250
415	192.3417
416	190.5233
417	189.5400
418	188.5717
419	189.4833
420	185.4433
421	184.8500
422	184.2717
423	185.0050
424	187.9900
425	187.9983
426	189.6467
427	188.8333
428	187.8167
429	188.3950
430	187.0467
431	187.4083
432	186.7067
433	188.3367
434	186.1667
435	184.1533
436	185.0583
437	183.1717
438	182.9033
439	183.5267
440	181.9933
441	182.2367
442	182.1567
443	178.7267
444	179.8100
445	178.9350
446	178.5067
447	181.3233
448	180.3133
449	180.9467
450	178.9150
451	179.5217
452	179.2017
453	178.2433
454	179.7000
455	178.3083
456	178.7667
457	177.9500
458	178.1650
459	178.6583
460	178.0800
461	176.3483
462	175.1117
463	175.3700
464	174.4917
465	174.1167
466	173.4683
467	174.2400
468	172.7083
469	173.7050
470	174.2033
471	173.6017
472	175.8083
473	176.0083
474	177.2267
475	177.7667
476	179.3300
477	177.6300
478	177.2067
479	178.3167
480	179.3250
481	178.6300
482	179.2550
483	179.3450
484	178.7067
485	181.0700
486	180.0300
487	180.5450
488	179.9267
489	182.3200
490	179.7600
491	178.0100
492	177.8750
493	174.5333
494	173.6967
495	173.1250
496	171.4333
497	170.7000
498	170.2950
499	168.2733
500	168.2467
501	168.2267
502	165.8783
503	162.0833
504	162.4367
505	160.8617
506	162.0267
507	162.0183
508	163.3117
509	165.3600
510	168.1033
511	168.8267
512	173.5283
513	175.2517
514	176.2700
515	180.6917
516	179.8550
517	181.1700
518	181.2283
519	181.8517
520	181.8183
521	183.4583
522	184.8700
523	184.2017
524	185.2733
525	187.0817
526	186.2867
527	187.4700
528	185.6150
529	184.4833
530	184.9550
531	182.9400
532	183.6433
533	184.2050
534	182.0400
535	181.9067
536	181.9067
537	182.2250
538	181.3283
539	180.7200
540	181.4383
541	178.7783
542	178.9267
543	178.2667
544	177.0700
545	174.6717
546	172.9117
547	172.2117
548	170.3917
549	169.2017
550	170.4283
551	171.6250
552	172.6000
553	173.6367
554	178.3133
555	179.5233
556	180.5567
557	182.4900
558	183.4317
559	181.5617
560	181.3483
561	179.9783
562	179.3367
563	178.1867
564	176.1333
565	175.2417
566	174.0717
567	173.0250
568	170.7700
569	171.6700
570	170.6167
571	171.3733
572	172.3300
573	171.8233
574	172.9517
575	173.7250
576	172.6183
577	172.2733
578	170.4483
579	170.4450
580	169.0883
581	168.0450
582	167.9367
583	167.2233
584	168.7450
585	168.0600
586	168.8400
587	168.9083
588	174.7583
589	174.6817
590	173.3417
591	172.6900
592	170.3233
593	168.9883
594	165.5800
595	165.2817
596	164.7117
597	164.1367
598	164.0150
599	165.1100
600	168.3367
601	167.3550
602	167.2583
603	166.2167
604	166.4867
605	166.5100
606	165.8717
607	164.5900
608	165.6417
609	163.1850
610	162.7567
611	163.2700
612	164.7000
613	163.2750
614	161.8717
615	160.7517
616	161.1783
617	162.2667
618	162.6250
619	161.6400
620	161.3133
621	161.9733
622	160.3967
623	160.8767
624	162.1533
625	161.9833
626	162.5533
627	162.2100
628	162.3967
629	161.2250
630	161.9767
631	162.6517
632	161.3400
633	160.2250
634	159.9517
635	159.5017
636	161.2167
637	160.4633
638	158.2550
639	158.4017
640	157.9350
641	156.9983
642	156.6083
643	155.2700
644	153.2783
645	156.6400
646	156.2000
647	155.0833
648	159.5117
649	158.5083
650	160.0517
651	160.2883
652	159.6433
653	160.1833
654	161.2900
655	159.8900
656	161.1750
657	161.8183
658	160.2117
659	159.4283
660	157.4367
661	158.1200
662	158.0983
663	157.6900
664	158.2317
665	158.7150
666	159.2017
667	159.6400
668	159.1250
669	158.9183
670	158.8717
671	157.5833
672	161.6233
673	161.2817
674	161.0867
675	160.7533
676	162.1117
677	161.8467
678	163.0600
679	161.8450
680	162.6833
681	160.7650
682	160.9817
683	159.8750
684	161.4333
685	161.4767
686	161.3433
687	161.8833
688	162.4267
689	163.2200
690	163.9333
691	166.3933
692	165.1683
693	164.4000
694	164.6900
695	164.7800
696	165.6583
697	165.1233
698	165.2800
699	166.2717
700	166.1600
701	165.7567
702	166.3050
703	165.6067
704	165.6533
705	164.9817
706	165.2700
707	162.8400
708	164.5967
709	161.8150
710	162.1733
711	161.0500
712	162.4183
713	162.1717
714	162.5567
715	162.9350
716	164.0833
717	163.3133
718	162.5333
719	162.3450
720	163.7967
721	164.2483
722	166.1717
723	167.3983
724	168.3367
725	169.8367
726	170.6167
727	172.3850
728	173.4400
729	173.9083
730	174.4783
731	175.5367
732	175.7817
733	173.0950
734	172.6967
735	172.9150
736	171.4233
737	171.3717
738	170.5950
739	169.1367
740	170.9350
741	168.7983
742	168.0533
743	166.2083
744	166.2467
745	165.0000
746	163.5100
747	165.1717
748	164.2300
749	165.7167
750	168.2933
751	171.4533
752	174.6033
753	173.7567
754	174.8150
755	173.3517
756	169.7083
757	168.8050
758	167.8317
759	166.9617
760	169.5017
761	169.6217
762	167.7583
763	164.6700
764	163.0433
765	161.0800
766	159.9033
767	159.2350
768	159.0550
769	158.8133
770	160.8267
771	162.4217
772	163.5733
773	164.5467
774	167.9350
775	168.4700
776	168.2933
777	166.0050
778	165.5750
779	166.0950
780	165.9383
781	166.2900
782	164.7300
783	163.7883
784	163.0167
785	162.5250
786	162.5867
787	162.6517
788	161.3383
789	162.0683
790	161.1433
791	162.2833
792	163.2767
793	163.2733
794	166.3017
795	165.6633
796	166.2633
797	165.4817
798	165.0983
799	165.3717
800	165.4917
801	164.4783
802	163.8317
803	164.8433
804	163.0667
805	162.2833
806	162.6683
807	160.7850
808	162.1067
809	160.9500
810	159.0083
811	158.3317
812	156.6683
813	154.8383
814	155.0800
815	152.2567
816	152.8050
817	151.9083
818	152.6033
819	152.7117
820	154.4500
821	156.1883
822	158.1417
823	159.3433
824	161.2250
825	162.5217
826	160.8117
827	159.2550
828	159.0750
829	158.4033
830	156.4067
831	154.3017
832	154.9017
833	154.5017
834	154.1933
835	154.7117
836	153.4517
837	155.5400
838	155.3533
839	155.8267
840	157.7050
841	157.6033
842	158.8733
843	157.3433
844	157.0850
845	157.0233
846	155.9633
847	155.3183
848	154.0183
849	155.2000
850	155.1700
851	155.3833
852	155.8900
853	156.9767
854	155.2783
855	155.3967
856	155.6400
857	155.7133
858	155.5100
859	154.9200
860	153.9550
861	156.3283
862	155.0933
863	155.3633
864	156.5350
865	156.2517
866	156.3550
867	156.9433
868	155.5083
869	157.2400
870	155.4017
871	155.8200
872	153.6683
873	153.6467
874	152.6333
875	151.6050
876	149.6950
877	149.4433
878	148.9917
879	149.5067
880	148.8733
881	149.9817
882	147.9817
883	149.4767
884	151.9167
885	151.6167
886	152.5133
887	152.7767
888	153.9317
889	152.1233
890	155.1300
891	156.1967
892	156.5667
893	157.1450
894	154.5117
895	156.0133
896	154.1933
897	154.1117
898	153.9450
899	153.8417
900	153.3167
901	155.0667
902	152.9367
903	153.4233
904	151.6233
905	149.5667
906	149.6017
907	147.8417
908	148.5667
909	147.4117
910	147.0183
911	146.3483
912	148.1217
913	149.1850
914	150.2433
915	152.7467
916	153.5450
917	153.8333
918	153.4900
919	154.2550
920	154.3833
921	153.7883
922	154.8833
923	152.8567
924	151.7933
925	152.1733
926	152.4083
927	152.1583
928	150.9867
929	151.7133
930	152.0017
931	152.6900
932	151.8517
933	152.8167
934	153.1200
935	154.0000
936	155.1033
937	156.2933
938	154.1233
939	155.7567
940	156.2417
941	155.0800
942	156.2450
943	156.1067
944	155.0633
945	154.7867
946	154.4383
947	153.5100
948	152.1383
949	151.4967
950	151.4683
951	152.5017
952	152.9367
953	152.0033
954	152.2433
955	150.4500
956	149.8000
957	147.2450
958	146.5967
959	146.7483
960	145.9300
961	146.2550
962	146.9600
963	148.1300
964	150.2367
965	151.7983
966	154.5233
967	155.4733
968	155.7150
969	156.7900
970	159.3133
971	158.0650
972	157.1950
973	157.1650
974	156.0700
975	154.6167
976	153.4983
977	150.7650
978	149.4033
979	147.7150
980	147.5033
981	148.9700
982	147.6517
983	147.4167
984	148.4400
985	149.2150
986	149.1267
987	151.2133
988	152.8283
989	153.2283
990	152.3067
991	153.2267
992	152.7383
993	152.4283
994	152.8317
995	152.2817
996	152.7600
997	151.7050
998	152.2483
999	150.9250
1000	149.0650
1001	151.6600
1002	152.5533
1003	154.7417
1004	155.4517
1005	156.1133
1006	155.4383
1007	156.3817
1008	156.0000
1009	156.1600
1010	154.5533
1011	151.6767
1012	154.0767
1013	152.7617
1014	151.6667
1015	153.2317
1016	154.5183
1017	152.9750
1018	149.1200
1019	149.8167
1020	149.5867
1021	147.6850
1022	149.7767
1023	149.6783
1024	151.5100
1025	151.7483
1026	153.1767
1027	153.7367
1028	152.9867
1029	153.2617
1030	155.5550
1031	155.2100
1032	155.8483
1033	154.6800
1034	153.4200
1035	150.6800
1036	151.3400
1037	149.6767
1038	148.9833
1039	149.2183
1040	149.2550
1041	149.1150
1042	150.8000
1043	150.2767
1044	149.7550
1045	149.5367
1046	148.3300
1047	148.6350
1048	147.3117
1049	147.3433
1050	148.1617
1051	147.1683
1052	148.7033
1053	149.1850
1054	149.8717
1055	150.2450
1056	149.0950
1057	149.1700
1058	147.4533
1059	146.9600
1060	147.2133
1061	146.2883
1062	145.1167
1063	143.8883
1064	142.2767
1065	141.7867
1066	140.1867
1067	140.0050
1068	141.8350
1069	141.1567
1070	141.8467
1071	140.9517
1072	141.2500
1073	140.9233
1074	140.7667
1075	141.1083
1076	141.6300
1077	141.3817
1078	142.8417
1079	142.7817
1080	142.1300
1081	142.3667
1082	143.1100
1083	141.8633
1084	142.3783
1085	143.0867
1086	142.1583
1087	141.3683
1088	139.3717
1089	138.9933
1090	139.6333
1091	138.4667
1092	138.3917
1093	139.6667
1094	139.3083
1095	141.2400
1096	141.9450
1097	143.0233
1098	144.7633
1099	146.9267
1100	146.5117
1101	147.4683
1102	145.5483
1103	145.5750
1104	143.4883
1105	142.5450
1106	142.8883
1107	143.0250
1108	142.9483
1109	144.0167
1110	144.0417
1111	144.1717
1112	144.7717
1113	144.7950
1114	144.4967
1115	144.7300
1116	145.6167
1117	144.0650
1118	142.6117
1119	141.0267
1120	141.6617
1121	141.7300
1122	142.7533
1123	142.4033
1124	145.2950
1125	146.4050
1126	147.5083
1127	149.3017
1128	150.1633
1129	149.7500
1130	148.9317
1131	148.8000
1132	148.0500
1133	148.8283
1134	148.0467
1135	149.2550
1136	147.6233
1137	149.2183
1138	147.8200
1139	148.8250
1140	145.6300
1141	145.7267
1142	145.1017
1143	144.9500
1144	145.0783
1145	145.9883
1146	145.2833
1147	147.3183
1148	146.8167
1149	146.1817
1150	146.0467
1151	147.2117
1152	146.8933
1153	147.1650
1154	147.0433
1155	147.0317
1156	146.2183
1157	147.0083
1158	145.9583
1159	146.9033
1160	146.7133
1161	147.4550
1162	147.4383
1163	146.7167
1164	148.7100
1165	147.4850
1166	149.9617
1167	148.6000
1168	149.0350
1169	149.3717
1170	148.3683
1171	146.8200
1172	144.4750
1173	143.0133
1174	140.7933
1175	140.8050
1176	141.0950
1177	141.9550
1178	144.7867
1179	145.2350
1180	145.7367
1181	146.0450
1182	143.3500
1183	141.6100
1184	141.8800
1185	142.0217
1186	141.5700
1187	142.0067
1188	142.0083
1189	142.0017
1190	141.2033
1191	141.0767
1192	139.4250
1193	140.1683
1194	140.1750
1195	141.3100
1196	141.1417
1197	142.2100
1198	140.8167
1199	139.9417
1200	140.3500
1201	140.3617
1202	139.8717
1203	140.8067
1204	141.2650
1205	141.5483
1206	142.9250
1207	143.0717
1208	142.2983
1209	144.4217
1210	141.4317
1211	141.7583
1212	140.4550
1213	141.9150
1214	139.6917
1215	139.9750
1216	138.6783
1217	139.1667
1218	137.8833
1219	137.9217
1220	136.9250
1221	137.4583
1222	137.3133
1223	137.4800
1224	136.3733
1225	136.8433
1226	136.3633
1227	136.2850
1228	138.1417
1229	138.1067
1230	138.9800
1231	139.7683
1232	140.0700
1233	139.7733
1234	139.0500
1235	137.7183
1236	136.7150
1237	135.7250
1238	135.5367
1239	135.3483
1240	136.3267
1241	137.3433
1242	137.8583
1243	137.6300
1244	139.1333
1245	139.0100
1246	138.7100
1247	138.6217
1248	138.3183
1249	138.6450
1250	138.6100
1251	138.6600
1252	139.2050
1253	139.6683
1254	141.3117
1255	139.5183
1256	139.8100
1257	140.4050
1258	139.2433
1259	139.4550
1260	138.5900
1261	137.7183
1262	136.5433
1263	138.3467
1264	137.8167
1265	137.4017
1266	137.4533
1267	139.8867
1268	139.8550
1269	140.0467
1270	139.8167
1271	141.1583
1272	141.2183
1273	141.2517
1274	140.7367
1275	140.5200
1276	139.5533
1277	140.1750
1278	139.3550
1279	139.0267
1280	139.4350
1281	139.3467
1282	138.4967
1283	138.2917
1284	136.6200
1285	136.7200
1286	137.0500
1287	136.8317
1288	136.0933
1289	137.0600
1290	136.7617
1291	137.9550
1292	139.8900
1293	138.9250
1294	137.9750
1295	138.2450
1296	138.9667
1297	138.3417
1298	136.9700
1299	136.2867
1300	136.9017
1301	135.9467
1302	135.7717
1303	135.9867
1304	136.3050
1305	137.0117
1306	136.5950
1307	137.3850
1308	138.5250
1309	138.2683
1310	138.2467
1311	137.5367
1312	137.9583
1313	136.4983
1314	137.3300
1315	136.8367
1316	137.1033
1317	136.0917
1318	136.5917
1319	137.0733
1320	138.1367
1321	137.0600
1322	137.2783
1323	136.4933
1324	138.7417
1325	136.7783
1326	140.1350
1327	138.0083
1328	139.6250
1329	140.1583
1330	138.2950
1331	138.0033
1332	138.4750
1333	137.9017
1334	137.6033
1335	136.1317
1336	136.0267
1337	135.6733
1338	134.5133
1339	134.4717
1340	134.3767
1341	134.7650
1342	134.6050
1343	135.0433
1344	135.0417
1345	135.8983
1346	136.3067
1347	135.2683
1348	135.1250
1349	133.9000
1350	134.7650
1351	134.3917
1352	134.2783
1353	133.6350
1354	133.9667
1355	132.9750
1356	133.3433
1357	133.8083
1358	133.7417
1359	132.9417
1360	133.8517
1361	134.7450
1362	134.8650
1363	135.3917
1364	135.6417
1365	137.3183
1366	136.9150
1367	138.3383
1368	137.2100
1369	137.1667
1370	136.2233
1371	135.4383
1372	134.7017
1373	133.6233
1374	134.3267
1375	134.1383
1376	135.1033
1377	134.9550
1378	135.4817
1379	133.1283
1380	134.2283
1381	134.4300
1382	133.8667
1383	133.9783
1384	135.9733
1385	135.1467
1386	136.4550
1387	136.3517
1388	137.1883
1389	137.7750
1390	137.7733
1391	137.2317
1392	138.5917
1393	137.8617
1394	136.4517
1395	134.3617
1396	132.9650
1397	132.6817
1398	132.1133
1399	131.1733
1400	131.8050
1401	131.7967
1402	132.2717
1403	132.0583
1404	132.2667
1405	133.6283
1406	134.2750
1407	136.1067
1408	137.9550
1409	136.2533
1410	136.5000
1411	137.3450
1412	136.4000
1413	136.8533
1414	135.4150
1415	134.7350
1416	134.9983
1417	134.9367
1418	134.5150
1419	133.8367
1420	132.9100
1421	133.3250
1422	132.7950
1423	132.0817
1424	132.7000
1425	133.7817
1426	132.5617
1427	134.6467
1428	134.1917
1429	135.1283
1430	135.0383
1431	135.1133
1432	134.5933
1433	134.8750
1434	133.0033
1435	131.6633
1436	132.5583
1437	131.6600
1438	132.0767
1439	131.6817
1440	132.1583
1441	132.2983
1442	133.3317
1443	133.4850
1444	133.7733
1445	134.1467
1446	136.1800
1447	136.6683
1448	137.3050
1449	137.7900
1450	136.3550
1451	136.3317
1452	135.9117
1453	134.4550
1454	133.5200
1455	133.0767
1456	132.6983
1457	131.4100
1458	132.1983
1459	131.3400
1460	132.3200
1461	132.7150
1462	131.6417
1463	132.7167
1464	131.4533
1465	131.9917
1466	133.4200
1467	133.3083
1468	135.0050
1469	134.9917
1470	134.7317
1471	133.3983
1472	132.2633
1473	131.4817
1474	130.3317
1475	129.8533
1476	130.4217
1477	129.8300
1478	130.8483
1479	131.4600
1480	133.1200
1481	133.5683
1482	134.5000
1483	135.0333
1484	134.8733
1485	136.0383
1486	135.1983
1487	135.7133
1488	135.4400
1489	135.1800
1490	133.3317
1491	133.4400
1492	132.5817
1493	133.7167
1494	133.2783
1495	133.3317
1496	134.2767
1497	132.3450
1498	133.5867
1499	133.3450
1500	132.7033
1501	132.8683
1502	132.8500
1503	133.1683
1504	131.3000
1505	131.2317
1506	131.3750
1507	130.4717
1508	133.0783
1509	132.8733
1510	133.5383
1511	134.4433
1512	132.9033
1513	133.7583
1514	134.7850
1515	133.2550
1516	134.8567
1517	134.6633
1518	134.1033
1519	133.9900
1520	134.0583
1521	132.0900
1522	133.1700
1523	132.4083
1524	131.1133
1525	131.2117
1526	132.1700
1527	132.6067
1528	132.1600
1529	131.6567
1530	131.5767
1531	131.7967
1532	132.1850
1533	131.0667
1534	131.5200
1535	131.5383
1536	130.7033
1537	130.9417
1538	130.7400
1539	130.7233
1540	131.6900
1541	133.0350
1542	134.4017
1543	135.7917
1544	137.3417
1545	136.8833
1546	136.6417
1547	136.3167
1548	135.3383
1549	135.9317
1550	135.2950
1551	133.2700
1552	133.6083
1553	132.2850
1554	131.8050
1555	132.5967
1556	130.9717
1557	131.1517
1558	130.5867
1559	128.9217
1560	128.9517
1561	128.7633
1562	127.0167
1563	128.1183
1564	129.0167
1565	129.4783
1566	130.8900
1567	131.9017
1568	132.6017
1569	131.7817
1570	131.3983
1571	130.9833
1572	131.9267
1573	131.3100
1574	130.9600
1575	129.3300
1576	129.4317
1577	129.4733
1578	128.8133
1579	129.9867
1580	130.4767
1581	129.5300
1582	129.9767
1583	129.7383
1584	130.1067
1585	129.5717
1586	129.0933
1587	128.7950
1588	129.0950
1589	128.4183
1590	127.9583
1591	127.8950
1592	127.7317
1593	127.5817
1594	129.4767
1595	130.0000
1596	130.0633
1597	130.7817
1598	132.1983
1599	130.6550
1600	130.7200
1601	131.1150
1602	130.5967
1603	130.2800
1604	129.1783
1605	128.8133
1606	128.7317
1607	127.3533
1608	127.5850
1609	129.9067
1610	129.1733
1611	129.6700
1612	130.1283
1613	129.2250
1614	129.7933
1615	129.9433
1616	130.3467
1617	129.4767
1618	129.0833
1619	129.2917
1620	130.5367
1621	128.7267
1622	128.3200
1623	128.9667
1624	128.5633
1625	127.4950
1626	128.4383
1627	127.9133
1628	128.9767
1629	129.9500
1630	129.1917
1631	130.1750
1632	130.9683
1633	130.8817
1634	130.0583
1635	129.0367
1636	128.5883
1637	129.1100
1638	128.7433
1639	128.3900
1640	127.5983
1641	129.0017
1642	129.6283
1643	129.0383
1644	128.2300
1645	127.4867
1646	127.8950
1647	126.8000
1648	126.4650
1649	127.2550
1650	127.6083
1651	128.0767
1652	127.4800
1653	128.1883
1654	128.4500
1655	127.4550
1656	128.5550
1657	128.4700
1658	128.1050
1659	128.0700
1660	128.1317
1661	128.3867
1662	128.3733
1663	127.8750
1664	127.8483
1665	128.8900
1666	128.5250
1667	129.8967
1668	129.9850
1669	128.7233
1670	128.7867
1671	129.0500
1672	128.6367
1673	128.4967
1674	127.9067
1675	128.3750
1676	128.2583
1677	128.3450
1678	128.6917
1679	128.4750
1680	128.4233
1681	128.6883
1682	128.0733
1683	127.8150
1684	127.9367
1685	127.2217
1686	127.0483
1687	127.3183
1688	127.1050
1689	126.8683
1690	127.5717
1691	127.6383
1692	128.2917
1693	128.5633
1694	129.5467
1695	130.0533
1696	130.1833
1697	131.0867
1698	129.8450
1699	129.9200
1700	129.9400
1701	128.3033
1702	127.8567
1703	128.9217
1704	127.7150
1705	128.1967
1706	127.3667
1707	129.3817
1708	128.3950
1709	127.3383
1710	127.2633
1711	126.8567
1712	126.0917
1713	127.3233
1714	126.6033
1715	126.9883
1716	126.3400
1717	125.7583
1718	126.0767
1719	126.8350
1720	127.2333
1721	127.8083
1722	127.5183
1723	128.7200
1724	127.9083
1725	129.3683
1726	130.0650
1727	131.1500
1728	130.6433
1729	129.7267
1730	129.1867
1731	129.1400
1732	127.5183
1733	127.6117
1734	126.4917
1735	126.3483
1736	126.2650
1737	125.6533
1738	125.1567
1739	125.2700
1740	125.4533
1741	126.8067
1742	127.1183
1743	127.2217
1744	125.8000
1745	126.6367
1746	125.0950
1747	124.2683
1748	125.3183
1749	126.2017
1750	126.6000
1751	125.5600
1752	126.7283
1753	127.3033
1754	125.9950
1755	126.5233
1756	127.9900
1757	127.3783
1758	128.2250
1759	127.6483
1760	128.3400
1761	129.1400
1762	129.9467
1763	129.0967
1764	129.2200
1765	129.9217
1766	128.1200
1767	126.9700
1768	125.7700
1769	125.8750
1770	125.0583
1771	124.4033
1772	124.7383
1773	124.3050
1774	123.2667
1775	123.6000
1776	124.2967
1777	124.4533
1778	124.1467
1779	124.2267
1780	124.9800
1781	125.6100
1782	124.2717
1783	124.9600
1784	125.0083
1785	124.9433
1786	123.6867
1787	124.5783
1788	123.5883
1789	123.5583
1790	123.6117
1791	123.1400
1792	123.6333
1793	124.2217
1794	125.1983
1795	124.8233
1796	124.9583
1797	124.8867
1798	124.7200
1799	124.6017
1800	125.6750
1801	124.3983
1802	124.5017
1803	125.7550
1804	124.7083
1805	125.5733
1806	123.9100
1807	122.7933
1808	123.1483
1809	123.5433
1810	122.5250
1811	122.6033
1812	122.6183
1813	122.6933
1814	121.9550
1815	124.1450
1816	122.9450
1817	123.6833
1818	123.9917
1819	124.9900
1820	124.4683
1821	125.9500
1822	125.2667
1823	124.2650
1824	124.4167
1825	123.9650
1826	123.6883
1827	123.8367
1828	122.7033
1829	122.5617
1830	121.6700
1831	121.2600
1832	120.7983
1833	120.5967
1834	120.7550
1835	121.5650
1836	121.4100
1837	120.9500
1838	122.0550
1839	121.7217
1840	122.5100
1841	122.8650
1842	121.9133
1843	123.2167
1844	122.2550
1845	122.1067
1846	122.4767
1847	121.4217
1848	122.2767
1849	122.2850
1850	120.9917
1851	120.1217
1852	119.9600
1853	119.8350
1854	119.6683
1855	119.7800
1856	119.8083
1857	120.4983
1858	121.0100
1859	121.5483
1860	121.7767
1861	122.7317
1862	122.8850
1863	122.1617
1864	122.7033
1865	122.2017
1866	122.5367
1867	123.2550
1868	123.9050
1869	124.4883
1870	123.1783
1871	122.7800
1872	121.3300
1873	122.5383
1874	122.7900
1875	121.8717
1876	122.1283
1877	122.3167
1878	122.3300
1879	122.2750
1880	122.0400
1881	122.8017
1882	122.6650
1883	121.9083
1884	122.5333
1885	122.6317
1886	122.6350
1887	122.2517
1888	122.9317
1889	122.3517
1890	122.2383
1891	122.2167
1892	121.4800
1893	121.2733
1894	121.9633
1895	120.5617
1896	122.5300
1897	121.6550
1898	121.0433
1899	121.9133
1900	121.8183
1901	121.4917
1902	119.4917
1903	120.3183
1904	119.9783
1905	120.6567
1906	120.3967
1907	118.5050
1908	120.1833
1909	119.0317
1910	118.9767
1911	120.5067
1912	119.2883
1913	119.6567
1914	119.9267
1915	119.1650
1916	119.4517
1917	118.9983
1918	119.0633
1919	118.9633
1920	119.3700
1921	119.5750
1922	118.1150
1923	119.2700
1924	120.1283
1925	119.9650
1926	119.0533
1927	119.3917
1928	120.4683
1929	120.6933
1930	119.4717
1931	119.0917
1932	119.6933
1933	118.3200
1934	118.5917
1935	118.9933
1936	118.3617
1937	118.5800
1938	119.0833
1939	118.9750
1940	118.5933
1941	118.6150
1942	118.2417
1943	118.1600
1944	118.9267
1945	118.3467
1946	118.2367
1947	118.5500
1948	117.5800
1949	117.7050
1950	117.6267
1951	117.0050
1952	117.1467
1953	116.5150
1954	116.7967
1955	116.8733
1956	117.4400
1957	117.5683
1958	117.4367
1959	117.9850
1960	118.2983
1961	118.0767
1962	118.0617
1963	118.0083
1964	118.6983
1965	117.7883
1966	117.6800
1967	118.2000
1968	119.5683
1969	119.5133
1970	118.6350
1971	119.4133
1972	120.1550
1973	119.2833
1974	119.4433
1975	118.0700
1976	118.9550
1977	118.9917
1978	118.5767
1979	118.2367
1980	116.7500
1981	117.6667
1982	117.6950
1983	117.7783
1984	117.0350
1985	117.1967
1986	116.3117
1987	117.0583
1988	117.1283
1989	117.6600
1990	117.4000
1991	116.8617
1992	118.0500
1993	117.2533
1994	117.3133
1995	116.8383
1996	116.9117
1997	117.2317
1998	116.7217
1999	116.6100
[truncated: 28 more rows]
