# Supplementary material for: Bicoid gradient formation mechanism and dynamics revealed by protein lifetime analysis
Source: Mol Syst Biol. 2018 Sep 4;14(9):e8355. doi: 10.15252/msb.20188355 (PMC6121778; doi:10.15252/msb.20188355)
Supplement: Supplementary file 8 — Source Data for Figure 6 [file MSB-14-e8355-s007.zip › figure6-data_wo-images/quantification/Values_emb01_g_t28.txt]

0	0.0000
1	155.1133
2	146.0900
3	150.1017
4	163.8883
5	156.3017
6	142.8717
7	149.3267
8	141.5017
9	142.2483
10	144.2683
11	146.8150
12	143.1533
13	139.2733
14	140.4450
15	137.5450
16	136.0967
17	133.5033
18	131.9133
19	130.2833
20	128.2533
21	125.0267
22	128.3517
23	122.1900
24	122.0783
25	119.8217
26	117.7417
27	114.7633
28	116.6433
29	114.5250
30	116.2067
31	116.1200
32	114.6967
33	117.5517
34	116.4400
35	116.4750
36	121.4450
37	117.7833
38	114.0683
39	114.0583
40	115.0950
41	113.9233
42	116.8367
43	118.3917
44	116.1333
45	115.7433
46	115.4900
47	116.0133
48	117.2433
49	118.3767
50	117.8767
51	120.2467
52	121.9283
53	121.0867
54	127.9250
55	131.1250
56	137.4833
57	142.6700
58	149.8600
59	155.0417
60	164.4183
61	171.6733
62	178.0167
63	182.9650
64	196.0817
65	201.1600
66	206.0550
67	217.7100
68	224.4633
69	231.4767
70	233.9617
71	233.9183
72	235.1733
73	241.2733
74	246.1283
75	248.4217
76	249.3267
77	246.4250
78	248.0217
79	253.4400
80	255.1767
81	259.1583
82	260.7117
83	266.0517
84	267.9617
85	267.7950
86	273.0067
87	271.1117
88	267.3183
89	273.1433
90	273.8617
91	267.7033
92	264.2267
93	261.8233
94	257.2950
95	253.4050
96	247.9933
97	242.9533
98	239.2183
99	236.4533
100	235.4633
101	231.7083
102	229.7583
103	229.9583
104	228.5983
105	228.6667
106	226.4383
107	222.8683
108	227.5317
109	225.8217
110	229.4417
111	228.9600
112	233.1167
113	232.4383
114	236.0217
115	238.6783
116	239.3300
117	242.2683
118	245.1867
119	250.1117
120	251.3117
121	256.0033
122	255.2350
123	254.0367
124	258.1867
125	255.3617
126	256.1417
127	251.3450
128	249.8500
129	246.9800
130	244.1567
131	239.6433
132	239.3050
133	236.3717
134	233.8983
135	230.1583
136	229.7867
137	229.1833
138	227.0067
139	233.5683
140	236.1850
141	233.7350
142	244.5250
143	245.2867
144	243.8067
145	251.2450
146	247.8900
147	247.9667
148	245.3350
149	243.5050
150	244.8100
151	240.5800
152	241.9917
153	241.2333
154	239.5083
155	236.0850
156	234.3250
157	231.3933
158	235.6767
159	231.7067
160	230.2200
161	233.6133
162	231.8817
163	231.3350
164	229.1533
165	232.3750
166	230.2483
167	232.6550
168	234.5217
169	238.0117
170	240.1367
171	240.7317
172	244.3083
173	243.8833
174	239.2717
175	237.8050
176	233.7350
177	231.3017
178	231.2850
179	227.3050
180	226.2383
181	225.3783
182	223.1833
183	220.8700
184	221.3667
185	217.5467
186	218.3967
187	213.7750
188	215.8317
189	214.0917
190	216.6567
191	217.6517
192	217.3150
193	216.9117
194	215.9033
195	214.7167
196	214.9917
197	214.8150
198	217.1250
199	217.9467
200	218.1633
201	218.2750
202	217.6050
203	217.9117
204	216.3450
205	218.3633
206	218.8417
207	217.5150
208	222.2217
209	219.8533
210	219.4817
211	216.9217
212	214.3167
213	214.0233
214	214.5367
215	216.9017
216	217.9700
217	219.8800
218	221.3683
219	229.0883
220	229.8817
221	232.1000
222	230.1767
223	233.3517
224	232.1933
225	235.1550
226	235.0500
227	233.5900
228	233.1183
229	234.8433
230	236.1017
231	237.7650
232	235.1100
233	243.0317
234	243.2933
235	241.3617
236	239.7317
237	241.4267
238	238.3833
239	240.4250
240	235.8400
241	236.2167
242	233.6333
243	232.0417
244	229.9167
245	231.9033
246	232.2950
247	234.6033
248	236.7600
249	234.5133
250	231.3767
251	230.5783
252	227.4967
253	226.4033
254	225.0950
255	224.1667
256	224.8867
257	223.7350
258	224.0150
259	221.8033
260	218.0133
261	218.0850
262	215.0867
263	214.7367
264	209.8617
265	212.1500
266	207.1017
267	204.7933
268	202.7417
269	201.5300
270	198.8233
271	199.0217
272	196.7350
273	196.2833
274	192.4483
275	190.8067
276	188.4400
277	186.4667
278	182.8233
279	179.7150
280	178.2933
281	175.9467
282	174.9983
283	174.0283
284	172.0283
285	170.5900
286	170.4733
287	168.8083
288	168.4500
289	168.5433
290	169.1900
291	167.3517
292	166.8983
293	165.8550
294	166.3383
295	168.3700
296	168.4683
297	169.3600
298	170.5933
299	168.3683
300	170.3183
301	170.7217
302	172.8050
303	173.6933
304	173.7633
305	173.4050
306	176.5750
307	179.5000
308	181.7700
309	183.0217
310	184.3583
311	186.9283
312	187.1400
313	187.7983
314	189.4833
315	191.2783
316	192.4583
317	192.9967
318	192.4950
319	192.3317
320	194.9817
321	196.5217
322	195.1883
323	199.3133
324	198.1950
325	197.2967
326	199.1750
327	198.9450
328	199.6100
329	198.0583
330	199.2633
331	198.0450
332	196.4650
333	194.6700
334	193.8850
335	192.9917
336	191.1933
337	191.2883
338	191.1033
339	189.6333
340	190.4250
341	191.1933
342	189.7717
343	187.4500
344	187.6233
345	186.3417
346	184.6667
347	184.4567
348	185.4267
349	183.5450
350	184.5433
351	183.3117
352	184.4517
353	181.2583
354	181.2417
355	181.6200
356	182.9600
357	182.3017
358	184.0317
359	183.4333
360	183.5667
361	184.1583
362	182.6017
363	183.8517
364	183.8250
365	183.4567
366	183.7833
367	184.3183
368	184.7583
369	188.2967
370	187.2867
371	187.4950
372	188.1883
373	186.9567
374	187.3517
375	187.4067
376	187.3383
377	186.9217
378	187.4983
379	188.1583
380	185.5267
381	185.9950
382	185.9800
383	185.5517
384	186.1733
385	185.0333
386	183.6867
387	185.8817
388	185.1533
389	183.5483
390	183.8700
391	183.2500
392	183.4817
393	181.1400
394	181.9200
395	180.8067
396	182.4500
397	184.1067
398	183.7817
399	183.7600
400	184.1067
401	181.7567
402	183.8133
403	184.0150
404	182.5250
405	182.1200
406	182.2983
407	182.9300
408	181.9600
409	183.0883
410	183.3117
411	185.8833
412	184.5450
413	185.2717
414	185.7933
415	183.6017
416	182.4750
417	184.8817
418	184.5800
419	183.6933
420	184.1200
421	182.7133
422	182.9483
423	186.3400
424	185.8933
425	185.9300
426	187.1033
427	187.2100
428	185.9867
429	185.2500
430	182.9883
431	182.9583
432	178.9133
433	179.8733
434	177.2533
435	175.7900
436	175.9417
437	173.4350
438	173.7383
439	173.1550
440	171.2883
441	171.6417
442	171.0183
443	170.3217
444	170.5417
445	170.8050
446	169.7500
447	170.1133
448	169.2317
449	171.7633
450	170.6883
451	170.5633
452	171.0667
453	171.4550
454	173.1367
455	172.8117
456	172.2800
457	173.3300
458	173.1883
459	173.7350
460	174.7500
461	174.3700
462	173.5817
463	172.9450
464	174.0583
465	174.4667
466	173.0150
467	173.3667
468	176.5300
469	174.3350
470	173.8483
471	174.3183
472	175.8150
473	174.8817
474	173.4883
475	172.5417
476	172.1100
477	173.1817
478	173.3767
479	174.4000
480	174.0367
481	174.0767
482	173.2567
483	174.0150
484	172.7750
485	171.7083
486	169.2167
487	168.3433
488	166.6567
489	164.6233
490	165.7500
491	165.9583
492	166.0683
493	165.0917
494	165.6150
495	166.8083
496	166.1533
497	166.1383
498	165.2450
499	164.1650
500	165.0750
501	167.2983
502	167.5300
503	165.6583
504	167.2133
505	167.9533
506	166.9167
507	165.5483
508	165.4950
509	165.6050
510	164.6950
511	161.9783
512	162.0117
513	161.1100
514	160.3017
515	160.8633
516	161.4850
517	161.1817
518	162.1683
519	162.9933
520	163.2783
521	165.8633
522	165.2433
523	165.4683
524	165.2317
525	166.9583
526	166.1817
527	166.1783
528	166.5217
529	164.6533
530	161.3450
531	161.2933
532	160.3967
533	159.8217
534	159.7867
535	158.2383
536	156.8167
537	156.4200
538	158.0600
539	158.6750
540	159.1183
541	160.2983
542	159.8967
543	162.2383
544	161.5583
545	161.8867
546	163.3467
547	165.1000
548	166.0017
549	167.6100
550	167.4400
551	166.8900
552	166.9683
553	166.9167
554	167.0983
555	165.8150
556	164.7650
557	166.0367
558	165.0417
559	166.4167
560	166.3483
561	167.5583
562	170.2933
563	170.8050
564	172.3450
565	172.7517
566	173.0867
567	173.5750
568	172.5150
569	172.0700
570	170.6133
571	168.8017
572	167.9283
573	166.4000
574	165.0883
575	163.6133
576	162.6350
577	160.4817
578	160.0467
579	159.5167
580	159.1450
581	159.8533
582	158.8850
583	159.2633
584	159.7333
585	159.6633
586	161.6933
587	162.1133
588	162.0317
589	164.2417
590	163.2833
591	161.9333
592	161.5867
593	161.7433
594	160.4817
595	159.3867
596	157.9817
597	158.4983
598	158.4250
599	157.0917
600	161.5867
601	163.3383
602	162.6167
603	162.4667
604	162.7933
605	161.6300
606	163.1583
607	162.6117
608	161.2100
609	161.8583
610	159.7133
611	160.0883
612	163.1517
613	163.5900
614	162.3917
615	162.3850
616	162.2000
617	161.8417
618	161.4067
619	161.4967
620	160.0100
621	160.7450
622	161.2200
623	159.6883
624	163.8000
625	163.7100
626	162.3333
627	162.0367
628	160.0183
629	161.4900
630	161.8250
631	160.1450
632	159.5550
633	159.2333
634	157.5533
635	158.2483
636	161.3733
637	161.3800
638	159.8133
639	159.1717
640	160.3183
641	160.4333
642	160.2183
643	161.6600
644	159.4683
645	159.1600
646	159.3450
647	159.1683
648	160.3417
649	160.3717
650	160.4433
651	161.2833
652	160.5250
653	161.0150
654	162.3967
655	162.6400
656	162.7983
657	163.5283
658	164.5417
659	165.1433
660	164.8400
661	165.2233
662	165.9250
663	165.3950
664	164.9783
665	163.3833
666	162.5550
667	161.0967
668	159.6217
669	159.6267
670	158.8183
671	157.7733
672	160.3383
673	159.6283
674	160.1150
675	159.9333
676	161.3950
677	163.0250
678	161.4683
679	161.7600
680	162.1817
681	161.6383
682	162.6600
683	161.6550
684	162.6233
685	162.5283
686	163.6800
687	165.6450
688	167.5833
689	168.0683
690	166.9683
691	168.8617
692	167.7283
693	165.6333
694	167.4267
695	168.3917
696	166.9883
697	170.7050
698	170.6917
699	171.5300
700	172.3483
701	169.3583
702	171.4117
703	171.2917
704	171.4733
705	170.9700
706	169.6017
707	168.9333
708	170.1500
709	171.1650
710	168.5567
711	168.9183
712	169.3250
713	168.4933
714	167.7700
715	167.8733
716	167.7267
717	167.1617
718	168.3100
719	167.9000
720	169.6433
721	167.5533
722	167.4000
723	165.4017
724	164.7117
725	164.3300
726	165.3150
727	167.3783
728	167.0900
729	167.0283
730	169.2550
731	169.2350
732	171.9750
733	172.6750
734	171.4767
735	170.5700
736	168.6050
737	167.2167
738	166.0900
739	165.2483
740	165.2167
741	163.9517
742	162.9433
743	162.9733
744	162.6550
745	161.4883
746	162.3267
747	159.8217
748	158.4050
749	157.2867
750	157.9100
751	159.3150
752	159.2633
753	160.8917
754	162.8467
755	163.0167
756	162.7950
757	163.2367
758	161.2200
759	159.4400
760	160.9250
761	159.8717
762	160.0850
763	161.6100
764	162.0183
765	163.1567
766	164.6933
767	165.0517
768	163.1500
769	163.2617
770	160.4767
771	160.2800
772	160.4917
773	157.9400
774	158.3767
775	160.3883
776	159.2733
777	158.9383
778	158.8817
779	159.2133
780	159.5850
781	159.2250
782	159.2567
783	160.5767
784	160.4217
785	160.5383
786	161.8300
787	162.6350
788	162.6550
789	161.8650
790	160.9950
791	159.3583
792	160.1683
793	160.6400
794	160.5033
795	159.9433
796	159.1883
797	157.7650
798	158.5817
799	157.5800
800	156.3100
801	156.9033
802	156.4333
803	156.0250
804	154.8883
805	157.0433
806	156.7750
807	157.3300
808	158.1217
809	160.4150
810	157.5283
811	157.3700
812	156.4367
813	155.6850
814	155.0883
815	154.0483
816	153.6233
817	152.7033
818	152.9017
819	151.9283
820	153.4450
821	153.8300
822	154.5333
823	153.1017
824	153.5500
825	153.5767
826	153.7983
827	154.8650
828	156.7667
829	156.6267
830	156.3167
831	155.6767
832	153.6367
833	153.3033
834	152.7883
835	152.4217
836	152.6817
837	153.2833
838	152.4700
839	153.4717
840	153.9550
841	154.4500
842	154.9183
843	154.1517
844	153.8317
845	151.9917
846	152.2933
847	151.1750
848	150.5117
849	149.9550
850	149.1950
851	151.1617
852	150.5933
853	150.4417
854	149.6650
855	150.9517
856	151.9667
857	152.7633
858	153.1017
859	153.6750
860	153.8800
861	154.7700
862	153.8017
863	154.1950
864	153.2217
865	152.7117
866	151.0450
867	148.4633
868	148.4633
869	147.6350
870	146.3850
871	146.8500
872	146.5283
873	145.6250
874	145.0483
875	145.9133
876	147.5250
877	146.4917
878	149.5517
879	149.8533
880	150.5933
881	151.3233
882	152.6433
883	152.2850
884	151.7200
885	150.8533
886	150.0267
887	149.6967
888	149.1617
889	149.0517
890	149.3733
891	148.9617
892	149.2133
893	150.2483
894	150.1050
895	149.0917
896	150.4867
897	149.1717
898	148.2083
899	148.7317
900	149.4400
901	147.8300
902	150.3933
903	148.4183
904	149.9450
905	149.9550
906	150.2850
907	152.4750
908	152.1267
909	152.3750
910	151.5283
911	151.4100
912	151.8433
913	150.0567
914	150.3917
915	149.5500
916	149.4983
917	147.9917
918	147.8083
919	149.4617
920	147.9333
921	148.7400
922	149.2333
923	149.1583
924	150.5200
925	152.4767
926	152.1983
927	154.0500
928	153.9367
929	154.9050
930	155.3600
931	154.9867
932	154.5100
933	152.2600
934	154.1950
935	154.6733
936	154.4767
937	154.6767
938	155.3933
939	154.1833
940	152.9350
941	151.8033
942	149.7700
943	148.4617
944	147.9717
945	145.8717
946	146.9467
947	146.1583
948	146.6633
949	146.5000
950	145.3900
951	146.9500
952	146.9750
953	146.1617
954	145.2850
955	146.4217
956	145.9617
957	144.5617
958	144.5450
959	144.8583
960	144.4250
961	144.3167
962	144.7033
963	144.7267
964	146.3450
965	146.8750
966	148.6450
967	148.8800
968	149.9083
969	149.3317
970	149.6317
971	148.7017
972	148.6917
973	146.8367
974	146.8667
975	145.9750
976	145.9433
977	147.5700
978	148.3883
979	148.6217
980	149.4583
981	150.0617
982	150.5050
983	150.9000
984	150.2900
985	150.2750
986	149.6117
987	149.9617
988	149.5650
989	147.6583
990	147.6033
991	149.0367
992	149.7050
993	148.4033
994	148.8217
995	149.0733
996	151.1317
997	150.5200
998	151.0933
999	150.0867
1000	149.8367
1001	151.0600
1002	149.3900
1003	150.7317
1004	149.4400
1005	149.3367
1006	148.8150
1007	149.1950
1008	150.4383
1009	150.4533
1010	151.8733
1011	151.9617
1012	152.9983
1013	153.0600
1014	152.5233
1015	154.2933
1016	156.4150
1017	154.1600
1018	150.7850
1019	149.0700
1020	148.0283
1021	148.1500
1022	147.7517
1023	147.8617
1024	149.8100
1025	149.0583
1026	149.2483
1027	149.1350
1028	149.4117
1029	148.4883
1030	148.4883
1031	147.5983
1032	149.2033
1033	149.0233
1034	149.0383
1035	147.7483
1036	147.4783
1037	147.6517
1038	147.4267
1039	146.0017
1040	148.2350
1041	146.9017
1042	148.1767
1043	147.6050
1044	147.4600
1045	148.5567
1046	149.8350
1047	149.3783
1048	150.5683
1049	149.3567
1050	151.4667
1051	151.1750
1052	153.3200
1053	153.0517
1054	148.8250
1055	148.5317
1056	146.3183
1057	146.2617
1058	145.7833
1059	144.2617
1060	144.2600
1061	144.0067
1062	143.9133
1063	143.9450
1064	143.3750
1065	143.3467
1066	141.2767
1067	141.6200
1068	141.5250
1069	140.5250
1070	139.2883
1071	139.9750
1072	139.8350
1073	139.6400
1074	139.1200
1075	138.7067
1076	140.0883
1077	138.7817
1078	140.8517
1079	140.6650
1080	141.1117
1081	139.7933
1082	138.3483
1083	138.0600
1084	137.5683
1085	137.5783
1086	137.8067
1087	138.1450
1088	137.6867
1089	140.1233
1090	141.5100
1091	141.7700
1092	141.7167
1093	140.4767
1094	143.1767
1095	141.6617
1096	143.2550
1097	142.4700
1098	142.9000
1099	142.2450
1100	142.7567
1101	142.3250
1102	143.5100
1103	143.6050
1104	143.8233
1105	142.9483
1106	143.8067
1107	142.8567
1108	144.3367
1109	143.3767
1110	143.5783
1111	142.0117
1112	142.5133
1113	141.9783
1114	143.0400
1115	143.5050
1116	144.6967
1117	144.0700
1118	145.6017
1119	144.2567
1120	142.8800
1121	143.7117
1122	142.9233
1123	143.1300
1124	143.8817
1125	145.2367
1126	144.7317
1127	146.2767
1128	145.2933
1129	144.3983
1130	145.0050
1131	143.4800
1132	142.7367
1133	142.9400
1134	142.2317
1135	141.1367
1136	141.5833
1137	140.7950
1138	140.0200
1139	139.6650
1140	138.3317
1141	139.5667
1142	140.4600
1143	139.9967
1144	140.5950
1145	139.7983
1146	140.6017
1147	141.5750
1148	140.5333
1149	140.2667
1150	141.4633
1151	141.9583
1152	142.6150
1153	142.8150
1154	144.2133
1155	144.8183
1156	144.1067
1157	144.2500
1158	144.4750
1159	142.8367
1160	143.3717
1161	142.2850
1162	141.9050
1163	142.2283
1164	142.2433
1165	142.8717
1166	142.5650
1167	142.2550
1168	142.5533
1169	141.9667
1170	141.1700
1171	141.3600
1172	142.1333
1173	141.7717
1174	142.6567
1175	143.9783
1176	143.5850
1177	144.4367
1178	143.4133
1179	142.8933
1180	142.2233
1181	141.2117
1182	140.5217
1183	139.6433
1184	138.9750
1185	138.5217
1186	139.6083
1187	141.1300
1188	140.8983
1189	141.0717
1190	141.4717
1191	141.4367
1192	142.0017
1193	141.8017
1194	141.6983
1195	141.1717
1196	140.4917
1197	140.4083
1198	138.2767
1199	138.3333
1200	136.4783
1201	134.9833
1202	135.0933
1203	135.4700
1204	136.0867
1205	135.4733
1206	136.4167
1207	137.5017
1208	138.7867
1209	139.6583
1210	140.6683
1211	139.9900
1212	138.6600
1213	139.3583
1214	139.4067
1215	139.7717
1216	139.7117
1217	141.3817
1218	141.6100
1219	141.4183
1220	139.3583
1221	138.2783
1222	136.3167
1223	136.8883
1224	135.7833
1225	134.0883
1226	134.7767
1227	133.1783
1228	134.5867
1229	132.9633
1230	133.8883
1231	133.3483
1232	133.1683
1233	132.9983
1234	132.8017
1235	132.7300
1236	133.5833
1237	134.8500
1238	134.6767
1239	135.1817
1240	135.0867
1241	135.7633
1242	133.8467
1243	134.3250
1244	134.2633
1245	133.9317
1246	134.5917
1247	135.1417
1248	136.3633
1249	137.4983
1250	137.2583
1251	137.7117
1252	138.6333
1253	137.9650
1254	137.6383
1255	137.0483
1256	137.5267
1257	137.4133
1258	137.5183
1259	137.5067
1260	137.6850
1261	137.4250
1262	136.2967
1263	138.0067
1264	137.5783
1265	137.5817
1266	138.1250
1267	139.4017
1268	139.5333
1269	138.3817
1270	138.0517
1271	137.5233
1272	136.0433
1273	136.1683
1274	137.0967
1275	135.8250
1276	136.3650
1277	136.5233
1278	135.9867
1279	136.4483
1280	138.4467
1281	138.1117
1282	138.2667
1283	139.2100
1284	139.8033
1285	138.2083
1286	137.6417
1287	138.0033
1288	136.3017
1289	136.1650
1290	137.5600
1291	137.7150
1292	138.3150
1293	137.4583
1294	138.0650
1295	137.6033
1296	137.2550
1297	136.0883
1298	135.7333
1299	134.3250
1300	135.4800
1301	133.8633
1302	133.2267
1303	133.6517
1304	134.4017
1305	134.2083
1306	135.5817
1307	134.6617
1308	136.3617
1309	137.3200
1310	137.7233
1311	138.5883
1312	137.7900
1313	137.4550
1314	136.1200
1315	136.6483
1316	136.7900
1317	136.7933
1318	136.6517
1319	137.5767
1320	138.4767
1321	137.9233
1322	136.9617
1323	137.9600
1324	136.8383
1325	135.5833
1326	135.1200
1327	135.3750
1328	135.9533
1329	135.7517
1330	135.2000
1331	135.0417
1332	134.5300
1333	133.8133
1334	133.4800
1335	133.6033
1336	132.7067
1337	133.4367
1338	133.7550
1339	135.0417
1340	134.5600
1341	134.4517
1342	134.1467
1343	135.8067
1344	134.1650
1345	134.7383
1346	134.0417
1347	134.1833
1348	132.5750
1349	132.7817
1350	134.3183
1351	133.6433
1352	134.6017
1353	134.0850
1354	135.9683
1355	134.6850
1356	136.6333
1357	135.5483
1358	134.6083
1359	134.0500
1360	133.9050
1361	134.7583
1362	134.4383
1363	133.8567
1364	133.7233
1365	134.2050
1366	133.7350
1367	135.0067
1368	134.2933
1369	136.0317
1370	135.6033
1371	135.8067
1372	137.2100
1373	137.0933
1374	137.8783
1375	136.3367
1376	136.4783
1377	135.9417
1378	135.2117
1379	134.0733
1380	135.2533
1381	135.3467
1382	134.4333
1383	134.6183
1384	135.1350
1385	134.2050
1386	134.1650
1387	134.2583
1388	133.6100
1389	134.7000
1390	133.6683
1391	134.7883
1392	134.9733
1393	135.3583
1394	134.5183
1395	133.3750
1396	133.6283
1397	134.2017
1398	133.5000
1399	132.6250
1400	132.2200
1401	132.1500
1402	131.3467
1403	131.9633
1404	132.2300
1405	133.8417
1406	135.2617
1407	135.1100
1408	136.7733
1409	137.3250
1410	137.1783
1411	136.3783
1412	135.9400
1413	135.2383
1414	134.5150
1415	134.3217
1416	133.5600
1417	134.5567
1418	134.9450
1419	136.0133
1420	136.5967
1421	136.9233
1422	137.3367
1423	136.9000
1424	136.6700
1425	133.7783
1426	133.4733
1427	132.8783
1428	132.0283
1429	132.4917
1430	131.2217
1431	131.8450
1432	131.3267
1433	130.8100
1434	130.6000
1435	131.1017
1436	131.2083
1437	131.8667
1438	132.3900
1439	132.2567
1440	133.4400
1441	135.1550
1442	135.6917
1443	137.2850
1444	137.9050
1445	137.8467
1446	138.4900
1447	137.0583
1448	137.8583
1449	136.8117
1450	136.3733
1451	137.0517
1452	135.5683
1453	134.9883
1454	134.1967
1455	133.3100
1456	133.2750
1457	132.8200
1458	132.7967
1459	133.1950
1460	133.4950
1461	133.9500
1462	132.8117
1463	134.3867
1464	136.5367
1465	136.3800
1466	138.8650
1467	140.2750
1468	140.1967
1469	141.5983
1470	140.4200
1471	139.7467
1472	141.1250
1473	139.3283
1474	138.8717
1475	137.3833
1476	137.1700
1477	137.5500
1478	136.2100
1479	136.7500
1480	136.4850
1481	136.2217
1482	136.1150
1483	136.4050
1484	136.4433
1485	134.0650
1486	134.7350
1487	133.9533
1488	133.4250
1489	133.4783
1490	133.2900
1491	131.0683
1492	131.2867
1493	132.2150
1494	131.7050
1495	132.1250
1496	133.1133
1497	133.5433
1498	133.9183
1499	135.4350
1500	134.1233
1501	133.8650
1502	133.7517
1503	133.6317
1504	132.8283
1505	132.8900
1506	133.5383
1507	131.7433
1508	132.8083
1509	132.4283
1510	132.3733
1511	132.6333
1512	132.7250
1513	133.0200
1514	133.2417
1515	133.5300
1516	134.5950
1517	135.0700
1518	136.3500
1519	136.1717
1520	137.5867
1521	136.0067
1522	136.0800
1523	136.1317
1524	134.6750
1525	133.2433
1526	132.9917
1527	132.4733
1528	132.1250
1529	131.5767
1530	132.1983
1531	131.5467
1532	132.3517
1533	132.7983
1534	132.7383
1535	132.8117
1536	133.2600
1537	133.8367
1538	134.7117
1539	135.3933
1540	135.7433
1541	135.5933
1542	134.9217
1543	133.2350
1544	131.6267
1545	132.2417
1546	131.2167
1547	130.6317
1548	130.2250
1549	130.2933
1550	131.3317
1551	129.5600
1552	131.1000
1553	131.3933
1554	132.0167
1555	134.1367
1556	134.9067
1557	136.8483
1558	137.8500
1559	137.5683
1560	136.6283
1561	136.4100
1562	136.3717
1563	135.7583
1564	135.4067
1565	134.8167
1566	134.0650
1567	132.0917
1568	132.5617
1569	130.3100
1570	129.0233
1571	127.9900
1572	129.3750
1573	128.7967
1574	129.8200
1575	129.2750
1576	130.3900
1577	130.9917
1578	130.3633
1579	129.7800
1580	131.5533
1581	131.4467
1582	131.7100
1583	130.0150
1584	130.9650
1585	131.5000
1586	131.7350
1587	132.7133
1588	132.8333
1589	131.7267
1590	133.2833
1591	132.7817
1592	132.4567
1593	132.2900
1594	133.3067
1595	133.2617
1596	131.6317
1597	130.8467
1598	131.8700
1599	129.5983
1600	128.3800
1601	129.0783
1602	129.2833
1603	128.9050
1604	128.7400
1605	128.0417
1606	129.4117
1607	129.0417
1608	129.5800
1609	130.1133
1610	130.2117
1611	130.9167
1612	130.2467
1613	130.8833
1614	130.5433
1615	131.0767
1616	130.8750
1617	129.9283
1618	130.4183
1619	130.1083
1620	131.3367
1621	131.3600
1622	131.9917
1623	132.7883
1624	132.8067
1625	134.6683
1626	134.9383
1627	135.5617
1628	134.5633
1629	133.2500
1630	131.7167
1631	130.1817
1632	129.5967
1633	127.6083
1634	128.0500
1635	127.5300
1636	126.4967
1637	126.5183
1638	125.8533
1639	126.6533
1640	125.2167
1641	125.6800
1642	125.9917
1643	127.1950
1644	128.0833
1645	127.4750
1646	128.4883
1647	128.7967
1648	129.3467
1649	128.0917
1650	127.8767
1651	127.2500
1652	126.3850
1653	126.4033
1654	127.2600
1655	125.6867
1656	124.7483
1657	126.1533
1658	125.2350
1659	126.5233
1660	126.7467
1661	127.2533
1662	128.4117
1663	127.0383
1664	127.4617
1665	127.7767
1666	126.8683
1667	126.9133
1668	124.9933
1669	125.9400
1670	126.5117
1671	126.0583
1672	127.1783
1673	127.1050
1674	127.6967
1675	127.1050
1676	128.0617
1677	128.1767
1678	126.6600
1679	127.2783
1680	126.6100
1681	125.7767
1682	125.0467
1683	124.9233
1684	126.2333
1685	126.1617
1686	126.8700
1687	127.8267
1688	127.2133
1689	126.8933
1690	128.0583
1691	127.8083
1692	127.6967
1693	126.8417
1694	128.2417
1695	125.9067
1696	125.8333
1697	125.6583
1698	125.5067
1699	125.0483
1700	126.1533
1701	125.7950
1702	125.5267
1703	126.2133
1704	125.3117
1705	125.9150
1706	126.2683
1707	127.3733
1708	127.8067
1709	127.4683
1710	128.1650
1711	127.8300
1712	126.6183
1713	126.3417
1714	125.4200
1715	126.1083
1716	125.7967
1717	126.5767
1718	126.6900
1719	127.3667
1720	127.3133
1721	127.3650
1722	127.7783
1723	128.2583
1724	129.4067
1725	130.2900
1726	129.1433
1727	129.6133
1728	128.5233
1729	129.0500
1730	128.0467
1731	127.7250
1732	126.6050
1733	125.3533
1734	125.6950
1735	126.6400
1736	127.2300
1737	125.5933
1738	126.1817
1739	125.6983
1740	126.7900
1741	127.1600
1742	127.7000
1743	127.4033
1744	128.5383
1745	127.7900
1746	126.7850
1747	127.5717
1748	128.0433
1749	127.4583
1750	126.5683
1751	126.8933
1752	126.3883
1753	125.6783
1754	125.3750
1755	125.6817
1756	125.0583
1757	124.9450
1758	125.9150
1759	124.9300
1760	124.7800
1761	125.2583
1762	125.3333
1763	125.5533
1764	125.3400
1765	126.2867
1766	126.4600
1767	126.6467
1768	126.4683
1769	127.2233
1770	125.5917
1771	126.4800
1772	125.9600
1773	125.9100
1774	125.7083
1775	126.3733
1776	124.6983
1777	125.7317
1778	125.4267
1779	125.2900
1780	124.8850
1781	125.2933
1782	125.1817
1783	126.0167
1784	125.7950
1785	126.3150
1786	125.7400
1787	125.8650
1788	126.7933
1789	125.9367
1790	127.0183
1791	125.5633
1792	126.2717
1793	125.8600
1794	127.2167
1795	126.5833
1796	125.4367
1797	125.8083
1798	125.3067
1799	125.0800
1800	125.6517
1801	123.8883
1802	124.2567
1803	123.5667
1804	123.5800
1805	123.0300
1806	122.7550
1807	123.7317
1808	123.7167
1809	123.5633
1810	123.4833
1811	123.9467
1812	124.7433
1813	124.0933
1814	125.1433
1815	124.8317
1816	125.3300
1817	124.3067
1818	124.2817
1819	124.5683
1820	124.6350
1821	124.5633
1822	123.7917
1823	123.5383
1824	124.7167
1825	122.9250
1826	123.9317
1827	125.6883
1828	125.5900
1829	124.1833
1830	125.7450
1831	124.5350
1832	124.1100
1833	124.0967
1834	122.8950
1835	123.0233
1836	123.7517
1837	122.3300
1838	121.9500
1839	121.9950
1840	121.6317
1841	121.6833
1842	122.2050
1843	121.9733
1844	122.4217
1845	121.9467
1846	122.8567
1847	122.8150
1848	123.5467
1849	123.0267
1850	122.7483
1851	122.5750
1852	123.2067
1853	122.3733
1854	123.1067
1855	121.8600
1856	122.8150
1857	122.5700
1858	122.9183
1859	124.1483
1860	123.5683
1861	124.1217
1862	124.2000
1863	124.0683
1864	123.7867
1865	124.0267
1866	123.3667
1867	124.2683
1868	124.6267
1869	124.2700
1870	124.2467
1871	125.2633
1872	124.0117
1873	124.8533
1874	124.8317
1875	124.0000
1876	123.2333
1877	122.9867
1878	123.2250
1879	122.0500
1880	122.4083
1881	121.9883
1882	122.4067
1883	122.1550
1884	120.8683
1885	121.0117
1886	122.0583
1887	121.3783
1888	121.8083
1889	122.8600
1890	122.4167
1891	121.9783
1892	121.8200
1893	121.8717
1894	121.9950
1895	121.2983
1896	122.6783
1897	122.5067
1898	122.7267
1899	124.2183
1900	123.9583
1901	124.3283
1902	124.3083
1903	123.9300
1904	124.7150
1905	124.5350
1906	123.8383
1907	123.7400
1908	123.8950
1909	123.9683
1910	123.4650
1911	123.1717
1912	123.2183
1913	123.1400
1914	123.2467
1915	123.8300
1916	122.4767
1917	122.7150
1918	122.3883
1919	121.4617
1920	121.1167
1921	120.7133
1922	120.9950
1923	120.8517
1924	120.6933
1925	121.2217
1926	122.4200
1927	120.3700
1928	120.4817
1929	121.0400
1930	121.0800
1931	120.9433
1932	121.1667
1933	120.8900
1934	120.3133
1935	120.6850
1936	120.8250
1937	120.5883
1938	121.6233
1939	121.8967
1940	121.6667
1941	121.3850
1942	121.8083
1943	122.5917
1944	122.7433
1945	121.9217
1946	121.0783
1947	120.8350
1948	121.5167
1949	120.7183
1950	120.2483
1951	119.4783
1952	120.1183
1953	120.7400
1954	119.0367
1955	118.8700
1956	119.0133
1957	119.9767
1958	119.0250
1959	119.0933
1960	119.2383
1961	119.6750
1962	119.3233
1963	119.0050
1964	119.4817
1965	118.9483
1966	119.3333
1967	118.6333
1968	119.6350
1969	120.0967
1970	120.2133
1971	120.1650
1972	119.9100
1973	119.9400
1974	120.3417
1975	120.4967
1976	120.3383
1977	120.1617
1978	119.3617
1979	119.0617
1980	119.2983
1981	118.6233
1982	118.1283
1983	118.3900
1984	118.6333
1985	119.0533
1986	119.2283
1987	117.9350
1988	119.8450
1989	119.9683
1990	120.8550
1991	120.2850
1992	120.9200
1993	121.4800
1994	119.6567
1995	120.1233
1996	119.4767
1997	119.9483
1998	118.9867
1999	118.7700
[truncated: 28 more rows]
