# Supplementary material for: Bicoid gradient formation mechanism and dynamics revealed by protein lifetime analysis
Source: Mol Syst Biol. 2018 Sep 4;14(9):e8355. doi: 10.15252/msb.20188355 (PMC6121778; doi:10.15252/msb.20188355)
Supplement: Supplementary file 8 — Source Data for Figure 6 [file MSB-14-e8355-s007.zip › figure6-data_wo-images/quantification/Values_emb01_g_t29.txt]

0	0.0000
1	154.2467
2	146.8483
3	154.3350
4	157.9650
5	144.2283
6	144.5600
7	148.6167
8	148.2667
9	144.3533
10	146.0317
11	142.7867
12	138.4667
13	136.8300
14	137.9267
15	134.0000
16	130.9417
17	128.3800
18	131.9033
19	130.2783
20	124.3817
21	123.4433
22	122.7883
23	118.3967
24	118.2200
25	120.9000
26	115.2767
27	113.5067
28	115.6533
29	114.3450
30	114.1733
31	113.8567
32	115.3533
33	115.6650
34	116.8583
35	118.0500
36	117.2533
37	116.6083
38	119.2383
39	115.5150
40	116.7533
41	116.0400
42	115.5900
43	116.9367
44	114.7017
45	118.0167
46	118.9717
47	121.3333
48	122.2433
49	125.6300
50	127.2383
51	131.3083
52	135.9917
53	138.3033
54	145.2183
55	151.3700
56	155.0133
57	161.5917
58	162.6967
59	168.0533
60	172.8017
61	177.2617
62	182.0783
63	183.4000
64	191.1050
65	198.2017
66	202.2967
67	210.2333
68	219.5800
69	219.8383
70	226.4633
71	231.6667
72	233.8333
73	232.1750
74	230.1450
75	224.2000
76	221.4767
77	221.5483
78	222.1267
79	218.4983
80	221.9317
81	221.8550
82	222.0117
83	224.1883
84	224.7217
85	225.9467
86	229.2600
87	229.8767
88	229.5500
89	225.0450
90	221.7867
91	217.4250
92	216.0383
93	215.6517
94	213.5067
95	206.7650
96	207.6083
97	201.3200
98	202.9683
99	201.9067
100	198.4617
101	200.4067
102	199.2750
103	203.5033
104	201.8450
105	201.8900
106	199.8883
107	199.1667
108	203.4000
109	202.3533
110	201.7683
111	204.7917
112	206.6467
113	208.9233
114	210.8417
115	213.4283
116	215.4267
117	213.2167
118	214.4133
119	216.9717
120	214.3183
121	211.0833
122	216.3217
123	214.5067
124	215.9867
125	220.8700
126	222.5267
127	221.0883
128	220.4967
129	220.2183
130	220.1583
131	215.3633
132	212.7667
133	212.8733
134	212.2750
135	215.0917
136	216.0900
137	214.6300
138	217.6267
139	221.7667
140	220.4183
141	221.5117
142	230.2950
143	233.7033
144	233.3400
145	237.2467
146	235.3383
147	233.4717
148	232.7500
149	228.0333
150	226.2867
151	226.6567
152	223.1717
153	220.2617
154	220.3383
155	218.6983
156	216.5333
157	214.8983
158	215.4983
159	212.0633
160	214.4217
161	212.6483
162	211.2250
163	208.7567
164	212.2017
165	209.6083
166	210.3100
167	209.5100
168	211.8367
169	211.1667
170	212.8267
171	212.1167
172	207.5233
173	208.2033
174	205.2133
175	206.4867
176	205.4767
177	204.6600
178	204.4717
179	204.0833
180	200.9617
181	201.9433
182	203.6750
183	202.5517
184	201.4617
185	201.7783
186	200.3650
187	200.5283
188	200.3917
189	201.0500
190	200.8783
191	199.9867
192	199.1950
193	199.5483
194	198.7567
195	200.8583
196	199.9317
197	202.2900
198	202.6383
199	204.9667
200	204.7717
201	204.9250
202	205.4117
203	204.5133
204	203.8450
205	208.2217
206	210.2867
207	207.3917
208	207.9417
209	207.6250
210	207.0267
211	206.1433
212	204.7733
213	206.9767
214	205.1233
215	207.5500
216	209.7967
217	209.4917
218	211.3583
219	215.9383
220	216.1600
221	215.5617
222	213.0650
223	213.6117
224	213.0850
225	213.3267
226	215.7200
227	219.7367
228	217.4583
229	217.9083
230	219.1800
231	219.1867
232	218.9400
233	221.3933
234	219.3517
235	214.4783
236	215.7867
237	215.4367
238	217.3183
239	216.9533
240	217.7483
241	219.8267
242	219.9833
243	221.2133
244	222.0917
245	224.6167
246	224.0133
247	224.8967
248	226.7733
249	225.8083
250	223.7233
251	222.9033
252	224.1350
253	223.4283
254	224.2217
255	221.8117
256	223.3350
257	220.2267
258	219.3250
259	219.1367
260	213.4700
261	213.3300
262	212.5750
263	208.3533
264	206.9350
265	206.7183
266	201.6750
267	199.2233
268	199.3467
269	195.9850
270	197.3667
271	196.0700
272	191.7017
273	187.1617
274	182.9400
275	178.7567
276	175.6117
277	173.7250
278	172.4533
279	170.0017
280	169.0150
281	166.3300
282	166.3250
283	166.2467
284	168.3350
285	168.3800
286	170.1317
287	171.0900
288	172.7867
289	175.6300
290	176.8217
291	178.9150
292	179.9100
293	182.1483
294	182.5083
295	186.8550
296	189.7167
297	189.5050
298	191.2317
299	194.5533
300	195.1033
301	196.3217
302	196.4483
303	196.1917
304	200.3050
305	202.2167
306	200.2167
307	200.1100
308	200.1400
309	200.4867
310	202.2783
311	201.4383
312	202.0133
313	200.4833
314	200.3617
315	198.8317
316	197.1267
317	195.5933
318	193.7500
319	195.1400
320	193.8450
321	194.5267
322	193.6717
323	191.8367
324	192.2933
325	192.5733
326	192.2183
327	190.9717
328	190.4683
329	191.1917
330	189.6550
331	189.4300
332	190.7800
333	190.7050
334	191.4250
335	192.3667
336	193.5150
337	194.1850
338	195.4300
339	197.0567
340	195.1817
341	194.4583
342	194.4450
343	194.9467
344	192.7300
345	193.6733
346	194.5950
347	194.6850
348	193.2150
349	192.6100
350	194.4417
351	194.2083
352	191.6967
353	189.2067
354	187.4400
355	186.8033
356	184.9517
357	185.1433
358	182.0183
359	182.5767
360	182.1933
361	180.2150
362	179.7533
363	177.4400
364	177.0217
365	178.0350
366	175.4183
367	176.6967
368	175.7517
369	177.4883
370	179.4167
371	179.9450
372	180.0800
373	179.4983
374	178.7117
375	179.7283
376	179.1450
377	179.8600
378	180.4500
379	181.6983
380	183.8450
381	184.1983
382	182.1683
383	184.8617
384	183.3267
385	183.0250
386	183.9717
387	183.4583
388	183.0250
389	181.9350
390	183.0950
391	182.7567
392	181.9100
393	184.2433
394	183.3000
395	185.3050
396	186.9567
397	190.0100
398	190.6950
399	190.9833
400	188.9767
401	186.4700
402	184.8267
403	182.9517
404	181.4767
405	181.0733
406	179.5133
407	177.4950
408	176.8250
409	176.7517
410	176.2283
411	178.2367
412	177.4667
413	177.6217
414	178.8300
415	179.3400
416	179.8867
417	180.7217
418	180.1850
419	179.5817
420	178.6083
421	179.9333
422	179.3817
423	182.3533
424	181.3950
425	182.0233
426	182.3367
427	182.0317
428	182.7800
429	183.1150
430	183.1000
431	182.2533
432	180.5083
433	179.9667
434	180.9467
435	180.7067
436	178.9467
437	176.5933
438	175.3967
439	174.1700
440	174.0067
441	173.1883
442	174.0950
443	172.5617
444	174.7983
445	174.1183
446	176.4867
447	178.5267
448	177.1733
449	179.9850
450	181.2700
451	183.9800
452	182.9067
453	184.7650
454	185.9617
455	185.6633
456	185.0800
457	185.2433
458	187.9367
459	187.9333
460	189.3067
461	187.3283
462	187.0017
463	188.3300
464	186.7933
465	184.5417
466	183.7083
467	181.9950
468	182.1567
469	179.6517
470	178.9083
471	178.9850
472	179.9633
473	180.3450
474	183.0867
475	181.0650
476	182.5350
477	183.0450
478	183.4917
479	181.8700
480	182.7333
481	181.6617
482	179.0850
483	176.9967
484	175.5150
485	175.8600
486	173.2500
487	173.5717
488	172.7683
489	172.7283
490	172.0600
491	170.2517
492	169.4083
493	168.8650
494	170.8733
495	168.6100
496	167.5683
497	170.3967
498	167.8067
499	168.2700
500	167.7483
501	167.7700
502	167.5200
503	163.4383
504	163.3450
505	161.4383
506	160.7233
507	160.0150
508	161.1967
509	160.7367
510	159.0267
511	158.8950
512	157.8467
513	157.2183
514	157.5933
515	157.7250
516	158.8367
517	157.5983
518	157.5883
519	159.6067
520	159.9683
521	162.0983
522	163.5033
523	166.1900
524	169.0300
525	173.3750
526	176.2967
527	178.2083
528	179.7100
529	181.3100
530	182.8733
531	181.4050
532	178.3100
533	175.7317
534	173.3633
535	169.9983
536	170.1767
537	168.9783
538	169.3817
539	168.5233
540	168.7300
541	168.1333
542	166.7400
543	167.7733
544	166.7367
545	166.6767
546	165.8483
547	165.7517
548	164.9983
549	164.2400
550	163.8900
551	164.7267
552	163.6117
553	165.2750
554	166.1117
555	166.6383
556	166.3117
557	165.4483
558	165.8333
559	165.7000
560	163.7733
561	163.9717
562	163.3383
563	163.4033
564	162.5617
565	160.9683
566	160.5400
567	160.1467
568	160.1050
569	159.6567
570	158.9650
571	157.2933
572	157.0417
573	156.8917
574	156.3133
575	155.4700
576	155.3417
577	155.5650
578	155.7800
579	156.6717
580	156.7783
581	160.0317
582	159.8517
583	162.2500
584	163.5767
585	163.1650
586	164.6450
587	164.8683
588	169.4350
589	169.3650
590	168.5183
591	166.7583
592	167.3683
593	166.1650
594	162.7333
595	161.5367
596	160.2617
597	158.1450
598	156.3217
599	154.3117
600	156.9417
601	156.2933
602	152.8983
603	153.4267
604	152.9083
605	153.5550
606	152.5133
607	153.4617
608	153.3233
609	152.5133
610	152.9433
611	154.1283
612	155.2167
613	155.4933
614	156.0033
615	155.7417
616	155.6383
617	155.0967
618	155.5333
619	155.7150
620	154.5150
621	154.4600
622	155.0333
623	154.8983
624	155.8750
625	156.2400
626	156.3833
627	155.5450
628	155.2300
629	157.3933
630	156.6783
631	156.9150
632	158.3800
633	157.9850
634	157.5033
635	157.0733
636	159.6383
637	159.1433
638	158.4217
639	159.9100
640	158.8317
641	158.3917
642	157.2950
643	156.7383
644	156.7667
645	155.7550
646	154.2217
647	153.3367
648	155.0617
649	155.0383
650	154.4000
651	154.6917
652	157.3367
653	156.0950
654	156.7967
655	156.1200
656	156.5567
657	154.8150
658	154.2917
659	154.4050
660	154.1883
661	155.7400
662	155.2217
663	155.4400
664	154.7317
665	155.4217
666	154.5883
667	156.1283
668	154.7783
669	156.2817
670	155.1433
671	156.5483
672	157.7667
673	158.0683
674	156.5800
675	157.3317
676	157.7667
677	158.0750
678	158.8783
679	157.8150
680	159.6083
681	158.4717
682	158.8117
683	157.6683
684	162.0817
685	162.3483
686	161.1100
687	161.7050
688	161.3667
689	161.1867
690	161.8167
691	161.9800
692	161.3800
693	162.2083
694	162.7183
695	162.3100
696	161.7683
697	162.4083
698	162.2967
699	160.9100
700	160.0900
701	161.2550
702	160.7800
703	162.9717
704	162.8450
705	164.1400
706	163.6067
707	163.9600
708	164.1483
709	163.6450
710	165.6900
711	164.1950
712	165.6817
713	165.8133
714	163.3133
715	164.9933
716	164.0150
717	165.2650
718	164.5067
719	163.9800
720	166.1550
721	163.6450
722	165.5033
723	164.8283
724	165.0833
725	164.9617
726	164.4900
727	165.7517
728	165.5317
729	163.8867
730	162.7967
731	164.1133
732	161.6800
733	160.0350
734	159.7833
735	159.1500
736	160.1833
737	159.9633
738	161.1667
739	161.5133
740	163.5917
741	163.1900
742	163.7617
743	164.0850
744	160.7267
745	161.0017
746	161.0750
747	159.6167
748	160.0333
749	158.6850
750	158.0950
751	158.0117
752	157.8283
753	159.0767
754	157.6300
755	159.2467
756	159.5417
757	161.2883
758	162.3567
759	162.0100
760	163.4867
761	163.0500
762	162.5967
763	161.3533
764	161.6550
765	161.8967
766	160.5317
767	159.9667
768	160.2483
769	159.5300
770	158.6733
771	159.3750
772	159.6500
773	158.5900
774	160.3417
775	160.2117
776	160.4700
777	161.3467
778	162.0367
779	162.3200
780	164.0917
781	164.1633
782	165.7317
783	166.1683
784	167.1100
785	168.7000
786	166.9400
787	166.5017
788	167.4533
789	166.6500
790	162.6433
791	161.0250
792	160.3350
793	159.4217
794	159.9000
795	158.4750
796	159.2700
797	158.8850
798	158.5500
799	158.8233
800	158.5217
801	158.6983
802	158.8483
803	160.0867
804	161.2350
805	160.3333
806	159.2300
807	157.5667
808	157.9350
809	156.3867
810	155.7017
811	155.3883
812	155.3767
813	155.2700
814	155.2717
815	155.0950
816	154.4167
817	154.9050
818	154.3383
819	154.2883
820	153.8350
821	155.2550
822	153.7700
823	153.6767
824	152.8467
825	154.0567
826	154.8617
827	153.8017
828	152.7417
829	153.8333
830	154.0217
831	154.6083
832	153.9850
833	154.3817
834	153.7467
835	153.3117
836	153.9017
837	152.4400
838	153.7700
839	154.2333
840	153.9433
841	153.2850
842	152.7633
843	150.9500
844	151.9700
845	152.4500
846	153.1767
847	151.2917
848	151.0233
849	152.1150
850	152.7033
851	151.9350
852	152.6167
853	151.9100
854	152.2467
855	150.6850
856	151.3367
857	151.5417
858	153.1950
859	154.3750
860	154.0533
861	154.8283
862	155.9550
863	157.4300
864	157.6917
865	157.7233
866	158.3783
867	154.8283
868	153.3483
869	151.5133
870	150.1833
871	148.6217
872	147.6233
873	147.9617
874	148.5067
875	146.9867
876	148.3500
877	147.1383
878	148.6833
879	149.7000
880	149.1517
881	151.4383
882	149.4667
883	148.8967
884	149.8683
885	149.4500
886	150.4383
887	149.1333
888	147.8333
889	148.3400
890	148.8350
891	147.9950
892	148.1417
893	147.5400
894	146.3083
895	147.1233
896	146.5333
897	144.7100
898	146.0367
899	146.7783
900	146.7950
901	146.7117
902	146.9850
903	147.4917
904	147.2333
905	147.3033
906	148.4333
907	146.9200
908	148.9733
909	148.0133
910	148.6850
911	147.9417
912	147.2183
913	147.8300
914	147.1850
915	147.7067
916	146.5867
917	146.8300
918	145.6117
919	146.3783
920	146.9033
921	148.2900
922	149.7983
923	150.1200
924	151.3000
925	151.1000
926	151.7767
927	150.6950
928	150.1083
929	149.7583
930	148.4433
931	148.1833
932	146.2350
933	148.7567
934	148.3833
935	149.7267
936	149.4867
937	148.7033
938	148.7500
939	147.9433
940	147.4633
941	148.1550
942	150.2733
943	149.9150
944	151.6700
945	151.9700
946	151.0233
947	151.9233
948	150.7667
949	150.9633
950	150.5883
951	151.5633
952	152.1017
953	152.0867
954	152.0500
955	153.0383
956	153.1017
957	150.8417
958	149.7350
959	150.2217
960	149.4900
961	150.5783
962	148.3267
963	148.3450
964	148.4583
965	148.3133
966	148.1317
967	149.2417
968	148.1167
969	147.9700
970	146.6867
971	146.7050
972	146.3650
973	146.6833
974	147.0917
975	147.9867
976	147.1717
977	145.8950
978	146.1983
979	143.6583
980	144.3633
981	144.3483
982	142.9017
983	144.3233
984	143.8033
985	144.5383
986	144.1017
987	145.0833
988	143.2000
989	143.5433
990	144.4517
991	144.5850
992	143.9050
993	145.4083
994	145.1383
995	146.0883
996	147.0917
997	148.1800
998	150.1517
999	150.2850
1000	149.8083
1001	151.8733
1002	153.0400
1003	152.3250
1004	150.8833
1005	150.7150
1006	150.5817
1007	150.3150
1008	150.5150
1009	149.9950
1010	149.4000
1011	148.4550
1012	148.0817
1013	148.1600
1014	148.5500
1015	148.8583
1016	152.2950
1017	149.8633
1018	147.2717
1019	147.4833
1020	147.1717
1021	148.3133
1022	148.7650
1023	148.1167
1024	148.7967
1025	148.3383
1026	148.3300
1027	147.6400
1028	146.5583
1029	146.2533
1030	145.8500
1031	145.4100
1032	145.9700
1033	146.5000
1034	146.8717
1035	147.7533
1036	149.8950
1037	150.1317
1038	151.4200
1039	152.6283
1040	153.0283
1041	151.8250
1042	150.6050
1043	149.3133
1044	147.5667
1045	146.9400
1046	144.2967
1047	143.9850
1048	142.8183
1049	142.7767
1050	142.0567
1051	142.0617
1052	143.0633
1053	142.2850
1054	142.6833
1055	142.0167
1056	141.7450
1057	142.8333
1058	143.2200
1059	141.2883
1060	142.2233
1061	140.6733
1062	140.1517
1063	140.7300
1064	141.2117
1065	142.2117
1066	143.0600
1067	143.0250
1068	144.5900
1069	144.5150
1070	143.9850
1071	142.3483
1072	142.3917
1073	141.2683
1074	139.1917
1075	139.9117
1076	139.6700
1077	140.2850
1078	141.4117
1079	141.9200
1080	142.1867
1081	141.7883
1082	141.7567
1083	141.0617
1084	140.6383
1085	140.8850
1086	140.2900
1087	138.8050
1088	136.9800
1089	137.1867
1090	138.7383
1091	138.4633
1092	139.9350
1093	140.9517
1094	140.9233
1095	140.9133
1096	141.1917
1097	140.8650
1098	142.4667
1099	142.8233
1100	142.5433
1101	142.4100
1102	143.6433
1103	144.2200
1104	144.3650
1105	144.8333
1106	147.9317
1107	146.8533
1108	146.6983
1109	144.7233
1110	143.9533
1111	142.6050
1112	141.8233
1113	140.6933
1114	140.2000
1115	140.9767
1116	141.7767
1117	142.7517
1118	143.2900
1119	143.6083
1120	144.6233
1121	145.8300
1122	146.7650
1123	147.2717
1124	147.9667
1125	147.9350
1126	147.6417
1127	146.4750
1128	147.4083
1129	145.9033
1130	146.2467
1131	147.2050
1132	145.4883
1133	145.5850
1134	144.8517
1135	145.8217
1136	144.9233
1137	144.8100
1138	145.4400
1139	143.9217
1140	143.9400
1141	144.4800
1142	143.9333
1143	143.1600
1144	143.6083
1145	143.9583
1146	142.5950
1147	142.0817
1148	141.9300
1149	141.8600
1150	142.2283
1151	142.5450
1152	144.0583
1153	143.8017
1154	144.6783
1155	144.7033
1156	144.9300
1157	144.3883
1158	146.2483
1159	146.7017
1160	147.1417
1161	149.2400
1162	149.5867
1163	148.1217
1164	147.3533
1165	146.4283
1166	143.6267
1167	143.0500
1168	141.7100
1169	140.9750
1170	140.4983
1171	137.8533
1172	139.0550
1173	137.5867
1174	139.4650
1175	139.1267
1176	140.4600
1177	141.0250
1178	142.4050
1179	142.5667
1180	143.0950
1181	142.1883
1182	141.4900
1183	139.1883
1184	140.0617
1185	140.1333
1186	140.6183
1187	140.6250
1188	141.5150
1189	142.0267
1190	142.1383
1191	142.9667
1192	142.8567
1193	143.9233
1194	142.6267
1195	143.4167
1196	143.0017
1197	142.6433
1198	142.1717
1199	142.1500
1200	142.1033
1201	140.8383
1202	139.9783
1203	139.1667
1204	138.6233
1205	137.5200
1206	137.5267
1207	136.5900
1208	135.7733
1209	136.5483
1210	136.4900
1211	136.2300
1212	136.6117
1213	136.0583
1214	136.4517
1215	136.7783
1216	135.7983
1217	135.6783
1218	135.8133
1219	135.6500
1220	136.6867
1221	136.8167
1222	138.1733
1223	138.5617
1224	138.8517
1225	136.4783
1226	136.2433
1227	134.6883
1228	134.2417
1229	133.5383
1230	133.6200
1231	132.6783
1232	133.1033
1233	132.4417
1234	134.4000
1235	133.8917
1236	135.3200
1237	136.2600
1238	134.6300
1239	135.9483
1240	135.6433
1241	136.0033
1242	136.1533
1243	136.4233
1244	134.1950
1245	135.4317
1246	131.7517
1247	132.5617
1248	132.8117
1249	132.4533
1250	131.6350
1251	132.7633
1252	134.6067
1253	134.5083
1254	135.0667
1255	135.1600
1256	135.8100
1257	136.2400
1258	136.0667
1259	136.0167
1260	136.1133
1261	136.2933
1262	136.3450
1263	135.2267
1264	135.8450
1265	135.9933
1266	135.8233
1267	135.0933
1268	136.4600
1269	136.7267
1270	135.3567
1271	136.7683
1272	136.2950
1273	137.9733
1274	138.5283
1275	139.5717
1276	139.4767
1277	139.4867
1278	139.4750
1279	138.7000
1280	138.5417
1281	137.3600
1282	137.6233
1283	136.7983
1284	136.8983
1285	137.3233
1286	137.6600
1287	136.6067
1288	135.6933
1289	135.2583
1290	134.8683
1291	135.6400
1292	135.5583
1293	135.7200
1294	134.9733
1295	135.1100
1296	132.9733
1297	134.4433
1298	133.6400
1299	133.5817
1300	133.5350
1301	134.5700
1302	134.9467
1303	135.4050
1304	137.1467
1305	137.7733
1306	138.0500
1307	138.3767
1308	137.1000
1309	137.0233
1310	136.3550
1311	135.1683
1312	133.7617
1313	134.7200
1314	133.2450
1315	132.8850
1316	134.3467
1317	134.1767
1318	134.3533
1319	135.6933
1320	136.2267
1321	136.7800
1322	137.6183
1323	137.1783
1324	137.6433
1325	138.3850
1326	137.4100
1327	136.7850
1328	137.7350
1329	134.6617
1330	135.2300
1331	134.2767
1332	133.6817
1333	132.7717
1334	132.8817
1335	133.0467
1336	132.4983
1337	133.1800
1338	134.6483
1339	134.0983
1340	134.7050
1341	136.1383
1342	137.1683
1343	137.6750
1344	137.9700
1345	136.1683
1346	136.3267
1347	134.7317
1348	135.3833
1349	135.2183
1350	135.7700
1351	136.4817
1352	136.6167
1353	137.5533
1354	137.6867
1355	137.9400
1356	137.9433
1357	137.2617
1358	137.5083
1359	138.2533
1360	137.5933
1361	137.1383
1362	137.9550
1363	135.7050
1364	137.0383
1365	138.2883
1366	136.4233
1367	136.4667
1368	135.8050
1369	136.3467
1370	135.4400
1371	136.3250
1372	137.2283
1373	137.5767
1374	135.8533
1375	136.9650
1376	136.1083
1377	134.6067
1378	133.7717
1379	132.5533
1380	132.6467
1381	133.5900
1382	133.4817
1383	133.6267
1384	133.8283
1385	134.2517
1386	134.9900
1387	135.6550
1388	136.7767
1389	137.6100
1390	138.0917
1391	137.8050
1392	137.9400
1393	138.5050
1394	138.1050
1395	138.8183
1396	137.1950
1397	137.2617
1398	137.0467
1399	136.2867
1400	136.4067
1401	136.1700
1402	136.6533
1403	137.2883
1404	136.2300
1405	135.8867
1406	134.8200
1407	134.6633
1408	134.0250
1409	133.6983
1410	133.6750
1411	133.8217
1412	134.1867
1413	134.7867
1414	132.8800
1415	133.7750
1416	133.0033
1417	133.6767
1418	134.3283
1419	132.7000
1420	133.8650
1421	132.5150
1422	133.2000
1423	133.1433
1424	133.4033
1425	135.1117
1426	134.8033
1427	135.9383
1428	135.4817
1429	135.6117
1430	135.2283
1431	134.9517
1432	134.6700
1433	135.2717
1434	134.6267
1435	133.7283
1436	133.6050
1437	133.8400
1438	133.8300
1439	133.0450
1440	132.9017
1441	133.9233
1442	132.6600
1443	134.6717
1444	135.1133
1445	135.3033
1446	136.3017
1447	136.5050
1448	135.9917
1449	135.3333
1450	134.2867
1451	134.5817
1452	135.1150
1453	135.4250
1454	135.0333
1455	136.7983
1456	135.7000
1457	137.6917
1458	137.5067
1459	137.5317
1460	136.7583
1461	135.4167
1462	134.1383
1463	134.3150
1464	134.9583
1465	134.8283
1466	135.6233
1467	135.6400
1468	135.0200
1469	135.0433
1470	132.1417
1471	131.4400
1472	130.7717
1473	129.4617
1474	129.9917
1475	129.1200
1476	130.4467
1477	130.1750
1478	128.6650
1479	128.9167
1480	130.4850
1481	132.1083
1482	132.0167
1483	131.8983
1484	133.1983
1485	132.9300
1486	134.2500
1487	134.4400
1488	134.3433
1489	134.7150
1490	134.9033
1491	135.2817
1492	135.3567
1493	134.6983
1494	136.2633
1495	136.9867
1496	137.1300
1497	136.5217
1498	134.9583
1499	134.4400
1500	132.0517
1501	132.0533
1502	131.1233
1503	130.7167
1504	129.2033
1505	129.2367
1506	129.8817
1507	129.8667
1508	130.8917
1509	131.2867
1510	130.8600
1511	131.2883
1512	132.5217
1513	133.4700
1514	133.7350
1515	133.6033
1516	134.1850
1517	133.7317
1518	134.8717
1519	134.1183
1520	135.1867
1521	135.7533
1522	135.5567
1523	134.6050
1524	134.0683
1525	133.8217
1526	133.5833
1527	132.6783
1528	132.4250
1529	132.3683
1530	132.2100
1531	131.8950
1532	132.9450
1533	131.9650
1534	132.2683
1535	131.8217
1536	134.2067
1537	134.1250
1538	133.6917
1539	134.3250
1540	134.0050
1541	134.7100
1542	136.4783
1543	138.2750
1544	138.2233
1545	140.4833
1546	140.0117
1547	138.9433
1548	138.4867
1549	136.5033
1550	136.2217
1551	136.9983
1552	137.0500
1553	136.3067
1554	136.4683
1555	136.0350
1556	135.1150
1557	134.7783
1558	134.4817
1559	135.7333
1560	134.8983
1561	134.8583
1562	135.0700
1563	134.9867
1564	136.3767
1565	137.3150
1566	136.7750
1567	135.7500
1568	135.1800
1569	134.1350
1570	133.5767
1571	132.7200
1572	133.0017
1573	132.6883
1574	131.5700
1575	130.3850
1576	130.9050
1577	131.4867
1578	130.0200
1579	130.7250
1580	131.3950
1581	131.1483
1582	131.6483
1583	131.9567
1584	132.5650
1585	133.2017
1586	133.4017
1587	133.9200
1588	132.1883
1589	131.9067
1590	132.3833
1591	130.0200
1592	129.6000
1593	128.1133
1594	130.2033
1595	129.4517
1596	129.0050
1597	127.8917
1598	129.5650
1599	128.7600
1600	129.1917
1601	131.5133
1602	131.6133
1603	132.1183
1604	132.5333
1605	132.9317
1606	133.3400
1607	133.6017
1608	133.9950
1609	133.9317
1610	132.9683
1611	133.3033
1612	133.3867
1613	132.1533
1614	132.1500
1615	132.3317
1616	132.6117
1617	132.1617
1618	131.8800
1619	132.9833
1620	131.5683
1621	132.4167
1622	132.1600
1623	131.3750
1624	132.1033
1625	130.4500
1626	130.1883
1627	130.4600
1628	130.0167
1629	130.3383
1630	129.0983
1631	130.0567
1632	130.4850
1633	129.9667
1634	129.0567
1635	129.3800
1636	129.4500
1637	129.4017
1638	129.0633
1639	129.6183
1640	128.1883
1641	128.0700
1642	127.0433
1643	128.4133
1644	128.7150
1645	130.9833
1646	132.8833
1647	133.3983
1648	133.9583
1649	134.5550
1650	134.1317
1651	132.0383
1652	132.5367
1653	130.9250
1654	131.3267
1655	131.1533
1656	131.9467
1657	131.7383
1658	131.8233
1659	132.5383
1660	131.2117
1661	130.4517
1662	131.3183
1663	130.0783
1664	129.6050
1665	128.7283
1666	127.9167
1667	127.8067
1668	127.3783
1669	128.1817
1670	128.3900
1671	129.4150
1672	129.5467
1673	130.0467
1674	131.4867
1675	130.7833
1676	131.7733
1677	132.0150
1678	131.6267
1679	130.8917
1680	130.4717
1681	129.3583
1682	129.6617
1683	130.0083
1684	129.6733
1685	129.4933
1686	128.8150
1687	128.8133
1688	129.9767
1689	129.2550
1690	129.6733
1691	129.2783
1692	128.9250
1693	129.3550
1694	129.2750
1695	127.3583
1696	126.9717
1697	126.5967
1698	126.5417
1699	127.3250
1700	127.5950
1701	127.2300
1702	127.2000
1703	128.5817
1704	128.4750
1705	128.1867
1706	128.7267
1707	128.5983
1708	129.3050
1709	129.0850
1710	131.1733
1711	130.8750
1712	129.9100
1713	130.8833
1714	131.1650
1715	130.3967
1716	131.0250
1717	130.6217
1718	130.8783
1719	131.5233
1720	130.9550
1721	130.9733
1722	130.4417
1723	130.3000
1724	130.8650
1725	130.4833
1726	132.0317
1727	131.6433
1728	130.5133
1729	129.6417
1730	129.0983
1731	129.1267
1732	128.9433
1733	128.3200
1734	127.6750
1735	127.3000
1736	128.2400
1737	127.3000
1738	126.3967
1739	126.1317
1740	127.0500
1741	126.3800
1742	127.2700
1743	127.3500
1744	128.2967
1745	127.9667
1746	126.7033
1747	126.3267
1748	126.8083
1749	125.7450
1750	124.8750
1751	124.9000
1752	124.5833
1753	124.3767
1754	124.2450
1755	124.6700
1756	125.3450
1757	125.0600
1758	125.8017
1759	124.8250
1760	126.0167
1761	125.1917
1762	125.8867
1763	126.1750
1764	125.9900
1765	126.6167
1766	126.5967
1767	127.2317
1768	126.4383
1769	127.3883
1770	126.8100
1771	126.4567
1772	126.9083
1773	125.7917
1774	126.1600
1775	126.9300
1776	125.5567
1777	126.4717
1778	126.3433
1779	125.7950
1780	123.9200
1781	123.5450
1782	123.0483
1783	122.2667
1784	122.1250
1785	122.5500
1786	122.8667
1787	123.8050
1788	124.8067
1789	125.3050
1790	126.9450
1791	126.8283
1792	127.2350
1793	126.7500
1794	127.6000
1795	127.3683
1796	126.9417
1797	126.7767
1798	127.4767
1799	127.7050
1800	128.8350
1801	127.8000
1802	126.8117
1803	127.6567
1804	126.5500
1805	124.9033
1806	125.0367
1807	124.5617
1808	124.9067
1809	124.6050
1810	123.9767
1811	122.4817
1812	123.2750
1813	122.9150
1814	122.8117
1815	123.6083
1816	123.1900
1817	124.7900
1818	125.0050
1819	125.0133
1820	126.0950
1821	125.6233
1822	125.5817
1823	125.1467
1824	124.6600
1825	124.0867
1826	124.4650
1827	124.1750
1828	122.4750
1829	122.4683
1830	123.0900
1831	122.0800
1832	120.7767
1833	121.1850
1834	121.0000
1835	120.7767
1836	121.2450
1837	120.8433
1838	120.9250
1839	122.0533
1840	120.6050
1841	120.4667
1842	121.3300
1843	121.7317
1844	121.5067
1845	120.9800
1846	121.3067
1847	121.6767
1848	122.2333
1849	123.2583
1850	123.8833
1851	123.0200
1852	123.2100
1853	123.0983
1854	123.5300
1855	122.7567
1856	122.7733
1857	122.8583
1858	122.5467
1859	123.2900
1860	122.5717
1861	122.8633
1862	124.1867
1863	124.9250
1864	123.7517
1865	123.9833
1866	122.6800
1867	122.2083
1868	121.1800
1869	122.6500
1870	123.3717
1871	121.4567
1872	121.5167
1873	122.0083
1874	121.4017
1875	121.8633
1876	121.9367
1877	121.9400
1878	122.5117
1879	123.0767
1880	122.9200
1881	123.0183
1882	123.5950
1883	123.3167
1884	122.7617
1885	122.0500
1886	122.9217
1887	122.1517
1888	121.2350
1889	122.6133
1890	121.9933
1891	122.6067
1892	122.7517
1893	121.9017
1894	123.0917
1895	121.9383
1896	122.0717
1897	120.3200
1898	121.4567
1899	121.3133
1900	121.9067
1901	121.3283
1902	120.6867
1903	121.6500
1904	121.7767
1905	121.1783
1906	121.1767
1907	121.5117
1908	121.5033
1909	122.3050
1910	121.2733
1911	121.3483
1912	121.4150
1913	120.5817
1914	120.5850
1915	121.0650
1916	120.4967
1917	119.4733
1918	120.5517
1919	120.8800
1920	119.1100
1921	119.9800
1922	119.7750
1923	118.7683
1924	119.3067
1925	119.3600
1926	119.3933
1927	119.5750
1928	118.6233
1929	119.8300
1930	118.1950
1931	117.5900
1932	117.8750
1933	118.0800
1934	118.1917
1935	119.5533
1936	118.7150
1937	120.1000
1938	120.5817
1939	119.7867
1940	120.1983
1941	120.9067
1942	119.3917
1943	119.0283
1944	120.2867
1945	119.3317
1946	119.0667
1947	119.0833
1948	119.2183
1949	118.8250
1950	119.0883
1951	118.7500
1952	119.5183
1953	119.8767
1954	119.5283
1955	119.2183
1956	119.1283
1957	118.9233
1958	117.9450
1959	118.8667
1960	117.8750
1961	117.6733
1962	118.4067
1963	118.3933
1964	119.0500
1965	119.3267
1966	118.7583
1967	117.3967
1968	118.2883
1969	117.6933
1970	118.2417
1971	116.6883
1972	117.5250
1973	117.1550
1974	117.0350
1975	115.9717
1976	117.7233
1977	117.7883
1978	117.4017
1979	117.8583
1980	118.3233
1981	118.7400
1982	119.0133
1983	119.3583
1984	119.5250
1985	119.2500
1986	118.7750
1987	119.0117
1988	118.7217
1989	118.1783
1990	118.5983
1991	118.1200
1992	118.0733
1993	117.6167
1994	118.2950
1995	117.7333
1996	117.2733
1997	118.4283
1998	117.9767
1999	117.1783
[truncated: 28 more rows]
