# Supplementary material for: Bicoid gradient formation mechanism and dynamics revealed by protein lifetime analysis
Source: Mol Syst Biol. 2018 Sep 4;14(9):e8355. doi: 10.15252/msb.20188355 (PMC6121778; doi:10.15252/msb.20188355)
Supplement: Supplementary file 8 — Source Data for Figure 6 [file MSB-14-e8355-s007.zip › figure6-data_wo-images/quantification/Values_emb01_r_t00.txt]

0	118.1167
1	144.7617
2	152.1983
3	153.2100
4	154.5833
5	156.1517
6	157.8050
7	162.9850
8	163.7933
9	168.6333
10	171.9933
11	166.5567
12	172.1433
13	167.1283
14	167.8500
15	167.0433
16	170.2850
17	170.5883
18	168.8333
19	172.8217
20	169.4550
21	170.3500
22	178.3950
23	178.7733
24	176.3567
25	175.4400
26	177.7000
27	179.5433
28	178.2867
29	178.6833
30	172.5967
31	169.6867
32	170.4917
33	165.0767
34	160.0733
35	156.7333
36	154.6000
37	150.5033
38	147.1400
39	145.4867
40	144.4100
41	143.9683
42	142.1617
43	140.0033
44	141.8183
45	142.3833
46	141.2333
47	144.6317
48	144.7900
49	150.7650
50	149.4283
51	150.1950
52	149.5233
53	144.5800
54	152.7550
55	153.5067
56	150.5367
57	150.7450
58	156.5800
59	154.6833
60	151.9917
61	149.1000
62	146.5117
63	146.9767
64	145.2350
65	142.6900
66	140.0800
67	139.8433
68	138.1900
69	138.7633
70	137.3417
71	139.1633
72	137.5433
73	137.2017
74	136.3667
75	139.4467
76	138.4100
77	138.4850
78	137.0767
79	138.6500
80	138.9533
81	141.8933
82	143.6050
83	143.4233
84	143.6333
85	147.7967
86	150.1633
87	149.9317
88	150.1767
89	147.4267
90	151.3150
91	150.0450
92	150.8400
93	152.6833
94	152.9050
95	152.9183
96	153.7750
97	151.0250
98	151.6383
99	152.0300
100	153.2617
101	151.6083
102	150.4467
103	152.7783
104	152.9217
105	153.5867
106	154.1550
107	151.2217
108	152.9667
109	150.7533
110	150.1367
111	148.1367
112	148.2067
113	146.3933
114	145.1633
115	143.1650
116	143.2317
117	144.0150
118	142.8900
119	142.2483
120	141.2250
121	143.7017
122	144.0000
123	145.2533
124	147.2533
125	148.1067
126	148.0550
127	147.9567
128	151.2050
129	152.6283
130	152.6033
131	154.6350
132	155.0283
133	157.1400
134	155.5700
135	155.4083
136	153.0417
137	153.2283
138	155.1717
139	154.6467
140	155.9383
141	158.9700
142	160.0633
143	160.6533
144	162.7583
145	163.0000
146	160.8367
147	159.7200
148	159.9667
149	158.8400
150	159.2383
151	161.3233
152	162.3233
153	163.5333
154	164.5517
155	165.1617
156	166.5733
157	166.4833
158	170.2167
159	170.9683
160	172.2067
161	172.3183
162	171.9117
163	170.7417
164	167.7067
165	164.1133
166	161.4100
167	159.8117
168	158.3800
169	154.3583
170	153.1100
171	153.4583
172	151.5700
173	152.3133
174	150.4400
175	150.0200
176	150.5683
177	149.5500
178	150.8267
179	149.7350
180	149.8467
181	151.0133
182	150.9817
183	154.0000
184	153.3850
185	156.4967
186	157.4650
187	158.4983
188	161.0183
189	161.6733
190	162.7217
191	166.4133
192	165.0867
193	165.9383
194	164.5600
195	164.0400
196	165.3517
197	162.0267
198	159.5517
199	159.1300
200	158.4967
201	152.6417
202	152.6483
203	151.5233
204	153.0350
205	154.3100
206	153.1717
207	154.5567
208	153.3950
209	156.8883
210	158.3333
211	156.5950
212	158.4183
213	156.6583
214	158.8567
215	157.8950
216	157.8233
217	157.5433
218	158.1183
219	160.8700
220	160.6067
221	160.8500
222	162.1150
223	163.5467
224	162.5733
225	162.1850
226	160.9217
227	160.5383
228	159.4550
229	158.5733
230	156.7700
231	152.8850
232	152.6017
233	152.3333
234	151.6683
235	149.0583
236	149.1267
237	147.6867
238	146.9150
239	147.7767
240	146.3317
241	145.8683
242	146.4067
243	147.6133
244	148.2283
245	150.3950
246	151.7450
247	152.6400
248	153.7850
249	156.0983
250	157.1683
251	159.4133
252	160.6967
253	161.4117
254	163.2650
255	163.8350
256	164.6950
257	165.2417
258	166.6267
259	168.1267
260	166.2083
261	167.2100
262	164.5017
263	162.3400
264	160.0233
265	158.7050
266	155.8833
267	155.7767
268	153.1367
269	152.4150
270	150.1633
271	151.4350
272	150.0533
273	151.0617
274	152.7833
275	153.9850
276	155.9550
277	157.9783
278	159.1150
279	161.5400
280	163.4617
281	163.8767
282	164.6117
283	164.7950
284	164.2783
285	163.3617
286	164.3050
287	161.3233
288	160.4333
289	160.7150
290	159.4950
291	159.0783
292	157.5683
293	155.1017
294	153.1167
295	151.2683
296	150.1400
297	151.2333
298	149.7567
299	150.1250
300	151.4017
301	149.6833
302	148.7783
303	149.0517
304	149.7717
305	149.9733
306	150.4217
307	151.9450
308	151.3433
309	151.5950
310	153.2600
311	154.0133
312	154.9033
313	155.3233
314	157.4000
315	156.5967
316	157.6400
317	159.5217
318	159.2800
319	160.7733
320	158.5617
321	159.7233
322	158.4917
323	156.9533
324	156.2433
325	155.8683
326	155.1867
327	154.6617
328	154.2567
329	154.7150
330	154.4900
331	154.1317
332	154.7633
333	154.3200
334	153.1367
335	151.7933
336	153.0567
337	152.1783
338	151.8200
339	151.3433
340	151.1150
341	150.6250
342	152.7050
343	152.7333
344	153.0783
345	155.5667
346	158.8483
347	160.9950
348	162.5650
349	164.4250
350	162.7500
351	165.9533
352	166.0083
353	163.0450
354	163.6850
355	161.7950
356	160.3333
357	157.9267
358	155.9433
359	154.6333
360	151.5883
361	149.5700
362	147.0883
363	145.4900
364	144.1767
365	142.0617
366	142.4850
367	140.7883
368	141.2517
369	143.0767
370	142.4900
371	143.1900
372	142.9633
373	144.8450
374	144.7583
375	147.2283
376	148.1467
377	149.0467
378	150.0600
379	149.9667
380	152.6000
381	154.1167
382	153.0067
383	155.0017
384	153.9783
385	153.8333
386	155.0167
387	154.8133
388	152.3783
389	153.6850
390	152.8333
391	151.8267
392	149.8400
393	150.3983
394	150.4267
395	151.4783
396	149.4900
397	148.5050
398	149.4167
399	148.4733
400	148.9217
401	149.1533
402	147.2667
403	146.9700
404	147.3083
405	147.0467
406	148.4983
407	146.9150
408	145.0650
409	146.9417
410	145.1083
411	145.9867
412	143.5517
413	143.0867
414	140.7883
415	139.6967
416	140.8700
417	141.1900
418	141.9883
419	140.3450
420	140.8700
421	141.9400
422	144.1467
423	145.5817
424	146.6883
425	146.3700
426	147.7483
427	149.1617
428	149.1050
429	150.7000
430	151.6367
431	154.3383
432	154.2817
433	154.7250
434	154.0150
435	155.2333
436	154.0117
437	153.2650
438	152.8133
439	152.6000
440	152.0817
441	151.7033
442	151.0533
443	150.4250
444	151.9200
445	151.5250
446	151.0417
447	150.9517
448	149.0033
449	148.1450
450	148.1717
451	145.3767
452	143.3850
453	142.1250
454	141.6783
455	140.1467
456	138.2550
457	137.3100
458	136.8100
459	136.2533
460	136.9233
461	136.9833
462	136.7850
463	138.1717
464	138.8317
465	139.2583
466	140.0400
467	141.1533
468	142.3717
469	144.6300
470	144.3783
471	145.5117
472	144.7900
473	146.7283
474	146.5883
475	145.6967
476	146.7900
477	146.8317
478	147.7583
479	145.9217
480	146.5467
481	145.6633
482	146.2250
483	146.2367
484	144.3267
485	143.5867
486	142.4083
487	142.2783
488	140.8550
489	138.7133
490	138.7800
491	137.2433
492	138.5300
493	137.7900
494	138.7083
495	139.2367
496	140.2867
497	141.0700
498	141.9867
499	141.9383
500	143.3567
501	142.3767
502	143.1933
503	143.1050
504	142.6333
505	142.6733
506	143.5133
507	143.5483
508	143.5033
509	146.1150
510	147.4917
511	145.8783
512	146.4150
513	145.9850
514	145.3283
515	145.3100
516	144.1717
517	144.3217
518	143.7167
519	142.5833
520	141.4433
521	139.4267
522	139.7567
523	139.4717
524	138.2133
525	137.8850
526	137.4367
527	137.4667
528	137.7350
529	138.1117
530	139.2833
531	140.0900
532	142.0267
533	142.4383
534	143.2617
535	145.5733
536	145.1533
537	146.0400
538	146.4733
539	147.6600
540	146.6517
541	145.8050
542	145.5217
543	143.9033
544	143.9067
545	143.7350
546	142.6650
547	142.9617
548	142.4433
549	142.0000
550	140.6517
551	142.0567
552	140.0033
553	140.3650
554	141.4133
555	140.9883
556	140.0133
557	139.5400
558	139.2700
559	140.2350
560	137.7700
561	136.9700
562	138.1167
563	138.0217
564	139.4600
565	139.8200
566	138.5417
567	139.3367
568	140.5967
569	141.5217
570	142.3050
571	141.7317
572	142.7717
573	143.3817
574	145.4583
575	146.1617
576	145.5533
577	145.6833
578	146.2217
579	145.7917
580	145.7550
581	144.2533
582	144.1867
583	143.1117
584	143.6900
585	143.9283
586	143.0717
587	142.8633
588	142.9217
589	142.2650
590	142.6267
591	141.5367
592	142.1033
593	142.5300
594	141.4333
595	141.0333
596	143.6383
597	143.6267
598	144.1317
599	144.3583
600	145.0300
601	144.6217
602	143.2233
603	143.9667
604	143.7850
605	142.7517
606	143.6250
607	141.5550
608	140.6200
609	139.8150
610	139.2950
611	138.4633
612	138.7550
613	139.0333
614	137.4817
615	137.7450
616	137.9367
617	138.3450
618	139.4150
619	139.8850
620	140.8383
621	140.5100
622	141.4983
623	142.1533
624	142.3233
625	143.9117
626	143.3483
627	142.9983
628	141.9017
629	143.5117
630	140.8767
631	140.2100
632	138.9650
633	138.1267
634	138.1017
635	137.2283
636	138.4633
637	138.2050
638	137.6033
639	138.2633
640	137.8700
641	137.6283
642	137.4033
643	136.3233
644	137.1367
645	137.0417
646	137.6033
647	137.8200
648	139.3550
649	139.8633
650	138.9033
651	140.8617
652	140.9933
653	140.9800
654	143.1800
655	144.0767
656	143.6100
657	144.3683
658	143.7433
659	142.8650
660	141.7567
661	141.3600
662	141.7283
663	141.2267
664	140.8700
665	139.6050
666	138.6767
667	137.1483
668	136.5483
669	136.1200
670	135.1517
671	133.4500
672	133.8683
673	133.5200
674	131.9617
675	130.9750
676	130.5783
677	130.8300
678	131.0683
679	130.8683
680	131.7783
681	132.8600
682	133.9667
683	135.3983
684	135.8667
685	137.5867
686	138.6817
687	140.1867
688	141.3983
689	141.7917
690	142.8050
691	143.0100
692	143.6867
693	143.5783
694	144.4417
695	142.4517
696	142.5733
697	141.7517
698	141.3317
699	141.4700
700	141.0767
701	139.8500
702	140.1033
703	138.5700
704	138.2350
705	137.6050
706	135.7533
707	134.7867
708	134.8433
709	132.5083
710	133.0083
711	131.7083
712	133.9200
713	132.3667
714	132.3717
715	133.2267
716	133.7350
717	133.6700
718	133.8267
719	135.4183
720	136.7567
721	137.5050
722	139.1100
723	140.7000
724	141.7933
725	142.8800
726	144.6800
727	144.1700
728	143.9667
729	144.8083
730	143.9867
731	143.4400
732	143.4817
733	141.5233
734	141.2200
735	141.0450
736	140.4633
737	137.7883
738	138.6400
739	137.9533
740	138.0883
741	137.7883
742	136.2917
743	136.1400
744	135.2950
745	135.4617
746	135.3017
747	133.8683
748	134.3200
749	135.0550
750	134.6383
751	134.3317
752	135.4617
753	136.1333
754	136.6083
755	137.0883
756	136.7483
757	136.4917
758	137.5783
759	137.1850
760	137.0933
761	135.9983
762	136.3550
763	136.2600
764	135.2550
765	135.0017
766	134.6250
767	134.8000
768	136.0833
769	135.3667
770	136.3967
771	136.1233
772	136.1733
773	136.4917
774	135.8217
775	135.6983
776	136.3350
777	135.0383
778	133.8650
779	132.8700
780	133.1100
781	133.1733
782	132.2400
783	132.7267
784	131.7217
785	132.7150
786	132.2233
787	132.3850
788	133.4700
789	134.2183
790	134.4600
791	134.7917
792	136.1150
793	136.0483
794	136.6567
795	135.4417
796	135.8383
797	134.9767
798	135.9767
799	134.6683
800	135.3783
801	134.4483
802	134.9933
803	133.5700
804	133.3167
805	132.4867
806	132.1367
807	131.1833
808	130.7833
809	131.8050
810	130.0983
811	130.8050
812	130.0833
813	131.0083
814	130.0833
815	130.2067
816	130.8917
817	130.4483
818	130.9983
819	130.9483
820	130.6250
821	130.5150
822	131.1267
823	132.0150
824	131.7867
825	132.7967
826	132.4183
827	132.3450
828	131.9467
829	131.3133
830	131.1933
831	130.4450
832	130.1417
833	129.5883
834	128.8150
835	129.5683
836	130.2600
837	129.4833
838	129.1083
839	129.9617
840	130.2167
841	130.3417
842	129.5200
843	129.5033
844	129.9183
845	128.6700
846	128.5467
847	129.7167
848	128.3783
849	129.6450
850	129.3967
851	129.4850
852	129.3667
853	130.3533
854	129.5083
855	129.1350
856	130.2100
857	130.3500
858	130.4233
859	130.4150
860	129.7733
861	129.5267
862	129.6550
863	130.8600
864	130.6350
865	130.3900
866	129.4133
867	130.3000
868	129.7467
869	129.3050
870	129.4467
871	127.9133
872	129.4617
873	128.9383
874	128.7867
875	129.0750
876	129.7467
877	129.5100
878	128.8850
879	127.1833
880	128.0117
881	128.8283
882	128.8133
883	127.6350
884	128.3050
885	128.6250
886	127.5183
887	128.0533
888	127.7100
889	128.1917
890	128.5333
891	128.3283
892	128.2717
893	128.4183
894	127.4950
895	127.8767
896	128.8683
897	128.4167
898	128.0717
899	128.5117
900	127.6167
901	127.4883
902	128.1300
903	127.1600
904	128.2433
905	127.2133
906	126.1417
907	127.5583
908	127.2617
909	127.4950
910	127.2483
911	125.9817
912	126.2483
913	127.0033
914	125.6650
915	127.3433
916	126.7350
917	126.6850
918	127.5250
919	127.5883
920	127.6883
921	127.1183
922	127.3483
923	128.2567
924	127.6183
925	128.3167
926	127.9700
927	127.3883
928	128.2150
929	127.5500
930	126.9067
931	126.6900
932	126.2250
933	126.4917
934	126.8050
935	126.5183
936	127.6633
937	126.4733
938	126.4200
939	125.3617
940	124.6683
941	126.3467
942	124.0600
943	124.2600
944	124.2333
945	123.7717
946	123.6183
947	124.0000
948	124.6333
949	123.9167
950	124.3483
951	124.5233
952	124.5533
953	124.2750
954	124.7783
955	125.0350
956	125.4833
957	125.5533
958	124.8450
959	125.1600
960	124.5950
961	125.4867
962	125.7417
963	126.2567
964	126.8867
965	126.6300
966	127.2367
967	127.3617
968	127.4350
969	127.2533
970	127.6633
971	126.9350
972	127.1667
973	126.4317
974	126.0817
975	125.8717
976	125.7783
977	125.2850
978	125.9833
979	124.6883
980	125.1667
981	125.3167
982	125.2600
983	125.4817
984	125.3717
985	126.0467
986	125.1883
987	125.9783
988	125.4550
989	125.7417
990	126.3717
991	125.2817
992	124.4750
993	124.3917
994	124.1533
995	123.4933
996	122.4983
997	123.8800
998	122.8250
999	122.9467
1000	121.8750
1001	124.0817
1002	125.1600
1003	125.5683
1004	125.3867
1005	124.7333
1006	124.9600
1007	125.4417
1008	125.4600
1009	125.3450
1010	126.6667
1011	125.5150
1012	124.4167
1013	124.3517
1014	123.9233
1015	123.5767
1016	126.4217
1017	123.0883
1018	121.4550
1019	120.5367
1020	120.3183
1021	120.2233
1022	118.8950
1023	119.7617
1024	119.0333
1025	118.1150
1026	117.7500
1027	118.2767
1028	119.0667
1029	118.8783
1030	119.0467
1031	118.9400
1032	120.1033
1033	119.6733
1034	119.8133
1035	119.6133
1036	119.6850
1037	120.0283
1038	119.5717
1039	119.0933
1040	119.9233
1041	119.0067
1042	119.5200
1043	118.6733
1044	118.2050
1045	118.0367
1046	118.2933
1047	118.0667
1048	117.3267
1049	116.9017
1050	117.6633
1051	117.6617
1052	117.8267
1053	117.7600
1054	117.7433
1055	118.0133
1056	117.5833
1057	118.8533
1058	118.7183
1059	118.6067
1060	119.1900
1061	118.4617
1062	118.5450
1063	118.2017
1064	119.2467
1065	119.8833
1066	119.4733
1067	119.9933
1068	120.2200
1069	120.8083
1070	120.4817
1071	121.0667
1072	120.2683
1073	120.7783
1074	120.2100
1075	120.2950
1076	120.0183
1077	120.2517
1078	120.7400
1079	120.5367
1080	120.2350
1081	120.4833
1082	120.8850
1083	120.6950
1084	121.6200
1085	120.6417
1086	121.8600
1087	121.3617
1088	121.2267
1089	121.2900
1090	122.3750
1091	121.5417
1092	122.4233
1093	121.3283
1094	122.3917
1095	120.8983
1096	120.8183
1097	121.0950
1098	120.7467
1099	119.6083
1100	119.0467
1101	119.4900
1102	118.9500
1103	118.4033
1104	118.8400
1105	118.0933
1106	118.3433
1107	118.6150
1108	118.0083
1109	118.0517
1110	118.8917
1111	118.3550
1112	117.1933
1113	118.6800
1114	117.6850
1115	118.2100
1116	119.6067
1117	119.7617
1118	119.5683
1119	119.6233
1120	120.4217
1121	120.4933
1122	120.2750
1123	119.4017
1124	120.0850
1125	119.4633
1126	120.5067
1127	120.1050
1128	120.2233
1129	119.6500
1130	119.3450
1131	119.5583
1132	120.4783
1133	120.6133
1134	119.5000
1135	119.4200
1136	118.9467
1137	118.8633
1138	118.7700
1139	117.7650
1140	117.8883
1141	117.3900
1142	118.0283
1143	117.6233
1144	117.2450
1145	117.7567
1146	117.7150
1147	117.8950
1148	116.7800
1149	117.3733
1150	116.7817
1151	117.3100
1152	117.1683
1153	118.0300
1154	117.7267
1155	118.0033
1156	118.7767
1157	118.4867
1158	119.0800
1159	118.6950
1160	119.1800
1161	120.0700
1162	120.5650
1163	120.7983
1164	120.4350
1165	120.6917
1166	120.1000
1167	120.2700
1168	120.0467
1169	120.3683
1170	119.2317
1171	118.4117
1172	118.2150
1173	118.1133
1174	116.6917
1175	116.2200
1176	116.3983
1177	116.2867
1178	115.5333
1179	115.8317
1180	115.2517
1181	115.9300
1182	116.2167
1183	116.3900
1184	116.5233
1185	117.2650
1186	117.2550
1187	116.2417
1188	118.1133
1189	117.4517
1190	117.0133
1191	116.8433
1192	116.3817
1193	117.7017
1194	117.6733
1195	117.4333
1196	116.2183
1197	117.0233
1198	115.3767
1199	115.9783
1200	116.3083
1201	115.2700
1202	116.5250
1203	116.1467
1204	115.6033
1205	115.8933
1206	116.0267
1207	116.1000
1208	115.6367
1209	116.2600
1210	116.5833
1211	117.0033
1212	116.9733
1213	116.8300
1214	117.2983
1215	117.3150
1216	117.9150
1217	118.8583
1218	118.7683
1219	119.1167
1220	118.8817
1221	118.6650
1222	118.1533
1223	118.9133
1224	118.9500
1225	118.4267
1226	118.1367
1227	117.8117
1228	117.7283
1229	117.3367
1230	118.1667
1231	117.2833
1232	117.6100
1233	116.9100
1234	117.3017
1235	117.1417
1236	116.7267
1237	117.4033
1238	116.4367
1239	117.1500
1240	116.2050
1241	117.2900
1242	116.3567
1243	115.9433
1244	116.6117
1245	116.7033
1246	116.6517
1247	116.9150
1248	116.6750
1249	117.3633
1250	116.6833
1251	116.7583
1252	116.6583
1253	116.4150
1254	117.0533
1255	116.1417
1256	116.5733
1257	117.2033
1258	117.6117
1259	116.3533
1260	116.2050
1261	115.8633
1262	117.1667
1263	116.3967
1264	116.4133
1265	115.9250
1266	116.2417
1267	116.8500
1268	116.6867
1269	117.3883
1270	117.4483
1271	117.6383
1272	117.1967
1273	117.3200
1274	118.0300
1275	117.8167
1276	118.6317
1277	117.8383
1278	118.3567
1279	117.8033
1280	118.4450
1281	117.6500
1282	117.4750
1283	117.4500
1284	116.9167
1285	117.5467
1286	117.1117
1287	116.8067
1288	117.5050
1289	116.7250
1290	116.9983
1291	116.5867
1292	116.9367
1293	116.7967
1294	115.6317
1295	117.0600
1296	115.9167
1297	115.5333
1298	115.6100
1299	116.4867
1300	116.7767
1301	116.7517
1302	115.6367
1303	117.2017
1304	117.3450
1305	117.5617
1306	116.6017
1307	117.7167
1308	117.4383
1309	117.4350
1310	118.0483
1311	117.6083
1312	117.7367
1313	117.9333
1314	118.2550
1315	117.4567
1316	117.6417
1317	118.2883
1318	117.4750
1319	117.4883
1320	116.8533
1321	116.9350
1322	115.5700
1323	114.4450
1324	114.6650
1325	114.8967
1326	114.5850
1327	114.5917
1328	114.5450
1329	114.1433
1330	114.2700
1331	115.0500
1332	114.5067
1333	114.7767
1334	114.8950
1335	114.6350
1336	115.0317
1337	115.0950
1338	115.1100
1339	115.1433
1340	115.1067
1341	115.6317
1342	115.4800
1343	116.2633
1344	115.3883
1345	115.7350
1346	116.1733
1347	115.5100
1348	115.3000
1349	115.4367
1350	115.0717
1351	114.6833
1352	115.1733
1353	115.0067
1354	115.1717
1355	115.1717
1356	114.5950
1357	115.3617
1358	114.9767
1359	113.9683
1360	114.9167
1361	115.5917
1362	114.9217
1363	114.9333
1364	114.7583
1365	114.7483
1366	114.4533
1367	115.1317
1368	114.6367
1369	114.6867
1370	115.0200
1371	114.8517
1372	114.3150
1373	114.9783
1374	115.1233
1375	115.0050
1376	115.1650
1377	115.1467
1378	114.5700
1379	114.2367
1380	115.0833
1381	115.0517
1382	114.9700
1383	114.9267
1384	114.8217
1385	114.2633
1386	114.7217
1387	114.8750
1388	114.8933
1389	114.6283
1390	114.4583
1391	114.2833
1392	115.0733
1393	113.6267
1394	114.5217
1395	114.2867
1396	114.3333
1397	114.3983
1398	113.6700
1399	114.6383
1400	114.6333
1401	113.6067
1402	113.8050
1403	113.9833
1404	113.8883
1405	113.3617
1406	113.7167
1407	113.7283
1408	112.9350
1409	113.6150
1410	113.8117
1411	113.4717
1412	113.2533
1413	114.4267
1414	113.6783
1415	114.3417
1416	114.1667
1417	114.9383
1418	114.4467
1419	115.0100
1420	114.8567
1421	114.3450
1422	114.7817
1423	114.6983
1424	114.2433
1425	115.2733
1426	114.7983
1427	116.1300
1428	115.0050
1429	115.4600
1430	115.3817
1431	115.3433
1432	114.9650
1433	114.7967
1434	115.2000
1435	114.9550
1436	114.9150
1437	114.9600
1438	115.6800
1439	115.0683
1440	114.8583
1441	114.8950
1442	114.4700
1443	114.3000
1444	114.9500
1445	114.4250
1446	114.7567
1447	114.9083
1448	115.1683
1449	114.6467
1450	114.6583
1451	114.9667
1452	114.4350
1453	115.0383
1454	114.5150
1455	114.3833
1456	115.3000
1457	115.2083
1458	114.9383
1459	115.0883
1460	115.0283
1461	115.1683
1462	115.3300
1463	115.2417
1464	114.9500
1465	114.6717
1466	114.6467
1467	115.0017
1468	114.7233
1469	115.0450
1470	114.6867
1471	114.1050
1472	113.8417
1473	113.1750
1474	113.4417
1475	112.7750
1476	114.0817
1477	113.2700
1478	113.8150
1479	113.6933
1480	113.3933
1481	113.8117
1482	113.5167
1483	113.8000
1484	113.4467
1485	113.2083
1486	113.4933
1487	113.6517
1488	113.1183
1489	113.5317
1490	113.4183
1491	112.9400
1492	112.6250
1493	113.4100
1494	112.8283
1495	112.8300
1496	113.2533
1497	113.7967
1498	112.5350
1499	113.1750
1500	112.6683
1501	113.0367
1502	112.8517
1503	113.4950
1504	113.4517
1505	114.0450
1506	113.7617
1507	113.6483
1508	113.7117
1509	113.5733
1510	114.0050
1511	114.0567
1512	113.5183
1513	113.7683
1514	114.0533
1515	113.1533
1516	113.1433
1517	113.6367
1518	113.8800
1519	113.3167
1520	113.3500
1521	113.3317
1522	113.0317
1523	113.3167
1524	112.7717
1525	113.1600
1526	112.6517
1527	112.2733
1528	113.2000
1529	112.5400
1530	112.6117
1531	112.5650
1532	112.5633
1533	112.4450
1534	112.3650
1535	112.0333
1536	112.8600
1537	111.7417
1538	111.5033
1539	111.8350
1540	111.6350
1541	111.6817
1542	111.5700
1543	111.8550
1544	111.0267
1545	110.8850
1546	111.1467
1547	111.0467
1548	111.6767
1549	112.0033
1550	111.0033
1551	110.8683
1552	111.2067
1553	110.8300
1554	110.9083
1555	111.7083
1556	111.6733
1557	111.3833
1558	111.6183
1559	112.6300
1560	112.9483
1561	111.9283
1562	112.2650
1563	112.4967
1564	112.4050
1565	112.7150
1566	111.8717
1567	112.0133
1568	111.9783
1569	111.7617
1570	111.7800
1571	112.1367
1572	112.0700
1573	111.6983
1574	111.5983
1575	111.8183
1576	112.0333
1577	111.7450
1578	111.1850
1579	110.7967
1580	110.6617
1581	110.8717
1582	110.6483
1583	110.7617
1584	111.6517
1585	111.5417
1586	111.0433
1587	110.7767
1588	110.5400
1589	110.9450
1590	110.9083
1591	110.2200
1592	110.6550
1593	110.4967
1594	110.0450
1595	110.6950
1596	110.5083
1597	110.7967
1598	110.7167
1599	111.1833
1600	111.5800
1601	111.2100
1602	111.2167
1603	110.7050
1604	110.9450
1605	110.9583
1606	111.1667
1607	111.0300
1608	111.7050
1609	112.6267
1610	111.4700
1611	111.5767
1612	111.6167
1613	110.7200
1614	112.1600
1615	111.5367
1616	111.5700
1617	111.5550
1618	111.7600
1619	110.7650
1620	111.7833
1621	111.4617
1622	111.6883
1623	111.2833
1624	111.6233
1625	111.1733
1626	111.7000
1627	112.3083
1628	111.8233
1629	112.2950
1630	111.3133
1631	111.3917
1632	111.3750
1633	112.1633
1634	110.7000
1635	111.6167
1636	111.5867
1637	111.1950
1638	110.7217
1639	111.1883
1640	111.1800
1641	111.3817
1642	111.2317
1643	111.0750
1644	110.9583
1645	111.4350
1646	111.1167
1647	110.7267
1648	110.0217
1649	110.6717
1650	110.4850
1651	110.2433
1652	109.4733
1653	110.7733
1654	109.6750
1655	110.0567
1656	109.7733
1657	109.4700
1658	109.4367
1659	110.0367
1660	109.7683
1661	109.6683
1662	109.3683
1663	109.9267
1664	109.1700
1665	109.9417
1666	109.8383
1667	109.8050
1668	110.8517
1669	110.6983
1670	110.6067
1671	110.3650
1672	110.0033
1673	110.4567
1674	110.4633
1675	110.2950
1676	110.4867
1677	110.7683
1678	110.3833
1679	110.9183
1680	110.4100
1681	111.0350
1682	110.9817
1683	110.6933
1684	111.4000
1685	110.6133
1686	111.0850
1687	111.0650
1688	111.1717
1689	111.0233
1690	111.1367
1691	111.4183
1692	110.4617
1693	110.2550
1694	111.2950
1695	110.6283
1696	110.6333
1697	110.4567
1698	110.1183
1699	110.2967
1700	109.7850
1701	110.2150
1702	109.7133
1703	109.6750
1704	109.8800
1705	109.8100
1706	109.0267
1707	109.6250
1708	109.2817
1709	109.4233
1710	109.0000
1711	109.7300
1712	109.5200
1713	109.6183
1714	109.3433
1715	108.7750
1716	109.1433
1717	108.9133
1718	109.0800
1719	109.8117
1720	109.4883
1721	110.3000
1722	110.2800
1723	110.2967
1724	109.5717
1725	109.8983
1726	110.0933
1727	110.4633
1728	110.2683
1729	110.4383
1730	109.7533
1731	109.4567
1732	109.6950
1733	109.5067
1734	109.9667
1735	109.8633
1736	109.7700
1737	109.9233
1738	109.3783
1739	109.4283
1740	108.8567
1741	109.4450
1742	108.8417
1743	109.6733
1744	109.1133
1745	109.3400
1746	109.6600
1747	109.5950
1748	109.5533
1749	109.5433
1750	109.6817
1751	109.3483
1752	108.8300
1753	109.4750
1754	109.1817
1755	109.9433
1756	109.4733
1757	109.7833
1758	109.4367
1759	109.3817
1760	109.0867
1761	109.2167
1762	109.0767
1763	109.0117
1764	108.8733
1765	108.5417
1766	108.5883
1767	108.9117
1768	108.0300
1769	108.8933
1770	109.1633
1771	108.9967
1772	109.5783
1773	108.9967
1774	108.3683
1775	108.7000
1776	108.4983
1777	109.4700
1778	109.2117
1779	108.9983
1780	108.5550
1781	108.7083
1782	108.1833
1783	108.6650
1784	108.7633
1785	109.1317
1786	109.1067
1787	108.9883
1788	109.1900
1789	108.4367
1790	108.9250
1791	107.8233
1792	108.3350
1793	108.2767
1794	108.5617
1795	108.6267
1796	108.3767
1797	108.1000
1798	109.0367
1799	108.2633
1800	109.0500
1801	108.5367
1802	108.3317
1803	108.5433
1804	108.0967
1805	107.9283
1806	108.0250
1807	108.1450
1808	107.4967
1809	107.8583
1810	107.2633
1811	107.5883
1812	107.5750
1813	106.9217
1814	107.2333
1815	107.7350
1816	106.9800
1817	107.3117
1818	107.0633
1819	107.2117
1820	107.2867
1821	107.2217
1822	107.7017
1823	107.2083
1824	108.3050
1825	108.0350
1826	107.5433
1827	108.2000
1828	107.5483
1829	108.0533
1830	107.6450
1831	108.0833
1832	108.1833
1833	107.4833
1834	107.3367
1835	107.8017
1836	107.9983
1837	107.6833
1838	107.8733
1839	107.1667
1840	107.2133
1841	107.3617
1842	106.9400
1843	107.3750
1844	107.3500
1845	106.8217
1846	108.0533
1847	107.8267
1848	107.7267
1849	108.2283
1850	107.7317
1851	106.9733
1852	107.6050
1853	107.5633
1854	107.7150
1855	107.5633
1856	107.3017
1857	107.2917
1858	107.4350
1859	107.1383
1860	107.7533
1861	107.3500
1862	107.4317
1863	107.0483
1864	107.2033
1865	107.1067
1866	107.0550
1867	106.5833
1868	106.7333
1869	107.5400
1870	107.2333
1871	107.0550
1872	107.3100
1873	107.0267
1874	107.1567
1875	107.1450
1876	106.9400
1877	106.7717
1878	107.1867
1879	106.6950
1880	106.9617
1881	106.8483
1882	106.9917
1883	107.2217
1884	106.5783
1885	107.4350
1886	107.6867
1887	107.3783
1888	106.8300
1889	107.4267
1890	107.4633
1891	106.4033
1892	107.8900
1893	107.5083
1894	107.5350
1895	107.3750
1896	106.8650
1897	106.6533
1898	107.5067
1899	107.7450
1900	107.8450
1901	107.5750
1902	107.1000
1903	107.0183
1904	106.6050
1905	107.1450
1906	106.7017
1907	106.5467
1908	106.7633
1909	106.2183
1910	106.5867
1911	106.2350
1912	106.3700
1913	106.3550
1914	106.1283
1915	105.2833
1916	105.5783
1917	105.5567
1918	106.2833
1919	106.1850
1920	106.3550
1921	106.1733
1922	105.8700
1923	105.8283
1924	105.4433
1925	106.5017
1926	106.2633
1927	106.0867
1928	106.6983
1929	106.3417
1930	106.5600
1931	106.2817
1932	106.2167
1933	106.2583
1934	106.2400
1935	105.4333
1936	105.3650
1937	105.8733
1938	106.1233
1939	105.7883
1940	105.8117
1941	106.2300
1942	105.7183
1943	105.6700
1944	105.5900
1945	106.1650
1946	105.0250
1947	106.1583
1948	105.7150
1949	106.1117
1950	106.0000
1951	105.0800
1952	105.3533
1953	105.1867
1954	105.3917
1955	105.6217
1956	105.3350
1957	104.8917
1958	104.8367
1959	105.3267
1960	105.0117
1961	105.2050
1962	105.0867
1963	105.3933
1964	105.7717
1965	105.4383
1966	105.7500
1967	105.7333
1968	104.8650
1969	105.1450
1970	105.1050
1971	105.4567
1972	104.6867
1973	105.7600
1974	104.9250
1975	105.0017
1976	104.7233
1977	105.8083
1978	104.9767
1979	105.4467
1980	105.0850
1981	105.2433
1982	104.9950
1983	105.1967
1984	104.6517
1985	105.3983
1986	104.9633
1987	104.5667
1988	104.8267
1989	105.5967
1990	105.2300
1991	104.4333
1992	104.8700
1993	104.6583
1994	104.5117
1995	104.3483
1996	104.5483
1997	105.1117
1998	104.8867
1999	104.6400
[truncated: 28 more rows]
