# Supplementary material for: Bicoid gradient formation mechanism and dynamics revealed by protein lifetime analysis
Source: Mol Syst Biol. 2018 Sep 4;14(9):e8355. doi: 10.15252/msb.20188355 (PMC6121778; doi:10.15252/msb.20188355)
Supplement: Supplementary file 8 — Source Data for Figure 6 [file MSB-14-e8355-s007.zip › figure6-data_wo-images/quantification/Values_emb01_r_t01.txt]

0	121.9433
1	146.1950
2	147.4667
3	144.5033
4	145.2267
5	143.9050
6	146.4267
7	143.7750
8	143.6383
9	145.6550
10	148.3117
11	142.3867
12	148.6850
13	147.7117
14	148.5783
15	145.1267
16	148.7017
17	148.7350
18	152.0750
19	156.8817
20	155.3650
21	161.1667
22	164.1833
23	166.2917
24	168.7833
25	173.9133
26	178.1467
27	181.0450
28	189.4900
29	192.3283
30	189.4467
31	191.4617
32	191.4950
33	188.1650
34	187.1483
35	182.7500
36	179.5500
37	174.6767
38	171.0733
39	171.2733
40	170.2517
41	168.4783
42	167.0000
43	165.2167
44	165.6350
45	163.5000
46	162.4017
47	164.3867
48	162.1983
49	167.0333
50	164.7500
51	166.0850
52	168.4750
53	168.6700
54	170.6517
55	167.3450
56	168.1433
57	165.3633
58	163.9317
59	163.3850
60	163.0283
61	160.9217
62	159.0267
63	157.0233
64	158.0550
65	154.6633
66	153.4083
67	150.5200
68	147.5233
69	148.5383
70	146.0283
71	142.8550
72	144.6067
73	143.5133
74	147.4717
75	147.7417
76	147.6250
77	147.6983
78	150.5500
79	150.5283
80	152.5133
81	152.5150
82	150.7783
83	152.8967
84	153.1333
85	157.4067
86	156.0233
87	153.5183
88	153.1817
89	152.1433
90	151.3467
91	152.8083
92	152.0867
93	152.6617
94	154.4167
95	154.8250
96	152.5617
97	150.8267
98	150.5900
99	150.4417
100	150.4267
101	148.4683
102	152.9600
103	151.4100
104	150.4283
105	151.6550
106	153.5700
107	150.0133
108	151.7417
109	151.7867
110	151.7067
111	150.0933
112	150.9583
113	150.9667
114	150.6417
115	148.6100
116	147.3517
117	148.9983
118	149.9483
119	148.9100
120	148.7017
121	148.6233
122	153.6783
123	154.4600
124	152.4933
125	152.8400
126	152.8300
127	152.4167
128	156.8317
129	156.0550
130	156.0450
131	155.2250
132	154.3317
133	157.1217
134	154.3733
135	153.0517
136	153.0250
137	152.7167
138	153.0600
139	152.9500
140	151.9850
141	152.7750
142	152.4283
143	151.9433
144	154.8750
145	154.8250
146	154.6217
147	155.6933
148	155.7200
149	155.2450
150	157.9550
151	161.2617
152	160.5917
153	162.0417
154	161.6133
155	159.9200
156	161.6833
157	160.3867
158	162.5567
159	164.0717
160	163.6433
161	164.1467
162	164.1133
163	161.1217
164	159.6950
165	157.6817
166	155.6733
167	155.3383
168	153.8767
169	148.3417
170	146.9817
171	144.9133
172	143.5367
173	144.9767
174	145.3933
175	145.1650
176	145.3517
177	143.9067
178	144.3267
179	144.1217
180	145.0217
181	147.7650
182	146.8717
183	149.4033
184	149.9617
185	151.5117
186	153.2917
187	152.5817
188	156.6900
189	157.7800
190	157.4217
191	159.3617
192	158.1850
193	156.5933
194	155.6633
195	154.0083
196	153.5517
197	151.5250
198	150.3600
199	151.7617
200	149.6983
201	149.8467
202	149.6150
203	148.6233
204	151.8850
205	150.9633
206	151.8933
207	151.9517
208	150.6567
209	151.1883
210	151.1900
211	152.3133
212	153.1033
213	152.3900
214	152.7750
215	152.3917
216	153.7550
217	155.5583
218	154.3617
219	156.7850
220	156.5183
221	156.4250
222	154.7500
223	153.1500
224	152.1650
225	150.0650
226	148.4333
227	149.3033
228	148.0883
229	147.1583
230	147.1383
231	147.6067
232	148.2100
233	146.3767
234	146.3700
235	145.2983
236	145.8833
237	145.3567
238	146.5333
239	145.4767
240	144.6700
241	144.3283
242	144.6900
243	145.3933
244	146.8417
245	146.2817
246	147.4983
247	150.3250
248	150.7733
249	152.9100
250	154.5517
251	155.7650
252	156.6333
253	157.3933
254	156.3300
255	158.3333
256	156.4083
257	156.6167
258	155.2267
259	154.3017
260	153.1983
261	152.3150
262	149.5983
263	152.2367
264	151.5217
265	151.3817
266	151.0083
267	151.4133
268	149.9717
269	150.0583
270	150.1767
271	149.0367
272	150.7367
273	151.2117
274	151.5217
275	149.6700
276	150.7183
277	150.3050
278	152.8800
279	153.5700
280	154.4567
281	153.9450
282	153.4750
283	151.1050
284	151.5483
285	152.5967
286	152.0067
287	152.6783
288	155.4633
289	150.9633
290	151.1817
291	149.8983
292	147.4500
293	147.5117
294	147.3350
295	147.3233
296	146.9183
297	149.7317
298	149.7550
299	151.0917
300	151.3117
301	153.1400
302	153.1250
303	152.3333
304	152.2983
305	152.3517
306	151.3717
307	152.6000
308	152.7333
309	152.8133
310	152.1933
311	153.0933
312	152.4650
313	152.3233
314	152.0567
315	153.1833
316	151.4767
317	155.5933
318	154.3483
319	153.9300
320	152.3333
321	153.8933
322	152.6883
323	149.5000
324	149.4317
325	150.0267
326	149.1950
327	148.6850
328	148.8250
329	148.4600
330	147.7000
331	148.1133
332	149.0583
333	148.7617
334	148.8167
335	148.1900
336	149.3567
337	150.2217
338	152.9833
339	152.9867
340	153.7983
341	155.7467
342	157.0700
343	159.5350
344	157.8767
345	158.4367
346	158.8183
347	157.8817
348	161.2533
349	158.8183
350	158.7967
351	158.1433
352	156.5583
353	156.3567
354	153.3850
355	152.4167
356	149.9350
357	148.2017
358	146.3767
359	146.3817
360	146.2800
361	146.4233
362	145.2067
363	144.2133
364	144.6450
365	143.2350
366	141.8450
367	142.7333
368	142.4933
369	144.2100
370	145.3367
371	145.8133
372	146.6000
373	147.9433
374	148.6717
375	149.1850
376	149.4267
377	149.3933
378	149.3500
379	150.4133
380	152.6600
381	153.3083
382	154.3900
383	154.6783
384	154.1833
385	153.6017
386	154.4617
387	152.4233
388	151.2033
389	148.5400
390	150.4717
391	148.3150
392	146.9183
393	144.1183
394	144.5300
395	143.1333
396	143.6500
397	142.4133
398	142.3850
399	142.9300
400	143.6750
401	143.3083
402	145.2800
403	145.1150
404	144.4650
405	144.0933
406	143.8050
407	143.5917
408	144.1317
409	144.5683
410	144.1833
411	143.2900
412	144.0317
413	142.4750
414	142.2000
415	141.8567
416	142.1167
417	141.8983
418	143.5467
419	142.6333
420	144.7550
421	147.1767
422	145.7650
423	146.8867
424	145.8567
425	145.6133
426	146.0417
427	144.1783
428	144.6567
429	145.5150
430	145.0100
431	149.6150
432	149.6583
433	148.1067
434	149.1683
435	147.5650
436	148.5683
437	149.8033
438	148.0450
439	147.7367
440	146.1150
441	145.9367
442	145.0117
443	144.4717
444	146.1200
445	144.4833
446	145.1467
447	146.6900
448	144.9883
449	145.6550
450	144.7183
451	144.9200
452	143.7600
453	144.1100
454	144.1783
455	142.9533
456	143.1150
457	141.1717
458	143.3833
459	143.2500
460	143.1483
461	142.9267
462	143.4417
463	144.6350
464	144.5317
465	143.9133
466	144.4967
467	144.6283
468	144.1683
469	144.2917
470	143.8433
471	144.1450
472	143.7533
473	143.6050
474	143.8533
475	143.5917
476	144.0133
477	143.8883
478	143.4317
479	142.8400
480	143.9100
481	141.7417
482	141.9900
483	142.7483
484	142.4683
485	143.3317
486	143.4683
487	143.6317
488	144.3400
489	143.5617
490	144.3167
491	142.7017
492	143.0900
493	142.5517
494	142.1800
495	141.7783
496	143.1533
497	143.2400
498	143.2050
499	141.1950
500	141.9367
501	142.0217
502	143.1317
503	141.4617
504	142.2817
505	141.4250
506	143.9667
507	144.1283
508	143.0317
509	145.8100
510	145.8367
511	143.2300
512	144.3433
513	144.2500
514	142.9967
515	142.7183
516	143.0183
517	140.0717
518	140.4250
519	139.6417
520	139.2483
521	138.0533
522	138.1700
523	137.8117
524	139.0050
525	139.7317
526	138.3533
527	138.2983
528	139.7067
529	138.9650
530	140.2400
531	140.9950
532	143.2967
533	143.3383
534	142.6333
535	144.7217
536	145.2683
537	144.1167
538	143.0783
539	142.0217
540	141.0217
541	140.2583
542	140.0583
543	138.9650
544	138.0400
545	138.6583
546	138.9700
547	139.4900
548	139.3400
549	139.5967
550	138.2417
551	139.3167
552	139.2700
553	140.7017
554	140.1717
555	141.2517
556	139.9583
557	139.9133
558	140.0500
559	138.7267
560	140.2983
561	140.7033
562	140.9967
563	141.5033
564	140.0967
565	141.0783
566	140.9933
567	141.2933
568	141.1533
569	141.2767
570	141.0117
571	141.3883
572	141.1500
573	142.5933
574	142.6900
575	143.3200
576	144.1933
577	143.6000
578	143.3167
579	143.5817
580	142.5733
581	142.9567
582	142.5583
583	141.9933
584	141.2183
585	141.7133
586	141.1950
587	140.5667
588	140.1217
589	140.6167
590	138.5517
591	139.0300
592	139.3833
593	139.4283
594	140.3450
595	139.3950
596	141.0467
597	140.4433
598	139.8733
599	140.3417
600	142.4433
601	143.0217
602	143.2250
603	141.9500
604	142.1833
605	141.0583
606	140.7983
607	140.2583
608	139.4800
609	139.1283
610	138.7417
611	138.3650
612	137.8250
613	138.2500
614	137.0133
615	137.7150
616	137.5667
617	137.5283
618	137.0600
619	136.9233
620	136.7517
621	137.3067
622	138.4800
623	137.2267
624	138.2267
625	139.0117
626	138.4817
627	139.9867
628	139.2050
629	139.0383
630	139.1850
631	139.2000
632	138.9383
633	137.5833
634	137.7850
635	137.9200
636	138.3600
637	137.0250
638	136.5133
639	134.7417
640	136.8367
641	135.2467
642	135.7267
643	134.7800
644	135.0550
645	134.8683
646	135.5900
647	135.7600
648	136.8933
649	136.6933
650	136.4033
651	136.2483
652	135.9133
653	135.4717
654	135.8633
655	135.6717
656	137.0150
657	135.2717
658	135.2633
659	135.6183
660	137.1817
661	136.7783
662	137.2050
663	136.0817
664	136.6017
665	136.6350
666	137.0383
667	136.5383
668	135.7167
669	134.8250
670	134.4100
671	133.1383
672	135.8117
673	135.1933
674	134.5750
675	133.5967
676	134.3367
677	134.3300
678	133.8350
679	132.9200
680	133.7000
681	132.0467
682	132.5867
683	132.4233
684	132.8583
685	133.8317
686	133.7267
687	133.9533
688	135.4217
689	134.9083
690	134.0667
691	134.7800
692	134.9933
693	133.8317
694	134.5567
695	134.5717
696	134.1517
697	133.6867
698	133.2967
699	134.5950
700	134.0200
701	133.7333
702	135.0467
703	135.9850
704	135.8367
705	135.6167
706	134.7550
707	134.6350
708	136.0350
709	134.7233
710	134.5383
711	132.6400
712	133.1533
713	132.3233
714	132.1433
715	131.9233
716	130.8617
717	131.7500
718	132.2283
719	131.4900
720	132.5483
721	131.9433
722	133.0667
723	133.5817
724	133.7950
725	134.1317
726	134.6367
727	135.2283
728	134.9850
729	136.2350
730	137.0133
731	137.2800
732	136.9950
733	137.2583
734	137.0333
735	136.4000
736	135.7250
737	134.7067
738	134.5267
739	133.7150
740	132.6750
741	132.7367
742	131.4150
743	130.9900
744	129.5200
745	130.2550
746	130.3733
747	129.6067
748	128.1533
749	128.7350
750	129.2317
751	130.8033
752	130.6533
753	130.4283
754	131.1550
755	132.2183
756	132.7683
757	132.3017
758	133.0400
759	132.5033
760	133.7617
761	132.4000
762	132.8417
763	132.0383
764	133.0217
765	132.1767
766	131.5317
767	130.6150
768	131.5067
769	131.0167
770	131.5500
771	131.2550
772	131.0517
773	130.8533
774	131.2917
775	131.3683
776	131.9867
777	131.1700
778	130.8733
779	130.1717
780	131.0233
781	131.4783
782	130.0817
783	131.3050
784	130.8233
785	130.2833
786	131.2700
787	130.7250
788	130.3233
789	129.9217
790	130.2300
791	129.3483
792	129.4833
793	129.3783
794	130.0067
795	130.1467
796	129.9867
797	130.4633
798	131.2700
799	131.6133
800	131.6167
801	131.6000
802	132.6733
803	132.4200
804	131.5317
805	132.1983
806	131.0367
807	131.5683
808	130.2383
809	130.2983
810	128.9850
811	129.4250
812	128.3333
813	128.4683
814	127.7067
815	127.4950
816	126.9100
817	126.8617
818	126.8367
819	126.4083
820	126.9850
821	127.8267
822	127.5583
823	126.8967
824	127.6233
825	127.4667
826	128.0300
827	127.9850
828	128.5917
829	128.2217
830	128.5750
831	126.7417
832	127.7600
833	127.0650
834	126.2333
835	127.2017
836	126.7833
837	126.4650
838	126.8167
839	126.9683
840	127.0450
841	127.2750
842	127.2017
843	127.7933
844	127.2433
845	127.9117
846	127.6367
847	129.0533
848	128.9567
849	128.2783
850	130.0283
851	128.9367
852	130.0200
853	131.0117
854	129.4367
855	129.6650
856	130.0750
857	129.9200
858	129.4000
859	129.4133
860	128.7550
861	128.4000
862	127.1883
863	127.7833
864	126.9067
865	125.7850
866	127.1150
867	127.0500
868	126.6633
869	126.3200
870	125.7683
871	126.3500
872	127.2200
873	126.9417
874	127.2667
875	127.0133
876	127.5750
877	127.2383
878	128.2100
879	128.2550
880	128.0983
881	128.6717
882	128.4117
883	128.3600
884	128.3300
885	127.9350
886	128.8767
887	127.4517
888	126.4233
889	126.6967
890	127.7750
891	127.5550
892	126.9017
893	126.9383
894	126.9633
895	127.4517
896	127.3883
897	125.4150
898	125.8333
899	126.6667
900	126.2050
901	126.2367
902	127.0417
903	126.0150
904	126.5067
905	126.6200
906	127.2950
907	127.5033
908	128.0100
909	128.4250
910	128.6483
911	127.3467
912	128.2550
913	128.2883
914	125.8133
915	127.5717
916	126.3617
917	125.7600
918	125.2733
919	125.3000
920	125.4600
921	125.2683
922	125.2400
923	124.7717
924	124.3583
925	124.7083
926	124.6000
927	124.8983
928	124.0550
929	124.3400
930	124.0483
931	123.9733
932	124.5433
933	123.8583
934	123.3917
935	124.9783
936	124.3033
937	124.5733
938	123.5700
939	124.8300
940	124.5483
941	124.3217
942	125.1117
943	124.3833
944	124.8667
945	124.8083
946	125.3700
947	126.2833
948	124.8817
949	126.4183
950	125.9833
951	124.9117
952	125.6233
953	124.7967
954	124.2283
955	124.4750
956	123.8200
957	124.2150
958	124.9483
959	124.9767
960	124.1750
961	125.0883
962	124.6017
963	123.7383
964	124.0250
965	124.3183
966	124.7117
967	124.2683
968	123.7067
969	124.7117
970	125.2583
971	125.5467
972	125.5417
973	124.1233
974	124.9233
975	124.2917
976	125.3983
977	124.3683
978	124.1567
979	123.8233
980	124.6633
981	124.9783
982	123.6683
983	124.2233
984	124.3167
985	124.2567
986	124.1700
987	123.6900
988	123.8533
989	124.5050
990	123.8100
991	123.2550
992	123.1517
993	123.0767
994	122.5417
995	122.0900
996	122.9033
997	122.4800
998	122.0533
999	121.9267
1000	121.0017
1001	124.4650
1002	124.3233
1003	124.1350
1004	124.5433
1005	123.2200
1006	123.6983
1007	123.4017
1008	123.2733
1009	124.3850
1010	123.5133
1011	123.3200
1012	123.2917
1013	122.5100
1014	121.1100
1015	122.0650
1016	124.2050
1017	123.2217
1018	120.7300
1019	120.2733
1020	120.3683
1021	120.2467
1022	119.4550
1023	119.8617
1024	119.5683
1025	119.3300
1026	119.1500
1027	118.7267
1028	118.8417
1029	119.2467
1030	117.0567
1031	118.2550
1032	118.2367
1033	117.6383
1034	117.4533
1035	117.0950
1036	117.8617
1037	118.1583
1038	117.4133
1039	118.6350
1040	118.2783
1041	117.7200
1042	118.2033
1043	118.3233
1044	118.5417
1045	118.3950
1046	118.7083
1047	119.2883
1048	118.1633
1049	118.3933
1050	118.3483
1051	118.7100
1052	117.8283
1053	118.8733
1054	118.1183
1055	118.1167
1056	117.9100
1057	117.7200
1058	116.5183
1059	116.5733
1060	116.3650
1061	117.2483
1062	117.1850
1063	117.1450
1064	117.3950
1065	117.5167
1066	118.0300
1067	117.5850
1068	118.8400
1069	118.4333
1070	118.6833
1071	119.1000
1072	119.0100
1073	119.6867
1074	120.2983
1075	120.5833
1076	119.8583
1077	120.4717
1078	121.2717
1079	120.1567
1080	120.4667
1081	119.7917
1082	120.5800
1083	120.8817
1084	119.9350
1085	120.8817
1086	120.4817
1087	119.7383
1088	119.7300
1089	120.1117
1090	119.8733
1091	119.7867
1092	119.5333
1093	120.2650
1094	119.7533
1095	119.0350
1096	119.6683
1097	118.9067
1098	118.4833
1099	118.9950
1100	119.2050
1101	118.9867
1102	118.9850
1103	119.5350
1104	119.5100
1105	119.1267
1106	118.9700
1107	119.5967
1108	119.7650
1109	119.1383
1110	118.7717
1111	119.4200
1112	117.7117
1113	117.4600
1114	118.4133
1115	118.5617
1116	118.6283
1117	118.3900
1118	118.6467
1119	118.6200
1120	118.8800
1121	119.2167
1122	117.8283
1123	118.1233
1124	118.6633
1125	118.3517
1126	117.7267
1127	117.9333
1128	118.2667
1129	118.0950
1130	117.7567
1131	117.3817
1132	116.9183
1133	117.4850
1134	117.9717
1135	117.6700
1136	117.7433
1137	117.0833
1138	118.1467
1139	118.0633
1140	117.8700
1141	117.9600
1142	117.7733
1143	118.3583
1144	118.1683
1145	118.0567
1146	116.7350
1147	117.3717
1148	117.4100
1149	116.7950
1150	116.0817
1151	116.2417
1152	117.0350
1153	116.6083
1154	115.8217
1155	116.1250
1156	115.8150
1157	116.0050
1158	116.5667
1159	116.1567
1160	116.3117
1161	116.4233
1162	116.5900
1163	117.0450
1164	116.9450
1165	116.7117
1166	117.6417
1167	117.3650
1168	118.2917
1169	118.5100
1170	118.7533
1171	117.7283
1172	119.1200
1173	118.1617
1174	118.2900
1175	118.1133
1176	117.7367
1177	117.5333
1178	117.8067
1179	117.9433
1180	117.2750
1181	117.3383
1182	116.9233
1183	117.1017
1184	116.5167
1185	117.4000
1186	116.3217
1187	116.4350
1188	116.5133
1189	116.4950
1190	116.8867
1191	116.6933
1192	116.2017
1193	116.1267
1194	115.5350
1195	116.2500
1196	116.4550
1197	116.0583
1198	116.2350
1199	116.4100
1200	115.2450
1201	115.1733
1202	115.5650
1203	115.8500
1204	116.4033
1205	115.2917
1206	115.6517
1207	115.4217
1208	115.6017
1209	116.3750
1210	115.5233
1211	115.9150
1212	115.1500
1213	116.6717
1214	115.7450
1215	116.2383
1216	116.2733
1217	116.5833
1218	116.1933
1219	116.6133
1220	117.0833
1221	116.5000
1222	116.8417
1223	116.1150
1224	116.5983
1225	116.6700
1226	116.6600
1227	115.7883
1228	117.1467
1229	117.0500
1230	117.6067
1231	117.0250
1232	117.7633
1233	117.5583
1234	116.9583
1235	117.0867
1236	116.7083
1237	116.7233
1238	116.4650
1239	116.5467
1240	116.3483
1241	115.7167
1242	116.9883
1243	116.2050
1244	116.2100
1245	116.4833
1246	117.4117
1247	116.6083
1248	117.0300
1249	116.9850
1250	116.2950
1251	116.5867
1252	115.9683
1253	116.8200
1254	116.3200
1255	115.2350
1256	115.4683
1257	115.9650
1258	115.7167
1259	115.4983
1260	116.3933
1261	116.6833
1262	116.2733
1263	116.5250
1264	116.3133
1265	116.6700
1266	116.4400
1267	116.3900
1268	116.7700
1269	116.1417
1270	116.6300
1271	117.0000
1272	116.2467
1273	116.0100
1274	116.4067
1275	115.8700
1276	115.9917
1277	116.2267
1278	117.3150
1279	116.6200
1280	116.7517
1281	116.7283
1282	116.3583
1283	115.8283
1284	116.4933
1285	116.4483
1286	116.5400
1287	116.3117
1288	115.3250
1289	115.6433
1290	116.1567
1291	115.7433
1292	116.1267
1293	116.3167
1294	115.2833
1295	116.3733
1296	115.9750
1297	116.9450
1298	116.3467
1299	116.2933
1300	116.9617
1301	116.8217
1302	115.9767
1303	115.9683
1304	116.1117
1305	115.8983
1306	115.3417
1307	115.3133
1308	114.8583
1309	114.7483
1310	115.3950
1311	116.0133
1312	115.4550
1313	116.4900
1314	114.8567
1315	114.6450
1316	114.6883
1317	114.4383
1318	115.0883
1319	115.4783
1320	116.0517
1321	115.6417
1322	116.2783
1323	115.6533
1324	116.1950
1325	115.8883
1326	115.4750
1327	115.8883
1328	115.0717
1329	115.0050
1330	114.4867
1331	114.1033
1332	114.2967
1333	114.3700
1334	113.1067
1335	113.6300
1336	112.8817
1337	113.5183
1338	113.1500
1339	113.2367
1340	112.8317
1341	113.2583
1342	113.4617
1343	113.7367
1344	113.9683
1345	113.9283
1346	113.8017
1347	113.3717
1348	114.0333
1349	114.5883
1350	114.1533
1351	113.9967
1352	113.9300
1353	114.0150
1354	113.8617
1355	114.2733
1356	114.0283
1357	114.1333
1358	112.8733
1359	114.3167
1360	112.9833
1361	112.7533
1362	112.1850
1363	112.8733
1364	112.2833
1365	113.4900
1366	113.3333
1367	112.8450
1368	113.5767
1369	113.4017
1370	113.4850
1371	113.3783
1372	113.7483
1373	113.0083
1374	113.3400
1375	113.1567
1376	113.7733
1377	113.8450
1378	112.7833
1379	112.5733
1380	113.0217
1381	112.3667
1382	111.6417
1383	112.6617
1384	113.6333
1385	113.0900
1386	113.0700
1387	112.5733
1388	112.2467
1389	113.4633
1390	112.5700
1391	112.1050
1392	112.3717
1393	111.7550
1394	112.6883
1395	112.1933
1396	112.0750
1397	112.8017
1398	112.3567
1399	112.9967
1400	112.6117
1401	112.8550
1402	112.5583
1403	112.8317
1404	113.2867
1405	113.2933
1406	112.3317
1407	112.3983
1408	112.8717
1409	113.3483
1410	112.9467
1411	112.0000
1412	111.6700
1413	111.9967
1414	111.7667
1415	112.0300
1416	112.0350
1417	111.9383
1418	111.9750
1419	111.7283
1420	112.9083
1421	112.1417
1422	112.2267
1423	112.5717
1424	112.3267
1425	112.6033
1426	112.0683
1427	112.5383
1428	112.3900
1429	112.4967
1430	111.3967
1431	112.1617
1432	111.9500
1433	112.1350
1434	111.9817
1435	111.8017
1436	111.9417
1437	111.7483
1438	112.0233
1439	111.8167
1440	112.7100
1441	112.4550
1442	112.7683
1443	112.1017
1444	112.3950
1445	112.8383
1446	112.6500
1447	112.4833
1448	112.3283
1449	112.7067
1450	111.8967
1451	112.3933
1452	112.1233
1453	112.3033
1454	112.1517
1455	112.5900
1456	113.3683
1457	112.8750
1458	112.8450
1459	113.5500
1460	113.6017
1461	114.2683
1462	113.9750
1463	114.8900
1464	114.6183
1465	115.3950
1466	115.0650
1467	115.3283
1468	114.1517
1469	113.6967
1470	114.3767
1471	113.5067
1472	113.4333
1473	112.4300
1474	112.6667
1475	111.8100
1476	112.3017
1477	111.6233
1478	111.1183
1479	111.1617
1480	110.8150
1481	111.0317
1482	111.0750
1483	110.7250
1484	110.7200
1485	110.1950
1486	110.9200
1487	111.3600
1488	111.4333
1489	111.7950
1490	112.1233
1491	111.4383
1492	111.9017
1493	111.9633
1494	112.4017
1495	112.2933
1496	112.3983
1497	111.1500
1498	111.4283
1499	111.4550
1500	111.2983
1501	111.9233
1502	111.8033
1503	111.5900
1504	110.3517
1505	110.7783
1506	111.3500
1507	110.4067
1508	110.5250
1509	111.4150
1510	110.5683
1511	111.3033
1512	110.9233
1513	110.3750
1514	111.0483
1515	111.2083
1516	111.3250
1517	111.9550
1518	111.8083
1519	111.7633
1520	111.4817
1521	112.0067
1522	112.2217
1523	112.1367
1524	110.7767
1525	110.9400
1526	111.0767
1527	110.6967
1528	110.8750
1529	110.0083
1530	109.9200
1531	110.1217
1532	110.2750
1533	110.1517
1534	109.9533
1535	109.6117
1536	110.3183
1537	110.3967
1538	110.5117
1539	110.3983
1540	109.9133
1541	110.4900
1542	110.8717
1543	110.0833
1544	110.1717
1545	110.1733
1546	110.1550
1547	110.5300
1548	110.6050
1549	110.4200
1550	111.7433
1551	110.8217
1552	111.0350
1553	111.2417
1554	110.7500
1555	111.1200
1556	110.3033
1557	111.3000
1558	110.6133
1559	110.8700
1560	110.7783
1561	110.3967
1562	110.3067
1563	110.3283
1564	110.2550
1565	110.3667
1566	110.2200
1567	110.3567
1568	110.2250
1569	110.3000
1570	110.2650
1571	109.8567
1572	109.9133
1573	109.7850
1574	109.7450
1575	109.8300
1576	109.5917
1577	110.0383
1578	109.6517
1579	109.3750
1580	110.0767
1581	110.2117
1582	109.5600
1583	109.7750
1584	110.7283
1585	110.6650
1586	110.0667
1587	110.3700
1588	110.6783
1589	110.5650
1590	110.5050
1591	109.8617
1592	109.7883
1593	110.5183
1594	109.4833
1595	110.3550
1596	110.4150
1597	109.5733
1598	110.1933
1599	109.6750
1600	109.7650
1601	109.6450
1602	110.3817
1603	109.7233
1604	109.3733
1605	109.7233
1606	110.2550
1607	110.3633
1608	110.0867
1609	110.6333
1610	109.8550
1611	110.5917
1612	109.1033
1613	109.9633
1614	109.9100
1615	109.7083
1616	110.1450
1617	110.3383
1618	110.4950
1619	110.9367
1620	111.0250
1621	111.0567
1622	111.2367
1623	110.9117
1624	111.4517
1625	111.0333
1626	110.5567
1627	111.1967
1628	111.1250
1629	110.9183
1630	110.5917
1631	110.7600
1632	109.9217
1633	110.8617
1634	110.3633
1635	110.1133
1636	109.5183
1637	109.4867
1638	109.0983
1639	109.7117
1640	109.9833
1641	109.4817
1642	109.6950
1643	109.7283
1644	109.6867
1645	109.6883
1646	109.5817
1647	109.5983
1648	109.6467
1649	110.2567
1650	110.4083
1651	110.2950
1652	110.6083
1653	110.1050
1654	110.2750
1655	109.6617
1656	109.3200
1657	109.8200
1658	108.8000
1659	109.5417
1660	109.6283
1661	109.3717
1662	108.9367
1663	109.1300
1664	109.8267
1665	109.8083
1666	108.9017
1667	109.8567
1668	108.5233
1669	108.8467
1670	108.4217
1671	108.8933
1672	108.9267
1673	109.0517
1674	108.6817
1675	108.4867
1676	109.1700
1677	108.7183
1678	109.0767
1679	109.4200
1680	109.2000
1681	109.8367
1682	109.3317
1683	109.3133
1684	109.8067
1685	109.1850
1686	109.1117
1687	109.1100
1688	108.7083
1689	109.0450
1690	108.4750
1691	108.8167
1692	108.9733
1693	108.8083
1694	108.9133
1695	107.5583
1696	109.1050
1697	109.1150
1698	109.0267
1699	108.4400
1700	108.7133
1701	108.8483
1702	108.8167
1703	108.6250
1704	109.1967
1705	108.9033
1706	108.7200
1707	109.5933
1708	108.3983
1709	109.7967
1710	108.9883
1711	109.0667
1712	108.7383
1713	109.0150
1714	108.8600
1715	108.3917
1716	108.9000
1717	108.4850
1718	108.5283
1719	108.3350
1720	107.9900
1721	108.4800
1722	108.0200
1723	108.3300
1724	108.1700
1725	108.2683
1726	108.1950
1727	108.0617
1728	108.5800
1729	108.9383
1730	108.5383
1731	108.1750
1732	108.7617
1733	108.4883
1734	108.8850
1735	109.1567
1736	108.7183
1737	108.9300
1738	109.2400
1739	109.4533
1740	109.3050
1741	109.5933
1742	108.6883
1743	109.0300
1744	108.7317
1745	108.2617
1746	108.3900
1747	107.8683
1748	108.0783
1749	107.9133
1750	108.2000
1751	107.6400
1752	108.2233
1753	107.9067
1754	108.2150
1755	108.2900
1756	107.8233
1757	108.1983
1758	108.1117
1759	107.9300
1760	108.0300
1761	108.3600
1762	107.8383
1763	108.4850
1764	108.1200
1765	108.2267
1766	107.0767
1767	108.4150
1768	107.4217
1769	108.1200
1770	108.1533
1771	107.9783
1772	108.3767
1773	107.8617
1774	108.4200
1775	108.1567
1776	107.9067
1777	108.4350
1778	108.4833
1779	108.4317
1780	108.1800
1781	108.2600
1782	108.2767
1783	109.1200
1784	108.0933
1785	108.4867
1786	108.4267
1787	108.4633
1788	108.6500
1789	107.6250
1790	108.2100
1791	108.2267
1792	107.7100
1793	108.1800
1794	108.1167
1795	108.1550
1796	108.5500
1797	108.1217
1798	107.3883
1799	107.5300
1800	107.8167
1801	107.7117
1802	107.4700
1803	107.4550
1804	107.6717
1805	106.9517
1806	107.1133
1807	106.9817
1808	107.8033
1809	108.0267
1810	107.6300
1811	107.4133
1812	107.7650
1813	107.8333
1814	107.7800
1815	107.6350
1816	107.4617
1817	108.0500
1818	107.7150
1819	107.0117
1820	107.2483
1821	107.5367
1822	106.7600
1823	106.7383
1824	107.3850
1825	107.9567
1826	107.4967
1827	107.6050
1828	107.0900
1829	107.3033
1830	107.3150
1831	107.2633
1832	107.8283
1833	107.5033
1834	106.3667
1835	107.5933
1836	107.6217
1837	107.3467
1838	107.6500
1839	106.7533
1840	107.1350
1841	107.3700
1842	107.6467
1843	107.4633
1844	107.4683
1845	107.3483
1846	107.2283
1847	107.2017
1848	106.9617
1849	107.5800
1850	106.9383
1851	107.1167
1852	107.0183
1853	107.2000
1854	106.9950
1855	107.5817
1856	107.5833
1857	107.1133
1858	107.3067
1859	107.6167
1860	107.3950
1861	107.0983
1862	107.1950
1863	107.3850
1864	107.5717
1865	107.2400
1866	106.8300
1867	106.9783
1868	107.6450
1869	107.6217
1870	107.6350
1871	107.2600
1872	107.5133
1873	107.3217
1874	107.0417
1875	107.1850
1876	106.6600
1877	107.2617
1878	106.5550
1879	106.4933
1880	106.3467
1881	106.9800
1882	106.5117
1883	106.8967
1884	106.1150
1885	106.8367
1886	106.5517
1887	106.5633
1888	106.2100
1889	106.7867
1890	106.9683
1891	106.6583
1892	106.6150
1893	106.6750
1894	106.6933
1895	106.0867
1896	106.9383
1897	106.6300
1898	107.6767
1899	106.9733
1900	106.6717
1901	106.6967
1902	106.3633
1903	106.2367
1904	106.3300
1905	106.6883
1906	106.0783
1907	106.6650
1908	106.7133
1909	106.9217
1910	106.5883
1911	106.7600
1912	106.6500
1913	106.7267
1914	106.1250
1915	106.2317
1916	106.1800
1917	105.8267
1918	105.7500
1919	106.4717
1920	105.5350
1921	105.2267
1922	106.0033
1923	105.8717
1924	105.7083
1925	105.3717
1926	106.2267
1927	105.5883
1928	105.7667
1929	106.0767
1930	106.1083
1931	105.9550
1932	105.7950
1933	105.4267
1934	105.9383
1935	105.1883
1936	105.6533
1937	106.0367
1938	106.4067
1939	105.8483
1940	106.2233
1941	105.7733
1942	105.4550
1943	104.9867
1944	105.1867
1945	105.1600
1946	104.9600
1947	105.2817
1948	104.6017
1949	105.0783
1950	104.7317
1951	104.9700
1952	105.7250
1953	104.5233
1954	105.7133
1955	104.8533
1956	105.1350
1957	106.0833
1958	105.5283
1959	105.3817
1960	105.4267
1961	104.8633
1962	105.0117
1963	104.6583
1964	105.4650
1965	104.5150
1966	105.0483
1967	104.8050
1968	105.1067
1969	104.5883
1970	104.9767
1971	104.6633
1972	104.9783
1973	105.5200
1974	104.8083
1975	104.7750
1976	105.3683
1977	105.0517
1978	105.2483
1979	104.8450
1980	104.3183
1981	104.6067
1982	104.5683
1983	105.0000
1984	104.6017
1985	104.5600
1986	104.4883
1987	104.7017
1988	105.2417
1989	104.4800
1990	104.9217
1991	104.3717
1992	104.7833
1993	104.6433
1994	104.8100
1995	104.8517
1996	105.0417
1997	104.7633
1998	105.2733
1999	104.5300
[truncated: 28 more rows]
