# Supplementary material for: Bicoid gradient formation mechanism and dynamics revealed by protein lifetime analysis
Source: Mol Syst Biol. 2018 Sep 4;14(9):e8355. doi: 10.15252/msb.20188355 (PMC6121778; doi:10.15252/msb.20188355)
Supplement: Supplementary file 8 — Source Data for Figure 6 [file MSB-14-e8355-s007.zip › figure6-data_wo-images/quantification/Values_emb01_r_t02.txt]

0	113.8767
1	171.1067
2	161.1300
3	157.6617
4	152.4667
5	151.5750
6	147.9567
7	148.0250
8	145.9617
9	144.6217
10	146.6317
11	145.7283
12	146.7300
13	145.3667
14	145.0400
15	145.8417
16	147.0117
17	144.2750
18	144.5933
19	144.8650
20	146.2617
21	144.9517
22	147.7083
23	149.1300
24	150.4683
25	151.8317
26	152.8967
27	153.1233
28	158.8100
29	160.8283
30	165.9367
31	170.0567
32	172.7783
33	176.6500
34	176.9550
35	179.6350
36	178.9833
37	175.4683
38	172.8600
39	173.2767
40	170.0633
41	169.9950
42	165.0133
43	163.2583
44	164.1417
45	160.4717
46	159.8717
47	161.0117
48	157.9433
49	161.2917
50	159.5850
51	161.4233
52	162.1800
53	159.7083
54	162.2617
55	163.0933
56	165.0183
57	164.6250
58	168.3417
59	166.7367
60	172.3333
61	171.4017
62	171.8967
63	174.0150
64	173.9483
65	171.3517
66	174.6900
67	175.3817
68	170.6583
69	171.1050
70	170.5600
71	165.6783
72	165.3800
73	163.2800
74	162.2300
75	159.6550
76	159.0683
77	158.1283
78	158.4617
79	157.6500
80	158.9700
81	162.8683
82	163.4583
83	160.6300
84	161.7533
85	164.7250
86	165.5717
87	166.6067
88	165.8167
89	165.1533
90	166.4583
91	166.9167
92	166.2317
93	167.0317
94	167.2483
95	166.8283
96	164.8400
97	164.6650
98	166.3833
99	168.9750
100	165.0217
101	163.0050
102	165.4567
103	163.0833
104	163.2033
105	160.9983
106	163.3583
107	161.0500
108	159.2083
109	157.8467
110	157.0683
111	155.3367
112	153.5067
113	152.9733
114	153.2100
115	151.5650
116	151.7733
117	156.1000
118	155.4833
119	156.5967
120	155.4933
121	155.8433
122	156.0400
123	156.3100
124	155.7217
125	156.5733
126	156.8717
127	157.9583
128	162.0850
129	162.1300
130	163.0883
131	161.7383
132	160.0583
133	164.2433
134	163.4017
135	163.4383
136	159.9017
137	162.1483
138	161.6167
139	162.5233
140	161.5967
141	162.6333
142	162.4250
143	163.7217
144	166.3867
145	165.8333
146	163.9250
147	163.7533
148	162.6600
149	160.2750
150	164.8050
151	165.7067
152	166.4450
153	166.9417
154	165.1000
155	166.7167
156	166.2867
157	167.3083
158	167.8467
159	167.7633
160	167.7200
161	166.3400
162	166.2967
163	165.0267
164	162.5283
165	161.9900
166	159.9900
167	160.6583
168	158.6000
169	155.6750
170	155.7400
171	154.6083
172	153.6617
173	154.5883
174	152.9583
175	153.2450
176	153.8517
177	151.5083
178	154.4733
179	152.6683
180	154.2267
181	156.0867
182	155.9533
183	157.3400
184	158.7383
185	158.3667
186	159.7717
187	161.2683
188	161.6317
189	162.8233
190	162.4517
191	165.1950
192	163.4183
193	163.7167
194	161.5600
195	159.2133
196	159.3000
197	158.2783
198	158.7717
199	161.1917
200	160.5267
201	160.0100
202	160.3833
203	160.5067
204	158.9550
205	159.9000
206	158.4783
207	160.3933
208	159.4900
209	159.8550
210	159.8467
211	158.6233
212	159.5783
213	158.9133
214	158.1767
215	159.8383
216	157.8083
217	158.7917
218	159.3300
219	160.0283
220	161.3067
221	160.7833
222	159.6133
223	157.3683
224	157.3783
225	156.1550
226	152.9067
227	154.2150
228	154.9500
229	153.3783
230	153.9950
231	154.3000
232	154.1700
233	154.9783
234	155.4517
235	153.6767
236	154.5667
237	155.2333
238	156.0783
239	155.9517
240	155.2667
241	156.9233
242	157.1483
243	157.5500
244	157.4900
245	159.7933
246	159.8400
247	162.6333
248	162.8067
249	163.2067
250	165.4633
251	165.4750
252	163.2733
253	161.0633
254	161.0083
255	158.0117
256	158.1717
257	158.9717
258	156.9850
259	156.6733
260	158.2767
261	158.0183
262	156.4917
263	156.1450
264	156.9233
265	157.1883
266	155.4600
267	156.7483
268	156.5683
269	156.3383
270	155.6967
271	156.7967
272	157.9117
273	160.0567
274	160.9217
275	159.3100
276	160.4717
277	160.0883
278	162.1583
279	160.8633
280	159.4567
281	161.2800
282	159.2167
283	157.5683
284	156.2233
285	154.9583
286	153.6217
287	152.5500
288	150.9517
289	149.7167
290	149.5850
291	149.3950
292	148.7133
293	149.7033
294	149.4800
295	150.5050
296	151.1567
297	153.7833
298	154.6600
299	155.4483
300	155.9033
301	155.4867
302	155.1400
303	154.5167
304	154.6983
305	153.8433
306	155.1100
307	156.0383
308	155.4233
309	155.2950
310	154.9900
311	156.2250
312	156.1683
313	155.8183
314	155.8600
315	157.3150
316	155.0267
317	157.4450
318	155.5117
319	157.0200
320	155.8817
321	154.8667
322	154.7917
323	152.8250
324	151.7967
325	150.6533
326	149.9617
327	149.7033
328	151.5600
329	150.4083
330	150.0117
331	150.5083
332	152.0767
333	151.5483
334	151.3533
335	154.1867
336	155.0783
337	155.7633
338	159.7867
339	161.2917
340	161.5067
341	163.1283
342	165.9417
343	163.8617
344	163.9817
345	163.8633
346	163.1983
347	161.0933
348	162.3100
349	159.7750
350	158.9633
351	158.2167
352	156.4667
353	156.2900
354	155.3150
355	154.5383
356	152.2483
357	151.7083
358	149.9467
359	150.1267
360	148.7333
361	148.1017
362	147.4650
363	146.9383
364	146.7733
365	146.9017
366	147.3633
367	147.5367
368	147.7033
369	148.6350
370	150.9050
371	151.5800
372	152.1983
373	153.1267
374	153.8267
375	155.5933
376	154.9967
377	155.9583
378	155.8633
379	155.5983
380	156.4333
381	156.6333
382	156.1933
383	156.1850
384	154.9733
385	154.3433
386	153.0117
387	152.0233
388	152.9483
389	149.8000
390	151.7300
391	149.5617
392	148.6417
393	147.2100
394	148.1067
395	147.7183
396	146.5083
397	149.0683
398	147.0233
399	146.2100
400	148.5967
401	147.7650
402	147.6717
403	146.4183
404	145.8467
405	145.8283
406	145.4917
407	145.8583
408	147.3767
409	146.4933
410	146.2317
411	147.6283
412	147.7067
413	148.2500
414	148.6900
415	148.3633
416	150.2317
417	151.4650
418	151.3950
419	151.5717
420	150.2483
421	151.2300
422	152.0483
423	150.9617
424	150.9900
425	150.4100
426	150.9133
427	149.0050
428	149.5567
429	147.9517
430	147.7550
431	150.2200
432	148.4083
433	149.0083
434	148.5517
435	149.5767
436	149.5750
437	148.3433
438	147.7717
439	146.5800
440	145.7600
441	146.8767
442	147.7450
443	149.8933
444	148.9817
445	147.8983
446	150.1100
447	150.3750
448	150.1533
449	148.5517
450	149.5300
451	148.5200
452	147.8850
453	149.5400
454	146.7217
455	145.9683
456	145.6183
457	144.8900
458	146.2733
459	145.1433
460	144.3267
461	144.0967
462	144.8967
463	145.2317
464	145.7033
465	145.9217
466	146.9483
467	146.4133
468	145.1017
469	147.2617
470	147.5417
471	146.9933
472	146.0033
473	147.3117
474	148.9700
475	148.1350
476	149.2400
477	150.2033
478	149.7133
479	148.0283
480	148.9250
481	146.9700
482	146.9517
483	146.9300
484	147.7000
485	146.0117
486	145.4150
487	145.6500
488	145.0783
489	143.9950
490	144.2867
491	144.0467
492	145.4383
493	144.4383
494	144.9117
495	144.1250
496	146.1950
497	144.8767
498	146.0467
499	144.8367
500	145.6050
501	146.0367
502	147.8917
503	146.7883
504	146.9500
505	146.7983
506	146.6233
507	147.3783
508	146.2017
509	146.2867
510	146.8067
511	145.2117
512	145.7050
513	144.5017
514	144.6483
515	143.0433
516	143.9383
517	142.6350
518	140.9433
519	142.3917
520	141.2317
521	142.2250
522	142.5950
523	143.0100
524	144.1500
525	146.0333
526	145.6883
527	145.6933
528	145.9083
529	144.8017
530	145.1667
531	144.4967
532	146.1300
533	145.3517
534	145.8650
535	147.0783
536	146.2233
537	146.4033
538	145.0183
539	142.9317
540	143.4100
541	142.6583
542	141.4967
543	140.9617
544	139.2833
545	140.5017
546	140.2950
547	140.4267
548	140.5617
549	140.9633
550	141.5883
551	141.7150
552	141.4650
553	140.6483
554	140.9950
555	141.5467
556	140.3567
557	141.6100
558	140.8033
559	141.8617
560	140.5267
561	141.3967
562	141.0650
563	141.8583
564	144.3167
565	144.3933
566	144.6750
567	144.8200
568	145.8467
569	144.4983
570	144.6600
571	144.3850
572	143.7483
573	143.1883
574	143.5150
575	144.8350
576	144.5350
577	145.2633
578	144.7833
579	144.7300
580	144.1583
581	143.9633
582	143.0083
583	142.7483
584	142.1633
585	141.3500
586	141.0400
587	139.6083
588	140.0083
589	140.1817
590	139.2383
591	139.4967
592	140.9217
593	142.7283
594	142.9050
595	144.5267
596	145.8617
597	146.8833
598	145.3600
599	144.3033
600	147.1667
601	146.2033
602	144.8617
603	144.3033
604	143.4467
605	142.9950
606	142.2733
607	142.5983
608	141.2750
609	140.7283
610	140.9400
611	139.9783
612	140.2767
613	139.5100
614	137.8717
615	137.7683
616	136.6717
617	137.1917
618	137.0617
619	137.6067
620	136.5883
621	137.3467
622	137.5717
623	138.5850
624	139.0617
625	140.1167
626	140.6600
627	139.7767
628	138.8350
629	139.2550
630	138.7167
631	138.9700
632	138.0400
633	137.2317
634	137.5817
635	137.4117
636	139.5450
637	139.1050
638	138.6717
639	138.2133
640	138.6333
641	137.6117
642	138.5933
643	137.2217
644	136.7050
645	137.9133
646	137.7167
647	137.5567
648	139.2233
649	137.4983
650	138.5400
651	136.8917
652	138.1383
653	137.8683
654	137.0050
655	137.0017
656	136.8967
657	137.5217
658	137.6200
659	136.7700
660	137.3583
661	137.6717
662	136.5950
663	137.4067
664	138.2117
665	137.7883
666	137.0650
667	137.2533
668	137.4867
669	136.6433
670	136.2900
671	136.4717
672	137.7283
673	136.9717
674	135.4850
675	137.3183
676	136.1533
677	136.7483
678	136.0450
679	135.7417
680	136.4533
681	135.4083
682	136.9917
683	136.3383
684	136.6817
685	136.7983
686	136.8467
687	137.3300
688	137.8067
689	137.0717
690	138.3317
691	137.8150
692	139.4383
693	137.8733
694	139.1183
695	137.8867
696	137.3300
697	137.3100
698	137.2317
699	137.9567
700	137.6367
701	136.7900
702	137.0133
703	135.7833
704	136.6333
705	136.1250
706	135.4633
707	135.2917
708	135.3933
709	135.2683
710	134.9400
711	134.5017
712	133.6450
713	133.2967
714	133.0300
715	133.1167
716	131.8367
717	131.7000
718	132.0617
719	130.9667
720	132.5917
721	131.8733
722	132.8250
723	133.5617
724	133.7133
725	136.5467
726	135.0117
727	137.3283
728	137.1467
729	139.0800
730	138.5783
731	138.7150
732	139.4500
733	138.6683
734	137.9167
735	138.3000
736	137.4950
737	136.4633
738	135.8683
739	135.0983
740	135.1833
741	134.4967
742	133.5550
743	133.3167
744	133.5533
745	134.2050
746	133.4700
747	134.3233
748	132.3117
749	132.4400
750	132.2850
751	133.5717
752	132.8867
753	133.1233
754	134.5167
755	133.7333
756	133.2033
757	134.2617
758	134.3600
759	134.0600
760	134.6133
761	133.6133
762	133.8367
763	134.8883
764	133.9117
765	134.2467
766	133.9717
767	132.9817
768	132.3883
769	132.0983
770	132.8417
771	131.8067
772	132.9117
773	131.6333
774	132.8933
775	131.9900
776	131.6050
777	131.5333
778	131.5883
779	131.3333
780	131.3100
781	131.9267
782	131.4667
783	132.0800
784	130.9500
785	132.7433
786	132.0167
787	131.6233
788	132.5667
789	130.8917
790	131.5267
791	130.2167
792	130.5033
793	131.4400
794	131.0000
795	130.8500
796	131.5350
797	131.6800
798	132.4367
799	133.3467
800	132.6900
801	132.9767
802	132.9250
803	133.0267
804	132.5083
805	131.2217
806	131.1633
807	131.3900
808	130.8833
809	131.4967
810	131.2417
811	130.0517
812	128.3467
813	129.5517
814	129.1017
815	128.0483
816	126.6550
817	128.0017
818	127.6367
819	127.1217
820	127.2433
821	128.1450
822	127.7100
823	128.1417
824	127.9967
825	128.6700
826	127.9367
827	128.3633
828	128.6183
829	127.6800
830	127.8850
831	129.1050
832	127.6150
833	128.7350
834	127.6633
835	128.9083
836	129.1350
837	128.9950
838	128.8517
839	129.4917
840	128.5033
841	128.8800
842	128.5600
843	127.7367
844	128.1883
845	128.2800
846	128.5917
847	129.5917
848	128.5167
849	128.7217
850	130.0183
851	129.6850
852	128.9133
853	128.7217
854	129.7700
855	130.7400
856	130.1083
857	130.5150
858	130.0967
859	129.4533
860	128.7400
861	128.7967
862	128.1083
863	128.0767
864	128.4850
865	127.1550
866	128.1417
867	127.6283
868	128.2583
869	127.4467
870	127.9350
871	127.3133
872	128.7867
873	127.0800
874	128.1550
875	127.8383
876	128.1867
877	128.4883
878	128.7033
879	128.5567
880	128.5150
881	129.0600
882	129.1533
883	128.9283
884	128.4700
885	128.4250
886	128.6500
887	129.0667
888	128.9117
889	128.7100
890	128.5400
891	127.9217
892	126.6067
893	127.2450
894	127.8467
895	126.5050
896	126.7283
897	126.1667
898	125.7150
899	125.9617
900	125.0017
901	126.2067
902	126.4883
903	126.0567
904	127.6200
905	126.3817
906	127.2017
907	129.1883
908	129.0900
909	129.0133
910	128.1667
911	129.3217
912	129.1983
913	128.8733
914	127.7000
915	128.8367
916	127.8350
917	127.8767
918	127.2983
919	126.8067
920	126.6717
921	125.2800
922	126.2100
923	125.4950
924	125.3167
925	125.0133
926	125.8400
927	126.4833
928	125.2883
929	125.1833
930	125.6733
931	125.9817
932	125.1483
933	125.9267
934	125.2183
935	125.7433
936	124.8050
937	125.8533
938	125.3583
939	124.1817
940	124.1817
941	124.1883
942	125.0100
943	125.6450
944	124.4050
945	125.2950
946	125.5883
947	126.1983
948	126.8633
949	127.2267
950	128.3917
951	126.8583
952	127.1100
953	127.1200
954	126.9133
955	126.9100
956	126.5700
957	126.5733
958	125.4217
959	124.7200
960	123.9550
961	124.5233
962	124.0017
963	122.7017
964	123.4517
965	123.3150
966	123.3967
967	123.3067
968	122.6533
969	123.4767
970	124.8433
971	124.4517
972	125.6500
973	124.8100
974	125.5333
975	126.1867
976	125.7333
977	125.9567
978	126.5117
979	125.3267
980	128.5483
981	128.7200
982	128.2083
983	127.1900
984	126.9867
985	127.2950
986	126.9617
987	126.5267
988	125.6567
989	125.6533
990	125.6933
991	125.2533
992	124.9567
993	124.0300
994	123.9517
995	123.6350
996	123.4467
997	122.7750
998	123.1917
999	123.3317
1000	121.8500
1001	123.7633
1002	123.5950
1003	123.4033
1004	123.6483
1005	124.6100
1006	124.1100
1007	123.1650
1008	124.4767
1009	123.1517
1010	123.4667
1011	124.4967
1012	124.1033
1013	123.7700
1014	123.5400
1015	123.0083
1016	125.2717
1017	123.4917
1018	122.2767
1019	121.5267
1020	122.0717
1021	121.7633
1022	120.8667
1023	121.2883
1024	121.0983
1025	121.0100
1026	120.6383
1027	121.1033
1028	120.5900
1029	120.6350
1030	119.9650
1031	119.7433
1032	119.4317
1033	119.2450
1034	119.1383
1035	118.6883
1036	118.1383
1037	118.6583
1038	118.2967
1039	118.5067
1040	119.2017
1041	118.3683
1042	118.6850
1043	119.2150
1044	118.6333
1045	118.2650
1046	119.4817
1047	119.3367
1048	119.2367
1049	119.4700
1050	118.4500
1051	119.0100
1052	119.2683
1053	119.9800
1054	119.3550
1055	119.4667
1056	119.1633
1057	119.5700
1058	119.8933
1059	119.6033
1060	119.9983
1061	119.5500
1062	119.1050
1063	119.0283
1064	119.8183
1065	119.9917
1066	119.6283
1067	120.5700
1068	120.2783
1069	119.7450
1070	120.8900
1071	120.1817
1072	119.9933
1073	120.3117
1074	119.9683
1075	120.1950
1076	120.2817
1077	120.5983
1078	120.5017
1079	120.6050
1080	120.8350
1081	121.4967
1082	121.6633
1083	121.8850
1084	121.1500
1085	120.9933
1086	121.1417
1087	121.2450
1088	121.6117
1089	121.3483
1090	120.7217
1091	120.8850
1092	120.9533
1093	121.0733
1094	120.8267
1095	120.6533
1096	121.1517
1097	120.9767
1098	120.4700
1099	120.2050
1100	118.8467
1101	119.4633
1102	119.7167
1103	119.7117
1104	119.1200
1105	119.5683
1106	119.1267
1107	119.6150
1108	119.8333
1109	120.2983
1110	119.8750
1111	120.2717
1112	120.4400
1113	120.2650
1114	120.4450
1115	120.1083
1116	119.8367
1117	118.9833
1118	118.7550
1119	119.0367
1120	119.6917
1121	119.5950
1122	119.1133
1123	119.0667
1124	119.4867
1125	119.0617
1126	118.8017
1127	119.6417
1128	118.6050
1129	119.5600
1130	119.5950
1131	120.3083
1132	118.8717
1133	118.6783
1134	118.7933
1135	118.0750
1136	117.7983
1137	118.2050
1138	117.8867
1139	118.0633
1140	117.8883
1141	117.9367
1142	117.9867
1143	117.4017
1144	117.8517
1145	118.2983
1146	116.8283
1147	117.7717
1148	117.7883
1149	117.2917
1150	117.6000
1151	117.3233
1152	117.4683
1153	117.3967
1154	116.9950
1155	117.5317
1156	117.3133
1157	117.1600
1158	117.1083
1159	116.7933
1160	116.4283
1161	117.2083
1162	117.1400
1163	117.6267
1164	117.7567
1165	117.8200
1166	117.9567
1167	117.2783
1168	117.7433
1169	117.6967
1170	116.8800
1171	117.4267
1172	116.7267
1173	116.8833
1174	117.1350
1175	117.9850
1176	117.5317
1177	116.9283
1178	117.4033
1179	117.3000
1180	117.6717
1181	117.4633
1182	117.8800
1183	116.5867
1184	116.6767
1185	116.6517
1186	116.0467
1187	116.9150
1188	116.8133
1189	116.8650
1190	117.0133
1191	116.2683
1192	116.5417
1193	117.1433
1194	115.8550
1195	116.2183
1196	115.9750
1197	116.2417
1198	116.1767
1199	116.5633
1200	116.1167
1201	116.0400
1202	115.6433
1203	116.9583
1204	116.5300
1205	116.4117
1206	116.5017
1207	116.3250
1208	116.5233
1209	116.6467
1210	116.3567
1211	115.7700
1212	116.2950
1213	116.2317
1214	116.0983
1215	116.8900
1216	115.9300
1217	117.1717
1218	116.2250
1219	116.4833
1220	116.1083
1221	116.5450
1222	115.9000
1223	117.1717
1224	116.4883
1225	117.0083
1226	116.4333
1227	116.6917
1228	116.8650
1229	116.5233
1230	117.2550
1231	116.6967
1232	116.7550
1233	116.7800
1234	116.2733
1235	116.8833
1236	115.8983
1237	116.7883
1238	116.8200
1239	116.7267
1240	116.3333
1241	118.0583
1242	117.4917
1243	117.0817
1244	117.5267
1245	118.0883
1246	117.9183
1247	117.4783
1248	117.2250
1249	116.9200
1250	116.9533
1251	116.4033
1252	116.3183
1253	115.5367
1254	116.3350
1255	115.7950
1256	115.9300
1257	116.2017
1258	115.7200
1259	115.7600
1260	115.2083
1261	116.4350
1262	116.1267
1263	116.1083
1264	116.0450
1265	116.0717
1266	116.6533
1267	116.4350
1268	116.8333
1269	116.7833
1270	117.2367
1271	117.2383
1272	117.0083
1273	117.6050
1274	116.9967
1275	116.5400
1276	116.9167
1277	116.1467
1278	116.6833
1279	115.9750
1280	116.3817
1281	116.5733
1282	116.1917
1283	116.6167
1284	116.1817
1285	116.4900
1286	116.8267
1287	116.9167
1288	117.0417
1289	116.9683
1290	117.2783
1291	117.1067
1292	116.7067
1293	116.9800
1294	116.2000
1295	116.2617
1296	116.5700
1297	116.6567
1298	116.2133
1299	116.5167
1300	116.4267
1301	116.8967
1302	117.5867
1303	116.7983
1304	117.1300
1305	117.7300
1306	116.6833
1307	116.4417
1308	115.4883
1309	117.2333
1310	116.1683
1311	116.0500
1312	116.0933
1313	115.7300
1314	114.4817
1315	115.2583
1316	114.5317
1317	114.9383
1318	114.1000
1319	115.0533
1320	115.3450
1321	114.7850
1322	115.0517
1323	114.7900
1324	115.1550
1325	114.8483
1326	115.6050
1327	115.8200
1328	115.4700
1329	115.8450
1330	115.2050
1331	115.5417
1332	115.8600
1333	115.5783
1334	114.3900
1335	115.2183
1336	114.0117
1337	114.5283
1338	114.3250
1339	114.8750
1340	114.0483
1341	114.1100
1342	114.4083
1343	114.2417
1344	114.2600
1345	114.8283
1346	115.0233
1347	114.4800
1348	114.7517
1349	114.4550
1350	114.8917
1351	114.5433
1352	114.5817
1353	114.7600
1354	114.4950
1355	114.5100
1356	114.6417
1357	115.0050
1358	114.2033
1359	113.6300
1360	114.0117
1361	113.8850
1362	113.8150
1363	113.8367
1364	112.6000
1365	113.6800
1366	112.9350
1367	113.5417
1368	113.2633
1369	113.2683
1370	113.0183
1371	113.1867
1372	112.5500
1373	112.4717
1374	113.0783
1375	112.5567
1376	112.8783
1377	112.7100
1378	112.9350
1379	112.0417
1380	113.5667
1381	113.0183
1382	112.7567
1383	113.2367
1384	113.0450
1385	113.2300
1386	112.8233
1387	112.9533
1388	112.5533
1389	112.9700
1390	112.7167
1391	112.9333
1392	112.2417
1393	112.2583
1394	112.2283
1395	112.5250
1396	111.5283
1397	112.3933
1398	112.3483
1399	111.5950
1400	112.0150
1401	111.7383
1402	111.8233
1403	111.9783
1404	112.2233
1405	112.9017
1406	112.4217
1407	112.2950
1408	112.2633
1409	112.5150
1410	112.2183
1411	112.4600
1412	112.1783
1413	112.2550
1414	112.2567
1415	112.1850
1416	112.0067
1417	112.5833
1418	112.5633
1419	111.9167
1420	112.3300
1421	112.4567
1422	112.1217
1423	112.8567
1424	112.5267
1425	112.6983
1426	111.9100
1427	112.2100
1428	112.2517
1429	112.6900
1430	112.5750
1431	111.8033
1432	111.7433
1433	111.8833
1434	111.6733
1435	111.2883
1436	111.8717
1437	112.2817
1438	112.4117
1439	111.8933
1440	112.1217
1441	111.9833
1442	112.2067
1443	112.2983
1444	111.3133
1445	111.9350
1446	111.2517
1447	111.5033
1448	112.3883
1449	111.4617
1450	111.2583
1451	112.1417
1452	111.8733
1453	111.8650
1454	111.8750
1455	111.4367
1456	111.9633
1457	112.0283
1458	111.5300
1459	111.6167
1460	111.1300
1461	111.8517
1462	111.5733
1463	111.9217
1464	112.0783
1465	111.7533
1466	112.3517
1467	111.6050
1468	111.7533
1469	111.3683
1470	111.6133
1471	111.5800
1472	111.8350
1473	111.4233
1474	111.6717
1475	111.0733
1476	110.8333
1477	110.4717
1478	110.9033
1479	111.0600
1480	111.2317
1481	110.8683
1482	111.0850
1483	110.9767
1484	110.4467
1485	110.3033
1486	110.3933
1487	110.7567
1488	110.6983
1489	110.9250
1490	111.4900
1491	110.5750
1492	111.4183
1493	111.3883
1494	111.2600
1495	111.9017
1496	111.6317
1497	111.5567
1498	111.5767
1499	112.1683
1500	111.4217
1501	111.8583
1502	112.0583
1503	112.3617
1504	111.8967
1505	111.6833
1506	111.8567
1507	111.5633
1508	111.4750
1509	111.6683
1510	111.0100
1511	110.8617
1512	110.7900
1513	110.7800
1514	110.4117
1515	110.2933
1516	110.5133
1517	110.8850
1518	110.4550
1519	110.7950
1520	110.9533
1521	111.2517
1522	110.6967
1523	111.1367
1524	111.6233
1525	110.7500
1526	111.8633
1527	111.3233
1528	111.2467
1529	110.5367
1530	111.1967
1531	111.1383
1532	110.8867
1533	111.1900
1534	111.1150
1535	110.9517
1536	110.7833
1537	110.9900
1538	110.2283
1539	110.7100
1540	110.5600
1541	110.3100
1542	110.2033
1543	110.6217
1544	110.5367
1545	110.5983
1546	110.5117
1547	110.5817
1548	110.8650
1549	110.9483
1550	110.1283
1551	110.0967
1552	110.5567
1553	110.8200
1554	110.1283
1555	111.4200
1556	111.2217
1557	110.7917
1558	110.4767
1559	111.2333
1560	110.3617
1561	110.2483
1562	110.6400
1563	110.5800
1564	111.4317
1565	110.5567
1566	110.8967
1567	110.2333
1568	110.8967
1569	109.5233
1570	109.7967
1571	110.2000
1572	110.4850
1573	109.9800
1574	110.0550
1575	108.7150
1576	109.2800
1577	109.6050
1578	109.1217
1579	109.3883
1580	109.8350
1581	109.6250
1582	109.8783
1583	109.3683
1584	109.7067
1585	109.3783
1586	109.8733
1587	110.2583
1588	109.9533
1589	109.8417
1590	110.0933
1591	110.0033
1592	110.5533
1593	110.8183
1594	110.4900
1595	110.3333
1596	110.6850
1597	110.5417
1598	110.7200
1599	110.1000
1600	109.9367
1601	109.7583
1602	109.9017
1603	109.2183
1604	109.9300
1605	109.6433
1606	110.4233
1607	110.2133
1608	110.2833
1609	109.7467
1610	109.4750
1611	109.9217
1612	109.7200
1613	109.5100
1614	109.5967
1615	109.3383
1616	109.3850
1617	109.4783
1618	109.2883
1619	110.0467
1620	110.9517
1621	110.4233
1622	110.8000
1623	110.0383
1624	111.1067
1625	110.4067
1626	110.2867
1627	110.3817
1628	110.4133
1629	110.7150
1630	110.5017
1631	110.7450
1632	110.5900
1633	110.4250
1634	110.3900
1635	110.0117
1636	110.4533
1637	109.4917
1638	110.1350
1639	109.6133
1640	109.2083
1641	109.1783
1642	109.2200
1643	109.9317
1644	109.3217
1645	108.6983
1646	108.5833
1647	109.2467
1648	110.0750
1649	109.3133
1650	109.5783
1651	109.2667
1652	108.9317
1653	109.0217
1654	109.5700
1655	109.9700
1656	109.5517
1657	109.7517
1658	108.7700
1659	109.7283
1660	109.6900
1661	109.8333
1662	109.2633
1663	109.8417
1664	109.1350
1665	109.2467
1666	108.9600
1667	109.2267
1668	108.4533
1669	108.4683
1670	108.9067
1671	109.4067
1672	109.2533
1673	109.0033
1674	109.4983
1675	109.6067
1676	109.5900
1677	109.3100
1678	109.0333
1679	109.6383
1680	108.9717
1681	109.8217
1682	109.4650
1683	109.4417
1684	109.7333
1685	109.7400
1686	109.3433
1687	109.6517
1688	109.7083
1689	109.0367
1690	109.2200
1691	109.2500
1692	109.1133
1693	108.9783
1694	108.4567
1695	108.5400
1696	107.7017
1697	108.6900
1698	108.8717
1699	108.8933
1700	108.1383
1701	107.6650
1702	108.6850
1703	109.0500
1704	108.8367
1705	108.6733
1706	108.3300
1707	108.7983
1708	108.9267
1709	108.5733
1710	108.6250
1711	108.7150
1712	108.7083
1713	109.1950
1714	108.5200
1715	109.2983
1716	107.9783
1717	108.6200
1718	108.0633
1719	108.6867
1720	108.3317
1721	108.6383
1722	108.1317
1723	108.0967
1724	108.6150
1725	108.1833
1726	108.4017
1727	108.4817
1728	108.9450
1729	108.6667
1730	108.5250
1731	109.0367
1732	108.6067
1733	108.8283
1734	109.0117
1735	108.2733
1736	107.8500
1737	107.9050
1738	107.5183
1739	108.2033
1740	108.3683
1741	108.4233
1742	108.7117
1743	108.9250
1744	108.4050
1745	108.2400
1746	108.1000
1747	108.4750
1748	108.5750
1749	108.1050
1750	108.1717
1751	107.5483
1752	108.2750
1753	107.7900
1754	108.1817
1755	107.7350
1756	108.3183
1757	107.7250
1758	108.5250
1759	107.8683
1760	108.0250
1761	108.1717
1762	108.0933
1763	107.9683
1764	107.4017
1765	107.7033
1766	108.3250
1767	107.8917
1768	108.5767
1769	108.4067
1770	108.4733
1771	107.7717
1772	107.5517
1773	108.4650
1774	107.4283
1775	107.7767
1776	107.8250
1777	108.1883
1778	108.0117
1779	107.5450
1780	108.1117
1781	108.3650
1782	107.6383
1783	107.8367
1784	107.3983
1785	108.2833
1786	107.7117
1787	107.9467
1788	108.4750
1789	107.5267
1790	108.0150
1791	108.0617
1792	107.7667
1793	108.1667
1794	108.1283
1795	108.2017
1796	107.3700
1797	107.6367
1798	107.2683
1799	106.6633
1800	107.4317
1801	107.4233
1802	107.6233
1803	107.2667
1804	107.3783
1805	106.9267
1806	106.9150
1807	107.4683
1808	107.2150
1809	107.4467
1810	106.8467
1811	107.4533
1812	107.6483
1813	106.9867
1814	107.1017
1815	106.9533
1816	107.1883
1817	107.1167
1818	106.8217
1819	107.3650
1820	107.1983
1821	107.8267
1822	106.8433
1823	106.2550
1824	106.8167
1825	106.9133
1826	106.6017
1827	106.7200
1828	106.7250
1829	106.7450
1830	107.1550
1831	107.0933
1832	107.2600
1833	107.3033
1834	107.1067
1835	107.1883
1836	106.9467
1837	106.5950
1838	107.0300
1839	106.6750
1840	106.4317
1841	106.8650
1842	106.8983
1843	107.2133
1844	107.0933
1845	107.5833
1846	106.8083
1847	107.2833
1848	107.0417
1849	107.7333
1850	106.9167
1851	106.4033
1852	107.0683
1853	106.8350
1854	106.9283
1855	106.9983
1856	107.0000
1857	106.5483
1858	106.8583
1859	106.9817
1860	106.8467
1861	106.3583
1862	107.0417
1863	107.0900
1864	107.0433
1865	107.1650
1866	107.0800
1867	107.1300
1868	107.0450
1869	107.0700
1870	107.2633
1871	107.4367
1872	107.3983
1873	107.1583
1874	106.8800
1875	106.9067
1876	107.3083
1877	106.3133
1878	106.7950
1879	106.3850
1880	107.1033
1881	106.3933
1882	106.7833
1883	106.5400
1884	105.7833
1885	106.4150
1886	106.2633
1887	106.8200
1888	106.6267
1889	106.5633
1890	106.3650
1891	106.9250
1892	106.6050
1893	106.4083
1894	106.5850
1895	106.4400
1896	106.5033
1897	106.0933
1898	106.8883
1899	106.4617
1900	106.9467
1901	106.5483
1902	106.1683
1903	106.4683
1904	106.2333
1905	105.9600
1906	106.1783
1907	106.3300
1908	106.4367
1909	106.1967
1910	106.0150
1911	106.0450
1912	105.9650
1913	106.5833
1914	105.9350
1915	105.5650
1916	106.2150
1917	105.7483
1918	105.9850
1919	105.9833
1920	105.3417
1921	106.1667
1922	105.6900
1923	105.3050
1924	105.1550
1925	105.3783
1926	105.7317
1927	105.5233
1928	105.5633
1929	105.5600
1930	105.3000
1931	104.9850
1932	105.1717
1933	105.8067
1934	105.7317
1935	105.6133
1936	105.2717
1937	105.4050
1938	105.4367
1939	105.6783
1940	105.7267
1941	105.6800
1942	105.4450
1943	105.2733
1944	105.9683
1945	105.1967
1946	105.0533
1947	105.6167
1948	104.5917
1949	105.0883
1950	104.7367
1951	104.4183
1952	104.6417
1953	104.4917
1954	104.8233
1955	104.8317
1956	104.8533
1957	105.6083
1958	104.7533
1959	105.5167
1960	105.6567
1961	104.9350
1962	105.1600
1963	104.9683
1964	105.5717
1965	104.7567
1966	104.9233
1967	104.7400
1968	104.9433
1969	104.9700
1970	104.5050
1971	104.0933
1972	104.6283
1973	105.0067
1974	104.8100
1975	104.8283
1976	104.9917
1977	105.4017
1978	103.7950
1979	104.8600
1980	105.0667
1981	104.7617
1982	104.7300
1983	104.2650
1984	104.5767
1985	104.0867
1986	105.1067
1987	104.2400
1988	104.9533
1989	105.0900
1990	104.7033
1991	104.6483
1992	105.0050
1993	104.2800
1994	103.9700
1995	104.4083
1996	103.8317
1997	104.5267
1998	103.5317
1999	104.2983
[truncated: 28 more rows]
