# Supplementary material for: Bicoid gradient formation mechanism and dynamics revealed by protein lifetime analysis
Source: Mol Syst Biol. 2018 Sep 4;14(9):e8355. doi: 10.15252/msb.20188355 (PMC6121778; doi:10.15252/msb.20188355)
Supplement: Supplementary file 8 — Source Data for Figure 6 [file MSB-14-e8355-s007.zip › figure6-data_wo-images/quantification/Values_emb01_r_t03.txt]

0	134.6733
1	160.6000
2	153.2300
3	143.9467
4	144.4200
5	139.0283
6	136.2300
7	131.5917
8	134.9217
9	135.2600
10	138.8850
11	138.5367
12	140.8650
13	142.7683
14	148.1583
15	149.8083
16	153.9317
17	159.2783
18	162.1733
19	162.5367
20	164.2350
21	166.2500
22	168.4483
23	168.5533
24	166.6183
25	166.1017
26	166.1550
27	161.8467
28	166.1583
29	160.2650
30	157.9200
31	159.5250
32	163.9867
33	163.2600
34	163.5683
35	165.6933
36	166.5067
37	166.2683
38	167.1583
39	170.6267
40	172.4883
41	174.4950
42	179.1083
43	183.1817
44	180.3700
45	181.8783
46	183.4717
47	183.8217
48	180.8950
49	175.9383
50	173.2533
51	171.8350
52	171.2250
53	169.9700
54	166.5283
55	167.0667
56	164.2017
57	163.4067
58	162.5533
59	164.6767
60	161.8483
61	162.1450
62	161.5383
63	163.7750
64	163.4917
65	167.8617
66	168.8517
67	169.2133
68	169.6233
69	175.3850
70	177.8817
71	174.7750
72	173.3733
73	168.5867
74	165.2967
75	160.3600
76	158.1050
77	154.8117
78	153.3633
79	152.7167
80	150.4567
81	151.7250
82	151.0817
83	148.8933
84	151.7817
85	151.5917
86	153.0333
87	153.9917
88	151.0133
89	157.2633
90	158.4683
91	157.3567
92	155.7600
93	154.7933
94	158.1667
95	157.3433
96	157.1617
97	155.1650
98	152.4900
99	160.2967
100	159.5767
101	156.5433
102	154.5233
103	152.7850
104	156.4600
105	156.7050
106	155.1583
107	154.1800
108	155.4600
109	155.1517
110	154.4217
111	153.5367
112	151.2833
113	149.9467
114	152.5267
115	151.6983
116	150.4367
117	150.8183
118	150.0483
119	155.0650
120	154.0633
121	153.0833
122	155.7517
123	155.7367
124	155.9100
125	155.3533
126	154.8700
127	153.8267
128	155.6217
129	156.9217
130	157.7417
131	157.6433
132	157.2050
133	156.5567
134	159.8417
135	158.4400
136	155.9817
137	156.5133
138	155.5150
139	160.3400
140	159.3450
141	158.5483
142	159.5783
143	158.5783
144	163.4200
145	162.1983
146	160.2967
147	159.5083
148	158.6017
149	159.2200
150	159.1133
151	160.9900
152	161.4683
153	160.7850
154	161.5900
155	159.6867
156	160.4000
157	163.9883
158	165.0933
159	162.6883
160	162.7600
161	161.0000
162	158.8367
163	159.0300
164	154.3217
165	154.5467
166	153.9317
167	152.3800
168	150.8667
169	151.3117
170	150.8283
171	154.1150
172	155.8083
173	155.4333
174	152.9867
175	154.0833
176	151.3367
177	152.2767
178	152.5000
179	153.9700
180	155.4100
181	155.6900
182	155.8617
183	158.5367
184	157.7250
185	157.3067
186	159.4583
187	157.2650
188	158.7367
189	157.2667
190	155.2333
191	155.0650
192	155.5967
193	155.1100
194	157.3600
195	157.9733
196	156.8133
197	157.7433
198	157.7700
199	157.8350
200	157.7367
201	159.4100
202	158.4867
203	157.8133
204	158.1533
205	157.5950
206	156.0867
207	155.6283
208	158.9750
209	157.5500
210	157.4150
211	155.8433
212	157.3483
213	155.8867
214	154.1800
215	158.8400
216	156.7500
217	156.6367
218	156.3733
219	154.9050
220	155.5450
221	155.4933
222	153.8950
223	156.2250
224	156.5633
225	154.9083
226	154.8183
227	153.1050
228	154.5500
229	154.0933
230	154.3300
231	154.5483
232	155.5200
233	155.8950
234	156.5417
235	154.8683
236	154.3733
237	155.5467
238	156.8233
239	157.1867
240	156.6900
241	158.7017
242	158.1250
243	157.9050
244	161.1733
245	162.3050
246	162.5033
247	163.4050
248	161.8933
249	161.2167
250	161.4033
251	159.3450
252	160.3750
253	158.9633
254	156.3767
255	156.4183
256	156.5833
257	155.6050
258	156.3817
259	156.0200
260	155.5750
261	156.3067
262	155.0183
263	155.3617
264	155.2317
265	156.3300
266	155.8283
267	156.2800
268	155.1617
269	156.9817
270	156.1583
271	155.8433
272	154.9417
273	159.1933
274	159.4533
275	161.1750
276	162.1983
277	162.5267
278	163.1500
279	160.7317
280	158.5650
281	157.4333
282	155.0267
283	153.6800
284	152.2167
285	151.8767
286	152.4717
287	149.4183
288	150.7450
289	150.1617
290	150.0450
291	149.8633
292	150.8500
293	149.9683
294	151.5717
295	152.3317
296	153.2883
297	154.6800
298	152.9367
299	153.2683
300	154.5517
301	156.3400
302	156.3917
303	156.3833
304	156.5633
305	156.3467
306	157.4333
307	156.3783
308	157.9867
309	158.4267
310	158.7100
311	157.0217
312	156.4467
313	156.3250
314	156.1617
315	156.4633
316	153.3083
317	155.3000
318	152.2617
319	153.3967
320	152.6517
321	153.3083
322	151.9583
323	151.8583
324	151.8067
325	150.1767
326	150.7617
327	149.4417
328	149.7983
329	150.7083
330	151.5550
331	152.6167
332	153.8000
333	153.9000
334	156.0933
335	158.0883
336	156.0550
337	157.0933
338	159.8450
339	158.1733
340	158.4967
341	159.0933
342	160.0583
343	158.9950
344	157.7567
345	157.7250
346	155.4483
347	154.8483
348	155.7850
349	155.5750
350	154.9383
351	153.9067
352	154.6433
353	152.6500
354	152.8733
355	151.8417
356	151.1800
357	149.3450
358	148.2067
359	148.2383
360	148.0167
361	146.8700
362	146.9483
363	147.1683
364	148.5600
365	148.9383
366	149.6133
367	149.7417
368	148.7733
369	149.2183
370	150.9867
371	151.7533
372	152.4350
373	152.2150
374	151.6117
375	153.6500
376	153.2667
377	153.4017
378	154.7667
379	154.1667
380	155.5383
381	152.9383
382	152.4117
383	150.8817
384	150.0083
385	151.1417
386	149.9183
387	149.7100
388	148.1000
389	147.8500
390	148.3817
391	147.1800
392	146.7317
393	146.8517
394	146.4900
395	145.9967
396	147.2617
397	146.8467
398	147.4250
399	147.8117
400	148.7150
401	147.9367
402	147.8917
403	147.3417
404	147.3200
405	146.2667
406	147.3967
407	147.5633
408	148.4217
409	147.9550
410	149.4083
411	148.6100
412	149.3250
413	147.5567
414	147.8950
415	148.0783
416	148.5550
417	148.0183
418	146.6950
419	145.1550
420	146.0067
421	144.7233
422	145.6467
423	145.0767
424	142.8767
425	143.8433
426	143.7383
427	142.6383
428	143.3350
429	144.0667
430	143.3050
431	146.4117
432	146.1883
433	144.9983
434	144.9533
435	146.9200
436	145.5917
437	144.4933
438	144.9067
439	145.1383
440	144.2417
441	144.2883
442	143.9917
443	146.9200
444	146.5833
445	146.9900
446	147.9183
447	148.3983
448	147.6333
449	146.6900
450	147.5950
451	148.4150
452	145.7617
453	145.1833
454	145.0217
455	144.5500
456	144.1267
457	142.8917
458	142.4517
459	142.9267
460	142.9817
461	142.7083
462	142.7167
463	142.0233
464	143.3050
465	143.7483
466	144.2867
467	144.3183
468	142.8483
469	144.3367
470	144.2800
471	143.7983
472	144.6250
473	144.9633
474	144.8767
475	143.5267
476	144.6983
477	144.0083
478	143.0950
479	143.6567
480	143.2050
481	143.0083
482	142.3133
483	142.6383
484	143.9533
485	143.4133
486	142.9150
487	142.5067
488	142.6150
489	142.9567
490	142.7283
491	142.2233
492	143.0300
493	141.6733
494	141.9250
495	141.3217
496	143.6367
497	143.3867
498	143.6717
499	142.5883
500	141.0967
501	141.3767
502	142.3967
503	141.8000
504	142.0950
505	140.9383
506	142.0017
507	141.2300
508	141.5800
509	143.3200
510	143.8283
511	142.4417
512	142.4817
513	141.0683
514	141.8850
515	140.1833
516	139.8833
517	139.1550
518	139.0717
519	138.9250
520	137.7600
521	139.5233
522	140.2867
523	141.8133
524	141.3433
525	142.4100
526	143.4467
527	143.9383
528	143.9867
529	142.8367
530	143.4583
531	142.6400
532	141.3367
533	141.7850
534	141.3000
535	142.0467
536	142.4217
537	141.2450
538	141.7183
539	140.0017
540	140.9600
541	138.9867
542	140.0683
543	139.0667
544	139.8117
545	139.9417
546	139.7617
547	139.3200
548	140.2817
549	140.9250
550	141.5083
551	141.8217
552	141.3950
553	141.7933
554	141.0383
555	141.1450
556	141.8050
557	139.5083
558	140.3217
559	139.2367
560	140.2350
561	139.2300
562	140.4500
563	139.9067
564	140.1283
565	140.9167
566	140.5767
567	139.8167
568	141.5700
569	141.1100
570	141.2400
571	141.4233
572	141.1833
573	141.2650
574	141.0817
575	143.6900
576	143.8067
577	142.2933
578	142.8050
579	141.8950
580	143.3033
581	142.2767
582	140.5550
583	140.4350
584	139.7867
585	140.5750
586	139.8650
587	138.5617
588	139.7283
589	139.4567
590	138.7117
591	140.3650
592	140.0117
593	140.8667
594	141.2600
595	141.7033
596	141.5333
597	143.2067
598	141.4667
599	143.0633
600	144.2950
601	143.6967
602	142.5200
603	141.2000
604	141.7750
605	140.2117
606	141.1217
607	139.4583
608	140.0617
609	139.2317
610	138.0417
611	137.9850
612	138.6033
613	138.3617
614	138.0617
615	138.3900
616	137.9367
617	137.5333
618	137.9983
619	137.9850
620	136.7650
621	137.2067
622	138.0500
623	137.2617
624	137.2133
625	139.2217
626	138.3367
627	137.5717
628	137.3350
629	137.5650
630	136.6967
631	135.5667
632	136.6417
633	137.1100
634	136.0700
635	136.1583
636	136.8617
637	137.0850
638	137.7533
639	135.9250
640	137.7950
641	137.4317
642	137.2500
643	138.1500
644	136.4650
645	137.0100
646	137.1417
647	138.8017
648	138.6650
649	137.8933
650	138.0067
651	139.2350
652	138.1733
653	137.1800
654	136.5383
655	136.2633
656	136.7200
657	137.5200
658	135.9317
659	134.9250
660	135.4567
661	137.0783
662	136.5867
663	136.5950
664	137.0183
665	137.0367
666	136.5200
667	137.1533
668	136.8317
669	136.9950
670	138.0500
671	136.4950
672	137.5133
673	136.6383
674	136.1367
675	135.8650
676	136.3467
677	135.9200
678	134.2717
679	134.6350
680	135.4317
681	134.8300
682	134.1167
683	134.2950
684	134.6700
685	133.7100
686	134.3200
687	134.7833
688	135.2983
689	135.4850
690	136.7500
691	135.9317
692	136.9550
693	136.9800
694	137.3867
695	136.6400
696	135.8383
697	136.4867
698	135.4367
699	135.4783
700	135.5900
701	134.6667
702	134.8933
703	134.1917
704	133.8000
705	134.0283
706	134.1483
707	134.0467
708	134.4200
709	134.0517
710	134.6217
711	134.4733
712	134.7983
713	133.5000
714	133.3650
715	133.6667
716	134.2117
717	133.3600
718	134.1400
719	134.1367
720	134.1533
721	134.9117
722	134.7400
723	134.9233
724	135.2483
725	135.9017
726	136.6817
727	137.0083
728	137.3650
729	138.7183
730	138.3433
731	137.3083
732	139.0350
733	137.7050
734	136.5933
735	136.1533
736	135.5533
737	135.4000
738	134.1650
739	134.2017
740	134.0833
741	132.9917
742	132.9567
743	132.2783
744	131.9133
745	132.2267
746	132.4750
747	132.0167
748	131.4767
749	133.2983
750	133.8950
751	134.7283
752	133.7983
753	134.5433
754	134.9067
755	135.1767
756	134.3600
757	134.1500
758	135.2033
759	133.6917
760	134.9483
761	134.2217
762	134.9650
763	133.7217
764	133.0600
765	132.4167
766	131.9083
767	132.4933
768	132.6900
769	132.3583
770	132.9517
771	133.0533
772	132.3967
773	132.1467
774	133.1667
775	132.5917
776	132.6683
777	132.5233
778	132.2500
779	132.4667
780	132.5267
781	133.7900
782	132.7967
783	131.9017
784	132.6333
785	133.7267
786	132.4567
787	132.3750
788	132.0283
789	132.5183
790	132.3933
791	132.1950
792	131.3217
793	132.3333
794	132.5150
795	132.2067
796	132.1950
797	132.2217
798	132.7833
799	132.1517
800	131.7800
801	131.1200
802	130.9950
803	131.3333
804	129.7683
805	130.0350
806	129.4567
807	129.1767
808	128.9367
809	129.3100
810	128.9333
811	129.1633
812	128.0433
813	127.3200
814	128.8133
815	127.9567
816	127.7317
817	128.0250
818	127.8850
819	128.1133
820	128.5200
821	128.9967
822	129.1000
823	129.2950
824	130.2900
825	130.3717
826	130.7117
827	130.2900
828	129.8800
829	128.5183
830	128.2667
831	129.1050
832	128.1967
833	128.7700
834	128.0000
835	127.6367
836	128.9150
837	127.6917
838	127.5900
839	127.6883
840	127.6867
841	128.7450
842	127.7167
843	128.1267
844	127.8967
845	128.6717
846	127.9533
847	127.9600
848	127.4317
849	128.5800
850	128.5283
851	129.0167
852	128.4667
853	128.9033
854	129.1067
855	129.1367
856	128.6067
857	128.4317
858	128.4117
859	127.9367
860	127.1683
861	127.9117
862	128.1050
863	127.4400
864	127.6967
865	126.7533
866	126.1317
867	127.6600
868	128.1650
869	127.4483
870	127.8700
871	127.5883
872	128.7917
873	128.1300
874	127.8117
875	126.9533
876	127.1883
877	127.6467
878	127.5617
879	127.5467
880	127.5467
881	126.4700
882	126.6733
883	126.9567
884	127.4017
885	127.2217
886	126.4400
887	125.8033
888	125.4817
889	125.8483
890	125.6950
891	124.9250
892	126.1517
893	125.3767
894	125.3783
895	126.1750
896	126.3433
897	127.0550
898	126.4500
899	127.1483
900	126.7050
901	125.9917
902	125.9650
903	126.3950
904	127.5417
905	125.9683
906	125.5950
907	126.2017
908	126.4017
909	125.7600
910	125.3133
911	125.2267
912	125.7550
913	125.7200
914	125.2150
915	126.4817
916	125.3250
917	125.7983
918	125.2333
919	125.9717
920	126.2467
921	124.8633
922	126.4217
923	125.2167
924	125.7283
925	125.9333
926	124.6467
927	125.4983
928	124.0783
929	124.5417
930	124.1883
931	124.5867
932	123.8600
933	123.0417
934	124.2817
935	124.6917
936	124.0517
937	124.3233
938	123.6633
939	124.3083
940	123.6900
941	123.6383
942	125.2950
943	123.8950
944	124.1550
945	123.7717
946	124.7217
947	124.0467
948	124.8367
949	124.5567
950	125.3950
951	124.7017
952	124.8833
953	124.8000
954	123.6383
955	124.3733
956	123.2683
957	124.0783
958	122.6400
959	122.3167
960	122.7633
961	122.1600
962	122.5033
963	122.2717
964	122.6033
965	122.1667
966	122.1350
967	121.7567
968	122.5667
969	122.8567
970	124.4983
971	125.0100
972	124.4183
973	124.1683
974	124.7900
975	124.7833
976	124.5400
977	124.9650
978	123.9367
979	124.5483
980	124.6517
981	124.7783
982	125.0183
983	124.3850
984	124.2150
985	124.0983
986	124.2617
987	123.9550
988	123.6767
989	123.1267
990	124.0100
991	123.0817
992	122.5050
993	122.7567
994	122.2567
995	123.3183
996	122.5150
997	122.3083
998	122.8900
999	121.6983
1000	121.1200
1001	124.6150
1002	123.6883
1003	124.6817
1004	124.6700
1005	124.4333
1006	125.1050
1007	124.7250
1008	124.5450
1009	124.5817
1010	124.0000
1011	123.2983
1012	123.5467
1013	124.0150
1014	122.3267
1015	122.5567
1016	126.2017
1017	124.2400
1018	122.5333
1019	121.7667
1020	122.4750
1021	121.5317
1022	122.6650
1023	121.2500
1024	121.0567
1025	121.2267
1026	120.9283
1027	120.0617
1028	119.5733
1029	119.5917
1030	118.9533
1031	119.4150
1032	118.7600
1033	118.9933
1034	118.7983
1035	118.7250
1036	118.5300
1037	118.7400
1038	119.0133
1039	118.8433
1040	117.8883
1041	118.5400
1042	118.5783
1043	117.5367
1044	117.4517
1045	117.9183
1046	118.2117
1047	118.0400
1048	117.3900
1049	117.6567
1050	117.8750
1051	117.3933
1052	118.1183
1053	117.4750
1054	117.5500
1055	117.5950
1056	116.7483
1057	116.8633
1058	117.0433
1059	117.1433
1060	117.5033
1061	117.7850
1062	117.1017
1063	117.5000
1064	117.6567
1065	117.4583
1066	117.8100
1067	118.3150
1068	119.1083
1069	119.4600
1070	119.4867
1071	119.8267
1072	120.4550
1073	120.1733
1074	119.8450
1075	120.8817
1076	120.1550
1077	120.4900
1078	119.7983
1079	119.0867
1080	119.4233
1081	119.4633
1082	119.7533
1083	120.1067
1084	119.8550
1085	119.5583
1086	119.6200
1087	120.0600
1088	119.3267
1089	119.7083
1090	120.0917
1091	120.1233
1092	119.4833
1093	119.5767
1094	120.3167
1095	119.2933
1096	120.1567
1097	119.9417
1098	119.6583
1099	119.5300
1100	119.0283
1101	118.9100
1102	119.6417
1103	119.7433
1104	119.2617
1105	119.4100
1106	119.2200
1107	118.8333
1108	119.9800
1109	119.7633
1110	118.8867
1111	119.3517
1112	119.3500
1113	117.6983
1114	117.9917
1115	118.3483
1116	118.4317
1117	118.9183
1118	118.6700
1119	118.5433
1120	118.6267
1121	119.7983
1122	119.1017
1123	119.2800
1124	118.7917
1125	118.3550
1126	118.1500
1127	118.8200
1128	119.3083
1129	118.2467
1130	117.9450
1131	118.5400
1132	118.6733
1133	119.4617
1134	117.8200
1135	119.1650
1136	118.0450
1137	118.7750
1138	119.4783
1139	118.2683
1140	117.3533
1141	117.9167
1142	117.9217
1143	117.4633
1144	117.5850
1145	118.8567
1146	117.1483
1147	116.6883
1148	117.4750
1149	116.9183
1150	116.7283
1151	116.4733
1152	116.4783
1153	116.1533
1154	116.9383
1155	116.5917
1156	116.8450
1157	117.8250
1158	117.3367
1159	117.4000
1160	117.3200
1161	118.5133
1162	119.2667
1163	118.1483
1164	118.9117
1165	118.2183
1166	118.2733
1167	118.5433
1168	118.3083
1169	117.4133
1170	117.8633
1171	117.6950
1172	117.4450
1173	117.4917
1174	117.4633
1175	117.1333
1176	117.4833
1177	117.0817
1178	117.7533
1179	117.1733
1180	115.9950
1181	117.2883
1182	116.9400
1183	116.4250
1184	116.4950
1185	116.2733
1186	116.5633
1187	115.9767
1188	116.2367
1189	116.9467
1190	116.0883
1191	116.0350
1192	116.0367
1193	115.9333
1194	116.0850
1195	115.9633
1196	116.1383
1197	116.7317
1198	115.8217
1199	115.3883
1200	115.9250
1201	115.7950
1202	115.7400
1203	115.5150
1204	115.5983
1205	115.9050
1206	115.6333
1207	115.1650
1208	115.1967
1209	116.1317
1210	115.5133
1211	116.1633
1212	115.4433
1213	115.6533
1214	116.0933
1215	116.1750
1216	116.3033
1217	116.0883
1218	116.3333
1219	116.9500
1220	116.0600
1221	117.2267
1222	116.7050
1223	117.0517
1224	117.3300
1225	116.6817
1226	116.6283
1227	116.8000
1228	117.6033
1229	117.1200
1230	116.9283
1231	117.4833
1232	116.6750
1233	116.0817
1234	117.1100
1235	116.1850
1236	116.4183
1237	117.4333
1238	116.5717
1239	116.7283
1240	116.9983
1241	117.4283
1242	117.8717
1243	117.1600
1244	117.3517
1245	117.2083
1246	117.6000
1247	118.0017
1248	117.8733
1249	118.0117
1250	117.3617
1251	116.7750
1252	116.9000
1253	117.1650
1254	117.2350
1255	117.1050
1256	117.2600
1257	118.2600
1258	118.1417
1259	117.5283
1260	117.0633
1261	117.0983
1262	117.2417
1263	117.0117
1264	116.6450
1265	116.4600
1266	117.1133
1267	117.8083
1268	117.8033
1269	117.4467
1270	117.5383
1271	117.8783
1272	117.2267
1273	116.9083
1274	116.8850
1275	116.9483
1276	116.9750
1277	116.8867
1278	117.8467
1279	117.0067
1280	117.3250
1281	117.2450
1282	116.9833
1283	116.6950
1284	117.2617
1285	115.8217
1286	116.8817
1287	116.8917
1288	116.9100
1289	116.2150
1290	117.0233
1291	116.8950
1292	117.3733
1293	117.6783
1294	118.1100
1295	117.5267
1296	117.7483
1297	117.4850
1298	116.9833
1299	118.0867
1300	118.1167
1301	118.0983
1302	117.6433
1303	117.6233
1304	117.4300
1305	117.7267
1306	117.2500
1307	117.2867
1308	117.3567
1309	117.6617
1310	117.1833
1311	117.0450
1312	117.2633
1313	116.8983
1314	117.5067
1315	117.1350
1316	116.2200
1317	116.2833
1318	117.0750
1319	115.8533
1320	116.8333
1321	115.9750
1322	115.7317
1323	115.3117
1324	115.5100
1325	115.8217
1326	116.1000
1327	115.8250
1328	115.9583
1329	116.0117
1330	115.8267
1331	115.8633
1332	115.8700
1333	115.7433
1334	115.7467
1335	115.8883
1336	115.1867
1337	116.0833
1338	115.6783
1339	115.8833
1340	116.2683
1341	115.8100
1342	116.1267
1343	115.8567
1344	117.0950
1345	115.0067
1346	115.7483
1347	115.0917
1348	114.8883
1349	114.9183
1350	115.1650
1351	115.4333
1352	115.4333
1353	115.0683
1354	116.1800
1355	115.6417
1356	115.6900
1357	115.8733
1358	115.4433
1359	115.3250
1360	115.3250
1361	115.3600
1362	115.7250
1363	115.0100
1364	114.0233
1365	115.3600
1366	115.2867
1367	115.6817
1368	115.4150
1369	116.0517
1370	115.4067
1371	115.4817
1372	115.3300
1373	115.2200
1374	115.0483
1375	115.3783
1376	115.2517
1377	114.7800
1378	115.0633
1379	114.4583
1380	114.3517
1381	115.1217
1382	114.1450
1383	113.9933
1384	114.7183
1385	114.0267
1386	114.8017
1387	114.1550
1388	114.3967
1389	113.9750
1390	113.6000
1391	113.9767
1392	114.1617
1393	113.8367
1394	114.2283
1395	114.0800
1396	113.9117
1397	114.2750
1398	112.8117
1399	113.2750
1400	112.6633
1401	113.7617
1402	113.5783
1403	113.8500
1404	113.3667
1405	113.5883
1406	113.5533
1407	113.5150
1408	114.2617
1409	114.7917
1410	113.9767
1411	113.5617
1412	113.6083
1413	113.8800
1414	113.0100
1415	113.1617
1416	113.2817
1417	113.4000
1418	113.9333
1419	113.8967
1420	114.1850
1421	113.4700
1422	113.5850
1423	114.4183
1424	113.6017
1425	113.1683
1426	113.9417
1427	113.3400
1428	113.6850
1429	113.9750
1430	113.6833
1431	113.7983
1432	113.3150
1433	113.7033
1434	113.8750
1435	113.5700
1436	113.6583
1437	113.2967
1438	113.5850
1439	112.7617
1440	114.3417
1441	113.5550
1442	114.2333
1443	113.0300
1444	113.6317
1445	113.7267
1446	114.1817
1447	113.8317
1448	114.0283
1449	113.4133
1450	113.4317
1451	114.3100
1452	114.2700
1453	113.4817
1454	112.6267
1455	113.0100
1456	113.4817
1457	113.2150
1458	112.4600
1459	113.1367
1460	113.1083
1461	113.5133
1462	112.4717
1463	113.6817
1464	113.5533
1465	114.2667
1466	113.7100
1467	113.0583
1468	113.1667
1469	113.8917
1470	112.7833
1471	112.5967
1472	113.3100
1473	112.8633
1474	112.5083
1475	112.5050
1476	113.2617
1477	112.8767
1478	112.8100
1479	112.7050
1480	112.8583
1481	112.5867
1482	112.6967
1483	112.5517
1484	111.8967
1485	112.1200
1486	111.9233
1487	112.7467
1488	112.5200
1489	113.3400
1490	112.6300
1491	112.3167
1492	111.9017
1493	112.7467
1494	112.5583
1495	112.7100
1496	113.0483
1497	112.8117
1498	112.9050
1499	112.2900
1500	113.0867
1501	113.7250
1502	113.7700
1503	113.4350
1504	113.1150
1505	113.5383
1506	113.0667
1507	112.7283
1508	113.8467
1509	113.6083
1510	113.6767
1511	113.0650
1512	113.3250
1513	112.5533
1514	112.3250
1515	112.3217
1516	112.2433
1517	113.0433
1518	112.6267
1519	112.6667
1520	113.5700
1521	113.3500
1522	113.0083
1523	113.1083
1524	113.2267
1525	113.0533
1526	113.5633
1527	112.7267
1528	113.1950
1529	112.1283
1530	111.6400
1531	111.7000
1532	111.1067
1533	111.6250
1534	111.6150
1535	111.1467
1536	111.5033
1537	111.9550
1538	112.4750
1539	111.7233
1540	112.1217
1541	112.5800
1542	112.6800
1543	111.6633
1544	112.1017
1545	111.8000
1546	112.0100
1547	111.2283
1548	111.9000
1549	111.0833
1550	112.0167
1551	111.9533
1552	112.5000
1553	111.3850
1554	111.4950
1555	111.1867
1556	111.0817
1557	111.3917
1558	110.8817
1559	110.6883
1560	111.0967
1561	111.3217
1562	111.4200
1563	111.2833
1564	111.0583
1565	111.8000
1566	111.0333
1567	111.2433
1568	111.7483
1569	111.6983
1570	111.6333
1571	112.0433
1572	111.6900
1573	111.6833
1574	111.5833
1575	111.6250
1576	111.8033
1577	111.7767
1578	111.1533
1579	110.9000
1580	110.9033
1581	111.3033
1582	110.9467
1583	111.7167
1584	111.1917
1585	110.9217
1586	111.4300
1587	111.5217
1588	111.3667
1589	111.3250
1590	111.2600
1591	111.2633
1592	110.7233
1593	111.9250
1594	111.2567
1595	111.8067
1596	111.4933
1597	111.0067
1598	111.4883
1599	110.5750
1600	111.1400
1601	111.0467
1602	110.8350
1603	111.3383
1604	111.5233
1605	111.4083
1606	111.1450
1607	111.5067
1608	111.0633
1609	110.4967
1610	111.1667
1611	110.6033
1612	110.7500
1613	110.9883
1614	110.5600
1615	110.7867
1616	110.0700
1617	111.2350
1618	110.6283
1619	110.8133
1620	110.8217
1621	110.3283
1622	110.5667
1623	110.1267
1624	110.5233
1625	110.0700
1626	109.3367
1627	110.4717
1628	110.6100
1629	111.2517
1630	110.5683
1631	111.3767
1632	110.6433
1633	110.9333
1634	110.8417
1635	111.4617
1636	111.3450
1637	111.5950
1638	111.9267
1639	111.8167
1640	111.1117
1641	111.1183
1642	110.6283
1643	111.2767
1644	110.6000
1645	110.7883
1646	110.5483
1647	110.2683
1648	110.2817
1649	110.3917
1650	109.7250
1651	109.9450
1652	109.9767
1653	109.9317
1654	110.0950
1655	109.6117
1656	110.1317
1657	109.6817
1658	109.4517
1659	109.9967
1660	110.4950
1661	110.1317
1662	110.1733
1663	110.1200
1664	109.9883
1665	110.2683
1666	109.8917
1667	110.6400
1668	110.6050
1669	110.4283
1670	111.0000
1671	111.2133
1672	110.4683
1673	110.2100
1674	110.1867
1675	110.1783
1676	109.7983
1677	109.3217
1678	109.6200
1679	109.3383
1680	109.7217
1681	109.4567
1682	109.8667
1683	109.4700
1684	109.1233
1685	109.7333
1686	109.6317
1687	109.8683
1688	109.5300
1689	109.5833
1690	109.7617
1691	109.7200
1692	110.3483
1693	109.7933
1694	109.8400
1695	110.0033
1696	109.8500
1697	110.6633
1698	110.0333
1699	109.8467
1700	109.7933
1701	109.6983
1702	109.9667
1703	110.0883
1704	109.4900
1705	109.4983
1706	109.1967
1707	108.9667
1708	108.8650
1709	109.4233
1710	109.4083
1711	108.5850
1712	108.8667
1713	108.8183
1714	109.4817
1715	108.5867
1716	108.3850
1717	109.0500
1718	108.9367
1719	109.0233
1720	109.2633
1721	109.1350
1722	109.0233
1723	109.1900
1724	109.7567
1725	109.8150
1726	109.5217
1727	109.5417
1728	109.8233
1729	109.4767
1730	109.1517
1731	108.5383
1732	108.2933
1733	108.5033
1734	109.7433
1735	108.9333
1736	108.9917
1737	110.0400
1738	109.4533
1739	109.1833
1740	109.3200
1741	108.5083
1742	109.1650
1743	108.4783
1744	108.5083
1745	108.8000
1746	109.3583
1747	108.1717
1748	108.8900
1749	108.9967
1750	109.7033
1751	108.7500
1752	108.8433
1753	108.5900
1754	108.5533
1755	108.5383
1756	108.6733
1757	108.8417
1758	108.1783
1759	108.0467
1760	107.7400
1761	109.4933
1762	108.5417
1763	108.6633
1764	108.6067
1765	108.3983
1766	107.8767
1767	108.5783
1768	107.5367
1769	108.6017
1770	108.0067
1771	108.4750
1772	108.9750
1773	108.9250
1774	108.5633
1775	108.5950
1776	107.9133
1777	109.0050
1778	108.3250
1779	107.4483
1780	108.0883
1781	108.0800
1782	108.1483
1783	107.9150
1784	108.4100
1785	107.9600
1786	108.2650
1787	108.7833
1788	108.8167
1789	107.7333
1790	107.3900
1791	107.7667
1792	108.2083
1793	107.8333
1794	108.1400
1795	107.9933
1796	108.2050
1797	108.5383
1798	108.2633
1799	107.6033
1800	107.8083
1801	108.0283
1802	108.0583
1803	107.5183
1804	107.4700
1805	107.7517
1806	107.0900
1807	107.1617
1808	107.6683
1809	107.1933
1810	106.8700
1811	107.3200
1812	107.4250
1813	107.3083
1814	107.0267
1815	107.7400
1816	107.6317
1817	107.8183
1818	107.3483
1819	106.8633
1820	107.5083
1821	107.5783
1822	107.1317
1823	106.8417
1824	107.6533
1825	107.9717
1826	107.7733
1827	107.3433
1828	107.8033
1829	107.5250
1830	107.7500
1831	107.4417
1832	107.3050
1833	106.4767
1834	106.8850
1835	106.7183
1836	107.2967
1837	106.1983
1838	107.1267
1839	106.5417
1840	107.5200
1841	106.4000
1842	106.7900
1843	106.8867
1844	106.6683
1845	106.8217
1846	106.7567
1847	106.8000
1848	106.9967
1849	107.2033
1850	107.3300
1851	107.2817
1852	106.9383
1853	107.5900
1854	107.7367
1855	106.7183
1856	107.0583
1857	107.0900
1858	106.5700
1859	106.9083
1860	106.8233
1861	106.2883
1862	106.8933
1863	106.4000
1864	106.6333
1865	106.2733
1866	106.6833
1867	106.6733
1868	106.5600
1869	107.2567
1870	106.2833
1871	106.7283
1872	106.9300
1873	106.5717
1874	106.7850
1875	106.7567
1876	106.4750
1877	106.8650
1878	106.9267
1879	106.8650
1880	106.4167
1881	106.9433
1882	107.1767
1883	107.2167
1884	106.9233
1885	107.3217
1886	106.6317
1887	106.6600
1888	106.7933
1889	106.9867
1890	107.0950
1891	106.5817
1892	106.6167
1893	106.9550
1894	106.4017
1895	106.3467
1896	106.5100
1897	106.1917
1898	106.3150
1899	107.0717
1900	105.9050
1901	106.4500
1902	106.2117
1903	106.4833
1904	106.5950
1905	106.7000
1906	106.3167
1907	106.3483
1908	106.5000
1909	106.4350
1910	106.3400
1911	106.6283
1912	106.0800
1913	106.3917
1914	106.4033
1915	106.1583
1916	106.2100
1917	105.7800
1918	105.8700
1919	106.1450
1920	106.1950
1921	106.2967
1922	105.9883
1923	105.7350
1924	105.7550
1925	106.1667
1926	105.8150
1927	105.8300
1928	105.9583
1929	106.3233
1930	106.3950
1931	105.9833
1932	106.1400
1933	106.3267
1934	106.3383
1935	105.7550
1936	105.7250
1937	105.5150
1938	105.6150
1939	105.6950
1940	105.7117
1941	105.8183
1942	105.3617
1943	105.8300
1944	106.4350
1945	105.6783
1946	104.9800
1947	105.1967
1948	105.2367
1949	105.6417
1950	105.1000
1951	105.5200
1952	106.0233
1953	105.1450
1954	105.3933
1955	105.1033
1956	104.9817
1957	105.5400
1958	104.2117
1959	105.1200
1960	105.0200
1961	105.4967
1962	105.1950
1963	105.6983
1964	105.3633
1965	105.1900
1966	105.8400
1967	105.7650
1968	106.2817
1969	105.1500
1970	106.0767
1971	105.1033
1972	105.0617
1973	105.4850
1974	105.2783
1975	105.2767
1976	105.4833
1977	105.3717
1978	104.7117
1979	104.7083
1980	104.3500
1981	105.5483
1982	104.7783
1983	104.8600
1984	105.3883
1985	104.8683
1986	104.8717
1987	105.1550
1988	105.1550
1989	105.1767
1990	105.4133
1991	104.6900
1992	105.3767
1993	105.4233
1994	105.3067
1995	105.3517
1996	105.2350
1997	105.2217
1998	104.9100
1999	104.6533
[truncated: 28 more rows]
