# Supplementary material for: Bicoid gradient formation mechanism and dynamics revealed by protein lifetime analysis
Source: Mol Syst Biol. 2018 Sep 4;14(9):e8355. doi: 10.15252/msb.20188355 (PMC6121778; doi:10.15252/msb.20188355)
Supplement: Supplementary file 8 — Source Data for Figure 6 [file MSB-14-e8355-s007.zip › figure6-data_wo-images/quantification/Values_emb01_r_t04.txt]

0	154.4033
1	176.2417
2	169.0650
3	166.4033
4	165.1717
5	156.2317
6	149.7033
7	145.4900
8	143.2300
9	140.8133
10	143.7150
11	144.5033
12	146.3417
13	144.6700
14	146.4783
15	150.3000
16	149.4217
17	151.0200
18	150.4450
19	152.9633
20	153.2833
21	154.5283
22	157.5633
23	156.5483
24	158.0883
25	161.9483
26	165.1317
27	162.9133
28	165.2017
29	165.2150
30	163.3817
31	161.8150
32	166.6250
33	160.3733
34	160.8533
35	163.2000
36	162.2500
37	165.2333
38	166.5783
39	170.0550
40	166.3767
41	166.1683
42	168.7600
43	169.1817
44	165.0733
45	163.7617
46	160.5833
47	161.8533
48	161.1300
49	159.9567
50	159.5600
51	158.2850
52	159.3583
53	158.7500
54	161.0883
55	158.9767
56	164.0733
57	158.5033
58	158.0983
59	157.4533
60	160.2333
61	159.1350
62	159.3500
63	159.8400
64	159.7133
65	157.1200
66	159.8250
67	156.3267
68	158.0200
69	157.7867
70	154.1200
71	156.0733
72	155.5183
73	157.5733
74	161.7233
75	159.9900
76	160.9483
77	159.6133
78	159.4000
79	156.6050
80	159.0750
81	155.9533
82	154.7833
83	153.3783
84	152.2883
85	152.3083
86	150.4900
87	150.4600
88	152.7667
89	150.8650
90	150.6833
91	153.9367
92	151.6000
93	152.4733
94	152.6200
95	153.5783
96	153.9717
97	151.0467
98	153.6933
99	155.8367
100	153.4917
101	155.3433
102	154.9167
103	153.2483
104	153.1400
105	154.1550
106	155.1967
107	152.6417
108	153.4183
109	153.3150
110	153.8367
111	155.4650
112	153.9533
113	153.4200
114	155.5833
115	154.5967
116	153.5117
117	152.2900
118	150.7300
119	152.7900
120	150.6533
121	151.1333
122	151.5450
123	150.8583
124	153.4250
125	154.1900
126	153.0183
127	153.1267
128	152.4617
129	152.4317
130	153.4683
131	151.7667
132	151.3117
133	151.2200
134	151.7350
135	152.5050
136	150.8967
137	151.6783
138	150.5583
139	150.2083
140	151.3767
141	149.4900
142	150.7083
143	149.3300
144	151.1817
145	149.9467
146	150.4033
147	152.0650
148	152.4417
149	150.1850
150	153.9600
151	154.0600
152	152.7633
153	155.5283
154	155.0333
155	154.5967
156	152.9400
157	154.1800
158	154.6850
159	155.6867
160	154.0583
161	154.6283
162	152.7150
163	153.5883
164	152.2917
165	154.1350
166	152.7183
167	152.1467
168	151.9450
169	149.8650
170	152.7700
171	151.3383
172	151.6533
173	152.2217
174	150.7817
175	150.2533
176	149.9733
177	148.4633
178	148.9200
179	150.6900
180	149.7533
181	153.0483
182	151.2750
183	154.2117
184	152.7733
185	152.7500
186	150.7067
187	149.4783
188	150.6150
189	150.8483
190	150.7400
191	150.0967
192	151.0933
193	150.9233
194	148.7600
195	150.1050
196	150.1767
197	150.8867
198	151.5433
199	150.2150
200	151.7400
201	152.4017
202	152.4100
203	153.1717
204	152.8550
205	153.7333
206	151.3500
207	152.2400
208	152.1883
209	151.6350
210	151.9517
211	150.7067
212	151.4033
213	151.7983
214	151.0033
215	152.3283
216	151.0933
217	149.9033
218	149.8633
219	150.4717
220	149.6350
221	150.3117
222	150.4683
223	149.9700
224	151.5217
225	150.4533
226	150.3750
227	149.5550
228	149.4883
229	149.5100
230	148.7383
231	149.0933
232	150.2217
233	149.3883
234	149.6833
235	147.5883
236	147.9767
237	149.2983
238	148.8100
239	149.1800
240	148.6050
241	148.2567
242	148.0833
243	147.7783
244	148.7900
245	149.6400
246	148.7283
247	147.7050
248	148.5183
249	146.8583
250	148.5717
251	148.8317
252	148.1000
253	149.8717
254	150.4467
255	150.2433
256	150.7733
257	149.3550
258	149.8933
259	150.6917
260	152.2017
261	149.2833
262	150.0017
263	148.6850
264	148.7383
265	147.9550
266	148.7517
267	149.5317
268	146.5983
269	148.7617
270	148.6717
271	148.9033
272	148.8483
273	147.3417
274	146.8850
275	147.3017
276	147.7033
277	148.7017
278	149.4700
279	149.2400
280	148.6533
281	148.9683
282	147.6217
283	148.0583
284	149.9467
285	149.3967
286	148.5850
287	149.3617
288	147.8400
289	146.4750
290	144.9333
291	144.5717
292	144.6500
293	144.2883
294	144.7700
295	145.8233
296	147.8300
297	145.8967
298	145.7867
299	145.8650
300	146.4300
301	146.3633
302	146.6350
303	145.6383
304	146.8017
305	147.1500
306	146.3250
307	146.7483
308	145.1933
309	144.3417
310	145.2817
311	143.6317
312	144.2467
313	143.8367
314	143.5333
315	144.0750
316	143.6700
317	145.0700
318	144.2783
319	144.3433
320	145.5400
321	146.8517
322	146.3633
323	146.6183
324	147.3200
325	146.5317
326	146.5900
327	146.3967
328	145.8067
329	145.6217
330	144.9817
331	145.3800
332	146.1233
333	145.3250
334	147.8950
335	147.0483
336	147.5183
337	146.4417
338	148.2983
339	147.8100
340	147.4133
341	148.1750
342	148.1967
343	148.5500
344	147.3517
345	148.2850
346	149.0083
347	147.2100
348	147.5300
349	146.7783
350	146.7417
351	147.0233
352	145.9533
353	145.8383
354	145.9583
355	147.8017
356	144.7817
357	146.4250
358	147.0317
359	147.6133
360	146.6550
361	147.0350
362	144.9400
363	146.8300
364	147.1567
365	146.1517
366	146.1833
367	145.9433
368	144.5550
369	144.8917
370	144.9017
371	143.8433
372	143.4717
373	144.1100
374	143.6200
375	144.4183
376	143.9183
377	143.5917
378	143.0783
379	144.1350
380	143.1333
381	144.2917
382	144.9583
383	144.4850
384	143.2700
385	143.8400
386	144.4933
387	145.0267
388	144.1033
389	144.0983
390	144.8250
391	143.7233
392	143.1983
393	142.7933
394	142.5333
395	140.4083
396	142.6600
397	143.1200
398	142.4533
399	142.5883
400	142.3833
401	141.8000
402	141.8167
403	141.9133
404	141.9733
405	142.3067
406	141.5050
407	141.4883
408	141.7883
409	140.5267
410	139.2483
411	140.5317
412	141.0533
413	139.5683
414	140.2750
415	139.8500
416	139.9500
417	139.4700
418	140.0167
419	140.7950
420	140.7717
421	140.6783
422	141.1817
423	141.6117
424	141.7667
425	142.1150
426	141.7133
427	141.0683
428	140.3950
429	140.5217
430	141.2350
431	141.6450
432	140.8983
433	140.9617
434	140.1100
435	140.3033
436	140.8783
437	140.1183
438	139.5633
439	139.2533
440	138.0767
441	138.8033
442	140.2533
443	140.3933
444	141.4050
445	139.8750
446	141.6033
447	140.5983
448	141.3633
449	141.8133
450	141.2300
451	141.0750
452	141.1683
453	142.0117
454	141.4167
455	141.6783
456	140.5783
457	140.4900
458	140.1367
459	140.1067
460	140.0283
461	139.3317
462	139.0550
463	138.1733
464	138.9083
465	137.8950
466	137.5800
467	138.0117
468	137.6267
469	137.4983
470	138.3467
471	137.8633
472	138.5700
473	138.7483
474	139.6483
475	139.1967
476	139.2350
477	138.3117
478	140.0783
479	139.0183
480	139.5850
481	138.1083
482	139.9583
483	139.9467
484	139.2033
485	141.4067
486	139.3933
487	139.2000
488	139.5700
489	137.9133
490	138.3267
491	137.5283
492	137.2933
493	137.2783
494	137.0517
495	136.1833
496	138.0217
497	137.3417
498	137.4417
499	136.9433
500	137.2233
501	137.2767
502	137.2283
503	137.3500
504	137.3350
505	137.2133
506	138.1467
507	136.8550
508	136.6400
509	136.8283
510	136.7100
511	136.6483
512	137.3117
513	137.9167
514	137.3617
515	136.4133
516	136.5483
517	136.4350
518	136.0117
519	136.0350
520	135.1100
521	135.3783
522	136.3483
523	135.5017
524	135.7200
525	135.1583
526	136.5233
527	135.8733
528	137.7483
529	137.4983
530	136.8217
531	139.1633
532	138.3017
533	138.4883
534	138.0533
535	136.7350
536	136.3950
537	135.9067
538	136.8167
539	135.4600
540	135.0067
541	134.2567
542	134.2067
543	134.1950
544	133.5500
545	133.9950
546	134.2767
547	133.7400
548	135.3317
549	136.5000
550	135.1700
551	135.0650
552	135.7300
553	135.2400
554	134.2183
555	134.2333
556	133.5933
557	133.4250
558	133.6700
559	133.6450
560	134.2483
561	134.2050
562	133.6867
563	132.1933
564	133.3483
565	134.2550
566	133.6283
567	134.7000
568	134.8183
569	135.5067
570	136.2100
571	137.0367
572	134.6617
573	135.2333
574	135.3783
575	136.4900
576	135.0183
577	135.8833
578	135.2850
579	135.2033
580	134.4617
581	135.4300
582	133.2933
583	134.3683
584	134.4150
585	134.4633
586	133.8333
587	134.2483
588	133.4783
589	133.3850
590	133.6100
591	132.7717
592	134.4033
593	134.0483
594	134.5167
595	133.6833
596	134.2000
597	134.0833
598	133.8833
599	135.0400
600	134.0233
601	134.1917
602	134.0650
603	133.7717
604	133.4233
605	133.5317
606	133.0950
607	132.5883
608	133.2967
609	131.6367
610	132.6483
611	131.2183
612	131.2550
613	131.9267
614	131.4317
615	131.6200
616	132.0067
617	132.6033
618	132.6483
619	133.8717
620	132.1683
621	132.3450
622	133.8167
623	132.6433
624	133.1083
625	133.4183
626	133.2033
627	132.1650
628	132.5000
629	132.5517
630	131.5050
631	132.2050
632	131.7533
633	132.5300
634	131.8700
635	131.6267
636	132.3983
637	131.9683
638	131.8967
639	131.7433
640	131.9667
641	131.6650
642	130.9550
643	131.0967
644	130.9450
645	131.3833
646	131.1050
647	131.0067
648	131.2017
649	131.7817
650	131.4550
651	130.6517
652	131.4433
653	132.0367
654	131.2750
655	129.9250
656	131.2200
657	131.5817
658	131.4350
659	131.0283
660	130.6933
661	131.5600
662	131.7167
663	129.9367
664	131.1350
665	130.5500
666	131.1833
667	130.9633
668	130.8267
669	130.3117
670	131.0083
671	130.6867
672	130.6750
673	130.1183
674	129.9650
675	129.9350
676	130.2850
677	130.3650
678	129.9483
679	130.6433
680	131.2900
681	130.1783
682	129.9767
683	129.9617
684	132.1133
685	130.2667
686	130.1567
687	130.3033
688	130.0033
689	130.5083
690	130.3667
691	130.2483
692	130.7933
693	130.8283
694	131.4467
695	131.8750
696	130.7933
697	132.4067
698	131.3767
699	132.3283
700	131.7333
701	131.4900
702	131.1717
703	130.9917
704	130.6467
705	131.1983
706	130.5183
707	130.9483
708	130.1733
709	130.4467
710	130.7533
711	132.0467
712	130.7400
713	131.0083
714	130.3900
715	130.1967
716	129.9817
717	128.7917
718	129.6083
719	129.5417
720	129.2050
721	128.1583
722	129.2633
723	128.8450
724	128.9883
725	129.7250
726	129.6317
727	129.7800
728	129.3400
729	130.2867
730	131.6050
731	131.6867
732	131.4383
733	132.3517
734	131.2217
735	131.4733
736	131.1667
737	131.0850
738	130.8867
739	130.8767
740	131.0550
741	131.1650
742	130.9550
743	129.7850
744	128.4900
745	129.2550
746	129.1067
747	129.1050
748	128.3533
749	129.2717
750	128.6867
751	128.9533
752	129.4133
753	128.9033
754	129.8017
755	129.2867
756	130.3083
757	129.0850
758	129.1167
759	129.6900
760	130.1050
761	130.1167
762	130.3800
763	129.0133
764	128.7083
765	128.0033
766	128.3100
767	128.1033
768	128.4917
769	127.4733
770	128.5283
771	127.8033
772	128.6233
773	127.2933
774	129.2267
775	128.9867
776	128.7283
777	128.5417
778	128.1833
779	127.5067
780	127.9783
781	129.2383
782	128.0300
783	127.3800
784	127.5967
785	127.0700
786	127.5200
787	127.4883
788	127.8350
789	128.3367
790	127.8633
791	127.1550
792	127.7733
793	127.4467
794	126.9717
795	126.4200
796	126.5767
797	126.3033
798	126.8267
799	125.8483
800	125.2650
801	126.0533
802	125.4717
803	124.9850
804	125.7267
805	126.2933
806	125.9550
807	126.0233
808	125.7083
809	125.8217
810	125.3967
811	125.0217
812	123.9567
813	123.8033
814	123.9883
815	122.8850
816	124.0867
817	123.3950
818	124.5550
819	123.7783
820	124.8383
821	125.1567
822	124.9233
823	125.9533
824	125.5250
825	126.1067
826	125.8133
827	126.5067
828	124.9583
829	125.0083
830	124.8350
831	125.4450
832	123.2200
833	124.3333
834	123.3083
835	124.1483
836	124.3133
837	123.5783
838	123.4983
839	123.2567
840	123.8800
841	124.0317
842	123.7383
843	123.3050
844	123.3317
845	123.9867
846	123.7767
847	124.2000
848	124.5100
849	124.2267
850	123.4017
851	125.0750
852	124.3300
853	125.0583
854	123.9000
855	123.4517
856	123.6817
857	123.7800
858	124.1050
859	123.6467
860	123.4550
861	123.2883
862	123.5550
863	123.7633
864	124.0867
865	122.9550
866	122.7417
867	123.6083
868	123.8583
869	122.6233
870	124.1633
871	122.9067
872	122.5900
873	123.1433
874	122.5633
875	122.7367
876	122.7033
877	123.3000
878	123.1867
879	123.8133
880	123.4817
881	122.8800
882	123.1450
883	121.8667
884	122.8850
885	123.5867
886	122.5083
887	122.3617
888	122.7183
889	122.4400
890	122.8733
891	122.1567
892	121.6967
893	121.4117
894	121.9933
895	121.8800
896	122.0650
897	122.0650
898	122.6450
899	121.7883
900	122.9100
901	122.3867
902	121.8317
903	122.6100
904	122.6950
905	122.4767
906	122.1967
907	122.9050
908	122.7433
909	122.7917
910	122.6767
911	121.7100
912	122.2633
913	121.9667
914	121.1900
915	122.5133
916	122.4383
917	122.4283
918	122.0467
919	122.1633
920	122.0300
921	121.6233
922	121.3050
923	121.2783
924	121.7917
925	121.9850
926	121.4433
927	122.1083
928	121.0967
929	121.8733
930	121.0817
931	121.7783
932	121.0833
933	120.8583
934	120.9367
935	121.3783
936	120.2150
937	121.5717
938	120.4050
939	121.0583
940	121.0750
941	121.3717
942	121.9000
943	121.6133
944	120.7850
945	120.8333
946	120.9750
947	120.5700
948	121.8933
949	121.3383
950	121.5217
951	120.9717
952	121.2217
953	121.0350
954	120.5050
955	121.4667
956	121.2050
957	120.8883
958	120.3483
959	120.0533
960	120.0833
961	120.7100
962	121.1900
963	120.1767
964	120.7417
965	120.6000
966	120.8483
967	121.0550
968	120.7633
969	120.9917
970	121.0267
971	121.8250
972	121.8417
973	121.0633
974	120.2767
975	119.9317
976	119.9483
977	119.8883
978	120.1967
979	119.8467
980	120.0617
981	119.8783
982	120.1083
983	120.3817
984	119.8567
985	120.6500
986	121.3783
987	120.9733
988	120.3233
989	120.5000
990	120.3133
991	120.2483
992	120.0317
993	119.8433
994	120.1017
995	120.6050
996	120.6400
997	121.0150
998	120.7767
999	119.3283
1000	119.1267
1001	122.0200
1002	121.4367
1003	121.4500
1004	121.7700
1005	121.0067
1006	121.1033
1007	120.6833
1008	121.1533
1009	121.7067
1010	121.8517
1011	121.7250
1012	121.0717
1013	121.8983
1014	120.9117
1015	121.1500
1016	124.1600
1017	121.9733
1018	120.2500
1019	119.3967
1020	119.3617
1021	118.6850
1022	119.2650
1023	118.2083
1024	118.7167
1025	117.6583
1026	117.6817
1027	118.3300
1028	118.1617
1029	117.7083
1030	117.9583
1031	117.4050
1032	117.8567
1033	116.5950
1034	117.3500
1035	116.4700
1036	116.7533
1037	116.9167
1038	116.8733
1039	116.5483
1040	117.0233
1041	116.8867
1042	116.5617
1043	116.0667
1044	115.6933
1045	116.4667
1046	115.5150
1047	115.4567
1048	115.4067
1049	115.5117
1050	115.8117
1051	115.4833
1052	115.2450
1053	115.8600
1054	115.5500
1055	115.4517
1056	115.6433
1057	115.6350
1058	115.9450
1059	115.7367
1060	116.7767
1061	115.8883
1062	115.9800
1063	116.1817
1064	116.2300
1065	116.4150
1066	117.0333
1067	115.9217
1068	117.5983
1069	117.4133
1070	116.9000
1071	117.1450
1072	117.4583
1073	117.6767
1074	116.9683
1075	117.1583
1076	116.7817
1077	116.6183
1078	117.3083
1079	117.3067
1080	116.0983
1081	117.2367
1082	116.8133
1083	118.4667
1084	117.4250
1085	117.2067
1086	117.4850
1087	117.8717
1088	117.6467
1089	118.2750
1090	117.8767
1091	117.1033
1092	117.2800
1093	117.0817
1094	117.2583
1095	116.7000
1096	117.4833
1097	116.8833
1098	117.6233
1099	117.3200
1100	116.9517
1101	117.5633
1102	117.2700
1103	117.7483
1104	118.7250
1105	118.0917
1106	118.0833
1107	117.5650
1108	117.3217
1109	117.0767
1110	116.9833
1111	116.5833
1112	116.2783
1113	116.2283
1114	116.3100
1115	115.8950
1116	116.5483
1117	116.3733
1118	117.1817
1119	117.2050
1120	117.0117
1121	117.2350
1122	116.9833
1123	116.2117
1124	116.6817
1125	116.2017
1126	116.2133
1127	116.3767
1128	116.6433
1129	117.1633
1130	117.2567
1131	117.3083
1132	117.3250
1133	117.3767
1134	116.4783
1135	117.7733
1136	116.9267
1137	116.8600
1138	116.3867
1139	116.5567
1140	116.1850
1141	116.6950
1142	115.4950
1143	115.1100
1144	115.1000
1145	115.6983
1146	114.9200
1147	115.4150
1148	115.8617
1149	115.3433
1150	116.0033
1151	116.0517
1152	116.9933
1153	116.7433
1154	116.7200
1155	116.6183
1156	116.8283
1157	116.9817
1158	117.1833
1159	117.0517
1160	115.7083
1161	116.1350
1162	115.8683
1163	115.5467
1164	115.6167
1165	115.4850
1166	115.5117
1167	115.5467
1168	114.9617
1169	115.5983
1170	114.8917
1171	114.7850
1172	115.3300
1173	115.1050
1174	114.9500
1175	115.1483
1176	114.8883
1177	114.1683
1178	114.0483
1179	114.2450
1180	115.2000
1181	114.4083
1182	114.4000
1183	114.5217
1184	115.3667
1185	114.6183
1186	114.0533
1187	114.1467
1188	114.3650
1189	114.8850
1190	114.5383
1191	114.3483
1192	114.3700
1193	114.1067
1194	114.4683
1195	114.5117
1196	114.0600
1197	114.2733
1198	113.4400
1199	113.6617
1200	113.1200
1201	112.8350
1202	113.3750
1203	114.0400
1204	113.3983
1205	113.4750
1206	113.9500
1207	113.9717
1208	114.2700
1209	114.6900
1210	113.8550
1211	114.2350
1212	113.9017
1213	114.4383
1214	114.1983
1215	114.3250
1216	114.1850
1217	114.3983
1218	114.4367
1219	114.3717
1220	113.7250
1221	113.9250
1222	114.2050
1223	114.3650
1224	113.2867
1225	113.8917
1226	114.1883
1227	114.3517
1228	114.5200
1229	114.6517
1230	115.1317
1231	115.0533
1232	115.1783
1233	115.2333
1234	114.8550
1235	114.7533
1236	114.4200
1237	115.1217
1238	114.4283
1239	115.3650
1240	115.2200
1241	115.6000
1242	115.1100
1243	115.2617
1244	114.8517
1245	114.6900
1246	115.9733
1247	115.7717
1248	116.0800
1249	115.2767
1250	115.3917
1251	115.3000
1252	114.5250
1253	114.2600
1254	114.7717
1255	114.8400
1256	114.5050
1257	114.7650
1258	115.0167
1259	114.6583
1260	114.9700
1261	115.0700
1262	115.5917
1263	115.1367
1264	115.5600
1265	114.6183
1266	114.2483
1267	115.2550
1268	115.2550
1269	115.9633
1270	114.9617
1271	115.2250
1272	115.3333
1273	115.6333
1274	114.7933
1275	114.8250
1276	115.2633
1277	115.3383
1278	115.4050
1279	115.3750
1280	115.7017
1281	115.1333
1282	115.4150
1283	115.3717
1284	114.9833
1285	115.0233
1286	114.8950
1287	115.3583
1288	114.7483
1289	114.6450
1290	114.7700
1291	114.2533
1292	114.5483
1293	114.3933
1294	113.7450
1295	114.9650
1296	115.0817
1297	114.0317
1298	113.8850
1299	114.2967
1300	114.6383
1301	114.7617
1302	114.0917
1303	114.7233
1304	114.7483
1305	114.8583
1306	114.4900
1307	114.9083
1308	115.5250
1309	115.0867
1310	115.5550
1311	114.7067
1312	114.9883
1313	114.4733
1314	114.2350
1315	115.0917
1316	114.0150
1317	114.3633
1318	114.5983
1319	114.3917
1320	114.6250
1321	113.9933
1322	114.1283
1323	113.2900
1324	114.0833
1325	113.9133
1326	113.6400
1327	113.9267
1328	114.1200
1329	113.2267
1330	113.4533
1331	113.8600
1332	114.3483
1333	114.9417
1334	114.3250
1335	113.9867
1336	113.8433
1337	114.1350
1338	114.1717
1339	113.6083
1340	113.7133
1341	113.7300
1342	113.5750
1343	114.0883
1344	114.0900
1345	112.9150
1346	114.0817
1347	113.9367
1348	113.3267
1349	112.8833
1350	112.7400
1351	113.4667
1352	112.4717
1353	113.3367
1354	113.5017
1355	112.6883
1356	113.4100
1357	113.3733
1358	112.8183
1359	112.7700
1360	112.7517
1361	113.3433
1362	112.4283
1363	113.6467
1364	113.6817
1365	113.5733
1366	112.5000
1367	113.4067
1368	113.0950
1369	113.0650
1370	113.3250
1371	113.2533
1372	113.2550
1373	112.8683
1374	113.2283
1375	113.4250
1376	113.1850
1377	113.5833
1378	113.3217
1379	113.4350
1380	113.7567
1381	113.6950
1382	113.4800
1383	113.1700
1384	113.4933
1385	112.4033
1386	112.9033
1387	113.4767
1388	113.4083
1389	112.5917
1390	112.4717
1391	112.6917
1392	112.9800
1393	113.4867
1394	113.0450
1395	112.9383
1396	112.4100
1397	112.9100
1398	113.0233
1399	112.8617
1400	112.1217
1401	113.1650
1402	112.6683
1403	113.2200
1404	112.8717
1405	112.6267
1406	112.2650
1407	112.8017
1408	112.4733
1409	112.5750
1410	112.5517
1411	112.5183
1412	112.6983
1413	112.6017
1414	112.2200
1415	111.7800
1416	112.5017
1417	112.8717
1418	113.3483
1419	112.8633
1420	113.1367
1421	112.9950
1422	113.3567
1423	113.0583
1424	112.8733
1425	112.6633
1426	112.7950
1427	112.3717
1428	112.0033
1429	113.0117
1430	112.5783
1431	112.6483
1432	112.3467
1433	112.0900
1434	112.5517
1435	112.0567
1436	112.8367
1437	111.7283
1438	112.0617
1439	111.8183
1440	112.4850
1441	112.0600
1442	112.6950
1443	111.7800
1444	112.6233
1445	112.1767
1446	112.6883
1447	111.9250
1448	112.3600
1449	112.5183
1450	112.0133
1451	112.0467
1452	112.8733
1453	111.5400
1454	112.0350
1455	111.7550
1456	111.7167
1457	111.3767
1458	111.2367
1459	111.7200
1460	112.4783
1461	112.4350
1462	111.7233
1463	112.7267
1464	112.1950
1465	111.7233
1466	112.8517
1467	112.5617
1468	112.3133
1469	112.0633
1470	112.2633
1471	112.3917
1472	112.1217
1473	111.8783
1474	111.3767
1475	111.7583
1476	112.5017
1477	112.4617
1478	112.1433
1479	112.1000
1480	111.6400
1481	112.3383
1482	111.9700
1483	111.2400
1484	111.8500
1485	111.4717
1486	111.7633
1487	111.5217
1488	111.5800
1489	112.0283
1490	111.5433
1491	110.9500
1492	111.9517
1493	111.9950
1494	111.8667
1495	111.9617
1496	111.9067
1497	112.0833
1498	111.6300
1499	111.5117
1500	111.2800
1501	112.1733
1502	111.0683
1503	111.4583
1504	111.6617
1505	111.8250
1506	111.5250
1507	111.5067
1508	111.7200
1509	111.9233
1510	111.2500
1511	111.4700
1512	111.7550
1513	111.4900
1514	112.0283
1515	111.0383
1516	111.4200
1517	111.3783
1518	112.0067
1519	112.3650
1520	112.6683
1521	112.3750
1522	112.4867
1523	113.1150
1524	112.8700
1525	112.9117
1526	112.7150
1527	112.1967
1528	112.2350
1529	111.8017
1530	111.4600
1531	111.0233
1532	111.7000
1533	110.8717
1534	111.1133
1535	110.3783
1536	111.1833
1537	110.9883
1538	110.5933
1539	110.9950
1540	111.0900
1541	111.6717
1542	111.5517
1543	111.0317
1544	111.0333
1545	110.6917
1546	110.4050
1547	110.7583
1548	110.6300
1549	110.6417
1550	110.8033
1551	111.1933
1552	111.1467
1553	110.1650
1554	110.5317
1555	110.4167
1556	110.4100
1557	110.4367
1558	109.7517
1559	110.3933
1560	110.4467
1561	110.5067
1562	110.6500
1563	110.4633
1564	110.0367
1565	110.8333
1566	110.6783
1567	110.6550
1568	110.4250
1569	110.9483
1570	110.6917
1571	110.2583
1572	110.9817
1573	110.5633
1574	110.7067
1575	110.7767
1576	110.8117
1577	111.2267
1578	110.4183
1579	110.0950
1580	110.8333
1581	110.2300
1582	110.5700
1583	110.4717
1584	110.5867
1585	110.5333
1586	110.8283
1587	110.6100
1588	110.7700
1589	110.7467
1590	111.0717
1591	110.0833
1592	110.0850
1593	110.0500
1594	109.7117
1595	109.7883
1596	110.0433
1597	109.8067
1598	111.1733
1599	110.3167
1600	110.2183
1601	110.2000
1602	110.8300
1603	111.2633
1604	110.5133
1605	110.0283
1606	110.4033
1607	110.4033
1608	110.4500
1609	109.9383
1610	110.1400
1611	109.9767
1612	109.7817
1613	109.9933
1614	110.1217
1615	110.5600
1616	109.8167
1617	110.2983
1618	109.6383
1619	109.5717
1620	109.4817
1621	109.2767
1622	109.8717
1623	110.0150
1624	110.0117
1625	110.0633
1626	109.8267
1627	110.3783
1628	110.2733
1629	110.8400
1630	110.4550
1631	110.7217
1632	110.5933
1633	110.0817
1634	110.2000
1635	109.5233
1636	110.4433
1637	109.9300
1638	110.2067
1639	110.0100
1640	110.4483
1641	109.8800
1642	110.1450
1643	109.6700
1644	110.0350
1645	109.4833
1646	109.6300
1647	109.7633
1648	109.9500
1649	109.3800
1650	110.3650
1651	109.1500
1652	109.0617
1653	109.7633
1654	109.6850
1655	109.1400
1656	108.8717
1657	108.9933
1658	108.8550
1659	109.0783
1660	109.4083
1661	108.7917
1662	109.4350
1663	109.3800
1664	109.1350
1665	109.6100
1666	109.6467
1667	109.3233
1668	108.9733
1669	108.8283
1670	110.0567
1671	109.3933
1672	109.3967
1673	109.6667
1674	109.7850
1675	108.9067
1676	109.7417
1677	109.5717
1678	109.1600
1679	109.4067
1680	109.6867
1681	108.5400
1682	108.8100
1683	109.2183
1684	109.4000
1685	109.3750
1686	109.4333
1687	109.5717
1688	109.8650
1689	109.2183
1690	109.4400
1691	109.1167
1692	108.6633
1693	109.6117
1694	109.7750
1695	109.6300
1696	109.2767
1697	109.4900
1698	108.8583
1699	109.5350
1700	108.6550
1701	108.7633
1702	109.0017
1703	109.1367
1704	109.9050
1705	109.3767
1706	108.6183
1707	108.7250
1708	108.8800
1709	108.6617
1710	108.6567
1711	107.9700
1712	107.9200
1713	107.9833
1714	108.7467
1715	107.3717
1716	107.9233
1717	108.3483
1718	108.1500
1719	108.0850
1720	108.4717
1721	108.5233
1722	108.2433
1723	108.2167
1724	108.1117
1725	107.6517
1726	109.0783
1727	108.5217
1728	108.2300
1729	108.5833
1730	108.6483
1731	108.3150
1732	108.1517
1733	108.7217
1734	108.5833
1735	108.1283
1736	108.8867
1737	108.5183
1738	107.3050
1739	108.0083
1740	108.1767
1741	107.8800
1742	108.0683
1743	108.5033
1744	108.0783
1745	108.0950
1746	108.3950
1747	108.1450
1748	108.1433
1749	108.3700
1750	108.6233
1751	107.9083
1752	107.8683
1753	107.6550
1754	108.2617
1755	108.4900
1756	108.0533
1757	107.9783
1758	107.9800
1759	108.0383
1760	107.2550
1761	107.7133
1762	107.8450
1763	107.6750
1764	107.6950
1765	107.6733
1766	107.9850
1767	108.0700
1768	107.1517
1769	107.7600
1770	108.0267
1771	108.2450
1772	107.7117
1773	108.2150
1774	107.6367
1775	108.3983
1776	108.0400
1777	107.9167
1778	107.7050
1779	107.7350
1780	107.8450
1781	108.1467
1782	107.2700
1783	107.6550
1784	107.6883
1785	108.2217
1786	107.6550
1787	108.0850
1788	108.3000
1789	107.9150
1790	107.4917
1791	108.2117
1792	108.0267
1793	108.1883
1794	107.8133
1795	107.6850
1796	107.6933
1797	107.8517
1798	107.0950
1799	107.0533
1800	107.7533
1801	107.5350
1802	107.2600
1803	107.4633
1804	106.9950
1805	106.7100
1806	106.7217
1807	107.1117
1808	107.2517
1809	107.2750
1810	107.2250
1811	107.5567
1812	107.9917
1813	106.6100
1814	106.8783
1815	107.1417
1816	107.2167
1817	107.2333
1818	106.6150
1819	106.7967
1820	107.3767
1821	107.6650
1822	107.7233
1823	106.8317
1824	107.6250
1825	107.2833
1826	106.7383
1827	107.5417
1828	107.0050
1829	106.8350
1830	107.3767
1831	107.1617
1832	107.7350
1833	106.9500
1834	106.5417
1835	107.0233
1836	107.3033
1837	106.5633
1838	106.6750
1839	106.5050
1840	106.5900
1841	106.2733
1842	106.2817
1843	106.0783
1844	106.7250
1845	106.4767
1846	107.0500
1847	106.7300
1848	106.6850
1849	107.0150
1850	107.2100
1851	106.7583
1852	106.9783
1853	107.1250
1854	107.0517
1855	106.7633
1856	106.8483
1857	107.1583
1858	106.5717
1859	106.4783
1860	106.5233
1861	106.2333
1862	106.2850
1863	106.6983
1864	106.4650
1865	106.5550
1866	106.1550
1867	106.3333
1868	106.3317
1869	106.3183
1870	106.4033
1871	106.5767
1872	107.0083
1873	106.3367
1874	106.2100
1875	106.6533
1876	106.5700
1877	106.5517
1878	106.5250
1879	106.4450
1880	106.4733
1881	106.2950
1882	106.3833
1883	106.2167
1884	105.7700
1885	106.4267
1886	106.2617
1887	106.7267
1888	105.9783
1889	106.8933
1890	106.5833
1891	105.8550
1892	106.3383
1893	106.1883
1894	106.0800
1895	106.0017
1896	106.0233
1897	106.4517
1898	106.6717
1899	106.2267
1900	106.8517
1901	106.2633
1902	106.0083
1903	106.2967
1904	106.3150
1905	106.0467
1906	106.1733
1907	106.1283
1908	105.9200
1909	106.3017
1910	106.0417
1911	106.1083
1912	106.0433
1913	105.8900
1914	105.2667
1915	105.4817
1916	105.4017
1917	105.5667
1918	105.8317
1919	105.7400
1920	105.6133
1921	105.1667
1922	105.6917
1923	105.6617
1924	105.9983
1925	105.4867
1926	105.5767
1927	105.3900
1928	105.7483
1929	106.1900
1930	106.0267
1931	105.3133
1932	105.1867
1933	105.4667
1934	105.8650
1935	105.7000
1936	105.0200
1937	105.4733
1938	105.7267
1939	105.1150
1940	106.0367
1941	105.5700
1942	105.9217
1943	105.5800
1944	106.1033
1945	105.2867
1946	104.7667
1947	105.8483
1948	105.5050
1949	105.9800
1950	105.3783
1951	105.5333
1952	104.8117
1953	104.7517
1954	105.2233
1955	104.9017
1956	105.7000
1957	106.2433
1958	104.5050
1959	104.9100
1960	104.8333
1961	105.7350
1962	105.7600
1963	105.7817
1964	105.6183
1965	105.0833
1966	104.9733
1967	104.5283
1968	104.5617
1969	104.3750
1970	105.1417
1971	104.8183
1972	105.2117
1973	104.7483
1974	104.9000
1975	105.0983
1976	105.5350
1977	104.9800
1978	104.8067
1979	104.9717
1980	105.3350
1981	104.9650
1982	104.6517
1983	104.6167
1984	104.2617
1985	104.7333
1986	105.3183
1987	104.1900
1988	104.8017
1989	104.1933
1990	105.1433
1991	104.3817
1992	104.7300
1993	104.4750
1994	103.6183
1995	104.5017
1996	104.2867
1997	105.0600
1998	104.2767
1999	104.4883
[truncated: 28 more rows]
