# Supplementary material for: Bicoid gradient formation mechanism and dynamics revealed by protein lifetime analysis
Source: Mol Syst Biol. 2018 Sep 4;14(9):e8355. doi: 10.15252/msb.20188355 (PMC6121778; doi:10.15252/msb.20188355)
Supplement: Supplementary file 8 — Source Data for Figure 6 [file MSB-14-e8355-s007.zip › figure6-data_wo-images/quantification/Values_emb01_r_t05.txt]

0	155.5900
1	189.4900
2	188.6050
3	179.4467
4	178.3367
5	170.6100
6	160.9800
7	156.9133
8	149.9733
9	146.5883
10	147.7067
11	143.9833
12	144.3267
13	143.7250
14	145.6700
15	143.7083
16	147.2367
17	147.2367
18	147.3550
19	147.4167
20	148.0050
21	146.8350
22	148.0483
23	148.7633
24	149.8700
25	149.8983
26	150.1750
27	151.2533
28	155.2417
29	155.7983
30	157.6600
31	158.8017
32	161.1533
33	162.3633
34	159.1683
35	161.6467
36	157.1500
37	158.8017
38	161.3650
39	164.1533
40	162.2850
41	161.9617
42	158.9617
43	163.4633
44	161.9250
45	161.1233
46	158.0167
47	159.5617
48	157.8883
49	158.4683
50	156.2900
51	157.5800
52	157.1083
53	157.1267
54	155.4550
55	156.5817
56	158.0067
57	157.1933
58	153.2850
59	156.7583
60	156.9417
61	153.5400
62	153.3733
63	153.5517
64	154.3733
65	154.6967
66	155.6400
67	153.6050
68	154.6333
69	154.4233
70	155.1783
71	156.6517
72	159.5367
73	160.5867
74	160.5217
75	157.5267
76	160.3667
77	158.2417
78	156.7367
79	156.2200
80	155.0117
81	157.7267
82	153.5533
83	154.6367
84	155.0850
85	153.0917
86	154.7050
87	152.6750
88	153.2350
89	151.8000
90	152.4900
91	152.5800
92	153.3700
93	152.4267
94	152.9200
95	156.3117
96	155.0367
97	151.2933
98	152.0167
99	152.7967
100	148.7517
101	149.9717
102	150.2350
103	149.4167
104	151.9783
105	150.5450
106	152.7883
107	150.4467
108	151.2983
109	153.0217
110	152.4500
111	151.9700
112	150.7783
113	150.4650
114	150.6250
115	150.0833
116	148.6917
117	148.3200
118	146.9650
119	151.1433
120	149.4650
121	148.8317
122	150.6017
123	150.7067
124	152.4067
125	150.3033
126	149.0933
127	150.6633
128	149.8900
129	150.9933
130	151.9983
131	153.3250
132	153.7750
133	155.2883
134	155.7717
135	157.3083
136	154.3433
137	152.7433
138	153.6917
139	153.6550
140	153.6067
141	151.2483
142	151.2833
143	149.7800
144	149.8067
145	150.8000
146	149.4983
147	149.6900
148	150.4350
149	149.6183
150	150.8533
151	150.4767
152	150.8083
153	152.6733
154	153.8767
155	151.7317
156	153.5867
157	152.9567
158	156.2883
159	156.6800
160	155.6067
161	158.3083
162	158.1633
163	158.0783
164	159.3833
165	158.9750
166	157.4450
167	154.7567
168	154.5017
169	153.4167
170	151.6767
171	151.0217
172	151.4217
173	151.6500
174	147.8850
175	148.4500
176	148.8950
177	147.7333
178	148.5300
179	149.3300
180	150.3300
181	149.8183
182	150.9967
183	151.9467
184	153.5600
185	152.2917
186	153.1567
187	154.8583
188	155.0567
189	155.2350
190	154.5667
191	155.6317
192	152.7667
193	155.6967
194	153.1033
195	153.9250
196	153.8633
197	153.3517
198	154.8883
199	154.9017
200	155.3667
201	158.4583
202	158.8517
203	159.3383
204	159.1083
205	160.4267
206	158.4367
207	156.8817
208	153.1767
209	154.0717
210	153.0850
211	148.8733
212	150.7967
213	150.0000
214	149.1467
215	149.7400
216	150.3500
217	150.7250
218	152.7267
219	154.5717
220	153.7067
221	157.0467
222	157.8383
223	163.1550
224	163.4700
225	163.0567
226	162.6433
227	162.2933
228	161.7467
229	160.9933
230	156.9850
231	155.1650
232	153.1633
233	153.3850
234	150.0900
235	150.4600
236	150.8350
237	149.4967
238	150.0883
239	151.3017
240	152.1450
241	153.0500
242	151.6133
243	153.2417
244	153.0833
245	154.4133
246	154.3467
247	153.9950
248	154.4767
249	155.0583
250	156.5583
251	156.4000
252	157.3500
253	158.1750
254	158.0567
255	157.6433
256	157.4133
257	157.6117
258	156.7633
259	156.7267
260	156.2050
261	155.6883
262	153.8250
263	154.5533
264	155.7783
265	156.1833
266	157.3883
267	157.0717
268	158.1167
269	160.2633
270	160.8967
271	162.4900
272	162.6050
273	159.5650
274	160.9750
275	160.3983
276	158.5033
277	158.2400
278	158.1200
279	156.6217
280	154.1583
281	154.8867
282	154.8700
283	154.1250
284	154.0350
285	154.8200
286	154.7767
287	153.9833
288	155.5683
289	154.7617
290	155.2333
291	153.5800
292	155.2950
293	152.8183
294	156.0683
295	154.7400
296	155.0567
297	154.3183
298	155.1967
299	155.9883
300	156.5033
301	157.2450
302	157.4400
303	155.8517
304	155.1483
305	155.0750
306	155.2867
307	155.1383
308	154.3317
309	152.8150
310	152.7050
311	152.7200
312	153.7567
313	154.8200
314	156.4200
315	156.2183
316	156.5733
317	156.9517
318	156.7367
319	158.6617
320	157.9250
321	159.1467
322	158.4867
323	155.7433
324	155.1600
325	154.4533
326	152.9000
327	151.1167
328	151.0883
329	150.3450
330	150.6000
331	150.7617
332	153.0883
333	151.5717
334	153.1300
335	154.8967
336	155.2617
337	156.0300
338	156.2233
339	155.6500
340	156.6033
341	155.7867
342	156.2783
343	155.6767
344	155.0750
345	154.4450
346	154.3917
347	152.7450
348	153.3333
349	154.5300
350	153.5850
351	153.6600
352	154.9067
353	153.7833
354	154.5883
355	154.5950
356	155.9100
357	155.5667
358	157.8250
359	157.6333
360	158.1250
361	156.7233
362	155.4800
363	154.5167
364	155.3483
365	154.6883
366	154.0567
367	154.5917
368	153.7200
369	152.1083
370	153.4967
371	153.1283
372	153.8183
373	153.8517
374	152.5583
375	153.8333
376	155.9500
377	154.7333
378	154.1000
379	154.5083
380	155.3967
381	153.3267
382	154.9717
383	153.4050
384	151.6600
385	151.5750
386	151.4083
387	150.3983
388	150.4400
389	150.8800
390	151.3667
391	151.5483
392	151.4350
393	152.1867
394	154.2833
395	154.4017
396	155.8533
397	157.1050
398	157.2367
399	158.3667
400	157.9450
401	157.0050
402	157.4300
403	155.4500
404	154.1733
405	150.8150
406	149.8600
407	147.0433
408	147.0617
409	146.0850
410	145.2850
411	146.0367
412	145.3800
413	146.1683
414	146.4617
415	146.7533
416	146.9017
417	148.2383
418	150.1633
419	150.1383
420	151.1167
421	150.5683
422	150.8350
423	152.4100
424	150.8967
425	149.6883
426	149.5200
427	148.6533
428	149.5733
429	149.1100
430	149.3283
431	150.9267
432	150.9217
433	151.4783
434	151.0033
435	150.9933
436	151.1100
437	150.5967
438	151.2850
439	150.6983
440	149.8250
441	149.5567
442	148.6550
443	150.8167
444	150.5583
445	148.6550
446	148.7833
447	150.9683
448	149.3283
449	148.8683
450	150.3567
451	150.8583
452	150.5133
453	150.3917
454	150.0700
455	150.8917
456	154.8367
457	151.7550
458	153.3033
459	151.7717
460	152.4817
461	151.4050
462	150.4117
463	149.1383
464	149.7517
465	148.6500
466	147.2333
467	147.8333
468	146.3300
469	147.6100
470	147.7317
471	148.6667
472	149.7767
473	150.6000
474	151.6483
475	150.7617
476	150.6650
477	151.2267
478	150.2967
479	150.2333
480	150.2167
481	149.7333
482	149.2633
483	148.4567
484	146.8433
485	148.3450
486	147.6750
487	147.2567
488	146.7433
489	146.4650
490	145.8183
491	146.9767
492	146.4300
493	145.7100
494	146.2883
495	146.2067
496	149.1833
497	149.1100
498	148.4133
499	147.3017
500	148.6167
501	148.3750
502	149.3183
503	148.8233
504	149.6583
505	148.8000
506	148.4417
507	148.3200
508	146.4983
509	151.4217
510	151.4417
511	149.1267
512	150.4017
513	148.9667
514	150.4450
515	148.2467
516	148.7167
517	149.3717
518	148.1517
519	147.5967
520	146.7983
521	146.4267
522	148.9333
523	148.1167
524	148.0717
525	147.2417
526	146.2500
527	143.6583
528	146.3417
529	145.3400
530	145.4900
531	147.0633
532	147.5333
533	147.3783
534	146.5933
535	150.1850
536	150.8833
537	151.9750
538	152.1767
539	152.6450
540	152.4117
541	151.0483
542	151.0283
543	151.3467
544	149.4100
545	148.3917
546	148.4133
547	146.9817
548	145.9833
549	146.3683
550	145.7883
551	146.5067
552	144.8833
553	145.4783
554	145.9783
555	147.2083
556	146.5433
557	146.9133
558	147.1433
559	147.8200
560	149.0900
561	149.8450
562	152.0667
563	151.3450
564	150.9367
565	150.1750
566	149.5233
567	147.2600
568	146.7700
569	146.3633
570	145.2133
571	144.8517
572	143.7200
573	142.5417
574	142.9850
575	143.4667
576	142.9550
577	142.9167
578	143.0300
579	143.3550
580	144.9167
581	145.5017
582	145.2417
583	146.6300
584	147.7000
585	148.6867
586	148.0467
587	148.5700
588	149.0883
589	149.3683
590	150.0500
591	149.0133
592	148.5283
593	148.1533
594	147.6583
595	148.1967
596	146.9383
597	145.2367
598	144.8017
599	145.2133
600	144.3767
601	143.7417
602	144.9283
603	144.4300
604	144.5317
605	146.4050
606	146.0683
607	145.0950
608	147.0600
609	147.7917
610	147.4000
611	148.0500
612	149.7650
613	151.3383
614	151.5650
615	151.1967
616	151.0733
617	150.2750
618	149.7783
619	150.0533
620	150.4033
621	147.9600
622	148.3700
623	146.4867
624	146.1717
625	146.5767
626	145.3000
627	143.9267
628	143.0717
629	143.7567
630	143.1167
631	143.5133
632	142.2700
633	143.3217
634	142.9050
635	140.4300
636	143.0600
637	142.9000
638	141.8133
639	141.4767
640	141.7700
641	141.8800
642	142.5033
643	142.6783
644	143.1217
645	145.9933
646	147.1933
647	148.9567
648	148.7683
649	150.1067
650	150.3750
651	151.1467
652	152.0967
653	150.7550
654	150.7083
655	151.4567
656	148.5417
657	147.9633
658	146.9583
659	144.5017
660	142.4050
661	141.0783
662	139.8233
663	139.6950
664	139.5550
665	139.4267
666	140.4117
667	140.5117
668	142.3900
669	142.5317
670	143.7083
671	144.4667
672	145.2417
673	146.4150
674	145.1900
675	144.1567
676	144.4017
677	144.0500
678	143.4183
679	142.2650
680	140.7200
681	139.7167
682	141.0733
683	139.6800
684	139.4683
685	139.3250
686	140.5333
687	142.3917
688	143.4950
689	144.2350
690	144.4300
691	145.2583
692	145.2183
693	146.0433
694	147.3933
695	145.4383
696	144.8683
697	145.6083
698	143.3383
699	143.1400
700	142.2550
701	141.9967
702	140.6733
703	140.8617
704	139.7150
705	139.2433
706	140.0517
707	139.6267
708	141.2700
709	140.8550
710	142.1450
711	142.0033
712	143.5133
713	144.4183
714	145.1583
715	145.2417
716	144.7150
717	144.3067
718	144.4933
719	143.1867
720	143.9900
721	144.5883
722	144.7067
723	143.4500
724	143.5483
725	143.1167
726	141.4483
727	141.1417
728	140.5317
729	141.7200
730	141.1683
731	141.1233
732	141.5567
733	140.3467
734	140.8267
735	141.5033
736	141.7617
737	140.9533
738	141.9850
739	141.7117
740	141.7683
741	142.6633
742	142.0083
743	143.1417
744	142.3683
745	144.5383
746	144.5250
747	144.6467
748	142.3600
749	143.6333
750	142.4150
751	143.9817
752	143.1783
753	142.9150
754	142.1067
755	141.9917
756	141.5583
757	139.9750
758	140.3567
759	140.1617
760	140.6967
761	142.1300
762	142.5783
763	142.9833
764	141.7350
765	141.9917
766	141.8050
767	140.5667
768	141.7033
769	141.7350
770	141.5717
771	141.0367
772	141.2967
773	140.0600
774	140.8533
775	141.5783
776	139.9783
777	141.5567
778	141.6100
779	141.3950
780	142.3817
781	144.4233
782	144.3867
783	143.9417
784	143.0267
785	142.8400
786	141.9600
787	141.9667
788	141.0383
789	141.3133
790	140.1733
791	138.7683
792	140.4133
793	138.5233
794	137.5767
795	137.3783
796	136.5950
797	136.5517
798	136.9900
799	136.6017
800	137.0350
801	137.6317
802	138.9833
803	138.0017
804	138.6517
805	138.9067
806	139.3017
807	140.5483
808	139.2583
809	139.6117
810	139.6400
811	138.9050
812	139.2067
813	137.8833
814	137.7117
815	136.3500
816	136.2017
817	136.3350
818	135.8317
819	134.5167
820	135.4417
821	134.6983
822	133.7867
823	134.5067
824	134.8383
825	135.8200
826	136.5050
827	136.5750
828	136.8667
829	135.8933
830	136.3200
831	136.9017
832	136.5883
833	136.2600
834	134.9350
835	136.1933
836	135.6767
837	135.4400
838	134.4850
839	135.1100
840	133.3633
841	134.4183
842	133.8933
843	133.9583
844	133.0150
845	134.1067
846	134.0350
847	134.5950
848	133.6000
849	133.7883
850	134.9117
851	134.6517
852	135.7117
853	136.7050
854	136.6100
855	136.0700
856	136.1367
857	135.4933
858	134.6400
859	133.9550
860	134.1133
861	133.4150
862	133.1333
863	133.5733
864	134.5567
865	134.0700
866	134.6367
867	135.1667
868	136.0617
869	135.5100
870	135.3783
871	134.6517
872	135.3867
873	135.5183
874	135.3517
875	135.3433
876	133.5167
877	133.4467
878	132.7267
879	132.3983
880	132.0900
881	131.6450
882	131.3200
883	132.0167
884	132.0467
885	132.6800
886	132.2500
887	132.4300
888	132.0650
889	133.4450
890	132.6900
891	132.0133
892	132.5950
893	132.2617
894	131.6567
895	132.0900
896	131.3050
897	131.2533
898	130.5233
899	130.7567
900	130.5133
901	129.7167
902	130.2833
903	129.3033
904	128.3467
905	129.2700
906	128.3433
907	129.2983
908	128.7333
909	130.0017
910	129.0717
911	129.0533
912	129.6767
913	128.9217
914	128.5150
915	129.5717
916	129.2283
917	127.7883
918	126.8683
919	128.6117
920	128.3717
921	127.8200
922	128.1950
923	128.5150
924	128.5000
925	129.0250
926	128.6817
927	130.1583
928	129.5517
929	130.8567
930	130.6633
931	130.2167
932	129.7517
933	130.6900
934	129.9317
935	130.4283
936	129.8233
937	130.0817
938	128.7467
939	128.2967
940	128.6267
941	128.2400
942	129.4150
943	128.4900
944	128.0300
945	126.8583
946	126.7367
947	126.7117
948	126.1650
949	127.7633
950	126.4200
951	127.4217
952	127.7400
953	127.5650
954	127.4167
955	127.5117
956	127.3333
957	126.5100
958	127.3367
959	127.4000
960	126.6250
961	126.5433
962	126.4400
963	126.6033
964	126.8783
965	126.7717
966	126.6933
967	126.2767
968	127.0683
969	126.4500
970	126.7900
971	127.1517
972	127.5767
973	127.2350
974	128.0233
975	126.6617
976	127.7250
977	128.5617
978	128.1983
979	127.3600
980	126.7150
981	127.0317
982	126.3950
983	126.9350
984	125.6617
985	124.5583
986	124.7383
987	124.8983
988	125.3783
989	124.1600
990	124.9083
991	124.3283
992	124.4800
993	124.0750
994	124.0767
995	124.9100
996	123.8850
997	124.4300
998	125.4217
999	124.9000
1000	123.7717
1001	127.2033
1002	126.5967
1003	127.0267
1004	125.6633
1005	125.8600
1006	125.8300
1007	125.2017
1008	126.1267
1009	125.3983
1010	126.3350
1011	125.4283
1012	125.4067
1013	126.0167
1014	126.3383
1015	125.6400
1016	127.9550
1017	125.4933
1018	124.4867
1019	123.6700
1020	124.0700
1021	123.7667
1022	123.0017
1023	123.1400
1024	123.0567
1025	122.1200
1026	122.0617
1027	122.7683
1028	121.1033
1029	121.3583
1030	120.4717
1031	120.1400
1032	119.5433
1033	118.7050
1034	118.5300
1035	118.5200
1036	117.6967
1037	118.7650
1038	118.5400
1039	118.0817
1040	119.7217
1041	117.8767
1042	119.5567
1043	118.6883
1044	119.1817
1045	119.0367
1046	119.5850
1047	119.5917
1048	119.3717
1049	119.1633
1050	119.6900
1051	118.5717
1052	118.8100
1053	117.8433
1054	118.4000
1055	117.7083
1056	117.7050
1057	117.5150
1058	117.7800
1059	115.9450
1060	116.7567
1061	116.9550
1062	117.2750
1063	117.1117
1064	117.5433
1065	117.5433
1066	117.0300
1067	117.5850
1068	118.0950
1069	117.2083
1070	117.7717
1071	118.3883
1072	118.1400
1073	117.5350
1074	117.4283
1075	118.0317
1076	118.2967
1077	117.6267
1078	118.8983
1079	118.3567
1080	119.2217
1081	118.9917
1082	119.5567
1083	119.1467
1084	119.5950
1085	120.2917
1086	119.8350
1087	119.9083
1088	119.8900
1089	120.5250
1090	119.3583
1091	119.2817
1092	119.2050
1093	119.7417
1094	119.4817
1095	119.3067
1096	119.2717
1097	118.6517
1098	118.7967
1099	119.1767
1100	118.1600
1101	118.6383
1102	118.9183
1103	119.1767
1104	117.8683
1105	117.9667
1106	117.3217
1107	118.5600
1108	118.0783
1109	117.9433
1110	118.9317
1111	117.9467
1112	118.0550
1113	117.5767
1114	117.5483
1115	117.4367
1116	117.5500
1117	117.6383
1118	117.1700
1119	116.4033
1120	116.8783
1121	116.7433
1122	117.8517
1123	117.3467
1124	117.5100
1125	116.9250
1126	117.5417
1127	117.4233
1128	117.8050
1129	118.3100
1130	118.3550
1131	118.7967
1132	118.6000
1133	118.5400
1134	118.0283
1135	118.6567
1136	118.0817
1137	117.9483
1138	118.4283
1139	118.1900
1140	117.7300
1141	118.1667
1142	118.5433
1143	117.5683
1144	117.9783
1145	117.5650
1146	117.7150
1147	118.0567
1148	117.3900
1149	116.3983
1150	117.1300
1151	116.9400
1152	117.0283
1153	116.8333
1154	116.2267
1155	116.8700
1156	116.3733
1157	117.3717
1158	117.4467
1159	116.6467
1160	116.3317
1161	116.9567
1162	116.5167
1163	116.4000
1164	116.1517
1165	116.5300
1166	116.9417
1167	116.9450
1168	117.2867
1169	116.1867
1170	116.4300
1171	117.1750
1172	116.4533
1173	116.3667
1174	116.0417
1175	115.7950
1176	116.2183
1177	116.6433
1178	116.8283
1179	115.9000
1180	116.2617
1181	116.0200
1182	115.8200
1183	115.3550
1184	115.9567
1185	116.1167
1186	116.2283
1187	116.0133
1188	115.6933
1189	115.2867
1190	115.2417
1191	115.6700
1192	115.2767
1193	114.7683
1194	115.1050
1195	114.5150
1196	115.0033
1197	114.7667
1198	113.9383
1199	114.3750
1200	115.1750
1201	114.8267
1202	114.7083
1203	114.9517
1204	115.0683
1205	115.9550
1206	115.2683
1207	115.1283
1208	115.0617
1209	115.1433
1210	114.6133
1211	115.4000
1212	114.9100
1213	114.8800
1214	114.8450
1215	114.8383
1216	114.5700
1217	115.5267
1218	115.6683
1219	115.3200
1220	115.5950
1221	115.6083
1222	115.5717
1223	115.7417
1224	115.4283
1225	115.7367
1226	115.6950
1227	114.9583
1228	115.8417
1229	116.1333
1230	115.9983
1231	116.4067
1232	116.9100
1233	115.3917
1234	115.4250
1235	115.7417
1236	114.7150
1237	115.8667
1238	115.5750
1239	115.4833
1240	115.5650
1241	115.6517
1242	115.4033
1243	115.2417
1244	115.8333
1245	115.4900
1246	115.1867
1247	115.8383
1248	115.7683
1249	116.3000
1250	115.7083
1251	116.0067
1252	116.1950
1253	116.3600
1254	117.1383
1255	116.3283
1256	117.3133
1257	117.0217
1258	117.2683
1259	116.3850
1260	116.7033
1261	116.4550
1262	116.8950
1263	117.6983
1264	117.4633
1265	116.0617
1266	116.7867
1267	117.3967
1268	116.7667
1269	117.1017
1270	116.0600
1271	116.1917
1272	115.8133
1273	115.3100
1274	115.2700
1275	115.0750
1276	115.5867
1277	115.4017
1278	115.6183
1279	114.6700
1280	115.6533
1281	116.0533
1282	115.3400
1283	115.5600
1284	115.8583
1285	116.1583
1286	115.9400
1287	116.0033
1288	116.3967
1289	115.5933
1290	115.5800
1291	115.9700
1292	115.2500
1293	116.1083
1294	115.1017
1295	115.0267
1296	114.8700
1297	115.8033
1298	114.6517
1299	114.8350
1300	115.1633
1301	115.7667
1302	115.5450
1303	115.2200
1304	115.6817
1305	116.1233
1306	115.3533
1307	114.4550
1308	115.3183
1309	115.4817
1310	115.9467
1311	115.4100
1312	115.3067
1313	115.9467
1314	115.4800
1315	114.2233
1316	114.2067
1317	114.3867
1318	115.0050
1319	114.8767
1320	114.9467
1321	114.4917
1322	114.8817
1323	115.1883
1324	114.9167
1325	114.8433
1326	115.2650
1327	115.3083
1328	115.3700
1329	115.0617
1330	114.8133
1331	114.9550
1332	114.5267
1333	114.7500
1334	114.6383
1335	113.6617
1336	114.4717
1337	114.1433
1338	113.7567
1339	114.7967
1340	114.6767
1341	114.2717
1342	114.0450
1343	114.7683
1344	114.0717
1345	114.1617
1346	113.7617
1347	112.9700
1348	113.5617
1349	113.6583
1350	113.9200
1351	113.4183
1352	114.4750
1353	114.4850
1354	114.0550
1355	113.3767
1356	114.4550
1357	114.3167
1358	113.7300
1359	113.6367
1360	114.6000
1361	114.5900
1362	114.2250
1363	113.3117
1364	113.7050
1365	114.2883
1366	113.0150
1367	114.0283
1368	114.0167
1369	113.5633
1370	114.0117
1371	113.8183
1372	114.1133
1373	113.7450
1374	113.0567
1375	113.2800
1376	113.6617
1377	113.5817
1378	113.5267
1379	113.4767
1380	113.3050
1381	113.0783
1382	112.8900
1383	113.8050
1384	113.2100
1385	112.8817
1386	113.0100
1387	113.3067
1388	113.0567
1389	113.1700
1390	112.6133
1391	113.0367
1392	113.7400
1393	113.8767
1394	112.9500
1395	113.0217
1396	112.9800
1397	113.6950
1398	112.7650
1399	112.9700
1400	112.7900
1401	113.1350
1402	112.4900
1403	113.3883
1404	113.5017
1405	113.0717
1406	113.3500
1407	113.2400
1408	113.9533
1409	112.9333
1410	112.6767
1411	112.5683
1412	113.0850
1413	112.5967
1414	112.7317
1415	112.4817
1416	112.6000
1417	112.0967
1418	112.6467
1419	112.2717
1420	112.5717
1421	112.5283
1422	113.0300
1423	112.2367
1424	112.9767
1425	112.1083
1426	112.5167
1427	112.2150
1428	112.1183
1429	112.9900
1430	111.7767
1431	111.8917
1432	111.8550
1433	111.6883
1434	112.1650
1435	111.9050
1436	112.1867
1437	111.8733
1438	112.3450
1439	111.6750
1440	112.0867
1441	112.6483
1442	112.7167
1443	111.6883
1444	112.3700
1445	112.2517
1446	112.6967
1447	112.0767
1448	112.9133
1449	112.4950
1450	112.4850
1451	113.2150
1452	113.1883
1453	112.9383
1454	112.7867
1455	113.2850
1456	113.2150
1457	112.5767
1458	112.7883
1459	112.6033
1460	113.3267
1461	113.3400
1462	112.7400
1463	112.3133
1464	111.9983
1465	111.9833
1466	112.2967
1467	112.5883
1468	112.0167
1469	112.2217
1470	111.6033
1471	111.8567
1472	112.0350
1473	112.2383
1474	111.7333
1475	111.8250
1476	111.7750
1477	111.4650
1478	112.0050
1479	112.5283
1480	111.9650
1481	111.8883
1482	111.7100
1483	111.3383
1484	111.6967
1485	110.9650
1486	111.8067
1487	112.0017
1488	112.2350
1489	112.0683
1490	111.9683
1491	111.2533
1492	111.9867
1493	112.5233
1494	111.7450
1495	111.5550
1496	111.1583
1497	111.0800
1498	111.1533
1499	111.3000
1500	110.8983
1501	111.7117
1502	111.4983
1503	111.2717
1504	111.3217
1505	111.8600
1506	111.7150
1507	111.6950
1508	112.3417
1509	112.1967
1510	112.2900
1511	111.8683
1512	112.0183
1513	112.2850
1514	111.9800
1515	111.9683
1516	111.8817
1517	112.4250
1518	111.5567
1519	112.7300
1520	111.9850
1521	112.0850
1522	111.7067
1523	112.3400
1524	111.8983
1525	111.7483
1526	111.5683
1527	112.4883
1528	112.7033
1529	112.4483
1530	112.1467
1531	112.9483
1532	112.6967
1533	112.6517
1534	112.5967
1535	112.0883
1536	111.9250
1537	111.8917
1538	111.7200
1539	111.7883
1540	111.7417
1541	111.4350
1542	111.5733
1543	111.4317
1544	111.8500
1545	111.3500
1546	111.0383
1547	110.7650
1548	110.4917
1549	111.0417
1550	111.0450
1551	110.9317
1552	111.4617
1553	110.8717
1554	110.8950
1555	111.0267
1556	111.2200
1557	110.9067
1558	111.4300
1559	111.1983
1560	111.2567
1561	110.0150
1562	110.8850
1563	110.9600
1564	110.9150
1565	111.2717
1566	110.6683
1567	111.5583
1568	111.8833
1569	110.9583
1570	110.8417
1571	111.6783
1572	111.1717
1573	111.4300
1574	110.5917
1575	110.3450
1576	110.5933
1577	110.8083
1578	110.4267
1579	110.2433
1580	110.6883
1581	111.0283
1582	110.4117
1583	110.6150
1584	111.2217
1585	110.3667
1586	110.3617
1587	110.9950
1588	109.5967
1589	110.7700
1590	110.2783
1591	110.0100
1592	110.5067
1593	111.3217
1594	109.7583
1595	110.6933
1596	110.5017
1597	110.0700
1598	110.8267
1599	110.4567
1600	110.1967
1601	109.9967
1602	110.0550
1603	110.5100
1604	110.6267
1605	110.6517
1606	111.1167
1607	110.6733
1608	110.8350
1609	111.2100
1610	110.1283
1611	111.2867
1612	110.3683
1613	110.3233
1614	109.7317
1615	110.1417
1616	109.9583
1617	110.2800
1618	109.8550
1619	110.6317
1620	109.9650
1621	109.7450
1622	109.7467
1623	110.1383
1624	110.5067
1625	109.6317
1626	110.1233
1627	110.7400
1628	110.9650
1629	110.7950
1630	110.1800
1631	110.0950
1632	110.6083
1633	110.2000
1634	110.5467
1635	110.0067
1636	110.6583
1637	110.2567
1638	111.3883
1639	110.8833
1640	109.9967
1641	111.0533
1642	111.0767
1643	110.4283
1644	110.7550
1645	110.1150
1646	110.6050
1647	110.2167
1648	110.0667
1649	110.4600
1650	110.3550
1651	109.6700
1652	109.4483
1653	110.1200
1654	109.9700
1655	109.6700
1656	110.0883
1657	109.4733
1658	109.5533
1659	109.5217
1660	109.3783
1661	109.4517
1662	109.9917
1663	109.6767
1664	109.4333
1665	109.8517
1666	110.0717
1667	109.6283
1668	110.3000
1669	109.5483
1670	109.6733
1671	109.4367
1672	109.8017
1673	109.9983
1674	109.7433
1675	109.6750
1676	109.8817
1677	109.6967
1678	110.0967
1679	109.7983
1680	109.9217
1681	110.0400
1682	110.4733
1683	110.1100
1684	110.1333
1685	109.7917
1686	110.3283
1687	109.6217
1688	108.8083
1689	109.4083
1690	109.1850
1691	108.9233
1692	109.3600
1693	109.3667
1694	108.9250
1695	108.9950
1696	108.5717
1697	109.3967
1698	109.2983
1699	108.7783
1700	108.3783
1701	108.2617
1702	108.8683
1703	109.2700
1704	109.5033
1705	109.5483
1706	109.1550
1707	109.4600
1708	108.6683
1709	109.2533
1710	109.0133
1711	108.6117
1712	109.5150
1713	108.8467
1714	108.3117
1715	108.4067
1716	108.0317
1717	107.7633
1718	108.2567
1719	108.7133
1720	108.3117
1721	108.4400
1722	108.2417
1723	108.7217
1724	108.6567
1725	108.3933
1726	109.2833
1727	109.1617
1728	108.5183
1729	109.1350
1730	108.5617
1731	109.4950
1732	108.5783
1733	108.2567
1734	108.2817
1735	108.6917
1736	108.5583
1737	107.9883
1738	107.9767
1739	108.1800
1740	108.2400
1741	108.2917
1742	108.7750
1743	108.8000
1744	109.0000
1745	109.2867
1746	108.9500
1747	109.2167
1748	108.5550
1749	108.9283
1750	109.0467
1751	108.6050
1752	108.0400
1753	108.1433
1754	108.0117
1755	107.9500
1756	108.4467
1757	108.2350
1758	108.5233
1759	108.1600
1760	108.9133
1761	108.5983
1762	108.5333
1763	107.7950
1764	108.5017
1765	108.7617
1766	107.6650
1767	108.6383
1768	109.1167
1769	108.8400
1770	107.9017
1771	108.0517
1772	108.2083
1773	107.9850
1774	108.0600
1775	108.0633
1776	108.3617
1777	108.3183
1778	107.9983
1779	107.8650
1780	108.1767
1781	108.0033
1782	108.3633
1783	108.2250
1784	108.0850
1785	108.3733
1786	108.4417
1787	108.0833
1788	108.2117
1789	107.7667
1790	107.6333
1791	107.3117
1792	108.0200
1793	107.4400
1794	108.3633
1795	108.1233
1796	107.4533
1797	107.9383
1798	108.0200
1799	107.6883
1800	108.3917
1801	106.7800
1802	107.1333
1803	107.6700
1804	106.6800
1805	106.6750
1806	107.0033
1807	106.8850
1808	106.9900
1809	107.3967
1810	106.9017
1811	106.5817
1812	107.5033
1813	107.2167
1814	107.3017
1815	106.7767
1816	107.1767
1817	106.7850
1818	107.1467
1819	106.6267
1820	106.8067
1821	106.6700
1822	106.9850
1823	106.8850
1824	107.0033
1825	106.6650
1826	106.7233
1827	106.9050
1828	106.3283
1829	106.8717
1830	107.2383
1831	107.0567
1832	106.9767
1833	106.6717
1834	106.5467
1835	106.5367
1836	107.7133
1837	106.8433
1838	106.9617
1839	106.3400
1840	106.9050
1841	107.2083
1842	106.7517
1843	106.8133
1844	106.5117
1845	107.0883
1846	107.0983
1847	106.5617
1848	106.5383
1849	107.6750
1850	107.2617
1851	106.2917
1852	106.4950
1853	106.9283
1854	106.6550
1855	106.9383
1856	106.4950
1857	106.3783
1858	106.0750
1859	106.6550
1860	106.7117
1861	106.7300
1862	106.3500
1863	106.4483
1864	106.4217
1865	106.3333
1866	106.1100
1867	106.6600
1868	106.2383
1869	106.4450
1870	106.6583
1871	106.4067
1872	106.5100
1873	106.3050
1874	106.4667
1875	106.8250
1876	106.3600
1877	106.4683
1878	106.9833
1879	106.1600
1880	106.6433
1881	106.1550
1882	106.9450
1883	105.9650
1884	105.9317
1885	106.1367
1886	106.1917
1887	106.3050
1888	106.5350
1889	106.3333
1890	106.6167
1891	106.2733
1892	106.2250
1893	106.5717
1894	106.1933
1895	105.7150
1896	106.1700
1897	105.9033
1898	106.5117
1899	106.7183
1900	107.2033
1901	105.7317
1902	106.0183
1903	105.7233
1904	105.6833
1905	106.5500
1906	106.4983
1907	105.8533
1908	105.8350
1909	106.6733
1910	105.9333
1911	106.3300
1912	106.4733
1913	106.3233
1914	106.2050
1915	106.8650
1916	106.2350
1917	106.3567
1918	106.0367
1919	106.2417
1920	105.8717
1921	106.0383
1922	105.7250
1923	105.3867
1924	105.7100
1925	106.0050
1926	106.0983
1927	105.1517
1928	105.5833
1929	105.4933
1930	105.8633
1931	105.5700
1932	105.5533
1933	105.9300
1934	105.2583
1935	106.0383
1936	105.6000
1937	105.6983
1938	105.6517
1939	105.5700
1940	105.9067
1941	105.7983
1942	105.8200
1943	105.9233
1944	105.8383
1945	105.4550
1946	105.1583
1947	105.6733
1948	105.2883
1949	105.1833
1950	105.7183
1951	104.8117
1952	105.3467
1953	105.4883
1954	105.4617
1955	104.4167
1956	104.9367
1957	105.0267
1958	104.7867
1959	104.8467
1960	105.2583
1961	105.3683
1962	105.0567
1963	104.8167
1964	104.7933
1965	104.7383
1966	104.9200
1967	104.1867
1968	105.0333
1969	104.4350
1970	104.9533
1971	104.8500
1972	104.7483
1973	104.9617
1974	104.5633
1975	104.6033
1976	104.8400
1977	105.3783
1978	105.3200
1979	104.4367
1980	104.8583
1981	105.1233
1982	105.0483
1983	104.6500
1984	104.2833
1985	103.8483
1986	104.2333
1987	103.8967
1988	104.9350
1989	105.0983
1990	104.3233
1991	104.1383
1992	104.8350
1993	104.7933
1994	103.9817
1995	104.5417
1996	104.2733
1997	104.2817
1998	104.8467
1999	104.2333
[truncated: 28 more rows]
