# Supplementary material for: Bicoid gradient formation mechanism and dynamics revealed by protein lifetime analysis
Source: Mol Syst Biol. 2018 Sep 4;14(9):e8355. doi: 10.15252/msb.20188355 (PMC6121778; doi:10.15252/msb.20188355)
Supplement: Supplementary file 8 — Source Data for Figure 6 [file MSB-14-e8355-s007.zip › figure6-data_wo-images/quantification/Values_emb01_r_t06.txt]

0	181.6183
1	154.9800
2	169.3667
3	180.5883
4	186.3817
5	188.1117
6	179.2367
7	172.0417
8	162.5367
9	162.0050
10	158.4583
11	154.2667
12	150.5567
13	150.2467
14	149.6217
15	150.9200
16	150.7083
17	152.9800
18	151.1417
19	153.7783
20	155.0050
21	158.4483
22	162.6717
23	166.8283
24	163.1950
25	166.2150
26	170.7600
27	169.1600
28	171.5650
29	164.4133
30	164.8733
31	166.4317
32	167.4167
33	168.8817
34	167.4300
35	168.8983
36	172.9767
37	174.5933
38	177.7033
39	190.2317
40	196.8433
41	196.8367
42	200.9183
43	202.3700
44	202.1383
45	203.0217
46	198.3150
47	200.4983
48	199.3150
49	195.1967
50	192.5183
51	192.8717
52	191.0733
53	186.5850
54	192.3200
55	186.3500
56	183.2833
57	176.7600
58	171.5517
59	177.1983
60	173.3500
61	170.6100
62	165.7417
63	163.1350
64	165.5067
65	164.3067
66	162.3950
67	158.4850
68	158.5967
69	167.5333
70	165.8633
71	163.0633
72	162.4217
73	161.3267
74	166.9500
75	166.7133
76	160.9750
77	159.8700
78	157.8317
79	161.2183
80	160.8967
81	159.8517
82	159.3917
83	159.1467
84	166.2017
85	164.0967
86	167.6400
87	168.1700
88	167.8633
89	176.1283
90	175.0317
91	173.7967
92	172.6483
93	167.5217
94	173.1867
95	171.2750
96	168.5300
97	164.7433
98	161.1633
99	169.9217
100	164.9267
101	165.9650
102	167.3517
103	168.4300
104	172.4467
105	173.6433
106	174.7050
107	173.7067
108	175.9383
109	180.5483
110	179.4500
111	179.3283
112	179.6000
113	179.4650
114	185.7250
115	183.8417
116	182.8983
117	179.0933
118	175.9567
119	181.7550
120	178.3283
121	174.2817
122	172.3017
123	166.3750
124	170.7150
125	166.8283
126	166.4700
127	165.5183
128	166.6150
129	172.1750
130	173.3533
131	174.4033
132	176.1267
133	176.2483
134	184.0050
135	184.8917
136	183.6133
137	183.7633
138	184.9067
139	191.1417
140	189.2200
141	188.3433
142	185.4683
143	183.3867
144	186.6067
145	185.6467
146	181.4200
147	182.6317
148	178.6600
149	177.3450
150	178.5850
151	178.4433
152	177.7250
153	176.3067
154	176.4200
155	176.2200
156	176.4833
157	181.1550
158	181.0550
159	181.7933
160	179.4900
161	180.6317
162	181.2867
163	182.3983
164	181.1433
165	183.6633
166	183.1333
167	182.6533
168	180.5033
169	180.2017
170	177.3150
171	176.8250
172	178.5433
173	174.9833
174	173.1817
175	172.6467
176	169.5717
177	168.0967
178	168.4917
179	169.4800
180	166.8467
181	170.0350
182	171.0117
183	172.4400
184	171.8500
185	171.9150
186	171.0750
187	173.7317
188	173.1283
189	174.3483
190	175.9900
191	175.9500
192	175.3017
193	174.2783
194	180.6800
195	180.9533
196	180.0017
197	179.3367
198	180.5917
199	181.0467
200	181.5317
201	184.6533
202	184.0233
203	184.7700
204	184.4900
205	184.1050
206	183.1933
207	182.3200
208	177.8517
209	176.8817
210	175.3433
211	174.3983
212	174.6733
213	175.0250
214	176.5450
215	180.8617
216	182.8450
217	184.1700
218	182.4700
219	181.4717
220	180.5700
221	179.1333
222	178.3550
223	184.0683
224	181.3167
225	179.2733
226	177.2233
227	176.4167
228	176.3883
229	173.4850
230	171.8517
231	171.8517
232	169.4867
233	169.6200
234	170.4850
235	171.9650
236	174.4433
237	179.6233
238	181.4167
239	184.2000
240	183.6583
241	185.3250
242	184.3867
243	182.8300
244	188.8550
245	188.4700
246	186.9417
247	184.5600
248	182.3933
249	180.0733
250	175.9767
251	173.3050
252	172.5533
253	170.4233
254	169.8967
255	168.9700
256	171.9767
257	171.3517
258	173.8567
259	177.5133
260	181.8017
261	181.6217
262	183.4033
263	184.9450
264	187.1450
265	188.1467
266	193.6600
267	192.4700
268	193.4067
269	192.3350
270	190.6817
271	188.4450
272	187.5350
273	185.2150
274	182.6833
275	180.4583
276	176.0933
277	173.8767
278	170.0800
279	167.7800
280	165.2300
281	169.6333
282	167.3450
283	168.5800
284	170.2300
285	171.9067
286	171.4550
287	173.5633
288	175.5567
289	175.6000
290	174.6883
291	176.7550
292	178.4217
293	179.3833
294	179.2300
295	178.5800
296	175.8283
297	177.7283
298	175.1217
299	172.4317
300	170.3283
301	170.9683
302	170.5450
303	171.4050
304	170.7350
305	172.9683
306	171.9317
307	175.9683
308	177.3250
309	178.1867
310	179.1217
311	181.6917
312	182.3267
313	181.7550
314	181.8117
315	182.4400
316	180.0983
317	179.0767
318	177.7983
319	176.7250
320	175.9550
321	177.0933
322	175.1933
323	174.0283
324	174.4050
325	172.4267
326	171.7517
327	171.2333
328	169.4383
329	169.0650
330	169.4383
331	170.9600
332	170.8317
333	172.9433
334	174.0983
335	174.6833
336	175.9300
337	175.5517
338	174.9850
339	174.7500
340	174.2283
341	174.4033
342	174.8017
343	174.2850
344	174.3333
345	173.8100
346	173.8717
347	173.9933
348	175.2567
349	176.2050
350	176.6533
351	176.8883
352	176.6200
353	179.3167
354	178.8833
355	179.7433
356	178.7350
357	177.1933
358	176.0533
359	176.8400
360	175.9050
361	176.5383
362	177.2067
363	177.3500
364	176.7617
365	176.1817
366	177.1133
367	176.5500
368	175.5883
369	175.8700
370	173.9633
371	172.3050
372	172.9750
373	170.7583
374	170.4017
375	170.7783
376	170.0017
377	168.7983
378	168.3050
379	167.6833
380	167.1233
381	168.9567
382	168.1767
383	169.1767
384	170.5017
385	171.2367
386	173.1700
387	173.9117
388	176.9600
389	176.8533
390	179.5717
391	177.9600
392	178.1550
393	174.8683
394	173.8833
395	170.8433
396	170.7183
397	169.1067
398	168.4350
399	167.6817
400	165.8500
401	165.7567
402	164.5433
403	165.5400
404	165.7433
405	167.1633
406	167.8100
407	168.0400
408	168.8600
409	169.6417
410	169.4850
411	171.5233
412	170.3750
413	169.5033
414	167.4900
415	167.2700
416	166.3300
417	164.5933
418	164.2900
419	162.5017
420	162.1983
421	160.9833
422	160.9217
423	159.5750
424	160.2600
425	159.3017
426	159.8833
427	160.0750
428	160.7100
429	161.8433
430	163.9500
431	165.0017
432	165.5150
433	166.7217
434	167.1833
435	167.5833
436	166.9567
437	167.0033
438	168.5100
439	167.8050
440	166.1550
441	165.6450
442	164.7517
443	164.7783
444	163.7633
445	162.7100
446	161.3150
447	159.5517
448	158.3617
449	158.6383
450	160.1417
451	160.2200
452	159.4217
453	163.1167
454	162.6517
455	161.9833
456	165.5683
457	164.9267
458	169.4250
459	167.6233
460	169.3167
461	168.9033
462	167.9167
463	167.6517
464	164.7367
465	162.1067
466	161.9967
467	160.0717
468	158.8917
469	160.3050
470	159.5017
471	159.0517
472	159.0717
473	158.3417
474	159.2567
475	158.9600
476	160.0733
477	160.7983
478	161.7300
479	160.1783
480	162.3400
481	163.5583
482	163.4950
483	166.2867
484	165.6183
485	166.5900
486	165.4567
487	165.1450
488	164.6567
489	163.1650
490	162.7167
491	160.3267
492	160.6583
493	159.7200
494	161.0100
495	160.7467
496	163.0717
497	163.6667
498	164.0833
499	163.9567
500	163.2450
501	162.5967
502	163.8217
503	160.3950
504	161.2800
505	160.5267
506	159.3317
507	158.6867
508	157.6333
509	160.0083
510	160.2850
511	158.5517
512	158.3183
513	156.6367
514	155.4883
515	156.0600
516	155.6150
517	155.6033
518	156.4983
519	156.4617
520	156.3517
521	156.8100
522	158.8567
523	160.1833
524	159.8067
525	160.2967
526	161.2633
527	158.6050
528	159.1833
529	157.2117
530	156.9300
531	155.0467
532	155.7083
533	155.5550
534	154.1600
535	157.0717
536	156.8667
537	156.5267
538	155.8783
539	155.8950
540	155.9000
541	153.9233
542	154.9100
543	156.1933
544	156.9400
545	156.6183
546	157.2300
547	157.7267
548	158.7917
549	163.2783
550	162.7900
551	162.5717
552	162.0750
553	160.3950
554	160.7100
555	159.2900
556	157.1433
557	156.2933
558	154.7817
559	153.8000
560	152.4733
561	151.9600
562	151.1800
563	150.7350
564	150.1200
565	151.2933
566	151.5450
567	151.7617
568	152.5617
569	154.1083
570	154.7300
571	156.4983
572	157.5483
573	157.4033
574	159.3817
575	160.7917
576	161.6917
577	161.2433
578	161.3667
579	160.4800
580	162.9183
581	160.8450
582	161.1250
583	158.8467
584	158.2200
585	156.8700
586	157.4050
587	153.5817
588	153.2150
589	153.1350
590	151.5200
591	151.1133
592	152.0000
593	153.8017
594	152.5450
595	153.0533
596	154.0867
597	153.0950
598	155.9850
599	156.1533
600	156.3550
601	157.5200
602	156.9333
603	157.2900
604	158.2850
605	158.2083
606	157.0817
607	157.8350
608	157.5300
609	157.0400
610	156.0817
611	155.9233
612	155.1833
613	153.8350
614	154.9200
615	154.0333
616	152.7983
617	151.4617
618	151.4633
619	152.1950
620	151.3267
621	152.0283
622	152.2650
623	151.1883
624	152.4533
625	152.9200
626	152.3433
627	151.5400
628	150.8417
629	151.1283
630	151.0600
631	150.4533
632	149.2983
633	151.2950
634	150.7050
635	150.3233
636	149.8017
637	151.2033
638	150.2167
639	150.9983
640	153.0217
641	152.9433
642	152.8783
643	154.7800
644	155.2400
645	155.9733
646	156.6733
647	156.2967
648	155.2050
649	153.7333
650	151.7733
651	151.9517
652	148.8283
653	146.6050
654	146.5867
655	146.0050
656	146.3883
657	144.8933
658	146.8700
659	145.3733
660	147.1950
661	148.9967
662	147.8983
663	149.4733
664	150.8683
665	151.0050
666	152.7783
667	151.9700
668	152.2517
669	152.1383
670	151.2450
671	149.4950
672	150.5317
673	148.7333
674	146.4733
675	146.3700
676	144.8917
677	144.2067
678	143.0300
679	142.3283
680	142.9650
681	142.8433
682	142.9750
683	144.9867
684	145.3517
685	145.4983
686	147.4950
687	148.1350
688	149.1817
689	150.3367
690	149.8850
691	150.0800
692	148.5967
693	147.5967
694	149.2150
695	147.9667
696	147.2100
697	146.5917
698	147.1633
699	148.6383
700	146.8017
701	146.1883
702	146.6000
703	146.1633
704	145.4217
705	145.1050
706	145.8567
707	145.1217
708	146.6017
709	146.5133
710	147.2617
711	145.9367
712	147.7783
713	148.1633
714	146.9233
715	148.0033
716	146.4250
717	145.7383
718	145.8983
719	143.8350
720	144.1950
721	143.8217
722	143.4750
723	143.6117
724	143.3767
725	143.9050
726	142.4433
727	143.5400
728	143.8933
729	143.6650
730	144.8817
731	143.1567
732	144.1883
733	143.6000
734	143.9650
735	143.8150
736	145.0700
737	144.3133
738	144.6250
739	144.2350
740	145.5200
741	144.7567
742	144.4800
743	144.4150
744	143.7333
745	145.1567
746	144.4917
747	144.0367
748	144.1083
749	144.1350
750	144.7333
751	145.2950
752	145.9033
753	147.5983
754	146.9650
755	148.4133
756	146.7367
757	148.5033
758	147.9933
759	147.0200
760	147.8067
761	147.5200
762	146.7167
763	146.4583
764	145.3433
765	144.9050
766	145.4733
767	144.1683
768	144.1767
769	143.4867
770	142.3767
771	140.9367
772	140.9267
773	140.2133
774	141.6400
775	142.4633
776	141.5267
777	141.9617
778	141.9633
779	142.9100
780	142.7617
781	143.2550
782	142.2500
783	142.0700
784	141.5033
785	143.8767
786	141.5817
787	141.8433
788	142.2183
789	142.5633
790	142.5417
791	141.0350
792	141.5883
793	142.0567
794	141.7467
795	141.1067
796	140.5450
797	140.3667
798	139.8800
799	140.8150
800	141.8350
801	140.1850
802	140.4550
803	139.3417
804	139.8900
805	139.6033
806	139.4817
807	138.8767
808	137.3917
809	137.9300
810	138.3267
811	137.3567
812	137.6667
813	137.5717
814	137.8050
815	137.0300
816	136.6767
817	137.4717
818	137.0800
819	138.3017
820	137.9850
821	138.5917
822	138.2317
823	138.2450
824	138.6250
825	137.6550
826	138.6450
827	138.3667
828	138.4150
829	137.3033
830	136.9517
831	137.5617
832	136.1367
833	135.8967
834	136.5567
835	136.9383
836	136.7583
837	138.3600
838	137.8150
839	137.1217
840	139.1250
841	138.4717
842	138.7500
843	138.4400
844	138.3633
845	138.8117
846	137.7017
847	138.1600
848	137.8733
849	136.3333
850	136.4300
851	135.6400
852	135.5733
853	135.3683
854	135.4983
855	135.7183
856	135.6917
857	135.8833
858	138.5683
859	136.6883
860	135.7117
861	137.1467
862	138.1183
863	137.0850
864	137.8100
865	137.7600
866	139.0983
867	138.9333
868	138.2800
869	137.3500
870	137.9950
871	136.7983
872	136.4067
873	135.7117
874	134.7850
875	133.9383
876	135.2950
877	133.9600
878	135.0350
879	134.4083
880	135.1050
881	135.5517
882	135.4100
883	135.9567
884	135.8967
885	135.3117
886	136.0467
887	135.3500
888	136.0517
889	136.0050
890	136.6250
891	135.0633
892	135.9900
893	135.1450
894	134.5350
895	134.9150
896	134.1133
897	133.2700
898	132.1317
899	132.9600
900	133.0233
901	132.7650
902	133.0933
903	133.7667
904	134.7600
905	134.1867
906	134.3917
907	135.7367
908	135.0133
909	134.9600
910	133.4400
911	133.0333
912	133.2533
913	133.3950
914	132.5017
915	132.6067
916	132.8650
917	132.7400
918	132.7033
919	133.6233
920	133.2050
921	133.2283
922	132.6250
923	132.3567
924	133.1367
925	132.4350
926	132.6233
927	132.7267
928	132.3783
929	132.5583
930	132.4117
931	130.9950
932	130.7200
933	131.0650
934	131.0667
935	129.9650
936	128.6067
937	129.0550
938	128.5400
939	128.0717
940	128.7000
941	128.1900
942	128.7867
943	129.3050
944	128.3017
945	128.8317
946	128.2817
947	129.4367
948	129.1983
949	129.6833
950	128.9883
951	130.0883
952	131.5750
953	132.1300
954	131.7100
955	132.0233
956	132.8150
957	132.1067
958	132.8683
959	131.9267
960	131.6817
961	131.0417
962	130.5417
963	130.1783
964	130.3900
965	128.5733
966	128.5217
967	128.7617
968	128.2183
969	128.5667
970	128.3033
971	129.1817
972	128.9817
973	128.9817
974	128.7333
975	129.8750
976	129.9700
977	130.6167
978	130.8883
979	131.5150
980	130.5850
981	130.5883
982	130.8917
983	130.6283
984	130.7333
985	129.7750
986	128.7467
987	128.8783
988	128.5950
989	128.6750
990	128.1883
991	128.3717
992	127.3533
993	128.2917
994	127.8267
995	128.4517
996	129.0517
997	128.7500
998	129.9833
999	130.7933
1000	128.6900
1001	132.0617
1002	131.4333
1003	130.8583
1004	131.0550
1005	130.8033
1006	130.6950
1007	129.2683
1008	130.0083
1009	128.8200
1010	127.7283
1011	127.1383
1012	127.2667
1013	126.8017
1014	125.9283
1015	126.2100
1016	128.2517
1017	127.1183
1018	125.6350
1019	125.8033
1020	126.7817
1021	127.4850
1022	127.2883
1023	127.7817
1024	127.4367
1025	127.1467
1026	127.0217
1027	127.3183
1028	126.4133
1029	126.5283
1030	125.2817
1031	124.6283
1032	125.1433
1033	123.8767
1034	123.3250
1035	122.3567
1036	122.0567
1037	122.9233
1038	121.2517
1039	121.8400
1040	121.7117
1041	121.9133
1042	121.6133
1043	121.9550
1044	121.4433
1045	121.6950
1046	121.9267
1047	122.0167
1048	121.7067
1049	121.5517
1050	121.9350
1051	120.9300
1052	120.7267
1053	120.7967
1054	120.9967
1055	120.3200
1056	119.4217
1057	119.5133
1058	118.8250
1059	119.3833
1060	118.6067
1061	120.4400
1062	119.9200
1063	120.1633
1064	120.2133
1065	120.7150
1066	121.3400
1067	121.4717
1068	122.3217
1069	123.5750
1070	122.5467
1071	123.3467
1072	124.1550
1073	123.7483
1074	124.7433
1075	124.3050
1076	124.1117
1077	123.7500
1078	123.7017
1079	123.1150
1080	123.5967
1081	122.8950
1082	121.9033
1083	121.2500
1084	121.3867
1085	120.6600
1086	121.5983
1087	121.2583
1088	121.7867
1089	121.7383
1090	122.0733
1091	122.3333
1092	123.2450
1093	123.3683
1094	124.3800
1095	122.7450
1096	124.2283
1097	123.9033
1098	125.0133
1099	123.9117
1100	123.2333
1101	123.4133
1102	122.9650
1103	123.1867
1104	122.5133
1105	121.6567
1106	121.9700
1107	122.4833
1108	122.1683
1109	121.0867
1110	121.8417
1111	122.0633
1112	122.1050
1113	122.8100
1114	123.8700
1115	123.4450
1116	124.1317
1117	123.5217
1118	123.4300
1119	123.7133
1120	124.3767
1121	124.0700
1122	124.2033
1123	122.8517
1124	123.3100
1125	122.5883
1126	122.0883
1127	121.8183
1128	122.5817
1129	122.6317
1130	122.6850
1131	122.4317
1132	121.9350
1133	122.2100
1134	121.8033
1135	121.6317
1136	121.9533
1137	122.2867
1138	121.4800
1139	121.9217
1140	121.2133
1141	122.4667
1142	121.5500
1143	121.1767
1144	121.7567
1145	121.6933
1146	120.5883
1147	121.1967
1148	120.7683
1149	120.5283
1150	121.2733
1151	120.7033
1152	120.6517
1153	119.8700
1154	120.3883
1155	120.5533
1156	119.5867
1157	120.4700
1158	120.9267
1159	120.3533
1160	120.5950
1161	121.3800
1162	123.0767
1163	121.7783
1164	122.1517
1165	122.0667
1166	121.7683
1167	121.1150
1168	121.6017
1169	121.3700
1170	120.7033
1171	120.3000
1172	120.8783
1173	120.3333
1174	120.4367
1175	119.8433
1176	120.3250
1177	120.3683
1178	119.1233
1179	119.7350
1180	119.2017
1181	119.2450
1182	118.9717
1183	119.2167
1184	118.6783
1185	118.8367
1186	118.8817
1187	118.9683
1188	119.1817
1189	119.0700
1190	119.1367
1191	120.1283
1192	119.2033
1193	119.5300
1194	119.1483
1195	119.7133
1196	118.5033
1197	118.8167
1198	118.3650
1199	118.1883
1200	118.0133
1201	117.7600
1202	117.5233
1203	117.5817
1204	118.3417
1205	119.5100
1206	118.2700
1207	117.8517
1208	117.4100
1209	118.6633
1210	117.3933
1211	117.8300
1212	117.8767
1213	117.8750
1214	117.5633
1215	118.1817
1216	118.9583
1217	119.6683
1218	119.1367
1219	118.8550
1220	118.8100
1221	118.6883
1222	119.6233
1223	119.0133
1224	118.8450
1225	119.5617
1226	119.2217
1227	119.6033
1228	119.5033
1229	119.0967
1230	118.4783
1231	118.9700
1232	119.2083
1233	117.9483
1234	118.7933
1235	118.1583
1236	119.1200
1237	119.2900
1238	119.1900
1239	119.6167
1240	119.8500
1241	119.6550
1242	119.9850
1243	120.5133
1244	120.9400
1245	121.2250
1246	121.2433
1247	121.8983
1248	121.8017
1249	121.8117
1250	121.1600
1251	121.9483
1252	121.7050
1253	121.6100
1254	121.4083
1255	120.7067
1256	121.3850
1257	121.3150
1258	120.5450
1259	120.4400
1260	118.9300
1261	119.7250
1262	119.4883
1263	119.2983
1264	119.2917
1265	118.8167
1266	119.1050
1267	119.4383
1268	119.7583
1269	120.3967
1270	119.9267
1271	119.3650
1272	120.3050
1273	120.3283
1274	120.4167
1275	120.7933
1276	121.7917
1277	120.9733
1278	120.6350
1279	121.8550
1280	121.9683
1281	122.5150
1282	121.1717
1283	120.9900
1284	121.8233
1285	120.8417
1286	121.3017
1287	120.7200
1288	121.0033
1289	120.9783
1290	120.1133
1291	120.3267
1292	120.1283
1293	120.1333
1294	119.2733
1295	119.8583
1296	119.5017
1297	119.4883
1298	119.4433
1299	119.6433
1300	119.6183
1301	120.4683
1302	119.5233
1303	119.9567
1304	120.7300
1305	120.8183
1306	120.5883
1307	119.8050
1308	120.8833
1309	120.0600
1310	120.1533
1311	120.2633
1312	120.3767
1313	119.8367
1314	119.8100
1315	119.8383
1316	119.1817
1317	119.5133
1318	119.5450
1319	119.2833
1320	119.4233
1321	118.7450
1322	118.2167
1323	118.7333
1324	118.9800
1325	118.7217
1326	118.8967
1327	118.5667
1328	118.3400
1329	118.7283
1330	118.6433
1331	117.6517
1332	118.0517
1333	117.7783
1334	117.3183
1335	117.5450
1336	117.2883
1337	118.0133
1338	117.9683
1339	117.3783
1340	117.8933
1341	118.0817
1342	118.1833
1343	117.7750
1344	118.0050
1345	118.1617
1346	118.8750
1347	117.3833
1348	118.5700
1349	117.7517
1350	119.0767
1351	117.8583
1352	118.1017
1353	118.1950
1354	118.3983
1355	118.0883
1356	118.1467
1357	117.8667
1358	117.9367
1359	116.9917
1360	117.3400
1361	117.0933
1362	116.7450
1363	116.6900
1364	116.1167
1365	116.1483
1366	116.0233
1367	116.4250
1368	116.5183
1369	116.1267
1370	116.2217
1371	116.4467
1372	116.8500
1373	116.5800
1374	116.0700
1375	116.7400
1376	117.5067
1377	117.3333
1378	117.6167
1379	116.6117
1380	116.1333
1381	116.9850
1382	116.3533
1383	116.6083
1384	116.0667
1385	116.2667
1386	116.8700
1387	115.8867
1388	116.1683
1389	116.3933
1390	116.0383
1391	115.4950
1392	115.8417
1393	115.4283
1394	115.5267
1395	115.1300
1396	115.1317
1397	115.1683
1398	115.0467
1399	115.5433
1400	114.8533
1401	115.0883
1402	115.0717
1403	115.1783
1404	115.3450
1405	115.3133
1406	114.3900
1407	114.5417
1408	115.2600
1409	114.7333
1410	115.6617
1411	114.8100
1412	113.7583
1413	113.9500
1414	114.8183
1415	114.2833
1416	114.3583
1417	114.7083
1418	114.9817
1419	115.5300
1420	115.0050
1421	115.3750
1422	114.6350
1423	115.8033
1424	115.2800
1425	114.7117
1426	115.2767
1427	114.6183
1428	114.7167
1429	114.8683
1430	114.1317
1431	114.1017
1432	114.4650
1433	114.2267
1434	114.1517
1435	114.6983
1436	114.1483
1437	114.2833
1438	114.5333
1439	114.6800
1440	114.9200
1441	115.0000
1442	114.4683
1443	113.9183
1444	114.1533
1445	114.5467
1446	114.7733
1447	113.8800
1448	114.7767
1449	114.6400
1450	114.7217
1451	115.0483
1452	114.5100
1453	114.6933
1454	114.7900
1455	114.8500
1456	114.5067
1457	115.0833
1458	114.6150
1459	114.9267
1460	114.5267
1461	115.0317
1462	113.6750
1463	114.9767
1464	113.8883
1465	114.8783
1466	114.2500
1467	113.9083
1468	114.8000
1469	114.3400
1470	113.9983
1471	114.5883
1472	114.1700
1473	113.6433
1474	114.2417
1475	113.8717
1476	114.0833
1477	113.2317
1478	113.2083
1479	113.1817
1480	113.2417
1481	113.7017
1482	113.8033
1483	113.4450
1484	113.6900
1485	113.7150
1486	113.9100
1487	113.8750
1488	113.8683
1489	114.0417
1490	114.5033
1491	114.3383
1492	114.2550
1493	114.5650
1494	113.2067
1495	113.8917
1496	115.0050
1497	113.5967
1498	113.5917
1499	113.2367
1500	113.0883
1501	113.3900
1502	113.2533
1503	113.3783
1504	113.7533
1505	114.0100
1506	113.8433
1507	112.9600
1508	113.4117
1509	113.8350
1510	113.9433
1511	114.1983
1512	113.8667
1513	114.1333
1514	113.4817
1515	113.3467
1516	112.9950
1517	114.2267
1518	114.9633
1519	113.6900
1520	114.4600
1521	114.4100
1522	113.5033
1523	114.8233
1524	113.7200
1525	113.8100
1526	114.3767
1527	114.1867
1528	114.3683
1529	114.6717
1530	114.4883
1531	114.6667
1532	114.4767
1533	114.1150
1534	114.5383
1535	114.4367
1536	114.1150
1537	114.7667
1538	114.3917
1539	114.1150
1540	113.8267
1541	113.5800
1542	113.5067
1543	113.7800
1544	114.3783
1545	113.4217
1546	113.1200
1547	112.8933
1548	113.7950
1549	113.4983
1550	113.3233
1551	113.1900
1552	113.3583
1553	111.9867
1554	111.5617
1555	112.6483
1556	112.1933
1557	112.9933
1558	112.5100
1559	112.5900
1560	112.4417
1561	112.3300
1562	111.9917
1563	112.2567
1564	113.3867
1565	112.5367
1566	112.7367
1567	112.6400
1568	113.0217
1569	112.7967
1570	113.2817
1571	112.8700
1572	112.9550
1573	113.3567
1574	113.2483
1575	113.0517
1576	112.9667
1577	113.3133
1578	112.5033
1579	113.3217
1580	113.2567
1581	112.7233
1582	112.3867
1583	112.4517
1584	111.9200
1585	111.4817
1586	112.6933
1587	112.1500
1588	112.4983
1589	112.0000
1590	112.8683
1591	112.2233
1592	112.7317
1593	112.7667
1594	112.8083
1595	113.1767
1596	113.1667
1597	113.0633
1598	113.7000
1599	113.3350
1600	112.3033
1601	112.5767
1602	112.1967
1603	112.0567
1604	112.5500
1605	113.0717
1606	112.5817
1607	113.2750
1608	112.9050
1609	113.4567
1610	113.0483
1611	113.0983
1612	112.8383
1613	112.4350
1614	112.6067
1615	112.2667
1616	112.3433
1617	112.1700
1618	112.3200
1619	112.7450
1620	112.6250
1621	111.6333
1622	111.7700
1623	111.7417
1624	111.7000
1625	112.3417
1626	111.8833
1627	112.3633
1628	112.2117
1629	112.5833
1630	111.1933
1631	112.0667
1632	112.1383
1633	111.5783
1634	111.4917
1635	111.7067
1636	112.8650
1637	112.5433
1638	111.9250
1639	112.7783
1640	111.8767
1641	112.1950
1642	112.1800
1643	112.4667
1644	111.9033
1645	112.3950
1646	112.2550
1647	112.3283
1648	112.6550
1649	112.3967
1650	111.7183
1651	111.7300
1652	112.2617
1653	110.9667
1654	111.9467
1655	111.5133
1656	110.8817
1657	110.9233
1658	111.2300
1659	110.7000
1660	111.3183
1661	111.0617
1662	111.2000
1663	111.0267
1664	110.5550
1665	111.5900
1666	110.6917
1667	111.6633
1668	111.0183
1669	111.5683
1670	110.9233
1671	111.0450
1672	111.2333
1673	111.1283
1674	110.9100
1675	110.8550
1676	111.3333
1677	110.8483
1678	111.0700
1679	110.7733
1680	110.7900
1681	110.8500
1682	111.3500
1683	111.1183
1684	111.4667
1685	111.0083
1686	110.8950
1687	111.5433
1688	110.7217
1689	110.8333
1690	110.7283
1691	110.5233
1692	110.4883
1693	110.2217
1694	110.5583
1695	110.2300
1696	110.5000
1697	110.7700
1698	109.9733
1699	110.6817
1700	110.4433
1701	109.9000
1702	111.0283
1703	110.6533
1704	110.5900
1705	110.9550
1706	110.0800
1707	110.4767
1708	110.0150
1709	109.9350
1710	109.7667
1711	110.1883
1712	110.3600
1713	109.7033
1714	109.4033
1715	109.7650
1716	109.5633
1717	109.4617
1718	110.1267
1719	110.3083
1720	109.2967
1721	109.1867
1722	109.5500
1723	109.8817
1724	110.5750
1725	110.8950
1726	110.5483
1727	110.2083
1728	110.0100
1729	110.2350
1730	109.7800
1731	110.6000
1732	109.0883
1733	109.8550
1734	110.0167
1735	110.1700
1736	110.2633
1737	110.4417
1738	110.2200
1739	110.0967
1740	110.3917
1741	111.1667
1742	110.8867
1743	111.2883
1744	110.6533
1745	109.3817
1746	110.2750
1747	109.6467
1748	109.5367
1749	109.0467
1750	110.0300
1751	109.1183
1752	108.7183
1753	109.1283
1754	109.4833
1755	109.5983
1756	109.9150
1757	109.8017
1758	109.6033
1759	109.6833
1760	110.3017
1761	110.1833
1762	109.6500
1763	110.4567
1764	110.2067
1765	109.1967
1766	108.6150
1767	109.0717
1768	109.0233
1769	109.3117
1770	108.9983
1771	109.0367
1772	109.3000
1773	108.7767
1774	108.7200
1775	108.4283
1776	108.8917
1777	108.7450
1778	108.9383
1779	108.4383
1780	109.1067
1781	109.3017
1782	109.1517
1783	109.3533
1784	108.4333
1785	109.1417
1786	108.6167
1787	109.2650
1788	108.6983
1789	108.5100
1790	109.1550
1791	108.3350
1792	108.4783
1793	108.7217
1794	108.7267
1795	108.5500
1796	108.8050
1797	108.3650
1798	108.8283
1799	108.7750
1800	108.5433
1801	108.1683
1802	108.3033
1803	108.2683
1804	108.1933
1805	107.9033
1806	107.4250
1807	107.6800
1808	108.3133
1809	108.1167
1810	108.3967
1811	108.1350
1812	108.8117
1813	107.8367
1814	107.3650
1815	108.1700
1816	108.2117
1817	107.7450
1818	107.9267
1819	107.5917
1820	107.8083
1821	107.8600
1822	107.3533
1823	107.6650
1824	107.4233
1825	107.7033
1826	107.9250
1827	107.9050
1828	107.3683
1829	107.4517
1830	107.7483
1831	107.2633
1832	107.3450
1833	106.6067
1834	108.3200
1835	108.2833
1836	108.4783
1837	107.9483
1838	107.9900
1839	107.5783
1840	107.7883
1841	107.8667
1842	107.1600
1843	107.7367
1844	107.5783
1845	107.7917
1846	107.5150
1847	107.0950
1848	107.4467
1849	107.4800
1850	106.9517
1851	107.2883
1852	107.8167
1853	108.1017
1854	107.9717
1855	108.0483
1856	108.1100
1857	107.9883
1858	107.1483
1859	108.4383
1860	107.7333
1861	107.5617
1862	108.0700
1863	107.8183
1864	107.4267
1865	107.7567
1866	107.5367
1867	107.5250
1868	107.2100
1869	107.2683
1870	106.8267
1871	107.6600
1872	107.2817
1873	107.5800
1874	107.2367
1875	107.2700
1876	106.5483
1877	107.1617
1878	107.0267
1879	107.0433
1880	107.0600
1881	107.2867
1882	106.9650
1883	107.1167
1884	106.9600
1885	108.0367
1886	107.2317
1887	107.3650
1888	106.9717
1889	107.1333
1890	106.9967
1891	107.4917
1892	106.9450
1893	106.9983
1894	107.1833
1895	106.6100
1896	107.4450
1897	106.6633
1898	107.1250
1899	106.3200
1900	107.1333
1901	106.7900
1902	106.8350
1903	106.8200
1904	107.1067
1905	106.9200
1906	107.0933
1907	106.1933
1908	107.1183
1909	107.1833
1910	106.2350
1911	106.7800
1912	106.4150
1913	106.5083
1914	106.4317
1915	106.6133
1916	105.6483
1917	106.2383
1918	105.7883
1919	106.6517
1920	105.8883
1921	106.4400
1922	105.8083
1923	106.1183
1924	105.6700
1925	106.4883
1926	106.0533
1927	106.1350
1928	106.6850
1929	106.3917
1930	105.1600
1931	106.0983
1932	106.1067
1933	105.8200
1934	105.7867
1935	105.7850
1936	105.9150
1937	105.4233
1938	105.0750
1939	105.9567
1940	106.3133
1941	105.7000
1942	105.2117
1943	105.3467
1944	105.7767
1945	105.5833
1946	105.1533
1947	105.3817
1948	105.0633
1949	105.4817
1950	105.1783
1951	104.8967
1952	105.1117
1953	105.3950
1954	105.5083
1955	105.8217
1956	105.0183
1957	105.5033
1958	105.0733
1959	105.2000
1960	105.2100
1961	105.2783
1962	105.0200
1963	105.1467
1964	105.7917
1965	104.6683
1966	104.7983
1967	105.0383
1968	104.4283
1969	104.8300
1970	105.0183
1971	104.5067
1972	104.7317
1973	105.1500
1974	104.5767
1975	104.7933
1976	105.2733
1977	104.8433
1978	105.1167
1979	105.0750
1980	104.9567
1981	104.7800
1982	104.6883
1983	104.4333
1984	104.3267
1985	104.1967
1986	105.4017
1987	104.3433
1988	104.9650
1989	104.8017
1990	105.2533
1991	104.1683
1992	104.7117
1993	104.9917
1994	103.8017
1995	104.3233
1996	104.5750
1997	104.4767
1998	104.2983
1999	104.2917
[truncated: 28 more rows]
