# Supplementary material for: Bicoid gradient formation mechanism and dynamics revealed by protein lifetime analysis
Source: Mol Syst Biol. 2018 Sep 4;14(9):e8355. doi: 10.15252/msb.20188355 (PMC6121778; doi:10.15252/msb.20188355)
Supplement: Supplementary file 8 — Source Data for Figure 6 [file MSB-14-e8355-s007.zip › figure6-data_wo-images/quantification/Values_emb01_r_t07.txt]

0	155.4817
1	140.6667
2	147.3050
3	155.1817
4	161.2417
5	174.3450
6	189.0483
7	188.1400
8	182.0600
9	182.4683
10	175.2383
11	164.3500
12	160.2367
13	154.3033
14	154.5683
15	150.8617
16	152.6983
17	152.1400
18	148.5783
19	152.7283
20	148.2617
21	148.4633
22	146.9083
23	148.4483
24	146.1150
25	148.2833
26	148.7233
27	150.6483
28	156.8017
29	152.2300
30	151.0433
31	153.0850
32	156.0300
33	158.1550
34	160.1700
35	162.4500
36	164.3983
37	168.9667
38	174.8333
39	179.1600
40	183.0283
41	188.3033
42	193.1750
43	193.9083
44	198.3283
45	202.5383
46	203.7767
47	205.7917
48	203.5583
49	201.3850
50	199.7433
51	197.5250
52	204.9133
53	201.6283
54	196.8600
55	195.9400
56	197.6317
57	193.0533
58	191.4350
59	195.2000
60	194.6767
61	190.7317
62	186.1900
63	179.9000
64	188.5533
65	182.7533
66	182.0883
67	180.2017
68	179.8700
69	184.0317
70	180.8733
71	183.4733
72	181.7350
73	179.3817
74	186.0133
75	185.1083
76	183.5967
77	182.5400
78	182.3200
79	184.1483
80	183.6350
81	183.6067
82	183.8817
83	182.4750
84	188.0300
85	188.2283
86	187.5383
87	186.9317
88	188.0367
89	190.0433
90	191.8050
91	191.7733
92	191.2533
93	190.0367
94	194.1833
95	193.9767
96	188.3450
97	185.3683
98	182.3550
99	189.0300
100	188.1117
101	183.4700
102	182.5750
103	179.8333
104	185.9883
105	186.9100
106	186.4267
107	186.5733
108	186.3517
109	191.0267
110	190.1900
111	191.9133
112	190.6567
113	190.9883
114	197.7083
115	195.1100
116	195.5233
117	194.8400
118	191.8583
119	198.7333
120	194.6083
121	192.3933
122	188.9967
123	184.6533
124	189.4150
125	183.1283
126	180.9967
127	177.3100
128	174.8817
129	180.5117
130	178.5483
131	177.0633
132	175.6400
133	177.2383
134	179.9033
135	180.2983
136	182.6200
137	183.9933
138	185.3133
139	188.0500
140	188.8633
141	190.1533
142	190.3650
143	190.2317
144	186.8367
145	182.9517
146	183.6433
147	181.7433
148	180.6433
149	179.2917
150	178.4483
151	179.0050
152	180.7317
153	180.5900
154	181.8900
155	183.5267
156	183.4583
157	186.4417
158	187.5850
159	189.1867
160	190.8017
161	191.2183
162	191.5667
163	190.8583
164	191.2017
165	193.2317
166	190.6883
167	191.8717
168	190.6650
169	188.0550
170	184.7667
171	184.3450
172	183.9833
173	182.8567
174	181.3367
175	179.6800
176	180.7767
177	178.7933
178	177.4200
179	179.0800
180	178.6483
181	181.8867
182	181.7600
183	184.4033
184	184.2467
185	183.4900
186	184.7350
187	183.2733
188	185.0000
189	184.7400
190	183.4583
191	183.2083
192	181.4833
193	182.3633
194	184.5950
195	187.0467
196	184.3033
197	184.7817
198	183.9900
199	184.1317
200	184.2650
201	185.6800
202	185.8917
203	187.0300
204	186.0467
205	186.4617
206	187.6933
207	183.7733
208	180.9583
209	182.4100
210	181.7283
211	179.0217
212	180.7717
213	180.6617
214	180.1833
215	184.8233
216	184.3500
217	184.6550
218	184.8917
219	185.1800
220	182.6167
221	182.8817
222	181.9317
223	187.0950
224	183.7250
225	183.2717
226	181.4883
227	179.2150
228	179.4250
229	177.8767
230	174.8583
231	174.7350
232	175.5217
233	174.2033
234	175.8550
235	175.4900
236	179.4267
237	180.6000
238	182.2750
239	183.7450
240	183.3300
241	184.9167
242	184.5900
243	181.5533
244	185.6833
245	185.5617
246	180.8417
247	178.6233
248	177.7617
249	176.7850
250	175.0633
251	173.3283
252	172.4933
253	169.4933
254	171.3800
255	170.1517
256	171.9300
257	172.9550
258	174.1167
259	176.1817
260	177.8450
261	180.3700
262	178.5333
263	181.5133
264	183.0633
265	183.7467
266	183.0333
267	186.2600
268	186.5267
269	185.1650
270	183.9417
271	183.1067
272	181.4650
273	179.8733
274	180.3433
275	177.3883
276	178.1067
277	176.3700
278	176.9133
279	176.3067
280	174.9967
281	173.5183
282	174.5200
283	174.8933
284	176.0600
285	173.6950
286	173.0017
287	173.3050
288	171.8650
289	172.7767
290	172.3300
291	173.3067
292	172.5583
293	171.1167
294	172.7300
295	172.4933
296	172.9050
297	173.0700
298	172.5200
299	172.8067
300	173.8867
301	174.4117
302	173.6650
303	174.2383
304	176.8883
305	176.4133
306	175.2567
307	177.8400
308	176.2950
309	175.7667
310	174.9867
311	174.7950
312	174.2567
313	175.0950
314	174.3050
315	176.3150
316	174.6667
317	174.9567
318	175.7583
319	173.3050
320	173.1967
321	172.8750
322	173.4833
323	171.0167
324	172.3883
325	171.6967
326	171.5450
327	172.8233
328	169.6267
329	171.1433
330	171.5117
331	172.2100
332	173.2050
333	175.0967
334	173.8717
335	173.9467
336	174.0067
337	173.3900
338	173.7317
339	173.1033
340	171.7800
341	173.0483
342	170.9817
343	172.5850
344	173.4050
345	173.0883
346	172.9550
347	173.5350
348	175.3400
349	173.9150
350	174.8700
351	175.7817
352	175.9683
353	177.5917
354	177.6433
355	177.5683
356	177.4217
357	175.6683
358	176.5517
359	174.8050
360	175.5283
361	174.4150
362	172.9317
363	173.5033
364	172.3433
365	171.7150
366	171.4300
367	171.8433
368	171.4617
369	172.5717
370	171.4867
371	171.1317
372	171.2550
373	169.5367
374	170.4000
375	169.4383
376	169.8500
377	168.6450
378	170.9167
379	171.3567
380	170.8667
381	172.1533
382	170.8550
383	172.3417
384	172.9800
385	173.3983
386	173.9950
387	175.3517
388	174.4500
389	174.5600
390	174.1617
391	171.4283
392	171.2533
393	170.1067
394	169.4500
395	167.6750
396	167.2250
397	168.3500
398	168.2117
399	167.2600
400	168.6350
401	168.1267
402	169.5267
403	170.3433
404	170.4133
405	172.1283
406	171.7267
407	172.5483
408	173.7283
409	174.4483
410	173.4467
411	172.6400
412	172.6650
413	169.5233
414	168.8017
415	167.2667
416	166.2733
417	163.9083
418	163.8033
419	160.5467
420	160.0883
421	160.3850
422	159.1517
423	161.1750
424	161.3333
425	161.9183
426	163.7383
427	164.5350
428	166.0250
429	168.2900
430	166.6217
431	166.9950
432	166.3233
433	166.4783
434	166.1333
435	166.4050
436	165.8883
437	166.2083
438	164.7767
439	164.5850
440	162.0217
441	161.0317
442	160.4617
443	162.4933
444	161.0167
445	160.7833
446	160.9033
447	162.8850
448	163.4750
449	163.8483
450	165.7783
451	166.4483
452	166.2550
453	168.8100
454	167.9600
455	169.3600
456	169.4267
457	168.8100
458	170.0733
459	170.5100
460	170.4017
461	168.1383
462	168.1067
463	165.4467
464	164.7667
465	162.7200
466	160.6300
467	159.2467
468	158.0583
469	160.3750
470	160.7667
471	158.9583
472	160.9350
473	162.1450
474	162.9150
475	163.2517
476	163.2250
477	164.3850
478	165.8483
479	165.0350
480	165.9933
481	166.8450
482	165.4400
483	166.8400
484	166.3717
485	166.7867
486	166.2000
487	165.5600
488	163.6767
489	163.3750
490	161.3867
491	162.1200
492	163.1400
493	161.8583
494	161.8217
495	163.1867
496	165.5517
497	166.4733
498	165.1567
499	163.8583
500	164.5283
501	163.3550
502	165.2567
503	161.8633
504	161.0250
505	160.4033
506	159.1300
507	159.4200
508	160.5750
509	162.7383
510	163.3467
511	160.6200
512	159.9800
513	156.7483
514	158.2217
515	157.5050
516	157.2767
517	157.4167
518	158.3167
519	158.4600
520	158.3300
521	156.9200
522	160.0417
523	160.7000
524	161.6717
525	162.4700
526	162.7933
527	160.7167
528	161.2917
529	159.5750
530	160.0600
531	157.9817
532	160.6283
533	159.6483
534	157.6867
535	159.1267
536	159.6783
537	157.8500
538	159.3117
539	158.1200
540	158.1933
541	157.2850
542	157.7450
543	157.7567
544	157.1467
545	157.8200
546	158.0833
547	158.6033
548	157.6700
549	161.5500
550	162.1433
551	161.6950
552	160.8500
553	160.6233
554	160.3517
555	158.2617
556	157.8017
557	154.7967
558	154.5700
559	153.6633
560	153.5933
561	152.8383
562	152.2150
563	152.0283
564	152.1683
565	150.5667
566	151.8567
567	153.0100
568	153.2133
569	156.5433
570	155.9183
571	156.7917
572	158.9083
573	158.3983
574	158.5400
575	158.2850
576	159.2467
577	159.3800
578	159.7617
579	159.2133
580	159.9067
581	160.2450
582	160.1933
583	158.9917
584	157.1050
585	157.4850
586	156.0450
587	155.3167
588	153.6467
589	153.3933
590	153.9683
591	151.4383
592	152.0667
593	151.9300
594	152.7633
595	152.4350
596	151.7883
597	153.4917
598	154.2433
599	153.9833
600	154.3050
601	155.3150
602	155.3550
603	156.9233
604	155.8333
605	158.5867
606	157.1383
607	158.1383
608	155.8167
609	156.4533
610	156.7133
611	155.2617
612	156.3900
613	154.1300
614	154.4500
615	152.8633
616	153.3067
617	153.0183
618	153.8250
619	151.9000
620	151.7583
621	151.7017
622	151.7350
623	150.8333
624	151.2600
625	151.9967
626	152.6217
627	153.1600
628	152.3783
629	153.3867
630	152.7383
631	153.6267
632	153.2350
633	154.1667
634	151.5300
635	151.7983
636	152.4767
637	151.7517
638	151.8283
639	151.5083
640	152.5233
641	152.0700
642	153.5200
643	155.5717
644	155.4533
645	156.4450
646	156.4233
647	156.6417
648	156.4483
649	155.0533
650	153.3383
651	153.8483
652	152.5667
653	150.3550
654	150.3150
655	149.9333
656	148.5150
657	149.4450
658	149.1167
659	148.5783
660	148.7783
661	149.9900
662	151.3150
663	151.1850
664	151.6883
665	151.9200
666	152.5867
667	153.2483
668	152.4300
669	152.2433
670	152.7883
671	152.3050
672	152.0083
673	151.0733
674	149.3000
675	147.8883
676	147.4200
677	146.8200
678	145.9817
679	144.7767
680	144.5683
681	145.4667
682	145.7217
683	144.9550
684	145.7483
685	147.2833
686	146.9650
687	148.5300
688	151.0983
689	150.9867
690	150.9183
691	150.0267
692	151.0583
693	150.2033
694	150.3333
695	148.2933
696	149.7583
697	148.3017
698	147.6083
699	148.8467
700	148.0467
701	149.0483
702	149.3033
703	150.8833
704	150.4150
705	150.9500
706	150.9667
707	151.8450
708	150.2717
709	149.8317
710	149.8167
711	149.2417
712	151.0833
713	150.8883
714	149.8050
715	150.8267
716	151.2950
717	148.9733
718	150.3550
719	149.9283
720	149.4633
721	147.6317
722	147.4333
723	146.8833
724	146.5517
725	145.9317
726	147.4767
727	147.1200
728	146.9650
729	149.4467
730	149.3700
731	148.5900
732	148.9600
733	148.0600
734	147.8450
735	148.0767
736	146.8017
737	147.3133
738	145.8600
739	146.6983
740	146.3867
741	146.5067
742	146.4000
743	146.1783
744	145.4133
745	147.6933
746	147.7967
747	145.8933
748	145.4050
749	146.1083
750	145.8267
751	146.6883
752	146.4567
753	147.5467
754	147.5750
755	148.0250
756	148.6300
757	149.5500
758	149.2467
759	149.5217
760	149.9833
761	149.8150
762	149.6667
763	147.6917
764	146.9517
765	146.8433
766	147.2850
767	146.4917
768	144.7650
769	143.9567
770	142.9250
771	143.0833
772	142.4533
773	141.0333
774	142.8633
775	143.5683
776	144.5467
777	144.5100
778	145.5250
779	146.0817
780	146.8950
781	146.3783
782	147.0083
783	146.2717
784	145.3733
785	144.7200
786	144.5450
787	144.6133
788	143.4750
789	143.9200
790	142.8400
791	141.0550
792	142.7217
793	142.1050
794	141.0883
795	140.3517
796	140.6583
797	141.0583
798	140.8650
799	141.7317
800	140.9117
801	141.9933
802	140.5400
803	141.2550
804	141.4600
805	140.8850
806	140.9200
807	141.1033
808	141.0350
809	141.5517
810	141.3383
811	141.5500
812	141.0067
813	140.9950
814	140.0300
815	139.2967
816	139.5667
817	140.1500
818	139.5117
819	138.8400
820	139.6900
821	140.7300
822	140.1367
823	139.2400
824	139.9767
825	139.7817
826	140.1767
827	139.8600
828	140.5583
829	140.2033
830	140.2300
831	139.7883
832	139.5433
833	138.7483
834	138.1517
835	138.0750
836	138.2367
837	137.8300
838	138.1400
839	138.7950
840	139.2383
841	138.6417
842	138.7550
843	139.5000
844	139.2283
845	139.6050
846	139.6117
847	139.7983
848	138.2850
849	138.7633
850	137.9850
851	138.4883
852	137.5000
853	136.6033
854	135.9683
855	136.5933
856	135.7550
857	135.0650
858	135.8900
859	135.6600
860	135.0317
861	135.7967
862	137.6217
863	137.4167
864	138.2683
865	138.1133
866	138.0883
867	138.4450
868	138.1867
869	138.3450
870	138.4383
871	137.7467
872	137.8833
873	137.3350
874	137.0433
875	137.0467
876	135.8583
877	135.6400
878	135.2967
879	135.1883
880	135.5217
881	134.9967
882	135.3150
883	135.6283
884	135.5533
885	135.9733
886	136.2933
887	135.5083
888	135.1717
889	135.6217
890	135.8900
891	135.3900
892	135.4550
893	135.7967
894	135.0600
895	136.4850
896	136.7083
897	135.3667
898	135.6850
899	136.1733
900	136.4183
901	134.9117
902	134.9267
903	136.1233
904	137.3717
905	137.1900
906	135.9333
907	136.3400
908	136.2367
909	135.8833
910	135.3283
911	135.0083
912	135.5717
913	135.1033
914	134.3833
915	133.7617
916	134.2067
917	134.1533
918	133.1900
919	136.1350
920	135.5050
921	135.2433
922	136.1067
923	134.9350
924	135.5917
925	135.8600
926	135.4350
927	134.6033
928	135.4667
929	134.6200
930	134.1067
931	133.6450
932	134.4200
933	133.5117
934	134.0250
935	134.6650
936	133.4917
937	132.4733
938	133.5367
939	133.7517
940	132.3433
941	133.4500
942	132.4833
943	133.1950
944	131.6667
945	131.0533
946	131.6367
947	131.1300
948	131.4833
949	132.2417
950	131.9167
951	132.4867
952	134.0617
953	133.8917
954	133.3217
955	134.3517
956	132.5600
957	133.1467
958	133.7767
959	132.5467
960	132.8450
961	133.2867
962	132.8450
963	132.2100
964	132.9800
965	131.9133
966	131.7367
967	132.1650
968	131.6067
969	130.8000
970	132.0067
971	131.8633
972	132.0200
973	131.2617
974	132.2050
975	132.0467
976	132.3483
977	131.9083
978	131.8600
979	131.8350
980	132.2350
981	131.3833
982	131.7433
983	132.4567
984	133.4833
985	133.2700
986	132.6617
987	132.7467
988	132.2617
989	130.4850
990	131.5017
991	131.2567
992	130.4100
993	130.1400
994	130.3883
995	131.1133
996	130.7600
997	131.4733
998	132.1867
999	130.6167
1000	130.4517
1001	132.6833
1002	133.5000
1003	132.6100
1004	133.2017
1005	132.9450
1006	133.0850
1007	132.8667
1008	133.3317
1009	133.4383
1010	132.5483
1011	131.2533
1012	131.8767
1013	131.1633
1014	129.3867
1015	129.2600
1016	132.2550
1017	130.8933
1018	128.0750
1019	129.1467
1020	129.0217
1021	129.1267
1022	130.3717
1023	129.9850
1024	130.3883
1025	130.9017
1026	131.3000
1027	130.7217
1028	130.2700
1029	130.4533
1030	130.5633
1031	129.6250
1032	128.1717
1033	128.3700
1034	127.0117
1035	126.6583
1036	125.8067
1037	126.3483
1038	125.4217
1039	125.6017
1040	124.7250
1041	125.1167
1042	125.1783
1043	124.4767
1044	123.6983
1045	124.0633
1046	124.9350
1047	125.6817
1048	124.5733
1049	125.4917
1050	124.9167
1051	125.2433
1052	124.8200
1053	125.1333
1054	125.2183
1055	124.0433
1056	124.2050
1057	124.3917
1058	124.3500
1059	122.6200
1060	123.8250
1061	123.3183
1062	122.8300
1063	123.5233
1064	123.3333
1065	124.7733
1066	124.0383
1067	123.4567
1068	124.5250
1069	124.7700
1070	124.6050
1071	125.0883
1072	125.4650
1073	125.1333
1074	124.6933
1075	125.4300
1076	126.9683
1077	126.7067
1078	126.9083
1079	126.6300
1080	126.2833
1081	126.1317
1082	124.8317
1083	124.8300
1084	126.0050
1085	126.2467
1086	124.2550
1087	124.4783
1088	123.9450
1089	123.5800
1090	124.1350
1091	124.3683
1092	124.0433
1093	124.8617
1094	124.8267
1095	125.5400
1096	125.5433
1097	126.4600
1098	126.6150
1099	126.6300
1100	126.3617
1101	126.6733
1102	126.7850
1103	126.0533
1104	127.1533
1105	126.4717
1106	125.9150
1107	125.9083
1108	125.7083
1109	124.6200
1110	124.4783
1111	124.5600
1112	124.2767
1113	124.7683
1114	124.7567
1115	125.3267
1116	126.3933
1117	124.9400
1118	125.8283
1119	125.8650
1120	127.0417
1121	126.5883
1122	126.1817
1123	125.8200
1124	126.8550
1125	125.9617
1126	125.5967
1127	125.6233
1128	125.4533
1129	125.4700
1130	124.2750
1131	125.3717
1132	125.9267
1133	125.1650
1134	124.7983
1135	125.1967
1136	124.8867
1137	124.0383
1138	125.3967
1139	126.1317
1140	124.7217
1141	125.3700
1142	125.1833
1143	124.3350
1144	125.1883
1145	124.7850
1146	123.8683
1147	123.5200
1148	124.2383
1149	122.4750
1150	122.4067
1151	121.8433
1152	122.0433
1153	121.6833
1154	120.8667
1155	121.9117
1156	120.2933
1157	121.2800
1158	121.3367
1159	121.9533
1160	121.8767
1161	122.5300
1162	122.4383
1163	122.4533
1164	122.7550
1165	122.6917
1166	124.2450
1167	123.0083
1168	123.3733
1169	123.9100
1170	124.0917
1171	122.7217
1172	123.5600
1173	123.2817
1174	123.0483
1175	122.7117
1176	122.9383
1177	122.9167
1178	122.4833
1179	122.2117
1180	122.1267
1181	121.6817
1182	121.3650
1183	121.0833
1184	120.3500
1185	120.3900
1186	120.6750
1187	120.3283
1188	120.8200
1189	120.6533
1190	121.3200
1191	120.9117
1192	120.6117
1193	120.9233
1194	121.5517
1195	121.2933
1196	120.9383
1197	121.1800
1198	120.4183
1199	120.6700
1200	121.0950
1201	120.5450
1202	120.7917
1203	121.5217
1204	120.7933
1205	121.0500
1206	120.8250
1207	120.4467
1208	120.4400
1209	120.7850
1210	119.2883
1211	120.4217
1212	119.1783
1213	119.9717
1214	120.0800
1215	119.9983
1216	119.7317
1217	121.2233
1218	119.9517
1219	120.1550
1220	120.4183
1221	120.8733
1222	120.2733
1223	120.8883
1224	120.1550
1225	121.6933
1226	121.3567
1227	121.0967
1228	121.5950
1229	120.3533
1230	120.1067
1231	121.0850
1232	120.8767
1233	120.2917
1234	121.1217
1235	120.7650
1236	120.3367
1237	119.7433
1238	119.4983
1239	120.0017
1240	119.7717
1241	120.7967
1242	119.8200
1243	119.9117
1244	120.6783
1245	121.0783
1246	121.2000
1247	121.6667
1248	121.8683
1249	121.1917
1250	121.0583
1251	121.2767
1252	120.6683
1253	121.5283
1254	121.8883
1255	121.2633
1256	121.5750
1257	121.5050
1258	121.4967
1259	121.1767
1260	121.2483
1261	121.4867
1262	120.1567
1263	120.5417
1264	119.1900
1265	120.1417
1266	119.4933
1267	120.3633
1268	120.7050
1269	120.6850
1270	120.0350
1271	120.5667
1272	121.2167
1273	120.6833
1274	120.5200
1275	120.3833
1276	120.4650
1277	120.8683
1278	120.6017
1279	121.6050
1280	121.3500
1281	121.9750
1282	121.9517
1283	121.1850
1284	121.5400
1285	120.9833
1286	121.9150
1287	121.6450
1288	121.4917
1289	121.6000
1290	120.7333
1291	121.2617
1292	121.1900
1293	120.4500
1294	119.9067
1295	120.4000
1296	120.2667
1297	120.3067
1298	119.7567
1299	119.7650
1300	120.0500
1301	119.4017
1302	119.2517
1303	119.9017
1304	119.5133
1305	120.4767
1306	120.0600
1307	120.6633
1308	121.1867
1309	120.7550
1310	120.3700
1311	119.3667
1312	120.2983
1313	120.1833
1314	120.1350
1315	119.4583
1316	120.3800
1317	119.4533
1318	120.3850
1319	120.6600
1320	120.3567
1321	119.8467
1322	119.3150
1323	119.4633
1324	119.2783
1325	118.4317
1326	119.2050
1327	119.6050
1328	119.5533
1329	119.4217
1330	120.2550
1331	119.7350
1332	119.3233
1333	120.3600
1334	119.3617
1335	119.3233
1336	119.2400
1337	119.3500
1338	118.8817
1339	119.2233
1340	119.5433
1341	119.2517
1342	119.3967
1343	119.6183
1344	118.6350
1345	118.3900
1346	119.4300
1347	118.7017
1348	119.1433
1349	118.6833
1350	118.7483
1351	119.3583
1352	119.3433
1353	119.1067
1354	119.4433
1355	119.0233
1356	119.7533
1357	119.7383
1358	118.3200
1359	118.6233
1360	119.2950
1361	118.4367
1362	117.8800
1363	117.9133
1364	116.8383
1365	117.7267
1366	116.5617
1367	116.8200
1368	116.0733
1369	117.0067
1370	116.8383
1371	116.9717
1372	117.6517
1373	117.1767
1374	116.3050
1375	116.8117
1376	117.3033
1377	116.8783
1378	118.1233
1379	117.3350
1380	117.4283
1381	117.1100
1382	116.9183
1383	117.1000
1384	118.4950
1385	116.9250
1386	117.7850
1387	117.1133
1388	118.0600
1389	118.2850
1390	117.6833
1391	116.8300
1392	117.2467
1393	117.1650
1394	117.2300
1395	116.5233
1396	116.1767
1397	116.7617
1398	115.9517
1399	116.3800
1400	115.5200
1401	116.5583
1402	114.9133
1403	116.4417
1404	117.1833
1405	116.8417
1406	116.1233
1407	116.0917
1408	116.7267
1409	116.4367
1410	116.1683
1411	116.1533
1412	116.4267
1413	116.5633
1414	115.7283
1415	116.3317
1416	116.6950
1417	116.0067
1418	116.1650
1419	116.6317
1420	115.7583
1421	116.4283
1422	116.4483
1423	115.9050
1424	115.6900
1425	116.5750
1426	116.8367
1427	116.3983
1428	115.9700
1429	115.8783
1430	116.1867
1431	116.2117
1432	116.0150
1433	116.0500
1434	115.6700
1435	115.1217
1436	116.0100
1437	115.2333
1438	116.6000
1439	116.2700
1440	116.4367
1441	116.3683
1442	115.4450
1443	114.5900
1444	115.5350
1445	115.0300
1446	115.5100
1447	115.4333
1448	115.3033
1449	116.4650
1450	115.6800
1451	115.9367
1452	115.6950
1453	115.3217
1454	116.2917
1455	115.7450
1456	116.0517
1457	115.6483
1458	115.3950
1459	114.9567
1460	115.6833
1461	115.8117
1462	115.2367
1463	115.9283
1464	115.7750
1465	115.3483
1466	115.2400
1467	115.2800
1468	115.6133
1469	114.9383
1470	116.1283
1471	115.4150
1472	114.9883
1473	115.7283
1474	115.4800
1475	114.9900
1476	115.9417
1477	116.0817
1478	115.8467
1479	116.1017
1480	115.4550
1481	115.4033
1482	114.9250
1483	114.9700
1484	114.6183
1485	114.2867
1486	114.3483
1487	114.4183
1488	114.4050
1489	115.0000
1490	115.7683
1491	114.6933
1492	115.0117
1493	115.9650
1494	115.6617
1495	114.9783
1496	115.1033
1497	114.6917
1498	114.5083
1499	115.0317
1500	114.1183
1501	114.8200
1502	114.7267
1503	114.3833
1504	113.4850
1505	113.6100
1506	114.2233
1507	113.6267
1508	114.1317
1509	114.6133
1510	114.2533
1511	114.3883
1512	115.5933
1513	114.8433
1514	114.9800
1515	114.6267
1516	114.7000
1517	114.2267
1518	114.6017
1519	114.3267
1520	115.1950
1521	115.0433
1522	114.5917
1523	114.9133
1524	114.6300
1525	114.8083
1526	114.8533
1527	114.6433
1528	113.9733
1529	114.4200
1530	114.0317
1531	115.2550
1532	115.1750
1533	114.2167
1534	115.4067
1535	115.2417
1536	114.6067
1537	115.0567
1538	115.2933
1539	114.8100
1540	115.4417
1541	115.0483
1542	115.2750
1543	114.4100
1544	115.0633
1545	113.8383
1546	114.1983
1547	113.9083
1548	113.6367
1549	113.1767
1550	113.3817
1551	113.5067
1552	113.9550
1553	113.1017
1554	113.6767
1555	113.2283
1556	112.8517
1557	113.2917
1558	112.4400
1559	112.8733
1560	112.7267
1561	113.1250
1562	113.1133
1563	112.3283
1564	112.8583
1565	112.5083
1566	112.7733
1567	112.6050
1568	112.6767
1569	113.1300
1570	112.8967
1571	112.8683
1572	113.3117
1573	113.2533
1574	113.2983
1575	113.2967
1576	113.2317
1577	113.9667
1578	113.3217
1579	112.8350
1580	113.1650
1581	113.0900
1582	113.1667
1583	112.8067
1584	112.6800
1585	112.2033
1586	111.4433
1587	112.4000
1588	111.6283
1589	111.8017
1590	112.2100
1591	111.6050
1592	112.1533
1593	112.3317
1594	112.3900
1595	111.1133
1596	112.5583
1597	112.5083
1598	112.6900
1599	112.6167
1600	112.5833
1601	113.0400
1602	112.6383
1603	112.7200
1604	112.5583
1605	113.1317
1606	112.8550
1607	113.0950
1608	113.1750
1609	112.2267
1610	111.9100
1611	112.1233
1612	111.6850
1613	111.2217
1614	111.6700
1615	112.5733
1616	112.3133
1617	111.8767
1618	111.6217
1619	112.5317
1620	112.0117
1621	111.8133
1622	112.0883
1623	111.8983
1624	112.7217
1625	112.1783
1626	112.0667
1627	112.2717
1628	112.4000
1629	112.6083
1630	111.6583
1631	111.5633
1632	112.1500
1633	112.2983
1634	112.2283
1635	112.4933
1636	111.7917
1637	112.1383
1638	112.0683
1639	112.5067
1640	112.8217
1641	112.2217
1642	112.2917
1643	112.6133
1644	111.7317
1645	112.5583
1646	112.1283
1647	112.1333
1648	112.6400
1649	112.3417
1650	111.9933
1651	111.5600
1652	111.1700
1653	111.9067
1654	111.6750
1655	111.7917
1656	111.9550
1657	111.9367
1658	110.7233
1659	110.6083
1660	111.4700
1661	111.5300
1662	110.9333
1663	111.1133
1664	111.0500
1665	111.4717
1666	111.1883
1667	110.9100
1668	111.1600
1669	110.6650
1670	111.0017
1671	111.5467
1672	111.2883
1673	111.5283
1674	111.5233
1675	111.3767
1676	111.9267
1677	111.4117
1678	110.6267
1679	111.1417
1680	110.8550
1681	110.5533
1682	111.1233
1683	111.3067
1684	110.8833
1685	110.4517
1686	110.6617
1687	110.5100
1688	110.9250
1689	111.3350
1690	110.8417
1691	111.1217
1692	110.3917
1693	111.0433
1694	110.3217
1695	110.9417
1696	110.1450
1697	110.7367
1698	110.0150
1699	110.8033
1700	110.3000
1701	110.3983
1702	109.8450
1703	110.1983
1704	110.2233
1705	110.4950
1706	110.7133
1707	110.4967
1708	111.0617
1709	110.8033
1710	110.4067
1711	110.8317
1712	111.2083
1713	110.7167
1714	110.5783
1715	110.2550
1716	110.2717
1717	110.2233
1718	109.9483
1719	110.9133
1720	110.1200
1721	110.3567
1722	110.1950
1723	110.7417
1724	110.6950
1725	110.8967
1726	110.2033
1727	111.1167
1728	110.4433
1729	110.9300
1730	110.6650
1731	110.9300
1732	110.3367
1733	110.5933
1734	111.0300
1735	110.1067
1736	110.2367
1737	109.9067
1738	109.3683
1739	109.0467
1740	109.9500
1741	109.9167
1742	109.7633
1743	108.9867
1744	109.6017
1745	110.5800
1746	110.1017
1747	109.9533
1748	109.7617
1749	110.2767
1750	109.9683
1751	110.1317
1752	110.1000
1753	109.4600
1754	109.2583
1755	109.3983
1756	109.8200
1757	109.4817
1758	109.1800
1759	109.8100
1760	109.4783
1761	109.8150
1762	109.7717
1763	109.5783
1764	110.3100
1765	109.5017
1766	109.4183
1767	109.7683
1768	109.5300
1769	109.4650
1770	109.5967
1771	109.9500
1772	109.5217
1773	109.1467
1774	109.0867
1775	109.1550
1776	108.8050
1777	108.8967
1778	108.7633
1779	108.6600
1780	108.7533
1781	108.6467
1782	108.4633
1783	108.7817
1784	109.0583
1785	108.6167
1786	108.3500
1787	109.1350
1788	108.7217
1789	108.0867
1790	108.6933
1791	107.8733
1792	108.4067
1793	108.8600
1794	109.1400
1795	108.6700
1796	108.9417
1797	108.1550
1798	107.8767
1799	108.0783
1800	108.5883
1801	107.7367
1802	108.5617
1803	108.6983
1804	107.8833
1805	108.4300
1806	108.1800
1807	108.2250
1808	108.6417
1809	108.3317
1810	107.9217
1811	108.0517
1812	108.7383
1813	108.1233
1814	108.2250
1815	107.8517
1816	107.8483
1817	107.5983
1818	107.8883
1819	107.4333
1820	108.5450
1821	108.2183
1822	107.6000
1823	107.8683
1824	108.3833
1825	107.8900
1826	107.3083
1827	107.9667
1828	107.3700
1829	107.6900
1830	107.8900
1831	107.3100
1832	107.8367
1833	107.1867
1834	106.6300
1835	107.6500
1836	107.7450
1837	107.1617
1838	107.0883
1839	107.6800
1840	107.6600
1841	107.8400
1842	107.6200
1843	107.7567
1844	107.8583
1845	107.4017
1846	107.7150
1847	107.2867
1848	108.2033
1849	107.8183
1850	107.6900
1851	107.5250
1852	107.2183
1853	107.6250
1854	107.4967
1855	107.3517
1856	107.1517
1857	107.2100
1858	106.5550
1859	107.1983
1860	107.2517
1861	107.0067
1862	107.3683
1863	107.4517
1864	107.6967
1865	107.3017
1866	107.7550
1867	107.4900
1868	107.4617
1869	107.3017
1870	107.9250
1871	107.0517
1872	107.3217
1873	107.2300
1874	107.4017
1875	107.2150
1876	107.3933
1877	107.3350
1878	107.3500
1879	107.7217
1880	107.0350
1881	107.1400
1882	107.0567
1883	106.7767
1884	106.8433
1885	107.3883
1886	107.1917
1887	107.1583
1888	107.0600
1889	107.2283
1890	107.0050
1891	106.5450
1892	106.4150
1893	107.1450
1894	107.1867
1895	106.3550
1896	106.8317
1897	106.8250
1898	106.7950
1899	106.7917
1900	107.3050
1901	106.7983
1902	106.4650
1903	105.9817
1904	106.5967
1905	106.8900
1906	105.9733
1907	106.0083
1908	106.1283
1909	106.9683
1910	106.3833
1911	106.4233
1912	106.3983
1913	107.3067
1914	106.3967
1915	106.5333
1916	106.3533
1917	106.3350
1918	106.5067
1919	106.6000
1920	106.3667
1921	106.1750
1922	105.8183
1923	105.9133
1924	105.4917
1925	105.9817
1926	105.5550
1927	105.6933
1928	105.4417
1929	105.9167
1930	105.4617
1931	105.9283
1932	105.7667
1933	106.2550
1934	105.7483
1935	105.7767
1936	105.3150
1937	105.7300
1938	105.7117
1939	105.7933
1940	106.1183
1941	106.2717
1942	106.0267
1943	105.1583
1944	106.1917
1945	105.3650
1946	106.0883
1947	106.1033
1948	106.0300
1949	106.1633
1950	105.6750
1951	105.8333
1952	105.6850
1953	105.6900
1954	105.9900
1955	105.8117
1956	104.7517
1957	105.3567
1958	105.1833
1959	105.1500
1960	105.3717
1961	105.1150
1962	105.1767
1963	104.9650
1964	105.2350
1965	105.1267
1966	105.8233
1967	105.1567
1968	106.1367
1969	105.4450
1970	105.3083
1971	105.4067
1972	105.2883
1973	104.7017
1974	105.4200
1975	105.6817
1976	105.1300
1977	104.8133
1978	105.2967
1979	104.6333
1980	104.9200
1981	104.5583
1982	104.7800
1983	105.3050
1984	105.2383
1985	105.2900
1986	105.3200
1987	104.5617
1988	105.6483
1989	105.3767
1990	105.4383
1991	105.1267
1992	104.7667
1993	104.8633
1994	105.5683
1995	104.3200
1996	104.9217
1997	104.3967
1998	104.6833
1999	104.3517
[truncated: 28 more rows]
