# Supplementary material for: Bicoid gradient formation mechanism and dynamics revealed by protein lifetime analysis
Source: Mol Syst Biol. 2018 Sep 4;14(9):e8355. doi: 10.15252/msb.20188355 (PMC6121778; doi:10.15252/msb.20188355)
Supplement: Supplementary file 8 — Source Data for Figure 6 [file MSB-14-e8355-s007.zip › figure6-data_wo-images/quantification/Values_emb01_r_t08.txt]

0	121.7267
1	128.9100
2	130.7833
3	137.5600
4	137.8667
5	142.3733
6	144.9800
7	153.4017
8	165.3000
9	175.7300
10	180.3100
11	182.4183
12	177.2367
13	173.7167
14	168.2217
15	165.9133
16	161.9900
17	161.4183
18	160.0300
19	158.8233
20	156.2150
21	150.7933
22	152.8783
23	151.8317
24	151.0100
25	150.5967
26	148.2750
27	144.1717
28	144.4683
29	144.3350
30	144.5450
31	147.0900
32	149.8117
33	152.4183
34	154.1550
35	160.4333
36	163.2583
37	165.6550
38	170.5700
39	176.3233
40	178.6250
41	184.3650
42	190.0617
43	192.5950
44	193.5467
45	195.6533
46	195.8250
47	195.8600
48	196.8883
49	196.2183
50	198.3700
51	198.0417
52	198.7533
53	191.6200
54	196.6283
55	196.2333
56	197.3133
57	200.0017
58	199.1650
59	199.5800
60	198.8583
61	195.6783
62	195.3567
63	193.6883
64	191.6300
65	193.5817
66	193.7433
67	192.7967
68	189.9717
69	191.0583
70	190.5400
71	193.8300
72	195.6900
73	198.3067
74	198.6417
75	195.9250
76	196.9083
77	195.9183
78	193.8767
79	192.9467
80	193.4433
81	192.2533
82	187.8700
83	193.0750
84	189.0950
85	190.0167
86	190.7500
87	190.4633
88	189.4033
89	189.8733
90	193.8800
91	191.3667
92	189.9367
93	190.2817
94	189.5467
95	195.5817
96	189.3867
97	186.7983
98	185.7300
99	184.1483
100	182.1617
101	185.0517
102	186.6267
103	183.5567
104	184.6050
105	182.7583
106	180.7400
107	185.7283
108	183.0683
109	182.7300
110	186.2250
111	185.0383
112	184.5250
113	185.8800
114	183.3267
115	183.9200
116	182.0433
117	181.2067
118	180.2567
119	182.0533
120	180.1417
121	177.7917
122	177.5900
123	178.1950
124	177.9233
125	182.3167
126	179.1550
127	179.0883
128	175.8267
129	178.2617
130	177.1867
131	178.8867
132	178.6533
133	175.6433
134	176.4633
135	173.5050
136	172.6383
137	179.2167
138	178.7100
139	176.8350
140	175.9500
141	174.0817
142	171.1483
143	180.8433
144	176.6183
145	176.2567
146	173.4083
147	172.6233
148	171.9783
149	168.8583
150	171.6333
151	172.5083
152	173.0133
153	173.3667
154	172.7100
155	175.3933
156	173.9517
157	176.1850
158	180.7583
159	182.6033
160	185.4400
161	185.7133
162	184.1983
163	183.4583
164	180.0933
165	178.4967
166	177.5500
167	175.4350
168	174.4750
169	170.7400
170	169.6100
171	166.5100
172	168.6417
173	167.2000
174	166.6667
175	169.4917
176	168.1250
177	168.2183
178	169.1250
179	169.5467
180	169.9417
181	171.4350
182	170.9567
183	174.2217
184	172.6200
185	173.0200
186	170.2183
187	168.8283
188	169.8250
189	167.2283
190	168.6583
191	169.6667
192	169.9300
193	169.2617
194	168.0167
195	169.4700
196	170.2867
197	169.0383
198	169.4500
199	169.5150
200	169.9283
201	168.1283
202	167.4383
203	167.2033
204	170.2300
205	169.3667
206	169.2950
207	170.1150
208	167.6400
209	169.5200
210	165.3050
211	166.8683
212	166.2867
213	163.6133
214	161.6550
215	164.7083
216	162.9767
217	163.8317
218	163.0400
219	166.6650
220	166.0100
221	165.3517
222	166.0117
223	167.1033
224	165.7983
225	165.1817
226	164.6017
227	165.5183
228	167.4083
229	166.4783
230	166.1250
231	166.0833
232	164.8317
233	164.5117
234	165.5500
235	163.1050
236	162.2900
237	163.3800
238	162.8233
239	166.8583
240	164.8433
241	164.5800
242	167.5333
243	164.0700
244	163.2500
245	163.8633
246	163.5000
247	165.1367
248	165.2033
249	166.9700
250	165.5133
251	165.7067
252	165.1417
253	164.8883
254	162.0483
255	162.0467
256	163.3133
257	161.6483
258	162.5317
259	165.9600
260	164.7100
261	166.5300
262	167.6833
263	169.7983
264	168.2300
265	168.4267
266	169.1667
267	169.2033
268	168.3800
269	168.1683
270	169.0217
271	170.2533
272	170.7150
273	171.7433
274	170.8367
275	169.1883
276	168.9667
277	168.4433
278	167.6183
279	168.4100
280	168.4567
281	165.7400
282	164.0967
283	163.5483
284	162.9217
285	163.3367
286	162.1750
287	164.8283
288	168.9433
289	167.9450
290	166.4267
291	167.2067
292	166.1550
293	164.2383
294	166.1017
295	164.6417
296	166.8917
297	168.8350
298	168.1150
299	168.0267
300	168.0100
301	167.2100
302	167.1583
303	165.4300
304	164.3433
305	165.2150
306	164.4600
307	164.9267
308	165.1333
309	164.2517
310	164.4600
311	165.5183
312	166.0033
313	166.3433
314	168.0417
315	167.8033
316	169.0533
317	169.3983
318	166.7750
319	167.6067
320	165.4567
321	164.0467
322	162.9750
323	161.8517
324	162.8250
325	164.0650
326	165.1883
327	162.7000
328	162.3167
329	160.7683
330	158.2983
331	157.8533
332	159.4300
333	156.8750
334	156.3967
335	158.2367
336	156.6550
337	156.2933
338	160.2150
339	160.1583
340	160.9617
341	163.5433
342	165.0167
343	163.6067
344	164.5400
345	163.9250
346	164.5450
347	164.7517
348	163.3250
349	163.1867
350	164.7850
351	163.2167
352	161.6500
353	160.9117
354	164.0183
355	162.0750
356	162.2450
357	159.1267
358	160.5300
359	162.7817
360	162.2667
361	160.9433
362	160.1617
363	160.6783
364	162.7683
365	161.7383
366	162.8200
367	163.3617
368	160.7900
369	163.9933
370	163.0100
371	163.4683
372	163.3467
373	163.3167
374	163.2467
375	164.3467
376	164.2400
377	162.7833
378	163.4867
379	162.2267
380	161.7967
381	159.2917
382	160.1067
383	157.8317
384	159.4200
385	158.7433
386	159.5617
387	160.0850
388	160.4100
389	159.8100
390	160.6817
391	158.2050
392	159.7917
393	159.1967
394	158.5283
395	158.9150
396	159.9983
397	160.1167
398	160.0250
399	160.5750
400	161.2917
401	162.4850
402	163.3283
403	163.5183
404	164.7917
405	165.6050
406	165.8467
407	165.9700
408	165.7483
409	165.2050
410	164.5883
411	165.4133
412	165.3350
413	163.5800
414	161.7933
415	160.8217
416	157.9417
417	158.7450
418	157.6517
419	156.8067
420	156.9750
421	156.3067
422	159.3050
423	159.6117
424	160.2617
425	159.5433
426	161.7567
427	162.0167
428	161.7067
429	163.6067
430	163.5950
431	165.0583
432	165.7267
433	164.4300
434	163.6417
435	161.7917
436	159.8983
437	158.1033
438	156.9750
439	155.8417
440	154.8200
441	157.1317
442	155.7933
443	159.8517
444	160.9467
445	161.8917
446	161.5350
447	163.6333
448	163.9867
449	164.8233
450	166.5300
451	165.3900
452	164.7617
453	166.4083
454	163.8950
455	167.1800
456	165.9833
457	165.2533
458	163.7817
459	161.8483
460	159.2217
461	158.6100
462	157.2467
463	156.6300
464	155.3967
465	154.7267
466	155.1683
467	157.0317
468	156.7283
469	158.3933
470	159.7150
471	160.9317
472	161.2517
473	161.4700
474	163.0417
475	160.4600
476	162.4567
477	160.3767
478	160.9617
479	160.3100
480	161.2000
481	158.4733
482	158.0900
483	157.7283
484	157.4250
485	158.3733
486	157.3100
487	156.8083
488	155.8750
489	154.8100
490	154.7267
491	155.8350
492	156.9667
493	156.0183
494	156.8883
495	156.2017
496	157.3467
497	158.3300
498	156.7483
499	154.6967
500	154.3467
501	153.6083
502	152.4950
503	153.5300
504	154.9867
505	154.0650
506	153.9583
507	154.9250
508	155.7050
509	157.7967
510	157.3767
511	157.1317
512	156.3733
513	155.5750
514	154.5383
515	157.4183
516	156.7483
517	155.4517
518	155.4233
519	154.1400
520	154.2300
521	152.1750
522	153.9683
523	153.4933
524	153.4283
525	152.3600
526	152.5017
527	153.2833
528	153.6250
529	153.3250
530	154.4417
531	153.7983
532	155.2750
533	156.2450
534	155.5383
535	156.2583
536	156.9317
537	157.0317
538	156.9600
539	157.0950
540	155.4750
541	154.1500
542	152.9900
543	153.6217
544	153.3817
545	152.9550
546	153.0067
547	153.1250
548	151.6833
549	152.5667
550	152.8250
551	155.2883
552	155.1517
553	156.3483
554	154.8550
555	154.6267
556	155.8800
557	154.1200
558	154.0067
559	152.8850
560	153.9600
561	154.2183
562	154.5333
563	152.2533
564	153.5000
565	151.3883
566	151.0367
567	151.9083
568	151.8200
569	152.0267
570	153.4433
571	153.2050
572	155.2333
573	153.8283
574	155.1767
575	159.0417
576	159.0417
577	160.8467
578	159.8267
579	161.2400
580	160.9517
581	160.7167
582	158.6283
583	157.7567
584	155.3383
585	155.5633
586	153.4417
587	153.2617
588	151.4167
589	151.8833
590	151.1983
591	149.1967
592	150.1717
593	150.9500
594	151.3417
595	152.0717
596	152.4417
597	151.9467
598	153.7600
599	154.1083
600	153.7850
601	154.1400
602	153.7783
603	153.7333
604	153.7900
605	154.4783
606	152.7767
607	154.2367
608	152.9350
609	153.6633
610	152.3650
611	150.2200
612	151.4383
613	151.0450
614	150.0950
615	149.1767
616	149.5650
617	148.3333
618	148.0667
619	149.3317
620	149.4317
621	150.2150
622	150.4633
623	150.4967
624	151.9767
625	153.7667
626	153.2533
627	152.4933
628	152.8150
629	151.1033
630	150.1750
631	150.5400
632	149.3783
633	149.6450
634	147.8100
635	147.9667
636	148.7333
637	148.4367
638	147.5817
639	148.5833
640	149.4067
641	149.9683
642	151.7067
643	150.9550
644	150.4767
645	150.8417
646	150.7617
647	150.2600
648	150.5700
649	150.3717
650	148.7617
651	148.9033
652	148.5717
653	146.6500
654	148.2667
655	146.9217
656	147.5650
657	145.8967
658	145.1850
659	144.6700
660	144.9317
661	144.5817
662	145.4017
663	145.6767
664	146.1900
665	145.8650
666	145.3417
667	145.6033
668	145.5417
669	145.6767
670	144.7633
671	144.3233
672	146.8450
673	145.6817
674	145.1983
675	144.8033
676	145.1117
677	144.6383
678	145.1733
679	144.2950
680	145.2533
681	145.0600
682	144.9300
683	145.5383
684	145.5400
685	145.3383
686	144.9283
687	145.3417
688	145.5083
689	145.4300
690	144.4600
691	145.9933
692	146.7067
693	145.9717
694	145.9750
695	146.3983
696	145.9733
697	145.7317
698	145.6367
699	146.1633
700	147.2083
701	146.8450
702	146.3950
703	146.2517
704	145.7067
705	146.4400
706	146.1517
707	145.2050
708	147.1017
709	145.8300
710	146.5850
711	146.1017
712	145.7200
713	146.8417
714	146.4567
715	146.8617
716	145.9667
717	146.8183
718	145.5933
719	145.0950
720	145.4667
721	145.9450
722	145.1033
723	143.7750
724	144.1033
725	144.9500
726	144.8350
727	144.4700
728	145.6817
729	145.8750
730	146.3500
731	147.1433
732	147.4050
733	147.2817
734	146.7550
735	146.5100
736	146.0417
737	146.1650
738	144.3750
739	144.1100
740	143.7400
741	142.8583
742	142.8817
743	142.4750
744	141.4917
745	141.0750
746	141.6650
747	141.1367
748	140.6300
749	140.5967
750	141.6417
751	141.7733
752	142.2100
753	142.7000
754	143.4617
755	144.3300
756	144.9233
757	144.0650
758	143.9633
759	143.9167
760	144.2150
761	144.6650
762	143.6550
763	145.5083
764	143.5617
765	142.7083
766	141.4067
767	140.1550
768	140.0217
769	139.0700
770	139.6900
771	140.4433
772	139.8517
773	140.3383
774	141.3950
775	142.5733
776	141.6517
777	141.7933
778	142.8317
779	141.9067
780	141.7900
781	141.7800
782	141.6100
783	140.8717
784	139.5383
785	139.2550
786	139.4950
787	139.0467
788	138.9633
789	139.2267
790	138.5700
791	138.1917
792	138.3733
793	138.3200
794	137.9100
795	139.4317
796	139.1900
797	139.5283
798	138.9500
799	139.0850
800	138.4967
801	140.4033
802	141.8000
803	139.0450
804	139.4683
805	138.1500
806	137.7917
807	137.2767
808	136.0983
809	137.7350
810	135.9583
811	136.0433
812	136.8917
813	137.0900
814	137.8067
815	136.6083
816	137.2250
817	136.6433
818	138.0467
819	135.5600
820	136.3567
821	137.5933
822	138.2433
823	136.7233
824	136.6483
825	138.0033
826	137.0183
827	137.8783
828	136.9933
829	136.6783
830	136.6383
831	136.4200
832	134.7317
833	135.4733
834	134.1450
835	136.2367
836	137.7600
837	136.0733
838	135.8150
839	135.4317
840	136.0900
841	135.9483
842	135.5483
843	135.6400
844	134.6967
845	134.3850
846	135.5767
847	135.9617
848	135.5033
849	135.5633
850	136.7817
851	136.1050
852	135.6633
853	135.8917
854	134.7483
855	134.5850
856	134.4983
857	133.5433
858	133.7200
859	133.3517
860	132.7733
861	132.7000
862	134.2467
863	133.7583
864	134.1783
865	133.3917
866	134.9650
867	134.7350
868	135.0383
869	134.6150
870	135.0533
871	135.3283
872	135.4850
873	135.5867
874	134.5717
875	134.6700
876	136.0400
877	135.3733
878	135.6933
879	135.5833
880	135.2217
881	135.3583
882	132.7400
883	133.7967
884	134.0117
885	133.2333
886	133.1483
887	132.5417
888	132.1367
889	132.6533
890	133.9450
891	133.6250
892	133.0317
893	132.0700
894	132.6367
895	132.2700
896	132.6967
897	132.2983
898	133.9517
899	132.8900
900	133.3350
901	132.2850
902	132.7483
903	132.7100
904	133.0633
905	132.7400
906	132.2867
907	132.8067
908	133.1050
909	132.6583
910	133.0533
911	132.4667
912	132.7917
913	132.5833
914	131.6833
915	131.8367
916	132.1667
917	132.4500
918	131.5867
919	132.0700
920	131.8900
921	131.8400
922	132.1650
923	132.3217
924	131.6417
925	131.8567
926	131.9167
927	131.4783
928	131.2917
929	131.8833
930	131.1567
931	131.0983
932	131.8550
933	130.2383
934	130.6333
935	130.7300
936	130.6967
937	131.5467
938	130.6733
939	131.7833
940	130.4633
941	130.6917
942	131.3067
943	131.9483
944	130.8167
945	131.3750
946	131.7100
947	131.7817
948	131.4417
949	132.5267
950	131.7150
951	131.9150
952	132.0017
953	130.9833
954	130.9100
955	130.6883
956	130.0900
957	130.4267
958	130.1183
959	130.1383
960	129.6317
961	131.2150
962	131.1417
963	130.0267
964	131.1400
965	130.1550
966	130.4683
967	129.8950
968	129.1417
969	129.1450
970	129.2467
971	130.4267
972	131.4050
973	130.4567
974	131.0750
975	131.3200
976	129.9450
977	130.3150
978	130.6783
979	130.2450
980	130.5250
981	129.2583
982	130.2667
983	130.7750
984	129.8767
985	130.6517
986	131.3717
987	130.1050
988	129.0600
989	130.6850
990	130.7967
991	130.9383
992	129.4717
993	129.3650
994	128.7567
995	128.0783
996	128.3733
997	128.6400
998	129.6000
999	128.4817
1000	128.9650
1001	131.4733
1002	130.8433
1003	132.2650
1004	132.6700
1005	131.6533
1006	131.2350
1007	132.2017
1008	131.6833
1009	131.9917
1010	131.4000
1011	132.3867
1012	131.4200
1013	130.9600
1014	130.8067
1015	130.7467
1016	133.0583
1017	130.7250
1018	128.6967
1019	128.3733
1020	128.3983
1021	127.7833
1022	127.5167
1023	127.5583
1024	128.5350
1025	127.6383
1026	127.9833
1027	128.8383
1028	128.1917
1029	128.4767
1030	129.0767
1031	128.8883
1032	127.8767
1033	128.2817
1034	128.0633
1035	127.0150
1036	126.8450
1037	127.6933
1038	125.8450
1039	125.9117
1040	126.8683
1041	125.1233
1042	125.1583
1043	125.0317
1044	124.6267
1045	125.5933
1046	124.6400
1047	125.0017
1048	123.9017
1049	125.0850
1050	124.8217
1051	124.7850
1052	124.9117
1053	123.2033
1054	122.9200
1055	122.7267
1056	121.6500
1057	122.0933
1058	123.1900
1059	122.4183
1060	122.3817
1061	122.6833
1062	121.9533
1063	122.6317
1064	122.0850
1065	123.1000
1066	121.7117
1067	121.9317
1068	122.0800
1069	122.9350
1070	123.0150
1071	122.4950
1072	123.6850
1073	123.9850
1074	124.7200
1075	124.0467
1076	124.6500
1077	124.3167
1078	124.8367
1079	125.0117
1080	124.6683
1081	125.0433
1082	125.9367
1083	125.4917
1084	126.0050
1085	125.2467
1086	125.0917
1087	124.7183
1088	123.6217
1089	124.5433
1090	123.7400
1091	122.7433
1092	123.3350
1093	123.1200
1094	122.6300
1095	123.3067
1096	124.0467
1097	124.6817
1098	124.8933
1099	125.3183
1100	126.2000
1101	125.8300
1102	125.7283
1103	126.2650
1104	126.6017
1105	125.6917
1106	125.1067
1107	125.1300
1108	124.5517
1109	124.7267
1110	124.6400
1111	124.2200
1112	124.3133
1113	123.1417
1114	124.1400
1115	123.8217
1116	124.3600
1117	124.1067
1118	124.7617
1119	123.7667
1120	124.5050
1121	124.8433
1122	125.4267
1123	125.0200
1124	126.0650
1125	123.3333
1126	125.0733
1127	124.5783
1128	124.9400
1129	124.5717
1130	124.5317
1131	124.7767
1132	124.4183
1133	125.1317
1134	124.3450
1135	124.4250
1136	123.5183
1137	123.4183
1138	123.5467
1139	123.1533
1140	122.6133
1141	123.7033
1142	123.3217
1143	123.2750
1144	122.8067
1145	124.0117
1146	122.6617
1147	123.3333
1148	123.1850
1149	123.8783
1150	122.9800
1151	123.4733
1152	123.2117
1153	123.4267
1154	122.6017
1155	122.9683
1156	122.9200
1157	122.3867
1158	122.2583
1159	121.0617
1160	121.0367
1161	121.3500
1162	121.4100
1163	121.4283
1164	121.0383
1165	121.1433
1166	121.5050
1167	122.5933
1168	122.9133
1169	122.7650
1170	122.3083
1171	121.2767
1172	122.4933
1173	122.0233
1174	122.4833
1175	122.5933
1176	122.5200
1177	122.7967
1178	122.1500
1179	121.6350
1180	122.6100
1181	122.1767
1182	121.5917
1183	121.8733
1184	121.8417
1185	122.1033
1186	121.6567
1187	121.1133
1188	120.7533
1189	120.4817
1190	119.8617
1191	119.4567
1192	119.2967
1193	119.1917
1194	119.5383
1195	120.2650
1196	119.6650
1197	119.4133
1198	119.9133
1199	120.0933
1200	119.9733
1201	119.6167
1202	119.8417
1203	120.2733
1204	119.9850
1205	119.6200
1206	119.3517
1207	119.2467
1208	118.8983
1209	119.1183
1210	118.7567
1211	118.1967
1212	118.7917
1213	118.5683
1214	118.3400
1215	118.6217
1216	118.2750
1217	118.6333
1218	119.3783
1219	119.0983
1220	118.3100
1221	119.0567
1222	119.3633
1223	119.6067
1224	118.9917
1225	118.2633
1226	118.3850
1227	119.0950
1228	118.8283
1229	119.5767
1230	119.3333
1231	119.2533
1232	119.0517
1233	119.2567
1234	119.0450
1235	118.7733
1236	119.2433
1237	119.1117
1238	118.1667
1239	118.8817
1240	119.2150
1241	118.4700
1242	119.4850
1243	119.1417
1244	119.6550
1245	119.3367
1246	119.1617
1247	119.8650
1248	119.4550
1249	119.4683
1250	119.1317
1251	119.0817
1252	119.1950
1253	119.2800
1254	119.5250
1255	118.2567
1256	119.1150
1257	119.2150
1258	119.8983
1259	118.8050
1260	119.2233
1261	119.8717
1262	119.1883
1263	119.1117
1264	119.2600
1265	119.5533
1266	119.6800
1267	119.0050
1268	118.3133
1269	119.7233
1270	118.9383
1271	119.1950
1272	120.1217
1273	119.3067
1274	118.7367
1275	119.5783
1276	119.8600
1277	120.3583
1278	121.2967
1279	120.7350
1280	120.5600
1281	119.9367
1282	119.3900
1283	119.9400
1284	120.0283
1285	120.1733
1286	119.0050
1287	118.8783
1288	119.5833
1289	118.4650
1290	120.1367
1291	119.5517
1292	118.5950
1293	119.2933
1294	117.7400
1295	118.1917
1296	118.8617
1297	117.9800
1298	118.1167
1299	117.9750
1300	118.4550
1301	118.6083
1302	118.2167
1303	118.4800
1304	118.2317
1305	119.2200
1306	118.7500
1307	118.4000
1308	117.9233
1309	118.7033
1310	118.9767
1311	117.8700
1312	118.1250
1313	119.2200
1314	119.2517
1315	118.6767
1316	119.5333
1317	118.3233
1318	119.5400
1319	119.3550
1320	119.1733
1321	118.3467
1322	119.1500
1323	118.5500
1324	117.9917
1325	118.7100
1326	118.4900
1327	117.8617
1328	117.9783
1329	117.5350
1330	117.2983
1331	117.9750
1332	117.3350
1333	117.0183
1334	117.5550
1335	117.2833
1336	118.1550
1337	117.1867
1338	117.7883
1339	117.0100
1340	118.2250
1341	117.2650
1342	118.0867
1343	117.8850
1344	118.2283
1345	118.4033
1346	118.3100
1347	118.8650
1348	117.9000
1349	117.7317
1350	117.3250
1351	117.3517
1352	117.7417
1353	117.3717
1354	116.8850
1355	117.3950
1356	117.0333
1357	117.9183
1358	117.6450
1359	118.2617
1360	117.2850
1361	117.2617
1362	116.6867
1363	117.7733
1364	117.7767
1365	118.3500
1366	118.2683
1367	118.4633
1368	117.0067
1369	117.9150
1370	117.1150
1371	117.5583
1372	116.5367
1373	118.1783
1374	117.0383
1375	117.2350
1376	116.9133
1377	117.0767
1378	116.3700
1379	116.0450
1380	116.9300
1381	116.3167
1382	116.7400
1383	116.6400
1384	117.0950
1385	116.2500
1386	117.0000
1387	116.9650
1388	117.3883
1389	117.5433
1390	117.3600
1391	116.7367
1392	117.0983
1393	117.4400
1394	116.9283
1395	116.7433
1396	116.8133
1397	116.4950
1398	116.3533
1399	116.7467
1400	117.6783
1401	117.3150
1402	116.4767
1403	116.9683
1404	117.0367
1405	116.4433
1406	116.2000
1407	116.4950
1408	116.9700
1409	116.3333
1410	115.4200
1411	116.3767
1412	116.9750
1413	116.9017
1414	117.0350
1415	116.3433
1416	116.3383
1417	117.1400
1418	117.2950
1419	117.2400
1420	118.4050
1421	116.2867
1422	116.3600
1423	116.5050
1424	116.8083
1425	116.6750
1426	117.1217
1427	116.5400
1428	116.3650
1429	116.6917
1430	115.9083
1431	115.2967
1432	115.9333
1433	116.5150
1434	116.1300
1435	116.6517
1436	116.2317
1437	115.8467
1438	116.1750
1439	115.7400
1440	115.9467
1441	115.4867
1442	116.2633
1443	115.6833
1444	116.0233
1445	116.0700
1446	116.2883
1447	116.2017
1448	116.2850
1449	116.1717
1450	114.4283
1451	115.9650
1452	116.0767
1453	115.4850
1454	116.1383
1455	116.6200
1456	116.4983
1457	117.1000
1458	115.9550
1459	116.1500
1460	116.7467
1461	117.0917
1462	115.2183
1463	115.1883
1464	115.2033
1465	115.6483
1466	115.5133
1467	116.0883
1468	116.3400
1469	116.7233
1470	115.7967
1471	115.2167
1472	116.0833
1473	115.7767
1474	115.7317
1475	115.5867
1476	116.3700
1477	115.3467
1478	115.6733
1479	115.7050
1480	115.5500
1481	116.7700
1482	117.3033
1483	116.5133
1484	116.1450
1485	114.4417
1486	115.1167
1487	115.8000
1488	115.7150
1489	115.5133
1490	115.3750
1491	114.9417
1492	114.7700
1493	115.3000
1494	115.1167
1495	115.2767
1496	116.0367
1497	115.5867
1498	115.0617
1499	115.7367
1500	115.4333
1501	114.8067
1502	114.9033
1503	115.0933
1504	114.6000
1505	115.5350
1506	114.4250
1507	114.1150
1508	115.0450
1509	115.0550
1510	114.2533
1511	115.0133
1512	114.5150
1513	114.6300
1514	115.2100
1515	114.3150
1516	115.1800
1517	114.8250
1518	115.3650
1519	114.7250
1520	114.9550
1521	115.5833
1522	115.6750
1523	116.3017
1524	116.4983
1525	115.1483
1526	115.7850
1527	115.2333
1528	115.1883
1529	115.1717
1530	114.3000
1531	114.9000
1532	114.7417
1533	114.4500
1534	114.2450
1535	115.2967
1536	114.9267
1537	114.5050
1538	114.7817
1539	114.0583
1540	113.7683
1541	114.9417
1542	114.6233
1543	114.4233
1544	114.5467
1545	114.2150
1546	114.4633
1547	114.7517
1548	114.1067
1549	115.1367
1550	114.8983
1551	113.9783
1552	113.9233
1553	114.1733
1554	113.6117
1555	113.7033
1556	113.8533
1557	113.6317
1558	113.1683
1559	113.1667
1560	112.8400
1561	112.3500
1562	112.4967
1563	112.5933
1564	113.1667
1565	111.7283
1566	112.0550
1567	112.1683
1568	112.6200
1569	113.0717
1570	113.7583
1571	113.3333
1572	112.8917
1573	113.3350
1574	113.3967
1575	113.6433
1576	113.0083
1577	113.1367
1578	112.8450
1579	113.2067
1580	113.2900
1581	113.4933
1582	113.0867
1583	113.4367
1584	113.0083
1585	111.7733
1586	112.7333
1587	113.1983
1588	112.4867
1589	113.0467
1590	113.1533
1591	112.2533
1592	112.0267
1593	112.8967
1594	112.9267
1595	113.4383
1596	113.0100
1597	113.5600
1598	113.0250
1599	112.3833
1600	112.9900
1601	112.0317
1602	112.3617
1603	112.4417
1604	112.5650
1605	111.9017
1606	112.1650
1607	111.7633
1608	111.9983
1609	112.1517
1610	111.8600
1611	112.4600
1612	111.5783
1613	111.2033
1614	111.4467
1615	112.0683
1616	112.0067
1617	112.1017
1618	111.7083
1619	112.2367
1620	111.1950
1621	111.7650
1622	111.8000
1623	112.3133
1624	111.9433
1625	112.3433
1626	112.4600
1627	112.3633
1628	112.2933
1629	112.7600
1630	112.6683
1631	112.0117
1632	111.6250
1633	112.5700
1634	111.7000
1635	112.2950
1636	112.7967
1637	112.1367
1638	112.9283
1639	113.0717
1640	112.6050
1641	112.0433
1642	112.4550
1643	112.8733
1644	112.1000
1645	111.9517
1646	111.6233
1647	111.3250
1648	112.1300
1649	112.0467
1650	111.9100
1651	112.4600
1652	111.5967
1653	111.9117
1654	112.1567
1655	112.1000
1656	111.5200
1657	111.4650
1658	111.6583
1659	111.0883
1660	111.3050
1661	111.5517
1662	111.5967
1663	111.4583
1664	111.5517
1665	111.2983
1666	110.6150
1667	111.2900
1668	111.5517
1669	111.3600
1670	111.7250
1671	111.1267
1672	111.2533
1673	111.0667
1674	110.8517
1675	111.8717
1676	112.0583
1677	111.6817
1678	112.1283
1679	111.6050
1680	111.3133
1681	111.8700
1682	111.3300
1683	111.4917
1684	111.3517
1685	111.2867
1686	110.3533
1687	111.1517
1688	111.0600
1689	111.1433
1690	110.6433
1691	110.3183
1692	111.0833
1693	111.0283
1694	110.8417
1695	111.9217
1696	110.7917
1697	111.6117
1698	111.1417
1699	111.2733
1700	111.4683
1701	111.0750
1702	110.5850
1703	111.4233
1704	111.0667
1705	110.7767
1706	110.7017
1707	110.8950
1708	110.9983
1709	110.9817
1710	110.6650
1711	111.0333
1712	110.5683
1713	111.3133
1714	111.1850
1715	110.9050
1716	110.6550
1717	110.9667
1718	111.2900
1719	109.9733
1720	109.8550
1721	109.9583
1722	110.5933
1723	110.0733
1724	109.9717
1725	109.4917
1726	110.0017
1727	110.0200
1728	109.8950
1729	109.9350
1730	110.1750
1731	109.8617
1732	110.1300
1733	109.5633
1734	109.6650
1735	110.6433
1736	110.4867
1737	109.9567
1738	109.6967
1739	110.2750
1740	109.6717
1741	110.1200
1742	110.1067
1743	109.8017
1744	109.2767
1745	109.7267
1746	109.2317
1747	109.2067
1748	109.2717
1749	109.4250
1750	109.4417
1751	109.6450
1752	110.1817
1753	108.9867
1754	109.2417
1755	110.2033
1756	110.0367
1757	110.2050
1758	110.0700
1759	109.6183
1760	109.8650
1761	109.4250
1762	109.7833
1763	109.9550
1764	109.4450
1765	109.7500
1766	109.0200
1767	109.4967
1768	109.0900
1769	109.5483
1770	109.4850
1771	109.7750
1772	110.1433
1773	109.3500
1774	109.6467
1775	110.2567
1776	109.8183
1777	110.1900
1778	110.3133
1779	109.5200
1780	109.7483
1781	109.5600
1782	109.3483
1783	109.8817
1784	108.7767
1785	109.4717
1786	109.4300
1787	109.5800
1788	109.7283
1789	109.2017
1790	109.7967
1791	109.0900
1792	109.1767
1793	109.9667
1794	109.9017
1795	109.5933
1796	109.5033
1797	109.2817
1798	110.3900
1799	109.4433
1800	109.8400
1801	108.9217
1802	108.9667
1803	108.2483
1804	108.9433
1805	109.0367
1806	108.7733
1807	108.5733
1808	108.7350
1809	108.9200
1810	108.3167
1811	108.5633
1812	109.1233
1813	108.6567
1814	108.9133
1815	108.8233
1816	109.3100
1817	108.8133
1818	108.2383
1819	108.7683
1820	108.8317
1821	109.0517
1822	108.5950
1823	108.2150
1824	108.2917
1825	108.0267
1826	108.3633
1827	108.5333
1828	108.3833
1829	108.1733
1830	108.1550
1831	108.2433
1832	108.7783
1833	108.6950
1834	108.4700
1835	108.3400
1836	108.1967
1837	107.9617
1838	107.8000
1839	108.0650
1840	108.3917
1841	108.4733
1842	107.7667
1843	107.7517
1844	107.1583
1845	107.3750
1846	108.4583
1847	107.7200
1848	108.2533
1849	108.1400
1850	107.7600
1851	107.8133
1852	107.8317
1853	108.7000
1854	108.4133
1855	107.6850
1856	107.8300
1857	107.6767
1858	107.4900
1859	107.9867
1860	108.0333
1861	107.5900
1862	107.9600
1863	107.4033
1864	107.1017
1865	108.3500
1866	108.5683
1867	108.9483
1868	108.2483
1869	108.4550
1870	108.1933
1871	108.9033
1872	108.6383
1873	109.2167
1874	108.2867
1875	108.2117
1876	108.4600
1877	108.1917
1878	107.5617
1879	107.9717
1880	108.2317
1881	107.8983
1882	107.8233
1883	108.0117
1884	106.8967
1885	107.8717
1886	108.4000
1887	108.1450
1888	108.0350
1889	108.3250
1890	108.0383
1891	107.7617
1892	107.7133
1893	107.7717
1894	107.6100
1895	107.4833
1896	107.9983
1897	107.1583
1898	107.5317
1899	107.8367
1900	107.9650
1901	107.6083
1902	107.7917
1903	107.6817
1904	108.0633
1905	107.8217
1906	107.1133
1907	107.5867
1908	107.4783
1909	106.9283
1910	106.8167
1911	106.8700
1912	107.6233
1913	106.5817
1914	107.1233
1915	107.2100
1916	107.4783
1917	106.7333
1918	107.6617
1919	107.8567
1920	108.2867
1921	107.9517
1922	107.6467
1923	107.0850
1924	107.3483
1925	106.7783
1926	107.3617
1927	106.0033
1928	106.0883
1929	106.0683
1930	106.5150
1931	106.6867
1932	105.8883
1933	106.6933
1934	106.5817
1935	106.5783
1936	105.9000
1937	106.6317
1938	106.7750
1939	107.1500
1940	107.1450
1941	106.4000
1942	106.3283
1943	105.9900
1944	106.8300
1945	106.4750
1946	106.0650
1947	106.0917
1948	106.2667
1949	106.0317
1950	106.6550
1951	106.6917
1952	106.5467
1953	106.2333
1954	106.3233
1955	107.0067
1956	106.8050
1957	107.2167
1958	106.2767
1959	106.2117
1960	105.1217
1961	105.8333
1962	105.5833
1963	105.2250
1964	106.0617
1965	104.9167
1966	105.6567
1967	105.3583
1968	106.1783
1969	106.1083
1970	105.8967
1971	106.4567
1972	106.7817
1973	105.9117
1974	105.7433
1975	106.1600
1976	106.2333
1977	107.1033
1978	105.1883
1979	106.1817
1980	106.4467
1981	106.2000
1982	106.0283
1983	106.0983
1984	106.0233
1985	105.9300
1986	105.7983
1987	105.9967
1988	105.7733
1989	105.7817
1990	106.3300
1991	106.3283
1992	105.9517
1993	105.9000
1994	105.4000
1995	105.9433
1996	105.4800
1997	105.4917
1998	106.0800
1999	105.2350
[truncated: 28 more rows]
