# Supplementary material for: Bicoid gradient formation mechanism and dynamics revealed by protein lifetime analysis
Source: Mol Syst Biol. 2018 Sep 4;14(9):e8355. doi: 10.15252/msb.20188355 (PMC6121778; doi:10.15252/msb.20188355)
Supplement: Supplementary file 8 — Source Data for Figure 6 [file MSB-14-e8355-s007.zip › figure6-data_wo-images/quantification/Values_emb01_r_t09.txt]

0	109.8250
1	122.6867
2	127.0067
3	129.6567
4	132.8483
5	134.3850
6	138.9617
7	140.6633
8	148.0817
9	153.7833
10	162.1300
11	167.5950
12	176.6683
13	179.2467
14	181.5167
15	173.3317
16	168.5783
17	162.7300
18	161.2483
19	159.3000
20	160.1900
21	155.2617
22	157.3267
23	154.7350
24	155.7167
25	150.5100
26	150.4267
27	144.5417
28	146.5033
29	146.5567
30	144.4117
31	140.5683
32	144.6500
33	146.0033
34	145.1583
35	146.6533
36	151.4583
37	157.5183
38	159.2133
39	165.5550
40	170.3583
41	176.5650
42	179.7050
43	187.5633
44	186.1000
45	191.9467
46	197.6817
47	196.2950
48	196.7833
49	199.2633
50	197.3383
51	197.7450
52	198.8983
53	191.3100
54	193.1600
55	192.8500
56	191.8900
57	196.2933
58	193.0283
59	193.4733
60	196.6400
61	193.3433
62	200.3417
63	202.2700
64	200.6150
65	201.1750
66	201.2417
67	199.2633
68	195.8150
69	196.4967
70	198.0233
71	200.4000
72	198.4617
73	198.5950
74	197.9650
75	200.2267
76	200.7250
77	202.8417
78	206.6967
79	203.0883
80	203.4917
81	202.8667
82	202.7600
83	203.3217
84	202.2283
85	202.6583
86	201.5517
87	199.2467
88	198.2633
89	201.6467
90	202.0850
91	204.0633
92	207.0433
93	207.1250
94	206.0267
95	202.8000
96	204.8233
97	199.3000
98	198.8800
99	195.9983
100	193.2817
101	194.4783
102	192.1050
103	192.5933
104	192.8667
105	192.6017
106	195.3083
107	198.2617
108	199.6783
109	197.4983
110	198.2283
111	198.9417
112	196.0200
113	199.6767
114	199.8883
115	196.5867
116	199.1233
117	198.8183
118	195.9750
119	197.7900
120	197.8967
121	195.0267
122	193.7733
123	193.2450
124	189.4850
125	193.5567
126	191.7967
127	190.4800
128	188.5467
129	185.6783
130	185.5083
131	190.7233
132	192.2767
133	194.0250
134	192.7167
135	195.4150
136	194.9333
137	197.6833
138	196.1850
139	193.0233
140	192.0150
141	190.8700
142	191.4000
143	193.3883
144	193.7917
145	190.4900
146	188.8983
147	186.8367
148	186.6467
149	183.3733
150	183.5850
151	183.4433
152	182.6767
153	184.5867
154	188.2200
155	187.4333
156	188.6550
157	192.8083
158	194.7867
159	199.2167
160	197.4400
161	198.8700
162	196.9117
163	195.2800
164	194.8817
165	192.6400
166	189.7333
167	192.3283
168	189.1833
169	184.1033
170	184.4533
171	182.5133
172	183.0033
173	186.7400
174	183.9733
175	184.3400
176	185.2533
177	185.6200
178	187.6967
179	184.1617
180	182.9483
181	186.3817
182	185.1483
183	184.9967
184	185.3983
185	184.2800
186	186.2650
187	182.1950
188	184.0617
189	184.2200
190	181.5350
191	184.2983
192	183.6650
193	185.8900
194	185.1617
195	186.1150
196	187.3667
197	186.0617
198	187.2333
199	188.1783
200	187.5117
201	188.2800
202	186.7350
203	186.5133
204	187.5233
205	184.9800
206	183.8833
207	185.6550
208	185.0200
209	184.8217
210	181.1383
211	183.4050
212	180.9467
213	179.2667
214	177.6733
215	183.1767
216	182.1400
217	182.7550
218	180.8800
219	184.1717
220	184.0983
221	182.2933
222	184.2350
223	183.0567
224	182.1750
225	180.1500
226	178.9283
227	179.2417
228	180.1400
229	177.5867
230	177.9883
231	179.4667
232	177.2117
233	176.6600
234	179.5383
235	175.2250
236	178.8000
237	178.5333
238	178.8267
239	183.1233
240	181.6150
241	180.2900
242	182.2450
243	180.7200
244	180.3667
245	179.6700
246	178.0817
247	179.6783
248	178.5667
249	177.9417
250	179.3783
251	178.5383
252	179.5433
253	179.0467
254	176.1167
255	176.9800
256	177.5000
257	177.5717
258	176.8667
259	177.9467
260	177.9867
261	179.0933
262	178.9733
263	180.7700
264	182.6850
265	184.1250
266	184.1683
267	184.8517
268	183.5233
269	182.6033
270	182.3183
271	181.2083
272	182.7517
273	186.1717
274	184.5867
275	184.2333
276	183.5633
277	181.4300
278	181.8500
279	181.6117
280	180.9050
281	181.7717
282	180.2850
283	178.5967
284	180.4433
285	177.8800
286	178.8683
287	182.0583
288	184.5017
289	181.7767
290	182.2933
291	178.2200
292	178.5817
293	176.4367
294	175.4317
295	173.7467
296	173.5450
297	175.5250
298	174.8767
299	175.6083
300	175.3900
301	176.6600
302	176.3117
303	178.1750
304	178.8533
305	179.4683
306	181.0900
307	182.3633
308	182.2733
309	181.3983
310	180.4383
311	179.5667
312	179.7750
313	180.5200
314	180.5433
315	179.2950
316	180.1767
317	179.8317
318	177.1817
319	177.4817
320	174.6633
321	173.5900
322	171.5117
323	170.6150
324	170.4100
325	173.8250
326	172.0383
327	173.5450
328	173.5683
329	174.3517
330	174.0067
331	173.9133
332	175.5500
333	171.9867
334	173.1800
335	172.5200
336	171.2850
337	170.3883
338	172.4950
339	171.0567
340	170.9900
341	173.5633
342	174.8233
343	173.5317
344	173.2267
345	175.0317
346	173.8817
347	172.8833
348	173.7383
349	172.2067
350	173.9167
351	173.5667
352	173.0250
353	171.5167
354	174.8400
355	172.3233
356	173.7233
357	171.8767
358	171.3667
359	171.9550
360	170.3750
361	172.4967
362	171.4500
363	169.6617
364	172.9150
365	172.0950
366	172.6867
367	173.4117
368	173.2067
369	174.7117
370	173.7933
371	174.2167
372	173.6050
373	172.5417
374	174.5267
375	174.9883
376	175.1850
377	173.6950
378	175.8983
379	174.6533
380	173.9817
381	172.6167
382	169.7183
383	170.6250
384	168.4150
385	168.6133
386	168.5267
387	167.6950
388	168.3183
389	168.9833
390	169.5583
391	170.1800
392	169.4067
393	168.0450
394	169.9317
395	169.7083
396	169.1117
397	170.7200
398	169.4050
399	171.3100
400	171.4517
401	171.3700
402	170.8350
403	172.5233
404	171.7883
405	173.6700
406	174.2600
407	172.3167
408	173.4767
409	174.6783
410	173.2317
411	174.7150
412	172.8283
413	173.1767
414	171.4600
415	170.1317
416	167.3500
417	167.1000
418	166.8250
419	166.4400
420	166.5433
421	166.0650
422	166.2767
423	166.4400
424	167.2133
425	166.5483
426	169.5033
427	168.1167
428	170.5467
429	168.5533
430	171.4233
431	171.2150
432	170.5317
433	172.4433
434	169.5350
435	167.9817
436	167.3417
437	164.9667
438	164.3317
439	164.7050
440	163.5067
441	164.2817
442	164.6950
443	167.5500
444	168.5700
445	168.3800
446	168.6650
447	169.3867
448	170.2883
449	171.3583
450	172.5900
451	172.4767
452	172.5100
453	174.5750
454	173.5700
455	174.2700
456	173.5433
457	172.9483
458	171.8400
459	169.8850
460	167.8350
461	168.0467
462	166.1783
463	166.8350
464	165.2683
465	164.7533
466	165.0200
467	167.2217
468	167.6900
469	168.4383
470	168.1767
471	167.9217
472	169.3583
473	168.8767
474	169.2133
475	169.0467
476	168.0333
477	166.2367
478	165.6500
479	165.0717
480	165.9667
481	164.5400
482	163.1517
483	163.0267
484	164.8100
485	164.3200
486	164.8350
487	164.5800
488	164.1033
489	164.9067
490	163.3133
491	164.5500
492	167.0583
493	166.4167
494	166.2433
495	166.2367
496	168.5100
497	167.3700
498	166.2150
499	165.1167
500	163.1083
501	162.2183
502	161.8467
503	160.7583
504	162.3450
505	162.2700
506	161.8000
507	164.3667
508	162.4967
509	166.6367
510	166.1933
511	164.1950
512	165.2167
513	163.5433
514	162.1833
515	162.7467
516	164.0267
517	162.0183
518	162.8000
519	162.2267
520	161.6933
521	160.3367
522	159.2783
523	159.1300
524	159.9433
525	158.9300
526	159.1083
527	161.7817
528	161.4650
529	160.1500
530	161.9117
531	162.9850
532	162.7300
533	162.8733
534	162.9100
535	163.3050
536	164.3833
537	164.6067
538	165.3350
539	164.0533
540	162.6733
541	161.7050
542	161.3283
543	161.3517
544	161.0300
545	160.7033
546	160.9033
547	160.3317
548	159.7567
549	161.5300
550	161.5250
551	161.3867
552	163.3383
553	163.9000
554	162.5850
555	162.3817
556	162.3950
557	161.5617
558	161.2533
559	158.2183
560	159.2683
561	159.0283
562	158.1967
563	158.2567
564	158.3567
565	157.5117
566	157.5950
567	157.6167
568	158.2417
569	159.5517
570	158.9683
571	160.2167
572	160.4717
573	160.1783
574	160.7250
575	163.1917
576	163.1050
577	163.1233
578	161.8200
579	162.1150
580	162.9717
581	161.8683
582	161.4683
583	162.1433
584	162.1167
585	161.6767
586	161.4083
587	160.4267
588	158.4900
589	158.1150
590	158.5050
591	157.7600
592	158.3017
593	157.3267
594	159.1367
595	158.5367
596	159.6550
597	162.0300
598	162.2333
599	161.1283
600	161.3267
601	160.8150
602	160.5050
603	158.7450
604	158.6200
605	159.3250
606	158.0567
607	158.3450
608	157.8200
609	157.9750
610	158.8500
611	159.4650
612	156.3950
613	156.9867
614	157.2800
615	155.8150
616	156.8950
617	156.2150
618	155.6983
619	156.6567
620	156.0833
621	155.6783
622	155.7617
623	155.3167
624	154.9583
625	156.3533
626	155.1183
627	155.9000
628	155.9683
629	154.9000
630	155.7900
631	155.2083
632	155.4800
633	155.0417
634	153.5967
635	152.9083
636	153.0350
637	154.5650
638	153.4200
639	153.2917
640	155.0733
641	154.7033
642	154.0117
643	155.0683
644	155.6150
645	156.0050
646	154.5217
647	155.2583
648	156.2183
649	154.6783
650	154.0450
651	155.0550
652	152.9983
653	152.0500
654	152.7550
655	152.1817
656	151.8533
657	149.9467
658	148.3183
659	148.6217
660	149.7350
661	148.8817
662	149.0783
663	150.2100
664	150.4983
665	150.1133
666	149.9283
667	151.0800
668	149.8850
669	151.3367
670	151.7167
671	151.1183
672	153.0717
673	153.4567
674	152.7917
675	152.9967
676	153.4167
677	152.2700
678	151.2517
679	150.9967
680	151.8517
681	150.1867
682	150.5367
683	150.5833
684	149.6600
685	149.8983
686	150.6500
687	151.6283
688	152.2150
689	152.1200
690	152.4133
691	152.6900
692	153.2300
693	152.5417
694	153.2117
695	153.0417
696	152.5000
697	152.5967
698	152.7283
699	152.8333
700	151.5200
701	150.2100
702	151.4567
703	151.2483
704	150.5100
705	151.3533
706	151.0033
707	150.9367
708	151.3683
709	151.3867
710	151.9533
711	151.5600
712	152.0800
713	153.8033
714	152.1850
715	152.4633
716	151.8617
717	152.5533
718	152.4500
719	150.6750
720	150.9450
721	151.2667
722	150.5783
723	149.0767
724	148.9367
725	148.2583
726	146.9833
727	147.0700
728	148.6833
729	148.3617
730	148.8150
731	151.2650
732	152.0850
733	153.4600
734	154.2950
735	154.1633
736	153.4100
737	152.0533
738	153.1617
739	151.6900
740	151.8600
741	151.9733
742	149.5467
743	148.4233
744	147.0183
745	146.6317
746	146.2767
747	146.9750
748	145.2567
749	146.2017
750	145.1433
751	145.8767
752	145.5217
753	146.8133
754	146.9167
755	148.1350
756	147.9033
757	149.0600
758	149.1583
759	148.4300
760	150.1883
761	150.1650
762	149.7700
763	150.7017
764	149.4433
765	149.3567
766	146.0900
767	146.5200
768	146.1400
769	145.3400
770	143.5667
771	144.6517
772	145.1317
773	145.5300
774	145.6183
775	146.1600
776	147.1917
777	146.4067
778	146.5917
779	146.1700
780	147.1850
781	147.4917
782	146.6000
783	146.1533
784	145.4550
785	145.4217
786	144.9100
787	144.4183
788	143.2117
789	142.8300
790	142.8667
791	142.1317
792	144.3533
793	143.6900
794	142.5183
795	143.1983
796	142.9933
797	143.5317
798	143.0233
799	143.4383
800	143.8800
801	143.9283
802	144.5517
803	142.7867
804	142.0067
805	142.9033
806	141.2933
807	141.4367
808	141.8317
809	140.5317
810	140.2533
811	141.4500
812	141.1550
813	140.7500
814	140.9967
815	141.1933
816	140.0950
817	140.4917
818	141.0050
819	140.0100
820	140.0683
821	140.1900
822	139.7650
823	139.7800
824	140.1883
825	139.9133
826	140.8033
827	140.0383
828	140.0067
829	140.6700
830	139.5033
831	139.9633
832	139.3533
833	141.3833
834	139.9367
835	141.4733
836	140.7567
837	140.3017
838	140.4433
839	139.8783
840	140.8650
841	139.7783
842	139.5883
843	138.5517
844	139.5450
845	137.4383
846	138.9167
847	138.1183
848	137.9600
849	139.5133
850	140.5850
851	141.4500
852	140.6050
853	141.5500
854	140.1433
855	138.4267
856	139.5683
857	139.5733
858	138.4417
859	138.4100
860	138.9917
861	138.1133
862	137.2967
863	137.5733
864	137.8733
865	137.7200
866	138.0433
867	137.4683
868	137.5650
869	137.3417
870	136.6683
871	136.5233
872	137.1817
873	138.3200
874	137.9783
875	138.5417
876	137.9000
877	137.2317
878	138.2000
879	139.4017
880	139.1117
881	137.2167
882	136.8050
883	138.0833
884	136.7950
885	136.4833
886	136.1533
887	136.9983
888	137.4750
889	136.2433
890	137.0383
891	135.9450
892	136.5683
893	135.2367
894	135.2983
895	136.1267
896	135.3917
897	135.8167
898	135.0600
899	136.2067
900	137.0550
901	136.6900
902	137.2433
903	137.4850
904	136.8750
905	136.8583
906	136.7400
907	136.3700
908	136.8867
909	135.9067
910	136.0783
911	136.1617
912	135.2517
913	135.9800
914	135.1133
915	135.5067
916	135.6267
917	135.4350
918	133.0617
919	134.6100
920	134.9533
921	134.5217
922	135.2117
923	134.6733
924	135.0083
925	134.9133
926	135.8267
927	135.2033
928	135.0183
929	136.2817
930	135.3117
931	136.4750
932	135.9217
933	136.6033
934	135.6783
935	135.6650
936	135.4183
937	135.8150
938	136.2117
939	135.5400
940	135.0117
941	135.9533
942	134.7417
943	135.1833
944	134.7983
945	133.3400
946	132.7050
947	132.4350
948	133.3750
949	132.9300
950	133.2067
951	132.2767
952	133.4467
953	134.1133
954	133.3250
955	133.2517
956	134.2100
957	133.6383
958	134.5950
959	134.0300
960	133.5783
961	133.2883
962	133.8250
963	133.7300
964	133.6733
965	134.5600
966	134.9483
967	134.6550
968	134.1183
969	133.2367
970	134.1833
971	133.7317
972	133.8200
973	133.0233
974	134.3900
975	133.3033
976	133.6550
977	133.7367
978	133.8283
979	133.6133
980	134.1067
981	133.3000
982	133.7567
983	131.8217
984	131.7717
985	132.3233
986	132.5017
987	131.9667
988	131.6217
989	132.1967
990	133.5767
991	132.6183
992	132.7817
993	133.9867
994	132.6683
995	132.3017
996	131.8483
997	132.9650
998	132.5183
999	133.5433
1000	132.3650
1001	135.0600
1002	135.0367
1003	134.7783
1004	134.2983
1005	135.1483
1006	135.6333
1007	135.0450
1008	134.2483
1009	135.0733
1010	134.3233
1011	133.5033
1012	133.7067
1013	133.0933
1014	132.8133
1015	133.2050
1016	135.2400
1017	134.5350
1018	131.9617
1019	132.4683
1020	131.8717
1021	131.2600
1022	130.6000
1023	131.4633
1024	131.0383
1025	131.0867
1026	130.5467
1027	129.8717
1028	128.6450
1029	129.9483
1030	130.0717
1031	130.4000
1032	129.9067
1033	130.1117
1034	130.0333
1035	130.0183
1036	128.9333
1037	129.2267
1038	128.1050
1039	128.2867
1040	128.7900
1041	126.7833
1042	127.9900
1043	127.8750
1044	128.1100
1045	128.0700
1046	128.1000
1047	128.3000
1048	127.9117
1049	127.3850
1050	126.6083
1051	125.9917
1052	126.4350
1053	124.2567
1054	124.3150
1055	124.1150
1056	125.3567
1057	124.8267
1058	124.7467
1059	125.2067
1060	126.2267
1061	125.4833
1062	125.8833
1063	125.9333
1064	125.4600
1065	126.9100
1066	125.4900
1067	124.5417
1068	125.4783
1069	125.8217
1070	124.7833
1071	126.1467
1072	126.0233
1073	126.2533
1074	125.0733
1075	125.7967
1076	125.5267
1077	125.1167
1078	124.8833
1079	125.6200
1080	126.7117
1081	125.9950
1082	127.3567
1083	127.6067
1084	128.0517
1085	127.4033
1086	128.2417
1087	128.1550
1088	128.0133
1089	128.9617
1090	127.6750
1091	127.7983
1092	127.9617
1093	127.5683
1094	127.1217
1095	125.9933
1096	126.9067
1097	126.1350
1098	126.9983
1099	126.2117
1100	125.6800
1101	125.8500
1102	127.8500
1103	127.6900
1104	128.9000
1105	128.5733
1106	129.3950
1107	128.9033
1108	129.1517
1109	128.8400
1110	128.0417
1111	127.6817
1112	127.9100
1113	127.4150
1114	127.8400
1115	127.1867
1116	127.6867
1117	126.9167
1118	127.5417
1119	126.8383
1120	127.2150
1121	126.5683
1122	126.3233
1123	127.0783
1124	126.9583
1125	127.0133
1126	125.8283
1127	126.2767
1128	125.9167
1129	124.8933
1130	125.2217
1131	125.3517
1132	126.2100
1133	125.0833
1134	125.8717
1135	125.4483
1136	125.5417
1137	125.3550
1138	125.9833
1139	125.5183
1140	125.0400
1141	124.8350
1142	125.3133
1143	124.9967
1144	124.6150
1145	125.5733
1146	125.4867
1147	126.2217
1148	125.6950
1149	125.3483
1150	124.8133
1151	124.5917
1152	124.2467
1153	124.4767
1154	123.8750
1155	124.1633
1156	123.6067
1157	124.4767
1158	124.8683
1159	123.6050
1160	124.1950
1161	124.5667
1162	122.6767
1163	123.0483
1164	123.6967
1165	123.7417
1166	123.1633
1167	123.3900
1168	123.4167
1169	123.2283
1170	123.5250
1171	122.5433
1172	122.7050
1173	122.7267
1174	124.1667
1175	123.1550
1176	122.8967
1177	123.0883
1178	123.5483
1179	123.0133
1180	123.2167
1181	123.7783
1182	123.0533
1183	122.8517
1184	123.4217
1185	123.2017
1186	121.8917
1187	122.4817
1188	122.4083
1189	122.1967
1190	120.7583
1191	121.9333
1192	121.2450
1193	121.2517
1194	120.7100
1195	120.7783
1196	120.7983
1197	119.8933
1198	120.2683
1199	119.9517
1200	120.8183
1201	121.0533
1202	121.3467
1203	121.5317
1204	122.0500
1205	122.2567
1206	122.5267
1207	121.8933
1208	122.0450
1209	121.6167
1210	121.1783
1211	120.4600
1212	119.9967
1213	120.1133
1214	119.4850
1215	119.5067
1216	120.0667
1217	120.1700
1218	120.9050
1219	120.9067
1220	120.9217
1221	120.5117
1222	120.9333
1223	121.6083
1224	121.7950
1225	121.4817
1226	121.6750
1227	120.9233
1228	120.6983
1229	120.2917
1230	120.9367
1231	120.3967
1232	121.4900
1233	120.2950
1234	121.5117
1235	120.3217
1236	120.5783
1237	120.2700
1238	120.4383
1239	120.4983
1240	119.6550
1241	120.2667
1242	120.2850
1243	120.5717
1244	121.1700
1245	120.0833
1246	120.6550
1247	121.1900
1248	122.1000
1249	121.6617
1250	121.8917
1251	122.1633
1252	122.0083
1253	122.4950
1254	122.3467
1255	120.4767
1256	122.0950
1257	122.2383
1258	121.4050
1259	120.5967
1260	120.3717
1261	121.1150
1262	121.1700
1263	121.0733
1264	120.9100
1265	120.8033
1266	120.5450
1267	121.4067
1268	120.6483
1269	120.7717
1270	120.8300
1271	120.8750
1272	120.3283
1273	121.5067
1274	121.1600
1275	121.3733
1276	120.4267
1277	120.5967
1278	120.9183
1279	121.2317
1280	121.2483
1281	121.0233
1282	122.2000
1283	121.5350
1284	121.0933
1285	121.3133
1286	121.7433
1287	121.3217
1288	121.2850
1289	121.5933
1290	121.6900
1291	121.6700
1292	121.4733
1293	121.7683
1294	120.9983
1295	120.7533
1296	120.7500
1297	120.1150
1298	120.4367
1299	120.7550
1300	120.6267
1301	120.8183
1302	120.6283
1303	120.6900
1304	121.1633
1305	120.3583
1306	119.6767
1307	119.8233
1308	119.9700
1309	120.1417
1310	120.0467
1311	119.8583
1312	120.1767
1313	120.4033
1314	120.5683
1315	120.6183
1316	121.3700
1317	121.0683
1318	120.9500
1319	120.7100
1320	120.6367
1321	120.2917
1322	119.8767
1323	121.0317
1324	120.9033
1325	121.5900
1326	120.8617
1327	120.7867
1328	120.6867
1329	119.9933
1330	120.5367
1331	119.8050
1332	119.6783
1333	119.6917
1334	119.0767
1335	120.0783
1336	119.6400
1337	119.1333
1338	118.2500
1339	118.5367
1340	118.9567
1341	118.4800
1342	119.0517
1343	118.9250
1344	119.4250
1345	118.7400
1346	120.0700
1347	119.5567
1348	119.0417
1349	119.7167
1350	119.6533
1351	119.5283
1352	120.2400
1353	119.7567
1354	118.3733
1355	118.1217
1356	118.7950
1357	117.6133
1358	117.9050
1359	117.9900
1360	118.5517
1361	117.8800
1362	118.3850
1363	118.8117
1364	117.5067
1365	117.3950
1366	119.1767
1367	119.2083
1368	118.7233
1369	119.1767
1370	118.2950
1371	119.2850
1372	119.0850
1373	119.9133
1374	119.6517
1375	119.6200
1376	120.1867
1377	119.0367
1378	118.6967
1379	118.4117
1380	119.0917
1381	119.0100
1382	118.3117
1383	117.9100
1384	118.9267
1385	118.0283
1386	118.5450
1387	119.0200
1388	118.9700
1389	118.8333
1390	118.7517
1391	118.0583
1392	118.2717
1393	118.5367
1394	118.3083
1395	117.6467
1396	118.7150
1397	118.1883
1398	118.0033
1399	118.2483
1400	117.5383
1401	117.6783
1402	117.4317
1403	117.8933
1404	118.1683
1405	117.4117
1406	118.3533
1407	117.2550
1408	117.5433
1409	117.5883
1410	117.5467
1411	116.9950
1412	116.9933
1413	117.1533
1414	116.5467
1415	117.0317
1416	116.5700
1417	117.6167
1418	117.4700
1419	117.2433
1420	117.0967
1421	117.2583
1422	117.2717
1423	117.5083
1424	117.1733
1425	118.6167
1426	117.3517
1427	117.9317
1428	118.2000
1429	117.4600
1430	116.4233
1431	116.0917
1432	116.7183
1433	115.8150
1434	115.8233
1435	116.0300
1436	116.2867
1437	116.9533
1438	116.3383
1439	116.3450
1440	117.2517
1441	116.6067
1442	117.0150
1443	116.1617
1444	116.1867
1445	116.4117
1446	116.2933
1447	115.6017
1448	116.8433
1449	116.6933
1450	116.9183
1451	116.7800
1452	117.1133
1453	116.5883
1454	116.4267
1455	117.3000
1456	116.0983
1457	116.6283
1458	116.2483
1459	116.2650
1460	115.8650
1461	116.2500
1462	116.1850
1463	116.2800
1464	116.2867
1465	116.4050
1466	115.9733
1467	115.7050
1468	115.7483
1469	115.7933
1470	115.7467
1471	115.8483
1472	115.3500
1473	114.9250
1474	115.8317
1475	116.0067
1476	115.8567
1477	115.1200
1478	115.1967
1479	116.0350
1480	116.1500
1481	116.4950
1482	116.4250
1483	116.1100
1484	116.7683
1485	116.5367
1486	116.5283
1487	116.4917
1488	116.6583
1489	116.1767
1490	116.8850
1491	114.9467
1492	115.4533
1493	115.2733
1494	115.0267
1495	114.6450
1496	115.4950
1497	114.8467
1498	115.0783
1499	115.4967
1500	115.3850
1501	116.6833
1502	116.1250
1503	115.9733
1504	114.6683
1505	115.0067
1506	115.9383
1507	115.5717
1508	115.5050
1509	115.4267
1510	115.0783
1511	116.0900
1512	115.7533
1513	115.5633
1514	115.0983
1515	115.2617
1516	115.3850
1517	115.7617
1518	115.3967
1519	115.9550
1520	115.2550
1521	115.5267
1522	115.1817
1523	115.7350
1524	115.4133
1525	115.6150
1526	115.9383
1527	115.3283
1528	115.1650
1529	115.4567
1530	115.1333
1531	115.4867
1532	114.6350
1533	115.8050
1534	114.8650
1535	115.5400
1536	115.1650
1537	115.1217
1538	114.7700
1539	115.0833
1540	114.5867
1541	114.8517
1542	115.1917
1543	114.5683
1544	115.1550
1545	114.2033
1546	113.5850
1547	114.8467
1548	114.0917
1549	114.2600
1550	114.7317
1551	114.8017
1552	114.3917
1553	114.3617
1554	113.9383
1555	114.6300
1556	113.9733
1557	114.2150
1558	113.7033
1559	114.0617
1560	114.4950
1561	113.5167
1562	113.2967
1563	112.4533
1564	113.4250
1565	114.1717
1566	114.0850
1567	113.3017
1568	113.3583
1569	113.1517
1570	112.4300
1571	113.2317
1572	112.5583
1573	112.6450
1574	112.5050
1575	113.0483
1576	112.9550
1577	112.7833
1578	111.9617
1579	112.1433
1580	112.6000
1581	112.9417
1582	113.3350
1583	113.0117
1584	113.5100
1585	113.2250
1586	112.8450
1587	113.6600
1588	113.1917
1589	112.7600
1590	113.2533
1591	112.4267
1592	111.6767
1593	112.0917
1594	111.6633
1595	112.1967
1596	112.2383
1597	112.2767
1598	112.5050
1599	112.5600
1600	112.3600
1601	111.1467
1602	112.1867
1603	112.4317
1604	111.9567
1605	112.0383
1606	112.0917
1607	112.3517
1608	113.1267
1609	112.6983
1610	112.1200
1611	112.8317
1612	112.4383
1613	112.4150
1614	112.4167
1615	112.8483
1616	112.4517
1617	112.4117
1618	112.4250
1619	112.4533
1620	112.4567
1621	112.3050
1622	112.7517
1623	112.6883
1624	112.7650
1625	112.3117
1626	112.0517
1627	112.5600
1628	112.5283
1629	112.7483
1630	112.0883
1631	112.4883
1632	112.3233
1633	112.9233
1634	112.0617
1635	111.7167
1636	112.4083
1637	113.4183
1638	112.1667
1639	112.6983
1640	113.1183
1641	112.4717
1642	112.7667
1643	113.4933
1644	113.0217
1645	112.2050
1646	112.8900
1647	112.2267
1648	112.4083
1649	112.9900
1650	112.9167
1651	112.1317
1652	112.7400
1653	113.3083
1654	113.4383
1655	112.8883
1656	112.7350
1657	111.7617
1658	111.4950
1659	112.1183
1660	111.8517
1661	111.9883
1662	112.3000
1663	111.9000
1664	111.9583
1665	112.3900
1666	112.5667
1667	112.4200
1668	111.9150
1669	111.8733
1670	111.8633
1671	111.7483
1672	111.4550
1673	110.8617
1674	112.0433
1675	111.2417
1676	112.0000
1677	111.7717
1678	111.9183
1679	111.3500
1680	111.6533
1681	111.4433
1682	112.0650
1683	111.8200
1684	111.4217
1685	111.9533
1686	111.3383
1687	111.2567
1688	111.4133
1689	110.9083
1690	110.9467
1691	110.9233
1692	111.1333
1693	111.3967
1694	110.9283
1695	111.4117
1696	110.9850
1697	111.1933
1698	110.8117
1699	111.5950
1700	111.5100
1701	111.6950
1702	111.0683
1703	111.8217
1704	112.1717
1705	111.1050
1706	111.3100
1707	111.7233
1708	110.8200
1709	112.0883
1710	111.3333
1711	110.8650
1712	111.3800
1713	110.8217
1714	111.0150
1715	111.0283
1716	110.7200
1717	110.7300
1718	110.6950
1719	110.9400
1720	110.1033
1721	110.9950
1722	110.5383
1723	110.1233
1724	109.8583
1725	110.2333
1726	110.8667
1727	109.7717
1728	110.2617
1729	110.3000
1730	110.6283
1731	109.4867
1732	109.7017
1733	109.0200
1734	109.6867
1735	109.4167
1736	110.4733
1737	110.5150
1738	110.0933
1739	109.8967
1740	110.2717
1741	110.8467
1742	110.3500
1743	110.4650
1744	109.8083
1745	110.1717
1746	110.0467
1747	109.6500
1748	110.1117
1749	110.2767
1750	110.2067
1751	109.5733
1752	109.9133
1753	109.6950
1754	109.5667
1755	109.7533
1756	109.7050
1757	110.5100
1758	110.3333
1759	110.4717
1760	110.1100
1761	110.6633
1762	110.4483
1763	110.1933
1764	110.2417
1765	109.7883
1766	109.8600
1767	109.3333
1768	109.2267
1769	109.4017
1770	108.6050
1771	110.0000
1772	109.9567
1773	109.3767
1774	109.6950
1775	109.8467
1776	110.2900
1777	109.5283
1778	109.7417
1779	109.7000
1780	108.9317
1781	110.4283
1782	109.8650
1783	110.2183
1784	109.9833
1785	109.9917
1786	110.2283
1787	110.0383
1788	110.4550
1789	109.4700
1790	110.0067
1791	110.0717
1792	109.9933
1793	109.2683
1794	109.7950
1795	109.8133
1796	109.7717
1797	109.8183
1798	109.7133
1799	110.2150
1800	110.1717
1801	109.7383
1802	109.5250
1803	109.6550
1804	109.2200
1805	109.1500
1806	109.3517
1807	108.8700
1808	109.3267
1809	109.0283
1810	109.8350
1811	108.6167
1812	109.6533
1813	108.9183
1814	108.4417
1815	108.7967
1816	108.9800
1817	109.1000
1818	109.3067
1819	109.4117
1820	108.8367
1821	109.4750
1822	109.2983
1823	108.9383
1824	108.8750
1825	109.5217
1826	108.9917
1827	108.7817
1828	109.2517
1829	108.9600
1830	109.0267
1831	108.6983
1832	109.2500
1833	108.5183
1834	108.8017
1835	109.3550
1836	109.6367
1837	108.8400
1838	108.9483
1839	108.7133
1840	108.4633
1841	108.4833
1842	108.6333
1843	108.3250
1844	108.1000
1845	107.9550
1846	108.8900
1847	108.5433
1848	108.3483
1849	108.6600
1850	108.3550
1851	108.6633
1852	108.4433
1853	108.6800
1854	109.3767
1855	108.3350
1856	108.3783
1857	108.8050
1858	108.4450
1859	108.2733
1860	107.4167
1861	108.1283
1862	107.7417
1863	107.9383
1864	108.0400
1865	107.7433
1866	107.8567
1867	108.6600
1868	108.7150
1869	109.0283
1870	108.5700
1871	108.2900
1872	109.4767
1873	109.0233
1874	109.0850
1875	108.5650
1876	108.3083
1877	108.7517
1878	108.3683
1879	108.9483
1880	108.2167
1881	107.6467
1882	108.1067
1883	107.6583
1884	107.5383
1885	108.4633
1886	107.8900
1887	107.7800
1888	107.9033
1889	108.0950
1890	108.2550
1891	108.3100
1892	108.0950
1893	107.4833
1894	108.2517
1895	107.3917
1896	107.7100
1897	107.0533
1898	107.7567
1899	107.1200
1900	107.4500
1901	107.2300
1902	107.6367
1903	107.3367
1904	108.0950
1905	107.4883
1906	107.5100
1907	108.1383
1908	107.6133
1909	107.7700
1910	107.3150
1911	106.4317
1912	106.6517
1913	106.8883
1914	107.0400
1915	106.6383
1916	106.8200
1917	107.3783
1918	107.3267
1919	107.9733
1920	107.2200
1921	107.3267
1922	108.0033
1923	107.7733
1924	107.3017
1925	107.2800
1926	106.8583
1927	107.0000
1928	106.5283
1929	107.0650
1930	106.2500
1931	106.5133
1932	106.6717
1933	106.4450
1934	106.6067
1935	106.2667
1936	106.8433
1937	106.5067
1938	107.4750
1939	106.3217
1940	106.7950
1941	106.8650
1942	106.5200
1943	106.9500
1944	106.7833
1945	105.9800
1946	106.3750
1947	106.0450
1948	106.3783
1949	106.0683
1950	106.6817
1951	106.3683
1952	106.2933
1953	105.9717
1954	106.7933
1955	106.5433
1956	106.5017
1957	107.5050
1958	106.4800
1959	106.9367
1960	106.9600
1961	106.6583
1962	106.1600
1963	106.8217
1964	106.0517
1965	106.1200
1966	106.4117
1967	105.8767
1968	105.9883
1969	105.9967
1970	105.8783
1971	105.3033
1972	106.3033
1973	106.3000
1974	105.9633
1975	106.2033
1976	105.7933
1977	105.9017
1978	105.6333
1979	105.8333
1980	105.9533
1981	106.2417
1982	105.9683
1983	105.7200
1984	105.5600
1985	105.8583
1986	105.7150
1987	105.2350
1988	106.1950
1989	105.7517
1990	105.8417
1991	105.8067
1992	106.3300
1993	105.9567
1994	105.2833
1995	105.3867
1996	105.8267
1997	105.7067
1998	105.8917
1999	105.8850
[truncated: 28 more rows]
