# Supplementary material for: Bicoid gradient formation mechanism and dynamics revealed by protein lifetime analysis
Source: Mol Syst Biol. 2018 Sep 4;14(9):e8355. doi: 10.15252/msb.20188355 (PMC6121778; doi:10.15252/msb.20188355)
Supplement: Supplementary file 8 — Source Data for Figure 6 [file MSB-14-e8355-s007.zip › figure6-data_wo-images/quantification/Values_emb01_r_t10.txt]

0	104.1550
1	118.8867
2	122.6517
3	124.2917
4	125.8700
5	128.2233
6	129.5117
7	133.6567
8	136.9133
9	140.1850
10	144.1683
11	145.6383
12	154.0417
13	161.7483
14	176.7783
15	173.5967
16	172.2083
17	170.4417
18	163.5583
19	161.0633
20	158.5567
21	157.6867
22	159.0900
23	159.8267
24	160.1017
25	159.6250
26	154.3650
27	150.2383
28	148.0267
29	147.6783
30	144.7433
31	145.9667
32	143.2817
33	143.8350
34	141.3533
35	146.5217
36	147.2567
37	149.0617
38	153.6100
39	154.9433
40	161.2900
41	163.5683
42	169.1600
43	174.8383
44	173.4433
45	179.6333
46	182.8283
47	185.2017
48	186.2583
49	187.2650
50	191.6917
51	194.0833
52	193.7167
53	187.1900
54	191.6750
55	188.9733
56	192.9150
57	190.7583
58	191.6317
59	190.0000
60	195.7333
61	197.8667
62	199.1617
63	197.9850
64	198.9400
65	196.8717
66	198.8133
67	198.9250
68	198.6750
69	196.7033
70	196.2133
71	197.5750
72	198.7350
73	199.5800
74	198.8967
75	203.1483
76	201.9633
77	206.6983
78	206.0850
79	200.8267
80	199.6933
81	198.4717
82	197.9850
83	198.2233
84	196.3700
85	198.0383
86	195.4100
87	197.7400
88	197.9617
89	197.7733
90	200.8817
91	203.5233
92	204.8633
93	206.5833
94	208.4567
95	210.3350
96	215.3700
97	210.1417
98	207.9067
99	203.7650
100	201.8017
101	202.5333
102	199.5800
103	198.1767
104	199.9533
105	196.4383
106	198.4167
107	203.8400
108	200.1883
109	202.4183
110	202.6483
111	202.9767
112	205.7833
113	205.0800
114	204.7383
115	207.6983
116	207.0133
117	210.0667
118	208.3417
119	207.4650
120	206.5317
121	203.6883
122	206.0050
123	203.0083
124	199.2700
125	201.1883
126	199.5233
127	199.6083
128	199.3217
129	198.1950
130	197.0600
131	199.9100
132	201.6617
133	204.1833
134	204.8983
135	204.9917
136	200.7933
137	202.7233
138	205.8550
139	203.6133
140	203.6500
141	201.9567
142	200.0700
143	197.7950
144	199.5733
145	197.3950
146	195.6900
147	196.8033
148	194.5167
149	192.8983
150	195.9667
151	193.6200
152	192.5467
153	194.0283
154	193.6567
155	193.2883
156	196.6500
157	198.0217
158	199.2950
159	201.9183
160	203.9750
161	206.6617
162	207.8300
163	204.1633
164	200.1583
165	198.0850
166	197.3483
167	198.3517
168	194.7617
169	193.9017
170	192.6850
171	190.4600
172	192.2933
173	194.1783
174	193.3250
175	195.5033
176	195.5267
177	196.8117
178	197.3500
179	197.8667
180	198.7083
181	201.5900
182	201.2183
183	202.6633
184	200.4600
185	199.4100
186	197.0833
187	194.2417
188	193.4083
189	192.1483
190	188.9417
191	189.9100
192	187.4350
193	186.3317
194	187.3533
195	190.4133
196	192.5033
197	193.6483
198	194.7350
199	195.6050
200	198.2917
201	197.4433
202	197.2883
203	196.6667
204	198.3083
205	197.5650
206	196.7867
207	194.2283
208	196.4417
209	194.3700
210	193.0250
211	191.5800
212	189.1167
213	188.0317
214	186.6600
215	190.7517
216	191.9583
217	189.7517
218	190.9517
219	193.2883
220	193.6267
221	193.6733
222	194.2533
223	195.2333
224	194.9250
225	193.6533
226	194.4883
227	193.3150
228	196.4350
229	192.4700
230	191.5683
231	189.5100
232	190.2450
233	188.1450
234	186.5433
235	186.1267
236	186.3767
237	185.2367
238	185.4633
239	187.3067
240	186.2800
241	187.6783
242	188.7000
243	188.0300
244	186.4667
245	186.0300
246	183.9283
247	183.7583
248	185.4583
249	183.2933
250	185.2600
251	184.7100
252	184.8117
253	183.5650
254	183.0017
255	184.4817
256	185.1967
257	181.6817
258	182.3767
259	184.3117
260	183.8017
261	186.2900
262	185.1600
263	187.7017
264	186.6167
265	188.6600
266	187.3967
267	187.9167
268	187.1550
269	188.8617
270	185.5450
271	187.8417
272	186.3233
273	188.4917
274	188.6283
275	186.7483
276	187.7317
277	187.6017
278	187.9300
279	188.4333
280	188.1633
281	186.7317
282	184.9233
283	184.4717
284	183.1183
285	184.1350
286	182.9550
287	186.5833
288	188.3183
289	187.8067
290	185.7717
291	185.4767
292	185.4567
293	182.2533
294	181.3850
295	179.5033
296	181.7617
297	181.4550
298	181.9367
299	181.4083
300	182.2383
301	183.3017
302	184.8717
303	183.6683
304	184.7133
305	184.7050
306	183.0950
307	184.5167
308	184.8217
309	183.5233
310	182.6317
311	184.3817
312	183.9683
313	185.3467
314	186.9667
315	187.5350
316	187.6767
317	187.3817
318	185.3533
319	186.3167
320	184.2450
321	184.5367
322	180.8667
323	178.8217
324	178.4167
325	180.6200
326	180.2483
327	180.7183
328	181.9100
329	181.5883
330	182.1350
331	181.6867
332	183.1467
333	180.7783
334	182.0250
335	182.3033
336	182.0567
337	179.2000
338	183.4383
339	180.9450
340	182.3100
341	182.5033
342	182.3133
343	182.3267
344	180.2900
345	179.8583
346	180.2450
347	180.9350
348	179.3683
349	180.6300
350	181.7817
351	181.6217
352	179.7017
353	178.9250
354	179.3550
355	178.4650
356	177.0333
357	175.3867
358	174.5133
359	174.1150
360	174.8983
361	174.1467
362	173.6967
363	174.4050
364	175.7217
365	175.2617
366	177.4083
367	175.3583
368	175.3283
369	177.3100
370	176.8800
371	178.7167
372	178.6233
373	176.9283
374	178.0883
375	178.5433
376	179.1833
377	176.2283
378	176.1833
379	176.8767
380	176.2967
381	175.0100
382	176.2133
383	174.4983
384	173.6767
385	173.7450
386	172.9867
387	172.1733
388	172.6767
389	170.9950
390	175.8067
391	174.3350
392	173.6100
393	174.1350
394	173.5917
395	173.6133
396	173.9700
397	173.8000
398	172.9133
399	172.8433
400	174.7200
401	174.4483
402	174.8367
403	175.8550
404	176.9383
405	175.4450
406	177.6683
407	178.0567
408	176.3400
409	176.7900
410	176.0000
411	175.8250
412	175.4333
413	174.3117
414	172.0717
415	171.0217
416	169.4150
417	169.7517
418	169.7083
419	168.2300
420	167.1867
421	167.8950
422	166.4100
423	168.4717
424	169.6667
425	169.1733
426	169.5350
427	171.3383
428	170.8300
429	172.1550
430	172.5083
431	172.6383
432	172.0600
433	170.9200
434	170.1267
435	169.6717
436	170.1517
437	167.7350
438	169.4017
439	168.2417
440	168.8433
441	168.5250
442	168.9550
443	171.8600
444	171.0300
445	171.6967
446	171.8750
447	171.7483
448	172.9500
449	171.7800
450	172.9650
451	173.4033
452	173.7033
453	172.9700
454	175.1917
455	176.9883
456	175.5967
457	173.4800
458	174.1517
459	172.1133
460	170.3200
461	170.6000
462	169.2183
463	167.6600
464	168.1017
465	165.5967
466	165.7567
467	167.8800
468	168.4850
469	169.2283
470	169.7117
471	172.2600
472	171.6200
473	171.2350
474	171.7783
475	171.1067
476	171.0533
477	169.2717
478	170.4417
479	169.7967
480	170.4067
481	168.9500
482	168.4383
483	167.3350
484	167.7933
485	168.2650
486	166.8367
487	168.1550
488	166.9750
489	165.6550
490	167.3333
491	167.4800
492	168.5433
493	169.3333
494	169.0583
495	168.9167
496	169.4817
497	169.5100
498	168.8400
499	168.0600
500	166.0750
501	162.9467
502	161.7750
503	162.7383
504	164.1117
505	163.3583
506	164.3333
507	165.8300
508	165.8767
509	166.3550
510	167.2350
511	166.9683
512	165.9617
513	166.6867
514	165.0650
515	165.3967
516	163.8617
517	165.6667
518	165.0333
519	165.0517
520	164.6117
521	162.9717
522	163.4300
523	163.1033
524	161.5367
525	160.3167
526	158.9150
527	160.7067
528	161.1367
529	160.1700
530	162.2050
531	161.1083
532	161.4700
533	163.7133
534	163.2000
535	164.5817
536	164.3850
537	164.7883
538	165.0233
539	163.8133
540	164.2517
541	164.5217
542	162.2067
543	162.4500
544	162.3567
545	160.3217
546	161.5100
547	161.9000
548	161.0417
549	161.7667
550	160.7683
551	161.8917
552	162.4817
553	163.9950
554	162.2333
555	163.2017
556	163.2633
557	162.5217
558	163.0350
559	160.8700
560	163.1517
561	161.4383
562	162.4417
563	160.5617
564	160.6833
565	160.7000
566	158.9083
567	159.1183
568	159.3017
569	158.6500
570	159.4917
571	160.0250
572	159.4317
573	160.4317
574	161.3533
575	161.7150
576	161.1750
577	161.9817
578	162.6250
579	162.8217
580	163.4267
581	163.1733
582	162.6417
583	162.9883
584	163.5817
585	162.6350
586	163.6500
587	163.7250
588	163.7533
589	162.8900
590	160.8967
591	160.1533
592	158.5517
593	158.1367
594	160.2717
595	159.2400
596	158.4567
597	159.9850
598	162.0317
599	163.4650
600	162.9550
601	162.7100
602	162.0750
603	159.7183
604	161.0650
605	160.2717
606	159.7617
607	160.2983
608	160.9717
609	159.7400
610	160.4733
611	159.5750
612	160.1600
613	160.5233
614	160.4767
615	159.9117
616	158.3800
617	157.2617
618	157.9467
619	157.2000
620	157.3217
621	156.9850
622	157.7017
623	155.4017
624	157.2033
625	157.8467
626	156.7133
627	155.9850
628	156.7200
629	156.1883
630	156.0833
631	157.0300
632	155.2500
633	156.5200
634	154.4817
635	153.3833
636	155.0933
637	151.8217
638	152.0033
639	152.7267
640	153.0883
641	153.4667
642	152.4200
643	153.9050
644	153.4200
645	154.5233
646	154.8667
647	155.2800
648	155.4833
649	155.6800
650	155.8133
651	156.6933
652	154.4783
653	154.3600
654	156.2583
655	154.7583
656	156.1617
657	154.8317
658	153.6667
659	153.5133
660	151.6933
661	152.2650
662	151.3550
663	151.6283
664	152.1283
665	152.0233
666	152.4450
667	152.1600
668	152.0050
669	152.7583
670	153.3650
671	154.1217
672	155.3117
673	155.8400
674	154.5733
675	155.6083
676	154.7683
677	155.0117
678	152.3683
679	153.1750
680	152.9500
681	151.1317
682	151.1633
683	150.4383
684	149.5000
685	149.6317
686	150.2417
687	150.8200
688	149.0367
689	149.8767
690	150.6950
691	151.3183
692	152.0367
693	151.9817
694	152.2933
695	153.9983
696	153.1567
697	153.4667
698	152.7817
699	154.2917
700	151.5217
701	151.1383
702	150.3467
703	150.6850
704	150.2517
705	150.6017
706	150.9967
707	149.8483
708	150.9017
709	150.7200
710	150.2900
711	151.1850
712	152.6883
713	150.9700
714	151.4317
715	151.3750
716	151.5367
717	151.5100
718	152.4867
719	153.9300
720	152.1717
721	152.7650
722	152.6283
723	152.1917
724	150.4300
725	150.6617
726	150.2583
727	150.0233
728	148.4350
729	148.3033
730	149.2483
731	148.5833
732	149.1783
733	149.6383
734	151.3483
735	152.3117
736	152.2517
737	153.4683
738	154.6800
739	154.5600
740	154.0600
741	154.9167
742	153.0767
743	152.7883
744	150.8917
745	151.8967
746	150.5367
747	149.0950
748	149.1650
749	147.2350
750	148.2650
751	146.7850
752	147.7167
753	149.3717
754	148.5183
755	149.3733
756	149.1800
757	148.8967
758	150.4217
759	150.8217
760	150.3967
761	151.7400
762	152.8967
763	153.7133
764	152.8833
765	151.8183
766	150.2017
767	149.2650
768	148.3500
769	147.8733
770	147.3383
771	145.3683
772	145.1100
773	144.7483
774	145.1533
775	144.6167
776	144.6350
777	145.8417
778	145.3783
779	146.0967
780	146.2967
781	146.7600
782	146.8617
783	147.4300
784	148.1867
785	148.5783
786	147.4717
787	146.4267
788	145.5550
789	145.9350
790	144.7350
791	143.7100
792	144.8450
793	143.7817
794	143.4333
795	144.3917
796	144.1767
797	143.8400
798	143.5417
799	145.5417
800	145.3933
801	145.3517
802	145.9317
803	144.1383
804	145.3567
805	143.8300
806	144.7567
807	142.6533
808	143.8233
809	143.0550
810	142.5150
811	142.3267
812	141.7833
813	142.1950
814	143.0767
815	142.4950
816	141.4067
817	141.5500
818	142.0367
819	141.6567
820	140.6900
821	141.0467
822	140.5900
823	141.2083
824	140.5700
825	139.9833
826	140.2217
827	141.0250
828	140.4983
829	139.5550
830	139.3000
831	140.2983
832	139.6817
833	140.2983
834	139.4800
835	141.4000
836	141.9933
837	139.4100
838	139.9200
839	140.4517
840	139.8800
841	141.2283
842	138.6883
843	139.3083
844	137.7733
845	138.2900
846	137.5900
847	138.0267
848	137.7183
849	137.4883
850	139.3817
851	139.6667
852	140.4183
853	141.4000
854	140.2917
855	140.7133
856	141.7617
857	139.9000
858	140.0933
859	140.6650
860	138.3333
861	139.3800
862	140.0717
863	138.4167
864	138.2250
865	137.9700
866	138.1600
867	137.5217
868	137.0350
869	137.8217
870	137.2533
871	138.0367
872	138.2500
873	137.4033
874	138.3817
875	139.2450
876	138.7417
877	139.3433
878	140.5483
879	141.2633
880	140.4433
881	140.6583
882	139.3050
883	138.9367
884	138.1350
885	137.2100
886	136.8250
887	137.3200
888	136.1067
889	135.2800
890	136.0167
891	135.5617
892	136.5467
893	135.6867
894	135.5567
895	134.9567
896	136.1417
897	136.9267
898	135.0750
899	134.8250
900	135.1617
901	135.8467
902	135.2183
903	135.5600
904	136.2283
905	136.1850
906	135.3483
907	137.4100
908	136.9450
909	136.4967
910	137.0833
911	135.1617
912	136.9983
913	136.2617
914	136.2800
915	136.5650
916	135.4417
917	135.4767
918	135.3117
919	137.0133
920	135.3183
921	136.0467
922	135.8117
923	134.3367
924	136.3000
925	135.1867
926	136.1800
927	136.5283
928	135.6783
929	135.8767
930	137.2783
931	136.2767
932	136.5667
933	136.5867
934	136.3533
935	135.4183
936	136.1533
937	135.7683
938	135.2317
939	135.9567
940	134.2367
941	134.8800
942	136.1317
943	136.0433
944	135.7467
945	135.0917
946	136.0217
947	135.2633
948	134.9783
949	135.4383
950	134.3667
951	133.8783
952	134.5900
953	133.5633
954	134.0233
955	134.5550
956	133.9283
957	134.5783
958	134.7300
959	134.6850
960	134.4633
961	134.6267
962	134.2917
963	133.3733
964	133.0367
965	132.4783
966	133.7700
967	133.2717
968	132.1100
969	132.6417
970	132.7350
971	133.8050
972	133.7333
973	132.4633
974	133.6150
975	133.6283
976	133.1250
977	133.6533
978	134.1117
979	134.6500
980	135.0533
981	134.0383
982	133.7017
983	134.1300
984	134.2733
985	133.8633
986	134.3850
987	133.7100
988	133.4300
989	132.7900
990	133.0500
991	133.0633
992	132.9117
993	133.0450
994	132.5933
995	133.1717
996	132.5250
997	134.0683
998	133.5467
999	132.6050
1000	130.2583
1001	133.9700
1002	133.7533
1003	133.8617
1004	135.2567
1005	134.0017
1006	134.8500
1007	135.4533
1008	135.1250
1009	136.0767
1010	135.0367
1011	134.0850
1012	134.6900
1013	134.0017
1014	133.3500
1015	133.4867
1016	135.6117
1017	134.3800
1018	132.0350
1019	131.7017
1020	132.2350
1021	131.6900
1022	132.1850
1023	132.3867
1024	131.7350
1025	132.3100
1026	131.5517
1027	131.0067
1028	130.9000
1029	129.7583
1030	129.5483
1031	129.4617
1032	129.5533
1033	129.6417
1034	128.8433
1035	128.0900
1036	128.7883
1037	128.5050
1038	128.9450
1039	127.9833
1040	128.0000
1041	127.1333
1042	127.0817
1043	126.4050
1044	127.2467
1045	127.7433
1046	128.1017
1047	127.6800
1048	128.2800
1049	127.7433
1050	127.3133
1051	127.0217
1052	127.3533
1053	126.6300
1054	125.1083
1055	125.0367
1056	125.5733
1057	124.7083
1058	125.1350
1059	124.6750
1060	123.3917
1061	124.2167
1062	123.9317
1063	124.7283
1064	125.0000
1065	126.4317
1066	126.2817
1067	126.9717
1068	126.7283
1069	126.4417
1070	126.9750
1071	127.0800
1072	127.0900
1073	126.8883
1074	126.9300
1075	126.7817
1076	128.2050
1077	125.9050
1078	127.1500
1079	126.4400
1080	126.5150
1081	127.6267
1082	126.8700
1083	127.4600
1084	127.0483
1085	127.3217
1086	127.5800
1087	128.5167
1088	127.6417
1089	127.6650
1090	128.0633
1091	127.4433
1092	127.1100
1093	128.2900
1094	127.6983
1095	127.8017
1096	127.9650
1097	127.4250
1098	127.0767
1099	126.3683
1100	125.4150
1101	125.5483
1102	126.0117
1103	127.4750
1104	126.6617
1105	127.2767
1106	127.1633
1107	127.8833
1108	127.6650
1109	126.6333
1110	127.2150
1111	127.8333
1112	128.1683
1113	127.1383
1114	126.6017
1115	128.0100
1116	127.7917
1117	126.9600
1118	127.4283
1119	127.4133
1120	127.3733
1121	127.0233
1122	127.0783
1123	126.4883
1124	126.4383
1125	126.0050
1126	125.7550
1127	126.1333
1128	126.0733
1129	126.0950
1130	125.6867
1131	126.2067
1132	126.1367
1133	125.8233
1134	125.9467
1135	125.8983
1136	126.6650
1137	124.9933
1138	126.0283
1139	125.7800
1140	125.5433
1141	125.7733
1142	126.0517
1143	125.9083
1144	125.9033
1145	125.8833
1146	124.5867
1147	125.1867
1148	125.7100
1149	125.8533
1150	124.7517
1151	125.4050
1152	124.6867
1153	124.6867
1154	124.8633
1155	124.3633
1156	124.8900
1157	124.9500
1158	123.6683
1159	123.7300
1160	124.1533
1161	123.7583
1162	124.4700
1163	124.1250
1164	124.3150
1165	124.4350
1166	123.2450
1167	123.0867
1168	123.0033
1169	122.2883
1170	121.9383
1171	121.8767
1172	122.8950
1173	123.3017
1174	124.0933
1175	123.1100
1176	124.0167
1177	123.3650
1178	122.2800
1179	122.1050
1180	122.5600
1181	122.6050
1182	123.2267
1183	122.4050
1184	123.0633
1185	122.5650
1186	123.0883
1187	123.7633
1188	123.1633
1189	123.6083
1190	123.8717
1191	122.5267
1192	123.0717
1193	123.5683
1194	122.1400
1195	121.9450
1196	121.9900
1197	122.3350
1198	120.6000
1199	120.9450
1200	120.0600
1201	120.7917
1202	119.7433
1203	120.7517
1204	120.7767
1205	121.1750
1206	120.9500
1207	121.0983
1208	120.7817
1209	121.5933
1210	121.6733
1211	121.5717
1212	120.3350
1213	120.7483
1214	119.7000
1215	119.5683
1216	119.3100
1217	119.6183
1218	119.3733
1219	120.1833
1220	120.3700
1221	120.0117
1222	119.9667
1223	120.3617
1224	120.2817
1225	120.4967
1226	121.2133
1227	120.3683
1228	121.0083
1229	121.9817
1230	120.6067
1231	121.3800
1232	121.2183
1233	120.2633
1234	120.6500
1235	120.0700
1236	119.5983
1237	120.6617
1238	118.6917
1239	120.4850
1240	120.0433
1241	120.4117
1242	119.5300
1243	119.4183
1244	119.9100
1245	120.1233
1246	119.8883
1247	121.0250
1248	120.5383
1249	121.2083
1250	121.5083
1251	121.6700
1252	121.4333
1253	121.6067
1254	122.0483
1255	121.5750
1256	121.2067
1257	121.4667
1258	120.9350
1259	120.5750
1260	119.2967
1261	120.1233
1262	119.8017
1263	119.3383
1264	121.0683
1265	120.2617
1266	121.5350
1267	120.7317
1268	120.3800
1269	120.8117
1270	120.3817
1271	121.6833
1272	121.0233
1273	121.3183
1274	120.4417
1275	120.5000
1276	120.7917
1277	120.6983
1278	120.2950
1279	120.1783
1280	120.8717
1281	120.6117
1282	120.0250
1283	121.1017
1284	120.3050
1285	121.0650
1286	121.3083
1287	121.2417
1288	120.7217
1289	121.1433
1290	121.1767
1291	121.2033
1292	120.7950
1293	121.3783
1294	120.3133
1295	121.1400
1296	120.7233
1297	120.5233
1298	120.8433
1299	120.4100
1300	121.0183
1301	120.3483
1302	120.4367
1303	120.3950
1304	119.8067
1305	120.9117
1306	120.0250
1307	119.0750
1308	120.3633
1309	120.7117
1310	120.6417
1311	119.9117
1312	120.0750
1313	119.9100
1314	119.9800
1315	119.9100
1316	119.1983
1317	119.2267
1318	119.7367
1319	119.0217
1320	119.8217
1321	119.8383
1322	120.4650
1323	119.9517
1324	120.3367
1325	119.6217
1326	119.8267
1327	119.4350
1328	119.5400
1329	119.8317
1330	119.9867
1331	119.4033
1332	119.7083
1333	119.5067
1334	119.5917
1335	118.9050
1336	118.4417
1337	119.5500
1338	118.0000
1339	118.1150
1340	117.9433
1341	117.7017
1342	118.5700
1343	117.7717
1344	118.8283
1345	118.0883
1346	117.8550
1347	117.7133
1348	118.4933
1349	117.7250
1350	118.6783
1351	118.6333
1352	119.4500
1353	119.6900
1354	119.1483
1355	118.7533
1356	118.9233
1357	119.5533
1358	117.3883
1359	118.1867
1360	117.3383
1361	118.0400
1362	117.4083
1363	117.7333
1364	118.0717
1365	117.9550
1366	117.9983
1367	119.1367
1368	117.9317
1369	118.4283
1370	118.2117
1371	117.8100
1372	118.1183
1373	117.9117
1374	118.4583
1375	118.7300
1376	119.1250
1377	118.8250
1378	118.3517
1379	117.8650
1380	117.5317
1381	117.6100
1382	117.5600
1383	117.6850
1384	117.6633
1385	117.3767
1386	116.9867
1387	117.6783
1388	117.4817
1389	118.1883
1390	118.1033
1391	117.2267
1392	117.4650
1393	117.6700
1394	118.2900
1395	118.3250
1396	118.1617
1397	119.2000
1398	117.9333
1399	117.7200
1400	118.0150
1401	118.1700
1402	117.9967
1403	118.1750
1404	118.3383
1405	118.5550
1406	117.5883
1407	117.7250
1408	117.5800
1409	117.4033
1410	118.0950
1411	117.3050
1412	117.5150
1413	117.7383
1414	116.9000
1415	117.5217
1416	116.9350
1417	118.0217
1418	117.1500
1419	117.6633
1420	117.5450
1421	117.9633
1422	117.0950
1423	117.1217
1424	116.6767
1425	118.0417
1426	116.9783
1427	117.1433
1428	117.4350
1429	117.3817
1430	117.1950
1431	117.2150
1432	116.8583
1433	117.0967
1434	116.1117
1435	115.2233
1436	116.0983
1437	116.1233
1438	115.9033
1439	116.3183
1440	116.8750
1441	116.5417
1442	116.1733
1443	116.5900
1444	116.9350
1445	116.8183
1446	116.6850
1447	116.2567
1448	117.3283
1449	117.0267
1450	116.6467
1451	117.5933
1452	117.0417
1453	117.9667
1454	116.5050
1455	116.6317
1456	115.6650
1457	115.7383
1458	115.8267
1459	116.2267
1460	115.6950
1461	116.1250
1462	114.8200
1463	116.3867
1464	116.3933
1465	116.0483
1466	116.6800
1467	117.0983
1468	116.5650
1469	116.3900
1470	117.2167
1471	116.7233
1472	116.5367
1473	116.0333
1474	115.8550
1475	115.0500
1476	115.0083
1477	115.3283
1478	114.9167
1479	115.3183
1480	114.9200
1481	115.3933
1482	115.3217
1483	116.8867
1484	116.8583
1485	116.0600
1486	116.2017
1487	116.9133
1488	115.9267
1489	116.8733
1490	115.5917
1491	115.3167
1492	116.1483
1493	115.8250
1494	115.4600
1495	115.0700
1496	114.6400
1497	115.1500
1498	114.2783
1499	114.8950
1500	114.2167
1501	113.9883
1502	115.2017
1503	114.9217
1504	113.9700
1505	115.0900
1506	115.7350
1507	114.4183
1508	115.4483
1509	115.9650
1510	115.5867
1511	115.3933
1512	115.5917
1513	115.6167
1514	114.9017
1515	115.3083
1516	115.3517
1517	115.6750
1518	114.9717
1519	114.7483
1520	114.8133
1521	114.1533
1522	114.9000
1523	114.5900
1524	114.7917
1525	114.6833
1526	114.7167
1527	114.5900
1528	115.1067
1529	115.1233
1530	116.3617
1531	116.1267
1532	115.5083
1533	115.2633
1534	115.0967
1535	114.9933
1536	115.2767
1537	115.0183
1538	114.7933
1539	114.9000
1540	114.3550
1541	114.2583
1542	113.8183
1543	114.8133
1544	113.9400
1545	113.6917
1546	113.7350
1547	113.7183
1548	114.2717
1549	114.5017
1550	114.4683
1551	112.7950
1552	114.5583
1553	113.8167
1554	113.5817
1555	113.8117
1556	113.5717
1557	114.1650
1558	112.7817
1559	113.7567
1560	113.1617
1561	112.5233
1562	112.4867
1563	113.1467
1564	112.5467
1565	113.3250
1566	113.3650
1567	113.1200
1568	113.3717
1569	112.2683
1570	112.8767
1571	112.6383
1572	113.3000
1573	113.2583
1574	112.9067
1575	112.4783
1576	112.7117
1577	112.1600
1578	111.4900
1579	112.4717
1580	112.3600
1581	112.1283
1582	111.7883
1583	112.2000
1584	112.4667
1585	112.4783
1586	112.6783
1587	112.7033
1588	112.5450
1589	113.2033
1590	112.8850
1591	112.6800
1592	112.7400
1593	111.9067
1594	112.4617
1595	111.4800
1596	111.9667
1597	111.5583
1598	111.8483
1599	111.2833
1600	111.4750
1601	111.3550
1602	112.2750
1603	112.0367
1604	111.3117
1605	111.4383
1606	111.2983
1607	112.4617
1608	112.6983
1609	112.5667
1610	111.4850
1611	112.5583
1612	111.8733
1613	111.2300
1614	111.9417
1615	111.8117
1616	111.5983
1617	111.6533
1618	111.4033
1619	111.5733
1620	111.4750
1621	111.1417
1622	111.4050
1623	111.3200
1624	111.4750
1625	111.7300
1626	111.0733
1627	111.5417
1628	111.4983
1629	111.3033
1630	111.3133
1631	111.2967
1632	112.0517
1633	112.2267
1634	111.2450
1635	111.0667
1636	111.9667
1637	111.8650
1638	112.1467
1639	111.9517
1640	111.1633
1641	111.8250
1642	112.2667
1643	112.3250
1644	112.7683
1645	112.1150
1646	112.6150
1647	112.3317
1648	112.6850
1649	111.8150
1650	111.4900
1651	111.2033
1652	111.7200
1653	111.9817
1654	111.5583
1655	112.9017
1656	111.9667
1657	111.5567
1658	111.2133
1659	111.6250
1660	111.0500
1661	111.7500
1662	110.9700
1663	111.3983
1664	111.2150
1665	111.6700
1666	110.5767
1667	111.5683
1668	111.9083
1669	112.2683
1670	112.4467
1671	111.7517
1672	111.7883
1673	111.9783
1674	111.5350
1675	111.1717
1676	111.8867
1677	110.7283
1678	110.9683
1679	111.3617
1680	111.0400
1681	111.0233
1682	111.0050
1683	111.0883
1684	111.1250
1685	111.3917
1686	111.8083
1687	112.0200
1688	111.7050
1689	111.1433
1690	110.9250
1691	111.1633
1692	110.7400
1693	110.5617
1694	109.9133
1695	110.5367
1696	110.5217
1697	110.7350
1698	110.1300
1699	110.9150
1700	110.8817
1701	111.0300
1702	111.0233
1703	111.4600
1704	111.3067
1705	111.1700
1706	111.1050
1707	111.4183
1708	111.2950
1709	111.2500
1710	112.1333
1711	111.3033
1712	111.7717
1713	110.3500
1714	110.3100
1715	110.4933
1716	109.9500
1717	110.0150
1718	110.2417
1719	110.4500
1720	109.1700
1721	109.5683
1722	110.0650
1723	109.6950
1724	109.7267
1725	110.6433
1726	110.4050
1727	110.5517
1728	109.8933
1729	109.9250
1730	110.4750
1731	109.4350
1732	109.8033
1733	109.5250
1734	109.6300
1735	109.9817
1736	109.9117
1737	109.4167
1738	109.2817
1739	109.1933
1740	110.4150
1741	109.6283
1742	109.3067
1743	110.0433
1744	110.1083
1745	110.5050
1746	110.1100
1747	110.3650
1748	110.7250
1749	110.7300
1750	110.6250
1751	109.7933
1752	109.4400
1753	109.0950
1754	109.4633
1755	109.4267
1756	108.8667
1757	109.5383
1758	110.0767
1759	109.2933
1760	109.3317
1761	109.3817
1762	108.9933
1763	109.5950
1764	109.7333
1765	109.7917
1766	109.8833
1767	109.3583
1768	109.1250
1769	109.4850
1770	109.5533
1771	109.5783
1772	109.2033
1773	109.0667
1774	109.4250
1775	109.1067
1776	109.0317
1777	110.0283
1778	109.3200
1779	108.9600
1780	108.8967
1781	109.3550
1782	109.4517
1783	109.3283
1784	109.2917
1785	109.2400
1786	109.9417
1787	109.2733
1788	109.7133
1789	108.9033
1790	108.9650
1791	109.3433
1792	109.5767
1793	108.5833
1794	109.5400
1795	108.8883
1796	109.6783
1797	108.8367
1798	109.5633
1799	109.3417
1800	109.6950
1801	109.3317
1802	109.7450
1803	109.2200
1804	109.3733
1805	109.5083
1806	109.1733
1807	108.9033
1808	109.1000
1809	108.9383
1810	108.8000
1811	108.8800
1812	108.7717
1813	108.2567
1814	108.9100
1815	108.6083
1816	108.4783
1817	108.3917
1818	108.3067
1819	108.9650
1820	108.5200
1821	108.9350
1822	109.0917
1823	109.0900
1824	108.8833
1825	109.4717
1826	108.5183
1827	109.1083
1828	108.7350
1829	108.3500
1830	108.5333
1831	108.7333
1832	108.9567
1833	108.2700
1834	108.2033
1835	108.0767
1836	108.4150
1837	108.1050
1838	108.3683
1839	107.9717
1840	108.8167
1841	107.9833
1842	108.4867
1843	108.6050
1844	108.5517
1845	108.5183
1846	108.4450
1847	107.8583
1848	108.5483
1849	108.5050
1850	108.4367
1851	108.0983
1852	107.9683
1853	108.6300
1854	107.8917
1855	108.1833
1856	108.3933
1857	108.2250
1858	107.5150
1859	108.2017
1860	107.9600
1861	107.8750
1862	107.9767
1863	107.5650
1864	108.1383
1865	107.6667
1866	107.6600
1867	108.0650
1868	107.1733
1869	107.5783
1870	107.4750
1871	107.6517
1872	107.5783
1873	107.2133
1874	107.4683
1875	107.9783
1876	107.4100
1877	107.2983
1878	108.2067
1879	107.0233
1880	107.6883
1881	107.8767
1882	107.9167
1883	108.2533
1884	107.7250
1885	108.3817
1886	107.7200
1887	107.6100
1888	107.7133
1889	107.3967
1890	107.1467
1891	107.5450
1892	107.7733
1893	107.1450
1894	107.3417
1895	107.7117
1896	107.5250
1897	106.9367
1898	107.1183
1899	106.8750
1900	107.2683
1901	107.4117
1902	107.1967
1903	106.9600
1904	106.8983
1905	107.4533
1906	107.3467
1907	107.4533
1908	107.7317
1909	107.6867
1910	107.2500
1911	107.0267
1912	106.9667
1913	107.0067
1914	106.6367
1915	107.3067
1916	106.8350
1917	106.8533
1918	106.5117
1919	107.0583
1920	106.7750
1921	106.5467
1922	107.2483
1923	107.3083
1924	107.0450
1925	107.5267
1926	107.3600
1927	107.2917
1928	107.3633
1929	107.1883
1930	106.6733
1931	107.0250
1932	106.4117
1933	106.7250
1934	106.8517
1935	106.1383
1936	106.2200
1937	106.0917
1938	106.2550
1939	106.5433
1940	106.4250
1941	106.4983
1942	105.9467
1943	106.4667
1944	106.0000
1945	106.1117
1946	105.9833
1947	106.6500
1948	106.6433
1949	106.1050
1950	106.1667
1951	105.6267
1952	105.7650
1953	106.1217
1954	106.4533
1955	106.1867
1956	105.3900
1957	106.1867
1958	106.2617
1959	106.1833
1960	106.5950
1961	105.9517
1962	106.2567
1963	105.8200
1964	106.3000
1965	105.6617
1966	105.3783
1967	105.4267
1968	105.7700
1969	105.5183
1970	105.2150
1971	105.7450
1972	106.2083
1973	106.2383
1974	106.0100
1975	105.9167
1976	105.5367
1977	105.6633
1978	105.8983
1979	105.6383
1980	105.7133
1981	105.7050
1982	105.4450
1983	105.4300
1984	105.1183
1985	106.3150
1986	105.6117
1987	105.1850
1988	105.7467
1989	105.9117
1990	105.9967
1991	105.2533
1992	105.1500
1993	105.5767
1994	105.1617
1995	105.3167
1996	104.8633
1997	105.1950
1998	105.0600
1999	105.7417
[truncated: 28 more rows]
