# Supplementary material for: Bicoid gradient formation mechanism and dynamics revealed by protein lifetime analysis
Source: Mol Syst Biol. 2018 Sep 4;14(9):e8355. doi: 10.15252/msb.20188355 (PMC6121778; doi:10.15252/msb.20188355)
Supplement: Supplementary file 8 — Source Data for Figure 6 [file MSB-14-e8355-s007.zip › figure6-data_wo-images/quantification/Values_emb01_r_t11.txt]

0	113.4183
1	115.7883
2	118.2667
3	123.5633
4	122.1083
5	123.9850
6	127.1217
7	126.9800
8	135.6217
9	135.8917
10	135.2917
11	136.5200
12	142.8583
13	145.7633
14	155.9150
15	164.6883
16	171.4867
17	171.0100
18	169.1383
19	163.4800
20	160.8200
21	158.4917
22	158.6817
23	160.9800
24	165.9050
25	166.0133
26	163.7417
27	159.1133
28	160.5533
29	161.9517
30	156.3033
31	153.5167
32	151.6367
33	148.5517
34	148.6500
35	147.0700
36	149.8317
37	148.1167
38	147.8450
39	150.3767
40	155.2733
41	155.7650
42	158.7933
43	164.0533
44	167.3783
45	170.2583
46	174.5000
47	172.2850
48	176.7633
49	179.4283
50	181.4250
51	179.6250
52	183.3900
53	179.2300
54	180.5617
55	181.8417
56	184.9133
57	188.6617
58	186.7933
59	186.0750
60	190.6383
61	193.3483
62	198.0117
63	197.2350
64	198.8333
65	192.2383
66	192.7967
67	194.0367
68	196.6033
69	195.9433
70	197.2617
71	195.2967
72	197.2983
73	199.6950
74	200.9367
75	206.5983
76	208.9500
77	204.6183
78	206.5983
79	204.8167
80	207.9833
81	209.2067
82	210.9450
83	208.1250
84	204.8650
85	203.6183
86	204.3917
87	203.9400
88	202.0767
89	201.7283
90	203.9083
91	204.8233
92	205.5217
93	210.4317
94	214.6367
95	214.3883
96	216.0450
97	213.7433
98	213.4017
99	209.7167
100	205.1217
101	202.3167
102	205.0400
103	203.4233
104	204.2117
105	204.1933
106	202.7133
107	207.4667
108	209.1917
109	207.8550
110	210.9033
111	211.0717
112	210.7983
113	209.7950
114	209.3983
115	211.0500
116	213.6333
117	213.9467
118	215.8467
119	211.8033
120	210.2383
121	206.5900
122	204.5400
123	207.5850
124	205.2433
125	205.5917
126	203.5817
127	203.6617
128	201.9683
129	200.9067
130	199.0500
131	203.4767
132	204.0917
133	203.8283
134	205.5900
135	207.7550
136	207.9300
137	206.3017
138	207.1950
139	206.5483
140	209.5383
141	210.2683
142	208.9633
143	208.7817
144	205.3750
145	202.3083
146	201.3533
147	197.9450
148	196.4817
149	193.8333
150	195.7383
151	195.9067
152	194.8300
153	193.9833
154	196.1417
155	196.7400
156	199.3567
157	202.9483
158	205.1450
159	209.1150
160	215.1067
161	215.1267
162	216.8117
163	213.4917
164	210.5750
165	208.1933
166	208.9667
167	204.8017
168	204.0633
169	201.2283
170	200.5533
171	199.1283
172	198.5750
173	197.5733
174	198.8733
175	199.9250
176	201.8183
177	203.1983
178	202.8233
179	204.1000
180	205.1600
181	206.0267
182	210.6633
183	210.6283
184	208.8433
185	206.9950
186	204.0550
187	203.5517
188	200.8050
189	198.0150
190	196.0133
191	196.4717
192	192.3900
193	194.6367
194	195.0617
195	197.8583
196	198.2633
197	199.6550
198	201.4633
199	204.5833
200	205.3550
201	207.1583
202	206.6100
203	207.4133
204	205.8317
205	204.8867
206	204.5250
207	204.5867
208	201.1867
209	200.8233
210	198.8050
211	197.5250
212	196.7967
213	198.3500
214	195.4367
215	199.8300
216	197.9150
217	196.8333
218	197.5167
219	197.1867
220	196.4000
221	196.8033
222	195.0800
223	196.5933
224	196.5050
225	196.8150
226	197.2383
227	199.3033
228	200.6717
229	199.4333
230	197.6233
231	198.4917
232	198.7083
233	197.8267
234	197.3650
235	194.4367
236	193.4417
237	194.4833
238	193.0150
239	195.8933
240	195.4533
241	196.2317
242	199.1250
243	196.1783
244	196.3617
245	194.6550
246	192.6633
247	191.2833
248	190.5117
249	188.8083
250	189.6967
251	189.6533
252	190.9617
253	190.5350
254	191.4283
255	192.3833
256	192.7017
257	190.4800
258	190.0750
259	191.0367
260	191.6133
261	191.5150
262	191.7817
263	194.1900
264	193.4167
265	194.2267
266	195.7317
267	194.2317
268	193.8250
269	194.1983
270	194.0683
271	194.7717
272	193.4933
273	195.1650
274	193.2600
275	196.0950
276	193.3567
277	193.1650
278	193.3133
279	193.4717
280	190.7500
281	190.6600
282	191.2783
283	190.8250
284	188.8233
285	188.5917
286	187.8883
287	189.8583
288	191.2417
289	190.9283
290	190.9400
291	190.4500
292	189.6700
293	189.2517
294	189.0917
295	187.1167
296	186.2817
297	186.3450
298	186.5933
299	187.8617
300	189.3533
301	189.8750
302	189.5583
303	186.9250
304	189.3417
305	189.1850
306	190.0467
307	191.1667
308	192.1550
309	189.5600
310	190.4750
311	191.2167
312	189.5717
313	191.5867
314	192.8533
315	190.9583
316	191.4100
317	192.0700
318	189.7467
319	189.7550
320	190.1583
321	189.9633
322	188.6417
323	188.2417
324	185.5183
325	187.3567
326	184.5700
327	185.5583
328	184.4833
329	186.5517
330	185.3733
331	182.9583
332	184.6533
333	184.9250
334	183.5650
335	184.7833
336	184.4300
337	181.5783
338	181.5417
339	183.0950
340	183.2017
341	185.4133
342	184.5533
343	184.7267
344	184.6100
345	185.9500
346	185.5867
347	185.7650
348	184.2417
349	185.8633
350	188.4300
351	190.6367
352	190.5700
353	188.3083
354	188.8817
355	187.5567
356	186.4750
357	184.0183
358	181.5733
359	182.1683
360	180.2883
361	180.4083
362	179.9817
363	180.9800
364	181.5150
365	181.0017
366	182.4533
367	184.2800
368	182.8850
369	184.1350
370	181.7417
371	181.3500
372	180.9567
373	182.1100
374	182.2150
375	183.3150
376	181.5883
377	181.7333
378	183.2183
379	182.7050
380	182.7517
381	183.3117
382	183.1600
383	183.0283
384	180.5350
385	180.0150
386	178.3450
387	178.4233
388	177.4467
389	175.5483
390	177.4817
391	177.2800
392	177.8000
393	178.3150
394	180.0633
395	178.6500
396	177.8867
397	177.5750
398	177.9267
399	177.6650
400	176.4667
401	176.5183
402	178.5867
403	177.9867
404	179.3183
405	178.9033
406	178.5850
407	180.1050
408	179.8783
409	182.1750
410	179.6350
411	180.6733
412	182.2250
413	179.2317
414	179.9917
415	180.0283
416	178.0600
417	179.3833
418	175.6000
419	177.2217
420	176.1250
421	175.0183
422	176.0767
423	176.3483
424	175.7350
425	174.7500
426	174.2950
427	175.6650
428	176.4000
429	176.7350
430	176.7367
431	177.9633
432	175.3433
433	176.8450
434	175.1683
435	173.3900
436	173.7583
437	171.3100
438	171.3500
439	173.1267
440	172.7617
441	173.0333
442	173.4167
443	174.1867
444	176.8100
445	176.2717
446	178.3850
447	178.7167
448	179.3350
449	179.4700
450	179.6650
451	180.6467
452	181.0100
453	179.6900
454	178.2700
455	177.7800
456	176.7367
457	174.6367
458	175.4550
459	173.1517
460	174.3100
461	173.8617
462	172.3733
463	172.4050
464	173.2300
465	171.6067
466	172.2150
467	172.6217
468	172.1800
469	172.7050
470	173.4233
471	173.8083
472	174.5533
473	175.8450
474	175.5567
475	175.3417
476	172.3050
477	172.8700
478	171.9817
479	169.3383
480	169.4200
481	168.3417
482	167.7733
483	167.2350
484	166.6450
485	167.1850
486	168.2333
487	168.4217
488	169.4767
489	169.7567
490	169.6200
491	170.3617
492	170.0000
493	169.3517
494	169.7433
495	170.2883
496	170.6067
497	171.6267
498	169.8550
499	169.4600
500	169.4117
501	169.0367
502	169.0233
503	168.6183
504	169.1200
505	167.4450
506	166.9767
507	168.3967
508	169.0433
509	169.4300
510	170.2567
511	170.1650
512	170.1517
513	169.0750
514	169.1033
515	168.0983
516	168.5167
517	168.7533
518	169.0150
519	168.9633
520	168.9867
521	167.2417
522	168.7400
523	167.2150
524	167.0000
525	166.8467
526	165.5433
527	165.7483
528	166.4433
529	164.0900
530	166.5400
531	164.8767
532	166.4217
533	167.5733
534	167.3733
535	168.0617
536	168.9250
537	169.1983
538	168.1167
539	168.0650
540	167.9700
541	167.3917
542	167.0033
543	167.7817
544	167.1867
545	167.1950
546	166.4233
547	167.2167
548	165.7150
549	165.0833
550	164.5967
551	165.9300
552	164.9567
553	165.5333
554	164.6983
555	165.3533
556	165.8067
557	164.1650
558	163.7750
559	164.5133
560	165.0433
561	164.5350
562	163.7833
563	160.6633
564	161.5717
565	160.8750
566	161.0083
567	160.8217
568	161.4467
569	162.0200
570	163.3600
571	164.0083
572	164.9617
573	163.7500
574	163.1433
575	164.4183
576	164.5583
577	163.7700
578	163.9950
579	164.4450
580	163.5633
581	164.0317
582	163.9017
583	163.4417
584	163.2283
585	162.9133
586	164.3067
587	164.6433
588	163.6200
589	162.9983
590	162.6383
591	161.9600
592	162.2100
593	160.7717
594	161.7567
595	162.1500
596	162.9150
597	162.8733
598	163.9700
599	164.9933
600	164.2183
601	163.2883
602	160.9783
603	161.0983
604	161.7083
605	160.4283
606	159.4933
607	159.8550
608	159.6667
609	159.2817
610	160.6300
611	161.7367
612	161.3867
613	162.2017
614	161.4033
615	162.3283
616	161.8233
617	162.6217
618	160.8950
619	159.7800
620	158.7050
621	159.6083
622	160.0200
623	158.5800
624	159.3550
625	160.1583
626	160.4033
627	160.5683
628	158.6433
629	159.5500
630	160.0133
631	159.5400
632	157.8017
633	158.2233
634	158.2817
635	157.0067
636	156.4350
637	158.0650
638	156.0100
639	155.6467
640	154.4117
641	155.3283
642	153.4867
643	154.8650
644	155.2600
645	154.7917
646	154.6117
647	154.5017
648	156.7633
649	154.3467
650	156.2183
651	157.2783
652	157.1750
653	157.2633
654	157.3250
655	156.8783
656	157.4667
657	157.1517
658	156.7233
659	156.9150
660	153.9917
661	153.6417
662	153.3617
663	153.7000
664	152.9333
665	153.7133
666	152.8733
667	152.8900
668	153.8217
669	153.0933
670	153.2717
671	155.1917
672	155.7050
673	155.6717
674	155.6483
675	155.0567
676	156.4917
677	156.1350
678	155.5000
679	156.5517
680	155.7200
681	155.6067
682	154.2600
683	154.1783
684	153.9567
685	152.8350
686	152.4367
687	152.3717
688	152.0700
689	152.1750
690	151.8533
691	150.3817
692	151.1350
693	152.6250
694	153.7767
695	152.6100
696	153.0183
697	153.1800
698	152.8317
699	153.6233
700	154.3100
701	153.5933
702	154.9933
703	153.6117
704	155.0233
705	155.6050
706	155.2267
707	153.3417
708	154.8383
709	154.8967
710	155.2317
711	154.1183
712	154.0683
713	152.9050
714	152.9567
715	151.8750
716	152.0000
717	151.6550
718	152.6567
719	150.9817
720	152.5867
721	153.5100
722	153.3833
723	154.5817
724	153.1833
725	152.3467
726	151.1183
727	151.8800
728	150.2617
729	150.2383
730	149.6933
731	148.6583
732	148.7600
733	149.3783
734	148.9967
735	151.5650
736	151.8000
737	152.7883
738	153.1067
739	154.3867
740	155.5283
741	155.0317
742	154.6767
743	154.1600
744	153.9683
745	152.8683
746	152.1867
747	150.3400
748	149.4567
749	148.8000
750	149.5717
751	148.7467
752	148.3917
753	148.6567
754	148.7067
755	148.7683
756	149.2167
757	148.3733
758	150.7417
759	149.4817
760	151.5717
761	151.1917
762	153.0583
763	152.4033
764	153.0383
765	153.7200
766	152.1750
767	152.7083
768	154.0500
769	152.6517
770	151.2533
771	148.9700
772	148.9567
773	147.4450
774	148.8050
775	147.2767
776	147.6800
777	147.5133
778	147.0367
779	147.7950
780	146.7167
781	148.2983
782	148.2400
783	148.3683
784	147.8767
785	149.5550
786	149.5733
787	150.3733
788	148.9767
789	150.2483
790	148.5567
791	147.9050
792	148.4467
793	146.7400
794	146.3883
795	147.5117
796	145.7333
797	147.3750
798	146.1500
799	147.8150
800	146.6233
801	147.0750
802	147.1150
803	145.7683
804	147.4117
805	145.9983
806	145.8300
807	146.7167
808	146.8800
809	145.5267
810	145.2783
811	145.2650
812	144.9883
813	143.5717
814	144.5517
815	143.5967
816	142.8217
817	143.5450
818	143.2717
819	143.4400
820	142.1483
821	142.9117
822	142.4600
823	142.4283
824	141.7850
825	141.9917
826	142.8117
827	141.3067
828	141.0450
829	141.5583
830	141.1950
831	141.3717
832	140.8683
833	141.4567
834	141.8967
835	142.3200
836	142.4150
837	142.8433
838	142.3333
839	142.4850
840	143.1683
841	143.1783
842	142.8317
843	141.7133
844	141.7517
845	141.5417
846	141.4917
847	141.0683
848	140.5067
849	140.1017
850	139.8783
851	141.0167
852	139.5883
853	139.7883
854	140.0583
855	141.0700
856	140.8800
857	141.0533
858	141.1633
859	141.0500
860	140.7000
861	141.5617
862	142.1533
863	140.3017
864	139.4617
865	139.3267
866	139.5400
867	138.7183
868	138.3183
869	136.6417
870	136.7800
871	137.3883
872	136.8183
873	136.9683
874	137.0250
875	137.0167
876	137.3733
877	137.7400
878	137.7117
879	139.5400
880	139.7133
881	140.7267
882	141.5317
883	141.6117
884	141.4650
885	140.4450
886	140.3433
887	141.0300
888	137.7167
889	138.1417
890	138.7300
891	137.1350
892	137.2767
893	136.9950
894	136.2667
895	136.4417
896	137.3267
897	137.3533
898	136.1550
899	136.3500
900	135.8133
901	136.8283
902	136.5550
903	136.9017
904	137.6900
905	137.1267
906	137.5450
907	137.7550
908	137.5717
909	138.7117
910	137.8867
911	137.1200
912	138.1233
913	137.7800
914	137.3167
915	137.0050
916	136.5250
917	136.9150
918	136.9583
919	136.5900
920	136.7900
921	135.6833
922	136.1017
923	135.2450
924	136.0283
925	135.8967
926	136.6983
927	137.1467
928	137.4550
929	137.1000
930	137.2750
931	137.8350
932	137.3450
933	138.4400
934	137.3017
935	137.1433
936	136.9717
937	138.0300
938	136.8367
939	136.1167
940	135.2233
941	136.2383
942	136.2350
943	136.7550
944	136.2950
945	135.5500
946	136.1283
947	137.2000
948	136.2217
949	136.3967
950	136.3850
951	135.8617
952	135.0117
953	134.8433
954	134.7133
955	134.9217
956	134.4467
957	133.5767
958	134.9033
959	135.2783
960	133.7167
961	133.8850
962	135.2250
963	134.7533
964	135.4567
965	134.6167
966	134.7233
967	135.4050
968	134.1000
969	134.0283
970	133.9300
971	133.2167
972	132.3033
973	132.1483
974	132.6333
975	133.1217
976	132.5617
977	133.4650
978	132.9317
979	133.4000
980	133.3183
981	133.8717
982	132.2217
983	132.7117
984	134.0483
985	134.5767
986	135.0383
987	135.5717
988	135.5500
989	134.7483
990	134.7833
991	134.3417
992	132.8933
993	133.4667
994	133.4433
995	132.4783
996	133.1450
997	132.8450
998	132.8783
999	132.0967
1000	131.8217
1001	134.1350
1002	133.5350
1003	133.5050
1004	132.4450
1005	133.1833
1006	133.1317
1007	133.5467
1008	134.5083
1009	134.7433
1010	135.5817
1011	134.5500
1012	135.4567
1013	135.2267
1014	134.2717
1015	134.0017
1016	137.1550
1017	135.3083
1018	133.7417
1019	132.1000
1020	131.3683
1021	131.6917
1022	131.9633
1023	131.9400
1024	132.3333
1025	131.6667
1026	131.3217
1027	131.5817
1028	131.5583
1029	131.9183
1030	130.5233
1031	130.9450
1032	131.3400
1033	131.1050
1034	131.5683
1035	129.8017
1036	129.8517
1037	130.7917
1038	130.2900
1039	130.0200
1040	130.5883
1041	129.6250
1042	129.3800
1043	127.8100
1044	127.3617
1045	126.6583
1046	127.2250
1047	126.9983
1048	126.8200
1049	127.0417
1050	126.7117
1051	127.5400
1052	128.3417
1053	128.7533
1054	130.2233
1055	128.3233
1056	127.9550
1057	128.1450
1058	127.5417
1059	126.9983
1060	125.9267
1061	126.2500
1062	124.2683
1063	125.0083
1064	123.7183
1065	123.9050
1066	124.8700
1067	124.8100
1068	125.3450
1069	125.6550
1070	126.5017
1071	126.0583
1072	125.9017
1073	127.2650
1074	126.6000
1075	127.3600
1076	126.5250
1077	127.5833
1078	127.1717
1079	126.8000
1080	127.2033
1081	126.6967
1082	126.4717
1083	127.0350
1084	126.4700
1085	127.8867
1086	127.0833
1087	127.7733
1088	127.5133
1089	127.0117
1090	127.7033
1091	127.8000
1092	129.0450
1093	128.8267
1094	129.0000
1095	128.5917
1096	128.9000
1097	129.6700
1098	129.2833
1099	129.0250
1100	127.3433
1101	127.4183
1102	126.8550
1103	126.7500
1104	126.6283
1105	126.6050
1106	126.1583
1107	126.3550
1108	127.1117
1109	127.5117
1110	126.9267
1111	128.1817
1112	127.3950
1113	127.6617
1114	129.0933
1115	129.0650
1116	129.2467
1117	128.5950
1118	129.5133
1119	128.2083
1120	128.3600
1121	128.3150
1122	127.1633
1123	127.2733
1124	126.9867
1125	127.4383
1126	127.3733
1127	126.5783
1128	127.2850
1129	126.6917
1130	127.0867
1131	127.4017
1132	126.8833
1133	126.7067
1134	125.6333
1135	126.9883
1136	126.3650
1137	126.0450
1138	125.6483
1139	126.5200
1140	125.5600
1141	125.7833
1142	126.0767
1143	126.3650
1144	127.1500
1145	127.4983
1146	127.5900
1147	126.9733
1148	126.9800
1149	125.4450
1150	125.7467
1151	125.4333
1152	125.6800
1153	124.7767
1154	124.7133
1155	124.8233
1156	125.4867
1157	124.8900
1158	125.5183
1159	124.5067
1160	124.1033
1161	125.5050
1162	124.4767
1163	125.0567
1164	124.1900
1165	125.1383
1166	124.8883
1167	123.7333
1168	124.2450
1169	124.7617
1170	124.9300
1171	124.2450
1172	124.1050
1173	123.7333
1174	124.2733
1175	123.1383
1176	123.6717
1177	122.7283
1178	123.3817
1179	123.0783
1180	122.7850
1181	123.0150
1182	122.2883
1183	122.7083
1184	122.9117
1185	122.9317
1186	122.8850
1187	123.8967
1188	124.0767
1189	124.5600
1190	124.0133
1191	123.5500
1192	124.0383
1193	122.5017
1194	123.2667
1195	123.2483
1196	122.1117
1197	123.0567
1198	121.8183
1199	122.6050
1200	121.7200
1201	121.6083
1202	121.9067
1203	121.5433
1204	121.1433
1205	121.8000
1206	121.3867
1207	121.9117
1208	122.0983
1209	122.1200
1210	121.4633
1211	121.5467
1212	121.3217
1213	121.5600
1214	121.2100
1215	120.8050
1216	120.6917
1217	120.4683
1218	119.0317
1219	119.5267
1220	118.9250
1221	118.8633
1222	118.9333
1223	119.4050
1224	119.7700
1225	119.3467
1226	120.4883
1227	120.2083
1228	120.4967
1229	119.9933
1230	121.3550
1231	120.8367
1232	122.0517
1233	121.2867
1234	120.9200
1235	121.9783
1236	121.3100
1237	121.0667
1238	120.1583
1239	119.7667
1240	120.0317
1241	119.4667
1242	119.6450
1243	118.9450
1244	120.5017
1245	120.9283
1246	119.5950
1247	120.9233
1248	119.8717
1249	120.6517
1250	121.4117
1251	121.4333
1252	121.7783
1253	121.6433
1254	122.5033
1255	122.2650
1256	121.9150
1257	122.6400
1258	121.9233
1259	121.8950
1260	121.1900
1261	120.7200
1262	120.9900
1263	120.5767
1264	120.3567
1265	119.8100
1266	120.9533
1267	120.2583
1268	120.6117
1269	120.1317
1270	120.5433
1271	121.8250
1272	121.2600
1273	121.5550
1274	121.9150
1275	121.5083
1276	121.7317
1277	121.8350
1278	122.1833
1279	121.9267
1280	122.0100
1281	121.2950
1282	119.7817
1283	120.3983
1284	121.3633
1285	120.7083
1286	120.7233
1287	121.6017
1288	121.4417
1289	120.6283
1290	121.0300
1291	121.3867
1292	121.8167
1293	121.2233
1294	120.3567
1295	120.3333
1296	121.5233
1297	121.0800
1298	120.7617
1299	121.2900
1300	121.2517
1301	121.1200
1302	121.2533
1303	120.9633
1304	121.3183
1305	121.6883
1306	121.5783
1307	120.5533
1308	120.8167
1309	121.2017
1310	121.3150
1311	120.9167
1312	120.9917
1313	120.2517
1314	121.0867
1315	120.7567
1316	120.0600
1317	120.2933
1318	119.5917
1319	120.4217
1320	120.7217
1321	119.6500
1322	119.1650
1323	119.9050
1324	119.7900
1325	119.7383
1326	119.5683
1327	119.3550
1328	118.8950
1329	119.9683
1330	119.1667
1331	119.6983
1332	120.2267
1333	120.5983
1334	119.5550
1335	120.1733
1336	119.8150
1337	120.8767
1338	119.7133
1339	119.3050
1340	118.9617
1341	118.9933
1342	118.4050
1343	118.4650
1344	118.6167
1345	118.7433
1346	118.5183
1347	118.9000
1348	117.9933
1349	117.8583
1350	118.2083
1351	118.6750
1352	118.8733
1353	118.5250
1354	118.1717
1355	118.5033
1356	118.9767
1357	120.0083
1358	120.1683
1359	119.8200
1360	119.5317
1361	118.9017
1362	118.6833
1363	118.4233
1364	118.1633
1365	118.2017
1366	117.8333
1367	118.5267
1368	117.7500
1369	118.9567
1370	117.6483
1371	118.2133
1372	117.9200
1373	118.1750
1374	117.3550
1375	118.4233
1376	118.0317
1377	118.1917
1378	118.0933
1379	118.3833
1380	118.2467
1381	118.5033
1382	118.8067
1383	118.7250
1384	118.4567
1385	117.4350
1386	117.9067
1387	118.0883
1388	117.5900
1389	118.0350
1390	117.5633
1391	117.7150
1392	118.2783
1393	118.3733
1394	118.9200
1395	119.0200
1396	118.7783
1397	119.1250
1398	119.0917
1399	119.0083
1400	118.9950
1401	118.9933
1402	118.7850
1403	118.6600
1404	118.4367
1405	117.9833
1406	118.7983
1407	118.9383
1408	117.6500
1409	117.8550
1410	117.3133
1411	117.1367
1412	116.5083
1413	117.4300
1414	117.5100
1415	117.0217
1416	117.4817
1417	117.2350
1418	117.4017
1419	117.5150
1420	117.5650
1421	117.6350
1422	117.3817
1423	117.0183
1424	116.8217
1425	116.7467
1426	117.0033
1427	117.0417
1428	117.6200
1429	117.6317
1430	117.8017
1431	117.6500
1432	117.0500
1433	117.1750
1434	116.5717
1435	117.1450
1436	115.9983
1437	117.2567
1438	116.3433
1439	116.0817
1440	116.6033
1441	116.1800
1442	116.0250
1443	115.7383
1444	116.3233
1445	116.3817
1446	117.3450
1447	115.6817
1448	115.9567
1449	116.0433
1450	116.1483
1451	116.2383
1452	116.4783
1453	116.2933
1454	116.6917
1455	116.6167
1456	116.0800
1457	116.1167
1458	116.0017
1459	115.8333
1460	115.0533
1461	115.5867
1462	115.1233
1463	116.0667
1464	115.5633
1465	115.8650
1466	116.1833
1467	116.1817
1468	115.9100
1469	116.2383
1470	115.8217
1471	115.7650
1472	116.1567
1473	116.2733
1474	115.8967
1475	116.5267
1476	116.5750
1477	115.2883
1478	115.6550
1479	115.9200
1480	116.2200
1481	114.8767
1482	115.1583
1483	115.4467
1484	115.1583
1485	114.8200
1486	115.1000
1487	115.3300
1488	115.2400
1489	114.9483
1490	115.6600
1491	115.8967
1492	115.7233
1493	115.7633
1494	115.6350
1495	115.9017
1496	115.2483
1497	114.9050
1498	114.3717
1499	114.5400
1500	114.6050
1501	114.1683
1502	113.6017
1503	114.6550
1504	113.7483
1505	114.1917
1506	113.9417
1507	113.7533
1508	114.4200
1509	114.3633
1510	114.4483
1511	114.7233
1512	113.7633
1513	114.2400
1514	114.5517
1515	114.4683
1516	115.2867
1517	114.6550
1518	116.0433
1519	115.4217
1520	115.8667
1521	115.5967
1522	115.8533
1523	116.0133
1524	115.4833
1525	115.6383
1526	115.1150
1527	114.6833
1528	115.2283
1529	114.3733
1530	114.1633
1531	114.6383
1532	113.8183
1533	114.0700
1534	115.0300
1535	114.4767
1536	114.2800
1537	114.8400
1538	114.0550
1539	113.8850
1540	113.9500
1541	114.5167
1542	114.0300
1543	114.0733
1544	113.4417
1545	113.5933
1546	114.6350
1547	114.1817
1548	113.7933
1549	114.3367
1550	113.7650
1551	114.4817
1552	115.0233
1553	113.9100
1554	114.1017
1555	113.9683
1556	113.9700
1557	113.5717
1558	112.8950
1559	112.4550
1560	112.6967
1561	112.2267
1562	113.2450
1563	112.8067
1564	112.9017
1565	112.7317
1566	112.8917
1567	112.6000
1568	112.9900
1569	112.9150
1570	113.1583
1571	113.4833
1572	112.9050
1573	112.4200
1574	112.9617
1575	112.5700
1576	112.2133
1577	112.3500
1578	111.8383
1579	111.1950
1580	112.4283
1581	111.8583
1582	111.5700
1583	111.8283
1584	112.2800
1585	111.4500
1586	111.6517
1587	111.7833
1588	112.0167
1589	112.1083
1590	111.9083
1591	112.1900
1592	111.7267
1593	112.7467
1594	111.3133
1595	112.2533
1596	112.1567
1597	111.6667
1598	112.7150
1599	111.6283
1600	111.3533
1601	111.3417
1602	111.3783
1603	111.2933
1604	111.5400
1605	112.0200
1606	110.9550
1607	111.0767
1608	110.7783
1609	110.6567
1610	111.7733
1611	111.1217
1612	110.5033
1613	110.8450
1614	111.3417
1615	111.7500
1616	112.3800
1617	112.5600
1618	111.5250
1619	111.4983
1620	111.4250
1621	111.2400
1622	111.4183
1623	111.6517
1624	111.4100
1625	111.7283
1626	111.6283
1627	111.4467
1628	112.4167
1629	112.4300
1630	110.6850
1631	111.8317
1632	111.7000
1633	111.9000
1634	111.2383
1635	111.8817
1636	111.5383
1637	111.4733
1638	111.5217
1639	111.6000
1640	111.5717
1641	110.9250
1642	110.7383
1643	111.0083
1644	111.1750
1645	110.9483
1646	111.8717
1647	111.4083
1648	111.3300
1649	111.2450
1650	111.5000
1651	112.1400
1652	111.6200
1653	111.4450
1654	112.1750
1655	112.1117
1656	111.5867
1657	111.3350
1658	111.2250
1659	111.5533
1660	111.7200
1661	111.9867
1662	111.0667
1663	110.6667
1664	111.3717
1665	111.4767
1666	110.9733
1667	111.5183
1668	111.2667
1669	112.0167
1670	111.3050
1671	111.9417
1672	111.2783
1673	111.3817
1674	111.5583
1675	110.8367
1676	111.4683
1677	110.3833
1678	110.8517
1679	110.3183
1680	110.1700
1681	110.8217
1682	110.5900
1683	110.5217
1684	110.5600
1685	111.2117
1686	110.2850
1687	110.9950
1688	110.3183
1689	110.3383
1690	110.3400
1691	110.6250
1692	110.7117
1693	110.4133
1694	110.9517
1695	110.8183
1696	110.7117
1697	110.8250
1698	110.8767
1699	110.4867
1700	110.9467
1701	110.6183
1702	110.8717
1703	110.8517
1704	110.6333
1705	110.3267
1706	110.8283
1707	111.7900
1708	112.0600
1709	110.9850
1710	110.4133
1711	110.2350
1712	110.8050
1713	110.2150
1714	110.7917
1715	109.4883
1716	110.7883
1717	110.5383
1718	109.8733
1719	110.0467
1720	109.7217
1721	110.4400
1722	110.5233
1723	109.5233
1724	109.8467
1725	109.5617
1726	110.0600
1727	110.1733
1728	109.7033
1729	110.4400
1730	109.5050
1731	109.9817
1732	110.4883
1733	110.0250
1734	110.2217
1735	109.8000
1736	109.9083
1737	109.8900
1738	109.0167
1739	109.8450
1740	109.9050
1741	109.3800
1742	109.9167
1743	109.6617
1744	109.5133
1745	109.6333
1746	109.8800
1747	109.2050
1748	110.6433
1749	109.8200
1750	109.6550
1751	109.7833
1752	110.0267
1753	109.5400
1754	109.2900
1755	109.9900
1756	109.9733
1757	109.6000
1758	110.0733
1759	108.8567
1760	109.7550
1761	109.3417
1762	109.4500
1763	110.0133
1764	109.3617
1765	109.3083
1766	108.7950
1767	109.6367
1768	109.4917
1769	109.6200
1770	109.8917
1771	109.6050
1772	109.8667
1773	109.2767
1774	109.5550
1775	108.6250
1776	108.5967
1777	108.9750
1778	108.8533
1779	108.9317
1780	109.0683
1781	109.2717
1782	109.3183
1783	109.0267
1784	109.1400
1785	109.3867
1786	109.0650
1787	109.6000
1788	109.3683
1789	109.3517
1790	109.3467
1791	109.2650
1792	109.0317
1793	108.8933
1794	109.7617
1795	108.8967
1796	108.8100
1797	109.1717
1798	109.1950
1799	108.6783
1800	108.8067
1801	108.0850
1802	108.7917
1803	108.8767
1804	108.6883
1805	109.4583
1806	109.5100
1807	109.3683
1808	109.0667
1809	109.9600
1810	109.3067
1811	109.2017
1812	109.4133
1813	108.6450
1814	108.5900
1815	108.3717
1816	108.4983
1817	108.7733
1818	108.0567
1819	108.1500
1820	108.5300
1821	108.7267
1822	108.2067
1823	108.7950
1824	108.5333
1825	108.3850
1826	108.5783
1827	109.7617
1828	109.2417
1829	108.3983
1830	108.9150
1831	108.0583
1832	108.4150
1833	108.5383
1834	108.0650
1835	108.2217
1836	108.2667
1837	107.5483
1838	108.4983
1839	108.1717
1840	107.5617
1841	108.4500
1842	107.9433
1843	107.8533
1844	108.0117
1845	108.4100
1846	108.5383
1847	108.0400
1848	107.6983
1849	107.8450
1850	108.3100
1851	108.6067
1852	107.9417
1853	108.4117
1854	107.1467
1855	107.9700
1856	107.5150
1857	108.3350
1858	107.5950
1859	108.0600
1860	107.2800
1861	107.4867
1862	107.7000
1863	108.2517
1864	107.7433
1865	108.0133
1866	107.6600
1867	107.9433
1868	107.5350
1869	108.4483
1870	107.5433
1871	107.9483
1872	107.9117
1873	107.5917
1874	107.5367
1875	107.7967
1876	107.8217
1877	107.4167
1878	107.8733
1879	108.1633
1880	107.8033
1881	107.3983
1882	108.1650
1883	107.7017
1884	107.5300
1885	107.0933
1886	107.9133
1887	108.1900
1888	107.4083
1889	107.8800
1890	107.8567
1891	107.3267
1892	107.4783
1893	108.1450
1894	108.0983
1895	107.2583
1896	107.4833
1897	106.3883
1898	107.3933
1899	107.2100
1900	107.1033
1901	106.7100
1902	106.7450
1903	106.6433
1904	107.2683
1905	107.3783
1906	106.7633
1907	106.8800
1908	106.5317
1909	107.2683
1910	107.1167
1911	106.9400
1912	106.7450
1913	107.8167
1914	106.7917
1915	107.0400
1916	107.1783
1917	107.4267
1918	106.3383
1919	106.9033
1920	105.7433
1921	106.7050
1922	106.7350
1923	107.1033
1924	107.1350
1925	106.5317
1926	106.9000
1927	107.2067
1928	107.9250
1929	108.2867
1930	107.2550
1931	106.7200
1932	107.1233
1933	106.5550
1934	106.7900
1935	107.1333
1936	106.2950
1937	106.0517
1938	106.7633
1939	106.8600
1940	106.3983
1941	105.8833
1942	106.5167
1943	106.5817
1944	106.4917
1945	106.6667
1946	106.4867
1947	106.1533
1948	105.7350
1949	106.5700
1950	106.4550
1951	105.8617
1952	105.3633
1953	105.9583
1954	106.1867
1955	105.9517
1956	105.8317
1957	105.9900
1958	105.5717
1959	105.5367
1960	105.9450
1961	106.6000
1962	107.2750
1963	106.0400
1964	105.4000
1965	105.4717
1966	106.0800
1967	106.0483
1968	105.7400
1969	106.0033
1970	106.3117
1971	105.5183
1972	105.9383
1973	106.2617
1974	106.2200
1975	105.8683
1976	106.0850
1977	105.7267
1978	105.8767
1979	105.7150
1980	106.3517
1981	105.6733
1982	105.3000
1983	105.8150
1984	104.9317
1985	106.2067
1986	105.6967
1987	105.5000
1988	105.0900
1989	105.5417
1990	105.7783
1991	105.4117
1992	105.2333
1993	104.8883
1994	105.3800
1995	105.4383
1996	104.5467
1997	105.0883
1998	104.7250
1999	104.8967
[truncated: 28 more rows]
