# Supplementary material for: Bicoid gradient formation mechanism and dynamics revealed by protein lifetime analysis
Source: Mol Syst Biol. 2018 Sep 4;14(9):e8355. doi: 10.15252/msb.20188355 (PMC6121778; doi:10.15252/msb.20188355)
Supplement: Supplementary file 8 — Source Data for Figure 6 [file MSB-14-e8355-s007.zip › figure6-data_wo-images/quantification/Values_emb01_r_t12.txt]

0	100.0800
1	114.2400
2	117.4050
3	117.1083
4	117.2200
5	119.4417
6	121.0433
7	123.6100
8	126.3600
9	129.8000
10	131.9933
11	133.4117
12	135.8983
13	140.2167
14	143.2900
15	146.1417
16	151.7583
17	153.5100
18	157.7467
19	167.2883
20	167.1850
21	163.1350
22	162.8033
23	161.7050
24	164.7217
25	167.7733
26	173.9117
27	171.5533
28	171.4050
29	175.1883
30	170.8100
31	171.7883
32	165.7983
33	161.6617
34	155.9250
35	156.8200
36	153.0250
37	150.5733
38	150.5467
39	152.4950
40	154.1217
41	156.8950
42	157.3267
43	160.4917
44	159.7167
45	161.3383
46	163.9817
47	165.7650
48	167.4000
49	170.3417
50	167.8483
51	173.1250
52	177.4317
53	168.3250
54	176.5817
55	176.0933
56	181.6967
57	183.2100
58	187.1150
59	186.0317
60	189.1883
61	194.0183
62	197.8483
63	198.6717
64	196.2867
65	194.7833
66	196.0800
67	199.0783
68	197.5200
69	198.7900
70	200.1983
71	197.4817
72	201.4600
73	199.8767
74	202.7317
75	204.6400
76	208.4750
77	206.4767
78	210.3900
79	206.3000
80	209.4900
81	206.3750
82	207.0317
83	204.6850
84	203.4367
85	199.4333
86	197.5933
87	198.5867
88	198.5417
89	197.9917
90	198.2750
91	202.0367
92	202.4283
93	203.4000
94	204.3650
95	205.5300
96	208.2717
97	207.4817
98	210.7983
99	210.0833
100	211.9200
101	209.8017
102	210.1083
103	209.3217
104	209.7633
105	209.2583
106	211.6000
107	206.5933
108	208.3200
109	208.6167
110	209.0400
111	209.3633
112	209.9200
113	209.4867
114	209.4733
115	211.5017
116	209.8667
117	212.9750
118	213.8967
119	211.5800
120	210.0683
121	212.5000
122	212.9317
123	212.2233
124	211.7867
125	209.9900
126	210.2267
127	209.3833
128	211.1250
129	208.0317
130	208.0950
131	206.1317
132	205.2583
133	206.4750
134	207.2467
135	208.0683
136	207.2833
137	207.1867
138	207.1333
139	207.9733
140	206.4767
141	209.0883
142	207.3817
143	206.5400
144	206.9183
145	206.3617
146	206.6800
147	204.5367
148	203.5200
149	201.4233
150	202.3033
151	200.8783
152	200.7017
153	203.5333
154	201.7783
155	201.9983
156	203.8250
157	205.2917
158	205.9950
159	207.7467
160	212.1300
161	211.2933
162	211.0300
163	210.7867
164	210.7333
165	209.8850
166	210.1450
167	207.7967
168	207.8100
169	207.4550
170	206.3667
171	206.6217
172	205.2150
173	204.4950
174	205.5567
175	204.1783
176	203.8433
177	204.6367
178	209.2883
179	209.4117
180	209.9000
181	211.5550
182	215.0333
183	215.2117
184	214.2100
185	214.8550
186	212.2067
187	208.9967
188	208.0133
189	206.2933
190	206.5600
191	206.7667
192	203.0467
193	204.5700
194	204.3283
195	204.9283
196	207.1850
197	206.5117
198	208.1583
199	208.4283
200	208.8750
201	208.6333
202	208.0183
203	208.2033
204	208.0700
205	208.1250
206	207.1533
207	208.8317
208	205.4517
209	205.1500
210	204.8383
211	203.3283
212	202.8900
213	201.1767
214	200.8600
215	199.8233
216	200.4200
217	200.1283
218	202.1900
219	199.8200
220	201.3667
221	202.1550
222	203.2467
223	203.6350
224	205.6517
225	205.4000
226	206.8400
227	209.6950
228	212.5917
229	208.3167
230	205.9067
231	203.6917
232	202.5517
233	198.3667
234	197.6400
235	194.5500
236	196.5350
237	195.0767
238	196.8333
239	199.2617
240	199.6300
241	201.0467
242	204.5350
243	202.1950
244	203.7650
245	201.2983
246	200.6883
247	197.9000
248	198.6583
249	199.4550
250	198.5050
251	196.8633
252	197.2733
253	197.7517
254	196.4050
255	196.7183
256	193.9433
257	191.3167
258	190.8833
259	192.9967
260	195.3150
261	195.7100
262	195.5017
263	199.2217
264	199.8733
265	200.5950
266	198.5083
267	198.1917
268	197.4133
269	197.1950
270	195.3033
271	195.3283
272	193.4133
273	195.3717
274	194.5683
275	196.8033
276	197.0517
277	195.0417
278	197.1583
279	197.3400
280	196.1133
281	195.3150
282	194.8317
283	194.1167
284	195.3317
285	195.2700
286	193.8300
287	194.2783
288	192.1900
289	192.8667
290	193.9017
291	192.5167
292	194.4800
293	193.1783
294	194.1567
295	193.6750
296	191.7883
297	188.9433
298	189.2217
299	191.1067
300	189.9100
301	189.9733
302	189.8500
303	191.3000
304	190.9367
305	189.8117
306	191.4283
307	191.6433
308	192.0167
309	193.2250
310	194.1883
311	195.6567
312	195.6350
313	197.2250
314	195.2250
315	197.6967
316	196.5183
317	195.2667
318	194.9167
319	192.9283
320	194.9000
321	193.1900
322	193.3200
323	190.3233
324	192.5133
325	191.1200
326	192.6917
327	192.6267
328	191.2383
329	190.2050
330	190.8867
331	189.4750
332	188.8983
333	189.4967
334	189.4117
335	189.1633
336	189.4400
337	188.8450
338	189.4650
339	188.5800
340	187.3450
341	187.4550
342	187.8717
343	187.1450
344	188.1233
345	187.9783
346	187.1517
347	186.5400
348	187.2383
349	185.7500
350	187.7983
351	186.8867
352	189.7950
353	188.1150
354	190.3650
355	189.5417
356	188.1767
357	188.1200
358	187.7000
359	187.5267
360	186.3150
361	187.4083
362	184.8933
363	187.6617
364	186.7433
365	184.4500
366	185.6700
367	185.6300
368	184.9250
369	185.6700
370	185.1333
371	185.3667
372	185.7567
373	186.9833
374	186.5300
375	186.0450
376	186.4500
377	185.7283
378	187.6733
379	187.0250
380	186.2017
381	186.2400
382	188.6583
383	186.4317
384	186.3133
385	185.0383
386	185.9117
387	183.4933
388	183.6600
389	182.6667
390	184.4450
391	183.1167
392	182.7733
393	183.0683
394	181.9950
395	180.9450
396	181.5283
397	182.9233
398	181.0150
399	181.5783
400	181.7167
401	179.5750
402	180.5850
403	180.4383
404	179.3850
405	180.5850
406	181.1117
407	180.1850
408	182.0017
409	180.9867
410	181.5617
411	183.1217
412	181.2950
413	182.1750
414	182.6483
415	182.8550
416	182.3833
417	182.3483
418	182.3400
419	181.4417
420	179.6133
421	177.7967
422	177.3617
423	176.4117
424	175.4583
425	175.4833
426	174.5167
427	173.4450
428	173.3867
429	175.9517
430	174.6017
431	176.5950
432	173.9583
433	175.6567
434	175.5767
435	176.0850
436	176.0050
437	177.2517
438	177.2867
439	175.6717
440	173.5033
441	173.9267
442	175.7633
443	173.2733
444	175.7900
445	176.4200
446	175.8817
447	178.1333
448	179.1417
449	177.5700
450	178.1967
451	181.6033
452	179.9517
453	180.2550
454	181.7117
455	180.5450
456	179.0083
457	179.9267
458	180.6583
459	179.2117
460	181.3050
461	177.9200
462	178.4583
463	178.3033
464	176.0433
465	176.2767
466	176.2000
467	174.6500
468	172.9767
469	174.1300
470	174.4350
471	173.0583
472	174.3450
473	175.1383
474	174.7133
475	177.0600
476	178.0583
477	177.1867
478	177.7117
479	175.4417
480	177.2350
481	175.5117
482	173.2650
483	172.2050
484	172.4733
485	172.9250
486	172.6083
487	170.9150
488	171.8617
489	170.9067
490	171.2117
491	170.8983
492	171.9633
493	170.4000
494	170.4483
495	170.2200
496	169.5800
497	170.5367
498	171.5500
499	171.5733
500	172.8517
501	174.9850
502	175.2000
503	174.5583
504	174.6267
505	174.1233
506	172.6300
507	171.4667
508	170.6583
509	169.9783
510	169.3967
511	170.1017
512	171.7167
513	169.9283
514	170.3733
515	170.4467
516	168.4183
517	170.4167
518	170.4767
519	170.8617
520	170.6883
521	170.0817
522	171.5183
523	171.1167
524	170.1533
525	171.2350
526	172.3500
527	169.6767
528	167.8283
529	167.4467
530	167.8100
531	168.0767
532	168.6133
533	167.9533
534	166.5967
535	167.1883
536	167.3550
537	168.6150
538	169.1650
539	168.6533
540	168.3333
541	169.2850
542	170.3533
543	171.1050
544	170.6300
545	170.4333
546	170.9133
547	171.0733
548	170.6217
549	170.7483
550	170.3383
551	168.9883
552	167.4667
553	167.6800
554	167.8233
555	167.7017
556	166.4917
557	165.4283
558	166.2683
559	166.0017
560	166.3483
561	166.3217
562	165.2150
563	161.0633
564	163.0683
565	161.2033
566	160.8533
567	162.8283
568	161.8267
569	161.6000
570	161.7350
571	162.5867
572	161.1050
573	160.8550
574	162.0217
575	161.0867
576	162.6567
577	163.4800
578	164.2950
579	162.5317
580	163.3067
581	164.5900
582	164.2783
583	164.0433
584	164.8200
585	163.2633
586	164.8400
587	163.5433
588	163.4150
589	164.2717
590	162.8950
591	161.6500
592	162.9800
593	161.8750
594	161.2767
595	160.0750
596	159.7900
597	160.1550
598	159.9567
599	163.1350
600	162.9750
601	163.4317
602	163.0250
603	164.2383
604	164.1433
605	162.0817
606	161.9367
607	161.7600
608	161.7900
609	160.8117
610	160.0733
611	159.5817
612	160.5517
613	160.9233
614	160.2167
615	161.2783
616	161.6317
617	160.9733
618	160.7567
619	160.6817
620	160.1833
621	160.7150
622	159.4267
623	159.2817
624	160.2833
625	161.5150
626	159.8467
627	161.7317
628	160.8700
629	161.1367
630	159.3133
631	159.9867
632	159.8250
633	160.4633
634	159.3167
635	159.6450
636	159.5233
637	158.3550
638	158.2083
639	158.1133
640	158.0450
641	159.0683
642	157.7400
643	156.2117
644	155.2883
645	155.0800
646	155.6200
647	154.6783
648	154.8400
649	155.7933
650	156.0867
651	156.3917
652	157.7733
653	157.9850
654	157.3517
655	157.3533
656	158.1550
657	157.6167
658	157.7583
659	157.1350
660	155.8983
661	155.3450
662	155.1583
663	155.5083
664	155.7367
665	155.8533
666	154.5550
667	153.7567
668	154.3550
669	154.0600
670	154.1517
671	154.9733
672	155.3200
673	155.5167
674	154.9317
675	155.8967
676	155.2583
677	155.1167
678	155.9100
679	156.4167
680	156.3350
681	155.8650
682	156.6733
683	154.7067
684	155.0633
685	154.8300
686	154.8450
687	152.8467
688	153.5667
689	152.3333
690	152.8783
691	152.8667
692	154.1000
693	153.2583
694	153.7100
695	153.0450
696	153.5950
697	155.1717
698	153.6567
699	154.9300
700	155.1433
701	155.5717
702	154.4150
703	156.7500
704	156.6150
705	156.0983
706	157.5117
707	155.5983
708	155.8383
709	156.3183
710	155.9517
711	156.0233
712	156.1250
713	156.3033
714	154.2167
715	154.2067
716	153.2317
717	152.8617
718	152.8667
719	151.6100
720	152.5800
721	152.4050
722	151.7317
723	153.5717
724	153.4117
725	153.6767
726	154.1283
727	153.7750
728	154.3833
729	153.4933
730	154.0417
731	153.3050
732	152.7150
733	152.4833
734	151.5583
735	151.8417
736	150.9400
737	150.8483
738	152.5367
739	152.3400
740	153.9100
741	154.3000
742	155.8267
743	156.7283
744	156.5967
745	157.5817
746	156.6450
747	155.1033
748	153.8533
749	154.5100
750	153.2467
751	152.7183
752	151.3367
753	151.1800
754	150.4367
755	149.6550
756	151.1267
757	149.1400
758	150.3400
759	149.9167
760	149.8033
761	151.8850
762	152.5200
763	152.3183
764	152.6683
765	153.2433
766	153.4233
767	153.3550
768	154.1067
769	154.6133
770	154.1133
771	152.9033
772	150.8367
773	150.2983
774	148.8200
775	146.9867
776	146.8033
777	146.5317
778	145.3067
779	147.0683
780	145.8217
781	146.1717
782	146.6500
783	146.2833
784	146.3133
785	147.7650
786	148.7050
787	148.8050
788	149.6000
789	150.3967
790	150.3567
791	150.0517
792	151.2783
793	149.5850
794	149.4383
795	148.9567
796	147.0717
797	146.7150
798	146.2950
799	146.0567
800	146.5533
801	145.5217
802	146.3933
803	147.1800
804	147.1550
805	147.4200
806	146.5683
807	147.3700
808	146.5983
809	146.9433
810	145.7850
811	147.3150
812	146.9700
813	145.9217
814	146.1550
815	144.3867
816	144.7967
817	144.2700
818	144.1417
819	143.8850
820	143.4750
821	145.0250
822	143.9783
823	144.2850
824	145.3033
825	143.4533
826	144.7283
827	143.9633
828	144.5917
829	144.0917
830	143.3033
831	145.0117
832	143.2450
833	143.9133
834	143.5817
835	143.5833
836	142.6033
837	142.9000
838	142.6383
839	142.8167
840	143.8500
841	143.7800
842	141.9950
843	141.5750
844	140.5850
845	140.6600
846	140.6017
847	140.5000
848	140.4467
849	141.6367
850	140.3200
851	140.9450
852	140.7317
853	141.1300
854	140.8750
855	140.4717
856	142.1967
857	140.6817
858	140.8417
859	141.1517
860	141.3733
861	142.0550
862	142.1350
863	142.1517
864	141.8017
865	141.6033
866	140.5583
867	140.4983
868	140.2500
869	140.3133
870	139.4350
871	139.5200
872	139.5133
873	138.9633
874	137.2583
875	138.0183
876	137.5833
877	137.4150
878	138.1950
879	138.6167
880	138.9667
881	138.1600
882	139.2900
883	139.6650
884	140.7467
885	140.9983
886	141.1817
887	141.3400
888	140.8967
889	141.2417
890	140.7083
891	140.5650
892	139.4000
893	138.8167
894	138.2333
895	138.2000
896	139.0150
897	137.9600
898	138.2750
899	138.7533
900	139.6233
901	140.1333
902	138.9117
903	139.0000
904	139.6833
905	137.7517
906	139.6883
907	138.8333
908	139.7983
909	139.1767
910	138.1667
911	138.1917
912	137.3983
913	139.0317
914	137.6617
915	137.8167
916	139.8733
917	139.0150
918	137.9067
919	138.7000
920	137.6633
921	137.9717
922	136.3383
923	135.0850
924	136.2733
925	135.1517
926	136.2500
927	136.3383
928	136.2383
929	137.5217
930	137.0967
931	136.8017
932	136.8000
933	137.7417
934	137.9600
935	139.1683
936	138.1917
937	137.6000
938	137.4450
939	137.9033
940	138.0783
941	138.2317
942	137.8733
943	136.7017
944	135.2233
945	135.8200
946	134.8800
947	136.2267
948	135.3950
949	135.7300
950	135.9517
951	137.2933
952	137.3517
953	137.3300
954	137.0400
955	136.9683
956	135.3917
957	135.4967
958	135.0250
959	133.7433
960	132.2350
961	132.8817
962	132.3867
963	132.5667
964	132.7633
965	133.7867
966	134.2050
967	133.3533
968	134.0283
969	135.4167
970	134.8567
971	135.9967
972	134.9050
973	134.5783
974	135.3100
975	134.5417
976	134.5933
977	134.5767
978	133.8250
979	133.6133
980	132.4550
981	132.3317
982	132.3900
983	133.1667
984	132.9333
985	133.4167
986	134.2483
987	133.4483
988	133.0333
989	133.4483
990	133.8800
991	133.7567
992	133.8067
993	133.8983
994	133.8200
995	133.8017
996	133.5567
997	132.8683
998	132.8750
999	132.1083
1000	131.7867
1001	133.2183
1002	133.8033
1003	133.7833
1004	132.5350
1005	132.9850
1006	132.4450
1007	132.8350
1008	133.1317
1009	133.7233
1010	132.8433
1011	133.1433
1012	133.4350
1013	133.2100
1014	133.9150
1015	134.8733
1016	137.5883
1017	136.1667
1018	133.4733
1019	132.8600
1020	133.9850
1021	133.2133
1022	132.9517
1023	132.5250
1024	131.7217
1025	130.7783
1026	131.2400
1027	130.7067
1028	131.3483
1029	131.0650
1030	130.6567
1031	129.8633
1032	130.1017
1033	130.0383
1034	129.9383
1035	130.1017
1036	129.6883
1037	129.5433
1038	130.3383
1039	129.0550
1040	129.7400
1041	130.0233
1042	130.1950
1043	129.9667
1044	129.3567
1045	129.3533
1046	129.3867
1047	129.2283
1048	127.4083
1049	127.3383
1050	126.9517
1051	125.5367
1052	126.9217
1053	126.9700
1054	126.4867
1055	127.2367
1056	126.4383
1057	126.9033
1058	127.0933
1059	125.9467
1060	126.7683
1061	127.6383
1062	125.7000
1063	126.8317
1064	126.6000
1065	126.4567
1066	126.4017
1067	125.7333
1068	126.0417
1069	124.7317
1070	125.7183
1071	125.2350
1072	125.3533
1073	126.4633
1074	126.0767
1075	127.0983
1076	127.1967
1077	127.4817
1078	129.2050
1079	128.1600
1080	129.1583
1081	128.5383
1082	127.8667
1083	128.1083
1084	127.2000
1085	127.5267
1086	127.0933
1087	127.6583
1088	126.5117
1089	125.6583
1090	125.8000
1091	126.1650
1092	126.4267
1093	125.4367
1094	126.3667
1095	126.2700
1096	128.0917
1097	127.0583
1098	128.6333
1099	129.0500
1100	128.0783
1101	128.5200
1102	129.0017
1103	130.5883
1104	130.2917
1105	129.5750
1106	129.3533
1107	128.2883
1108	129.5483
1109	127.9200
1110	127.0150
1111	128.2183
1112	127.8383
1113	127.3917
1114	128.7167
1115	128.1100
1116	129.5850
1117	128.9367
1118	128.2150
1119	129.1433
1120	128.2483
1121	129.4900
1122	128.8900
1123	129.0817
1124	128.8183
1125	128.3217
1126	127.8883
1127	127.7133
1128	127.8233
1129	127.7967
1130	126.8917
1131	126.2717
1132	127.1950
1133	126.9283
1134	126.4000
1135	127.0017
1136	127.3583
1137	127.0583
1138	126.8850
1139	126.5367
1140	126.8900
1141	127.1633
1142	126.5033
1143	126.4433
1144	127.2333
1145	127.0133
1146	126.5200
1147	126.1883
1148	126.4533
1149	125.4233
1150	126.5517
1151	126.1383
1152	125.4300
1153	125.3983
1154	124.9183
1155	124.9733
1156	124.2350
1157	123.7867
1158	125.2183
1159	123.7117
1160	124.4767
1161	125.1767
1162	125.7133
1163	124.9150
1164	123.8517
1165	124.7850
1166	124.7517
1167	124.9333
1168	124.3733
1169	124.0633
1170	123.7767
1171	124.2483
1172	124.0083
1173	124.1467
1174	124.0633
1175	124.0917
1176	124.8283
1177	123.1900
1178	123.2567
1179	123.2150
1180	122.2483
1181	124.0383
1182	123.0617
1183	121.9633
1184	121.8767
1185	123.2800
1186	123.4283
1187	122.4500
1188	122.8867
1189	123.1217
1190	123.3733
1191	122.1983
1192	122.8117
1193	122.8200
1194	123.3183
1195	123.4667
1196	124.1550
1197	123.8933
1198	123.8150
1199	123.6867
1200	123.1267
1201	122.1717
1202	121.8867
1203	122.1533
1204	121.9317
1205	122.4617
1206	121.9600
1207	121.9617
1208	122.2817
1209	122.3617
1210	121.1767
1211	121.1383
1212	120.4183
1213	120.6067
1214	120.8217
1215	121.2300
1216	121.3117
1217	120.9633
1218	121.3300
1219	120.6483
1220	120.5367
1221	120.7500
1222	119.5633
1223	119.1067
1224	119.7750
1225	118.6617
1226	119.3967
1227	119.1283
1228	119.3683
1229	119.5050
1230	120.7717
1231	120.5300
1232	121.5250
1233	121.1717
1234	121.5817
1235	121.2850
1236	121.0250
1237	122.1250
1238	122.0483
1239	122.6883
1240	121.6200
1241	120.8700
1242	121.4000
1243	121.0783
1244	121.9500
1245	121.3683
1246	120.7167
1247	121.1167
1248	121.1900
1249	121.1450
1250	121.1983
1251	121.3667
1252	120.8933
1253	121.4183
1254	121.4183
1255	121.1133
1256	121.2883
1257	122.0167
1258	122.0683
1259	122.9017
1260	121.8717
1261	122.4400
1262	122.8867
1263	122.3683
1264	122.8500
1265	122.0183
1266	122.2100
1267	121.5167
1268	121.5517
1269	120.9617
1270	121.4483
1271	121.2450
1272	121.5933
1273	120.7900
1274	121.5433
1275	121.0367
1276	121.6800
1277	121.4600
1278	121.2567
1279	121.0750
1280	121.5167
1281	122.4117
1282	122.6300
1283	122.5917
1284	121.8417
1285	121.3117
1286	121.4683
1287	122.0300
1288	121.1183
1289	120.5967
1290	120.6500
1291	121.1150
1292	121.2083
1293	121.3433
1294	120.5967
1295	120.6567
1296	120.8983
1297	120.3767
1298	120.6267
1299	120.1683
1300	120.2767
1301	120.8650
1302	120.6700
1303	121.4733
1304	120.8083
1305	121.2433
1306	120.2033
1307	120.2917
1308	120.2533
1309	120.6733
1310	120.2267
1311	120.4900
1312	120.1033
1313	119.8183
1314	120.0717
1315	120.1383
1316	120.3717
1317	119.8733
1318	120.6200
1319	121.1833
1320	121.2883
1321	122.0233
1322	121.2217
1323	121.0950
1324	120.7783
1325	120.7833
1326	121.2950
1327	120.8217
1328	121.0483
1329	120.6317
1330	119.9517
1331	120.0200
1332	120.4050
1333	120.5783
1334	119.6667
1335	119.6900
1336	119.9150
1337	120.1117
1338	119.6300
1339	120.2650
1340	120.8833
1341	120.6717
1342	120.9150
1343	120.6150
1344	120.1683
1345	119.5233
1346	119.5617
1347	119.3667
1348	118.9633
1349	119.0450
1350	118.5183
1351	118.9167
1352	118.6583
1353	118.5033
1354	119.0800
1355	117.5600
1356	118.1000
1357	118.5900
1358	119.0367
1359	119.1733
1360	119.2783
1361	121.0567
1362	119.8967
1363	120.0283
1364	120.8033
1365	119.2867
1366	118.4883
1367	118.9850
1368	118.6383
1369	119.1867
1370	118.7117
1371	118.0500
1372	118.5033
1373	118.7200
1374	118.5533
1375	117.9200
1376	119.0033
1377	118.2133
1378	118.2067
1379	118.7417
1380	118.1350
1381	118.6000
1382	117.9350
1383	118.4400
1384	117.9183
1385	118.5083
1386	118.6650
1387	118.7400
1388	118.1400
1389	118.9017
1390	117.5267
1391	118.6183
1392	119.2317
1393	118.0450
1394	118.7850
1395	118.5650
1396	118.3100
1397	117.5350
1398	117.5250
1399	116.8083
1400	116.8633
1401	117.1533
1402	117.1317
1403	117.1483
1404	117.5333
1405	117.8400
1406	117.3717
1407	117.7500
1408	118.0933
1409	117.8500
1410	118.2250
1411	118.4083
1412	117.0317
1413	117.4533
1414	117.1517
1415	117.5550
1416	117.3917
1417	117.2617
1418	117.8083
1419	117.4900
1420	117.4800
1421	116.4733
1422	116.9917
1423	117.2533
1424	116.4700
1425	116.9217
1426	116.8583
1427	117.1333
1428	117.2117
1429	116.5783
1430	116.8950
1431	116.5933
1432	116.2083
1433	117.0400
1434	116.6833
1435	116.0600
1436	115.6000
1437	115.9817
1438	116.4133
1439	116.4300
1440	116.3517
1441	117.0383
1442	117.6917
1443	116.1617
1444	116.4050
1445	116.2183
1446	116.0850
1447	115.8917
1448	115.8517
1449	116.4800
1450	116.0117
1451	116.6917
1452	116.0850
1453	116.0483
1454	115.7117
1455	116.3083
1456	115.4950
1457	116.0167
1458	115.6467
1459	115.6967
1460	116.1567
1461	116.3217
1462	115.9000
1463	117.0017
1464	116.7733
1465	115.9883
1466	116.6067
1467	115.0950
1468	115.5817
1469	115.4450
1470	114.2333
1471	115.3133
1472	115.5533
1473	115.1867
1474	115.6767
1475	115.5417
1476	115.7667
1477	116.0117
1478	115.8917
1479	115.9800
1480	116.8250
1481	115.8100
1482	115.3783
1483	115.4033
1484	115.3800
1485	115.6917
1486	115.6317
1487	114.7883
1488	114.6550
1489	115.3217
1490	115.4150
1491	114.7450
1492	114.9000
1493	115.3550
1494	114.3267
1495	114.6500
1496	115.0200
1497	115.7017
1498	115.1333
1499	115.0050
1500	115.0650
1501	115.7800
1502	115.0450
1503	115.1850
1504	113.9800
1505	113.8400
1506	114.3367
1507	113.6467
1508	113.7017
1509	114.1200
1510	113.7033
1511	113.8283
1512	114.7717
1513	114.6683
1514	114.5217
1515	114.2733
1516	114.5683
1517	114.4867
1518	115.1550
1519	113.3683
1520	114.6450
1521	115.0050
1522	114.5767
1523	114.6617
1524	114.1033
1525	115.2500
1526	114.7317
1527	115.0733
1528	114.9267
1529	114.2417
1530	114.5150
1531	114.5183
1532	114.5200
1533	114.1267
1534	114.3600
1535	114.1567
1536	113.8217
1537	114.3200
1538	113.6817
1539	113.8833
1540	114.0117
1541	114.7983
1542	114.8117
1543	113.8633
1544	114.1250
1545	114.3083
1546	113.5017
1547	113.5983
1548	114.0050
1549	114.0400
1550	114.4600
1551	113.4467
1552	113.1217
1553	113.6200
1554	113.6367
1555	113.7217
1556	113.0950
1557	113.8083
1558	113.3833
1559	113.9267
1560	113.9467
1561	113.1283
1562	112.8417
1563	113.3317
1564	112.6917
1565	113.4517
1566	113.2067
1567	112.7317
1568	112.7283
1569	113.1017
1570	113.2217
1571	112.6883
1572	113.1767
1573	111.9283
1574	112.4100
1575	112.4683
1576	111.8917
1577	113.0833
1578	112.3450
1579	111.7350
1580	112.9267
1581	112.3250
1582	111.8167
1583	111.9550
1584	112.7483
1585	111.9900
1586	112.5583
1587	112.5750
1588	112.6900
1589	113.1683
1590	112.1233
1591	112.1717
1592	112.5033
1593	112.7633
1594	111.6467
1595	111.2083
1596	112.0467
1597	112.0367
1598	111.6433
1599	111.8250
1600	111.3950
1601	111.2417
1602	111.7033
1603	111.0483
1604	111.1100
1605	110.7583
1606	111.7183
1607	111.2650
1608	111.6317
1609	111.0817
1610	111.7467
1611	111.7950
1612	111.1300
1613	110.5333
1614	111.5500
1615	111.0183
1616	111.5433
1617	111.4400
1618	110.6783
1619	110.7583
1620	111.3300
1621	111.6850
1622	111.8050
1623	111.2867
1624	111.2650
1625	111.6300
1626	110.7517
1627	111.6750
1628	111.7267
1629	111.3800
1630	110.7667
1631	110.6717
1632	110.8900
1633	111.1550
1634	110.4817
1635	110.5400
1636	110.9783
1637	111.6550
1638	111.5433
1639	111.5950
1640	111.3250
1641	112.0150
1642	112.1650
1643	112.2117
1644	112.3400
1645	111.5367
1646	111.3750
1647	111.6267
1648	111.7750
1649	111.5733
1650	112.0150
1651	111.6783
1652	111.9633
1653	112.2517
1654	111.8183
1655	111.8433
1656	111.7717
1657	111.0250
1658	111.1033
1659	112.0167
1660	111.7283
1661	111.0533
1662	111.9750
1663	111.3317
1664	110.8850
1665	110.5383
1666	110.4050
1667	111.5400
1668	110.6783
1669	111.4183
1670	111.0367
1671	110.8800
1672	110.6367
1673	111.0433
1674	110.8133
1675	111.2283
1676	111.4583
1677	111.6783
1678	111.2183
1679	111.8117
1680	111.2267
1681	111.5350
1682	111.4050
1683	110.5317
1684	110.4550
1685	110.8250
1686	110.4883
1687	110.0083
1688	110.4267
1689	110.3750
1690	110.3483
1691	110.3650
1692	109.8700
1693	110.1117
1694	111.5967
1695	110.6233
1696	110.7950
1697	111.6150
1698	111.3383
1699	110.9133
1700	110.6683
1701	110.6233
1702	111.0083
1703	110.4017
1704	111.1000
1705	110.4250
1706	110.7750
1707	110.7300
1708	110.7550
1709	110.8317
1710	110.6183
1711	110.2517
1712	111.1183
1713	110.6000
1714	110.3850
1715	110.6617
1716	111.0333
1717	111.2150
1718	111.8600
1719	110.7767
1720	110.4767
1721	110.7383
1722	110.4367
1723	109.8300
1724	110.0050
1725	109.7117
1726	110.0483
1727	109.7950
1728	109.6433
1729	110.1883
1730	109.8667
1731	109.7183
1732	109.1767
1733	109.5633
1734	110.1233
1735	109.3233
1736	109.8683
1737	109.8067
1738	109.1533
1739	109.5300
1740	110.0183
1741	110.1367
1742	110.0833
1743	110.1217
1744	109.1450
1745	110.1917
1746	110.1767
1747	109.7433
1748	109.5683
1749	110.6017
1750	109.4883
1751	109.6700
1752	109.1617
1753	108.8533
1754	109.3483
1755	109.3600
1756	109.0183
1757	108.4100
1758	109.9317
1759	109.4083
1760	109.1700
1761	109.1083
1762	109.2067
1763	109.0967
1764	108.8733
1765	108.9167
1766	108.2850
1767	109.0100
1768	108.8383
1769	109.2533
1770	109.0117
1771	109.1467
1772	109.1400
1773	109.3850
1774	108.7950
1775	109.4000
1776	108.9433
1777	108.7250
1778	109.6233
1779	108.5467
1780	108.8367
1781	109.5433
1782	108.3733
1783	109.1217
1784	108.5183
1785	108.8133
1786	108.9450
1787	109.5767
1788	109.2650
1789	109.5617
1790	109.4517
1791	109.1683
1792	109.4950
1793	109.0833
1794	109.1367
1795	109.1133
1796	109.3567
1797	108.5467
1798	108.8333
1799	109.1233
1800	108.9483
1801	109.1450
1802	109.3333
1803	108.3833
1804	109.0117
1805	108.3017
1806	108.7200
1807	108.6983
1808	109.5250
1809	109.3083
1810	108.9333
1811	108.5267
1812	109.0883
1813	108.4467
1814	108.7967
1815	108.9350
1816	109.2100
1817	109.1067
1818	108.9533
1819	108.5667
1820	108.4283
1821	108.3867
1822	108.2783
1823	108.0233
1824	107.7950
1825	108.0167
1826	108.0167
1827	108.2033
1828	108.4933
1829	107.8517
1830	108.9883
1831	108.4167
1832	108.7933
1833	108.7100
1834	108.2650
1835	108.7783
1836	108.6283
1837	108.8467
1838	109.1267
1839	109.0400
1840	107.9867
1841	108.0117
1842	108.3450
1843	107.9317
1844	107.9800
1845	108.2483
1846	107.6683
1847	107.7850
1848	108.5167
1849	107.9083
1850	108.0050
1851	108.2300
1852	108.4933
1853	108.7733
1854	108.2100
1855	108.8400
1856	108.3783
1857	107.5800
1858	107.3750
1859	107.6233
1860	107.8850
1861	107.5833
1862	107.8733
1863	107.9017
1864	107.5950
1865	107.9233
1866	107.5217
1867	107.8983
1868	107.6400
1869	108.0100
1870	108.0000
1871	108.0467
1872	108.1917
1873	107.7700
1874	107.7600
1875	108.0667
1876	108.3467
1877	108.1033
1878	108.2500
1879	107.6267
1880	107.7850
1881	107.8633
1882	107.0500
1883	107.9150
1884	106.9667
1885	107.2367
1886	107.3567
1887	107.8633
1888	107.6983
1889	107.0033
1890	107.8767
1891	107.5733
1892	107.2817
1893	107.6850
1894	107.9650
1895	107.0550
1896	107.1433
1897	107.0183
1898	107.5500
1899	107.2350
1900	107.3950
1901	107.6217
1902	107.8867
1903	107.8900
1904	108.1950
1905	107.6300
1906	106.9867
1907	107.5383
1908	107.0483
1909	107.5333
1910	106.8483
1911	106.8167
1912	106.6733
1913	106.5683
1914	106.7133
1915	107.3967
1916	106.6100
1917	107.1800
1918	107.6567
1919	107.2017
1920	107.3667
1921	107.4867
1922	107.3717
1923	106.6867
1924	106.8033
1925	105.9700
1926	105.8017
1927	106.1967
1928	106.7917
1929	106.4550
1930	106.5150
1931	106.4033
1932	106.5900
1933	106.5483
1934	106.1350
1935	106.3883
1936	106.3917
1937	107.0617
1938	107.4033
1939	106.7250
1940	106.2733
1941	106.6583
1942	106.2167
1943	106.2933
1944	106.7917
1945	106.1917
1946	105.6300
1947	106.3933
1948	106.2433
1949	106.5217
1950	107.1083
1951	105.9733
1952	106.6317
1953	106.3717
1954	106.5417
1955	106.1250
1956	105.8017
1957	105.9500
1958	105.7883
1959	106.2233
1960	105.9817
1961	105.7583
1962	105.9967
1963	105.6183
1964	105.7017
1965	105.8800
1966	106.1467
1967	105.4917
1968	106.1850
1969	106.2133
1970	106.1533
1971	105.5083
1972	105.6667
1973	106.1883
1974	105.7783
1975	106.1850
1976	106.5383
1977	106.0117
1978	105.2317
1979	105.8617
1980	105.7317
1981	105.2567
1982	105.4667
1983	105.4717
1984	105.6167
1985	106.1933
1986	105.9533
1987	105.1867
1988	105.6350
1989	105.4233
1990	105.9133
1991	105.7467
1992	105.9883
1993	105.4117
1994	105.0450
1995	105.4850
1996	105.4617
1997	104.5967
1998	105.4050
1999	105.7467
[truncated: 28 more rows]
