# Supplementary material for: Bicoid gradient formation mechanism and dynamics revealed by protein lifetime analysis
Source: Mol Syst Biol. 2018 Sep 4;14(9):e8355. doi: 10.15252/msb.20188355 (PMC6121778; doi:10.15252/msb.20188355)
Supplement: Supplementary file 8 — Source Data for Figure 6 [file MSB-14-e8355-s007.zip › figure6-data_wo-images/quantification/Values_emb01_r_t13.txt]

0	163.0117
1	176.0683
2	169.8833
3	173.2150
4	168.9000
5	167.3917
6	169.1267
7	172.1733
8	177.9950
9	181.3750
10	184.1850
11	182.9083
12	190.9750
13	193.0650
14	193.1333
15	193.9800
16	188.5433
17	191.4250
18	195.8600
19	195.9983
20	199.7233
21	190.8483
22	178.6500
23	166.9467
24	159.8100
25	154.6117
26	151.6217
27	145.3583
28	147.7350
29	149.2550
30	145.9183
31	147.5767
32	149.8650
33	155.7300
34	158.5383
35	158.8333
36	162.5617
37	162.6717
38	167.1683
39	171.3217
40	173.7000
41	184.0500
42	188.2833
43	196.4533
44	198.5083
45	204.6983
46	215.8900
47	217.0000
48	217.9467
49	217.4467
50	215.5217
51	214.2717
52	214.7933
53	208.4333
54	210.4950
55	208.1350
56	210.0833
57	209.5350
58	210.4217
59	206.9367
60	204.3683
61	202.8300
62	196.6283
63	188.4067
64	186.5017
65	183.0483
66	182.2400
67	178.8233
68	175.6033
69	174.8033
70	173.4567
71	172.5950
72	170.6317
73	169.5333
74	167.2617
75	166.5567
76	163.8283
77	161.6917
78	158.9733
79	156.8400
80	154.9100
81	153.9750
82	152.5983
83	150.9383
84	151.9167
85	152.7750
86	150.4583
87	150.4817
88	149.5433
89	149.7250
90	150.6767
91	150.7233
92	150.2333
93	152.6167
94	152.6217
95	153.9550
96	154.2167
97	153.5150
98	154.7317
99	156.3483
100	156.8383
101	158.3900
102	157.0600
103	156.5733
104	156.2750
105	154.3600
106	155.5550
107	155.6117
108	155.3417
109	153.9283
110	153.8383
111	155.1300
112	160.6650
113	164.3233
114	164.3983
115	169.0500
116	169.0717
117	169.9333
118	172.5367
119	170.5383
120	171.6100
121	170.6650
122	168.7000
123	173.2733
124	177.0167
125	173.6617
126	180.0133
127	182.2383
128	181.1867
129	178.7383
130	181.3767
131	178.4183
132	178.3350
133	181.3433
134	183.0133
135	186.4900
136	188.2367
137	187.7717
138	187.8183
139	195.8633
140	195.8233
141	193.8450
142	198.7567
143	193.7767
144	192.0667
145	197.3133
146	196.2683
147	193.1733
148	193.4883
149	190.9967
150	193.8850
151	195.4700
152	192.7617
153	190.0483
154	190.1167
155	190.0950
156	190.4750
157	196.6467
158	200.2567
159	200.2283
160	200.6250
161	200.3900
162	201.1617
163	198.7050
164	199.2233
165	201.4133
166	200.3983
167	196.6283
168	195.6300
169	193.4783
170	191.6483
171	190.6533
172	194.4283
173	192.4750
174	190.5200
175	190.3867
176	190.9967
177	191.0083
178	191.1833
179	193.7000
180	194.1083
181	199.2133
182	199.0850
183	198.3767
184	199.5600
185	198.8483
186	199.9417
187	200.3500
188	198.6767
189	198.9667
190	197.2183
191	196.3217
192	196.0300
193	195.7450
194	195.8150
195	194.8600
196	194.8333
197	193.3183
198	193.1267
199	192.3967
200	193.4350
201	193.7450
202	194.6700
203	193.8917
204	194.5033
205	194.1950
206	192.4000
207	191.0800
208	192.7250
209	191.3100
210	191.1217
211	190.9600
212	195.0667
213	194.4750
214	193.4367
215	194.2667
216	191.8633
217	190.3200
218	188.5950
219	188.6833
220	189.8600
221	190.4900
222	188.1417
223	189.2600
224	189.3933
225	190.0867
226	191.3500
227	189.2467
228	189.6217
229	188.7817
230	191.6983
231	194.9317
232	193.3900
233	193.6783
234	193.7750
235	192.9150
236	190.0783
237	192.4200
238	189.1433
239	187.6883
240	186.5567
241	184.9633
242	182.9367
243	181.2117
244	183.9267
245	183.8367
246	181.1617
247	183.0150
248	184.2000
249	185.1067
250	184.8633
251	185.6017
252	185.6867
253	187.4567
254	188.7133
255	187.6533
256	189.8167
257	189.2067
258	189.2067
259	189.7200
260	189.5833
261	188.5683
262	188.3033
263	187.0733
264	183.9233
265	186.0633
266	185.1500
267	184.1150
268	184.8683
269	184.5417
270	182.3767
271	183.4867
272	185.1117
273	188.2017
274	189.0683
275	190.1633
276	190.2633
277	191.3933
278	191.6383
279	191.6650
280	191.7467
281	191.2583
282	191.6167
283	192.9983
284	191.7683
285	192.3983
286	189.4483
287	189.4700
288	191.2533
289	187.5800
290	186.8483
291	185.4367
292	185.8517
293	185.3650
294	186.0033
295	186.2433
296	187.2250
297	190.8483
298	190.3317
299	190.6917
300	191.2933
301	189.4500
302	189.6183
303	188.3817
304	188.7133
305	186.3500
306	183.8683
307	183.9250
308	185.2283
309	181.4433
310	182.2500
311	183.2517
312	181.1517
313	181.6217
314	181.1917
315	180.5683
316	180.0117
317	180.0967
318	179.0017
319	180.8550
320	180.6133
321	183.3200
322	182.1300
323	181.1200
324	180.6650
325	179.3750
326	179.8000
327	176.9933
328	178.2717
329	178.9267
330	174.8333
331	175.8933
332	175.2833
333	176.4017
334	173.5817
335	175.0950
336	176.4667
337	175.9617
338	178.0717
339	179.6850
340	180.9033
341	181.3717
342	181.9867
343	179.6333
344	177.4933
345	177.0900
346	174.3817
347	175.4667
348	173.5050
349	173.8333
350	175.6583
351	176.3267
352	176.4183
353	179.6017
354	177.4750
355	177.0000
356	175.5200
357	174.2300
358	173.6283
359	176.9117
360	175.9467
361	176.7367
362	175.1333
363	174.3717
364	176.7367
365	175.7450
366	175.5767
367	175.9267
368	175.6683
369	176.4550
370	175.9133
371	174.6617
372	173.9817
373	171.7367
374	170.5950
375	172.5617
376	172.6550
377	170.8667
378	169.5067
379	171.5917
380	172.2917
381	172.7217
382	172.6933
383	173.2867
384	171.7550
385	171.3917
386	174.3617
387	173.8600
388	173.3017
389	174.8783
390	174.5567
391	173.1150
392	172.6350
393	168.9300
394	170.1167
395	168.2883
396	166.7033
397	169.1083
398	168.1333
399	168.4950
400	170.1833
401	169.7483
402	170.6317
403	171.4150
404	172.0150
405	170.9767
406	171.2233
407	170.4167
408	169.6967
409	171.5650
410	169.5333
411	173.1700
412	171.4633
413	171.5583
414	170.9600
415	169.8283
416	170.0167
417	168.6383
418	170.8650
419	170.3067
420	172.6033
421	172.0650
422	174.1667
423	173.6283
424	174.6117
425	173.9117
426	173.2733
427	172.0883
428	171.7983
429	169.0867
430	170.2400
431	172.9950
432	171.6267
433	170.8233
434	169.1100
435	169.3267
436	166.6000
437	166.5883
438	167.5967
439	166.0883
440	165.4517
441	166.4017
442	164.9900
443	168.6350
444	168.8950
445	167.3017
446	166.7150
447	168.2400
448	165.4033
449	166.7133
450	166.7933
451	165.5283
452	166.0900
453	167.2667
454	166.5983
455	166.0733
456	166.9017
457	166.0667
458	165.5767
459	165.6783
460	165.5733
461	164.1167
462	164.7150
463	164.9833
464	165.5050
465	163.9983
466	165.4867
467	163.7867
468	165.1667
469	166.2533
470	166.1700
471	167.7533
472	165.5567
473	165.7100
474	166.4850
475	164.0700
476	164.2767
477	163.4800
478	164.4267
479	163.8567
480	164.5133
481	162.2483
482	162.5350
483	165.2067
484	163.7917
485	163.7033
486	164.4350
487	163.2317
488	162.3850
489	162.1567
490	162.2067
491	162.1467
492	164.3917
493	163.0850
494	163.8617
495	164.7950
496	164.8200
497	165.2050
498	165.0783
499	164.4067
500	161.4300
501	160.8667
502	161.6567
503	162.0467
504	161.3833
505	161.7383
506	161.9283
507	160.8633
508	161.4683
509	164.4633
510	162.9000
511	161.4133
512	160.9133
513	158.7833
514	159.9150
515	159.7583
516	160.8450
517	160.9717
518	160.7133
519	159.9117
520	159.5483
521	160.2950
522	162.2250
523	161.2933
524	159.7283
525	160.4183
526	160.1967
527	160.0683
528	159.9767
529	159.7800
530	159.8233
531	162.5700
532	161.4317
533	161.9900
534	161.0067
535	161.2867
536	160.2217
537	159.7917
538	157.4050
539	157.7517
540	156.1667
541	153.9217
542	155.0317
543	155.0367
544	154.6817
545	156.1983
546	155.3467
547	156.2383
548	155.6700
549	157.2850
550	158.5050
551	159.3750
552	159.7467
553	159.5100
554	160.0233
555	159.1483
556	158.1867
557	157.9200
558	158.0550
559	156.1783
560	155.1883
561	155.7317
562	155.3867
563	155.3683
564	155.3417
565	154.4517
566	154.0333
567	153.2533
568	155.0833
569	155.4900
570	156.8150
571	159.2633
572	159.1217
573	160.2617
574	160.9583
575	163.9467
576	164.0533
577	163.1467
578	162.9467
579	160.9883
580	159.3350
581	158.7933
582	155.9250
583	155.6683
584	153.6483
585	152.6883
586	153.5600
587	152.9450
588	153.2017
589	152.9717
590	153.5750
591	153.0083
592	155.5533
593	154.4417
594	158.8883
595	159.3117
596	159.6517
597	159.8367
598	158.4550
599	160.0233
600	158.3550
601	158.9883
602	156.9350
603	156.7900
604	155.5117
605	154.9967
606	154.1733
607	153.1467
608	152.2700
609	152.7967
610	151.2533
611	150.9917
612	150.4000
613	152.0983
614	150.9017
615	151.5317
616	151.3133
617	151.9300
618	154.0600
619	155.5317
620	155.4000
621	156.6050
622	156.8917
623	157.0900
624	156.7133
625	155.7250
626	155.2783
627	153.0917
628	152.8167
629	151.4967
630	150.1150
631	149.4850
632	148.8850
633	151.4717
634	151.7833
635	152.1883
636	153.3650
637	152.9683
638	152.6367
639	153.0700
640	152.9133
641	152.7300
642	153.5633
643	154.2917
644	152.5683
645	152.5950
646	153.6383
647	153.9933
648	153.2467
649	152.5283
650	152.3800
651	151.3633
652	151.3033
653	150.5717
654	151.1200
655	150.6050
656	150.0883
657	150.4617
658	149.1650
659	148.5250
660	148.3850
661	148.7400
662	149.9317
663	150.1533
664	150.2150
665	150.9417
666	150.6033
667	150.5767
668	150.4383
669	150.2583
670	150.0700
671	149.8033
672	149.7117
673	149.2633
674	148.8467
675	148.5317
676	147.8817
677	146.5633
678	147.0683
679	146.5900
680	147.7917
681	145.8583
682	146.0583
683	145.6183
684	146.3150
685	145.4917
686	146.1200
687	146.0317
688	145.9817
689	147.4617
690	148.9783
691	147.7750
692	148.9467
693	148.1733
694	149.0717
695	148.7733
696	147.5233
697	147.4033
698	146.5683
699	147.9683
700	147.4483
701	146.1533
702	148.6833
703	146.7433
704	146.5867
705	147.1467
706	146.7633
707	146.5967
708	145.5883
709	146.5417
710	148.2033
711	148.2050
712	148.8283
713	148.7283
714	149.3617
715	150.9933
716	149.9200
717	149.7267
718	150.7150
719	150.1750
720	150.5700
721	149.7067
722	150.4383
723	149.7967
724	149.3467
725	148.8433
726	149.2150
727	147.8217
728	147.2517
729	148.4717
730	148.5067
731	147.3917
732	149.1500
733	149.1367
734	149.0750
735	149.3483
736	148.8767
737	149.0450
738	150.8417
739	148.3783
740	149.1733
741	148.8200
742	148.2783
743	148.2733
744	147.3317
745	148.4900
746	150.1283
747	151.8750
748	151.3933
749	151.7117
750	151.7983
751	151.1967
752	150.6250
753	150.7350
754	150.6183
755	150.1367
756	149.0067
757	149.1767
758	147.6183
759	147.7550
760	147.2133
761	147.9317
762	148.5467
763	148.0467
764	148.6617
765	148.1600
766	147.9100
767	147.1183
768	147.6750
769	146.2117
770	148.0367
771	147.4383
772	147.0333
773	147.0833
774	147.2733
775	148.1083
776	146.8600
777	145.5100
778	145.4367
779	144.5333
780	143.9333
781	144.1733
782	143.4850
783	144.3933
784	143.7600
785	144.8033
786	145.3317
787	146.0667
788	146.9517
789	148.0050
790	147.0900
791	148.3450
792	148.4283
793	148.2183
794	148.8183
795	147.0950
796	148.1000
797	145.9683
798	145.9667
799	145.1000
800	144.3917
801	143.0100
802	143.5567
803	142.6233
804	143.5750
805	143.2467
806	143.6217
807	143.4383
808	144.9250
809	144.2500
810	143.5750
811	144.3200
812	143.2717
813	145.4000
814	144.7700
815	143.6900
816	142.4683
817	143.6817
818	144.2117
819	142.6733
820	143.0083
821	142.7550
822	141.9367
823	140.8500
824	141.7383
825	141.4083
826	141.7667
827	142.6567
828	142.4517
829	142.1217
830	141.9383
831	142.0567
832	140.3700
833	141.0417
834	140.0967
835	140.4400
836	140.0400
837	139.7350
838	139.8917
839	139.6733
840	139.7167
841	140.7817
842	141.3567
843	140.7033
844	139.4600
845	140.3217
846	140.1867
847	141.0800
848	140.8750
849	140.7883
850	141.1100
851	140.9383
852	140.7100
853	141.8750
854	140.5333
855	140.6767
856	141.5350
857	140.0383
858	140.5650
859	139.3750
860	139.1200
861	138.8550
862	138.4517
863	139.3583
864	139.3117
865	139.7200
866	140.0783
867	140.0717
868	141.6483
869	140.8917
870	140.2583
871	139.9783
872	139.5683
873	138.9867
874	139.7633
875	139.7567
876	139.7017
877	139.2833
878	139.8767
879	138.0633
880	138.9050
881	137.2017
882	138.0433
883	137.0383
884	137.0400
885	137.0833
886	136.1017
887	136.8083
888	137.9333
889	136.7683
890	137.1883
891	138.6250
892	139.0900
893	139.8683
894	140.4767
895	141.2233
896	140.2733
897	139.1750
898	138.6500
899	139.4217
900	138.4617
901	137.5267
902	136.8700
903	136.7533
904	135.9800
905	135.6200
906	136.1117
907	135.3467
908	134.0417
909	134.3883
910	135.5833
911	133.7133
912	134.9733
913	135.7950
914	135.0850
915	136.8400
916	137.6917
917	137.1583
918	137.0067
919	136.9317
920	136.2200
921	136.8233
922	136.7867
923	136.2050
924	135.7450
925	134.8367
926	134.8667
927	134.4383
928	133.5367
929	133.5700
930	132.4800
931	133.4450
932	133.4883
933	133.9283
934	134.1033
935	135.3267
936	135.5783
937	135.8883
938	135.4800
939	136.6017
940	135.3650
941	136.2750
942	136.7583
943	136.0733
944	136.2217
945	136.4783
946	135.2400
947	135.8517
948	134.9533
949	135.5700
950	134.2717
951	135.0550
952	134.9783
953	134.7517
954	135.3233
955	135.2783
956	135.0750
957	135.0867
958	134.0567
959	135.2883
960	133.9967
961	133.9267
962	132.7867
963	133.4750
964	133.5833
965	132.3283
966	131.3850
967	131.9600
968	131.4767
969	132.4917
970	133.2183
971	133.0933
972	131.8900
973	133.1917
974	133.2983
975	134.1417
976	133.4600
977	133.6883
978	133.4317
979	133.6117
980	134.1650
981	132.1767
982	132.8900
983	133.4900
984	133.0633
985	132.6750
986	132.1617
987	131.9133
988	132.4333
989	133.0767
990	132.2317
991	132.5883
992	132.9217
993	131.9617
994	132.3083
995	131.7567
996	132.4633
997	132.4300
998	132.2650
999	131.9350
1000	131.3083
1001	133.4067
1002	133.2900
1003	132.7267
1004	132.0933
1005	132.7000
1006	133.0833
1007	132.0100
1008	132.1633
1009	132.5067
1010	133.4817
1011	133.5600
1012	134.5217
1013	132.8967
1014	134.1267
1015	133.2350
1016	135.9583
1017	134.1533
1018	131.6967
1019	131.0017
1020	132.1567
1021	131.3717
1022	130.8350
1023	130.9850
1024	131.2367
1025	130.2817
1026	131.0433
1027	129.9967
1028	129.8417
1029	128.6200
1030	129.4333
1031	128.8250
1032	129.0133
1033	128.7817
1034	129.7783
1035	129.2500
1036	130.3417
1037	131.1617
1038	130.5167
1039	130.0283
1040	131.0167
1041	129.6733
1042	130.8400
1043	129.9333
1044	129.4833
1045	128.7850
1046	128.6283
1047	128.1517
1048	127.2033
1049	126.9867
1050	125.0667
1051	125.0850
1052	124.8983
1053	124.6417
1054	124.7550
1055	124.6633
1056	124.6367
1057	124.5967
1058	124.5000
1059	125.2283
1060	125.0450
1061	126.5867
1062	126.2217
1063	127.0483
1064	126.4917
1065	127.1850
1066	126.1950
1067	124.9200
1068	125.3983
1069	124.5867
1070	123.8833
1071	122.5267
1072	122.7700
1073	123.3733
1074	122.4200
1075	122.9767
1076	123.7983
1077	124.5183
1078	124.7533
1079	124.2450
1080	125.3800
1081	125.8883
1082	125.7383
1083	126.7783
1084	126.1217
1085	126.6950
1086	127.7933
1087	126.4100
1088	127.1817
1089	127.7050
1090	126.4167
1091	127.3133
1092	126.8783
1093	126.5033
1094	126.2250
1095	125.6517
1096	126.0000
1097	125.2467
1098	126.2300
1099	125.7650
1100	124.9033
1101	125.5450
1102	126.0150
1103	126.4283
1104	127.2367
1105	126.6150
1106	127.1833
1107	126.4500
1108	126.8900
1109	127.0867
1110	126.2567
1111	126.8983
1112	125.7467
1113	126.0200
1114	125.8950
1115	125.7017
1116	126.0750
1117	126.2183
1118	127.0533
1119	127.0917
1120	127.2333
1121	126.5950
1122	126.9417
1123	127.0233
1124	126.8433
1125	126.2350
1126	125.8717
1127	125.2550
1128	127.0233
1129	125.8300
1130	127.2467
1131	127.3317
1132	127.1633
1133	126.5083
1134	125.7550
1135	126.5933
1136	126.8000
1137	126.6717
1138	127.1517
1139	127.0967
1140	126.0417
1141	127.0433
1142	126.3067
1143	125.4400
1144	126.3283
1145	124.9767
1146	125.2867
1147	125.1817
1148	124.9817
1149	124.4783
1150	124.9033
1151	125.4050
1152	125.4433
1153	126.2500
1154	125.6817
1155	125.2717
1156	125.6917
1157	125.8467
1158	126.8933
1159	125.1167
1160	124.7867
1161	124.8917
1162	124.9850
1163	124.5467
1164	124.3933
1165	123.7967
1166	124.5200
1167	122.6183
1168	124.0167
1169	123.2667
1170	123.2517
1171	123.1250
1172	123.1067
1173	122.9817
1174	123.3000
1175	123.5983
1176	122.8800
1177	124.3750
1178	123.1000
1179	123.8300
1180	124.3800
1181	123.5450
1182	123.6467
1183	122.2967
1184	122.4567
1185	121.7533
1186	121.8967
1187	121.9233
1188	121.3100
1189	121.3133
1190	121.6567
1191	121.4000
1192	121.8717
1193	121.2550
1194	121.0517
1195	121.6517
1196	121.8483
1197	123.4817
1198	123.4233
1199	122.9133
1200	124.1750
1201	123.3250
1202	123.7533
1203	124.5233
1204	124.1117
1205	123.6000
1206	122.4633
1207	122.4850
1208	121.1200
1209	121.7883
1210	121.0000
1211	121.0700
1212	120.2150
1213	121.6117
1214	120.5100
1215	120.5717
1216	120.6217
1217	121.9267
1218	121.6317
1219	120.3517
1220	120.5717
1221	120.2617
1222	120.8067
1223	121.1400
1224	121.4467
1225	121.4867
1226	120.1200
1227	120.7483
1228	120.1383
1229	118.9617
1230	119.0350
1231	118.4583
1232	119.3867
1233	118.8217
1234	118.8433
1235	119.1317
1236	119.4283
1237	119.4800
1238	120.0417
1239	120.5183
1240	121.3417
1241	121.6417
1242	121.0933
1243	122.3733
1244	122.0500
1245	122.0050
1246	122.0950
1247	122.0567
1248	121.7217
1249	120.6717
1250	119.9650
1251	119.1017
1252	119.5783
1253	119.7517
1254	119.0133
1255	119.4633
1256	118.9867
1257	119.4750
1258	119.8550
1259	119.6350
1260	119.5650
1261	120.1067
1262	120.9883
1263	121.4567
1264	122.5767
1265	122.3500
1266	123.2800
1267	123.2933
1268	122.7867
1269	123.3217
1270	121.8283
1271	121.9183
1272	121.0300
1273	120.7983
1274	119.9933
1275	119.9600
1276	120.1817
1277	119.2633
1278	119.9950
1279	120.4017
1280	121.0617
1281	120.7933
1282	120.4817
1283	120.9933
1284	120.5917
1285	120.6000
1286	120.8983
1287	120.9950
1288	120.7417
1289	120.7367
1290	121.0050
1291	121.0933
1292	120.7850
1293	121.3500
1294	120.8333
1295	120.1633
1296	120.9067
1297	120.9033
1298	120.4467
1299	121.0483
1300	121.0983
1301	120.7917
1302	120.2317
1303	120.3467
1304	119.9950
1305	120.8767
1306	120.6917
1307	120.2283
1308	121.9500
1309	121.1083
1310	121.0383
1311	121.1683
1312	119.6517
1313	119.8400
1314	119.7667
1315	118.9100
1316	119.1933
1317	118.5117
1318	119.6533
1319	118.6883
1320	118.9767
1321	119.5250
1322	120.2917
1323	119.9850
1324	120.5300
1325	120.2117
1326	120.3933
1327	120.2150
1328	119.8317
1329	120.0433
1330	120.5067
1331	120.4633
1332	120.4000
1333	120.3500
1334	119.5900
1335	119.5667
1336	119.1417
1337	119.7833
1338	118.9400
1339	118.4717
1340	118.3133
1341	118.5417
1342	118.5333
1343	119.4967
1344	119.9783
1345	119.6000
1346	119.8867
1347	120.1283
1348	120.3350
1349	121.0067
1350	120.2100
1351	119.6283
1352	119.3917
1353	119.1033
1354	118.4733
1355	118.1417
1356	118.7950
1357	118.7000
1358	118.5033
1359	118.3700
1360	118.0800
1361	118.5550
1362	118.6950
1363	119.6317
1364	118.9150
1365	119.9300
1366	118.6317
1367	119.4050
1368	118.5650
1369	119.5517
1370	119.7283
1371	119.0300
1372	118.1650
1373	118.2933
1374	117.7783
1375	117.9917
1376	118.3383
1377	117.1933
1378	117.7700
1379	117.8567
1380	117.3300
1381	117.9633
1382	117.5383
1383	117.8867
1384	117.3800
1385	117.5433
1386	118.3633
1387	117.2517
1388	116.8283
1389	117.1717
1390	117.0283
1391	117.7850
1392	117.6550
1393	117.7917
1394	117.5783
1395	117.3050
1396	118.1817
1397	117.5167
1398	117.0950
1399	117.3617
1400	117.4117
1401	117.6133
1402	116.2350
1403	116.4917
1404	116.7450
1405	116.4933
1406	116.8800
1407	117.1167
1408	117.4217
1409	117.3267
1410	117.5850
1411	117.7267
1412	117.4100
1413	117.8850
1414	117.3017
1415	116.5483
1416	117.1033
1417	116.6867
1418	117.6450
1419	117.1583
1420	117.0483
1421	116.6733
1422	116.8617
1423	117.1217
1424	116.1350
1425	117.1183
1426	116.4900
1427	115.8917
1428	116.0667
1429	116.4183
1430	115.2017
1431	116.5933
1432	115.7750
1433	116.0733
1434	115.7917
1435	115.2917
1436	115.5567
1437	114.7300
1438	116.0917
1439	115.6600
1440	116.0533
1441	115.7150
1442	115.8350
1443	115.8350
1444	116.0900
1445	116.2417
1446	116.2400
1447	116.5333
1448	116.2917
1449	115.9833
1450	115.9450
1451	115.5217
1452	115.4533
1453	115.2133
1454	115.4850
1455	115.4817
1456	115.1967
1457	115.0883
1458	115.4383
1459	115.0667
1460	115.5633
1461	116.0017
1462	115.5900
1463	115.1567
1464	115.5950
1465	115.1783
1466	115.0783
1467	115.0817
1468	116.0900
1469	115.5800
1470	115.7600
1471	115.1983
1472	114.9967
1473	114.6433
1474	115.3133
1475	114.0467
1476	115.4967
1477	114.1917
1478	115.1950
1479	114.6350
1480	115.0333
1481	115.3433
1482	114.5033
1483	114.1983
1484	113.9617
1485	113.2150
1486	113.7517
1487	113.9267
1488	114.0783
1489	114.2617
1490	114.5350
1491	113.7350
1492	113.7833
1493	114.6500
1494	114.2600
1495	114.7700
1496	114.3083
1497	114.8917
1498	114.4933
1499	113.8400
1500	114.4517
1501	114.5033
1502	115.3367
1503	114.2500
1504	114.7567
1505	115.3133
1506	114.1883
1507	114.1850
1508	114.7000
1509	114.5950
1510	114.9367
1511	114.6767
1512	114.8117
1513	114.0350
1514	113.7600
1515	113.3500
1516	113.8450
1517	113.8450
1518	114.2033
1519	113.6983
1520	114.5283
1521	114.5200
1522	114.6400
1523	115.1750
1524	115.5133
1525	115.2533
1526	115.0583
1527	114.8067
1528	114.6283
1529	114.6250
1530	115.4400
1531	115.5017
1532	114.9717
1533	114.6950
1534	114.5067
1535	114.8450
1536	114.7633
1537	113.9500
1538	114.3367
1539	114.8450
1540	114.3017
1541	114.5367
1542	114.7967
1543	114.8983
1544	114.1583
1545	114.1067
1546	114.4983
1547	114.0600
1548	114.4183
1549	114.7750
1550	113.4700
1551	113.3350
1552	114.0500
1553	112.8350
1554	112.7700
1555	112.9517
1556	113.5100
1557	113.6333
1558	113.4483
1559	113.2683
1560	113.8417
1561	112.7217
1562	112.7167
1563	112.4450
1564	113.4350
1565	112.6300
1566	113.2833
1567	113.5850
1568	113.2067
1569	112.7217
1570	113.1533
1571	112.4567
1572	112.3550
1573	112.5650
1574	112.9683
1575	112.5967
1576	113.4567
1577	112.5417
1578	111.9200
1579	112.5967
1580	113.1783
1581	112.8717
1582	112.2933
1583	112.4667
1584	112.4600
1585	111.8083
1586	111.8333
1587	111.7500
1588	111.9450
1589	112.0717
1590	111.7450
1591	111.8350
1592	111.3650
1593	112.7233
1594	112.2550
1595	112.4983
1596	112.7683
1597	112.0033
1598	112.7533
1599	111.8100
1600	112.3850
1601	112.6867
1602	113.1733
1603	112.7683
1604	112.3317
1605	112.8333
1606	112.4783
1607	112.2767
1608	113.0267
1609	112.4867
1610	112.0717
1611	111.6550
1612	111.8100
1613	111.1617
1614	111.5833
1615	111.9117
1616	111.9467
1617	111.8583
1618	111.4450
1619	111.8750
1620	112.1133
1621	111.9417
1622	111.9933
1623	111.8983
1624	111.7883
1625	111.6100
1626	111.8533
1627	111.3617
1628	112.3833
1629	111.8350
1630	111.3150
1631	112.0350
1632	111.0833
1633	111.9000
1634	111.3967
1635	112.0400
1636	112.5133
1637	111.8833
1638	111.4017
1639	112.5367
1640	111.4700
1641	111.9300
1642	112.0183
1643	112.1583
1644	112.5450
1645	112.4100
1646	112.4633
1647	112.6250
1648	112.4900
1649	112.5750
1650	112.8500
1651	112.3317
1652	112.5717
1653	112.5383
1654	111.6517
1655	111.7650
1656	111.5033
1657	112.3767
1658	111.5750
1659	111.3483
1660	111.3683
1661	111.5217
1662	111.1150
1663	111.3800
1664	111.1583
1665	111.3200
1666	111.1050
1667	111.0250
1668	111.0267
1669	110.6150
1670	111.6233
1671	112.2067
1672	111.9083
1673	110.9917
1674	111.2600
1675	110.4250
1676	110.9267
1677	110.6083
1678	110.4150
1679	110.0633
1680	110.3317
1681	110.8233
1682	110.8650
1683	111.0117
1684	111.1100
1685	110.9583
1686	111.4300
1687	111.2883
1688	110.5400
1689	110.9517
1690	110.2583
1691	110.6933
1692	111.6050
1693	111.2333
1694	110.5250
1695	110.5383
1696	110.3300
1697	110.4750
1698	109.4850
1699	110.0533
1700	109.6933
1701	109.9283
1702	110.1500
1703	110.1917
1704	110.1383
1705	110.0350
1706	110.6133
1707	110.8100
1708	110.6533
1709	110.5933
1710	110.3100
1711	111.2350
1712	110.5183
1713	110.5433
1714	110.4833
1715	110.2867
1716	109.9150
1717	110.4217
1718	110.0767
1719	110.2317
1720	109.8333
1721	109.5067
1722	110.4867
1723	109.8367
1724	109.2083
1725	109.1767
1726	109.0517
1727	109.7133
1728	109.5367
1729	108.8917
1730	109.5117
1731	109.0833
1732	109.5233
1733	108.7500
1734	109.1317
1735	110.0250
1736	109.9767
1737	110.0167
1738	110.1000
1739	108.7700
1740	109.5883
1741	109.8833
1742	109.5383
1743	109.5100
1744	109.3667
1745	108.9733
1746	109.5283
1747	109.3483
1748	109.7983
1749	109.1000
1750	109.9067
1751	109.2133
1752	108.7450
1753	108.8300
1754	109.1800
1755	109.6050
1756	109.5817
1757	109.0383
1758	109.6183
1759	109.0450
1760	109.1800
1761	109.3717
1762	109.4633
1763	109.2767
1764	109.3717
1765	109.5383
1766	108.1850
1767	108.5433
1768	108.4900
1769	108.3933
1770	108.7267
1771	108.2083
1772	108.6200
1773	108.5200
1774	107.8167
1775	108.1917
1776	108.7067
1777	108.9167
1778	108.4983
1779	109.1400
1780	108.9300
1781	108.6267
1782	108.7450
1783	109.4867
1784	108.8733
1785	108.9183
1786	108.8817
1787	108.8917
1788	108.7850
1789	107.8383
1790	108.8217
1791	108.0683
1792	108.3467
1793	108.7433
1794	109.2267
1795	109.0183
1796	109.0100
1797	108.9717
1798	108.7233
1799	109.0183
1800	109.6483
1801	108.8317
1802	108.7967
1803	108.2300
1804	109.2133
1805	108.9000
1806	108.2233
1807	108.1767
1808	108.5983
1809	108.6200
1810	108.1800
1811	108.4567
1812	108.2567
1813	107.9550
1814	108.0317
1815	107.9717
1816	108.6867
1817	108.5783
1818	107.2650
1819	108.1600
1820	107.9800
1821	108.1867
1822	108.3383
1823	107.9817
1824	108.3033
1825	108.1433
1826	108.4017
1827	108.4417
1828	108.4200
1829	108.7617
1830	108.8717
1831	108.3717
1832	108.1767
1833	107.8950
1834	107.8650
1835	107.6900
1836	108.3367
1837	108.5717
1838	107.7650
1839	108.1917
1840	108.5917
1841	108.6233
1842	108.5783
1843	107.9600
1844	108.2867
1845	108.1000
1846	107.9200
1847	107.8900
1848	108.7067
1849	108.1017
1850	107.6567
1851	107.7433
1852	107.7017
1853	106.7300
1854	107.6533
1855	107.3533
1856	107.6033
1857	108.0250
1858	107.4800
1859	107.6850
1860	107.6833
1861	106.8117
1862	107.3383
1863	107.6000
1864	107.6350
1865	107.8217
1866	107.6333
1867	108.1650
1868	107.6300
1869	107.7050
1870	108.3033
1871	107.9117
1872	107.9867
1873	107.2800
1874	107.2067
1875	107.7517
1876	107.0417
1877	107.3767
1878	107.4300
1879	107.2800
1880	106.4050
1881	107.0850
1882	107.0267
1883	107.6400
1884	107.1417
1885	107.7800
1886	107.5567
1887	107.0217
1888	106.6183
1889	107.4583
1890	107.5633
1891	107.1067
1892	107.0833
1893	106.9217
1894	106.9350
1895	105.9483
1896	106.6233
1897	106.7667
1898	107.5200
1899	107.1450
1900	106.7183
1901	106.8217
1902	106.1483
1903	106.9267
1904	107.2633
1905	107.0600
1906	106.6433
1907	106.8083
1908	106.5033
1909	107.1450
1910	106.8633
1911	106.2600
1912	106.4050
1913	106.5117
1914	106.2617
1915	105.8750
1916	106.4700
1917	106.0133
1918	106.3317
1919	107.1783
1920	107.1050
1921	106.4267
1922	106.8267
1923	106.6900
1924	106.5833
1925	106.2467
1926	107.3883
1927	106.6500
1928	106.4283
1929	106.2967
1930	106.0083
1931	106.5750
1932	105.9567
1933	106.5167
1934	106.2367
1935	105.8800
1936	105.2967
1937	105.9350
1938	106.3067
1939	106.1483
1940	106.2950
1941	106.2683
1942	105.9550
1943	106.0500
1944	105.8983
1945	105.8967
1946	106.1000
1947	105.5133
1948	105.9167
1949	105.7633
1950	105.8083
1951	106.0850
1952	105.3583
1953	106.4117
1954	106.6000
1955	105.9883
1956	105.2483
1957	105.9867
1958	105.7550
1959	105.7767
1960	106.1550
1961	106.0667
1962	106.0133
1963	105.8017
1964	105.8817
1965	105.6200
1966	106.5783
1967	105.7650
1968	106.1150
1969	105.5517
1970	105.8200
1971	105.1950
1972	105.6217
1973	105.8733
1974	105.9583
1975	105.6183
1976	106.2783
1977	105.7917
1978	105.5183
1979	105.9900
1980	105.4117
1981	105.3200
1982	105.8683
1983	105.5983
1984	105.3883
1985	105.7867
1986	106.3467
1987	105.7067
1988	105.9200
1989	105.0633
1990	105.2467
1991	105.3067
1992	105.3050
1993	105.3067
1994	105.4367
1995	104.9783
1996	105.0550
1997	105.5083
1998	104.9117
1999	105.1300
[truncated: 28 more rows]
