# Supplementary material for: Bicoid gradient formation mechanism and dynamics revealed by protein lifetime analysis
Source: Mol Syst Biol. 2018 Sep 4;14(9):e8355. doi: 10.15252/msb.20188355 (PMC6121778; doi:10.15252/msb.20188355)
Supplement: Supplementary file 8 — Source Data for Figure 6 [file MSB-14-e8355-s007.zip › figure6-data_wo-images/quantification/Values_emb01_r_t14.txt]

0	166.0500
1	180.3600
2	176.6217
3	175.2350
4	176.2467
5	168.4600
6	177.8950
7	173.3950
8	176.7433
9	181.8850
10	183.1300
11	184.0700
12	186.4300
13	191.2833
14	190.1633
15	186.9217
16	186.5050
17	188.1383
18	185.1800
19	187.3383
20	194.8450
21	194.5400
22	190.2050
23	189.8833
24	168.0717
25	158.2050
26	155.5733
27	147.0367
28	142.1817
29	138.9400
30	141.0083
31	141.3267
32	145.0167
33	146.4933
34	145.4517
35	151.1350
36	155.0250
37	159.0700
38	166.9033
39	172.7683
40	175.3350
41	183.5250
42	194.0217
43	197.2200
44	206.6917
45	211.4400
46	211.7983
47	216.7283
48	217.1667
49	214.0483
50	210.5850
51	213.9867
52	214.2983
53	208.8500
54	216.5483
55	212.6183
56	216.7300
57	217.4867
58	219.5400
59	214.5333
60	212.7583
61	212.7450
62	210.2200
63	202.4117
64	199.9950
65	194.1733
66	190.6350
67	187.1400
68	186.3583
69	187.8850
70	183.9217
71	182.6900
72	185.8317
73	183.5783
74	181.7617
75	180.3967
76	176.5783
77	172.7450
78	170.0417
79	165.9167
80	163.6167
81	163.7917
82	164.2250
83	163.4800
84	162.4933
85	164.3000
86	164.0983
87	161.3117
88	164.3383
89	164.3083
90	160.7483
91	160.1300
92	159.0650
93	159.5350
94	157.2833
95	160.4833
96	159.6600
97	160.9017
98	161.9917
99	164.8450
100	168.2600
101	166.8300
102	169.1517
103	166.3833
104	164.8667
105	162.1250
106	160.7967
107	161.8850
108	160.8950
109	163.4433
110	163.5700
111	165.2750
112	169.3117
113	172.6483
114	173.0733
115	177.2450
116	179.1233
117	180.0700
118	179.4383
119	178.9750
120	178.9817
121	179.8583
122	177.5450
123	181.5383
124	184.7150
125	184.0017
126	186.7450
127	188.3117
128	183.6500
129	184.6150
130	188.4183
131	188.6367
132	190.5950
133	192.6833
134	194.0750
135	194.9600
136	195.2633
137	192.7417
138	191.9883
139	199.3800
140	200.4883
141	197.2233
142	211.1433
143	210.5267
144	209.0117
145	208.6367
146	203.7617
147	199.4017
148	200.0283
149	196.7183
150	198.5633
151	198.4783
152	198.0317
153	194.7483
154	192.5800
155	193.0983
156	193.6800
157	195.4233
158	197.7317
159	195.6633
160	196.3300
161	198.8700
162	199.3650
163	199.2000
164	198.7817
165	201.1283
166	204.6067
167	209.4433
168	205.4650
169	204.8783
170	202.3400
171	201.6450
172	200.6083
173	199.8483
174	198.8250
175	198.8483
176	198.7000
177	197.8083
178	200.5633
179	204.6483
180	204.2867
181	204.7383
182	204.4000
183	205.0000
184	204.2567
185	205.4617
186	209.9950
187	209.8500
188	212.2333
189	211.2017
190	207.2400
191	209.8767
192	205.2167
193	204.2017
194	204.0717
195	202.3950
196	201.9333
197	198.7967
198	197.8667
199	196.4467
200	195.8733
201	197.7533
202	198.5433
203	199.8017
204	200.8133
205	200.0900
206	199.5583
207	199.9283
208	203.0833
209	203.4017
210	204.0367
211	201.5967
212	200.9783
213	202.4433
214	201.0950
215	201.5100
216	201.2050
217	197.8883
218	195.1717
219	197.1383
220	193.6750
221	193.8500
222	191.6383
223	193.1433
224	190.8033
225	193.3233
226	191.9567
227	195.5050
228	195.3400
229	193.9417
230	199.3667
231	201.8450
232	200.5083
233	203.1433
234	204.9983
235	201.7600
236	204.2783
237	204.7033
238	201.8633
239	201.2683
240	197.7167
241	196.0983
242	193.5950
243	188.6433
244	191.3867
245	190.7350
246	189.0417
247	189.8433
248	189.0667
249	188.9083
250	190.3850
251	189.3917
252	192.3000
253	193.8750
254	193.9250
255	196.5517
256	196.3700
257	196.5917
258	196.9933
259	201.6000
260	200.9600
261	200.1517
262	199.8583
263	200.6017
264	196.3883
265	195.4917
266	194.5617
267	194.7567
268	191.3883
269	193.6033
270	189.3000
271	190.4783
272	190.6400
273	193.6650
274	194.0817
275	195.6083
276	197.4317
277	199.2250
278	199.7283
279	200.2000
280	200.8650
281	201.2950
282	201.8300
283	201.3417
284	201.2500
285	201.9133
286	200.0233
287	197.7733
288	199.8450
289	195.9500
290	196.5867
291	192.5033
292	191.8117
293	189.5300
294	190.2100
295	188.2350
296	188.4233
297	189.2150
298	189.7983
299	189.2000
300	189.1433
301	190.3117
302	190.0033
303	190.7467
304	191.7383
305	191.7650
306	191.7217
307	192.7867
308	193.0033
309	192.1217
310	193.0617
311	193.9867
312	192.5367
313	191.9150
314	188.9367
315	188.5433
316	187.9683
317	188.2433
318	186.5500
319	186.4733
320	187.5467
321	187.4233
322	187.3250
323	185.4267
324	188.7533
325	187.7367
326	190.6083
327	188.0800
328	189.0400
329	188.3200
330	188.2833
331	187.1567
332	187.4250
333	184.7700
334	183.6217
335	184.4333
336	184.0933
337	182.6900
338	183.8433
339	182.2133
340	181.2633
341	181.7367
342	185.3883
343	183.6083
344	183.8717
345	184.6617
346	183.1600
347	182.2267
348	184.0183
349	181.0433
350	180.8017
351	180.2983
352	178.4933
353	179.8733
354	180.0100
355	182.7100
356	183.1750
357	183.0033
358	182.4400
359	184.7283
360	185.2367
361	185.0483
362	185.0200
363	187.1133
364	189.7350
365	186.3917
366	186.5667
367	185.0667
368	182.3583
369	183.7317
370	180.3283
371	180.5917
372	182.0183
373	179.2467
374	179.4200
375	177.9617
376	175.9100
377	176.1333
378	174.4767
379	175.8133
380	176.2900
381	175.3283
382	175.0900
383	176.0167
384	174.7467
385	173.6450
386	175.0550
387	174.0950
388	173.6700
389	172.5750
390	175.4783
391	174.6033
392	176.6183
393	175.9167
394	178.9517
395	176.2883
396	175.1250
397	175.8017
398	173.2867
399	174.3667
400	174.4833
401	172.2983
402	173.9683
403	173.8350
404	174.5033
405	173.9617
406	173.7950
407	173.6950
408	173.2850
409	173.8117
410	173.1283
411	174.9500
412	175.1133
413	175.7467
414	176.1550
415	176.9550
416	177.5817
417	175.7883
418	177.0283
419	176.6633
420	177.3317
421	176.7883
422	177.2500
423	176.5800
424	176.7883
425	176.2733
426	175.4467
427	175.6600
428	176.4717
429	175.6067
430	176.2650
431	180.0233
432	179.1700
433	180.9667
434	179.9533
435	178.7567
436	179.4667
437	177.1850
438	176.7633
439	175.5317
440	171.2250
441	171.8550
442	169.0167
443	172.7600
444	174.2850
445	173.3183
446	173.6033
447	174.0750
448	174.1083
449	173.2867
450	175.3967
451	172.7367
452	173.8267
453	174.6400
454	175.2567
455	176.0350
456	177.6300
457	176.6000
458	176.7450
459	174.0433
460	174.2417
461	172.3417
462	170.2383
463	171.4150
464	168.4533
465	168.4817
466	167.3917
467	167.6833
468	168.8633
469	170.7967
470	173.2500
471	172.2167
472	174.0800
473	174.9133
474	176.0267
475	172.7383
476	173.4783
477	172.3400
478	170.8883
479	171.0283
480	171.3217
481	169.0133
482	170.4550
483	169.3317
484	167.8867
485	168.9750
486	169.3283
487	169.9067
488	169.9450
489	171.0183
490	169.9167
491	169.9583
492	170.0550
493	168.4667
494	168.1900
495	167.8450
496	169.1083
497	167.9133
498	168.1833
499	167.7017
500	168.4233
501	168.0267
502	169.0733
503	168.9000
504	170.8650
505	168.9750
506	167.1300
507	166.9300
508	166.5533
509	169.0217
510	168.4017
511	168.2783
512	168.8133
513	167.6500
514	167.4633
515	168.7450
516	167.7467
517	166.4133
518	166.9367
519	165.2250
520	165.7717
521	164.8483
522	167.4217
523	164.6917
524	164.5983
525	163.5550
526	163.8067
527	164.7500
528	162.7550
529	162.0633
530	162.7400
531	163.1450
532	164.4233
533	163.2533
534	162.4317
535	165.6717
536	164.7667
537	166.5650
538	164.5533
539	165.8267
540	163.6100
541	162.7650
542	162.4800
543	161.8150
544	161.7967
545	163.8900
546	162.3850
547	162.3900
548	164.1217
549	164.7817
550	165.4600
551	165.7783
552	165.6200
553	165.7683
554	166.3717
555	166.5817
556	166.3117
557	165.5250
558	166.1467
559	165.3567
560	166.0050
561	164.5750
562	164.4050
563	163.5783
564	161.9033
565	161.0217
566	159.2217
567	158.9617
568	160.8883
569	160.5467
570	158.7167
571	159.9433
572	161.3883
573	161.3317
574	160.8617
575	164.5033
576	164.9883
577	165.7533
578	164.9950
579	165.2100
580	164.8217
581	163.5717
582	164.1167
583	161.2150
584	161.5700
585	157.8950
586	158.4567
587	157.3567
588	156.4217
589	156.0550
590	155.6483
591	155.4883
592	159.2517
593	159.2550
594	160.9417
595	160.5317
596	160.6250
597	161.3667
598	161.4583
599	162.5067
600	162.2533
601	162.8133
602	163.0317
603	161.1733
604	161.6417
605	159.6650
606	161.2050
607	160.4800
608	159.1383
609	158.6883
610	157.1183
611	155.7433
612	155.9333
613	158.6883
614	158.4650
615	157.6300
616	157.5167
617	157.7133
618	157.9133
619	158.7733
620	158.0767
621	159.0783
622	158.2867
623	159.5167
624	160.3117
625	160.8600
626	160.2383
627	160.8183
628	159.9800
629	159.9433
630	158.3650
631	157.3583
632	155.6833
633	156.4333
634	156.0817
635	155.3350
636	155.6183
637	155.5567
638	155.5717
639	156.4667
640	154.7633
641	155.3700
642	157.4583
643	156.4117
644	155.2750
645	155.6100
646	155.8033
647	156.1150
648	155.8500
649	155.5800
650	154.5367
651	154.0667
652	154.8417
653	153.6250
654	153.8467
655	154.7617
656	154.6800
657	155.2350
658	156.0850
659	154.5250
660	154.1317
661	154.6367
662	156.1000
663	156.0383
664	156.2850
665	155.4450
666	155.0950
667	155.4600
668	155.9333
669	155.8700
670	155.6300
671	154.0550
672	154.4483
673	154.5433
674	154.0467
675	154.4167
676	154.4533
677	154.3833
678	153.3800
679	152.0917
680	152.7833
681	152.5100
682	151.9417
683	152.1717
684	152.6150
685	151.1317
686	152.1200
687	149.0917
688	150.1200
689	148.8250
690	149.2400
691	149.1767
692	148.3067
693	149.2483
694	149.8433
695	150.8050
696	150.1567
697	149.8600
698	148.8783
699	150.0917
700	150.4817
701	149.7950
702	149.4633
703	150.2733
704	150.5833
705	148.2700
706	148.4500
707	149.6950
708	148.8467
709	149.4383
710	149.9917
711	148.6550
712	150.0250
713	150.5183
714	152.1800
715	152.8317
716	153.9850
717	153.9983
718	155.4050
719	155.6867
720	153.3917
721	151.7650
722	151.1633
723	152.1200
724	151.7133
725	151.3517
726	151.5400
727	151.7167
728	150.9433
729	150.4783
730	151.1250
731	149.0567
732	149.9733
733	149.2717
734	148.8433
735	149.0633
736	149.0567
737	147.6300
738	148.4983
739	149.1583
740	150.1600
741	149.5900
742	150.3867
743	148.6383
744	147.1617
745	149.9450
746	149.6883
747	149.3417
748	149.9617
749	150.5300
750	151.2317
751	152.5367
752	152.9133
753	152.2900
754	153.8417
755	152.7233
756	152.5117
757	151.2617
758	151.3950
759	150.2283
760	148.7450
761	148.5233
762	148.3183
763	148.6283
764	147.7133
765	146.7467
766	146.4050
767	147.6200
768	148.0317
769	148.1900
770	149.0800
771	149.1333
772	149.4483
773	149.4767
774	150.6117
775	151.1017
776	149.4100
777	149.7633
778	148.8067
779	149.4067
780	148.8367
781	149.1883
782	147.7450
783	147.1283
784	146.0483
785	146.3350
786	146.0700
787	145.5183
788	147.2250
789	146.7517
790	146.9150
791	147.7000
792	148.5017
793	148.5267
794	149.5800
795	147.6683
796	148.7833
797	149.1033
798	148.5433
799	148.3450
800	148.5483
801	149.2783
802	148.7533
803	147.2267
804	147.1167
805	146.8733
806	146.2367
807	146.2050
808	144.4767
809	145.7200
810	145.8133
811	145.5183
812	144.7533
813	145.3533
814	145.0700
815	144.2867
816	144.1167
817	144.6567
818	142.6617
819	143.5400
820	142.4917
821	142.9617
822	142.5567
823	141.9367
824	141.3617
825	142.2733
826	141.6250
827	141.3417
828	141.8450
829	142.0267
830	141.1167
831	143.8467
832	141.1950
833	141.6350
834	142.1817
835	142.6733
836	142.7650
837	143.9433
838	143.2367
839	143.4483
840	143.5467
841	143.4300
842	141.9967
843	141.1583
844	140.8933
845	140.7217
846	141.0950
847	140.1333
848	139.6867
849	141.9967
850	142.5017
851	143.1317
852	142.0583
853	142.1617
854	140.7483
855	140.0450
856	139.9950
857	140.8933
858	141.7333
859	141.1400
860	139.4483
861	140.3050
862	140.3883
863	139.1017
864	140.2183
865	138.8667
866	139.5017
867	139.3083
868	139.4233
869	139.0483
870	141.2600
871	140.5100
872	140.9950
873	142.2567
874	141.3000
875	141.4483
876	140.3183
877	140.3750
878	140.4633
879	139.8550
880	140.4683
881	138.8067
882	138.4700
883	137.7550
884	137.4883
885	137.6733
886	137.1917
887	135.6717
888	135.5900
889	136.5583
890	136.3767
891	136.6950
892	136.7150
893	137.6233
894	138.8633
895	138.2833
896	139.8067
897	139.8783
898	139.5050
899	139.6767
900	139.7900
901	139.1617
902	138.2867
903	136.8733
904	137.9150
905	136.3817
906	138.0067
907	136.7933
908	136.4167
909	136.1333
910	135.4650
911	136.4550
912	136.9167
913	135.8533
914	135.5767
915	136.4633
916	136.6300
917	136.2733
918	136.6050
919	135.9250
920	137.2350
921	136.9367
922	137.1833
923	136.2733
924	136.3233
925	136.8600
926	136.1350
927	135.9300
928	135.7550
929	135.7883
930	135.0850
931	134.8750
932	134.5933
933	134.4067
934	133.9267
935	134.8017
936	134.0833
937	136.2717
938	135.4700
939	135.9533
940	136.2850
941	136.0417
942	136.7850
943	136.5983
944	136.3583
945	134.7467
946	134.9417
947	135.4333
948	136.1867
949	136.2150
950	135.4417
951	134.9633
952	134.2367
953	133.7983
954	134.3217
955	134.9133
956	134.6967
957	134.9383
958	134.2083
959	134.4300
960	135.1317
961	134.4350
962	134.5900
963	134.7650
964	134.5817
965	134.8883
966	134.1183
967	134.0050
968	133.2350
969	133.1650
970	133.1200
971	132.3000
972	131.7667
973	132.2567
974	132.0183
975	131.5667
976	133.0317
977	132.5900
978	133.1217
979	133.0983
980	133.4567
981	132.6150
982	133.1100
983	132.6000
984	132.8017
985	133.3100
986	132.6183
987	132.3133
988	132.3700
989	132.1383
990	131.5617
991	132.3217
992	131.1950
993	132.9100
994	132.6233
995	133.0150
996	132.3717
997	133.3650
998	133.4650
999	133.0850
1000	132.5183
1001	133.5717
1002	133.3267
1003	133.7900
1004	132.4383
1005	132.8583
1006	133.2450
1007	131.2550
1008	132.1617
1009	133.1183
1010	131.7383
1011	132.0833
1012	132.4983
1013	131.9900
1014	132.9383
1015	133.3967
1016	135.1033
1017	134.0067
1018	132.6733
1019	131.2533
1020	131.6917
1021	131.9967
1022	131.9067
1023	132.1067
1024	132.8217
1025	132.5250
1026	132.2967
1027	132.3283
1028	132.7783
1029	132.1650
1030	131.4983
1031	130.3533
1032	129.3233
1033	129.5417
1034	130.0483
1035	129.0050
1036	129.2383
1037	130.6600
1038	130.5933
1039	131.1033
1040	130.6200
1041	130.2083
1042	129.3850
1043	129.4133
1044	129.9783
1045	129.4533
1046	128.5483
1047	129.6917
1048	128.9517
1049	128.1417
1050	128.3250
1051	127.9883
1052	127.6717
1053	126.2333
1054	126.7767
1055	124.9650
1056	124.8450
1057	124.5950
1058	124.9767
1059	123.5183
1060	123.7367
1061	123.0483
1062	122.7733
1063	124.9417
1064	124.2217
1065	125.6467
1066	125.2167
1067	124.9750
1068	125.9767
1069	126.1100
1070	126.0400
1071	125.4033
1072	125.8183
1073	125.9583
1074	124.8500
1075	124.8533
1076	124.1567
1077	123.1833
1078	123.0433
1079	123.1867
1080	124.1900
1081	123.9700
1082	123.5950
1083	123.8767
1084	124.8350
1085	124.9050
1086	126.5833
1087	125.6067
1088	126.3083
1089	126.0550
1090	127.9817
1091	127.1050
1092	126.7550
1093	127.1250
1094	126.6300
1095	126.9433
1096	128.5800
1097	127.2617
1098	127.6817
1099	127.6017
1100	126.6233
1101	125.9783
1102	125.9050
1103	126.5017
1104	126.2117
1105	126.2917
1106	127.1300
1107	126.9683
1108	126.5250
1109	126.8467
1110	127.3150
1111	127.5567
1112	127.5083
1113	127.2933
1114	128.4433
1115	127.6550
1116	127.8000
1117	127.6050
1118	127.1433
1119	126.9700
1120	126.5867
1121	126.8683
1122	126.9417
1123	126.0333
1124	126.5017
1125	126.1983
1126	126.0450
1127	126.3583
1128	126.3517
1129	126.1333
1130	125.1100
1131	125.7983
1132	126.4833
1133	126.4267
1134	125.7550
1135	126.6183
1136	125.5317
1137	125.0733
1138	126.1267
1139	126.6017
1140	125.6950
1141	125.8383
1142	126.0650
1143	125.3433
1144	126.7250
1145	126.6450
1146	125.6750
1147	125.2417
1148	125.6450
1149	125.0417
1150	124.9383
1151	125.1283
1152	125.0967
1153	124.7400
1154	125.1317
1155	124.3433
1156	124.3633
1157	125.0917
1158	124.9817
1159	125.0900
1160	125.2250
1161	125.8583
1162	126.7183
1163	125.2400
1164	124.8967
1165	125.3750
1166	123.7800
1167	123.5867
1168	123.6483
1169	123.8550
1170	123.4233
1171	123.0667
1172	122.6317
1173	121.8717
1174	123.5383
1175	122.6767
1176	122.8550
1177	122.3983
1178	122.1183
1179	122.8200
1180	123.9200
1181	125.0617
1182	123.9083
1183	123.8667
1184	123.6167
1185	125.0900
1186	123.8933
1187	123.4450
1188	123.5183
1189	123.4217
1190	122.7383
1191	121.5483
1192	121.0767
1193	121.2117
1194	120.7483
1195	120.8750
1196	120.0817
1197	120.8983
1198	120.2917
1199	119.9967
1200	120.2517
1201	121.3683
1202	121.9850
1203	122.7200
1204	121.5433
1205	121.5167
1206	123.6467
1207	122.9333
1208	122.9300
1209	123.2200
1210	121.5017
1211	121.7967
1212	121.8767
1213	121.0617
1214	120.4517
1215	120.7817
1216	120.6483
1217	121.1250
1218	120.0300
1219	120.2783
1220	119.1133
1221	119.7300
1222	119.7033
1223	120.4100
1224	119.5333
1225	121.0767
1226	120.5817
1227	121.9250
1228	120.7383
1229	121.3767
1230	122.0367
1231	121.2950
1232	121.4967
1233	120.5100
1234	119.7200
1235	119.7583
1236	119.6783
1237	119.3117
1238	119.9850
1239	119.3983
1240	120.2283
1241	119.6500
1242	120.0817
1243	120.1083
1244	119.7000
1245	120.8033
1246	120.3833
1247	121.6883
1248	122.1717
1249	121.4867
1250	121.0000
1251	120.9750
1252	120.4650
1253	120.0150
1254	120.1433
1255	119.8800
1256	119.8300
1257	120.7067
1258	120.3767
1259	120.6583
1260	119.5700
1261	120.6867
1262	120.8733
1263	120.8783
1264	119.9500
1265	119.8050
1266	120.0783
1267	120.3817
1268	120.8617
1269	121.0483
1270	120.6700
1271	121.8150
1272	121.7867
1273	120.8267
1274	120.5000
1275	120.8467
1276	120.4067
1277	120.2250
1278	120.1150
1279	119.8833
1280	119.9050
1281	120.0467
1282	119.7200
1283	120.0583
1284	120.9583
1285	119.8033
1286	120.4717
1287	119.9883
1288	120.1867
1289	120.5417
1290	120.3183
1291	121.0783
1292	120.6100
1293	120.4650
1294	119.7700
1295	119.5683
1296	119.5300
1297	118.7433
1298	118.7500
1299	118.8867
1300	119.2400
1301	119.6450
1302	118.6383
1303	119.2267
1304	119.4333
1305	120.4917
1306	120.6000
1307	119.9550
1308	120.7950
1309	120.6617
1310	120.5583
1311	119.7183
1312	120.1750
1313	119.4733
1314	120.7167
1315	119.5717
1316	119.8550
1317	119.3033
1318	120.3250
1319	119.4767
1320	119.2033
1321	119.2700
1322	119.5350
1323	118.7900
1324	119.0233
1325	119.0733
1326	118.7517
1327	118.7467
1328	119.1883
1329	119.1150
1330	119.6767
1331	119.3633
1332	120.1517
1333	119.6783
1334	120.1417
1335	119.4450
1336	119.3267
1337	118.5950
1338	118.8700
1339	118.0133
1340	118.9583
1341	117.9317
1342	118.7000
1343	118.4583
1344	118.1367
1345	117.5883
1346	117.6600
1347	118.2467
1348	118.1083
1349	118.6383
1350	120.1550
1351	119.9133
1352	119.8683
1353	118.8183
1354	119.3817
1355	119.9150
1356	120.3800
1357	119.7650
1358	119.4467
1359	118.9100
1360	117.5317
1361	118.4383
1362	118.1700
1363	117.9167
1364	118.7967
1365	118.3717
1366	117.7467
1367	118.2500
1368	117.7283
1369	118.5583
1370	117.9850
1371	118.7350
1372	118.9200
1373	118.5367
1374	119.0683
1375	118.4067
1376	119.0350
1377	118.1117
1378	118.0667
1379	117.8367
1380	118.6233
1381	118.1283
1382	116.6633
1383	117.3783
1384	116.8000
1385	116.9933
1386	117.3000
1387	116.9750
1388	117.0883
1389	117.5767
1390	117.2867
1391	117.0217
1392	117.6400
1393	118.4750
1394	117.2533
1395	118.3317
1396	118.0683
1397	117.8883
1398	118.1583
1399	117.7650
1400	118.2767
1401	117.6833
1402	116.7683
1403	117.4550
1404	116.9283
1405	116.9783
1406	116.4617
1407	116.4417
1408	116.6733
1409	116.4233
1410	117.2267
1411	117.0117
1412	116.3617
1413	117.2433
1414	116.9817
1415	117.2150
1416	116.5400
1417	117.4483
1418	117.4900
1419	117.3483
1420	117.2617
1421	117.0600
1422	117.2033
1423	117.5833
1424	117.1283
1425	116.6717
1426	116.8317
1427	115.7200
1428	116.2383
1429	115.3667
1430	115.9067
1431	116.4000
1432	115.2133
1433	115.7300
1434	115.1650
1435	115.1000
1436	115.5933
1437	115.6650
1438	115.5083
1439	115.8533
1440	115.4400
1441	115.6017
1442	116.0150
1443	116.5417
1444	116.1200
1445	116.0167
1446	115.3233
1447	116.0750
1448	116.0517
1449	115.9950
1450	115.5533
1451	115.7833
1452	116.1017
1453	115.8600
1454	116.1133
1455	115.9267
1456	115.7633
1457	115.5867
1458	116.2350
1459	115.9317
1460	115.4300
1461	115.6533
1462	115.4650
1463	115.6333
1464	115.6483
1465	115.3650
1466	115.2583
1467	115.0167
1468	115.6583
1469	115.9333
1470	115.6450
1471	115.6483
1472	115.1183
1473	115.1383
1474	115.0167
1475	114.8267
1476	115.5783
1477	115.1183
1478	114.6300
1479	114.9183
1480	115.3433
1481	115.3000
1482	115.0267
1483	114.5683
1484	114.4317
1485	114.3167
1486	114.7117
1487	114.9517
1488	114.5333
1489	115.1933
1490	115.0200
1491	114.0750
1492	114.3633
1493	114.9100
1494	115.0800
1495	114.8467
1496	115.0567
1497	114.6317
1498	114.4633
1499	114.7550
1500	114.2783
1501	115.0900
1502	114.9917
1503	114.9833
1504	113.8133
1505	115.2300
1506	114.7000
1507	114.0883
1508	114.7517
1509	114.9867
1510	114.5900
1511	114.7533
1512	114.3450
1513	115.1583
1514	114.1283
1515	114.3050
1516	114.3750
1517	114.2917
1518	114.4117
1519	114.1650
1520	113.7650
1521	114.0250
1522	114.3150
1523	114.4000
1524	114.5067
1525	114.9267
1526	114.1067
1527	115.5100
1528	115.3117
1529	115.7683
1530	115.5150
1531	115.5167
1532	115.6117
1533	115.7383
1534	115.6750
1535	115.2483
1536	115.3450
1537	115.5850
1538	114.9300
1539	113.9950
1540	114.2817
1541	114.5783
1542	114.3450
1543	114.8800
1544	113.9350
1545	114.0800
1546	113.9033
1547	114.1133
1548	114.1617
1549	113.6867
1550	113.9100
1551	114.1583
1552	114.0783
1553	114.2700
1554	113.7467
1555	113.7500
1556	113.7933
1557	114.3733
1558	113.7000
1559	114.3067
1560	113.7500
1561	113.6450
1562	114.3400
1563	113.3283
1564	113.6833
1565	113.1367
1566	113.7883
1567	113.5083
1568	112.8917
1569	113.2117
1570	113.2383
1571	112.6833
1572	112.9817
1573	113.9500
1574	113.2183
1575	113.3467
1576	113.1167
1577	112.9033
1578	112.1767
1579	112.4483
1580	113.1000
1581	113.4450
1582	112.9633
1583	112.9417
1584	113.3383
1585	113.2567
1586	112.9800
1587	113.1817
1588	112.2533
1589	112.7950
1590	113.2133
1591	112.1500
1592	111.9633
1593	112.7783
1594	112.0733
1595	112.8000
1596	112.8150
1597	112.6183
1598	113.0033
1599	112.1183
1600	111.8917
1601	112.4967
1602	112.5633
1603	112.7700
1604	112.3600
1605	112.8550
1606	112.0833
1607	112.4267
1608	111.9833
1609	112.7933
1610	112.0950
1611	112.4867
1612	112.1033
1613	111.3800
1614	112.5383
1615	111.8550
1616	111.8350
1617	111.6367
1618	111.0917
1619	111.8817
1620	111.8567
1621	111.9700
1622	111.9883
1623	111.1933
1624	111.5783
1625	111.5667
1626	111.7167
1627	112.4483
1628	112.3567
1629	111.7133
1630	111.1667
1631	111.7383
1632	112.0067
1633	111.8117
1634	112.0733
1635	111.7417
1636	112.0483
1637	112.3133
1638	112.0083
1639	111.9617
1640	112.0533
1641	112.4083
1642	111.8650
1643	112.2933
1644	112.2033
1645	112.1433
1646	112.5400
1647	112.7233
1648	113.6067
1649	112.6383
1650	113.2017
1651	112.7600
1652	112.3183
1653	112.8983
1654	112.6883
1655	112.5233
1656	113.1283
1657	112.3683
1658	112.1167
1659	113.0833
1660	111.8917
1661	111.8000
1662	112.6867
1663	111.9283
1664	111.9317
1665	111.3200
1666	110.6917
1667	110.8800
1668	111.5633
1669	111.3183
1670	111.4167
1671	111.9150
1672	111.7283
1673	111.2800
1674	111.3283
1675	111.7333
1676	111.7983
1677	112.2167
1678	111.8400
1679	110.8617
1680	110.6500
1681	111.4250
1682	111.5350
1683	110.4817
1684	111.1833
1685	110.4250
1686	110.7900
1687	111.0300
1688	110.5633
1689	110.9933
1690	110.7367
1691	111.1867
1692	110.4417
1693	110.7600
1694	110.5667
1695	110.8367
1696	110.6083
1697	110.2000
1698	110.5317
1699	110.7450
1700	109.5317
1701	110.9667
1702	110.4283
1703	110.1167
1704	110.0900
1705	109.8567
1706	110.4900
1707	111.3433
1708	110.7150
1709	110.3500
1710	110.7517
1711	110.5333
1712	110.0500
1713	110.1250
1714	110.6400
1715	109.9617
1716	110.8483
1717	110.6567
1718	110.2933
1719	110.0900
1720	109.9967
1721	109.9617
1722	109.5733
1723	109.5283
1724	109.4817
1725	109.6667
1726	109.7367
1727	110.1633
1728	109.6017
1729	109.5750
1730	109.7533
1731	109.5317
1732	109.4033
1733	109.6183
1734	109.6967
1735	109.2550
1736	110.6700
1737	110.0367
1738	110.2883
1739	109.6667
1740	109.6050
1741	109.7467
1742	109.7483
1743	109.1600
1744	109.5133
1745	109.2767
1746	109.2767
1747	109.1150
1748	109.3833
1749	109.1767
1750	109.7117
1751	109.3967
1752	109.9100
1753	109.7583
1754	109.4867
1755	109.7100
1756	109.2500
1757	109.5917
1758	109.1733
1759	108.9050
1760	109.5833
1761	109.1033
1762	108.9867
1763	109.2550
1764	109.3633
1765	109.3500
1766	108.7267
1767	108.4917
1768	108.9433
1769	109.3517
1770	109.2983
1771	108.7517
1772	109.3217
1773	108.6433
1774	108.4900
1775	108.6350
1776	108.7500
1777	109.5417
1778	109.4983
1779	109.3300
1780	109.1650
1781	109.8233
1782	109.1117
1783	109.0233
1784	109.1283
1785	109.1250
1786	109.2300
1787	109.1833
1788	108.8533
1789	108.4883
1790	109.1350
1791	108.1983
1792	108.6667
1793	108.8117
1794	109.1450
1795	109.3667
1796	108.7800
1797	109.1883
1798	109.3067
1799	109.3850
1800	108.6700
1801	108.9700
1802	109.1017
1803	108.9800
1804	108.4883
1805	109.1633
1806	109.1383
1807	108.9200
1808	108.5667
1809	108.9750
1810	108.7767
1811	108.4683
1812	108.8733
1813	108.8617
1814	108.6250
1815	108.5300
1816	108.2933
1817	107.5633
1818	107.4650
1819	107.6900
1820	107.8867
1821	107.9850
1822	108.1050
1823	107.5467
1824	108.5217
1825	107.8350
1826	108.0350
1827	108.3183
1828	108.0067
1829	107.8917
1830	108.3600
1831	107.8367
1832	107.6400
1833	107.9767
1834	108.2633
1835	108.1883
1836	107.9833
1837	107.5233
1838	108.2533
1839	107.6700
1840	108.1083
1841	107.5650
1842	107.4183
1843	108.3417
1844	108.3100
1845	107.6717
1846	107.8267
1847	107.3650
1848	107.6033
1849	108.5867
1850	108.8417
1851	108.0100
1852	107.1417
1853	107.7750
1854	107.4700
1855	107.7733
1856	107.5567
1857	107.4550
1858	107.1000
1859	107.3283
1860	107.6017
1861	107.0967
1862	107.7083
1863	107.8900
1864	108.0883
1865	107.9667
1866	107.5350
1867	108.1333
1868	106.7583
1869	107.6350
1870	107.6967
1871	107.6833
1872	107.8650
1873	108.2250
1874	107.5867
1875	108.2200
1876	107.2483
1877	106.7567
1878	107.0200
1879	107.2733
1880	106.7683
1881	107.3383
1882	106.6033
1883	107.2250
1884	106.4300
1885	107.2683
1886	106.7417
1887	107.0817
1888	107.1933
1889	107.1650
1890	107.4183
1891	106.8950
1892	107.3083
1893	106.8483
1894	107.7550
1895	106.9583
1896	107.1350
1897	107.1183
1898	107.1417
1899	106.5033
1900	107.0400
1901	107.0867
1902	107.3150
1903	106.7883
1904	107.4767
1905	107.1450
1906	106.9650
1907	106.6333
1908	107.2800
1909	106.7733
1910	107.3250
1911	106.7733
1912	106.9250
1913	107.2017
1914	107.2167
1915	107.1500
1916	106.6650
1917	106.4400
1918	106.5783
1919	106.6950
1920	106.6083
1921	106.3950
1922	105.9850
1923	106.3100
1924	106.8400
1925	106.6533
1926	106.4550
1927	106.6333
1928	106.9167
1929	106.9767
1930	106.0050
1931	106.3983
1932	106.7700
1933	105.9033
1934	106.3900
1935	106.5650
1936	106.1417
1937	105.8267
1938	106.2300
1939	105.7017
1940	106.1383
1941	105.8883
1942	106.1450
1943	106.4717
1944	106.2117
1945	106.0500
1946	105.8433
1947	106.5150
1948	106.1683
1949	106.5217
1950	106.9550
1951	106.5367
1952	105.8533
1953	106.2250
1954	106.3283
1955	105.7533
1956	105.5400
1957	106.2650
1958	105.6983
1959	106.2833
1960	105.7650
1961	106.1367
1962	106.2700
1963	106.0333
1964	106.0117
1965	105.9983
1966	106.1650
1967	105.7333
1968	105.8400
1969	105.2083
1970	105.9517
1971	105.2550
1972	106.0533
1973	105.7033
1974	105.5700
1975	105.8683
1976	105.2367
1977	106.2450
1978	105.2000
1979	105.7617
1980	105.1633
1981	105.9217
1982	106.1700
1983	106.0250
1984	105.5883
1985	106.3700
1986	105.6217
1987	104.7750
1988	105.7583
1989	105.5283
1990	106.1483
1991	105.7483
1992	104.8283
1993	104.9967
1994	104.9983
1995	105.3100
1996	105.3133
1997	105.1550
1998	104.8450
1999	105.1100
[truncated: 28 more rows]
