# Supplementary material for: Bicoid gradient formation mechanism and dynamics revealed by protein lifetime analysis
Source: Mol Syst Biol. 2018 Sep 4;14(9):e8355. doi: 10.15252/msb.20188355 (PMC6121778; doi:10.15252/msb.20188355)
Supplement: Supplementary file 8 — Source Data for Figure 6 [file MSB-14-e8355-s007.zip › figure6-data_wo-images/quantification/Values_emb01_r_t15.txt]

0	165.3683
1	176.5683
2	178.1267
3	172.8983
4	165.1067
5	165.6350
6	167.7900
7	175.3650
8	167.8750
9	175.7817
10	175.8033
11	178.7000
12	173.1883
13	180.2883
14	182.5883
15	186.3067
16	178.6583
17	184.9767
18	180.1417
19	176.7900
20	178.0100
21	178.6717
22	176.8000
23	182.2367
24	174.5517
25	161.5417
26	159.8217
27	149.5350
28	147.4333
29	144.0867
30	143.7200
31	145.0033
32	141.0767
33	146.8417
34	145.3400
35	149.7133
36	153.7950
37	154.4800
38	164.6967
39	168.2317
40	171.1233
41	177.7183
42	186.1817
43	191.2933
44	195.0333
45	200.4067
46	208.0967
47	209.5333
48	213.5233
49	209.2700
50	208.6533
51	208.7683
52	213.5700
53	206.5417
54	207.6567
55	207.6567
56	213.5550
57	212.8517
58	213.8683
59	218.5317
60	217.2150
61	212.1167
62	208.7817
63	201.9750
64	199.9900
65	200.8150
66	197.1650
67	194.9150
68	196.6917
69	197.4600
70	197.7817
71	196.0717
72	199.1933
73	194.9367
74	193.9017
75	191.2383
76	188.4700
77	185.2300
78	178.3783
79	172.7283
80	175.2483
81	172.7900
82	170.4667
83	169.8617
84	168.3883
85	173.3750
86	174.2167
87	171.4967
88	172.9917
89	172.1067
90	168.2550
91	169.3383
92	167.4300
93	165.0800
94	168.5683
95	168.7167
96	167.0400
97	170.3617
98	172.3067
99	172.2100
100	175.3983
101	174.7867
102	174.2550
103	173.2533
104	169.8683
105	164.6450
106	164.8700
107	161.7200
108	162.6633
109	162.6333
110	165.0900
111	165.6167
112	173.1317
113	175.9617
114	180.4450
115	181.7700
116	179.6333
117	179.3383
118	181.1750
119	180.5550
120	177.8300
121	178.3117
122	178.8633
123	182.2567
124	184.2467
125	182.9383
126	186.6283
127	188.8483
128	187.4000
129	184.9617
130	191.5967
131	186.7233
132	190.1067
133	194.3067
134	193.7383
135	193.8233
136	197.8783
137	195.8783
138	195.9533
139	200.9000
140	199.0350
141	199.2850
142	205.9833
143	209.4833
144	206.7033
145	210.3733
146	204.7350
147	204.1050
148	202.9250
149	200.3183
150	199.3483
151	197.2783
152	194.9000
153	195.6717
154	197.1250
155	195.6333
156	193.3250
157	196.6433
158	194.5483
159	196.5633
160	196.7950
161	195.2000
162	199.3233
163	197.7650
164	199.5333
165	201.1467
166	203.3833
167	204.1000
168	205.9567
169	205.0867
170	205.1317
171	201.4133
172	199.9933
173	200.0800
174	196.5067
175	197.6283
176	195.2800
177	196.1717
178	196.0650
179	195.4650
180	196.3783
181	198.9350
182	199.5950
183	201.2767
184	201.3133
185	201.9667
186	204.2083
187	206.7817
188	206.6817
189	206.9033
190	204.9900
191	206.0817
192	205.8350
193	204.8333
194	203.8333
195	204.3950
196	201.7433
197	199.9500
198	198.1783
199	195.9400
200	197.1150
201	195.2467
202	192.9567
203	196.0167
204	193.3350
205	193.6683
206	194.4350
207	196.5700
208	198.8050
209	202.5783
210	203.6350
211	202.2000
212	204.3567
213	202.9933
214	203.5500
215	203.3467
216	203.2233
217	201.9083
218	199.6200
219	203.1100
220	199.6167
221	198.9133
222	197.5817
223	196.0000
224	195.7250
225	192.4683
226	191.0583
227	188.8967
228	192.5850
229	190.8700
230	192.5033
231	194.8767
232	196.8100
233	197.0350
234	199.3167
235	200.2850
236	201.4483
237	201.8917
238	202.0483
239	205.0767
240	206.3117
241	204.7217
242	201.4500
243	199.7983
244	197.6350
245	195.0950
246	193.9600
247	191.7217
248	189.5483
249	188.9567
250	189.2233
251	187.8050
252	191.2150
253	191.7900
254	193.2550
255	194.4950
256	196.6550
257	196.9567
258	198.8983
259	201.7783
260	203.4467
261	204.0233
262	203.8300
263	204.3767
264	204.5517
265	203.8617
266	200.3933
267	198.5767
268	197.5967
269	195.0867
270	193.2450
271	190.8550
272	189.9183
273	191.8400
274	193.4133
275	192.7767
276	192.9033
277	193.2183
278	193.3467
279	194.8183
280	193.9917
281	193.8700
282	194.6150
283	194.4250
284	195.9917
285	197.6067
286	196.5983
287	196.6400
288	199.9567
289	199.4150
290	200.0017
291	199.4267
292	197.9350
293	194.5517
294	196.4117
295	192.6900
296	189.8517
297	189.8967
298	188.5567
299	189.0083
300	187.7500
301	189.3567
302	189.7317
303	190.6200
304	192.8250
305	192.4683
306	193.8317
307	193.9433
308	193.0400
309	193.6950
310	193.2533
311	191.8817
312	192.5017
313	192.8400
314	193.3533
315	191.9700
316	191.2833
317	190.1967
318	189.7817
319	190.7767
320	188.7067
321	188.7433
322	189.1117
323	186.6350
324	185.1983
325	182.5000
326	184.6717
327	184.5817
328	185.4933
329	187.2467
330	188.9617
331	188.7867
332	190.4300
333	190.1733
334	190.5567
335	188.4883
336	186.6217
337	185.6083
338	185.0667
339	183.7067
340	182.9433
341	181.5600
342	184.2150
343	182.6317
344	183.3633
345	184.6017
346	186.5367
347	185.8933
348	186.4950
349	186.7583
350	188.5733
351	187.2883
352	186.4300
353	186.1417
354	184.8683
355	182.6283
356	181.1667
357	181.1383
358	180.5167
359	180.3483
360	181.0383
361	182.2800
362	183.3350
363	185.0317
364	184.3300
365	184.2283
366	184.1400
367	184.9450
368	183.4483
369	187.8733
370	187.6883
371	189.2417
372	186.2633
373	185.8250
374	185.3583
375	183.9917
376	183.3717
377	182.2133
378	183.2800
379	181.1633
380	180.2667
381	179.6433
382	178.7017
383	178.6833
384	177.4717
385	177.3650
386	178.6250
387	178.9317
388	177.0533
389	176.6017
390	176.9183
391	176.0017
392	176.5517
393	176.2900
394	174.6667
395	177.6183
396	177.0867
397	178.1033
398	180.2050
399	180.4417
400	181.8667
401	179.3967
402	178.9167
403	176.9817
404	176.0033
405	175.5767
406	176.7783
407	176.9717
408	177.3450
409	175.4717
410	173.9217
411	174.4367
412	176.2650
413	174.8017
414	175.1067
415	172.6450
416	174.2933
417	173.6783
418	174.7200
419	175.8000
420	177.7533
421	179.1667
422	179.3167
423	179.5550
424	177.7633
425	177.1883
426	176.5950
427	175.5350
428	175.3817
429	174.9967
430	176.7250
431	177.7533
432	177.4300
433	177.1467
434	175.3567
435	176.0200
436	176.4667
437	174.5750
438	174.8183
439	174.0883
440	173.6333
441	173.7383
442	171.9267
443	173.8367
444	176.2883
445	173.2967
446	171.9883
447	171.2167
448	169.6533
449	171.3733
450	171.7767
451	170.5283
452	169.9167
453	170.3467
454	170.6033
455	172.1717
456	172.4383
457	171.2750
458	171.0050
459	171.1817
460	169.8400
461	169.8350
462	171.3483
463	170.8150
464	171.4250
465	170.1450
466	170.3133
467	171.2500
468	170.0533
469	172.9617
470	172.7317
471	172.6617
472	173.8567
473	173.7667
474	174.3167
475	174.1983
476	175.0233
477	172.9267
478	173.4850
479	173.5450
480	174.9533
481	173.2683
482	173.6450
483	173.8950
484	174.1883
485	174.4117
486	173.8550
487	173.0450
488	171.9450
489	171.4233
490	170.9483
491	171.0683
492	171.9300
493	172.6500
494	171.9483
495	170.6600
496	171.8267
497	170.5650
498	170.2100
499	168.4983
500	169.2633
501	169.3867
502	170.1167
503	169.6700
504	169.9617
505	168.9617
506	168.6867
507	168.8867
508	168.2817
509	168.2967
510	168.1250
511	167.5033
512	167.9883
513	166.7383
514	168.6833
515	168.3333
516	167.0883
517	167.6667
518	167.6333
519	169.1133
520	167.4350
521	167.4200
522	167.7683
523	167.2867
524	167.9017
525	167.1150
526	166.8017
527	166.1383
528	165.3733
529	165.2683
530	164.2583
531	163.6750
532	164.6433
533	163.4950
534	163.5767
535	163.6700
536	165.4283
537	166.1767
538	164.8333
539	166.5267
540	165.6267
541	164.0717
542	165.0483
543	163.4550
544	164.5817
545	164.7750
546	165.0967
547	165.2350
548	164.4500
549	165.7050
550	164.3400
551	166.7783
552	166.9283
553	164.8433
554	164.1350
555	163.2450
556	162.4933
557	162.3050
558	163.7450
559	163.5850
560	163.8300
561	165.5683
562	166.1433
563	165.4283
564	166.8233
565	165.4417
566	163.6983
567	161.7617
568	161.1783
569	159.5550
570	159.7283
571	159.1317
572	158.0217
573	159.4433
574	160.4100
575	161.5683
576	162.4417
577	163.5333
578	163.1600
579	165.3683
580	164.8867
581	166.2083
582	165.4217
583	165.1267
584	164.8267
585	162.2250
586	162.7717
587	162.6967
588	159.7433
589	159.6417
590	157.2800
591	157.1383
592	157.6750
593	158.7933
594	160.3050
595	158.1767
596	158.1200
597	159.0250
598	158.5767
599	158.8517
600	157.1100
601	159.5467
602	159.0633
603	157.5200
604	158.2017
605	159.8300
606	160.5233
607	162.1083
608	162.2567
609	162.5133
610	162.3183
611	160.4733
612	159.6717
613	159.9683
614	160.7733
615	159.0500
616	158.3800
617	157.0650
618	155.2367
619	156.1867
620	155.5517
621	156.6400
622	155.8583
623	156.3300
624	156.7967
625	157.4683
626	158.1517
627	158.4650
628	158.4150
629	157.9733
630	159.0883
631	159.5367
632	159.5033
633	158.5967
634	157.9200
635	157.5833
636	157.3983
637	156.8600
638	153.3833
639	154.7333
640	155.8283
641	155.1500
642	154.8083
643	153.9700
644	153.2450
645	153.8983
646	153.5983
647	154.4100
648	153.8217
649	154.4417
650	153.7717
651	154.2133
652	154.1383
653	154.6483
654	155.9833
655	155.5533
656	154.1433
657	155.0450
658	154.6400
659	153.0783
660	152.2433
661	152.4033
662	151.3950
663	151.2617
664	151.3333
665	151.5983
666	151.4733
667	152.3167
668	151.7500
669	152.3717
670	151.4883
671	152.4483
672	152.9850
673	152.3200
674	152.9167
675	153.6833
676	153.3583
677	152.8300
678	151.1783
679	150.0767
680	149.9783
681	148.9450
682	150.2333
683	148.1433
684	148.8583
685	149.0200
686	149.7350
687	148.1800
688	149.7383
689	150.2467
690	149.3383
691	149.5200
692	151.0683
693	149.5517
694	150.5000
695	149.5767
696	150.8483
697	151.0600
698	150.9483
699	152.2900
700	151.6733
701	152.8050
702	151.1450
703	150.9133
704	150.1650
705	149.4533
706	148.9967
707	148.8317
708	147.3383
709	146.5650
710	146.4067
711	147.7233
712	148.3700
713	147.9000
714	148.8483
715	150.6300
716	150.2400
717	151.2250
718	152.0667
719	151.8000
720	152.4033
721	153.0850
722	151.9933
723	152.7817
724	151.4383
725	151.8333
726	150.5283
727	151.8133
728	150.7600
729	151.8567
730	151.4817
731	150.3117
732	150.4317
733	149.4517
734	148.6350
735	148.9717
736	148.6267
737	149.4000
738	148.7350
739	148.5517
740	149.1250
741	149.8267
742	150.9733
743	150.3250
744	149.4633
745	149.1367
746	149.0083
747	148.4150
748	149.1533
749	148.2350
750	149.0917
751	148.7183
752	147.9833
753	148.0183
754	148.7650
755	148.8200
756	149.9583
757	150.2800
758	149.8367
759	150.1900
760	150.5267
761	150.4483
762	150.2633
763	149.6950
764	149.9583
765	148.6233
766	146.9567
767	144.7300
768	146.0200
769	146.3083
770	146.0400
771	147.1200
772	146.3333
773	145.4983
774	146.2283
775	147.5883
776	147.5050
777	147.3633
778	146.4267
779	146.5483
780	145.7517
781	147.9367
782	149.8217
783	149.8700
784	149.9733
785	150.1617
786	148.6367
787	147.9933
788	147.0067
789	145.9917
790	145.1650
791	144.8083
792	143.9050
793	143.3567
794	143.5317
795	143.4000
796	144.3883
797	144.6417
798	145.4317
799	145.9533
800	145.6117
801	146.0750
802	146.1800
803	146.3417
804	145.6233
805	145.8700
806	144.9017
807	144.8433
808	143.9850
809	143.6200
810	142.4183
811	141.8150
812	142.1317
813	141.1067
814	140.7783
815	140.8983
816	141.3783
817	140.7650
818	141.8667
819	140.9750
820	141.0867
821	142.5217
822	142.4533
823	143.5300
824	144.1483
825	144.4517
826	143.0683
827	142.7333
828	142.4150
829	142.9650
830	141.3817
831	141.0900
832	140.4283
833	140.3583
834	139.1450
835	139.8233
836	140.9133
837	140.5517
838	140.4683
839	141.3500
840	142.7367
841	140.7050
842	140.3433
843	140.4450
844	139.7267
845	139.4183
846	139.3283
847	139.0700
848	138.8717
849	139.0633
850	139.4183
851	139.8267
852	140.4817
853	139.8000
854	140.3750
855	139.3167
856	139.7500
857	140.2467
858	140.1800
859	139.3933
860	139.1517
861	138.1400
862	138.6233
863	139.0383
864	138.5933
865	139.8133
866	137.9733
867	138.9117
868	136.4883
869	137.4050
870	137.1517
871	135.0900
872	135.9133
873	136.1000
874	136.0067
875	136.3550
876	137.6267
877	138.2817
878	139.4467
879	140.2983
880	138.6883
881	138.4633
882	138.2233
883	138.2467
884	137.1083
885	137.7250
886	137.3300
887	137.8967
888	136.1733
889	136.5400
890	137.7200
891	136.1817
892	134.7367
893	134.1967
894	133.9417
895	135.6633
896	135.6150
897	135.8133
898	136.0817
899	136.7417
900	136.4617
901	137.4583
902	137.8083
903	137.2067
904	137.8350
905	136.5583
906	135.7767
907	137.3433
908	135.8717
909	135.5500
910	134.9633
911	134.3733
912	134.5033
913	134.6683
914	134.5050
915	134.5367
916	134.6867
917	135.6317
918	134.2983
919	134.6333
920	134.1000
921	133.8850
922	133.7033
923	133.4983
924	134.2167
925	134.1183
926	134.2233
927	135.3583
928	135.0250
929	134.2833
930	134.2800
931	133.5850
932	132.8333
933	132.4617
934	132.5117
935	131.8983
936	132.6400
937	132.2350
938	132.5800
939	133.5233
940	133.4050
941	134.6433
942	134.6967
943	134.4783
944	133.0067
945	133.6383
946	134.0367
947	133.7250
948	134.4600
949	134.2067
950	134.3533
951	134.1733
952	134.1900
953	133.0300
954	133.6483
955	133.6633
956	132.8900
957	132.4400
958	132.6467
959	131.7083
960	131.3550
961	130.5100
962	130.9317
963	131.8550
964	131.0233
965	131.0733
966	132.2317
967	131.8033
968	131.7267
969	131.9200
970	131.7833
971	132.1750
972	130.5367
973	131.1733
974	130.8883
975	130.7033
976	131.4633
977	131.5867
978	132.4450
979	132.4700
980	132.7100
981	132.4083
982	132.9250
983	131.8233
984	132.3517
985	132.7483
986	132.2967
987	131.8333
988	130.8783
989	130.8233
990	131.5150
991	132.0200
992	132.7350
993	132.0933
994	131.4783
995	131.4517
996	131.2183
997	131.2617
998	132.1467
999	132.2167
1000	131.9567
1001	132.9383
1002	133.5750
1003	133.5567
1004	133.0717
1005	131.9650
1006	133.4850
1007	132.2850
1008	131.7317
1009	132.2200
1010	132.5683
1011	132.0533
1012	132.7467
1013	131.7367
1014	131.1533
1015	130.6517
1016	133.7117
1017	131.9317
1018	130.9883
1019	130.6400
1020	130.6400
1021	131.0317
1022	130.7317
1023	130.8933
1024	131.1483
1025	131.0617
1026	131.2183
1027	130.5933
1028	130.7117
1029	129.8733
1030	129.5900
1031	128.9050
1032	129.5433
1033	129.0550
1034	128.7683
1035	128.9983
1036	129.1550
1037	128.3533
1038	127.7050
1039	127.8317
1040	127.9617
1041	127.2483
1042	127.3283
1043	125.9467
1044	126.6500
1045	126.9750
1046	127.0233
1047	127.6800
1048	126.3217
1049	126.8650
1050	126.5967
1051	126.6650
1052	127.8717
1053	127.1000
1054	126.7600
1055	126.5650
1056	126.3350
1057	125.7983
1058	125.6750
1059	124.1683
1060	123.5150
1061	123.2333
1062	122.0600
1063	122.8067
1064	122.2033
1065	122.5200
1066	121.8317
1067	122.6650
1068	123.2917
1069	123.8300
1070	123.6050
1071	124.8600
1072	125.7067
1073	126.2033
1074	125.7067
1075	125.3883
1076	125.1817
1077	125.7300
1078	124.1517
1079	123.5883
1080	123.4783
1081	122.2200
1082	122.1017
1083	121.6683
1084	122.6533
1085	122.6900
1086	123.0083
1087	124.0017
1088	124.0800
1089	123.9900
1090	125.2183
1091	124.0217
1092	125.2517
1093	125.5917
1094	126.8667
1095	127.4517
1096	127.7317
1097	127.5033
1098	126.8717
1099	127.9033
1100	126.3483
1101	126.1800
1102	125.9917
1103	125.8533
1104	125.2167
1105	125.6717
1106	124.6133
1107	124.4250
1108	125.4217
1109	124.8350
1110	124.3883
1111	124.9017
1112	125.2217
1113	125.2733
1114	125.9433
1115	125.5283
1116	126.5983
1117	126.0683
1118	125.9983
1119	125.9233
1120	125.7650
1121	125.6750
1122	125.3183
1123	124.8933
1124	123.7767
1125	124.9833
1126	123.2850
1127	123.6983
1128	124.0933
1129	124.5000
1130	124.9583
1131	124.8850
1132	125.6650
1133	124.9817
1134	124.4417
1135	124.5967
1136	123.9567
1137	123.9100
1138	124.5250
1139	125.2650
1140	124.2717
1141	125.0967
1142	124.9767
1143	123.9700
1144	124.5767
1145	124.6500
1146	123.6017
1147	124.4417
1148	124.5350
1149	123.2750
1150	124.4567
1151	123.3350
1152	123.5233
1153	123.2283
1154	123.6583
1155	123.1583
1156	122.3433
1157	122.3200
1158	123.3883
1159	122.3567
1160	121.9617
1161	122.3100
1162	122.5183
1163	123.3283
1164	122.4067
1165	123.5767
1166	123.9650
1167	122.9267
1168	122.8767
1169	123.6000
1170	123.8450
1171	122.0983
1172	122.1783
1173	121.7683
1174	122.2333
1175	123.1983
1176	122.7883
1177	122.7183
1178	123.0767
1179	122.2200
1180	122.2033
1181	121.9383
1182	121.8683
1183	121.8100
1184	120.9100
1185	121.4850
1186	122.5283
1187	122.1650
1188	122.8100
1189	123.9867
1190	122.5067
1191	122.5300
1192	122.0067
1193	122.3683
1194	120.8200
1195	120.4733
1196	120.7350
1197	120.1733
1198	119.8867
1199	119.9783
1200	119.8017
1201	119.5267
1202	120.3267
1203	120.8750
1204	120.1383
1205	120.2350
1206	120.5450
1207	121.4500
1208	120.9683
1209	121.0000
1210	121.3067
1211	121.0717
1212	120.1717
1213	121.0900
1214	120.2317
1215	120.6467
1216	121.4417
1217	121.3333
1218	121.0300
1219	120.4033
1220	119.6533
1221	119.3783
1222	119.6500
1223	118.7550
1224	118.5367
1225	118.5333
1226	118.7367
1227	118.4850
1228	119.0183
1229	119.5283
1230	119.4000
1231	120.2317
1232	120.2100
1233	119.4817
1234	120.0433
1235	120.3283
1236	120.3933
1237	120.1783
1238	120.1967
1239	119.3867
1240	119.3883
1241	118.6783
1242	118.8083
1243	118.0050
1244	119.0917
1245	117.6400
1246	119.2183
1247	119.1600
1248	119.4633
1249	119.8233
1250	120.5317
1251	119.9333
1252	120.0983
1253	120.1200
1254	120.4667
1255	120.8233
1256	119.9583
1257	120.7383
1258	120.2000
1259	119.1700
1260	119.2667
1261	119.2000
1262	119.3233
1263	119.4383
1264	119.3583
1265	119.8717
1266	119.3983
1267	119.2017
1268	119.6700
1269	119.5067
1270	119.0650
1271	119.6500
1272	119.0517
1273	119.1217
1274	118.6667
1275	119.7700
1276	119.3700
1277	120.0900
1278	119.3083
1279	120.0883
1280	119.3100
1281	119.8967
1282	119.2900
1283	119.0800
1284	119.7033
1285	120.5100
1286	119.0550
1287	119.2533
1288	118.2250
1289	119.8950
1290	119.2167
1291	120.2783
1292	120.6767
1293	119.8783
1294	120.2883
1295	120.3583
1296	120.0567
1297	119.6450
1298	119.9483
1299	119.2367
1300	118.8933
1301	118.2600
1302	118.4583
1303	118.5217
1304	119.1933
1305	118.2950
1306	117.7567
1307	117.6800
1308	117.7050
1309	119.3900
1310	119.2967
1311	119.0750
1312	119.3717
1313	118.7717
1314	119.2683
1315	118.9767
1316	118.5983
1317	118.7017
1318	119.0783
1319	118.7483
1320	118.9550
1321	119.4383
1322	119.5167
1323	119.1017
1324	119.6817
1325	118.8500
1326	117.8967
1327	118.5133
1328	119.0017
1329	118.1767
1330	118.5450
1331	118.4350
1332	118.3917
1333	119.1533
1334	118.6933
1335	118.9750
1336	118.4917
1337	119.2083
1338	119.3667
1339	118.5333
1340	118.4783
1341	118.2217
1342	118.3300
1343	119.0467
1344	118.5050
1345	119.7883
1346	118.7333
1347	117.9383
1348	117.8933
1349	117.4400
1350	117.2717
1351	117.1800
1352	117.6500
1353	117.8767
1354	118.2633
1355	117.7950
1356	117.7200
1357	119.1533
1358	118.2117
1359	119.0050
1360	118.2933
1361	117.8833
1362	117.7733
1363	117.9500
1364	117.6683
1365	117.6350
1366	117.6383
1367	117.1117
1368	117.3333
1369	116.7033
1370	116.6383
1371	116.2567
1372	117.4267
1373	116.5467
1374	116.7183
1375	116.7533
1376	116.5983
1377	116.7717
1378	117.2083
1379	117.8667
1380	117.9183
1381	118.2933
1382	117.7850
1383	117.3433
1384	117.1033
1385	117.0967
1386	117.5333
1387	116.5150
1388	116.0217
1389	116.3867
1390	115.6883
1391	116.1117
1392	116.2933
1393	116.9550
1394	116.8333
1395	116.9000
1396	116.4133
1397	117.6433
1398	116.6917
1399	116.5617
1400	116.9283
1401	116.7900
1402	116.2800
1403	116.7333
1404	117.1533
1405	116.1433
1406	116.9250
1407	116.8183
1408	116.1383
1409	116.8367
1410	115.8917
1411	115.9933
1412	115.4983
1413	115.4950
1414	114.7600
1415	116.0850
1416	115.4850
1417	116.0817
1418	116.3717
1419	115.8200
1420	116.2433
1421	116.0583
1422	116.5133
1423	116.1933
1424	115.8433
1425	116.1250
1426	116.2450
1427	115.7667
1428	115.8467
1429	115.6883
1430	115.1050
1431	115.3850
1432	115.0183
1433	115.2267
1434	115.7533
1435	114.6650
1436	115.6717
1437	114.7717
1438	115.4500
1439	115.3867
1440	114.9450
1441	115.9100
1442	115.4267
1443	115.3050
1444	113.9117
1445	114.8467
1446	114.4067
1447	114.1400
1448	115.1383
1449	114.8617
1450	113.8550
1451	114.5250
1452	114.3183
1453	114.5633
1454	114.4783
1455	114.9917
1456	115.2700
1457	115.4167
1458	115.2683
1459	115.3483
1460	115.5250
1461	116.0067
1462	115.2850
1463	115.1250
1464	114.3867
1465	114.3417
1466	114.1267
1467	114.7700
1468	115.4100
1469	115.2900
1470	114.6550
1471	114.7700
1472	114.0967
1473	114.2717
1474	114.1133
1475	114.1167
1476	114.7933
1477	113.9800
1478	114.4117
1479	114.1283
1480	114.7167
1481	114.5017
1482	114.2250
1483	114.1100
1484	114.1483
1485	113.3050
1486	113.6967
1487	114.1433
1488	114.2000
1489	114.1550
1490	114.9000
1491	113.5800
1492	114.1400
1493	113.5767
1494	113.7633
1495	114.0217
1496	113.3633
1497	113.2567
1498	112.9850
1499	113.9150
1500	113.3883
1501	114.2683
1502	114.3483
1503	113.9500
1504	113.2367
1505	113.7750
1506	113.9617
1507	113.6950
1508	114.0883
1509	114.1783
1510	113.5700
1511	114.4450
1512	113.8133
1513	113.7217
1514	114.2483
1515	113.5983
1516	114.3600
1517	113.9467
1518	114.5733
1519	113.9767
1520	113.8483
1521	114.1950
1522	114.4317
1523	114.9733
1524	113.7300
1525	114.1433
1526	114.5117
1527	114.4067
1528	113.9650
1529	114.7133
1530	114.6833
1531	114.7133
1532	114.3533
1533	113.8817
1534	113.9733
1535	114.2650
1536	114.9650
1537	113.8033
1538	115.0850
1539	114.5650
1540	114.4617
1541	113.9767
1542	114.2367
1543	114.3983
1544	114.4350
1545	112.8217
1546	113.5433
1547	112.6867
1548	113.4800
1549	112.6667
1550	113.7883
1551	112.9050
1552	112.8217
1553	112.9617
1554	113.1550
1555	112.6650
1556	112.9833
1557	113.5733
1558	112.5617
1559	112.7167
1560	112.8350
1561	112.6850
1562	112.3850
1563	112.1283
1564	112.9100
1565	112.7017
1566	113.0883
1567	112.3117
1568	112.7550
1569	113.0633
1570	112.9667
1571	113.2517
1572	112.5017
1573	112.1550
1574	112.2483
1575	112.8200
1576	112.6617
1577	112.6700
1578	112.1167
1579	112.3517
1580	112.3150
1581	111.8650
1582	111.6500
1583	111.8083
1584	112.7383
1585	111.8817
1586	111.4433
1587	111.7767
1588	111.6800
1589	112.0150
1590	112.5633
1591	110.7683
1592	111.8950
1593	111.8567
1594	110.6767
1595	111.6533
1596	112.2583
1597	112.6933
1598	111.7900
1599	112.1183
1600	111.8450
1601	111.2417
1602	111.8633
1603	111.2967
1604	111.8933
1605	111.8683
1606	112.1083
1607	111.9767
1608	112.1683
1609	112.3117
1610	112.2467
1611	112.2500
1612	111.5150
1613	111.2517
1614	111.4567
1615	112.1233
1616	111.4400
1617	111.2617
1618	111.5350
1619	110.3333
1620	111.6100
1621	110.9367
1622	110.5000
1623	111.1933
1624	110.4867
1625	110.7867
1626	110.8667
1627	110.8983
1628	110.7000
1629	111.1683
1630	111.8517
1631	111.5433
1632	111.2233
1633	111.6167
1634	111.8533
1635	111.2850
1636	111.3633
1637	111.7383
1638	111.6983
1639	111.6550
1640	111.4067
1641	111.1800
1642	110.9733
1643	111.4900
1644	111.7933
1645	111.3050
1646	111.9000
1647	111.8400
1648	111.6583
1649	111.4900
1650	111.8633
1651	111.7050
1652	111.7217
1653	111.9250
1654	111.5300
1655	111.3883
1656	111.3917
1657	110.9233
1658	111.4183
1659	111.7867
1660	111.3467
1661	111.2933
1662	111.7300
1663	111.7917
1664	111.5550
1665	111.4117
1666	111.8150
1667	111.4600
1668	111.3483
1669	110.7750
1670	110.6167
1671	110.2417
1672	110.9383
1673	110.1317
1674	110.2650
1675	110.0017
1676	110.0717
1677	110.2967
1678	111.0517
1679	110.2917
1680	110.7150
1681	110.1167
1682	110.6433
1683	110.1683
1684	110.9033
1685	110.8800
1686	110.2033
1687	111.1433
1688	110.2900
1689	109.5833
1690	110.0983
1691	110.0550
1692	109.8817
1693	109.5767
1694	110.6267
1695	110.0700
1696	110.2800
1697	110.3733
1698	110.0450
1699	110.1333
1700	109.7483
1701	110.0467
1702	109.9583
1703	110.6000
1704	110.4450
1705	109.4133
1706	109.8067
1707	110.2200
1708	109.4450
1709	109.7050
1710	109.5017
1711	109.3833
1712	109.5750
1713	109.5683
1714	109.2767
1715	109.7850
1716	110.0817
1717	110.9067
1718	111.0817
1719	110.2600
1720	109.6150
1721	110.1267
1722	109.7233
1723	109.6950
1724	109.3700
1725	108.4167
1726	109.1933
1727	108.5833
1728	108.8767
1729	109.0417
1730	109.1217
1731	108.6167
1732	108.4933
1733	108.0483
1734	108.5383
1735	109.1267
1736	109.6000
1737	109.0150
1738	109.1000
1739	109.0350
1740	108.8667
1741	109.4150
1742	108.8983
1743	108.8333
1744	108.7317
1745	109.2300
1746	109.1383
1747	108.3300
1748	108.6417
1749	108.7133
1750	108.8900
1751	108.9483
1752	108.5183
1753	109.2983
1754	109.1083
1755	108.1850
1756	108.5300
1757	108.8500
1758	109.0317
1759	108.3983
1760	108.9150
1761	108.6617
1762	108.4367
1763	108.3750
1764	108.7950
1765	108.6317
1766	108.5567
1767	109.0083
1768	108.4650
1769	108.5483
1770	108.4700
1771	108.9700
1772	108.0083
1773	108.9467
1774	108.7600
1775	108.2400
1776	108.5067
1777	108.7667
1778	108.7250
1779	108.2500
1780	108.4233
1781	109.3750
1782	108.5833
1783	108.8700
1784	109.0567
1785	108.4950
1786	108.2867
1787	109.0267
1788	108.9667
1789	107.8600
1790	108.4067
1791	108.8250
1792	107.8583
1793	108.1633
1794	107.9600
1795	108.7067
1796	108.3450
1797	108.7467
1798	108.3867
1799	108.3450
1800	108.2367
1801	108.2483
1802	108.6950
1803	108.9250
1804	107.7667
1805	108.6450
1806	108.3750
1807	108.5650
1808	108.4350
1809	108.4900
1810	108.3200
1811	108.8850
1812	109.1317
1813	108.7217
1814	108.3783
1815	108.3317
1816	108.2050
1817	107.7100
1818	108.1417
1819	108.3450
1820	107.7133
1821	108.5783
1822	108.1583
1823	108.1667
1824	107.7150
1825	107.3017
1826	107.8800
1827	107.8933
1828	107.8917
1829	107.5667
1830	107.7967
1831	107.4750
1832	107.5483
1833	107.3217
1834	107.7550
1835	107.8500
1836	107.7867
1837	106.8033
1838	107.6283
1839	107.9517
1840	107.2933
1841	107.0983
1842	107.2083
1843	107.2517
1844	106.6883
1845	107.1667
1846	106.9917
1847	107.7017
1848	107.2300
1849	107.5850
1850	107.8450
1851	107.2350
1852	107.1683
1853	107.3033
1854	108.0217
1855	107.6050
1856	107.1267
1857	107.2567
1858	107.4083
1859	107.4933
1860	106.5850
1861	107.0233
1862	107.3350
1863	107.8167
1864	106.7167
1865	107.5033
1866	106.7483
1867	107.3900
1868	107.3783
1869	107.3083
1870	106.9633
1871	106.5917
1872	106.9883
1873	107.4733
1874	106.4683
1875	107.4833
1876	107.0700
1877	107.2317
1878	107.5167
1879	106.5283
1880	106.7417
1881	106.7683
1882	107.0800
1883	107.1383
1884	106.5400
1885	106.9133
1886	107.2733
1887	106.6783
1888	106.6833
1889	106.9033
1890	106.9417
1891	106.0300
1892	107.0483
1893	106.7683
1894	106.7517
1895	105.9917
1896	106.5883
1897	106.2217
1898	106.6933
1899	106.6833
1900	107.1117
1901	107.1000
1902	106.6750
1903	106.5750
1904	106.2783
1905	106.5733
1906	106.1833
1907	107.0417
1908	106.5350
1909	106.6867
1910	106.4617
1911	106.2400
1912	106.6150
1913	106.3517
1914	106.1067
1915	106.5950
1916	106.1633
1917	106.6283
1918	106.5400
1919	106.1000
1920	106.0633
1921	106.0233
1922	105.9933
1923	106.1350
1924	105.4433
1925	105.9383
1926	105.9850
1927	105.7617
1928	106.4833
1929	105.9650
1930	106.9967
1931	106.1867
1932	106.1317
1933	106.2817
1934	105.8483
1935	106.2550
1936	106.1067
1937	105.7067
1938	105.6450
1939	105.7167
1940	105.6783
1941	105.2050
1942	105.0700
1943	105.2850
1944	105.8567
1945	105.3300
1946	105.7700
1947	105.9100
1948	106.1167
1949	105.7833
1950	105.9433
1951	105.3900
1952	105.8000
1953	105.6600
1954	106.2033
1955	105.2817
1956	106.0767
1957	105.7933
1958	105.5367
1959	105.1717
1960	105.3883
1961	105.3900
1962	105.7883
1963	105.5200
1964	105.9600
1965	105.2017
1966	105.4117
1967	105.4383
1968	106.0183
1969	105.4300
1970	105.5083
1971	105.0650
1972	105.0667
1973	105.7233
1974	105.4517
1975	105.0067
1976	105.1217
1977	105.5217
1978	104.8833
1979	105.1033
1980	105.3767
1981	105.1917
1982	105.2467
1983	105.1450
1984	105.1367
1985	104.8483
1986	105.1983
1987	104.5650
1988	105.4900
1989	106.2500
1990	105.1333
1991	104.9900
1992	105.3733
1993	105.5417
1994	104.8167
1995	104.7750
1996	105.0500
1997	104.8433
1998	104.6717
1999	104.5050
[truncated: 28 more rows]
