# Supplementary material for: Bicoid gradient formation mechanism and dynamics revealed by protein lifetime analysis
Source: Mol Syst Biol. 2018 Sep 4;14(9):e8355. doi: 10.15252/msb.20188355 (PMC6121778; doi:10.15252/msb.20188355)
Supplement: Supplementary file 8 — Source Data for Figure 6 [file MSB-14-e8355-s007.zip › figure6-data_wo-images/quantification/Values_emb01_r_t16.txt]

0	155.7800
1	177.0917
2	170.0467
3	173.1500
4	169.5383
5	159.8683
6	164.9467
7	166.7400
8	169.4750
9	167.3550
10	170.1483
11	172.1167
12	174.8683
13	172.8250
14	180.5450
15	173.4117
16	171.7817
17	177.4533
18	176.7600
19	174.7933
20	176.3617
21	176.9167
22	170.4733
23	170.4033
24	167.4667
25	166.4867
26	162.1500
27	155.6617
28	150.3067
29	145.6367
30	144.5867
31	139.9750
32	139.4083
33	140.5683
34	145.7717
35	145.4100
36	146.6917
37	145.4883
38	151.4217
39	157.4117
40	162.5400
41	165.8300
42	172.7783
43	178.3233
44	181.6500
45	191.5367
46	197.0550
47	199.5567
48	204.2933
49	205.8933
50	201.8683
51	204.1567
52	206.2833
53	204.8600
54	209.3000
55	205.1600
56	209.8750
57	210.4017
58	216.7783
59	214.7600
60	216.1717
61	215.4633
62	217.2883
63	214.1200
64	215.6867
65	208.9283
66	212.5417
67	205.4883
68	207.2850
69	205.7050
70	204.6517
71	204.8850
72	204.6050
73	207.5850
74	207.3200
75	205.4183
76	202.3867
77	202.7617
78	197.9783
79	199.4617
80	197.1233
81	191.4833
82	191.8733
83	193.9533
84	186.6600
85	189.4417
86	187.8383
87	183.4183
88	189.1133
89	189.5483
90	184.0050
91	186.4067
92	186.0767
93	183.6983
94	179.4550
95	180.5233
96	179.2283
97	177.2550
98	182.8833
99	183.5817
100	182.4450
101	183.8650
102	187.9683
103	187.9450
104	191.3650
105	187.8967
106	188.8550
107	184.1633
108	179.1500
109	175.8733
110	176.0900
111	175.1883
112	174.1050
113	177.3383
114	178.1367
115	184.1067
116	183.3950
117	189.2333
118	190.4933
119	192.1867
120	190.5550
121	188.3217
122	189.0267
123	187.7783
124	189.3433
125	187.6000
126	189.9633
127	190.1017
128	187.0517
129	188.9100
130	194.9700
131	191.4567
132	191.8450
133	193.9533
134	193.0267
135	195.0267
136	196.5700
137	198.7283
138	195.6117
139	203.2800
140	200.2183
141	199.6100
142	204.3917
143	205.7200
144	205.8617
145	212.0650
146	209.2950
147	211.9583
148	212.5483
149	212.4550
150	205.9933
151	208.2133
152	204.8217
153	206.2483
154	202.4083
155	200.9500
156	198.0517
157	197.6533
158	197.2750
159	196.7750
160	196.8583
161	196.9100
162	193.5683
163	194.1117
164	195.0000
165	196.2083
166	197.7767
167	198.6033
168	200.1233
169	200.9050
170	200.6800
171	201.8883
172	205.0267
173	208.0200
174	206.7167
175	207.5817
176	206.1067
177	205.9983
178	204.2450
179	203.6400
180	200.4917
181	197.9733
182	198.8150
183	200.2333
184	197.2433
185	197.4983
186	200.0167
187	200.4033
188	200.4967
189	202.7033
190	202.3667
191	208.4633
192	207.6133
193	208.5850
194	211.7833
195	210.2000
196	211.5350
197	209.7433
198	208.7117
199	207.3067
200	206.9217
201	204.9983
202	204.4950
203	202.1717
204	203.7567
205	201.8817
206	200.1367
207	197.8750
208	198.6300
209	201.0583
210	199.9617
211	198.6333
212	201.6950
213	199.5283
214	198.9150
215	201.9933
216	202.2650
217	201.9833
218	199.5783
219	200.7467
220	203.4733
221	203.8617
222	201.5500
223	202.2867
224	201.2983
225	201.6283
226	199.5650
227	200.1650
228	201.0717
229	198.3133
230	196.8433
231	198.7100
232	196.1633
233	195.1567
234	193.5650
235	189.4217
236	192.6933
237	191.5000
238	191.6083
239	194.1317
240	195.6150
241	195.9033
242	198.1217
243	199.6450
244	199.5067
245	203.1983
246	202.4517
247	201.6083
248	201.3683
249	199.8350
250	198.3767
251	194.7067
252	196.1983
253	193.2233
254	190.9300
255	191.0350
256	189.3717
257	191.0550
258	188.6450
259	189.6783
260	190.9550
261	192.3850
262	192.7817
263	194.4433
264	194.0367
265	196.5600
266	196.9767
267	197.0733
268	197.0050
269	198.8417
270	200.1633
271	198.1767
272	199.3633
273	197.0933
274	197.3633
275	196.3550
276	195.6483
277	195.4900
278	191.9567
279	192.6883
280	192.1150
281	192.6567
282	194.2167
283	194.9600
284	194.8183
285	195.1783
286	195.1333
287	196.6700
288	196.5283
289	195.1700
290	195.2117
291	198.6300
292	197.9467
293	199.0667
294	202.0167
295	199.9600
296	201.4867
297	200.2550
298	199.5917
299	201.3650
300	198.4217
301	195.5733
302	192.9600
303	189.3150
304	188.7700
305	187.7433
306	186.8533
307	189.5450
308	189.5267
309	188.8317
310	189.4400
311	189.4400
312	190.7517
313	192.2567
314	191.0650
315	192.1183
316	191.5650
317	190.5067
318	189.6217
319	190.6950
320	192.4500
321	193.9000
322	193.7117
323	194.6550
324	193.8383
325	194.0933
326	192.8317
327	192.2733
328	188.9217
329	189.5733
330	188.2500
331	188.4333
332	187.9900
333	186.5883
334	185.8150
335	187.5033
336	190.1200
337	189.3783
338	192.6050
339	192.4083
340	191.7533
341	190.7800
342	188.5700
343	187.0200
344	186.6283
345	184.7650
346	184.5550
347	185.0567
348	185.9567
349	185.2250
350	185.7700
351	184.5783
352	185.4600
353	186.4417
354	187.4400
355	188.7050
356	186.8767
357	187.6783
358	188.7917
359	186.9333
360	186.3733
361	184.7133
362	183.3917
363	183.9417
364	183.9967
365	182.4817
366	183.1417
367	185.4867
368	183.9750
369	184.9683
370	186.3400
371	186.0617
372	187.3383
373	185.0367
374	186.0083
375	186.8317
376	187.4317
377	185.9967
378	186.2650
379	186.6200
380	188.3983
381	186.7617
382	185.5600
383	185.6400
384	185.4567
385	183.6533
386	182.3550
387	183.0350
388	180.3050
389	179.4283
390	179.0400
391	180.0117
392	179.1400
393	179.8633
394	179.8783
395	178.9450
396	179.6417
397	181.5833
398	181.0800
399	179.6250
400	180.0000
401	179.5617
402	178.3700
403	177.3917
404	177.4583
405	177.0533
406	176.8950
407	178.6650
408	177.3667
409	179.6433
410	179.5233
411	179.9050
412	180.8117
413	178.3300
414	178.5800
415	176.9983
416	177.8583
417	177.3917
418	177.2633
419	175.8400
420	177.8667
421	178.5333
422	177.8717
423	177.1917
424	175.7867
425	176.4417
426	176.3050
427	175.9450
428	176.6617
429	176.7967
430	177.7917
431	178.1283
432	178.3200
433	178.3067
434	179.0667
435	177.8367
436	177.1083
437	176.5500
438	176.2333
439	176.7517
440	175.6433
441	175.6950
442	175.9300
443	178.4050
444	177.0117
445	175.9700
446	176.9517
447	176.7983
448	177.4717
449	176.6350
450	177.3100
451	175.3233
452	175.6683
453	174.2100
454	171.8167
455	172.9083
456	171.6933
457	172.0400
458	171.2467
459	171.7567
460	171.4617
461	171.6183
462	173.4550
463	172.8250
464	173.1183
465	172.0700
466	171.9633
467	172.0233
468	172.5367
469	172.5833
470	172.5717
471	173.1833
472	172.3350
473	174.2050
474	174.5167
475	173.1250
476	173.5400
477	172.6267
478	173.4183
479	172.8600
480	172.7667
481	173.4033
482	174.7317
483	173.3650
484	173.1433
485	174.4317
486	173.0050
487	172.3533
488	172.8750
489	173.0250
490	172.5233
491	170.7950
492	173.8883
493	173.7017
494	173.0183
495	174.4067
496	172.8400
497	175.2000
498	174.7083
499	172.2750
500	172.1083
501	172.5317
502	171.6800
503	172.8517
504	171.8717
505	173.1517
506	173.3550
507	172.3833
508	171.6883
509	171.9183
510	172.8367
511	172.1183
512	172.2267
513	171.9217
514	172.0850
515	172.5867
516	172.0950
517	171.3433
518	173.0283
519	171.5317
520	172.2083
521	170.1117
522	172.7217
523	171.9300
524	171.8033
525	170.8100
526	171.8433
527	170.1200
528	169.8217
529	170.4967
530	169.4250
531	170.3217
532	170.0883
533	168.4750
534	169.8367
535	170.9600
536	171.1683
537	169.2683
538	168.3667
539	167.9450
540	168.0683
541	166.5500
542	167.5733
543	167.2250
544	167.8767
545	167.1500
546	168.6917
547	167.7800
548	168.5217
549	167.9633
550	168.6067
551	167.6117
552	167.0800
553	165.6500
554	165.2917
555	163.8817
556	164.2817
557	164.5550
558	164.1783
559	163.4617
560	162.5950
561	163.3300
562	165.5050
563	165.8167
564	167.4917
565	168.4183
566	167.4900
567	169.3417
568	169.7250
569	168.2267
570	168.0900
571	169.0733
572	166.1767
573	165.8400
574	164.2317
575	163.8283
576	163.1383
577	164.1383
578	162.6233
579	163.8750
580	163.2550
581	164.4100
582	165.4117
583	164.6833
584	166.9483
585	165.3867
586	166.9000
587	166.5300
588	166.6417
589	165.7850
590	164.1167
591	163.3650
592	162.7767
593	162.4167
594	160.6850
595	158.9650
596	159.5833
597	158.9750
598	159.0650
599	159.9217
600	157.9183
601	158.5850
602	158.2217
603	158.3833
604	158.2083
605	159.0650
606	159.1617
607	160.9767
608	161.1517
609	160.9250
610	161.3133
611	160.5567
612	159.8800
613	161.3000
614	161.0767
615	160.2500
616	158.5050
617	158.9400
618	158.1133
619	158.2217
620	158.1133
621	157.8533
622	157.0883
623	155.9500
624	158.0483
625	157.8667
626	158.3617
627	156.3033
628	157.3767
629	158.0417
630	157.1450
631	157.7867
632	158.7767
633	159.2617
634	158.4750
635	159.0050
636	160.6650
637	159.4300
638	160.5133
639	160.2017
640	160.0417
641	158.9317
642	157.6117
643	156.7333
644	155.5050
645	156.2767
646	156.5183
647	155.9917
648	155.4550
649	156.0117
650	157.3300
651	158.1250
652	156.9817
653	156.6483
654	158.7083
655	155.9067
656	155.8567
657	156.2700
658	155.1333
659	155.5683
660	154.6417
661	153.9633
662	155.0650
663	153.7000
664	153.6517
665	154.2883
666	153.6067
667	152.5967
668	153.1833
669	152.8533
670	152.9933
671	151.8900
672	152.5450
673	152.9683
674	153.1050
675	153.6383
676	155.2167
677	155.5550
678	156.4550
679	156.7883
680	154.7050
681	154.8367
682	153.0317
683	150.4367
684	151.2783
685	150.8367
686	149.5033
687	149.4117
688	149.0517
689	149.4817
690	149.1117
691	150.9300
692	149.9717
693	150.5083
694	150.4450
695	150.0150
696	149.3017
697	150.6833
698	150.5667
699	151.0217
700	149.9133
701	150.6117
702	150.1483
703	150.8017
704	150.7083
705	150.5467
706	150.7467
707	149.8100
708	149.5667
709	148.7983
710	147.7000
711	147.7900
712	147.2983
713	146.1717
714	146.3283
715	147.6083
716	148.2000
717	147.6517
718	148.5850
719	149.5600
720	150.3817
721	151.6000
722	152.2067
723	152.2167
724	153.4317
725	152.7450
726	152.9367
727	152.7617
728	152.7500
729	152.2683
730	151.2833
731	150.5567
732	150.8300
733	151.2800
734	150.9933
735	150.4183
736	149.8917
737	149.9583
738	149.7467
739	148.8700
740	149.1917
741	149.9100
742	148.1900
743	148.9183
744	149.1367
745	149.3417
746	149.8117
747	148.9533
748	147.8633
749	148.6817
750	147.8167
751	149.1783
752	149.1533
753	148.5983
754	149.5317
755	148.6250
756	149.5550
757	150.0233
758	151.9883
759	150.4033
760	151.3317
761	152.3667
762	151.5733
763	151.7300
764	152.5683
765	153.1000
766	151.5167
767	149.1300
768	149.1433
769	148.5800
770	148.4983
771	146.3383
772	146.2917
773	145.7150
774	146.6233
775	147.8317
776	147.0217
777	147.7867
778	146.5167
779	146.3117
780	147.0717
781	146.0100
782	147.8200
783	147.7933
784	148.0017
785	148.9183
786	149.3267
787	149.0150
788	147.8983
789	146.8533
790	145.7533
791	143.4983
792	143.9017
793	143.4733
794	143.1617
795	142.2633
796	142.5950
797	144.1200
798	143.9817
799	145.2450
800	145.0950
801	145.8817
802	145.3767
803	145.3467
804	145.6967
805	145.3600
806	145.2100
807	145.2417
808	145.6750
809	145.7467
810	143.8800
811	143.6100
812	141.2733
813	141.0017
814	140.7667
815	140.6517
816	139.2267
817	139.6467
818	140.7167
819	140.6267
820	139.8200
821	140.3350
822	141.3417
823	142.0317
824	141.5833
825	142.7567
826	143.7317
827	142.8900
828	143.0483
829	142.5300
830	142.6433
831	142.3433
832	142.1867
833	140.7633
834	140.7083
835	141.2117
836	140.4750
837	140.1650
838	140.8183
839	141.1467
840	142.1000
841	142.0850
842	141.9667
843	140.7367
844	141.6800
845	139.8717
846	139.4783
847	139.4533
848	138.7017
849	139.6783
850	140.3033
851	140.7017
852	138.6033
853	139.0033
854	138.8467
855	137.4300
856	138.0333
857	138.8250
858	137.7950
859	138.8733
860	137.0000
861	137.2050
862	137.7450
863	137.4717
864	136.9783
865	136.2833
866	136.5783
867	137.9350
868	137.9000
869	136.8433
870	137.1117
871	137.7450
872	138.5183
873	137.7683
874	137.2333
875	137.2583
876	138.3650
877	139.2850
878	139.3783
879	140.5750
880	140.5367
881	140.3167
882	139.2267
883	139.2567
884	138.9917
885	139.1517
886	137.9683
887	139.0933
888	137.0317
889	137.2700
890	138.1833
891	137.6083
892	137.9700
893	135.8767
894	135.6800
895	134.3467
896	133.8017
897	134.0017
898	134.2717
899	133.9617
900	135.2817
901	135.8300
902	136.5667
903	136.7983
904	138.1700
905	138.8617
906	138.2683
907	139.7483
908	138.0000
909	138.5800
910	137.9783
911	136.4733
912	135.6867
913	134.9717
914	133.9483
915	133.4217
916	133.3667
917	133.7017
918	133.4083
919	134.3850
920	133.1483
921	133.3883
922	133.7300
923	131.2100
924	132.0000
925	132.6033
926	132.9233
927	133.9917
928	134.5033
929	134.7850
930	136.1467
931	134.7617
932	134.7700
933	133.8350
934	133.2550
935	132.7500
936	132.2283
937	131.8967
938	132.1333
939	131.5783
940	131.2067
941	131.6183
942	131.6567
943	133.2000
944	132.0017
945	133.9017
946	134.2017
947	134.3267
948	134.0450
949	135.4500
950	134.6400
951	134.3300
952	134.3350
953	134.2700
954	132.4267
955	133.5217
956	131.9933
957	131.0933
958	131.6733
959	131.8933
960	131.7167
961	132.3183
962	132.4117
963	131.5083
964	131.0717
965	130.6800
966	131.2600
967	130.9550
968	130.7133
969	131.8800
970	131.4467
971	132.1100
972	131.9383
973	132.0433
974	131.9750
975	131.3600
976	131.0183
977	131.6217
978	130.8433
979	132.0883
980	131.8550
981	131.2983
982	130.7350
983	131.1417
984	131.2533
985	131.1317
986	129.4567
987	130.1233
988	129.4950
989	130.8450
990	130.6267
991	130.0833
992	130.8117
993	129.9350
994	130.6767
995	132.1033
996	130.5233
997	130.9483
998	131.4167
999	130.6667
1000	129.8917
1001	133.1050
1002	131.5717
1003	131.3517
1004	131.7367
1005	130.9467
1006	130.9900
1007	131.2267
1008	131.3267
1009	131.6867
1010	131.2683
1011	131.6583
1012	132.1200
1013	131.2567
1014	131.7550
1015	130.8350
1016	133.5600
1017	131.8183
1018	130.3967
1019	130.3150
1020	129.4233
1021	129.5900
1022	131.0867
1023	130.8283
1024	130.4200
1025	130.3317
1026	130.3600
1027	130.6683
1028	130.8250
1029	130.6600
1030	129.7433
1031	130.2350
1032	129.7917
1033	128.5167
1034	129.3183
1035	129.0833
1036	128.5217
1037	128.5533
1038	127.4417
1039	126.7900
1040	127.2400
1041	126.4500
1042	127.3150
1043	125.9767
1044	126.9450
1045	126.3883
1046	125.8283
1047	126.5633
1048	125.6633
1049	125.7517
1050	126.5683
1051	127.2383
1052	127.0933
1053	127.0850
1054	126.6067
1055	127.0633
1056	126.5717
1057	126.9267
1058	126.7683
1059	125.5500
1060	124.7900
1061	124.3067
1062	124.1750
1063	123.2667
1064	122.7583
1065	122.8550
1066	122.3533
1067	122.3250
1068	122.6500
1069	122.7617
1070	122.0717
1071	121.8933
1072	121.9850
1073	122.6767
1074	123.7650
1075	123.9283
1076	123.6667
1077	124.9650
1078	124.2650
1079	123.6200
1080	123.2933
1081	123.9050
1082	123.2417
1083	123.5283
1084	122.6133
1085	122.5417
1086	123.2867
1087	123.5633
1088	123.0683
1089	122.7000
1090	122.4533
1091	123.1400
1092	123.2700
1093	123.9150
1094	123.9667
1095	123.9533
1096	125.6117
1097	124.6017
1098	126.1950
1099	125.8050
1100	126.3217
1101	124.9933
1102	124.5783
1103	125.1600
1104	125.1267
1105	124.7983
1106	125.1083
1107	124.3833
1108	125.0083
1109	125.0400
1110	125.5717
1111	124.7867
1112	124.7600
1113	124.7033
1114	124.5250
1115	124.5217
1116	126.0883
1117	126.4700
1118	126.0667
1119	126.0567
1120	125.4433
1121	126.5283
1122	125.8950
1123	125.8517
1124	125.6550
1125	124.9133
1126	124.5850
1127	124.9633
1128	124.1900
1129	122.6700
1130	123.5433
1131	123.4433
1132	123.2183
1133	123.7267
1134	123.2783
1135	123.5533
1136	122.6667
1137	123.7483
1138	123.9617
1139	123.7450
1140	123.6917
1141	123.8600
1142	124.3200
1143	125.1117
1144	124.4050
1145	125.2667
1146	125.0683
1147	124.9983
1148	125.4217
1149	124.2050
1150	124.4250
1151	123.9383
1152	122.9217
1153	122.8583
1154	122.0433
1155	122.5817
1156	122.7767
1157	123.5150
1158	123.3083
1159	122.6683
1160	122.4667
1161	123.5617
1162	123.9550
1163	123.1017
1164	123.1200
1165	123.3167
1166	123.8750
1167	124.0350
1168	123.7533
1169	123.9483
1170	122.9967
1171	123.5133
1172	123.0283
1173	121.4983
1174	122.3350
1175	121.0183
1176	120.8550
1177	121.8600
1178	120.9250
1179	121.0117
1180	121.4267
1181	122.1567
1182	121.5917
1183	121.4067
1184	122.1600
1185	122.1750
1186	122.0950
1187	121.4883
1188	121.8150
1189	121.7200
1190	122.3417
1191	122.6833
1192	122.3333
1193	122.1183
1194	122.6300
1195	121.4400
1196	121.9700
1197	121.9850
1198	121.5017
1199	121.1633
1200	120.4767
1201	120.3100
1202	119.9067
1203	119.8950
1204	119.6950
1205	120.7033
1206	120.2767
1207	120.6233
1208	120.0300
1209	120.6633
1210	121.1400
1211	120.5867
1212	120.5550
1213	121.0483
1214	121.2600
1215	120.3000
1216	122.1917
1217	122.0517
1218	122.0117
1219	121.8700
1220	120.4800
1221	121.0083
1222	119.9633
1223	119.7183
1224	119.9650
1225	118.4167
1226	118.4733
1227	118.2200
1228	117.8450
1229	119.0783
1230	118.2700
1231	118.4850
1232	118.2667
1233	117.7883
1234	119.0467
1235	118.5333
1236	119.2850
1237	119.8133
1238	119.2267
1239	120.5883
1240	120.7617
1241	120.3833
1242	120.3550
1243	120.0433
1244	119.4917
1245	119.1417
1246	118.8567
1247	118.6567
1248	118.2717
1249	117.7583
1250	118.2450
1251	117.7750
1252	118.3283
1253	118.2517
1254	119.2583
1255	119.1633
1256	119.2100
1257	120.1033
1258	120.2100
1259	119.4667
1260	119.9800
1261	120.3800
1262	119.5217
1263	120.9650
1264	119.1683
1265	119.4950
1266	119.1917
1267	119.3133
1268	119.5683
1269	119.4550
1270	119.0083
1271	118.9983
1272	118.9750
1273	118.9883
1274	118.7983
1275	119.1250
1276	119.1767
1277	118.7050
1278	118.9700
1279	119.5117
1280	119.9300
1281	120.2700
1282	120.0750
1283	120.8617
1284	119.7200
1285	119.5550
1286	118.9650
1287	119.1583
1288	119.3017
1289	117.8450
1290	118.7100
1291	118.3417
1292	117.8900
1293	118.3400
1294	117.5683
1295	118.6317
1296	119.0467
1297	118.6500
1298	118.2350
1299	118.7883
1300	118.8717
1301	118.3833
1302	117.6850
1303	118.6067
1304	118.5183
1305	117.8217
1306	117.6850
1307	117.5300
1308	117.7500
1309	117.3317
1310	117.0133
1311	116.8117
1312	117.6133
1313	118.3133
1314	118.4050
1315	118.6583
1316	119.0917
1317	118.2117
1318	119.8683
1319	118.8167
1320	119.0217
1321	119.7800
1322	119.4767
1323	118.5633
1324	118.6400
1325	119.0233
1326	118.1583
1327	118.8367
1328	119.1117
1329	118.9750
1330	119.0667
1331	118.9917
1332	119.2900
1333	118.2700
1334	118.1767
1335	117.5017
1336	117.7350
1337	118.0733
1338	118.4017
1339	118.5100
1340	119.3517
1341	119.5483
1342	119.5633
1343	119.6333
1344	119.3333
1345	119.0183
1346	118.6833
1347	118.2417
1348	118.1717
1349	118.1067
1350	118.0683
1351	118.2467
1352	117.9217
1353	117.2283
1354	116.9983
1355	116.6117
1356	117.2283
1357	116.3683
1358	116.1283
1359	117.1683
1360	116.8383
1361	118.2767
1362	118.2717
1363	117.7633
1364	118.8950
1365	118.4017
1366	117.6017
1367	118.1317
1368	117.6817
1369	117.2333
1370	116.7167
1371	115.6483
1372	115.9067
1373	116.2267
1374	115.5233
1375	115.6300
1376	116.3000
1377	116.2367
1378	115.9467
1379	116.5550
1380	117.3200
1381	116.9367
1382	116.2533
1383	117.1617
1384	117.1467
1385	116.9617
1386	117.7783
1387	117.7283
1388	117.8933
1389	117.1200
1390	116.5200
1391	116.1150
1392	116.4350
1393	115.6967
1394	115.4483
1395	115.6967
1396	114.7200
1397	115.8650
1398	115.9033
1399	116.5200
1400	116.6317
1401	116.3383
1402	115.0783
1403	115.5917
1404	116.3267
1405	115.3917
1406	116.0300
1407	116.5200
1408	115.9117
1409	115.7417
1410	116.0700
1411	115.6967
1412	115.3533
1413	115.8850
1414	115.3133
1415	115.6183
1416	114.9333
1417	114.6717
1418	115.0417
1419	114.9883
1420	116.1650
1421	115.3833
1422	115.2167
1423	115.0750
1424	115.7967
1425	115.8983
1426	116.2433
1427	116.2000
1428	115.8283
1429	116.0867
1430	115.9183
1431	115.4467
1432	115.9950
1433	115.7767
1434	114.5883
1435	114.7633
1436	114.9850
1437	115.3433
1438	114.7117
1439	114.9633
1440	114.5850
1441	114.9383
1442	114.6683
1443	114.1883
1444	114.8400
1445	114.7383
1446	114.7333
1447	113.9567
1448	115.1667
1449	114.0783
1450	114.1717
1451	114.0333
1452	114.4483
1453	113.5967
1454	114.0050
1455	113.9867
1456	113.3267
1457	114.3883
1458	114.4283
1459	113.8400
1460	115.0000
1461	114.5283
1462	114.0467
1463	114.4633
1464	114.3300
1465	114.7083
1466	114.1367
1467	114.7383
1468	113.5800
1469	114.0367
1470	113.9350
1471	114.0667
1472	114.2033
1473	113.6083
1474	113.8167
1475	113.8417
1476	114.8533
1477	113.8267
1478	114.1817
1479	114.5033
1480	114.3383
1481	114.0467
1482	114.2267
1483	114.0000
1484	113.6983
1485	113.8150
1486	113.5633
1487	114.0783
1488	113.5900
1489	113.7150
1490	113.9917
1491	112.9050
1492	113.2867
1493	113.2733
1494	113.0200
1495	113.9467
1496	114.0633
1497	113.4750
1498	113.5783
1499	113.1950
1500	113.3583
1501	113.9967
1502	114.1333
1503	113.8967
1504	114.3500
1505	113.8983
1506	113.2033
1507	113.8467
1508	113.6217
1509	114.1733
1510	113.5917
1511	113.4783
1512	114.1867
1513	113.1183
1514	114.3183
1515	114.1750
1516	113.3883
1517	113.3533
1518	113.3533
1519	114.1200
1520	113.9900
1521	113.6350
1522	113.6917
1523	113.8233
1524	113.3917
1525	113.6283
1526	113.5567
1527	112.7867
1528	113.3200
1529	112.6550
1530	113.2767
1531	113.3917
1532	114.4117
1533	113.7617
1534	113.4067
1535	113.0783
1536	114.0033
1537	113.9933
1538	114.2083
1539	114.5350
1540	113.7117
1541	114.4867
1542	113.8917
1543	114.1517
1544	114.2117
1545	114.5250
1546	113.8367
1547	113.8917
1548	113.9117
1549	113.2900
1550	113.6817
1551	113.4500
1552	113.2633
1553	113.3217
1554	113.0250
1555	112.4517
1556	112.3917
1557	112.5800
1558	112.1267
1559	112.6350
1560	112.7117
1561	113.0833
1562	112.6533
1563	113.3833
1564	112.3450
1565	112.2883
1566	112.2117
1567	111.6767
1568	111.7033
1569	111.9383
1570	111.7933
1571	111.9917
1572	111.9633
1573	111.8083
1574	112.0733
1575	112.3600
1576	112.3067
1577	112.4250
1578	111.4633
1579	112.3167
1580	112.3450
1581	111.8733
1582	112.6883
1583	112.4600
1584	112.8783
1585	112.1083
1586	111.5850
1587	112.1517
1588	111.7000
1589	111.8367
1590	111.6800
1591	111.4150
1592	111.4500
1593	110.8183
1594	111.9467
1595	111.6917
1596	111.1450
1597	111.6417
1598	111.6583
1599	111.6833
1600	111.5167
1601	111.9850
1602	111.7317
1603	111.2083
1604	111.1117
1605	111.3833
1606	110.5050
1607	110.9733
1608	111.1567
1609	110.9150
1610	110.8617
1611	111.3050
1612	111.3400
1613	111.7850
1614	111.3250
1615	111.5467
1616	111.2050
1617	111.6450
1618	111.4867
1619	111.1933
1620	111.4000
1621	110.6267
1622	110.9850
1623	110.9383
1624	111.0700
1625	111.2167
1626	110.6083
1627	111.2150
1628	110.9067
1629	110.8483
1630	110.2167
1631	111.4133
1632	111.0333
1633	110.8783
1634	110.7517
1635	110.8650
1636	110.4350
1637	111.3283
1638	110.8950
1639	110.9767
1640	110.7017
1641	111.6517
1642	111.4483
1643	111.7633
1644	111.6933
1645	111.6483
1646	111.9933
1647	111.4233
1648	111.7667
1649	111.1250
1650	111.6917
1651	111.4050
1652	111.3100
1653	111.7417
1654	111.5467
1655	111.5850
1656	110.8033
1657	110.6767
1658	110.3183
1659	111.1483
1660	111.3350
1661	111.1900
1662	110.9883
1663	111.5483
1664	111.7467
1665	111.0050
1666	110.6717
1667	111.0100
1668	110.6683
1669	111.1083
1670	110.6817
1671	111.1750
1672	109.7283
1673	109.7417
1674	109.3417
1675	109.9317
1676	109.7567
1677	109.2000
1678	109.8900
1679	109.5817
1680	109.9417
1681	109.8933
1682	109.6850
1683	109.9817
1684	110.1083
1685	109.7267
1686	109.8717
1687	110.7283
1688	110.5167
1689	109.8167
1690	110.2233
1691	110.2600
1692	109.8217
1693	110.4433
1694	110.2500
1695	110.5183
1696	109.9550
1697	110.7417
1698	110.2083
1699	110.7467
1700	109.8167
1701	109.6467
1702	109.4100
1703	110.0517
1704	110.7533
1705	109.8450
1706	109.4750
1707	109.6100
1708	109.0917
1709	109.6017
1710	109.7150
1711	109.3750
1712	109.3183
1713	109.1717
1714	109.0583
1715	109.6567
1716	109.5550
1717	109.1967
1718	109.1483
1719	109.5083
1720	109.3000
1721	109.7833
1722	109.5367
1723	108.9583
1724	110.0533
1725	108.9933
1726	109.4983
1727	109.8167
1728	109.3300
1729	109.3250
1730	109.2133
1731	109.1367
1732	108.5583
1733	108.4433
1734	108.1517
1735	108.4567
1736	108.8000
1737	109.1033
1738	108.4200
1739	108.7517
1740	109.2083
1741	109.6700
1742	109.0733
1743	108.7350
1744	108.5467
1745	108.4850
1746	108.8017
1747	108.2283
1748	108.9200
1749	109.2900
1750	109.2067
1751	108.7300
1752	109.8100
1753	108.9800
1754	108.9817
1755	108.6267
1756	108.8267
1757	108.5850
1758	109.9283
1759	108.3883
1760	108.5700
1761	108.9533
1762	108.8400
1763	108.6367
1764	108.5133
1765	108.7417
1766	108.1067
1767	108.2600
1768	108.3467
1769	109.1067
1770	108.2300
1771	108.6717
1772	108.4983
1773	109.1333
1774	108.6950
1775	108.8533
1776	108.7700
1777	108.7567
1778	108.7483
1779	108.5067
1780	108.1500
1781	108.3183
1782	107.7683
1783	107.8933
1784	108.1550
1785	108.3183
1786	108.9067
1787	108.8617
1788	108.6450
1789	107.4583
1790	108.2883
1791	108.1400
1792	108.5633
1793	109.3467
1794	108.7950
1795	108.6250
1796	108.7350
1797	108.2750
1798	109.0100
1799	108.7283
1800	108.7633
1801	108.8317
1802	108.4433
1803	108.2200
1804	108.1500
1805	108.3717
1806	107.6750
1807	107.4650
1808	108.0533
1809	108.1033
1810	107.8333
1811	107.8700
1812	107.8067
1813	106.6883
1814	107.3000
1815	108.0817
1816	107.9033
1817	107.8083
1818	107.8933
1819	107.4317
1820	108.3367
1821	107.9817
1822	108.3267
1823	108.1083
1824	107.7300
1825	108.4317
1826	107.9617
1827	107.9067
1828	107.3550
1829	107.0550
1830	107.2650
1831	107.2683
1832	107.6567
1833	107.6833
1834	107.5367
1835	107.8217
1836	107.5700
1837	107.9567
1838	107.0050
1839	107.6250
1840	107.1850
1841	107.2417
1842	107.3300
1843	107.3717
1844	106.8717
1845	107.2467
1846	107.9433
1847	107.2817
1848	107.2000
1849	107.5000
1850	107.5350
1851	106.8900
1852	106.8917
1853	108.3083
1854	108.0250
1855	107.9550
1856	107.9833
1857	107.5083
1858	106.9617
1859	107.1317
1860	107.5800
1861	106.9783
1862	107.1017
1863	106.9217
1864	106.7150
1865	106.7100
1866	106.3033
1867	106.7050
1868	106.6283
1869	107.0417
1870	107.3433
1871	107.0017
1872	107.0867
1873	107.4050
1874	107.1067
1875	107.4950
1876	106.8233
1877	106.8967
1878	107.2917
1879	106.4317
1880	106.7550
1881	106.7350
1882	106.7183
1883	107.4717
1884	106.6617
1885	106.7050
1886	107.0433
1887	106.5750
1888	106.7533
1889	107.2317
1890	107.3983
1891	106.2883
1892	106.5600
1893	106.6050
1894	106.9167
1895	105.8783
1896	107.0300
1897	106.1600
1898	106.8083
1899	106.6933
1900	107.3167
1901	106.1433
1902	106.2900
1903	106.8450
1904	106.5650
1905	106.8400
1906	105.8800
1907	106.3800
1908	106.2183
1909	106.2933
1910	106.6017
1911	105.9600
1912	105.9183
1913	106.8150
1914	106.4500
1915	106.2700
1916	105.7967
1917	106.1767
1918	106.1567
1919	106.5533
1920	106.7550
1921	106.7333
1922	106.1150
1923	106.6850
1924	105.5233
1925	105.7050
1926	105.8950
1927	105.5133
1928	105.9883
1929	105.7017
1930	106.0317
1931	105.5517
1932	105.6033
1933	105.8000
1934	105.6183
1935	105.6967
1936	105.9950
1937	105.8483
1938	106.1550
1939	105.4517
1940	105.7283
1941	106.1100
1942	105.4317
1943	105.4900
1944	106.1733
1945	105.3717
1946	105.1467
1947	106.0733
1948	104.9250
1949	105.5050
1950	106.4950
1951	105.6617
1952	105.9833
1953	105.0000
1954	105.4117
1955	105.4567
1956	105.1033
1957	105.3550
1958	105.3250
1959	105.5617
1960	105.4933
1961	105.4600
1962	105.7883
1963	105.7217
1964	105.3050
1965	105.3150
1966	105.4017
1967	105.1883
1968	105.2850
1969	104.9650
1970	105.3417
1971	104.8817
1972	104.6583
1973	105.2483
1974	104.9583
1975	105.0717
1976	105.3567
1977	105.8733
1978	105.0517
1979	105.0183
1980	105.3900
1981	105.6033
1982	104.6817
1983	105.1650
1984	105.1417
1985	105.3850
1986	105.5200
1987	104.9783
1988	105.4650
1989	104.7733
1990	105.4983
1991	105.2350
1992	105.3933
1993	105.0183
1994	104.8700
1995	104.5450
1996	104.6300
1997	104.7783
1998	104.3467
1999	104.7600
[truncated: 28 more rows]
