# Supplementary material for: Bicoid gradient formation mechanism and dynamics revealed by protein lifetime analysis
Source: Mol Syst Biol. 2018 Sep 4;14(9):e8355. doi: 10.15252/msb.20188355 (PMC6121778; doi:10.15252/msb.20188355)
Supplement: Supplementary file 8 — Source Data for Figure 6 [file MSB-14-e8355-s007.zip › figure6-data_wo-images/quantification/Values_emb01_r_t17.txt]

0	151.8683
1	179.4600
2	172.5917
3	173.0150
4	172.1817
5	164.7167
6	172.3950
7	168.0383
8	166.4050
9	166.7333
10	172.3350
11	170.8233
12	166.6883
13	165.9517
14	170.1333
15	168.6933
16	163.3567
17	168.6300
18	167.7033
19	169.0117
20	170.5817
21	163.1683
22	167.5250
23	168.9067
24	168.8183
25	163.1817
26	162.7917
27	152.9783
28	153.5250
29	150.0267
30	144.3233
31	138.6983
32	140.0117
33	137.7500
34	138.2217
35	132.8683
36	135.3817
37	137.8283
38	137.9533
39	142.5550
40	141.0450
41	142.8200
42	145.6367
43	146.0533
44	152.8967
45	156.3000
46	157.1267
47	162.6217
48	161.5150
49	165.1533
50	168.3333
51	169.9367
52	174.9883
53	178.9483
54	181.9700
55	184.3467
56	191.9600
57	196.7967
58	199.2100
59	199.9717
60	205.8100
61	210.4450
62	211.5317
63	217.9167
64	217.5250
65	225.7467
66	228.9783
67	226.0850
68	228.1467
69	222.1367
70	218.7217
71	222.6517
72	217.0400
73	219.6083
74	217.1250
75	218.5017
76	216.5167
77	215.3350
78	212.7167
79	213.2117
80	215.8767
81	215.2217
82	219.7650
83	220.0900
84	219.5750
85	218.5683
86	223.0217
87	218.4367
88	223.7233
89	220.0917
90	218.3633
91	215.8517
92	210.7967
93	211.9433
94	209.2967
95	208.8550
96	207.9217
97	203.8067
98	203.3200
99	203.8617
100	204.3467
101	205.1900
102	201.9583
103	200.8500
104	200.2633
105	200.9600
106	204.6767
107	202.7133
108	198.9983
109	195.7083
110	197.5367
111	192.4517
112	189.6833
113	192.0367
114	187.0333
115	188.6483
116	188.6700
117	188.8300
118	191.4567
119	192.1467
120	192.4817
121	195.7850
122	193.7417
123	194.0017
124	199.3100
125	196.6250
126	201.1117
127	204.0850
128	205.7683
129	205.7383
130	210.7783
131	209.0217
132	211.0517
133	214.1533
134	212.7267
135	213.9667
136	213.9400
137	209.7533
138	207.1833
139	211.1300
140	210.0783
141	208.1567
142	210.7083
143	208.8467
144	208.5750
145	209.9883
146	208.2367
147	209.4533
148	209.2633
149	210.2833
150	207.7217
151	211.3750
152	209.1833
153	208.3133
154	210.7367
155	207.6300
156	206.2817
157	202.8100
158	204.1683
159	203.4800
160	198.4833
161	198.8017
162	197.1567
163	196.2417
164	198.2567
165	195.7100
166	197.2000
167	197.7883
168	197.3200
169	199.6467
170	202.6917
171	204.7783
172	206.4200
173	209.3967
174	207.1750
175	208.0917
176	210.2450
177	208.4733
178	209.3150
179	210.1083
180	209.2267
181	206.8683
182	205.3717
183	205.0950
184	204.2450
185	202.3133
186	199.3600
187	200.5400
188	197.6983
189	198.6633
190	197.8900
191	197.5200
192	200.1183
193	199.6567
194	202.9900
195	204.6717
196	206.3533
197	206.5917
198	208.1583
199	210.8550
200	211.3567
201	212.5500
202	214.4067
203	212.4200
204	211.8567
205	211.5717
206	211.7283
207	208.5500
208	206.0917
209	204.4533
210	201.1550
211	199.4800
212	200.3433
213	198.0983
214	199.3117
215	201.3833
216	203.2333
217	202.6583
218	202.3867
219	203.9750
220	206.2417
221	202.8917
222	206.2750
223	207.1467
224	208.1833
225	205.5367
226	206.8550
227	206.0633
228	205.3533
229	203.7333
230	201.9333
231	203.6650
232	201.7333
233	201.5667
234	202.0567
235	199.3883
236	197.2300
237	197.6067
238	195.5067
239	195.9150
240	196.2700
241	196.2133
242	196.8150
243	196.9583
244	199.0500
245	199.0383
246	199.8017
247	200.9417
248	202.9067
249	203.5050
250	205.2850
251	204.2900
252	206.6400
253	208.3350
254	207.7450
255	207.6033
256	207.6850
257	204.6983
258	203.6750
259	201.1567
260	200.1750
261	200.8033
262	198.2067
263	196.9050
264	194.2383
265	195.3033
266	192.8783
267	192.4500
268	193.3583
269	193.5100
270	194.7400
271	194.3333
272	197.6933
273	196.0400
274	199.7433
275	198.2450
276	201.9383
277	202.7550
278	201.7150
279	205.1117
280	203.7600
281	203.2883
282	202.4600
283	202.0467
284	200.1267
285	200.0117
286	197.1533
287	199.8450
288	196.6983
289	197.7683
290	198.1033
291	197.5650
292	199.3483
293	198.8817
294	200.6067
295	198.5633
296	200.7817
297	201.4167
298	201.5100
299	203.4650
300	205.5717
301	205.0283
302	203.6083
303	204.5350
304	204.2233
305	203.1567
306	201.9267
307	201.9583
308	200.3783
309	197.5050
310	195.6750
311	196.2750
312	193.7800
313	190.2617
314	191.7500
315	189.1183
316	190.3917
317	192.7700
318	192.0433
319	196.1683
320	195.3150
321	196.1133
322	199.1317
323	198.0367
324	198.0117
325	197.5183
326	195.0150
327	195.7167
328	194.1850
329	196.1433
330	194.8650
331	196.0583
332	194.6133
333	194.4050
334	193.2267
335	191.6233
336	194.6250
337	190.3867
338	189.3017
339	188.7667
340	187.1833
341	185.9900
342	190.7833
343	190.0117
344	191.1083
345	191.2383
346	192.7033
347	192.5533
348	192.4017
349	191.5567
350	191.2317
351	191.7667
352	190.7450
353	190.9917
354	190.1833
355	190.7217
356	191.8717
357	191.4917
358	190.7300
359	188.3233
360	188.6483
361	188.0617
362	186.5817
363	188.1633
364	189.8400
365	189.1150
366	188.8750
367	191.3367
368	189.5683
369	189.3733
370	189.6050
371	189.5233
372	189.3100
373	188.9583
374	189.0417
375	189.5717
376	188.7283
377	189.4083
378	189.0050
379	188.7067
380	189.1083
381	187.3850
382	187.0333
383	187.5717
384	186.4583
385	188.5667
386	189.7767
387	189.7600
388	189.6917
389	187.9150
390	188.2433
391	187.0617
392	189.0000
393	187.2750
394	188.2500
395	187.5917
396	187.6217
397	185.8250
398	186.5000
399	187.0283
400	185.7367
401	185.0567
402	186.5100
403	186.7600
404	187.5333
405	186.3867
406	184.7967
407	185.8033
408	182.9283
409	183.6133
410	182.6583
411	183.8900
412	184.1300
413	183.9200
414	184.2217
415	182.6600
416	182.2350
417	179.8250
418	180.0217
419	179.5050
420	179.7000
421	180.0750
422	180.0967
423	180.5367
424	179.1583
425	178.5233
426	177.7167
427	177.7617
428	177.5350
429	177.7417
430	178.2950
431	177.3617
432	178.1933
433	178.4383
434	176.2517
435	177.9367
436	179.2817
437	178.9867
438	178.3267
439	180.7400
440	179.9850
441	180.0067
442	180.4117
443	179.3217
444	180.7717
445	178.8050
446	178.8983
447	179.9450
448	180.6383
449	179.5300
450	180.8900
451	179.1950
452	177.8083
453	179.7033
454	178.6500
455	178.6183
456	179.4183
457	179.8683
458	179.1833
459	177.8467
460	176.8300
461	176.9517
462	176.9217
463	175.1983
464	176.1283
465	176.2750
466	175.1383
467	176.9467
468	176.4467
469	177.0267
470	177.9050
471	177.9683
472	178.6733
473	178.1767
474	178.0950
475	175.4583
476	174.7600
477	174.2900
478	174.4883
479	175.6233
480	177.0150
481	177.7350
482	176.0617
483	177.3767
484	178.0367
485	179.1767
486	179.7283
487	179.0083
488	179.9033
489	178.4000
490	178.5433
491	178.7600
492	180.5667
493	178.2883
494	179.3867
495	178.2350
496	177.5133
497	177.3983
498	178.4067
499	178.0567
500	178.6667
501	177.5717
502	176.9967
503	177.0650
504	176.5000
505	176.6900
506	176.2267
507	177.2267
508	175.1217
509	178.6433
510	179.3250
511	178.9317
512	177.4983
513	176.5267
514	174.9933
515	176.2850
516	176.1733
517	176.0183
518	174.6117
519	175.7467
520	175.2100
521	176.2283
522	175.2867
523	175.7767
524	176.9167
525	176.0667
526	172.6717
527	175.7800
528	174.6850
529	175.4750
530	175.3883
531	175.8867
532	175.3300
533	172.7467
534	173.5617
535	170.3867
536	170.2367
537	169.3800
538	169.2583
539	169.5883
540	169.7350
541	170.2117
542	170.6033
543	170.9567
544	171.0650
545	170.7850
546	171.2483
547	171.1733
548	171.3900
549	171.1150
550	170.1517
551	170.2183
552	169.2183
553	169.2883
554	169.4800
555	168.2100
556	167.3783
557	165.5717
558	165.8567
559	164.3767
560	166.1783
561	167.9450
562	169.5100
563	168.0067
564	169.1883
565	168.7583
566	168.5900
567	168.3133
568	167.7767
569	169.2233
570	169.1667
571	170.3267
572	169.4983
573	170.0867
574	169.9750
575	169.4200
576	169.9317
577	168.4783
578	167.7233
579	168.6900
580	167.9433
581	166.5767
582	167.0400
583	169.5967
584	169.0683
585	168.5450
586	170.4600
587	170.5733
588	169.5350
589	170.3833
590	168.9900
591	167.2983
592	164.5917
593	164.3900
594	161.2600
595	160.2400
596	160.5700
597	160.8267
598	159.9083
599	161.1733
600	160.3867
601	161.2717
602	162.4250
603	161.9133
604	163.6950
605	164.4633
606	164.8683
607	164.8333
608	164.2800
609	162.6833
610	164.3717
611	162.8650
612	163.5800
613	165.6433
614	163.9900
615	162.5567
616	164.2717
617	163.3283
618	161.1517
619	159.1817
620	158.2833
621	158.6217
622	158.6100
623	157.2967
624	159.2650
625	160.1317
626	161.2633
627	161.9017
628	162.3333
629	162.9667
630	162.0033
631	161.2100
632	159.6917
633	161.4933
634	159.7217
635	160.6283
636	159.8033
637	160.3767
638	159.8250
639	162.0933
640	161.4983
641	162.1400
642	161.5083
643	161.2667
644	158.0950
645	158.6750
646	157.7833
647	157.9383
648	157.1783
649	157.7817
650	157.9567
651	158.3517
652	157.0767
653	157.5383
654	156.6700
655	158.4767
656	158.4050
657	158.0600
658	158.6750
659	158.8450
660	157.9850
661	157.7300
662	157.6433
663	157.4617
664	157.2133
665	157.1967
666	157.1550
667	156.1050
668	156.0317
669	154.7367
670	155.1333
671	153.7800
672	155.5767
673	154.5583
674	154.7967
675	154.2733
676	156.6733
677	155.6967
678	156.9250
679	158.5667
680	158.9800
681	159.3133
682	159.8800
683	159.4033
684	157.6300
685	157.5483
686	156.0217
687	154.4683
688	153.0717
689	153.0050
690	150.4050
691	150.5017
692	150.6117
693	150.8450
694	150.9867
695	152.2750
696	152.2667
697	152.7517
698	153.1983
699	153.2683
700	154.1083
701	153.3517
702	154.9133
703	154.1167
704	155.3017
705	154.6533
706	154.2000
707	153.3900
708	153.5217
709	154.2000
710	153.6167
711	153.8433
712	153.6083
713	150.2917
714	151.7650
715	149.4317
716	149.2217
717	149.2900
718	150.4317
719	149.3300
720	150.4383
721	150.1183
722	150.7067
723	152.1083
724	151.4267
725	154.1833
726	153.1083
727	155.7850
728	154.2983
729	155.9500
730	154.4467
731	154.4000
732	154.2550
733	154.6367
734	153.9433
735	153.1650
736	152.8617
737	150.9200
738	151.5017
739	150.6150
740	150.8383
741	149.5217
742	150.4383
743	148.9267
744	149.2833
745	150.4950
746	150.4867
747	150.8783
748	149.4633
749	149.8467
750	149.3133
751	149.4567
752	149.1817
753	148.0017
754	149.5350
755	148.9750
756	149.2367
757	150.3750
758	151.4283
759	150.3667
760	152.5700
761	153.4367
762	154.4633
763	155.0250
764	154.8483
765	155.7183
766	155.0983
767	153.3483
768	153.7367
769	150.7133
770	149.7383
771	149.4117
772	148.7817
773	147.3333
774	147.0933
775	146.9617
776	148.4267
777	147.7800
778	147.3983
779	147.5367
780	146.7183
781	147.0467
782	146.3933
783	147.5833
784	146.5917
785	148.3517
786	148.0683
787	147.5350
788	146.4150
789	148.3383
790	146.8850
791	145.7200
792	146.2333
793	145.1267
794	144.8850
795	143.3533
796	142.1050
797	143.5250
798	143.4517
799	144.3517
800	146.3117
801	146.6400
802	146.5567
803	146.1033
804	146.1150
805	146.9667
806	146.0750
807	146.4867
808	146.5100
809	146.3983
810	146.2767
811	145.7367
812	143.6667
813	145.8433
814	144.2833
815	143.7383
816	142.9233
817	142.0567
818	141.9133
819	142.5133
820	142.9867
821	143.5100
822	142.5300
823	143.5367
824	144.0100
825	144.0683
826	145.1217
827	144.0333
828	143.9617
829	143.1883
830	143.0333
831	142.5983
832	141.5283
833	141.7967
834	141.8783
835	141.3367
836	139.8517
837	139.7600
838	139.2450
839	139.0567
840	139.8217
841	138.3733
842	140.2450
843	140.6933
844	139.5850
845	140.7267
846	141.3483
847	140.7550
848	139.4833
849	139.0750
850	138.8050
851	139.2883
852	139.4100
853	138.8233
854	138.5200
855	138.1933
856	139.1467
857	138.5017
858	139.5667
859	138.8467
860	138.9367
861	138.5367
862	140.6867
863	140.2650
864	139.6817
865	139.3667
866	138.2600
867	137.8617
868	138.6333
869	139.3917
870	137.6117
871	137.1983
872	137.0700
873	136.2317
874	136.5867
875	136.3933
876	136.6550
877	135.5867
878	137.1033
879	137.1900
880	137.9000
881	140.2533
882	139.5733
883	140.1733
884	140.6150
885	138.7350
886	138.7450
887	139.1833
888	137.6033
889	138.7783
890	139.7200
891	138.2183
892	137.9033
893	136.9717
894	137.3100
895	137.8450
896	135.4983
897	136.0300
898	136.2433
899	134.8700
900	136.1867
901	135.8517
902	136.0650
903	136.2333
904	137.0550
905	137.6017
906	138.7983
907	139.3350
908	138.5067
909	138.7150
910	137.2100
911	135.9617
912	136.3550
913	135.9000
914	135.3200
915	134.4983
916	134.4083
917	135.6033
918	133.7117
919	133.2217
920	133.5483
921	133.7850
922	133.6300
923	133.3800
924	133.5183
925	134.5017
926	134.2400
927	135.1067
928	135.8117
929	135.3383
930	136.1017
931	136.0383
932	136.0533
933	135.2733
934	135.0700
935	133.9383
936	133.1617
937	132.4967
938	132.3733
939	132.5617
940	131.3983
941	133.3517
942	133.7083
943	133.4850
944	132.9467
945	133.6933
946	134.9167
947	133.3783
948	134.6550
949	134.1567
950	134.4000
951	134.1617
952	136.0783
953	135.5967
954	134.4533
955	134.4600
956	133.2733
957	133.2033
958	133.3817
959	132.7617
960	132.7933
961	132.9300
962	132.5333
963	133.0300
964	132.7000
965	133.5983
966	133.9083
967	132.5100
968	132.6750
969	132.5700
970	133.7450
971	133.1383
972	132.2683
973	132.2750
974	131.7133
975	132.3633
976	132.6817
977	130.8100
978	131.4933
979	130.7550
980	131.9783
981	130.8100
982	131.2550
983	131.3467
984	130.8217
985	131.8300
986	131.3450
987	130.9650
988	131.6733
989	131.3367
990	131.6933
991	131.7133
992	130.5183
993	131.9883
994	130.6450
995	130.9400
996	131.8867
997	131.7833
998	131.3133
999	131.0450
1000	131.8300
1001	133.7100
1002	133.6900
1003	133.6367
1004	134.2783
1005	132.6183
1006	133.2667
1007	133.3067
1008	132.8283
1009	132.1383
1010	131.5933
1011	132.4450
1012	132.5450
1013	131.7450
1014	131.9533
1015	131.8150
1016	133.9183
1017	132.0483
1018	130.0617
1019	129.9317
1020	129.9333
1021	129.7383
1022	129.3383
1023	130.4717
1024	131.9317
1025	131.0317
1026	131.4600
1027	131.5100
1028	130.9500
1029	131.5833
1030	129.8233
1031	129.1417
1032	128.9883
1033	129.3167
1034	128.8217
1035	128.7717
1036	129.3800
1037	129.5367
1038	128.2267
1039	128.2600
1040	128.0767
1041	127.5450
1042	126.7133
1043	126.8867
1044	126.5350
1045	125.4583
1046	126.0733
1047	126.7767
1048	126.0683
1049	125.7400
1050	124.8150
1051	126.6417
1052	126.1067
1053	127.8383
1054	127.0150
1055	126.9450
1056	126.7667
1057	126.6767
1058	126.3667
1059	126.0567
1060	125.8983
1061	126.1183
1062	125.1517
1063	124.5000
1064	123.8817
1065	123.8583
1066	123.1683
1067	123.0350
1068	123.1767
1069	123.1517
1070	122.1217
1071	121.8017
1072	122.2450
1073	123.1200
1074	123.3150
1075	123.6550
1076	124.1600
1077	122.8467
1078	123.9700
1079	123.2417
1080	124.1350
1081	123.1900
1082	123.7200
1083	122.9283
1084	122.2967
1085	122.3267
1086	123.4317
1087	122.5267
1088	122.9883
1089	122.3250
1090	123.5350
1091	122.6633
1092	123.5433
1093	124.1283
1094	123.1550
1095	123.6967
1096	124.2100
1097	124.8567
1098	124.5217
1099	125.8583
1100	125.4783
1101	126.4300
1102	126.3367
1103	126.2767
1104	125.9783
1105	125.5900
1106	125.6433
1107	124.9300
1108	125.8933
1109	124.4717
1110	123.6133
1111	124.0150
1112	123.6500
1113	123.8067
1114	123.5450
1115	124.2200
1116	124.7067
1117	124.7000
1118	124.7600
1119	125.4017
1120	125.3700
1121	125.9300
1122	126.1383
1123	126.5133
1124	125.9217
1125	126.0617
1126	124.7900
1127	124.6650
1128	125.0733
1129	124.0800
1130	124.5000
1131	124.4067
1132	124.4583
1133	123.9917
1134	123.8633
1135	124.1783
1136	123.9950
1137	124.0350
1138	123.2133
1139	122.9817
1140	124.3617
1141	124.5417
1142	124.8217
1143	124.5217
1144	124.1550
1145	124.3350
1146	124.2767
1147	124.0267
1148	124.9317
1149	123.9533
1150	123.3017
1151	122.8933
1152	123.6750
1153	123.5767
1154	123.3200
1155	124.2200
1156	124.0150
1157	123.9100
1158	123.6583
1159	123.1967
1160	122.8483
1161	124.1033
1162	123.7117
1163	123.6100
1164	123.7533
1165	123.6300
1166	123.6233
1167	123.2717
1168	122.8117
1169	123.6483
1170	122.7967
1171	121.7067
1172	122.1800
1173	121.5200
1174	122.0333
1175	121.8067
1176	121.4167
1177	121.2133
1178	120.7600
1179	121.4400
1180	122.7900
1181	122.2200
1182	122.6783
1183	121.7883
1184	121.4633
1185	122.5933
1186	121.9183
1187	122.1367
1188	121.3617
1189	121.3367
1190	121.5550
1191	121.2667
1192	121.4000
1193	122.2250
1194	121.3433
1195	121.0483
1196	121.2717
1197	120.6167
1198	121.2550
1199	120.7133
1200	120.7450
1201	120.0000
1202	119.8967
1203	119.9983
1204	121.0900
1205	119.7317
1206	120.1733
1207	120.3883
1208	119.9333
1209	120.3233
1210	120.4617
1211	120.4733
1212	120.0150
1213	120.0567
1214	120.0417
1215	119.8650
1216	121.4300
1217	122.0067
1218	120.7400
1219	121.4567
1220	119.7050
1221	121.0383
1222	119.2433
1223	119.4500
1224	119.1900
1225	117.8950
1226	118.1850
1227	118.1883
1228	117.8817
1229	117.8750
1230	118.6383
1231	118.0133
1232	118.5867
1233	118.7517
1234	119.3500
1235	118.7933
1236	118.9417
1237	119.2950
1238	119.4317
1239	120.6300
1240	119.4833
1241	119.7350
1242	118.6883
1243	117.2100
1244	117.6183
1245	117.0783
1246	117.5550
1247	117.4400
1248	118.0433
1249	116.9917
1250	116.9867
1251	117.8317
1252	118.0667
1253	118.7467
1254	120.2250
1255	118.4350
1256	119.8433
1257	120.6900
1258	121.1917
1259	120.0883
1260	119.9900
1261	120.7100
1262	119.2667
1263	119.9317
1264	118.7850
1265	118.3317
1266	118.5100
1267	118.2167
1268	118.4250
1269	118.4933
1270	119.4500
1271	119.1750
1272	119.3283
1273	119.4700
1274	119.0017
1275	119.3183
1276	118.7317
1277	119.0867
1278	119.2833
1279	119.3267
1280	119.7167
1281	119.7383
1282	119.2950
1283	119.9717
1284	119.1767
1285	118.6050
1286	118.5117
1287	117.9617
1288	118.5617
1289	117.8933
1290	117.8800
1291	117.9967
1292	117.7967
1293	119.6033
1294	119.2500
1295	119.4150
1296	119.1667
1297	119.0100
1298	118.7417
1299	118.7500
1300	118.6400
1301	118.9900
1302	117.9700
1303	119.3033
1304	118.7467
1305	118.7883
1306	118.1517
1307	117.4617
1308	117.9033
1309	117.3233
1310	117.7783
1311	117.4733
1312	117.8850
1313	117.7233
1314	118.1450
1315	117.8117
1316	118.7583
1317	118.2033
1318	118.4950
1319	119.5783
1320	118.1567
1321	118.8233
1322	119.2017
1323	118.1367
1324	118.7900
1325	119.4067
1326	118.4083
1327	118.8567
1328	118.5133
1329	117.6033
1330	117.7917
1331	117.3583
1332	117.4483
1333	117.4967
1334	117.6933
1335	117.0133
1336	116.8450
1337	117.7050
1338	117.4133
1339	118.0550
1340	118.2067
1341	117.8167
1342	119.3300
1343	119.0467
1344	118.8083
1345	118.0533
1346	118.5500
1347	117.0033
1348	117.7817
1349	117.4233
1350	117.0533
1351	116.9867
1352	116.4467
1353	116.2383
1354	115.9383
1355	115.5017
1356	116.0550
1357	116.4817
1358	115.8583
1359	116.0650
1360	116.5383
1361	117.1800
1362	116.9083
1363	117.9100
1364	117.6483
1365	117.8450
1366	117.1633
1367	117.8817
1368	118.0050
1369	117.5383
1370	116.5267
1371	115.9550
1372	116.1483
1373	115.0117
1374	115.7367
1375	115.3150
1376	115.4150
1377	115.6267
1378	115.5350
1379	116.0050
1380	116.1733
1381	116.6483
1382	116.0533
1383	117.2183
1384	116.8667
1385	117.3983
1386	117.1083
1387	117.0350
1388	116.7783
1389	116.7233
1390	116.3733
1391	116.0700
1392	115.6167
1393	115.8450
1394	115.5050
1395	115.6617
1396	115.7017
1397	115.9867
1398	115.7733
1399	115.7600
1400	116.0783
1401	115.5450
1402	115.4917
1403	115.0233
1404	115.7133
1405	116.0317
1406	115.4100
1407	116.8083
1408	115.9883
1409	116.1717
1410	115.4683
1411	116.2067
1412	115.5883
1413	115.4083
1414	115.5967
1415	115.6217
1416	114.9450
1417	114.7017
1418	115.0517
1419	115.0550
1420	115.1450
1421	115.9383
1422	115.3450
1423	115.3983
1424	115.8533
1425	115.3200
1426	115.3850
1427	114.7550
1428	115.5050
1429	115.3250
1430	114.8917
1431	114.4883
1432	114.3517
1433	114.4633
1434	114.1483
1435	114.2700
1436	114.9083
1437	114.4700
1438	114.3300
1439	115.0000
1440	114.8233
1441	115.4367
1442	115.4783
1443	114.7667
1444	114.9633
1445	115.0233
1446	114.2050
1447	114.9833
1448	114.8850
1449	114.7117
1450	113.6867
1451	114.4050
1452	114.2100
1453	114.2333
1454	114.1033
1455	114.0350
1456	114.2383
1457	114.5967
1458	114.4750
1459	114.6633
1460	114.7633
1461	114.6367
1462	113.4567
1463	114.4350
1464	114.2317
1465	114.4017
1466	114.5167
1467	113.7883
1468	114.9050
1469	114.6383
1470	114.2650
1471	114.1200
1472	113.4967
1473	113.3367
1474	114.3067
1475	113.0933
1476	113.8633
1477	113.1550
1478	112.5000
1479	113.7617
1480	113.4633
1481	113.8033
1482	113.9350
1483	113.6667
1484	113.6133
1485	114.1067
1486	114.0900
1487	114.1667
1488	114.7167
1489	114.5550
1490	114.7600
1491	113.8950
1492	114.6383
1493	114.7050
1494	114.3500
1495	114.9850
1496	114.1817
1497	114.0500
1498	113.9200
1499	114.3450
1500	113.7483
1501	113.7817
1502	114.0383
1503	114.3450
1504	113.5467
1505	114.4000
1506	114.0417
1507	113.6883
1508	114.0983
1509	114.7217
1510	113.6150
1511	113.5417
1512	113.5950
1513	113.1367
1514	113.7833
1515	112.9150
1516	113.3967
1517	114.0267
1518	114.2633
1519	114.1267
1520	114.7233
1521	114.0700
1522	113.3050
1523	114.0167
1524	114.0683
1525	114.1367
1526	114.0917
1527	114.1183
1528	113.9133
1529	113.5867
1530	113.6183
1531	114.4400
1532	113.3667
1533	112.8967
1534	112.8833
1535	112.7583
1536	113.4600
1537	113.9617
1538	113.7617
1539	113.9900
1540	114.4350
1541	114.7100
1542	114.5917
1543	115.0283
1544	114.8100
1545	114.0733
1546	114.5000
1547	113.7950
1548	113.4000
1549	113.1633
1550	113.7950
1551	112.6167
1552	112.9550
1553	112.1983
1554	112.6667
1555	112.0533
1556	111.6283
1557	112.0950
1558	112.0850
1559	111.8000
1560	112.6983
1561	112.2767
1562	112.3533
1563	112.7917
1564	112.7300
1565	112.6300
1566	111.8450
1567	112.1667
1568	112.7867
1569	112.7117
1570	112.4517
1571	112.4450
1572	113.0000
1573	112.8050
1574	112.4400
1575	112.6600
1576	112.4350
1577	112.4183
1578	111.8700
1579	111.7650
1580	112.0200
1581	112.1850
1582	111.8233
1583	112.2833
1584	112.3400
1585	111.9233
1586	111.7350
1587	111.8450
1588	110.9267
1589	111.1600
1590	111.5633
1591	111.6617
1592	110.6567
1593	112.1017
1594	111.9017
1595	112.7767
1596	112.4417
1597	112.6867
1598	112.7900
1599	112.2467
1600	112.2950
1601	112.4217
1602	111.8950
1603	112.2600
1604	112.1600
1605	111.4833
1606	112.3350
1607	111.2183
1608	111.5617
1609	111.1733
1610	112.0967
1611	111.6783
1612	111.0217
1613	111.5550
1614	111.5633
1615	111.6783
1616	111.4367
1617	112.2200
1618	111.5817
1619	111.2633
1620	111.9117
1621	110.9250
1622	111.7833
1623	111.1283
1624	110.5900
1625	110.5133
1626	111.0517
1627	111.0400
1628	110.3600
1629	110.7950
1630	110.4933
1631	109.8883
1632	110.7100
1633	111.1017
1634	110.7317
1635	110.9650
1636	111.3650
1637	111.4133
1638	110.9183
1639	112.0350
1640	110.8783
1641	111.2650
1642	111.1683
1643	111.3933
1644	111.6267
1645	110.9900
1646	111.1667
1647	111.8317
1648	111.5517
1649	111.6117
1650	111.9650
1651	111.8717
1652	112.0300
1653	112.4967
1654	111.1200
1655	111.8467
1656	111.4133
1657	111.7050
1658	111.5617
1659	111.5550
1660	111.5567
1661	111.1500
1662	110.9517
1663	111.3300
1664	111.0550
1665	111.1200
1666	110.6417
1667	111.0250
1668	110.5083
1669	110.4217
1670	110.7433
1671	110.5383
1672	110.0450
1673	110.2117
1674	110.0250
1675	110.1917
1676	109.7867
1677	109.8650
1678	110.0817
1679	110.4933
1680	110.3367
1681	110.4033
1682	110.5400
1683	110.1467
1684	110.9350
1685	110.1117
1686	110.7583
1687	110.2633
1688	109.8933
1689	110.0617
1690	110.0583
1691	109.8583
1692	109.7283
1693	110.1050
1694	110.9750
1695	110.4950
1696	110.0350
1697	110.6367
1698	110.2933
1699	109.9433
1700	109.2400
1701	109.4683
1702	109.7583
1703	110.3267
1704	110.1217
1705	109.7550
1706	110.2217
1707	109.7833
1708	109.8483
1709	110.2633
1710	109.7750
1711	109.9567
1712	110.0400
1713	110.2967
1714	110.1583
1715	109.6967
1716	109.6850
1717	109.7550
1718	110.4950
1719	110.2717
1720	110.4183
1721	110.0833
1722	110.6833
1723	109.7217
1724	109.2183
1725	109.7783
1726	110.1667
1727	109.4067
1728	109.1317
1729	109.2067
1730	109.1833
1731	108.9533
1732	109.0533
1733	108.8117
1734	109.0333
1735	108.8200
1736	109.8517
1737	109.7450
1738	109.3633
1739	109.3217
1740	109.1700
1741	109.1583
1742	109.1533
1743	109.0583
1744	108.6217
1745	109.2000
1746	109.1433
1747	108.6817
1748	108.6083
1749	108.9100
1750	109.4450
1751	108.3433
1752	108.8317
1753	108.3383
1754	108.3767
1755	108.8467
1756	108.8717
1757	108.7367
1758	108.6083
1759	108.7867
1760	108.9083
1761	108.1367
1762	108.8417
1763	109.3633
1764	109.0550
1765	108.9067
1766	108.4750
1767	108.9617
1768	108.6317
1769	108.9517
1770	109.2950
1771	109.3950
1772	109.1583
1773	108.8567
1774	107.9050
1775	108.2767
1776	108.1317
1777	108.4067
1778	108.3500
1779	108.2817
1780	108.4850
1781	108.7700
1782	108.1417
1783	108.1367
1784	108.7150
1785	108.8067
1786	108.2717
1787	108.2217
1788	108.6100
1789	108.1700
1790	108.7200
1791	109.0617
1792	108.0150
1793	107.6217
1794	108.2350
1795	108.2400
1796	108.3650
1797	108.3633
1798	108.6783
1799	108.1717
1800	109.1683
1801	108.3950
1802	108.4633
1803	108.4517
1804	108.3717
1805	108.5133
1806	108.2917
1807	107.6233
1808	108.6517
1809	108.1833
1810	107.9383
1811	108.0000
1812	107.7667
1813	107.5433
1814	108.2917
1815	108.7083
1816	107.7617
1817	107.9950
1818	107.8900
1819	108.3933
1820	107.9683
1821	107.7367
1822	107.7050
1823	107.9717
1824	107.9983
1825	107.8800
1826	107.9650
1827	108.5467
1828	107.5583
1829	108.2000
1830	108.8067
1831	108.1933
1832	108.4400
1833	107.9217
1834	108.0967
1835	108.0733
1836	108.6983
1837	107.5600
1838	108.0967
1839	107.5467
1840	107.7417
1841	107.9233
1842	107.8617
1843	108.0417
1844	107.5117
1845	107.1150
1846	107.5717
1847	107.3217
1848	107.0983
1849	107.9400
1850	107.4567
1851	107.8450
1852	108.0350
1853	107.8667
1854	108.1383
1855	107.9517
1856	107.9333
1857	107.8967
1858	107.9400
1859	108.0067
1860	107.8050
1861	107.3067
1862	107.6567
1863	107.6483
1864	107.4667
1865	107.8583
1866	106.6583
1867	107.1033
1868	106.8933
1869	106.7417
1870	106.8050
1871	106.6283
1872	107.6000
1873	106.8633
1874	107.2250
1875	107.4917
1876	106.6617
1877	106.8450
1878	107.1917
1879	106.4817
1880	106.4783
1881	106.8250
1882	107.4983
1883	106.8633
1884	106.5783
1885	106.4250
1886	107.1117
1887	106.4967
1888	106.6717
1889	106.7283
1890	106.5633
1891	106.5350
1892	106.0550
1893	106.4100
1894	106.0650
1895	106.2983
1896	106.5233
1897	105.9900
1898	106.7117
1899	107.0550
1900	106.6850
1901	106.6883
1902	106.8567
1903	106.6950
1904	106.3233
1905	106.8217
1906	106.3050
1907	106.0950
1908	106.0283
1909	106.7117
1910	105.8967
1911	106.6217
1912	106.1383
1913	106.1383
1914	106.0233
1915	106.1867
1916	106.1733
1917	106.5400
1918	106.4417
1919	106.6200
1920	106.9567
1921	106.9000
1922	106.4367
1923	106.5950
1924	106.9650
1925	106.3517
1926	106.7233
1927	106.3617
1928	106.5633
1929	106.3133
1930	105.5867
1931	106.0550
1932	106.5817
1933	106.2233
1934	106.2500
1935	105.8967
1936	105.5050
1937	105.6817
1938	105.3867
1939	105.3367
1940	106.3783
1941	105.8250
1942	105.5550
1943	105.8700
1944	106.0283
1945	105.6683
1946	105.1583
1947	105.0850
1948	106.0400
1949	105.2417
1950	105.2733
1951	105.3883
1952	105.5883
1953	105.7917
1954	106.1100
1955	105.9750
1956	106.2667
1957	105.4950
1958	105.5867
1959	105.0017
1960	106.1050
1961	105.3500
1962	104.9833
1963	105.5067
1964	105.6067
1965	104.6617
1966	105.1783
1967	105.4967
1968	105.6817
1969	105.4950
1970	104.7650
1971	104.9117
1972	106.2167
1973	105.7783
1974	105.2350
1975	104.9600
1976	106.1350
1977	105.3117
1978	105.7367
1979	105.5333
1980	105.9433
1981	105.0183
1982	105.2767
1983	105.0283
1984	105.0200
1985	105.8433
1986	105.0783
1987	105.2900
1988	105.3333
1989	104.8667
1990	105.6550
1991	105.1017
1992	105.8500
1993	105.3517
1994	104.3217
1995	105.0800
1996	104.5767
1997	104.8550
1998	105.0867
1999	105.3117
[truncated: 28 more rows]
