# Supplementary material for: Bicoid gradient formation mechanism and dynamics revealed by protein lifetime analysis
Source: Mol Syst Biol. 2018 Sep 4;14(9):e8355. doi: 10.15252/msb.20188355 (PMC6121778; doi:10.15252/msb.20188355)
Supplement: Supplementary file 8 — Source Data for Figure 6 [file MSB-14-e8355-s007.zip › figure6-data_wo-images/quantification/Values_emb01_r_t18.txt]

0	167.9833
1	172.3617
2	172.6850
3	172.6250
4	166.9533
5	162.7633
6	161.7383
7	160.2600
8	168.5450
9	161.6300
10	164.8117
11	161.3783
12	159.2800
13	159.1150
14	166.0067
15	158.4300
16	160.4150
17	158.3167
18	161.2150
19	161.0083
20	161.3583
21	156.6517
22	159.5367
23	158.7400
24	159.5633
25	159.4483
26	162.1317
27	155.8083
28	152.8167
29	154.4717
30	146.0017
31	140.5900
32	139.2567
33	135.9283
34	134.9067
35	130.3100
36	128.2400
37	124.6633
38	126.4917
39	125.4367
40	123.4133
41	123.8667
42	122.6700
43	124.2417
44	125.5483
45	125.7967
46	128.0833
47	132.1750
48	134.6400
49	137.2600
50	137.2833
51	140.6617
52	140.7850
53	143.2700
54	150.3067
55	153.1583
56	159.6450
57	163.6667
58	167.7050
59	177.2300
60	181.5883
61	184.4733
62	187.3633
63	181.6617
64	185.2450
65	186.5350
66	182.1117
67	183.4783
68	186.2783
69	190.4700
70	192.4900
71	197.8717
72	202.4967
73	207.0283
74	211.6733
75	212.6983
76	212.1933
77	214.0150
78	215.2533
79	213.5200
80	212.9450
81	212.6650
82	214.0617
83	210.6750
84	210.8433
85	218.5867
86	219.8133
87	222.9650
88	232.2433
89	231.8483
90	232.9083
91	229.7250
92	224.9367
93	221.2300
94	215.8117
95	211.4333
96	206.3483
97	203.1633
98	199.8867
99	198.6433
100	199.2017
101	200.8317
102	200.5367
103	201.6350
104	204.9067
105	205.1900
106	206.7967
107	206.6083
108	206.9650
109	208.0267
110	210.7917
111	208.6650
112	209.0333
113	208.7833
114	204.1383
115	201.5267
116	198.2783
117	198.1783
118	197.0533
119	192.9117
120	197.2533
121	196.2933
122	195.8183
123	200.3150
124	205.0133
125	203.5633
126	205.8917
127	207.9467
128	205.1083
129	208.1517
130	210.5383
131	207.4567
132	209.1533
133	207.7533
134	207.1617
135	209.7917
136	210.0883
137	207.3967
138	210.1950
139	211.4850
140	210.3833
141	212.6900
142	215.6683
143	213.9467
144	214.4483
145	213.2800
146	215.4750
147	211.5100
148	211.3833
149	208.7067
150	211.5517
151	210.2500
152	207.9433
153	211.0000
154	210.6117
155	207.2750
156	207.7100
157	208.0550
158	208.8100
159	207.5133
160	207.7650
161	206.9067
162	206.2767
163	202.9283
164	200.9983
165	200.8683
166	197.1100
167	196.8400
168	195.8833
169	195.7383
170	195.5317
171	194.7117
172	198.2617
173	201.6300
174	199.5367
175	199.3717
176	202.7250
177	203.0067
178	204.1650
179	201.8000
180	204.1217
181	204.5217
182	204.0450
183	204.6433
184	202.6467
185	203.2217
186	203.5000
187	201.1817
188	201.1283
189	200.8083
190	200.6150
191	199.3617
192	196.7417
193	196.8633
194	197.6567
195	198.8150
196	199.2550
197	196.9667
198	198.9417
199	198.7717
200	198.1050
201	202.3633
202	203.5533
203	205.6917
204	206.6583
205	208.6867
206	209.7483
207	208.5267
208	205.9050
209	205.4250
210	204.6817
211	203.9850
212	204.1183
213	200.3650
214	199.2867
215	197.6600
216	196.6300
217	196.3133
218	194.6333
219	195.6633
220	194.0817
221	194.7383
222	196.3533
223	193.5283
224	197.9350
225	199.2400
226	197.0900
227	201.8017
228	202.1900
229	202.5517
230	208.1717
231	211.1333
232	209.4100
233	208.6317
234	210.8950
235	208.9750
236	208.1133
237	203.6067
238	202.6700
239	203.3017
240	198.6200
241	196.8617
242	195.8033
243	193.7083
244	192.3200
245	192.8050
246	193.2233
247	194.2767
248	194.1783
249	195.4867
250	196.0100
251	197.8700
252	201.5500
253	203.2800
254	207.8250
255	208.8533
256	209.5717
257	211.2433
258	212.2283
259	214.4117
260	214.0267
261	213.9617
262	210.4450
263	210.8450
264	208.1350
265	204.8100
266	201.6283
267	199.8533
268	198.7617
269	198.3533
270	194.9250
271	195.0033
272	193.3450
273	195.8333
274	195.1917
275	196.3217
276	196.8817
277	197.9000
278	198.1083
279	197.1033
280	198.2817
281	200.9517
282	201.9633
283	201.0100
284	201.7250
285	204.4383
286	203.7233
287	204.4150
288	204.3633
289	205.3150
290	202.1750
291	199.6200
292	197.9067
293	196.3683
294	196.0583
295	194.1650
296	193.0583
297	193.5167
298	192.7033
299	193.5650
300	195.7217
301	195.4650
302	196.7950
303	197.3167
304	200.9833
305	203.0750
306	200.7083
307	202.2933
308	205.4283
309	205.5083
310	205.8150
311	207.2250
312	205.0767
313	205.0550
314	203.1467
315	200.3617
316	198.7167
317	195.8400
318	191.7083
319	191.4550
320	190.2283
321	190.1383
322	188.2417
323	189.4767
324	189.8733
325	190.8200
326	192.2933
327	193.1283
328	192.9233
329	195.8750
330	196.3217
331	196.7767
332	196.1617
333	195.1150
334	197.2567
335	196.2300
336	194.9533
337	193.9417
338	196.6150
339	194.4233
340	190.6883
341	190.8033
342	191.5117
343	190.6183
344	189.1750
345	189.3850
346	190.4250
347	189.8383
348	191.1967
349	191.1133
350	192.7950
351	194.5767
352	196.3667
353	198.3050
354	197.7133
355	197.4033
356	197.0633
357	196.0517
358	196.4017
359	197.5933
360	194.9133
361	196.1267
362	193.0817
363	193.0250
364	193.5717
365	190.6150
366	190.0717
367	189.5700
368	188.7083
369	188.9783
370	188.2433
371	189.1283
372	187.5017
373	189.8883
374	189.6500
375	191.2517
376	191.0600
377	191.9617
378	189.8117
379	189.4883
380	189.1900
381	189.7700
382	187.8650
383	188.6583
384	187.7367
385	188.1367
386	186.6117
387	186.1017
388	186.3533
389	187.0683
390	187.6583
391	188.1083
392	186.7450
393	187.8267
394	187.9750
395	188.1250
396	187.0967
397	186.0067
398	186.0717
399	187.1417
400	185.1033
401	184.4383
402	185.8833
403	185.0550
404	185.6833
405	185.7983
406	185.6333
407	186.6500
408	186.7617
409	188.0483
410	186.1850
411	187.5733
412	187.3933
413	189.1683
414	185.5683
415	183.8500
416	183.2467
417	182.4850
418	181.5650
419	180.6500
420	181.4567
421	180.6800
422	179.4650
423	179.1900
424	180.1567
425	178.6067
426	179.1233
427	177.7033
428	178.9767
429	178.5800
430	177.9883
431	178.3217
432	178.8367
433	180.0033
434	180.1217
435	181.3967
436	180.5750
437	181.5500
438	180.0017
439	182.1250
440	178.8183
441	179.2150
442	178.4000
443	178.1250
444	179.2267
445	178.8133
446	179.4067
447	180.9933
448	179.9533
449	178.6783
450	179.0033
451	177.9817
452	177.5667
453	178.1983
454	177.4400
455	177.8067
456	181.0917
457	180.9550
458	181.6900
459	180.3617
460	179.7133
461	180.3167
462	178.5350
463	178.2650
464	176.7800
465	176.7367
466	177.3550
467	180.1667
468	179.0133
469	178.4517
470	178.1067
471	178.6317
472	177.3233
473	176.9033
474	175.8050
475	175.5133
476	176.0283
477	177.3367
478	178.1467
479	178.3800
480	180.0000
481	179.3383
482	178.7633
483	177.6433
484	175.9400
485	176.6800
486	175.0333
487	176.3617
488	175.1133
489	175.3733
490	176.5900
491	176.8733
492	178.0450
493	177.4217
494	178.1133
495	177.3517
496	179.6733
497	182.0983
498	180.7817
499	179.9883
500	180.4367
501	177.9100
502	178.0400
503	175.7917
504	178.4817
505	177.8083
506	175.9883
507	175.9000
508	177.6233
509	178.1283
510	176.5733
511	176.2883
512	177.8133
513	175.8667
514	177.6500
515	178.4100
516	180.2600
517	178.5517
518	179.9367
519	179.3333
520	179.2750
521	179.6317
522	179.2833
523	177.4183
524	176.2533
525	175.8333
526	175.9167
527	174.9433
528	176.0183
529	175.8033
530	176.3950
531	175.3983
532	176.5967
533	175.1733
534	174.3617
535	175.2350
536	176.4567
537	176.9150
538	176.6117
539	174.6517
540	175.0867
541	172.9833
542	173.1617
543	173.4683
544	172.0383
545	171.4967
546	172.0383
547	172.2983
548	172.8850
549	172.2633
550	172.8283
551	172.9367
552	171.5183
553	171.0400
554	171.3300
555	171.2033
556	170.8783
557	169.9417
558	172.3850
559	169.8250
560	171.2767
561	170.3450
562	170.2967
563	169.4500
564	168.2250
565	167.7517
566	166.3850
567	165.7300
568	166.0483
569	167.1917
570	168.1650
571	168.3500
572	169.2817
573	169.2100
574	169.0883
575	168.6700
576	167.8450
577	168.3067
578	167.6167
579	167.0367
580	166.6333
581	166.7367
582	165.0033
583	164.0917
584	165.8717
585	164.4167
586	165.7333
587	166.1333
588	166.0983
589	165.2867
590	164.9067
591	165.4983
592	167.2250
593	166.7633
594	165.9583
595	165.5167
596	164.8783
597	163.1733
598	163.7917
599	163.6100
600	162.4083
601	161.5300
602	161.1050
603	160.4250
604	160.8117
605	161.0717
606	161.2100
607	161.0300
608	161.0617
609	159.7933
610	162.1517
611	161.9317
612	163.1417
613	163.9717
614	164.2183
615	164.2433
616	164.2767
617	163.7783
618	163.5467
619	163.5767
620	163.4650
621	164.3400
622	162.2217
623	162.3183
624	165.5600
625	163.1933
626	160.9433
627	161.1717
628	162.0050
629	161.3933
630	161.6967
631	160.7817
632	159.3833
633	160.3767
634	160.7600
635	159.8233
636	161.2033
637	160.5450
638	159.0350
639	158.4083
640	159.7450
641	160.7383
642	162.4783
643	161.8550
644	161.3050
645	161.2083
646	161.5133
647	162.9417
648	160.9650
649	161.5167
650	160.2967
651	157.8950
652	159.7783
653	158.3800
654	158.7650
655	158.0250
656	156.8250
657	157.7917
658	157.8383
659	157.4650
660	157.6283
661	158.4533
662	157.5250
663	159.0200
664	159.6067
665	158.2683
666	157.7800
667	157.0417
668	156.1933
669	157.0750
670	156.0717
671	155.6750
672	157.1950
673	155.9100
674	155.0850
675	156.4483
676	156.4767
677	156.8267
678	156.2567
679	155.3117
680	155.2733
681	156.8583
682	155.3817
683	154.6833
684	155.2300
685	155.2383
686	155.4133
687	156.4517
688	154.4167
689	155.5017
690	153.4467
691	152.8983
692	152.3750
693	150.8467
694	151.2533
695	151.7783
696	150.4733
697	151.9133
698	152.0517
699	152.0450
700	152.4283
701	154.0700
702	153.5683
703	153.8317
704	153.5733
705	154.7367
706	153.1700
707	154.4300
708	152.8367
709	153.8667
710	153.8550
711	152.9950
712	151.6283
713	152.0167
714	150.0600
715	150.2667
716	148.7750
717	150.1683
718	148.7700
719	146.9467
720	147.5850
721	146.2917
722	146.2833
723	147.5383
724	147.1617
725	149.0800
726	148.5717
727	148.9800
728	150.1250
729	149.3300
730	150.0000
731	150.3033
732	150.5117
733	150.5917
734	149.2050
735	149.8467
736	149.9017
737	150.1167
738	151.0800
739	151.8400
740	153.4300
741	151.7717
742	152.6733
743	152.8017
744	151.3667
745	151.7350
746	150.9583
747	149.8850
748	149.4600
749	150.0533
750	150.0367
751	149.7017
752	150.1000
753	148.3233
754	149.7367
755	149.0467
756	149.4767
757	148.0500
758	148.4933
759	146.6267
760	146.9533
761	148.0583
762	148.2583
763	147.8933
764	148.4350
765	148.9333
766	151.6033
767	152.4883
768	154.0417
769	152.8167
770	154.3800
771	154.5600
772	154.1050
773	151.4233
774	149.2383
775	147.0683
776	147.2033
777	145.6550
778	144.9700
779	146.4050
780	146.2600
781	145.8433
782	145.3100
783	146.4000
784	147.0467
785	146.9933
786	146.4933
787	146.4533
788	147.2617
789	147.6750
790	147.8033
791	146.6100
792	148.3517
793	146.5950
794	148.2417
795	147.5000
796	146.2833
797	145.0633
798	145.1700
799	143.8900
800	143.3900
801	144.9733
802	146.1733
803	143.9750
804	145.6550
805	144.5183
806	145.5083
807	145.0800
808	145.6617
809	145.4300
810	144.6450
811	144.0717
812	144.2067
813	145.6850
814	143.2550
815	142.5450
816	143.5733
817	141.0283
818	140.7983
819	140.8700
820	139.8717
821	141.2083
822	140.4700
823	140.7750
824	140.3233
825	141.6600
826	142.8550
827	142.0467
828	141.5967
829	141.6983
830	140.3883
831	139.8717
832	139.2867
833	139.6017
834	139.3533
835	139.7567
836	139.9217
837	139.2883
838	139.5267
839	139.2117
840	139.6067
841	138.1500
842	138.8933
843	138.4200
844	137.5367
845	137.6967
846	137.7683
847	138.5733
848	139.2500
849	140.3517
850	139.7850
851	139.5183
852	139.0150
853	138.1217
854	136.6400
855	136.5250
856	137.4567
857	135.6300
858	136.5033
859	136.1450
860	136.4817
861	137.4567
862	137.3200
863	137.4267
864	137.9683
865	136.9650
866	136.4050
867	137.7000
868	136.8033
869	136.5433
870	135.5450
871	136.1400
872	136.7183
873	136.0317
874	135.6633
875	135.0233
876	136.4767
877	136.6250
878	137.6150
879	137.1133
880	138.8433
881	138.2033
882	138.3767
883	138.2833
884	138.7817
885	139.8833
886	139.1950
887	139.7167
888	139.7767
889	139.8983
890	140.1767
891	137.5333
892	137.8617
893	136.8500
894	135.9917
895	136.4333
896	137.6550
897	137.0533
898	135.4417
899	135.9117
900	135.1317
901	134.2550
902	133.6583
903	133.9283
904	135.0750
905	135.4433
906	135.0833
907	135.9717
908	136.4250
909	137.0067
910	138.4550
911	137.9100
912	138.1817
913	137.5950
914	135.8150
915	134.8817
916	134.2333
917	134.6500
918	133.7967
919	133.9117
920	133.1500
921	133.1567
922	132.1033
923	132.4167
924	131.9817
925	133.5017
926	132.6000
927	135.2483
928	132.6117
929	133.9183
930	133.2533
931	134.2300
932	134.0633
933	134.4367
934	134.8833
935	135.0217
936	135.6250
937	135.4717
938	134.1850
939	134.3850
940	132.2717
941	132.1117
942	131.7700
943	132.4517
944	130.7367
945	131.1567
946	130.6583
947	131.7467
948	131.8833
949	131.9183
950	133.2883
951	133.9167
952	133.8283
953	134.6983
954	134.0233
955	134.1117
956	133.5583
957	133.5667
958	132.7183
959	132.5033
960	131.6783
961	130.8167
962	130.6800
963	129.4417
964	129.7950
965	130.9250
966	131.6817
967	132.2800
968	131.5383
969	132.8767
970	131.1800
971	132.8900
972	131.7383
973	132.3100
974	132.9267
975	132.9233
976	132.5383
977	132.7783
978	132.6500
979	131.4500
980	131.9433
981	131.2767
982	131.4400
983	130.2450
984	129.8833
985	130.0750
986	130.3117
987	130.4200
988	130.1533
989	129.8267
990	130.5983
991	129.7550
992	129.5267
993	130.7717
994	129.9867
995	130.9133
996	130.2783
997	131.5717
998	132.1517
999	130.8817
1000	129.7300
1001	131.9417
1002	131.7117
1003	131.6500
1004	130.8750
1005	130.7633
1006	132.0883
1007	131.6800
1008	132.6067
1009	133.1433
1010	131.8733
1011	131.2600
1012	131.9000
1013	132.1267
1014	131.0367
1015	130.0133
1016	132.9500
1017	131.4367
1018	129.4750
1019	128.5917
1020	129.5033
1021	129.1817
1022	128.8017
1023	129.7100
1024	129.7483
1025	130.1183
1026	130.1883
1027	130.4000
1028	130.6483
1029	131.2717
1030	130.0933
1031	129.9533
1032	130.1250
1033	128.9900
1034	129.0900
1035	129.3850
1036	130.0883
1037	129.0067
1038	130.1583
1039	129.8350
1040	129.2783
1041	127.4133
1042	127.2000
1043	127.4767
1044	126.4883
1045	125.8533
1046	126.3150
1047	126.1383
1048	125.9717
1049	124.7167
1050	125.5650
1051	125.0967
1052	125.1650
1053	125.4067
1054	125.8450
1055	126.2617
1056	125.2300
1057	125.9383
1058	126.3100
1059	125.0900
1060	126.3400
1061	125.3767
1062	124.9450
1063	124.7283
1064	125.0983
1065	124.9200
1066	124.1917
1067	123.4333
1068	122.7917
1069	122.9183
1070	121.8567
1071	121.6417
1072	121.1367
1073	122.4267
1074	121.8217
1075	122.2833
1076	122.7467
1077	122.6467
1078	123.6150
1079	124.0350
1080	124.0250
1081	123.3750
1082	123.5367
1083	124.3317
1084	124.1033
1085	124.4100
1086	123.3333
1087	122.9733
1088	122.9600
1089	122.3667
1090	122.5183
1091	122.3167
1092	123.0400
1093	122.6950
1094	122.7683
1095	123.3817
1096	124.0317
1097	124.2650
1098	125.1783
1099	124.6733
1100	124.4133
1101	125.0017
1102	124.6567
1103	124.6400
1104	123.6933
1105	125.3433
1106	123.6833
1107	124.1150
1108	124.2150
1109	124.3667
1110	124.0633
1111	124.4300
1112	123.9717
1113	123.7183
1114	123.9133
1115	124.0000
1116	124.5633
1117	124.6950
1118	125.1333
1119	124.3283
1120	125.1117
1121	125.0800
1122	124.6600
1123	125.7400
1124	125.7467
1125	125.2983
1126	124.4717
1127	124.6967
1128	124.2717
1129	123.2250
1130	123.9933
1131	123.2733
1132	123.1750
1133	122.6250
1134	123.2183
1135	122.7617
1136	123.3250
1137	122.8050
1138	122.5033
1139	122.9600
1140	122.0767
1141	122.7400
1142	123.7933
1143	122.8967
1144	123.2900
1145	122.8867
1146	123.4600
1147	122.8650
1148	123.3133
1149	122.8900
1150	122.2367
1151	122.9350
1152	122.5467
1153	122.1917
1154	121.9500
1155	122.9250
1156	121.5200
1157	123.2050
1158	122.8850
1159	121.6017
1160	121.5433
1161	122.7300
1162	122.2367
1163	121.7050
1164	122.4883
1165	122.6650
1166	122.7833
1167	123.4167
1168	122.7500
1169	123.3617
1170	122.6800
1171	122.0200
1172	122.0483
1173	120.1833
1174	120.8167
1175	120.5967
1176	120.5717
1177	120.9850
1178	120.5233
1179	120.9633
1180	122.3733
1181	121.8450
1182	122.2400
1183	122.0367
1184	121.7117
1185	121.3133
1186	121.6533
1187	121.1033
1188	121.3617
1189	121.1333
1190	120.4967
1191	120.1750
1192	120.3150
1193	119.8500
1194	120.2450
1195	119.5900
1196	120.7283
1197	120.2667
1198	119.5433
1199	119.8517
1200	119.8033
1201	119.6017
1202	119.2267
1203	120.6767
1204	120.4967
1205	120.1417
1206	120.8450
1207	120.3450
1208	119.9000
1209	119.9817
1210	119.6183
1211	119.2717
1212	119.1117
1213	119.8517
1214	118.8300
1215	118.5417
1216	118.6217
1217	119.7150
1218	120.0733
1219	119.7450
1220	119.3917
1221	120.0800
1222	119.2917
1223	119.6067
1224	118.3900
1225	119.0383
1226	118.1283
1227	118.3217
1228	118.1283
1229	117.5733
1230	117.4233
1231	116.9733
1232	117.2133
1233	116.9100
1234	117.8450
1235	117.9117
1236	117.1950
1237	118.5583
1238	118.5117
1239	119.1283
1240	119.0367
1241	119.5167
1242	118.2300
1243	118.1650
1244	117.5667
1245	117.2367
1246	118.7250
1247	118.3367
1248	117.7800
1249	118.1733
1250	118.0083
1251	117.4233
1252	118.4950
1253	118.7350
1254	118.4417
1255	118.2567
1256	119.1700
1257	119.3917
1258	119.7067
1259	119.9400
1260	119.1483
1261	120.1183
1262	119.4433
1263	119.3950
1264	118.3867
1265	118.0917
1266	118.4833
1267	118.0283
1268	118.1700
1269	118.2167
1270	117.1700
1271	117.3933
1272	117.7450
1273	118.6167
1274	118.1733
1275	118.2967
1276	117.7550
1277	117.9300
1278	117.4733
1279	117.9200
1280	118.3167
1281	118.9067
1282	119.0350
1283	118.8433
1284	119.0633
1285	119.2767
1286	118.4183
1287	118.4783
1288	118.8533
1289	117.8233
1290	118.6800
1291	118.5517
1292	119.4433
1293	119.1633
1294	119.1317
1295	118.5517
1296	118.7967
1297	118.5533
1298	118.2050
1299	117.6717
1300	117.4400
1301	117.1783
1302	117.6883
1303	118.4767
1304	117.4733
1305	117.3517
1306	117.5483
1307	117.6100
1308	116.9867
1309	117.1667
1310	116.4350
1311	116.6833
1312	116.6333
1313	116.2833
1314	116.5583
1315	117.0850
1316	117.9667
1317	117.0483
1318	116.9650
1319	117.6833
1320	117.7700
1321	117.2083
1322	118.3783
1323	117.2600
1324	117.8000
1325	117.7800
1326	117.2250
1327	117.3300
1328	117.9650
1329	117.2567
1330	116.8717
1331	116.1517
1332	116.9483
1333	116.7633
1334	116.3817
1335	116.3583
1336	117.0283
1337	116.7567
1338	117.7533
1339	117.4883
1340	117.4033
1341	117.3933
1342	117.7283
1343	117.8683
1344	117.0567
1345	116.6283
1346	117.2150
1347	116.7067
1348	116.8150
1349	115.8083
1350	116.5550
1351	114.7833
1352	115.5550
1353	115.1583
1354	115.2567
1355	115.7683
1356	115.7483
1357	116.2633
1358	115.7633
1359	116.0417
1360	116.5867
1361	117.2650
1362	117.1550
1363	117.3633
1364	117.7433
1365	117.6583
1366	116.7800
1367	117.2850
1368	116.6283
1369	116.1667
1370	116.4683
1371	115.7450
1372	116.2550
1373	115.6033
1374	115.6650
1375	115.8217
1376	116.1367
1377	116.0200
1378	115.6967
1379	115.7800
1380	115.6267
1381	115.9317
1382	115.3417
1383	116.0783
1384	116.7217
1385	115.8700
1386	117.1500
1387	116.2983
1388	116.1983
1389	116.1617
1390	116.0500
1391	115.4167
1392	115.5217
1393	114.8850
1394	114.5517
1395	114.5333
1396	115.3117
1397	114.2367
1398	115.1033
1399	114.6400
1400	115.4467
1401	115.0017
1402	115.1817
1403	114.4200
1404	114.4917
1405	115.0267
1406	115.0000
1407	115.8667
1408	115.6400
1409	115.7800
1410	115.2717
1411	115.2300
1412	115.0500
1413	115.7500
1414	114.8583
1415	115.2517
1416	115.2600
1417	114.5167
1418	114.6700
1419	114.8650
1420	113.7167
1421	114.8733
1422	114.1000
1423	114.8800
1424	114.4233
1425	114.8150
1426	114.4767
1427	115.3683
1428	115.0067
1429	115.8967
1430	115.5333
1431	114.9983
1432	114.0717
1433	115.2867
1434	113.3000
1435	113.6233
1436	114.2333
1437	113.4817
1438	114.0250
1439	113.9183
1440	114.4133
1441	113.3283
1442	113.9550
1443	113.4200
1444	114.4567
1445	113.7967
1446	113.6300
1447	113.3300
1448	113.5050
1449	112.5717
1450	113.3083
1451	112.9700
1452	112.9617
1453	114.2133
1454	113.8017
1455	113.5317
1456	112.9483
1457	113.3167
1458	113.2167
1459	112.7117
1460	113.7250
1461	113.4567
1462	113.5817
1463	113.9217
1464	113.8300
1465	113.4317
1466	113.0833
1467	113.7217
1468	113.7283
1469	114.4650
1470	113.3133
1471	114.3083
1472	113.9900
1473	113.8150
1474	113.7733
1475	112.6983
1476	113.0083
1477	112.6500
1478	113.2133
1479	113.2583
1480	112.7417
1481	113.0700
1482	113.5667
1483	113.9467
1484	113.2433
1485	113.6117
1486	114.2833
1487	114.6000
1488	114.0400
1489	114.7233
1490	114.5983
1491	113.6050
1492	113.7717
1493	113.5417
1494	113.6450
1495	112.6667
1496	113.6067
1497	113.0667
1498	113.9833
1499	113.5567
1500	113.5133
1501	113.5250
1502	114.1783
1503	113.7917
1504	113.2067
1505	113.8017
1506	113.6000
1507	113.1750
1508	113.1233
1509	113.7833
1510	113.6717
1511	113.5000
1512	114.0933
1513	113.1883
1514	114.0017
1515	112.8467
1516	113.7533
1517	113.0683
1518	112.9633
1519	113.6150
1520	112.7150
1521	113.2233
1522	113.0800
1523	113.4750
1524	113.5050
1525	113.5783
1526	113.7267
1527	113.0217
1528	113.3283
1529	114.2100
1530	113.6250
1531	113.4067
1532	112.8600
1533	112.6217
1534	112.8550
1535	113.0800
1536	113.1300
1537	113.8200
1538	114.0000
1539	114.0267
1540	114.3867
1541	114.6733
1542	114.6033
1543	115.7517
1544	114.1933
1545	113.8783
1546	114.3133
1547	113.7300
1548	113.9417
1549	113.5850
1550	113.8883
1551	113.0233
1552	113.3050
1553	113.2833
1554	112.2933
1555	112.6367
1556	111.7983
1557	112.0817
1558	112.1183
1559	112.6033
1560	112.0283
1561	111.2733
1562	111.9517
1563	111.3383
1564	111.8250
1565	112.0317
1566	111.8317
1567	111.5400
1568	112.0217
1569	111.5567
1570	111.4417
1571	112.3117
1572	111.6483
1573	111.7950
1574	111.7583
1575	111.6033
1576	111.9217
1577	112.1233
1578	111.6100
1579	112.1167
1580	111.3767
1581	112.0350
1582	111.8117
1583	111.3733
1584	112.1900
1585	111.3983
1586	111.8550
1587	111.2583
1588	110.8183
1589	111.1383
1590	111.0283
1591	110.9083
1592	111.5267
1593	112.2900
1594	111.2783
1595	112.5783
1596	112.6383
1597	112.7000
1598	112.4450
1599	112.5667
1600	112.1733
1601	111.8283
1602	112.0333
1603	111.6500
1604	111.3000
1605	111.3050
1606	111.2217
1607	110.9000
1608	111.4383
1609	111.6767
1610	111.0950
1611	111.6083
1612	110.7967
1613	111.1733
1614	110.9550
1615	111.3333
1616	111.0133
1617	111.0533
1618	110.9167
1619	110.7417
1620	110.2083
1621	110.9200
1622	110.8083
1623	111.0533
1624	110.0600
1625	110.5950
1626	110.4067
1627	110.8417
1628	110.9267
1629	110.4150
1630	109.9467
1631	110.3633
1632	110.0967
1633	110.0933
1634	109.8633
1635	109.4717
1636	110.6100
1637	110.7233
1638	110.4733
1639	110.6117
1640	111.2317
1641	111.0933
1642	111.2800
1643	111.0950
1644	111.8117
1645	111.3200
1646	110.9717
1647	111.7083
1648	111.1133
1649	110.9267
1650	111.4117
1651	110.7217
1652	110.5700
1653	111.6167
1654	110.4633
1655	111.3583
1656	110.8450
1657	111.4067
1658	110.9450
1659	111.6600
1660	111.1850
1661	110.6533
1662	110.7733
1663	111.4467
1664	110.7583
1665	111.2383
1666	111.0283
1667	110.6967
1668	110.6917
1669	110.5967
1670	110.3250
1671	110.4883
1672	110.2867
1673	109.8050
1674	110.3333
1675	110.2717
1676	109.9833
1677	109.6667
1678	110.3700
1679	109.4650
1680	109.5583
1681	110.3833
1682	111.2650
1683	110.4250
1684	110.6967
1685	111.0917
1686	111.0133
1687	111.0067
1688	110.1983
1689	109.8583
1690	109.9400
1691	109.8950
1692	109.5533
1693	109.4867
1694	109.5233
1695	110.0600
1696	109.7250
1697	110.2150
1698	110.1650
1699	110.1933
1700	109.3333
1701	109.4400
1702	109.8683
1703	109.9100
1704	109.4517
1705	109.0667
1706	109.6750
1707	109.7767
1708	109.4600
1709	109.4650
1710	109.1783
1711	108.5850
1712	109.4583
1713	109.2767
1714	109.6750
1715	109.1050
1716	109.0650
1717	109.4467
1718	109.6533
1719	110.4383
1720	109.0183
1721	109.4900
1722	109.7483
1723	109.7850
1724	109.3617
1725	108.7000
1726	109.3617
1727	109.2367
1728	109.1050
1729	109.0133
1730	109.6050
1731	109.0300
1732	109.4100
1733	109.2017
1734	109.2733
1735	109.1900
1736	109.7167
1737	109.6233
1738	109.0967
1739	109.7817
1740	109.9583
1741	109.4717
1742	109.4950
1743	108.6667
1744	108.4417
1745	108.6183
1746	108.5700
1747	108.3067
1748	109.2450
1749	108.9083
1750	108.6750
1751	108.3800
1752	108.8850
1753	108.9267
1754	107.9867
1755	108.5983
1756	108.8033
1757	108.6317
1758	108.6300
1759	109.0883
1760	108.4183
1761	108.7583
1762	108.5200
1763	108.1600
1764	109.0867
1765	108.8650
1766	108.4883
1767	108.4217
1768	108.6350
1769	109.0267
1770	108.8983
1771	109.0850
1772	108.7783
1773	109.0333
1774	108.6467
1775	108.6450
1776	108.5333
1777	108.9483
1778	108.7083
1779	108.9467
1780	108.8433
1781	108.5883
1782	108.3133
1783	108.9217
1784	108.9217
1785	108.7383
1786	108.1083
1787	109.1917
1788	108.8183
1789	108.0500
1790	108.5533
1791	108.4617
1792	108.7433
1793	108.7617
1794	108.6867
1795	108.3467
1796	108.1267
1797	108.2800
1798	108.5167
1799	107.9567
1800	107.7183
1801	107.5500
1802	108.6983
1803	107.6483
1804	108.0183
1805	108.2900
1806	107.6850
1807	107.7700
1808	107.9833
1809	108.0033
1810	107.7700
1811	108.0717
1812	108.4567
1813	107.8683
1814	108.3700
1815	109.3683
1816	108.0583
1817	108.5600
1818	107.9167
1819	108.4433
1820	108.1633
1821	108.5183
1822	107.9817
1823	108.2467
1824	108.2400
1825	108.0333
1826	107.4133
1827	108.0500
1828	107.3883
1829	108.0067
1830	108.7500
1831	107.7133
1832	107.9400
1833	107.9933
1834	107.5917
1835	108.6267
1836	108.1450
1837	108.0183
1838	107.8750
1839	107.4000
1840	107.6983
1841	107.0633
1842	107.8050
1843	107.5433
1844	106.7100
1845	107.3367
1846	107.1233
1847	107.5083
1848	107.6183
1849	107.4333
1850	108.0017
1851	107.0633
1852	107.5983
1853	107.2717
1854	107.6367
1855	107.2783
1856	107.6600
1857	107.0683
1858	107.2617
1859	107.9550
1860	107.6783
1861	107.2883
1862	107.6317
1863	107.4683
1864	107.6183
1865	108.0200
1866	106.8600
1867	107.4917
1868	107.0933
1869	107.2367
1870	107.1550
1871	107.4317
1872	107.4050
1873	107.0350
1874	106.8350
1875	106.9117
1876	106.6867
1877	106.8717
1878	107.1650
1879	107.2017
1880	106.8400
1881	106.9900
1882	107.1433
1883	106.9250
1884	106.9117
1885	107.0633
1886	106.7950
1887	106.7033
1888	106.9383
1889	107.2917
1890	106.9967
1891	106.6667
1892	106.9567
1893	106.7800
1894	106.9500
1895	106.8467
1896	107.1967
1897	106.4417
1898	106.9150
1899	106.9800
1900	107.5033
1901	106.4967
1902	107.3100
1903	106.6267
1904	107.2350
1905	107.1533
1906	106.6367
1907	106.7767
1908	106.8267
1909	106.6283
1910	106.0900
1911	106.3283
1912	106.6417
1913	106.3817
1914	106.4183
1915	106.6300
1916	106.6100
1917	106.2117
1918	105.7500
1919	106.4317
1920	106.4600
1921	106.5000
1922	106.4617
1923	106.2733
1924	105.3183
1925	105.9183
1926	106.3067
1927	106.1833
1928	106.4117
1929	105.8183
1930	105.9283
1931	106.1833
1932	106.3283
1933	105.4900
1934	106.7717
1935	105.7550
1936	106.1900
1937	106.0150
1938	105.5483
1939	105.9017
1940	105.9133
1941	105.8600
1942	106.0900
1943	105.5400
1944	105.4950
1945	105.5217
1946	105.6517
1947	105.5133
1948	105.6017
1949	106.1867
1950	105.6667
1951	105.4133
1952	105.4383
1953	105.6283
1954	105.9400
1955	105.5950
1956	105.3067
1957	105.8433
1958	105.5117
1959	105.9750
1960	105.0050
1961	105.6617
1962	105.3733
1963	104.9167
1964	105.0567
1965	104.7267
1966	105.4783
1967	105.2617
1968	105.5883
1969	105.2433
1970	105.4633
1971	105.2833
1972	105.2050
1973	105.5917
1974	105.7283
1975	105.2650
1976	105.4067
1977	105.9450
1978	104.7400
1979	105.5550
1980	105.1400
1981	105.2483
1982	104.6667
1983	105.5733
1984	105.0233
1985	105.3283
1986	105.1983
1987	105.4050
1988	104.9233
1989	105.5867
1990	105.0650
1991	105.1350
1992	105.6583
1993	105.3917
1994	105.3000
1995	105.2367
1996	105.2500
1997	104.5633
1998	104.7117
1999	104.9250
[truncated: 28 more rows]
