# Supplementary material for: Bicoid gradient formation mechanism and dynamics revealed by protein lifetime analysis
Source: Mol Syst Biol. 2018 Sep 4;14(9):e8355. doi: 10.15252/msb.20188355 (PMC6121778; doi:10.15252/msb.20188355)
Supplement: Supplementary file 8 — Source Data for Figure 6 [file MSB-14-e8355-s007.zip › figure6-data_wo-images/quantification/Values_emb01_r_t19.txt]

0	153.5300
1	175.4700
2	170.0750
3	171.7150
4	169.3567
5	167.1650
6	162.4250
7	164.3050
8	161.3717
9	157.3100
10	158.6383
11	157.9950
12	157.1683
13	153.5767
14	156.8300
15	151.0383
16	149.1950
17	148.1633
18	150.6483
19	149.3767
20	157.2317
21	149.8167
22	147.8833
23	151.1417
24	155.2533
25	155.9767
26	158.0800
27	157.6883
28	156.3867
29	150.2817
30	148.3683
31	145.3450
32	142.8600
33	142.2683
34	137.6750
35	133.0433
36	129.0933
37	128.4783
38	124.4717
39	123.1767
40	120.2450
41	120.3267
42	118.6500
43	119.1217
44	118.6800
45	118.3250
46	117.5450
47	117.1367
48	117.5350
49	118.9833
50	120.6500
51	121.4983
52	120.8967
53	120.4333
54	123.5267
55	125.9750
56	126.0200
57	131.5567
58	134.0833
59	136.2017
60	141.0117
61	142.5417
62	145.3433
63	146.9367
64	148.7017
65	151.6700
66	155.0550
67	156.8733
68	158.8883
69	168.1583
70	172.9650
71	177.7650
72	183.9083
73	188.9783
74	194.0450
75	200.6983
76	204.4400
77	207.2433
78	206.0333
79	203.1850
80	203.8667
81	207.1900
82	204.9783
83	199.8150
84	203.9583
85	200.1033
86	202.1467
87	203.7500
88	206.1317
89	206.8950
90	209.7517
91	211.8167
92	216.7800
93	220.3700
94	221.8683
95	223.7667
96	221.8533
97	216.9200
98	213.9983
99	211.4183
100	210.4833
101	204.8117
102	208.0450
103	211.8183
104	212.3667
105	213.5150
106	217.1867
107	215.9100
108	215.4583
109	210.1667
110	209.2000
111	204.4750
112	202.0500
113	201.0983
114	200.1933
115	203.2517
116	201.9517
117	203.3650
118	206.9067
119	209.8417
120	213.3300
121	212.5750
122	214.0617
123	213.0033
124	213.6467
125	209.1917
126	212.6267
127	213.9783
128	208.0417
129	207.9133
130	210.4900
131	208.8550
132	209.1300
133	209.7217
134	205.0633
135	205.8117
136	207.3050
137	206.8500
138	208.1100
139	212.6050
140	210.8167
141	212.6100
142	221.5867
143	224.5033
144	222.9650
145	223.7483
146	222.2433
147	219.1050
148	220.2867
149	218.2167
150	218.4433
151	215.4000
152	211.3800
153	211.2750
154	207.6800
155	211.5750
156	210.9833
157	208.7317
158	207.1283
159	207.0883
160	208.8850
161	210.2133
162	209.1300
163	208.5667
164	205.1667
165	205.9867
166	204.5150
167	203.0983
168	201.3517
169	199.7300
170	197.1600
171	197.8150
172	199.0450
173	200.4500
174	201.3667
175	201.8833
176	202.4883
177	201.3717
178	203.3900
179	202.4117
180	201.7017
181	203.5850
182	204.9083
183	205.6617
184	206.4967
185	207.2367
186	207.6233
187	209.7600
188	208.8267
189	208.3967
190	204.4217
191	205.6650
192	201.2900
193	200.8450
194	201.7050
195	199.1567
196	199.5700
197	198.9733
198	198.6183
199	196.8767
200	198.6283
201	202.2233
202	198.1000
203	201.5717
204	200.7867
205	204.2700
206	202.2700
207	206.5700
208	206.4183
209	207.1533
210	210.7517
211	208.8850
212	209.9383
213	211.2183
214	209.0900
215	209.3183
216	207.1950
217	205.4233
218	205.2717
219	200.7283
220	199.6600
221	195.6150
222	195.9900
223	195.7883
224	196.4267
225	194.5233
226	192.9367
227	195.3267
228	195.9333
229	199.9283
230	201.4900
231	205.4717
232	208.2117
233	209.1467
234	214.5817
235	215.0683
236	213.3750
237	211.8617
238	211.3900
239	212.4000
240	208.9550
241	208.5950
242	204.5983
243	202.2300
244	200.1150
245	200.2700
246	195.7783
247	195.9283
248	195.0517
249	193.7633
250	193.2067
251	195.2400
252	199.4150
253	201.9750
254	204.5200
255	203.9500
256	205.7583
257	205.4233
258	205.4433
259	204.7717
260	205.1467
261	204.8783
262	202.7717
263	202.8767
264	202.4417
265	204.2100
266	200.5867
267	199.7833
268	199.8333
269	198.6233
270	198.2700
271	199.6367
272	199.7133
273	201.8900
274	201.4300
275	199.6683
276	200.0650
277	199.7700
278	200.6483
279	199.3050
280	202.2700
281	199.9200
282	198.5167
283	200.8100
284	202.2650
285	203.0817
286	204.0900
287	203.9233
288	200.4483
289	201.3983
290	200.3517
291	202.2783
292	201.9617
293	199.8567
294	201.7500
295	201.6467
296	201.7250
297	197.8683
298	196.4417
299	195.0317
300	196.9933
301	195.9100
302	196.3617
303	199.3833
304	198.9417
305	200.1950
306	201.4633
307	204.4633
308	205.6633
309	203.9700
310	205.7833
311	207.0050
312	208.4150
313	205.9483
314	207.3450
315	204.3433
316	203.3700
317	202.7250
318	199.3717
319	198.1850
320	198.7867
321	195.7633
322	194.8350
323	193.5433
324	193.6350
325	192.6567
326	192.0417
327	192.0550
328	191.0050
329	193.7750
330	194.4300
331	194.7083
332	196.8367
333	197.7183
334	198.2200
335	197.5867
336	199.3133
337	197.6350
338	197.2850
339	196.8317
340	195.2133
341	194.5600
342	195.0333
343	190.8867
344	191.3100
345	190.4317
346	190.7200
347	189.6067
348	189.9167
349	188.5567
350	189.3450
351	189.5783
352	189.0750
353	191.3300
354	189.9933
355	192.0067
356	190.8850
357	191.2033
358	194.1533
359	192.9167
360	191.6467
361	190.2267
362	188.6850
363	190.8250
364	191.8617
365	191.5717
366	191.5800
367	193.1000
368	192.4333
369	191.5000
370	193.1767
371	192.0150
372	192.9967
373	190.8650
374	189.4100
375	190.2300
376	190.5633
377	190.2983
378	191.1850
379	190.6133
380	192.8500
381	191.1583
382	192.7483
383	192.3833
384	191.4133
385	190.0933
386	191.5367
387	189.7600
388	189.3417
389	190.3017
390	191.1867
391	190.0983
392	188.3267
393	190.9700
394	189.3350
395	188.3300
396	188.6133
397	189.5200
398	189.9933
399	189.2550
400	190.0867
401	188.7483
402	187.5217
403	188.6133
404	185.1967
405	185.0850
406	186.1983
407	185.8817
408	183.6850
409	184.1917
410	183.8217
411	185.9867
412	185.6333
413	186.0517
414	189.0750
415	188.9367
416	189.3517
417	189.3817
418	189.6283
419	188.4717
420	184.5933
421	182.8167
422	181.4533
423	181.2283
424	179.7650
425	178.3050
426	178.5183
427	176.2217
428	177.1033
429	176.5300
430	174.3317
431	178.5033
432	177.1983
433	179.2017
434	177.9783
435	178.3767
436	179.7467
437	180.4917
438	180.1533
439	181.0783
440	180.8383
441	179.2117
442	178.9167
443	179.3983
444	178.5367
445	176.8517
446	178.2433
447	179.9017
448	178.3900
449	178.3967
450	180.6383
451	181.3717
452	180.6817
453	181.4317
454	182.9183
455	181.1317
456	181.1117
457	181.5967
458	182.3933
459	182.2550
460	184.3350
461	183.9317
462	184.7667
463	182.1667
464	181.8500
465	180.7650
466	180.8383
467	179.1900
468	179.3117
469	178.9033
470	177.9333
471	178.6500
472	178.5550
473	180.0900
474	180.5667
475	178.8333
476	178.2500
477	177.8700
478	178.0483
479	179.3050
480	177.4700
481	177.8483
482	178.1300
483	176.1200
484	177.8233
485	177.2567
486	175.3250
487	173.7883
488	172.9167
489	171.8767
490	172.8083
491	174.3050
492	176.3650
493	175.9550
494	177.1033
495	175.7217
496	179.4850
497	179.0833
498	180.1383
499	179.9983
500	180.6717
501	181.0650
502	181.7233
503	180.2817
504	180.4867
505	179.4433
506	180.0100
507	179.0267
508	176.3133
509	175.5267
510	175.7000
511	175.2067
512	174.6783
513	175.3517
514	173.8433
515	174.4533
516	176.2250
517	174.8917
518	176.1733
519	176.4417
520	177.6000
521	177.1267
522	179.1167
523	179.3167
524	179.2617
525	179.8783
526	179.3333
527	177.3933
528	178.5483
529	176.7517
530	176.6550
531	176.8250
532	176.9267
533	176.4050
534	175.0533
535	176.2533
536	176.9133
537	175.8500
538	175.9800
539	174.8083
540	175.5350
541	173.2100
542	174.4650
543	174.2783
544	174.8567
545	173.0850
546	172.0950
547	172.4350
548	172.1233
549	172.4500
550	171.5533
551	169.8033
552	169.2250
553	169.6983
554	169.4167
555	171.1067
556	170.0750
557	171.1450
558	171.7017
559	170.1267
560	171.0583
561	171.5550
562	169.5833
563	169.2817
564	170.6767
565	170.4050
566	170.0283
567	169.3317
568	169.1200
569	167.3050
570	166.4200
571	167.0617
572	166.9617
573	164.9333
574	165.7467
575	167.9467
576	166.4600
577	165.9767
578	166.5417
579	167.2650
580	167.1500
581	166.3700
582	166.6567
583	166.9683
584	167.6417
585	167.0417
586	167.1450
587	166.3167
588	164.6900
589	164.8833
590	165.2867
591	164.7367
592	164.8067
593	164.4967
594	165.8467
595	165.9217
596	165.9750
597	165.3267
598	165.7550
599	164.7067
600	164.1900
601	163.6367
602	162.1950
603	161.1883
604	159.9883
605	159.7617
606	160.4233
607	159.7600
608	158.9583
609	159.1783
610	160.0900
611	159.3567
612	159.5750
613	160.7550
614	161.5100
615	160.7667
616	162.5183
617	163.8933
618	163.9617
619	164.4167
620	166.1683
621	166.4033
622	165.8633
623	165.1567
624	167.5533
625	164.5933
626	163.5550
627	161.3083
628	160.7550
629	160.4233
630	158.4183
631	158.1067
632	156.6050
633	155.6533
634	155.4517
635	155.6733
636	155.0933
637	156.0767
638	154.7383
639	157.6633
640	158.4683
641	159.7917
642	160.4733
643	161.4350
644	161.5967
645	162.5967
646	163.1900
647	162.4417
648	162.4950
649	162.4750
650	160.3883
651	162.0133
652	160.7617
653	159.9600
654	159.8167
655	160.3200
656	160.5367
657	160.1150
658	158.1133
659	157.6683
660	156.8500
661	155.7750
662	156.1683
663	155.4917
664	157.0333
665	156.2867
666	155.8683
667	155.6800
668	155.7633
669	156.4800
670	156.8933
671	156.2250
672	156.9533
673	156.2767
674	156.3433
675	155.1050
676	156.2667
677	155.8767
678	155.4850
679	156.1167
680	155.9517
681	155.7067
682	156.6183
683	154.6450
684	155.6450
685	154.1950
686	154.4083
687	154.3067
688	155.3667
689	154.4367
690	155.4433
691	155.0967
692	154.6150
693	152.4717
694	152.1200
695	150.1000
696	149.9283
697	150.2783
698	149.9200
699	148.4233
700	148.2267
701	149.1667
702	150.2000
703	149.4833
704	150.3333
705	152.0050
706	151.7633
707	151.6050
708	151.6900
709	152.2000
710	151.5067
711	151.4667
712	151.6333
713	152.3100
714	151.6667
715	152.3633
716	151.2450
717	149.7433
718	150.5017
719	149.9433
720	149.7467
721	148.6583
722	147.1583
723	148.9433
724	148.5350
725	146.6483
726	146.8083
727	146.8267
728	147.6733
729	148.0833
730	148.2100
731	148.3183
732	149.7550
733	149.6550
734	149.7850
735	150.0533
736	150.3983
737	150.4433
738	150.3817
739	150.6850
740	151.7750
741	151.1617
742	150.0400
743	149.8167
744	150.6833
745	149.7083
746	151.6033
747	150.2967
748	150.4683
749	148.7500
750	148.5500
751	149.7017
752	148.9050
753	148.1100
754	149.0450
755	148.9400
756	149.8383
757	148.5817
758	147.2200
759	148.2567
760	149.3050
761	148.1283
762	147.9333
763	146.0567
764	146.3083
765	147.5500
766	147.4333
767	147.2600
768	147.9467
769	148.6100
770	149.4667
771	149.9000
772	151.1600
773	149.5900
774	150.1333
775	151.6183
776	148.9583
777	148.5733
778	148.4417
779	146.2217
780	146.2983
781	147.4150
782	147.6150
783	146.4900
784	147.6383
785	147.1083
786	147.1500
787	147.2517
788	146.4483
789	147.1133
790	147.8433
791	147.8717
792	148.9983
793	148.4533
794	147.1250
795	146.4517
796	146.8167
797	145.6633
798	143.0883
799	144.8100
800	142.6383
801	142.4083
802	143.8250
803	143.1350
804	145.5400
805	146.0850
806	144.3817
807	144.4317
808	144.8250
809	144.7367
810	143.8083
811	143.8033
812	144.4450
813	144.4633
814	144.9750
815	144.7500
816	143.4550
817	141.9950
818	141.0700
819	140.4000
820	140.7283
821	139.1233
822	139.6783
823	138.0967
824	140.3833
825	140.1267
826	139.9167
827	139.7133
828	140.7550
829	139.4867
830	137.8367
831	139.0833
832	138.1600
833	139.6233
834	137.6500
835	138.4067
836	138.1167
837	138.4817
838	139.2700
839	139.8133
840	139.6033
841	140.9533
842	140.7567
843	141.0767
844	139.7650
845	139.2467
846	139.4167
847	138.9717
848	138.8383
849	138.3967
850	138.3933
851	138.0417
852	137.6617
853	136.7633
854	136.4350
855	135.3883
856	135.4367
857	134.5633
858	134.7183
859	134.0050
860	132.9650
861	134.5333
862	135.6083
863	135.1417
864	136.4750
865	135.4317
866	135.0317
867	135.9350
868	135.8233
869	136.3450
870	136.2817
871	135.6700
872	135.1100
873	135.3583
874	135.2083
875	134.9083
876	135.8617
877	136.2500
878	134.6817
879	135.9017
880	136.2617
881	137.6733
882	137.6200
883	137.4550
884	138.1967
885	138.5017
886	139.3833
887	139.2450
888	138.8733
889	139.4117
890	138.8183
891	136.8283
892	135.4733
893	134.5700
894	134.4517
895	134.1767
896	134.3700
897	134.7733
898	134.2000
899	134.0483
900	134.8950
901	133.2283
902	133.1250
903	134.1083
904	133.6233
905	133.5550
906	133.8500
907	135.3200
908	136.5383
909	136.2400
910	137.4467
911	137.0533
912	136.9000
913	137.1333
914	136.1033
915	134.9717
916	133.8483
917	133.6667
918	132.7967
919	133.7917
920	133.4633
921	134.3200
922	133.1167
923	133.1533
924	131.4833
925	132.2117
926	132.7033
927	133.3517
928	133.1067
929	133.3717
930	133.7400
931	134.0500
932	134.2750
933	134.4150
934	135.0333
935	135.0400
936	136.3483
937	135.3583
938	134.7817
939	135.3633
940	134.3133
941	133.4533
942	133.7333
943	133.5033
944	131.5800
945	131.7367
946	130.9483
947	131.4050
948	131.6917
949	131.4700
950	132.5117
951	132.9433
952	132.7067
953	134.7450
954	134.9983
955	134.1917
956	134.1200
957	133.0167
958	132.9717
959	133.0117
960	131.2983
961	130.5650
962	130.0233
963	129.5767
964	129.8417
965	129.6333
966	129.9650
967	130.3067
968	129.9467
969	130.9500
970	130.7867
971	132.1583
972	132.8317
973	133.5083
974	132.4983
975	133.6417
976	134.3450
977	132.3150
978	132.9100
979	132.5050
980	131.0950
981	131.8250
982	129.7183
983	127.9650
984	128.4633
985	128.4600
986	128.2333
987	129.3617
988	128.1400
989	128.4167
990	128.9450
991	128.6433
992	128.0000
993	128.5550
994	128.5483
995	129.5350
996	129.0833
997	130.7100
998	131.9017
999	130.3667
1000	129.3383
1001	131.0700
1002	131.2983
1003	130.3100
1004	130.6867
1005	129.9233
1006	129.6917
1007	129.7617
1008	130.0333
1009	130.0917
1010	129.8733
1011	129.7983
1012	129.6733
1013	129.7633
1014	130.1167
1015	130.4900
1016	133.5533
1017	131.3100
1018	129.1083
1019	129.3850
1020	129.1067
1021	128.8517
1022	128.1150
1023	127.7783
1024	127.5733
1025	127.3650
1026	126.6450
1027	127.8017
1028	128.8850
1029	127.2350
1030	127.9883
1031	128.1900
1032	127.5633
1033	127.9017
1034	128.0833
1035	127.8583
1036	127.4650
1037	128.8167
1038	128.5867
1039	128.7933
1040	128.5100
1041	128.0017
1042	128.3083
1043	127.6967
1044	126.9250
1045	126.6117
1046	125.7083
1047	126.4400
1048	125.9750
1049	125.3617
1050	124.8433
1051	125.4033
1052	125.8600
1053	125.7467
1054	125.7383
1055	126.3150
1056	125.9400
1057	126.4350
1058	125.2450
1059	124.9700
1060	124.9567
1061	125.3317
1062	125.1967
1063	125.5033
1064	125.0683
1065	124.5367
1066	124.1450
1067	124.0717
1068	123.7217
1069	123.5067
1070	124.1650
1071	122.1233
1072	122.7333
1073	122.8450
1074	122.6383
1075	121.9533
1076	122.8133
1077	123.3250
1078	123.8333
1079	123.6367
1080	123.9717
1081	122.9917
1082	123.6367
1083	123.4117
1084	123.0083
1085	122.7350
1086	121.8917
1087	122.6017
1088	122.5183
1089	122.0583
1090	122.4667
1091	121.7933
1092	123.0500
1093	122.6733
1094	122.9650
1095	122.7400
1096	123.0900
1097	123.4167
1098	122.8067
1099	123.5450
1100	122.6617
1101	123.2817
1102	124.1367
1103	124.2733
1104	123.6150
1105	123.6950
1106	123.9783
1107	123.5183
1108	123.0783
1109	123.9650
1110	123.6450
1111	123.7333
1112	122.4150
1113	122.5250
1114	122.0867
1115	123.4600
1116	122.7450
1117	124.2350
1118	123.8950
1119	123.5417
1120	124.0367
1121	123.9767
1122	123.3467
1123	124.3183
1124	124.4250
1125	124.7783
1126	123.1217
1127	123.2217
1128	123.2467
1129	122.5100
1130	122.2800
1131	122.4367
1132	122.7817
1133	122.1133
1134	122.2150
1135	122.2883
1136	123.0050
1137	122.5983
1138	123.2217
1139	122.7717
1140	123.1767
1141	123.4733
1142	122.8683
1143	122.6717
1144	122.8700
1145	123.3433
1146	122.8750
1147	123.0150
1148	123.5633
1149	122.7783
1150	122.8783
1151	122.8750
1152	122.5567
1153	121.9533
1154	121.5550
1155	121.1333
1156	121.3017
1157	121.4183
1158	122.2883
1159	122.4850
1160	121.1583
1161	122.1867
1162	121.4650
1163	121.7267
1164	120.9267
1165	121.7650
1166	121.9617
1167	122.0350
1168	121.5117
1169	121.8750
1170	121.9900
1171	121.8800
1172	121.8950
1173	121.0683
1174	120.4850
1175	120.1850
1176	119.4450
1177	119.3433
1178	119.6133
1179	120.0417
1180	120.1233
1181	120.0400
1182	119.4617
1183	120.0667
1184	119.8350
1185	119.2117
1186	118.9633
1187	120.2867
1188	119.8383
1189	120.7067
1190	120.8567
1191	120.0750
1192	120.4317
1193	120.8050
1194	120.8083
1195	120.0383
1196	119.3333
1197	120.0667
1198	119.8833
1199	120.2117
1200	119.1917
1201	119.3033
1202	120.7600
1203	119.3367
1204	120.4167
1205	120.1583
1206	120.3233
1207	119.8717
1208	119.8450
1209	119.4500
1210	119.3783
1211	119.1117
1212	118.9283
1213	118.7033
1214	118.8717
1215	118.6833
1216	118.5533
1217	118.9467
1218	119.2083
1219	118.8167
1220	118.8467
1221	118.1783
1222	117.6300
1223	117.5117
1224	117.1833
1225	117.4600
1226	116.0233
1227	115.9283
1228	116.5533
1229	116.2183
1230	115.9217
1231	116.1383
1232	115.7683
1233	116.3483
1234	117.0050
1235	117.6567
1236	117.4550
1237	118.2300
1238	118.4600
1239	119.0700
1240	117.8467
1241	118.9817
1242	118.7283
1243	117.7533
1244	118.3000
1245	118.1267
1246	117.8083
1247	118.1717
1248	118.3583
1249	117.8550
1250	118.4867
1251	118.6033
1252	119.0133
1253	117.9900
1254	119.0150
1255	118.5417
1256	119.8100
1257	120.0350
1258	120.3967
1259	119.7133
1260	118.6317
1261	119.5483
1262	119.5300
1263	119.2283
1264	119.3517
1265	118.8633
1266	118.9050
1267	118.5833
1268	118.3867
1269	118.6150
1270	119.1533
1271	118.8283
1272	118.7667
1273	118.4817
1274	119.0200
1275	119.3267
1276	118.8000
1277	119.3450
1278	119.3767
1279	118.4383
1280	118.4233
1281	117.9767
1282	118.3633
1283	118.0633
1284	118.3883
1285	117.8850
1286	117.8450
1287	118.1950
1288	117.7483
1289	117.9083
1290	117.8067
1291	118.3417
1292	118.0350
1293	117.8667
1294	118.1017
1295	117.8333
1296	117.9233
1297	117.8250
1298	118.0217
1299	118.0583
1300	117.9883
1301	117.7933
1302	117.8667
1303	118.2467
1304	117.6917
1305	118.1900
1306	117.9967
1307	117.2367
1308	117.8617
1309	117.5183
1310	117.0433
1311	117.0183
1312	117.3250
1313	117.7117
1314	117.4950
1315	117.8500
1316	117.2583
1317	117.4167
1318	117.6483
1319	117.3067
1320	118.0583
1321	116.9950
1322	117.4750
1323	117.6167
1324	117.9600
1325	118.0367
1326	117.7233
1327	118.1450
1328	117.4600
1329	117.3883
1330	117.5367
1331	117.5583
1332	116.9367
1333	117.6267
1334	117.2267
1335	116.8017
1336	116.3767
1337	117.3117
1338	117.1333
1339	117.2600
1340	116.0650
1341	116.7400
1342	116.1567
1343	117.0317
1344	116.3867
1345	116.6683
1346	116.5417
1347	116.0267
1348	116.2283
1349	116.5783
1350	117.2517
1351	116.5383
1352	116.8083
1353	115.9033
1354	115.7200
1355	115.8983
1356	116.8783
1357	116.0883
1358	116.2000
1359	116.4150
1360	117.3283
1361	116.5350
1362	116.6733
1363	116.9533
1364	116.8933
1365	116.5500
1366	116.1600
1367	115.9233
1368	115.9183
1369	115.6633
1370	114.9150
1371	114.6833
1372	114.9867
1373	115.3400
1374	114.2617
1375	115.4550
1376	114.8200
1377	115.4617
1378	115.8383
1379	116.0117
1380	115.8567
1381	116.0800
1382	116.0133
1383	116.0183
1384	116.4367
1385	115.1467
1386	115.6467
1387	115.6083
1388	114.9000
1389	115.1367
1390	114.3750
1391	114.5433
1392	114.9300
1393	115.2800
1394	115.3550
1395	114.8183
1396	115.5700
1397	116.0633
1398	115.3000
1399	115.5400
1400	115.6583
1401	116.1683
1402	115.5067
1403	115.5350
1404	115.7017
1405	115.4767
1406	115.3417
1407	114.8650
1408	115.2733
1409	114.8067
1410	114.3217
1411	113.9950
1412	113.4617
1413	114.5450
1414	114.7200
1415	114.7467
1416	114.8967
1417	115.4450
1418	115.3883
1419	115.2267
1420	115.1000
1421	115.8483
1422	115.0733
1423	115.2250
1424	115.1517
1425	115.1600
1426	115.1017
1427	114.4217
1428	114.3233
1429	114.8783
1430	113.9417
1431	113.9150
1432	114.0283
1433	114.2783
1434	114.2050
1435	113.5800
1436	113.4700
1437	113.4267
1438	114.0983
1439	113.5933
1440	114.0450
1441	113.9033
1442	114.5150
1443	113.8883
1444	113.8583
1445	113.8833
1446	113.2100
1447	112.8167
1448	112.8750
1449	113.4017
1450	113.2383
1451	112.9717
1452	113.3483
1453	113.5567
1454	112.6433
1455	113.5550
1456	112.3633
1457	113.4133
1458	112.7733
1459	113.5417
1460	112.7967
1461	114.0650
1462	113.0317
1463	113.4817
1464	113.2233
1465	113.1517
1466	113.0817
1467	112.1567
1468	112.9400
1469	112.9850
1470	112.3533
1471	112.8567
1472	112.4483
1473	112.8550
1474	113.1133
1475	112.7083
1476	112.6017
1477	112.7850
1478	113.2067
1479	113.4533
1480	114.2100
1481	114.1983
1482	114.2550
1483	113.7417
1484	113.4633
1485	114.4650
1486	113.8600
1487	113.6100
1488	113.6017
1489	113.5583
1490	113.4433
1491	112.4283
1492	112.5583
1493	113.0333
1494	112.6517
1495	112.9217
1496	112.7883
1497	112.7800
1498	113.6917
1499	113.7217
1500	113.7000
1501	114.1500
1502	114.3767
1503	113.6650
1504	112.9767
1505	113.2350
1506	113.5300
1507	112.5483
1508	113.4217
1509	113.3750
1510	113.8100
1511	113.5283
1512	113.4383
1513	113.1483
1514	113.4750
1515	112.6700
1516	112.8567
1517	113.1583
1518	112.6717
1519	113.3700
1520	112.7150
1521	112.7533
1522	112.4983
1523	112.7300
1524	112.9950
1525	112.3533
1526	112.5417
1527	112.3817
1528	112.9650
1529	112.6033
1530	112.9933
1531	113.3183
1532	113.1250
1533	112.9750
1534	113.4650
1535	113.0533
1536	113.8467
1537	114.1883
1538	113.7783
1539	114.0967
1540	113.7367
1541	114.0633
1542	114.4400
1543	114.6250
1544	113.6450
1545	113.6317
1546	113.4217
1547	113.1900
1548	112.8000
1549	112.5167
1550	112.6167
1551	112.1650
1552	112.8850
1553	111.3133
1554	111.8283
1555	111.6883
1556	111.4017
1557	111.9083
1558	111.6150
1559	112.1667
1560	112.1400
1561	112.4700
1562	111.8033
1563	111.1083
1564	111.6683
1565	111.4883
1566	111.7983
1567	111.9967
1568	111.9117
1569	111.5067
1570	111.8167
1571	112.1133
1572	112.2700
1573	112.2167
1574	112.0450
1575	111.6000
1576	111.4167
1577	111.9017
1578	111.4933
1579	111.4567
1580	112.5850
1581	112.1083
1582	111.3617
1583	111.7100
1584	111.6500
1585	111.2750
1586	110.6300
1587	110.6367
1588	111.0567
1589	110.6833
1590	111.8133
1591	111.0800
1592	111.2100
1593	112.1700
1594	112.1567
1595	112.5567
1596	112.3833
1597	111.5450
1598	112.0133
1599	112.2067
1600	111.4650
1601	111.2017
1602	111.1017
1603	111.3617
1604	110.8383
1605	110.9033
1606	110.5400
1607	111.0683
1608	111.4850
1609	111.4300
1610	111.5550
1611	111.3767
1612	110.7867
1613	110.5900
1614	110.6150
1615	111.3050
1616	111.2667
1617	111.3100
1618	110.8350
1619	109.9833
1620	110.5617
1621	110.2667
1622	111.0483
1623	110.0267
1624	110.4700
1625	110.3867
1626	109.9283
1627	110.2833
1628	110.3383
1629	110.0750
1630	109.8533
1631	109.7233
1632	110.1117
1633	110.2533
1634	110.6800
1635	110.7283
1636	111.4017
1637	110.9733
1638	110.4550
1639	111.9283
1640	110.9917
1641	111.0883
1642	111.4767
1643	111.3733
1644	110.9867
1645	110.8033
1646	110.8033
1647	111.3117
1648	110.4733
1649	111.0417
1650	110.9683
1651	110.7067
1652	111.0000
1653	111.1217
1654	111.0717
1655	111.1800
1656	111.0650
1657	111.1433
1658	111.5317
1659	112.2350
1660	112.0917
1661	111.9350
1662	111.7200
1663	111.4067
1664	111.5733
1665	111.7833
1666	111.7850
1667	111.8250
1668	112.1917
1669	111.5700
1670	111.9717
1671	110.6800
1672	111.2583
1673	110.4517
1674	111.0117
1675	109.9983
1676	110.3150
1677	110.4833
1678	110.1683
1679	110.7683
1680	110.3517
1681	110.6950
1682	110.9950
1683	110.8217
1684	110.7933
1685	110.5283
1686	110.5150
1687	110.5900
1688	110.7133
1689	109.4600
1690	109.8550
1691	110.4750
1692	109.6983
1693	109.5517
1694	110.1567
1695	109.6350
1696	108.7967
1697	109.6950
1698	109.8467
1699	109.4300
1700	109.4350
1701	109.3400
1702	109.3350
1703	109.8633
1704	110.3733
1705	109.5050
1706	110.2583
1707	110.0000
1708	110.3067
1709	109.9433
1710	110.1383
1711	109.6217
1712	109.5600
1713	109.4867
1714	109.4667
1715	109.8517
1716	109.1450
1717	110.0283
1718	109.9317
1719	110.1950
1720	109.9033
1721	109.4817
1722	109.3183
1723	109.0967
1724	108.7667
1725	108.9500
1726	109.6183
1727	109.7967
1728	109.4033
1729	109.5017
1730	109.0833
1731	109.1633
1732	109.4433
1733	109.2117
1734	108.9967
1735	108.8650
1736	109.0483
1737	108.4033
1738	108.4333
1739	108.8700
1740	109.3967
1741	108.9083
1742	109.0500
1743	108.9650
1744	108.7500
1745	109.1617
1746	109.4650
1747	109.8067
1748	109.5350
1749	109.1633
1750	109.4983
1751	108.4650
1752	108.9083
1753	109.0017
1754	108.7517
1755	109.3033
1756	108.7300
1757	109.3017
1758	109.4733
1759	108.7983
1760	109.0333
1761	109.5267
1762	108.4850
1763	109.4367
1764	109.5783
1765	108.2133
1766	108.5050
1767	108.7433
1768	107.8650
1769	108.7117
1770	108.8567
1771	108.2000
1772	108.4283
1773	108.1167
1774	108.1367
1775	108.1917
1776	108.6267
1777	108.7800
1778	109.0400
1779	108.1717
1780	108.6450
1781	108.0117
1782	108.5050
1783	109.5283
1784	109.7600
1785	108.9033
1786	109.1233
1787	109.1633
1788	109.0400
1789	108.5833
1790	109.0867
1791	108.7550
1792	109.0250
1793	109.0933
1794	109.0883
1795	109.3100
1796	108.9083
1797	108.8300
1798	108.6783
1799	108.2550
1800	108.6567
1801	108.2533
1802	108.7550
1803	108.3917
1804	107.8767
1805	108.5317
1806	107.9167
1807	108.0250
1808	108.5933
1809	108.2867
1810	107.5250
1811	108.2467
1812	108.8083
1813	108.3233
1814	108.8683
1815	108.8967
1816	108.1400
1817	108.4650
1818	108.1583
1819	107.8683
1820	108.0783
1821	108.8000
1822	108.0250
1823	108.3883
1824	108.1850
1825	108.2767
1826	108.0883
1827	107.6400
1828	108.1533
1829	107.9017
1830	107.5700
1831	107.7467
1832	107.5267
1833	108.0583
1834	108.1333
1835	108.2483
1836	107.9117
1837	107.4133
1838	107.9867
1839	107.4350
1840	107.7217
1841	106.8533
1842	107.0283
1843	106.8333
1844	107.1750
1845	107.5800
1846	107.8633
1847	107.1833
1848	107.2500
1849	107.7533
1850	107.6617
1851	107.2700
1852	107.3633
1853	108.0250
1854	107.9967
1855	106.9100
1856	107.1583
1857	107.6633
1858	107.0617
1859	107.9967
1860	107.3700
1861	107.4483
1862	107.4117
1863	107.1167
1864	107.1967
1865	107.6850
1866	107.6733
1867	106.9533
1868	106.8067
1869	107.1717
1870	107.1150
1871	106.4133
1872	106.7583
1873	107.0617
1874	106.7133
1875	107.0517
1876	106.8283
1877	107.0917
1878	106.6850
1879	107.0233
1880	106.6183
1881	106.6783
1882	106.6117
1883	106.8633
1884	107.3233
1885	106.7883
1886	106.5633
1887	106.7217
1888	106.4900
1889	106.9567
1890	106.8100
1891	106.6617
1892	106.3017
1893	106.3133
1894	106.8100
1895	105.7750
1896	106.3333
1897	107.1617
1898	106.3267
1899	106.8983
1900	107.0117
1901	106.6683
1902	107.2200
1903	107.0883
1904	107.2500
1905	107.0550
1906	107.2633
1907	106.6633
1908	106.5200
1909	107.1033
1910	106.5700
1911	106.5400
1912	106.0267
1913	106.2967
1914	106.5967
1915	106.2483
1916	106.6967
1917	106.4433
1918	106.6700
1919	106.6783
1920	106.9083
1921	107.4233
1922	106.8867
1923	107.1517
1924	106.6683
1925	106.7850
1926	106.4150
1927	106.8867
1928	105.9883
1929	106.7700
1930	106.7867
1931	106.4250
1932	106.3800
1933	106.9200
1934	107.1183
1935	106.4083
1936	105.9517
1937	105.6267
1938	106.2500
1939	106.3167
1940	106.0850
1941	105.6567
1942	106.3650
1943	105.3267
1944	105.7633
1945	105.7150
1946	105.7417
1947	105.6717
1948	106.1867
1949	106.2050
1950	106.4733
1951	105.4683
1952	106.1317
1953	105.3933
1954	106.2017
1955	105.8217
1956	105.4050
1957	106.0150
1958	105.5283
1959	106.0267
1960	105.9250
1961	104.9883
1962	105.7283
1963	105.4067
1964	106.0867
1965	105.2267
1966	105.7750
1967	104.9467
1968	105.9450
1969	105.8783
1970	105.3100
1971	105.6450
1972	105.9183
1973	105.5967
1974	105.4417
1975	105.3183
1976	105.1383
1977	106.2217
1978	105.7600
1979	105.9683
1980	104.9383
1981	105.4650
1982	105.5117
1983	104.7800
1984	105.0483
1985	105.2650
1986	105.2217
1987	105.7717
1988	105.4683
1989	104.9917
1990	105.6733
1991	105.8433
1992	105.3683
1993	105.2717
1994	104.8500
1995	105.2833
1996	104.7233
1997	105.2467
1998	105.2550
1999	104.6333
[truncated: 28 more rows]
