# Supplementary material for: Bicoid gradient formation mechanism and dynamics revealed by protein lifetime analysis
Source: Mol Syst Biol. 2018 Sep 4;14(9):e8355. doi: 10.15252/msb.20188355 (PMC6121778; doi:10.15252/msb.20188355)
Supplement: Supplementary file 8 — Source Data for Figure 6 [file MSB-14-e8355-s007.zip › figure6-data_wo-images/quantification/Values_emb01_r_t20.txt]

0	165.9100
1	171.4333
2	170.6250
3	166.0267
4	164.2600
5	164.8800
6	158.3167
7	159.5100
8	160.7000
9	153.9333
10	156.1167
11	149.1567
12	148.5100
13	147.0583
14	148.5117
15	144.4550
16	140.2583
17	145.7700
18	145.5183
19	147.8400
20	144.4667
21	144.8950
22	143.4833
23	144.2600
24	147.9650
25	151.3900
26	154.7633
27	154.4583
28	154.6850
29	152.4617
30	150.2350
31	146.5350
32	145.1850
33	142.4417
34	139.3017
35	137.2150
36	133.5433
37	131.3700
38	127.2133
39	125.1250
40	123.0033
41	120.2383
42	119.0967
43	118.3900
44	116.8967
45	115.9233
46	114.1117
47	116.3900
48	116.0567
49	114.6267
50	113.0533
51	115.4383
52	115.4300
53	114.8117
54	113.9883
55	115.0850
56	116.8367
57	117.0783
58	116.8050
59	119.1267
60	119.9750
61	120.6967
62	122.5000
63	124.3167
64	127.3600
65	127.5617
66	132.0200
67	134.2017
68	139.2517
69	144.4533
70	149.3517
71	153.2100
72	155.3467
73	158.5350
74	163.2933
75	169.0750
76	168.6050
77	171.8633
78	173.4700
79	170.1583
80	173.5150
81	172.5767
82	169.9450
83	172.7150
84	175.1400
85	173.0000
86	173.1800
87	178.2100
88	173.5633
89	177.6700
90	184.3467
91	185.1233
92	186.2300
93	189.9133
94	190.4883
95	197.8283
96	196.2400
97	193.7467
98	194.7983
99	195.6617
100	202.5050
101	202.9300
102	201.1150
103	204.6650
104	203.9217
105	204.9317
106	208.5767
107	206.2883
108	207.9517
109	208.1200
110	207.5633
111	208.1633
112	210.4583
113	210.6333
114	206.7800
115	205.7217
116	202.3617
117	201.5483
118	200.5200
119	198.4617
120	199.8167
121	204.5100
122	206.5217
123	208.4933
124	208.4500
125	211.5567
126	213.7617
127	216.6967
128	220.4350
129	218.7167
130	220.7383
131	215.4483
132	215.7950
133	214.0567
134	210.5483
135	209.1183
136	205.6850
137	205.4850
138	207.2933
139	208.0750
140	209.9800
141	209.0933
142	213.5017
143	215.2083
144	215.0117
145	214.6750
146	217.0433
147	218.2017
148	218.0767
149	217.2067
150	214.4917
151	212.4600
152	213.3767
153	212.5367
154	214.8483
155	213.7133
156	212.2683
157	211.5433
158	210.9350
159	208.5233
160	204.2950
161	202.9867
162	201.1767
163	200.5750
164	200.0800
165	200.9067
166	202.1033
167	204.6333
168	206.9650
169	207.0983
170	209.0833
171	208.5133
172	205.8350
173	208.2233
174	205.1267
175	205.0517
176	208.0717
177	204.8683
178	202.8067
179	201.7517
180	203.5333
181	203.5967
182	204.2800
183	204.6433
184	203.7600
185	202.9550
186	202.7750
187	204.8617
188	203.7183
189	204.2200
190	206.5350
191	208.5067
192	208.0083
193	208.3950
194	204.7667
195	205.9683
196	204.2467
197	202.7417
198	200.0100
199	200.4833
200	200.2133
201	199.7567
202	199.5817
203	200.8633
204	200.0967
205	201.5800
206	200.4483
207	201.3717
208	201.8767
209	203.8050
210	202.3583
211	202.8217
212	200.6500
213	201.1550
214	200.5750
215	201.5417
216	202.8600
217	202.6750
218	203.2067
219	205.4917
220	204.2117
221	206.1383
222	205.1617
223	206.2100
224	206.4200
225	204.6717
226	205.5767
227	201.2400
228	202.4150
229	202.3667
230	204.9767
231	205.1050
232	204.8883
233	205.7617
234	208.2033
235	207.5583
236	209.4217
237	209.1500
238	207.3267
239	208.2533
240	205.9700
241	206.0817
242	201.7917
243	199.0067
244	198.6850
245	198.1117
246	198.3983
247	199.6683
248	200.5200
249	200.9233
250	201.5033
251	202.3450
252	205.1467
253	205.6233
254	206.8883
255	206.8467
256	210.4950
257	208.0133
258	207.4583
259	205.5550
260	205.9200
261	203.8933
262	200.2000
263	199.5133
264	195.9683
265	195.6833
266	195.9967
267	196.7283
268	195.2350
269	196.3417
270	199.1333
271	198.3067
272	199.9700
273	201.7233
274	203.4667
275	205.3617
276	205.0283
277	205.9283
278	207.6133
279	204.7617
280	205.0867
281	203.1533
282	204.0200
283	202.8767
284	202.5650
285	202.1050
286	200.9433
287	200.2383
288	195.9550
289	196.6600
290	195.9633
291	193.7283
292	195.5000
293	195.6100
294	196.2900
295	197.0333
296	196.8617
297	197.6050
298	197.6233
299	198.6567
300	199.4850
301	198.5350
302	197.7950
303	197.2300
304	196.3317
305	201.1017
306	199.4033
307	199.0033
308	203.0800
309	202.6050
310	204.2533
311	204.7100
312	204.8767
313	204.3267
314	205.5850
315	201.9583
316	200.4650
317	197.9600
318	197.1333
319	197.4567
320	196.9050
321	196.0283
322	196.6950
323	196.9367
324	198.0617
325	195.4850
326	196.1233
327	193.9150
328	194.0433
329	195.5250
330	194.8167
331	194.5333
332	194.5217
333	193.9717
334	192.4733
335	193.7900
336	192.5383
337	190.9817
338	190.3867
339	192.5200
340	188.7983
341	191.6417
342	192.9233
343	192.7583
344	191.7900
345	193.4367
346	192.1350
347	191.3150
348	192.9533
349	189.9900
350	190.1300
351	189.9600
352	192.1233
353	192.6683
354	192.5433
355	194.8050
356	194.5383
357	195.9750
358	194.5500
359	192.6117
360	191.0467
361	192.9233
362	188.2067
363	189.3783
364	189.7983
365	189.1317
366	190.4367
367	192.5900
368	191.6267
369	191.4800
370	189.2800
371	190.7917
372	190.2700
373	191.5767
374	191.6133
375	192.3233
376	191.8933
377	192.8667
378	192.2533
379	190.8150
380	191.4067
381	192.7150
382	192.8750
383	191.6300
384	191.4683
385	190.6817
386	190.6633
387	191.3350
388	188.6333
389	188.0217
390	188.6467
391	187.6167
392	187.9367
393	189.1433
394	188.2467
395	188.4000
396	186.1133
397	187.8267
398	186.2267
399	186.7717
400	187.0717
401	185.2517
402	186.0633
403	183.3267
404	182.6100
405	183.8700
406	182.3767
407	181.8000
408	181.5133
409	180.6400
410	181.6817
411	180.8883
412	179.7967
413	179.6317
414	179.6667
415	179.8417
416	180.4600
417	179.9233
418	180.2833
419	181.3433
420	184.0583
421	180.5633
422	181.4217
423	180.9250
424	180.7383
425	180.7500
426	179.5067
427	179.7683
428	180.1783
429	179.6983
430	179.9617
431	177.3600
432	175.7950
433	175.4200
434	174.1217
435	172.6517
436	174.5783
437	174.1450
438	174.2917
439	174.5133
440	176.1200
441	178.5667
442	177.9650
443	180.2767
444	181.6167
445	177.1350
446	177.6317
447	177.9183
448	176.1267
449	177.7633
450	176.2117
451	175.6367
452	176.9917
453	176.9833
454	178.9583
455	177.6467
456	177.1717
457	177.2333
458	179.6450
459	180.6033
460	180.4033
461	182.2517
462	183.3850
463	184.0000
464	181.8183
465	181.4317
466	178.7800
467	176.5633
468	175.2600
469	173.9950
470	173.7983
471	174.6000
472	174.0600
473	173.9067
474	172.8800
475	174.4600
476	172.2750
477	173.3417
478	172.4200
479	172.9517
480	174.5833
481	173.8300
482	173.5383
483	173.0617
484	174.1800
485	173.9950
486	173.6933
487	173.4633
488	172.2783
489	172.5867
490	173.5150
491	172.4800
492	173.8167
493	173.4300
494	175.3900
495	176.1967
496	177.3100
497	178.2033
498	177.7067
499	178.9850
500	180.1133
501	181.3650
502	181.3100
503	179.2183
504	180.2600
505	179.7400
506	178.3783
507	178.6767
508	176.4400
509	176.7233
510	175.7517
511	174.0250
512	174.2717
513	174.0917
514	173.9817
515	175.3233
516	174.2267
517	174.7267
518	173.6817
519	173.9600
520	174.3133
521	174.1483
522	175.6983
523	174.0783
524	173.7917
525	173.2183
526	172.4383
527	170.5050
528	170.4867
529	169.2500
530	170.4300
531	169.7783
532	170.5833
533	171.5733
534	172.4450
535	172.2733
536	171.5850
537	171.2633
538	171.9467
539	171.3900
540	171.3400
541	171.0000
542	171.8117
543	172.1433
544	171.4950
545	172.0567
546	171.1667
547	171.0117
548	171.5900
549	168.7483
550	167.6900
551	166.3800
552	165.6550
553	165.3467
554	165.0817
555	165.4217
556	164.8700
557	165.0233
558	166.8217
559	166.4817
560	166.3683
561	165.3583
562	166.5017
563	166.3433
564	166.3917
565	166.1300
566	167.0850
567	165.8300
568	166.7800
569	166.5800
570	165.8333
571	166.6483
572	165.4383
573	164.6967
574	164.5500
575	164.3083
576	165.3317
577	164.6533
578	165.0217
579	165.1783
580	166.7533
581	166.3767
582	165.0733
583	165.5283
584	165.2433
585	162.4333
586	163.1617
587	162.4417
588	162.1400
589	162.3783
590	162.0800
591	161.2617
592	161.1250
593	162.2883
594	161.1533
595	160.7350
596	160.8417
597	160.2683
598	160.8967
599	161.0083
600	159.9317
601	160.2300
602	157.9217
603	155.4600
604	154.0117
605	153.2150
606	152.9800
607	152.2633
608	151.6050
609	152.8167
610	155.2167
611	153.6800
612	155.7967
613	156.6383
614	157.0783
615	157.0400
616	158.8750
617	158.8467
618	158.7917
619	159.0700
620	161.0417
621	161.2117
622	160.9183
623	161.3750
624	162.2000
625	164.4750
626	163.6267
627	162.4883
628	161.8133
629	161.2600
630	160.0050
631	158.9367
632	157.2667
633	155.0950
634	154.5483
635	154.9917
636	155.8633
637	156.0267
638	156.4550
639	157.3717
640	158.5383
641	160.7733
642	160.6433
643	161.8283
644	160.9817
645	161.6983
646	163.2017
647	160.4933
648	159.9800
649	159.5917
650	159.2717
651	157.1783
652	156.2517
653	156.7750
654	158.0933
655	157.4283
656	157.9817
657	158.5133
658	158.4817
659	156.6867
660	154.5833
661	155.8783
662	154.2867
663	153.8700
664	154.5033
665	154.4417
666	154.4133
667	153.5117
668	154.0333
669	153.1617
670	152.4767
671	150.9983
672	151.5550
673	149.5783
674	150.5633
675	149.8650
676	150.4267
677	152.2617
678	152.3283
679	153.1200
680	154.0467
681	153.8150
682	154.8833
683	154.5050
684	155.6717
685	153.9033
686	155.8017
687	155.6000
688	155.9633
689	155.5583
690	156.1750
691	154.7517
692	154.0367
693	152.4917
694	151.2500
695	148.6150
696	147.3300
697	146.1117
698	145.1400
699	144.1117
700	144.3133
701	144.1633
702	144.8233
703	146.5067
704	147.8750
705	148.5250
706	149.2000
707	149.9100
708	149.0967
709	150.8083
710	150.0250
711	149.6933
712	151.1783
713	150.8300
714	148.7367
715	149.2617
716	149.1533
717	147.8650
718	149.2550
719	148.1600
720	148.4417
721	147.6433
722	145.4867
723	145.9517
724	145.5417
725	145.4033
726	144.6183
727	143.8817
728	144.9267
729	146.0283
730	145.1383
731	145.9633
732	147.4083
733	147.7400
734	147.0017
735	148.1833
736	147.9883
737	147.8367
738	147.6467
739	148.1150
740	149.6967
741	148.6967
742	148.1800
743	147.2750
744	146.9683
745	147.1217
746	147.1800
747	147.2583
748	147.4850
749	146.5717
750	146.8133
751	147.3950
752	148.7250
753	147.6583
754	147.2500
755	147.1967
756	146.4767
757	146.0967
758	146.7617
759	145.4367
760	146.1733
761	147.1083
762	146.9250
763	147.7200
764	147.0733
765	148.3450
766	146.9300
767	146.6733
768	148.7583
769	147.7633
770	148.2700
771	149.5617
772	150.0367
773	150.6500
774	148.7900
775	149.9033
776	148.4317
777	149.2967
778	149.1083
779	147.1017
780	146.0183
781	146.1817
782	146.0917
783	146.0383
784	146.4750
785	144.8567
786	146.7533
787	145.5583
788	145.4967
789	145.9133
790	145.7383
791	145.6467
792	145.5117
793	145.8650
794	145.1500
795	145.6833
796	145.5733
797	145.1650
798	145.1850
799	143.7017
800	142.8567
801	142.9050
802	143.2517
803	143.5267
804	143.9783
805	143.1550
806	144.2100
807	144.2033
808	144.8933
809	144.9067
810	143.2967
811	143.0467
812	142.0350
813	141.5000
814	141.3450
815	140.0167
816	140.6017
817	139.8667
818	139.9750
819	138.8767
820	138.2150
821	138.1567
822	137.9133
823	137.4333
824	138.6917
825	138.8100
826	138.6700
827	138.6267
828	139.3633
829	138.6600
830	139.5483
831	139.2983
832	137.7167
833	137.4700
834	137.7533
835	138.5533
836	137.5867
837	137.6467
838	137.1983
839	135.1883
840	137.6433
841	137.7550
842	137.0467
843	137.6967
844	137.2350
845	138.3233
846	138.0100
847	137.1833
848	137.4183
849	137.3400
850	136.1733
851	137.5550
852	135.6683
853	137.0950
854	136.0800
855	135.8250
856	135.7750
857	134.5833
858	134.9400
859	132.8383
860	132.1583
861	132.1400
862	133.6333
863	134.0583
864	134.6233
865	134.2733
866	135.7833
867	136.1233
868	136.2283
869	134.9850
870	136.0917
871	134.2117
872	133.9883
873	134.9933
874	133.9250
875	134.0167
876	135.4100
877	134.9683
878	135.6700
879	135.1233
880	134.7783
881	134.4500
882	135.8533
883	136.7850
884	137.6017
885	137.1883
886	138.2400
887	138.5100
888	139.1317
889	139.0617
890	139.6917
891	138.7283
892	138.2717
893	135.2967
894	134.4267
895	134.5050
896	133.8617
897	133.3317
898	132.8517
899	132.7333
900	132.3350
901	132.0117
902	132.0467
903	131.9950
904	131.9450
905	131.9800
906	131.7683
907	131.2317
908	132.0317
909	132.1233
910	133.1567
911	132.8750
912	133.4333
913	134.7317
914	134.2683
915	134.0200
916	134.0650
917	134.4850
918	133.4750
919	133.6283
920	131.9033
921	131.6283
922	132.5150
923	132.8350
924	132.6050
925	132.7267
926	132.4717
927	132.9267
928	132.7617
929	133.2333
930	133.3783
931	133.3450
932	133.5450
933	133.7233
934	134.0600
935	133.6267
936	134.3700
937	133.2783
938	133.9567
939	134.5700
940	134.1750
941	133.4717
942	133.2650
943	132.6450
944	132.2933
945	131.4250
946	131.1750
947	130.7033
948	131.0733
949	130.0767
950	129.8167
951	130.9383
952	131.3050
953	132.1483
954	133.1300
955	133.0917
956	133.8433
957	132.8900
958	133.1650
959	132.5483
960	132.6450
961	133.0333
962	131.4917
963	130.5350
964	130.1233
965	130.3867
966	130.5817
967	130.8800
968	130.9950
969	131.2700
970	131.2450
971	131.5317
972	131.3350
973	131.8550
974	131.8350
975	131.9617
976	132.6633
977	133.0367
978	131.8183
979	131.9400
980	132.2650
981	130.1383
982	130.9117
983	129.5617
984	130.4750
985	129.2817
986	128.1850
987	128.6167
988	127.6467
989	128.1867
990	127.8383
991	128.5100
992	128.2650
993	128.1467
994	128.3033
995	128.8400
996	129.3017
997	129.3283
998	129.1800
999	128.2683
1000	127.7783
1001	129.6967
1002	128.9683
1003	128.3350
1004	129.6750
1005	130.2083
1006	130.1650
1007	130.3783
1008	130.5217
1009	131.0917
1010	130.2167
1011	130.8717
1012	130.3000
1013	129.9167
1014	130.1900
1015	130.9467
1016	133.1450
1017	131.4350
1018	129.9433
1019	129.1717
1020	129.3283
1021	128.4117
1022	128.1083
1023	128.1667
1024	126.9117
1025	127.2033
1026	127.0283
1027	126.8067
1028	127.1183
1029	127.1167
1030	127.4917
1031	127.4450
1032	128.4567
1033	127.8300
1034	128.1850
1035	127.6117
1036	127.0067
1037	128.7800
1038	129.0217
1039	128.4400
1040	128.7183
1041	128.6950
1042	128.3167
1043	128.1950
1044	128.2717
1045	128.3417
1046	128.0983
1047	128.0517
1048	126.4900
1049	125.7467
1050	126.8383
1051	126.9367
1052	126.9600
1053	127.0017
1054	127.7217
1055	126.3933
1056	126.1367
1057	126.1183
1058	125.5050
1059	124.6950
1060	124.2267
1061	124.1183
1062	123.6300
1063	123.1650
1064	122.2700
1065	122.7367
1066	121.5500
1067	121.8917
1068	122.1450
1069	121.4233
1070	122.2417
1071	121.1517
1072	121.5817
1073	121.7300
1074	121.1867
1075	120.3700
1076	121.1483
1077	121.5883
1078	121.8183
1079	121.3000
1080	121.0900
1081	120.7983
1082	120.9733
1083	120.6900
1084	121.1433
1085	120.9550
1086	121.4517
1087	120.8683
1088	120.2950
1089	121.0833
1090	120.7550
1091	121.3100
1092	121.9417
1093	122.0817
1094	121.8983
1095	122.1150
1096	122.7350
1097	123.1200
1098	123.1433
1099	124.1000
1100	124.0950
1101	122.8850
1102	123.4567
1103	123.1800
1104	123.1383
1105	122.2183
1106	122.1267
1107	121.7933
1108	122.4133
1109	122.0400
1110	122.0117
1111	122.2967
1112	122.2650
1113	121.8250
1114	121.7200
1115	122.9817
1116	123.4983
1117	124.0233
1118	123.8333
1119	123.6550
1120	124.4667
1121	124.0333
1122	123.5633
1123	123.2717
1124	123.5450
1125	123.5300
1126	121.4733
1127	121.7867
1128	121.4483
1129	121.6783
1130	121.5283
1131	121.9233
1132	121.8967
1133	121.8583
1134	122.2683
1135	122.2267
1136	122.2267
1137	122.1483
1138	122.2233
1139	123.1750
1140	122.4017
1141	122.3767
1142	122.6800
1143	122.1900
1144	122.1767
1145	123.1600
1146	122.5667
1147	122.8950
1148	123.1200
1149	121.9550
1150	121.9967
1151	121.7400
1152	122.2317
1153	121.9100
1154	121.9283
1155	122.1800
1156	121.1400
1157	121.5667
1158	122.0567
1159	121.8483
1160	121.5800
1161	122.2750
1162	121.9283
1163	122.4467
1164	121.6750
1165	121.9167
1166	121.5317
1167	121.6483
1168	121.5933
1169	121.9450
1170	121.0033
1171	120.1800
1172	120.0883
1173	120.7350
1174	120.2483
1175	119.6733
1176	119.9650
1177	120.2150
1178	119.5267
1179	119.9033
1180	120.7750
1181	119.9417
1182	120.3533
1183	120.3067
1184	120.8833
1185	120.9917
1186	120.7950
1187	121.0800
1188	120.6350
1189	120.6950
1190	121.7683
1191	120.9017
1192	120.2450
1193	120.4983
1194	120.0100
1195	120.2700
1196	119.4467
1197	120.2467
1198	119.3750
1199	120.0300
1200	119.8217
1201	119.8983
1202	120.6717
1203	120.0783
1204	120.1350
1205	120.3750
1206	120.0967
1207	119.4517
1208	119.2400
1209	118.9417
1210	118.6783
1211	117.4967
1212	117.4967
1213	118.0983
1214	117.5617
1215	118.2150
1216	117.6200
1217	118.0683
1218	117.5250
1219	117.3117
1220	116.4250
1221	117.2017
1222	117.0467
1223	116.7783
1224	116.7500
1225	116.3500
1226	116.5683
1227	116.7000
1228	116.4783
1229	115.8783
1230	116.3633
1231	116.5850
1232	117.2883
1233	115.9983
1234	116.6200
1235	117.2217
1236	117.5183
1237	117.3483
1238	116.6900
1239	117.9917
1240	117.3083
1241	117.0383
1242	117.7767
1243	117.4300
1244	117.1133
1245	117.5967
1246	117.1017
1247	117.2700
1248	117.5817
1249	118.1183
1250	117.4367
1251	118.3167
1252	118.2167
1253	118.2950
1254	118.6700
1255	117.3717
1256	118.6967
1257	118.5233
1258	118.1350
1259	118.4883
1260	118.9017
1261	118.3050
1262	119.6317
1263	118.7450
1264	118.7750
1265	118.4800
1266	119.8567
1267	118.9467
1268	118.3700
1269	118.3533
1270	118.6767
1271	118.2733
1272	118.7117
1273	118.3917
1274	118.1617
1275	117.7250
1276	118.0533
1277	117.8550
1278	118.0983
1279	117.3267
1280	117.0000
1281	116.3217
1282	116.9350
1283	116.4917
1284	116.1117
1285	117.0333
1286	116.9383
1287	117.4350
1288	117.6300
1289	117.9867
1290	117.3783
1291	117.8633
1292	118.1417
1293	118.3133
1294	117.9800
1295	117.6417
1296	118.0217
1297	118.6650
1298	118.0950
1299	118.2950
1300	118.0550
1301	117.1117
1302	116.7567
1303	117.2083
1304	116.2900
1305	116.7767
1306	116.3950
1307	115.6817
1308	116.7900
1309	116.9217
1310	116.5483
1311	117.1350
1312	117.4483
1313	117.7667
1314	117.3167
1315	116.8983
1316	116.9283
1317	116.1267
1318	117.5650
1319	117.3750
1320	117.0550
1321	117.2867
1322	116.7400
1323	117.5067
1324	117.7883
1325	118.0183
1326	117.4200
1327	117.5650
1328	116.6583
1329	116.5867
1330	116.5817
1331	116.5933
1332	117.1667
1333	117.2000
1334	116.7300
1335	116.5383
1336	116.6883
1337	116.3933
1338	116.5950
1339	116.2600
1340	116.6900
1341	116.2917
1342	116.8717
1343	116.3617
1344	115.9417
1345	115.9583
1346	116.9000
1347	116.4267
1348	115.8250
1349	115.6717
1350	115.6450
1351	115.0550
1352	114.9783
1353	114.3900
1354	114.3200
1355	114.6483
1356	115.2650
1357	115.0967
1358	115.2417
1359	114.7400
1360	115.1283
1361	115.0550
1362	114.8717
1363	115.1400
1364	114.6167
1365	115.0083
1366	115.3700
1367	116.2350
1368	116.0100
1369	115.3033
1370	115.6483
1371	116.2450
1372	115.6017
1373	115.4333
1374	115.4833
1375	115.1200
1376	115.7050
1377	115.8000
1378	114.7533
1379	115.6117
1380	115.2350
1381	115.0283
1382	115.3833
1383	114.8433
1384	114.7400
1385	115.2933
1386	114.8300
1387	115.0083
1388	114.1450
1389	114.8517
1390	113.9067
1391	114.2800
1392	114.0900
1393	114.3000
1394	114.4700
1395	114.1533
1396	113.6900
1397	114.4483
1398	114.7517
1399	115.3350
1400	115.0483
1401	114.9917
1402	114.0617
1403	114.4833
1404	114.2883
1405	114.4167
1406	114.2333
1407	113.9683
1408	114.2767
1409	114.2683
1410	114.2350
1411	113.9600
1412	113.8683
1413	113.3767
1414	114.2017
1415	114.9917
1416	114.3617
1417	114.5817
1418	114.8817
1419	115.5650
1420	114.8900
1421	114.9083
1422	115.2817
1423	114.8567
1424	114.3800
1425	114.3767
1426	114.3983
1427	114.4733
1428	113.9183
1429	114.1950
1430	113.8100
1431	113.9467
1432	112.7967
1433	113.2133
1434	113.3433
1435	112.8500
1436	113.5183
1437	113.1617
1438	113.1183
1439	113.3800
1440	113.8600
1441	112.9367
1442	113.3567
1443	113.4517
1444	113.4583
1445	113.0167
1446	113.5367
1447	113.9267
1448	114.3067
1449	114.4850
1450	113.4683
1451	114.3850
1452	114.3050
1453	113.9033
1454	113.5100
1455	113.3100
1456	114.0867
1457	113.9267
1458	114.6850
1459	114.2350
1460	114.3933
1461	113.5500
1462	113.5467
1463	113.4383
1464	113.4233
1465	113.1133
1466	112.5967
1467	112.9900
1468	111.6267
1469	112.3517
1470	112.2133
1471	112.6433
1472	112.6733
1473	112.1833
1474	112.1900
1475	112.3400
1476	112.8550
1477	111.8950
1478	112.4450
1479	112.7300
1480	112.4817
1481	113.4967
1482	113.7650
1483	113.2417
1484	113.2867
1485	113.1850
1486	113.4333
1487	113.9500
1488	112.9633
1489	113.6933
1490	113.2150
1491	113.0350
1492	113.2650
1493	113.7117
1494	113.5767
1495	114.0600
1496	113.7883
1497	114.1783
1498	113.2483
1499	113.2467
1500	114.1500
1501	114.0717
1502	113.6950
1503	113.1767
1504	113.2567
1505	112.4900
1506	112.6833
1507	112.6583
1508	113.2717
1509	113.0300
1510	113.3167
1511	112.9133
1512	113.6183
1513	113.6550
1514	113.7600
1515	112.8733
1516	113.0083
1517	113.4883
1518	113.1183
1519	112.6283
1520	112.6467
1521	113.2133
1522	112.9383
1523	113.5967
1524	112.8950
1525	113.0400
1526	112.8033
1527	112.4467
1528	113.0633
1529	112.3317
1530	113.0583
1531	112.9483
1532	112.5800
1533	113.1767
1534	112.6900
1535	113.2100
1536	113.4683
1537	113.7950
1538	113.8750
1539	113.1800
1540	113.8383
1541	114.5150
1542	113.5650
1543	114.0050
1544	113.6717
1545	113.5567
1546	113.5817
1547	112.8733
1548	113.7183
1549	112.8683
1550	112.4033
1551	112.1867
1552	112.5617
1553	111.7983
1554	111.2000
1555	112.0600
1556	111.3233
1557	111.9917
1558	111.1967
1559	112.7117
1560	112.5183
1561	112.2133
1562	112.1717
1563	112.0033
1564	111.7400
1565	111.6200
1566	112.1383
1567	111.9667
1568	112.4683
1569	112.3717
1570	111.7750
1571	111.4800
1572	111.6483
1573	111.1717
1574	111.0650
1575	110.5533
1576	110.7383
1577	111.5467
1578	110.6500
1579	110.9000
1580	111.2367
1581	111.3867
1582	111.3433
1583	111.1950
1584	112.0267
1585	111.5533
1586	110.9667
1587	111.0400
1588	111.3783
1589	111.2500
1590	111.4117
1591	111.2133
1592	111.3517
1593	111.7433
1594	111.3950
1595	111.2817
1596	111.4917
1597	110.9600
1598	110.9017
1599	111.0600
1600	110.9667
1601	110.7450
1602	110.7150
1603	110.5400
1604	111.0233
1605	111.2383
1606	111.3433
1607	110.7133
1608	110.5767
1609	110.9850
1610	110.8883
1611	111.1483
1612	110.5783
1613	110.9350
1614	110.5283
1615	109.9200
1616	110.1617
1617	110.3800
1618	110.9150
1619	110.2200
1620	110.9900
1621	111.0533
1622	111.0000
1623	111.5200
1624	111.4183
1625	110.4617
1626	110.1317
1627	111.3783
1628	111.3250
1629	110.6783
1630	109.6150
1631	110.7250
1632	110.3267
1633	110.8017
1634	111.0067
1635	111.0567
1636	111.2250
1637	110.6833
1638	111.4183
1639	111.0433
1640	111.1767
1641	111.4517
1642	110.9333
1643	111.5900
1644	111.3850
1645	110.7717
1646	111.3100
1647	110.9117
1648	111.8583
1649	111.2967
1650	111.6050
1651	111.0567
1652	110.8333
1653	111.4367
1654	111.0950
1655	110.3400
1656	111.0833
1657	111.0200
1658	110.5667
1659	111.0100
1660	110.9483
1661	110.5117
1662	111.0383
1663	111.2867
1664	111.6417
1665	111.2117
1666	111.1967
1667	112.1383
1668	111.2467
1669	111.3150
1670	110.8250
1671	111.0800
1672	110.9867
1673	110.3917
1674	110.3517
1675	109.5400
1676	110.4000
1677	109.7900
1678	108.9600
1679	109.2483
1680	109.6900
1681	109.8117
1682	110.1733
1683	109.8200
1684	110.6933
1685	110.2883
1686	110.3500
1687	111.2083
1688	110.7733
1689	111.1533
1690	110.5717
1691	110.9683
1692	109.8367
1693	110.1733
1694	109.7983
1695	110.0217
1696	109.2383
1697	109.3467
1698	109.0583
1699	109.5583
1700	109.1217
1701	109.3800
1702	109.4150
1703	109.4633
1704	109.4667
1705	109.5500
1706	109.4800
1707	109.9167
1708	110.1483
1709	109.7683
1710	109.5767
1711	109.8683
1712	109.6467
1713	109.1150
1714	109.2883
1715	109.2217
1716	109.4067
1717	110.0783
1718	109.7917
1719	109.6150
1720	109.0467
1721	109.2583
1722	110.0600
1723	109.2500
1724	109.6683
1725	108.9800
1726	108.7983
1727	109.1433
1728	109.8217
1729	109.4417
1730	108.6417
1731	108.6317
1732	108.8633
1733	108.7833
1734	108.8217
1735	109.1017
1736	109.6150
1737	109.3183
1738	108.6533
1739	108.8250
1740	109.6900
1741	110.0417
1742	109.7800
1743	109.3450
1744	108.9050
1745	109.1067
1746	108.4167
1747	108.4017
1748	109.0750
1749	108.9200
1750	108.6617
1751	108.8317
1752	108.6067
1753	109.0583
1754	109.0633
1755	109.0533
1756	108.9717
1757	109.4300
1758	109.6000
1759	109.0250
1760	109.1783
1761	109.4317
1762	108.7683
1763	108.4833
1764	109.0283
1765	109.3333
1766	108.7350
1767	108.5333
1768	108.6650
1769	108.3367
1770	108.1000
1771	108.8600
1772	108.9083
1773	108.6617
1774	107.4867
1775	108.4217
1776	107.8767
1777	108.7733
1778	108.3500
1779	109.0117
1780	108.0833
1781	108.5183
1782	107.8983
1783	108.7667
1784	108.3583
1785	108.8150
1786	108.1867
1787	109.0000
1788	109.4067
1789	108.9733
1790	108.9500
1791	109.1133
1792	109.0817
1793	109.2283
1794	109.0317
1795	108.4017
1796	108.9817
1797	108.9817
1798	108.9383
1799	108.4083
1800	108.6317
1801	108.0667
1802	108.2683
1803	108.2517
1804	108.3633
1805	107.9850
1806	108.3933
1807	107.6150
1808	108.2183
1809	108.1267
1810	108.0700
1811	108.6233
1812	108.4850
1813	107.8167
1814	107.8667
1815	108.2800
1816	108.2733
1817	108.3417
1818	107.8100
1819	108.1783
1820	108.1267
1821	108.8050
1822	108.1717
1823	107.6283
1824	107.9817
1825	108.2217
1826	108.1583
1827	107.8267
1828	107.7133
1829	107.4900
1830	108.1150
1831	107.6900
1832	108.5283
1833	108.4750
1834	107.9300
1835	107.9183
1836	108.3867
1837	108.3633
1838	108.5917
1839	107.9683
1840	107.4783
1841	107.3617
1842	107.6433
1843	107.3567
1844	107.1683
1845	107.6300
1846	107.5883
1847	107.4500
1848	107.6467
1849	107.9150
1850	107.8517
1851	107.1350
1852	106.8083
1853	107.9333
1854	107.4017
1855	107.6367
1856	107.1233
1857	107.5333
1858	107.2600
1859	107.8317
1860	108.0017
1861	107.2367
1862	107.5483
1863	107.7800
1864	107.6117
1865	107.7417
1866	107.3667
1867	107.9083
1868	107.1600
1869	107.6967
1870	106.9750
1871	107.7717
1872	107.6200
1873	107.5083
1874	107.6683
1875	107.4400
1876	107.1750
1877	107.3750
1878	106.7483
1879	107.0233
1880	107.1733
1881	106.3733
1882	107.0383
1883	107.2750
1884	106.5750
1885	106.9283
1886	107.2167
1887	107.1417
1888	107.2567
1889	107.3867
1890	106.7250
1891	107.1833
1892	107.0417
1893	107.0250
1894	107.0317
1895	106.2517
1896	106.6167
1897	106.0117
1898	106.9450
1899	106.6600
1900	106.7650
1901	106.4000
1902	106.8517
1903	106.9467
1904	106.7383
1905	106.9067
1906	107.0950
1907	106.2317
1908	106.8150
1909	106.7100
1910	106.8000
1911	106.5683
1912	106.5817
1913	106.9433
1914	105.6800
1915	106.5733
1916	106.1533
1917	106.6617
1918	106.7200
1919	106.6567
1920	106.3700
1921	106.3200
1922	105.9217
1923	106.8867
1924	107.3017
1925	106.7467
1926	107.0283
1927	106.6617
1928	106.9250
1929	107.4683
1930	107.2517
1931	106.4417
1932	106.6233
1933	106.7533
1934	106.3750
1935	106.7300
1936	106.1100
1937	106.4633
1938	106.5133
1939	105.9433
1940	106.4917
1941	106.8867
1942	106.2983
1943	106.2350
1944	106.3750
1945	105.8583
1946	105.5050
1947	106.2783
1948	105.9983
1949	105.6750
1950	106.4250
1951	105.6117
1952	105.8033
1953	105.2433
1954	105.9017
1955	105.7317
1956	105.3733
1957	105.7483
1958	105.2650
1959	106.0567
1960	105.3183
1961	105.7000
1962	105.9883
1963	105.4633
1964	105.4633
1965	105.9833
1966	105.1633
1967	105.7467
1968	105.8817
1969	105.5883
1970	106.2283
1971	106.0300
1972	105.5000
1973	105.9967
1974	106.1467
1975	105.8867
1976	105.6233
1977	106.0100
1978	105.4500
1979	105.9067
1980	104.9800
1981	105.5150
1982	104.7233
1983	105.2800
1984	104.8833
1985	105.3283
1986	105.6833
1987	105.3050
1988	105.7733
1989	105.8067
1990	104.8800
1991	105.0900
1992	105.0933
1993	105.0017
1994	105.2333
1995	104.7367
1996	105.0100
1997	105.1583
1998	104.7150
1999	105.4833
[truncated: 28 more rows]
