# Supplementary material for: Bicoid gradient formation mechanism and dynamics revealed by protein lifetime analysis
Source: Mol Syst Biol. 2018 Sep 4;14(9):e8355. doi: 10.15252/msb.20188355 (PMC6121778; doi:10.15252/msb.20188355)
Supplement: Supplementary file 8 — Source Data for Figure 6 [file MSB-14-e8355-s007.zip › figure6-data_wo-images/quantification/Values_emb01_r_t21.txt]

0	191.9850
1	191.8750
2	180.5750
3	181.1175
4	179.6425
5	178.3275
6	182.4675
7	174.9750
8	177.7375
9	177.3300
10	170.4975
11	164.7100
12	175.5425
13	173.9225
14	171.8575
15	170.4825
16	172.5925
17	169.0925
18	176.1025
19	167.0025
20	178.1150
21	174.9500
22	166.0275
23	167.2800
24	162.6350
25	161.1700
26	163.6500
27	166.1500
28	165.5625
29	164.6200
30	156.5475
31	153.8475
32	154.9225
33	152.8575
34	150.3075
35	145.4000
36	144.0275
37	139.0750
38	135.9525
39	131.7550
40	128.3525
41	127.1725
42	124.7500
43	125.6175
44	122.6500
45	121.9525
46	118.9075
47	118.6825
48	117.8350
49	116.7400
50	117.6500
51	117.9950
52	115.4550
53	115.6325
54	114.8375
55	114.7425
56	116.5900
57	115.4325
58	115.7425
59	115.9125
60	117.6300
61	117.9850
62	118.7925
63	123.3100
64	121.6725
65	123.2850
66	124.3250
67	125.0075
68	130.6625
69	131.4050
70	132.8300
71	136.8025
72	138.0375
73	138.5375
74	142.5950
75	145.9325
76	143.9625
77	145.3475
78	147.1500
79	147.6750
80	148.6225
81	149.4175
82	151.2475
83	154.1500
84	156.0525
85	160.7075
86	160.0975
87	163.0800
88	164.6275
89	173.4400
90	175.8100
91	181.8875
92	185.7925
93	187.7475
94	196.5725
95	195.2225
96	204.8050
97	207.2675
98	213.4300
99	215.7850
100	210.6900
101	211.0100
102	215.3625
103	210.2875
104	208.7500
105	208.3800
106	199.3575
107	200.8775
108	198.3775
109	198.2900
110	197.4475
111	194.3500
112	195.0375
113	195.7150
114	197.0475
115	201.0725
116	203.0725
117	205.8300
118	210.7375
119	210.4650
120	215.9350
121	217.2975
122	216.5250
123	218.0625
124	212.8300
125	215.6650
126	213.5875
127	208.7775
128	203.6125
129	205.4950
130	205.6850
131	202.5675
132	203.6025
133	205.0575
134	206.9950
135	211.1800
136	211.1750
137	213.0125
138	211.2925
139	215.0875
140	216.4850
141	213.5150
142	213.9800
143	214.5750
144	210.8150
145	213.8575
146	210.5275
147	212.1325
148	207.0625
149	204.4900
150	200.3925
151	196.9875
152	192.9100
153	191.7200
154	192.9375
155	192.6700
156	197.4875
157	199.1525
158	201.9975
159	207.5175
160	208.6975
161	210.0550
162	217.0975
163	217.5600
164	219.6725
165	218.8400
166	217.5150
167	211.5975
168	211.3650
169	207.2950
170	206.9650
171	206.7425
172	206.9475
173	205.5150
174	203.3850
175	200.0475
176	200.0925
177	200.7300
178	198.4800
179	202.7450
180	203.1450
181	206.3150
182	212.0950
183	211.7100
184	214.2175
185	215.5025
186	213.0725
187	213.5375
188	209.7450
189	207.1750
190	205.3250
191	202.6300
192	205.8350
193	204.5300
194	202.0400
195	202.2400
196	200.9900
197	202.0650
198	205.3875
199	205.5200
200	208.8100
201	210.5575
202	212.9300
203	216.5875
204	214.9975
205	215.3325
206	211.1275
207	211.0425
208	215.1350
209	214.5975
210	212.5375
211	215.0450
212	212.8200
213	210.3500
214	206.7600
215	209.2775
216	204.0325
217	202.3600
218	196.8750
219	195.6450
220	196.3525
221	198.1650
222	196.5900
223	198.3650
224	197.8175
225	198.9775
226	199.9000
227	202.2400
228	204.1750
229	205.8150
230	205.4625
231	205.7700
232	204.6325
233	207.7175
234	207.7350
235	210.5100
236	209.9150
237	207.3225
238	206.1700
239	207.0600
240	209.6975
241	208.5125
242	210.3700
243	210.0625
244	207.4400
245	207.5125
246	204.1250
247	203.8000
248	202.8025
249	201.8500
250	201.7150
251	202.5050
252	207.0600
253	204.9275
254	206.1775
255	205.3550
256	201.8150
257	201.4000
258	202.2200
259	199.1325
260	202.1650
261	207.8350
262	211.9925
263	213.0475
264	211.1475
265	210.4575
266	206.0375
267	205.5675
268	206.6300
269	202.7525
270	202.5950
271	199.4850
272	198.5500
273	200.1375
274	195.6125
275	195.7175
276	195.6775
277	196.8250
278	203.3675
279	203.8225
280	206.5950
281	206.1900
282	207.7925
283	206.9375
284	203.9075
285	200.7700
286	196.1350
287	198.8825
288	199.2400
289	199.2700
290	197.6400
291	199.9475
292	196.6350
293	199.1200
294	197.7075
295	200.6575
296	201.2100
297	201.6250
298	198.4875
299	197.0500
300	199.2350
301	197.3125
302	198.0225
303	198.6250
304	198.0200
305	198.2875
306	202.1600
307	202.7275
308	204.1125
309	205.5850
310	202.8225
311	201.8050
312	200.3900
313	197.6425
314	195.4700
315	196.8575
316	197.2300
317	197.1375
318	197.5250
319	200.4825
320	203.8900
321	208.0575
322	208.6050
323	208.1075
324	209.2125
325	206.7350
326	204.6025
327	202.0500
328	200.7375
329	203.7025
330	200.6800
331	198.4000
332	195.6675
333	196.9350
334	196.6350
335	197.4800
336	196.0775
337	194.8400
338	197.9650
339	199.2350
340	200.5125
341	202.0675
342	202.6050
343	205.2725
344	209.1950
345	209.6100
346	208.0875
347	205.1850
348	203.7725
349	203.1025
350	200.0000
351	197.5000
352	194.7575
353	193.0225
354	190.9525
355	192.1150
356	189.5375
357	192.0175
358	193.3300
359	190.1025
360	192.3875
361	190.2150
362	191.0675
363	195.2850
364	193.9300
365	193.8425
366	195.0475
367	196.6400
368	194.6975
369	195.7325
370	196.2775
371	192.5725
372	193.5250
373	192.3225
374	192.9075
375	193.4875
376	193.3350
377	192.7900
378	192.7100
379	192.3925
380	192.8075
381	191.6175
382	194.6400
383	191.9650
384	193.0350
385	189.9850
386	191.5200
387	190.9875
388	188.4425
389	192.2875
390	193.3575
391	194.8475
392	196.9200
393	198.1050
394	196.9750
395	201.3800
396	202.8025
397	199.7375
398	200.1775
399	198.2250
400	196.1200
401	195.5975
402	193.1475
403	193.8825
404	187.9725
405	186.7275
406	187.6775
407	186.8225
408	184.1950
409	184.3400
410	183.7800
411	182.4400
412	183.0125
413	183.6275
414	185.7600
415	187.9300
416	185.3575
417	184.0125
418	184.3100
419	181.9950
420	182.0650
421	179.9025
422	179.9125
423	176.6825
424	176.8525
425	176.2125
426	176.1275
427	175.1000
428	177.5075
429	179.8200
430	182.1450
431	182.4475
432	185.9900
433	188.6425
434	190.9500
435	191.2600
436	191.7625
437	191.6200
438	191.5600
439	188.9825
440	188.2875
441	186.7825
442	182.9000
443	181.9025
444	179.0550
445	179.1675
446	177.9800
447	176.3900
448	175.9775
449	177.1500
450	176.6975
451	175.9475
452	179.0900
453	178.5950
454	179.2800
455	178.9925
456	182.5850
457	180.5725
458	181.7275
459	179.5775
460	181.9350
461	180.4675
462	179.8075
463	177.2750
464	178.6375
465	177.6525
466	176.7300
467	176.5800
468	177.8050
469	176.5750
470	174.4850
471	175.3850
472	175.7400
473	177.4750
474	175.5275
475	174.1500
476	174.6725
477	174.1825
478	175.6125
479	176.6100
480	175.5525
481	175.3300
482	174.7375
483	176.2350
484	174.8225
485	175.4375
486	173.6125
487	172.1325
488	172.8700
489	173.2750
490	172.3025
491	174.0400
492	174.6700
493	176.3725
494	177.9075
495	178.3000
496	177.3850
497	177.6675
498	178.5050
499	176.8475
500	176.4475
501	176.5475
502	175.4850
503	176.1350
504	175.3700
505	174.9575
506	174.3975
507	173.9325
508	173.3550
509	174.5800
510	173.6275
511	173.8575
512	173.5025
513	174.9675
514	174.3300
515	175.3350
516	174.5550
517	177.8450
518	176.4925
519	175.8900
520	176.4800
521	173.1475
522	171.7800
523	169.2100
524	166.9975
525	168.7900
526	167.4875
527	167.5450
528	165.6125
529	167.5450
530	167.6000
531	168.3500
532	166.6900
533	166.4450
534	170.0175
535	169.0550
536	169.7525
537	171.4500
538	170.1500
539	169.7875
540	170.9500
541	174.1600
542	172.8925
543	177.1125
544	174.5350
545	175.9775
546	175.6600
547	174.8150
548	173.6550
549	172.5525
550	172.1775
551	169.2350
552	169.8875
553	168.7500
554	167.1650
555	166.6750
556	165.5750
557	167.6250
558	168.1600
559	167.7125
560	168.9625
561	172.1750
562	172.3850
563	173.6050
564	175.8350
565	174.6450
566	174.0600
567	175.2875
568	174.0075
569	172.8300
570	170.3975
571	170.1500
572	170.4300
573	170.4275
574	169.1675
575	167.9650
576	168.4600
577	166.2900
578	167.1075
579	164.7225
580	164.9150
581	165.9375
582	166.6200
583	165.7275
584	167.8300
585	167.5300
586	167.9325
587	166.4050
588	166.6575
589	164.1500
590	163.4400
591	162.3275
592	162.1825
593	160.6700
594	161.0300
595	160.2875
596	158.6525
597	160.1725
598	158.6700
599	157.1125
600	155.7375
601	154.1550
602	152.9800
603	152.6775
604	152.2525
605	149.2475
606	147.7675
607	143.9400
608	146.2225
609	147.7600
610	147.2325
611	148.6150
612	150.2825
613	150.6050
614	152.9625
615	153.1100
616	156.9475
617	159.3350
618	158.7225
619	160.0950
620	160.0700
621	157.9875
622	156.6425
623	157.5750
624	158.2525
625	158.5075
626	157.3150
627	156.9450
628	156.2600
629	157.4175
630	158.0300
631	153.4725
632	155.1100
633	153.1500
634	153.8350
635	153.0025
636	155.8050
637	155.6725
638	157.0325
639	157.4775
640	159.9050
641	158.5825
642	159.5700
643	158.6525
644	159.8325
645	160.8075
646	161.9225
647	159.4700
648	159.7375
649	157.6850
650	158.0950
651	156.5750
652	155.7450
653	156.0050
654	155.7200
655	156.5350
656	156.7350
657	157.8350
658	157.0700
659	157.3675
660	156.8800
661	156.8600
662	154.1575
663	154.9625
664	152.6750
665	151.2975
666	150.8850
667	149.7750
668	148.9225
669	148.9275
670	148.4775
671	148.3950
672	148.2600
673	147.7100
674	147.7250
675	149.7775
676	150.0325
677	150.8950
678	151.7125
679	152.6575
680	152.5750
681	152.8375
682	151.9650
683	152.8100
684	153.0075
685	152.1875
686	151.9900
687	150.9250
688	148.8925
689	147.7925
690	146.7250
691	146.1400
692	146.1050
693	145.3275
694	145.8025
695	147.4025
696	146.8500
697	147.8525
698	147.3725
699	149.4375
700	151.4700
701	148.4700
702	149.8100
703	151.1075
704	150.9800
705	151.7800
706	150.3900
707	149.6800
708	150.1050
709	147.7625
710	147.8950
711	148.2075
712	146.9250
713	146.6450
714	147.5975
715	146.7500
716	143.6100
717	144.2750
718	142.5325
719	145.3100
720	143.9775
721	144.1975
722	145.2100
723	145.6225
724	144.0200
725	144.4050
726	143.9050
727	144.4800
728	143.2950
729	142.9525
730	142.2875
731	143.7325
732	144.1550
733	144.3800
734	144.2850
735	145.9950
736	147.6975
737	148.5225
738	150.0600
739	152.1450
740	151.9900
741	152.5650
742	151.9850
743	151.7925
744	152.3175
745	152.0150
746	152.5275
747	151.4700
748	151.8925
749	152.4250
750	151.2800
751	150.1125
752	150.3575
753	149.0575
754	147.4800
755	148.0075
756	146.2850
757	145.0150
758	146.1575
759	146.3900
760	147.7600
761	146.8175
762	145.5775
763	145.5225
764	145.1125
765	145.2550
766	145.5375
767	145.9025
768	145.9500
769	145.3225
770	145.3225
771	146.6275
772	146.9200
773	146.6775
774	147.3825
775	148.2175
776	147.5950
777	146.6925
778	148.0750
779	145.7375
780	143.9525
781	144.9325
782	145.1750
783	144.6950
784	146.2200
785	145.8075
786	144.3775
787	145.2325
788	146.4600
789	145.0450
790	146.2275
791	145.5825
792	146.7475
793	146.1225
794	147.1100
795	147.3600
796	147.0925
797	147.8125
798	146.4975
799	144.7725
800	144.9800
801	145.3225
802	142.9650
803	143.1200
804	143.0100
805	141.4575
806	143.9375
807	143.3950
808	142.9950
809	142.4725
810	142.4050
811	142.2550
812	142.1225
813	141.4625
814	142.4650
815	142.0050
816	141.7050
817	141.9300
818	142.4300
819	140.2200
820	142.1825
821	141.1950
822	138.5350
823	139.4400
824	137.2450
825	138.2375
826	136.8675
827	138.1250
828	136.1150
829	137.6800
830	138.5850
831	138.2600
832	136.5675
833	137.2650
834	135.5000
835	135.0575
836	136.2725
837	135.9550
838	135.9050
839	136.6525
840	135.1325
841	137.1875
842	136.2800
843	135.7475
844	135.4825
845	136.1375
846	134.2775
847	134.4125
848	133.2550
849	135.3375
850	135.6125
851	135.5525
852	135.5425
853	135.6025
854	136.2750
855	136.1225
856	136.6150
857	136.3025
858	136.3475
859	136.0875
860	135.0900
861	136.1575
862	135.5025
863	136.5775
864	136.7925
865	137.5875
866	139.0025
867	138.8100
868	138.9425
869	138.6975
870	137.9075
871	137.1550
872	136.0375
873	136.2175
874	134.2725
875	134.9900
876	134.1500
877	134.1925
878	132.4950
879	132.5250
880	133.7700
881	133.3925
882	133.7650
883	133.3550
884	133.4000
885	135.0025
886	136.0725
887	135.4875
888	137.8000
889	138.5400
890	138.1400
891	138.5225
892	140.0600
893	138.3725
894	138.2625
895	137.7800
896	136.3200
897	135.1450
898	135.2650
899	132.9500
900	132.6250
901	131.8650
902	131.8150
903	132.2000
904	131.8100
905	131.0400
906	131.5775
907	129.5475
908	130.1100
909	130.3975
910	128.9500
911	131.8950
912	132.8725
913	132.3250
914	131.2575
915	133.3100
916	132.2425
917	131.6075
918	131.3050
919	131.6250
920	130.6100
921	130.6650
922	129.6125
923	131.2450
924	130.3650
925	130.4000
926	130.8700
927	131.5550
928	133.6100
929	131.9800
930	131.6625
931	131.7175
932	132.6150
933	132.8400
934	133.2075
935	134.0225
936	135.4950
937	134.5150
938	135.5125
939	134.5950
940	135.1825
941	136.3125
942	134.7300
943	134.9600
944	134.2925
945	134.0250
946	135.3500
947	133.7900
948	135.9100
949	134.7025
950	133.2900
951	132.6900
952	131.6500
953	131.5400
954	130.3775
955	130.3175
956	131.0375
957	131.8050
958	131.8525
959	131.7025
960	131.5000
961	131.0850
962	131.0525
963	131.3625
964	130.8950
965	131.1900
966	130.2500
967	130.2225
968	129.9675
969	129.0975
970	130.8700
971	131.2525
972	129.7875
973	129.8325
974	130.4475
975	129.7825
976	129.9950
977	129.2775
978	127.6550
979	127.5450
980	126.0900
981	126.2450
982	126.0500
983	126.5775
984	127.1800
985	125.1850
986	125.0750
987	125.4950
988	124.7625
989	126.3050
990	126.7600
991	125.1300
992	125.3125
993	125.3225
994	124.8700
995	126.6925
996	125.4900
997	125.6225
998	126.7950
999	125.4125
1000	129.3200
1001	129.4675
1002	130.1400
1003	129.6475
1004	130.5975
1005	131.0000
1006	129.8800
1007	130.3550
1008	130.8100
1009	130.5725
1010	130.6625
1011	129.9600
1012	129.7050
1013	128.4350
1014	129.1225
1015	130.5775
1016	128.4775
1017	125.9775
1018	126.6975
1019	126.5300
1020	127.0975
1021	126.7750
1022	127.0025
1023	127.6300
1024	127.5750
1025	127.4200
1026	126.9325
1027	127.1550
1028	128.2450
1029	127.1175
1030	127.9100
1031	126.6525
1032	125.7600
1033	125.8150
1034	126.2150
1035	125.6750
1036	126.1275
1037	125.1725
1038	127.1100
1039	126.7100
1040	125.8950
1041	127.5375
1042	126.9900
1043	128.2050
1044	129.0075
1045	128.5875
1046	131.2925
1047	130.6125
1048	129.6800
1049	129.5750
1050	128.9950
1051	128.6025
1052	127.9300
1053	128.0925
1054	125.4750
1055	124.8575
1056	125.0475
1057	125.7875
1058	124.5225
1059	125.3225
1060	125.6775
1061	124.9325
1062	124.6300
1063	125.3600
1064	125.9250
1065	125.9500
1066	124.5875
1067	125.3000
1068	125.0900
1069	123.7725
1070	124.3500
1071	122.7375
1072	123.9100
1073	122.9300
1074	123.4175
1075	122.5525
1076	123.0225
1077	122.6600
1078	122.6475
1079	122.4300
1080	122.6975
1081	121.9100
1082	121.3300
1083	121.2175
1084	121.3800
1085	121.2475
1086	120.4850
1087	118.8850
1088	120.3800
1089	119.8050
1090	119.8875
1091	120.4325
1092	120.5975
1093	121.9475
1094	121.1950
1095	121.4300
1096	121.3575
1097	122.3125
1098	121.6500
1099	121.8800
1100	120.9550
1101	122.6525
1102	122.3550
1103	122.7525
1104	123.8775
1105	123.0225
1106	122.8350
1107	123.1525
1108	122.2575
1109	121.0100
1110	121.8150
1111	121.4600
1112	120.9700
1113	122.7875
1114	123.8025
1115	123.7150
1116	123.9425
1117	124.1725
1118	123.5850
1119	123.8825
1120	123.7150
1121	123.3225
1122	122.6600
1123	123.2175
1124	122.2350
1125	123.3300
1126	123.1100
1127	123.1800
1128	123.3675
1129	121.9600
1130	121.4125
1131	122.1600
1132	120.8600
1133	120.5750
1134	120.6875
1135	121.2425
1136	121.5300
1137	121.7625
1138	122.2000
1139	122.8500
1140	123.0350
1141	123.9750
1142	124.5950
1143	124.6150
1144	124.1225
1145	123.0300
1146	123.5300
1147	124.3800
1148	122.8300
1149	122.8125
1150	121.9700
1151	122.4875
1152	121.5675
1153	122.4175
1154	122.1475
1155	124.0425
1156	122.5775
1157	123.8800
1158	121.9200
1159	122.4025
1160	123.1200
1161	124.4375
1162	123.9450
1163	124.3600
1164	125.2750
1165	125.5175
1166	124.2800
1167	124.8425
1168	125.2850
1169	124.5650
1170	122.5575
1171	123.2375
1172	122.9325
1173	121.3125
1174	121.1500
1175	120.4550
1176	120.2000
1177	119.5275
1178	120.0800
1179	120.9275
1180	120.5775
1181	119.9300
1182	120.8100
1183	119.9775
1184	121.7100
1185	120.5100
1186	120.7900
1187	120.8925
1188	120.2300
1189	119.8900
1190	119.5700
1191	120.3650
1192	120.6925
1193	120.6325
1194	118.8925
1195	119.8250
1196	120.0575
1197	119.1950
1198	119.5650
1199	120.3500
1200	121.1325
1201	120.8600
1202	121.5900
1203	119.8150
1204	120.9850
1205	121.2500
1206	120.1025
1207	121.2400
1208	121.8200
1209	120.8375
1210	120.4625
1211	120.5425
1212	121.1600
1213	120.4725
1214	118.2100
1215	119.3225
1216	118.3050
1217	119.0075
1218	118.4550
1219	118.3675
1220	118.1950
1221	118.4125
1222	117.5500
1223	118.0750
1224	117.0150
1225	116.6150
1226	116.6200
1227	117.3300
1228	117.4600
1229	117.1950
1230	117.1950
1231	118.2300
1232	119.3975
1233	119.1475
1234	118.9450
1235	120.2350
1236	119.5150
1237	119.6650
1238	119.1750
1239	119.2750
1240	119.9000
1241	119.9350
1242	119.8125
1243	119.2375
1244	119.4025
1245	119.8900
1246	119.4100
1247	119.0200
1248	118.6450
1249	117.4700
1250	117.6175
1251	117.3975
1252	118.2100
1253	118.3950
1254	117.2925
1255	119.1350
1256	119.2525
1257	120.0575
1258	118.7525
1259	119.6225
1260	119.3800
1261	119.9700
1262	120.1175
1263	120.3100
1264	120.2775
1265	119.8475
1266	120.8400
1267	120.1650
1268	119.4900
1269	119.3725
1270	119.1900
1271	119.5375
1272	120.3100
1273	119.7100
1274	118.9650
1275	119.0650
1276	119.4425
1277	119.3250
1278	119.0825
1279	117.7000
1280	118.3800
1281	119.7700
1282	118.1050
1283	117.3775
1284	116.9425
1285	119.3750
1286	119.0000
1287	118.9675
1288	118.9925
1289	119.7750
1290	120.4300
1291	118.9575
1292	119.9125
1293	120.4075
1294	120.8825
1295	120.1250
1296	120.0325
1297	119.8575
1298	120.7450
1299	120.2225
1300	120.7425
1301	119.2725
1302	119.9525
1303	119.3375
1304	118.9575
1305	118.7000
1306	119.3425
1307	118.5650
1308	118.5225
1309	118.6350
1310	118.7125
1311	119.0025
1312	118.9275
1313	118.9300
1314	118.0225
1315	119.6250
1316	120.0975
1317	119.0950
1318	120.5425
1319	121.1350
1320	119.8725
1321	120.2950
1322	118.9950
1323	119.2650
1324	120.4075
1325	120.6975
1326	120.5100
1327	120.9725
1328	119.2750
1329	119.8925
1330	119.2575
1331	119.3825
1332	120.9050
1333	119.9375
1334	119.4300
1335	119.4725
1336	119.5475
1337	119.9700
1338	119.0175
1339	117.6150
1340	118.0900
1341	118.2850
1342	118.3250
1343	117.2750
1344	118.8225
1345	118.0900
1346	117.1575
1347	116.9200
1348	117.9625
1349	116.8900
1350	117.6925
1351	118.0200
1352	117.6450
1353	117.2400
1354	116.5525
1355	119.1825
1356	117.5875
1357	117.9475
1358	117.3400
1359	118.7675
1360	118.5475
1361	118.7950
1362	118.6725
1363	118.8075
1364	118.6350
1365	119.6850
1366	118.8050
1367	118.9725
1368	119.4975
1369	118.7225
1370	118.9125
1371	119.1700
1372	118.6175
1373	119.5700
1374	118.2500
1375	118.1775
1376	118.8900
1377	117.7875
1378	117.6175
1379	117.5525
1380	116.8875
1381	116.9175
1382	117.6125
1383	116.8525
1384	117.0225
1385	117.7075
1386	118.0300
1387	119.0800
1388	119.4350
1389	119.3150
1390	118.2600
1391	118.4500
1392	117.4375
1393	118.4625
1394	117.6200
1395	118.1750
1396	116.2225
1397	116.3875
1398	115.7100
1399	115.8100
1400	115.8000
1401	115.9725
1402	116.9600
1403	117.2500
1404	116.4725
1405	116.5575
1406	116.0275
1407	117.5400
1408	117.1625
1409	117.0875
1410	117.6275
1411	117.8350
1412	118.2400
1413	118.1425
1414	119.1075
1415	118.0750
1416	117.9150
1417	118.1500
1418	116.7075
1419	117.9875
1420	117.2400
1421	117.6400
1422	118.0100
1423	116.7425
1424	117.2850
1425	116.4675
1426	116.9750
1427	115.7625
1428	117.0400
1429	116.0625
1430	115.6150
1431	116.6000
1432	115.2925
1433	115.6200
1434	115.0375
1435	115.1800
1436	115.3525
1437	115.6475
1438	114.0900
1439	114.9325
1440	115.7500
1441	115.2700
1442	114.5925
1443	116.1100
1444	114.7675
1445	115.0625
1446	115.3150
1447	115.8200
1448	115.5000
1449	116.3075
1450	115.7150
1451	115.3100
1452	115.6950
1453	115.9425
1454	115.7150
1455	116.7075
1456	116.4475
1457	115.6275
1458	115.1825
1459	116.0225
1460	115.4925
1461	114.3125
1462	115.3150
1463	114.6525
1464	113.2725
1465	114.1750
1466	113.1725
1467	114.2125
1468	113.7900
1469	114.6825
1470	114.1650
1471	113.8225
1472	115.1325
1473	114.4800
1474	114.9525
1475	115.0000
1476	114.5025
1477	114.5725
1478	114.9800
1479	114.5900
1480	114.5525
1481	113.7275
1482	115.5275
1483	113.7575
1484	112.7925
1485	113.6025
1486	113.8425
1487	113.9600
1488	114.1325
1489	114.3075
1490	113.9150
1491	114.3950
1492	114.6075
1493	114.9875
1494	114.3825
1495	114.0325
1496	114.5100
1497	113.6650
1498	114.5125
1499	114.5500
1500	114.3950
1501	113.4850
1502	113.3900
1503	113.6125
1504	113.9600
1505	113.7575
1506	114.2375
1507	115.0925
1508	115.3350
1509	114.9775
1510	115.2050
1511	116.1300
1512	115.7150
1513	114.3925
1514	115.1250
1515	114.9675
1516	116.0400
1517	114.4125
1518	114.9050
1519	114.1425
1520	113.6200
1521	113.4800
1522	113.7725
1523	113.4225
1524	113.1650
1525	114.6675
1526	113.9725
1527	114.1200
1528	114.9275
1529	114.8025
1530	115.1300
1531	115.2800
1532	114.3450
1533	115.1925
1534	114.6250
1535	115.3625
1536	113.7825
1537	114.1175
1538	113.7275
1539	112.9225
1540	113.4925
1541	113.7975
1542	113.1725
1543	112.9350
1544	113.0275
1545	112.5600
1546	112.4075
1547	111.9600
1548	112.0125
1549	112.8725
1550	112.6100
1551	113.7325
1552	112.3100
1553	112.9675
1554	113.0500
1555	112.8625
1556	113.1900
1557	113.0725
1558	113.7900
1559	114.3825
1560	112.8225
1561	113.7975
1562	113.3975
1563	113.6750
1564	114.0225
1565	114.4850
1566	113.2525
1567	114.0050
1568	113.0950
1569	113.1875
1570	113.6350
1571	113.1875
1572	113.0450
1573	112.6750
1574	112.1600
1575	112.6025
1576	112.0875
1577	111.5625
1578	110.8750
1579	112.1300
1580	112.2975
1581	111.6775
1582	112.4350
1583	111.7350
1584	111.8050
1585	110.4575
1586	110.8025
1587	111.3500
1588	112.0400
1589	112.0625
1590	111.7950
1591	111.1700
1592	112.3125
1593	112.3350
1594	111.9450
1595	113.7375
1596	112.5925
1597	113.2375
1598	111.8125
1599	112.3950
1600	111.4250
1601	111.5850
1602	112.1375
1603	111.6800
1604	112.5900
1605	112.6450
1606	112.4350
1607	112.7050
1608	112.1075
1609	112.0425
1610	112.2350
1611	112.0100
1612	112.5775
1613	111.6150
1614	111.4725
1615	112.0275
1616	112.0300
1617	111.3300
1618	111.7850
1619	111.8325
1620	111.1900
1621	111.8250
1622	112.0225
1623	112.2900
1624	111.9800
1625	111.4725
1626	111.9625
1627	111.4550
1628	112.8650
1629	111.6600
1630	111.7175
1631	112.1325
1632	112.1400
1633	112.3850
1634	111.8375
1635	112.5925
1636	111.6525
1637	112.7800
1638	112.2000
1639	112.1525
1640	111.1950
1641	112.0200
1642	111.9350
1643	112.0375
1644	111.1300
1645	111.4925
1646	112.2475
1647	111.6300
1648	111.3425
1649	112.0550
1650	111.9025
1651	111.2825
1652	112.0925
1653	111.8700
1654	112.0225
1655	111.7550
1656	111.9250
1657	112.6800
1658	113.7650
1659	112.2725
1660	111.5875
1661	112.3850
1662	111.8950
1663	112.0350
1664	111.8500
1665	111.4700
1666	111.8775
1667	111.4675
1668	111.3775
1669	111.9575
1670	111.1025
1671	111.2525
1672	111.3450
1673	111.0950
1674	110.6800
1675	111.2250
1676	110.9350
1677	111.1075
1678	111.3075
1679	111.5225
1680	111.3525
1681	111.2025
1682	112.0925
1683	112.0775
1684	112.2875
1685	111.4400
1686	111.8625
1687	111.4000
1688	110.9000
1689	110.7400
1690	110.5500
1691	110.6750
1692	111.2475
1693	111.1425
1694	110.9475
1695	109.8375
1696	110.9475
1697	111.7550
1698	111.3375
1699	110.8800
1700	111.4550
1701	111.1275
1702	109.9775
1703	110.1750
1704	110.9325
1705	110.2650
1706	110.3125
1707	110.5250
1708	110.5125
1709	110.9900
1710	110.5650
1711	112.3950
1712	111.0800
1713	111.1700
1714	110.9550
1715	112.0925
1716	111.5400
1717	112.2475
1718	111.6600
1719	111.7200
1720	112.1100
1721	111.1175
1722	110.4900
1723	110.9775
1724	109.1700
1725	110.9300
1726	110.9475
1727	111.1875
1728	110.8125
1729	110.5575
1730	110.2725
1731	110.6625
1732	110.6325
1733	110.8150
1734	110.6700
1735	110.3950
1736	111.1575
1737	109.9400
1738	110.1625
1739	110.5025
1740	110.0525
1741	110.7275
1742	110.0500
1743	110.7275
1744	110.6550
1745	110.4600
1746	109.9525
1747	110.4450
1748	110.2250
1749	110.5525
1750	109.9850
1751	110.3925
1752	109.8400
1753	110.5875
1754	109.8700
1755	109.1475
1756	109.5050
1757	109.9575
1758	108.8025
1759	109.4825
1760	109.4475
1761	110.2675
1762	109.3150
1763	109.1325
1764	109.7725
1765	109.1875
1766	109.8825
1767	109.4775
1768	109.5600
1769	109.5825
1770	109.2075
1771	109.9250
1772	109.9775
1773	109.9600
1774	109.6500
1775	109.8325
1776	110.0025
1777	109.7450
1778	110.0875
1779	109.0550
1780	109.2500
1781	109.2250
1782	109.1550
1783	109.6700
1784	108.5575
1785	109.6275
1786	109.2375
1787	109.8750
1788	109.4775
1789	109.4450
1790	109.9100
1791	109.6575
1792	109.8150
1793	110.8100
1794	110.9875
1795	110.6525
1796	110.3300
1797	109.8675
1798	109.8500
1799	110.4900
1800	109.0975
1801	109.0575
1802	109.2050
1803	109.0850
1804	109.5175
1805	109.0600
1806	108.8050
1807	109.2150
1808	109.4575
1809	108.5300
1810	108.8375
1811	110.2675
1812	108.5450
1813	108.8800
1814	109.0425
1815	109.0275
1816	108.6750
1817	109.0700
1818	108.5900
1819	109.1725
1820	109.5700
1821	110.0400
1822	109.7500
1823	110.0550
1824	110.2325
1825	109.9150
1826	110.0325
1827	108.7500
1828	109.9475
1829	109.1400
1830	109.3975
1831	109.2100
1832	108.3000
1833	108.3250
1834	108.7625
1835	109.0675
1836	109.2175
1837	108.7100
1838	108.7400
1839	109.5125
1840	108.8525
1841	109.0875
1842	107.7925
1843	108.0425
1844	108.2500
1845	109.3600
1846	108.2175
1847	109.2900
1848	109.6300
1849	109.6400
1850	108.3100
1851	109.0550
1852	109.5450
1853	109.7450
1854	110.0150
1855	109.0050
1856	108.8350
1857	108.8725
1858	108.6425
1859	108.2700
1860	108.9275
1861	108.9075
1862	108.5100
1863	108.7700
1864	108.3075
1865	108.2725
1866	109.2925
1867	107.8450
1868	108.7250
1869	108.9550
1870	108.0300
1871	108.6425
1872	108.1300
1873	108.4400
1874	108.4550
1875	108.4575
1876	108.2175
1877	108.7425
1878	108.0375
1879	108.0625
1880	108.0350
1881	108.8875
1882	108.1400
1883	107.6450
1884	108.1375
1885	108.3300
1886	108.5000
1887	108.3850
1888	108.1850
1889	108.0400
1890	109.0025
1891	108.1650
1892	107.9150
1893	108.6025
1894	107.9025
1895	109.3050
1896	108.4325
1897	108.6850
1898	108.4500
1899	108.3425
1900	107.7050
1901	107.7900
1902	108.4250
1903	108.9175
1904	108.4650
1905	108.5475
1906	108.2650
1907	107.8750
1908	107.8050
1909	108.0000
1910	108.1375
1911	108.4725
1912	107.9850
1913	107.0750
1914	107.5900
1915	106.8300
1916	106.7625
1917	107.3425
1918	106.9325
1919	106.9400
1920	106.8375
1921	107.6150
1922	107.0950
1923	107.1900
1924	107.2300
1925	107.8150
1926	107.8025
1927	108.3600
1928	107.9175
1929	107.6825
1930	108.0650
1931	107.1825
1932	108.4425
1933	106.6500
1934	107.5400
1935	107.5250
1936	107.6750
1937	108.0800
1938	107.3550
1939	107.5400
1940	107.4850
1941	107.1875
1942	107.7000
1943	107.8975
1944	108.0900
1945	107.4700
1946	108.0975
1947	106.6650
1948	107.1025
1949	108.1575
1950	107.1500
1951	107.3800
1952	106.7325
1953	107.7225
1954	106.4575
1955	107.0675
1956	106.9850
1957	106.1875
1958	105.7600
1959	106.2775
1960	106.6875
1961	107.4875
1962	107.3550
1963	107.0100
1964	106.3900
1965	106.7450
1966	106.8250
1967	107.5775
1968	106.9850
1969	106.4400
1970	107.2100
1971	107.0300
1972	107.0775
1973	107.1850
1974	106.9400
1975	106.3175
1976	107.2050
1977	106.6000
1978	107.4975
1979	106.3825
1980	106.6550
1981	105.9975
1982	105.8550
1983	106.4775
1984	107.6025
1985	106.1075
1986	106.6275
1987	106.0000
1988	106.8025
1989	107.2425
1990	106.5725
1991	105.9975
1992	105.9150
1993	106.2450
1994	105.9975
1995	105.6800
1996	106.3875
1997	105.7750
1998	105.9625
1999	105.8625
[truncated: 28 more rows]
