# Supplementary material for: Bicoid gradient formation mechanism and dynamics revealed by protein lifetime analysis
Source: Mol Syst Biol. 2018 Sep 4;14(9):e8355. doi: 10.15252/msb.20188355 (PMC6121778; doi:10.15252/msb.20188355)
Supplement: Supplementary file 8 — Source Data for Figure 6 [file MSB-14-e8355-s007.zip › figure6-data_wo-images/quantification/Values_emb01_r_t22.txt]

0	0.0000
1	188.3483
2	193.7617
3	185.0917
4	185.0983
5	180.0017
6	177.8350
7	181.4000
8	177.6650
9	177.0417
10	174.9600
11	166.2000
12	162.7933
13	171.0833
14	167.3317
15	165.1000
16	163.6833
17	166.8883
18	161.4533
19	167.7017
20	159.2733
21	167.7867
22	167.0500
23	162.1833
24	162.0250
25	158.7017
26	158.3767
27	162.1550
28	163.0817
29	162.9717
30	162.5650
31	155.2050
32	153.6700
33	152.6950
34	148.7617
35	146.6200
36	140.7583
37	138.9217
38	134.3367
39	132.0433
40	129.5083
41	125.4000
42	124.6167
43	122.4200
44	122.6133
45	120.3883
46	119.5133
47	117.0367
48	117.0767
49	116.4100
50	114.8417
51	116.4633
52	116.6417
53	115.1767
54	114.7117
55	114.1867
56	114.6417
57	116.4350
58	115.9250
59	115.9600
60	116.4933
61	118.1967
62	119.3633
63	118.4167
64	123.9350
65	123.2500
66	124.9783
67	126.6900
68	127.6000
69	133.3333
70	133.4000
71	134.4233
72	139.3883
73	140.5167
74	141.3200
75	144.2917
76	146.4483
77	145.6833
78	147.0333
79	149.4167
80	149.2117
81	149.9783
82	150.8467
83	153.0850
84	155.4200
85	156.9317
86	161.6867
87	161.9450
88	164.5800
89	166.8383
90	174.1667
91	176.6417
92	181.6367
93	184.9917
94	187.9483
95	193.5450
96	192.8733
97	200.1850
98	202.3583
99	204.2317
100	206.5767
101	203.0533
102	202.3100
103	204.7117
104	201.8867
105	200.5033
106	200.4933
107	194.5850
108	195.9417
109	195.5317
110	194.4833
111	196.0933
112	195.3450
113	195.2367
114	196.2550
115	199.5483
116	201.4267
117	204.3117
118	205.9117
119	208.3417
120	207.5650
121	210.8233
122	212.6133
123	211.2100
124	212.0033
125	208.7767
126	210.8650
127	209.8950
128	207.2967
129	203.3950
130	204.0467
131	204.2217
132	202.3733
133	203.5333
134	204.5300
135	207.2367
136	207.7100
137	209.3567
138	211.0067
139	208.8933
140	211.0533
141	212.1467
142	208.8217
143	210.5500
144	212.9583
145	209.0817
146	209.5117
147	208.5417
148	209.4933
149	206.1317
150	204.4483
151	200.8367
152	196.8600
153	193.4633
154	191.7717
155	191.6967
156	190.3817
157	194.8033
158	197.1417
159	198.9567
160	202.0167
161	203.6583
162	203.7283
163	209.2983
164	210.5933
165	212.6617
166	211.8950
167	212.3317
168	208.5017
169	208.5733
170	205.1050
171	204.8833
172	206.1967
173	206.5650
174	206.1033
175	204.4350
176	202.2317
177	202.8200
178	202.5183
179	200.8917
180	203.4617
181	203.4083
182	205.4817
183	209.8883
184	209.6017
185	210.9467
186	212.3617
187	209.6300
188	209.5900
189	206.7367
190	203.9750
191	202.2950
192	200.1917
193	203.5283
194	202.6017
195	201.4983
196	202.2217
197	201.3833
198	202.6283
199	204.8917
200	205.3533
201	208.5383
202	209.3400
203	210.6867
204	213.4567
205	213.3783
206	212.9967
207	210.3733
208	209.6983
209	214.2000
210	214.5333
211	213.7950
212	214.5150
213	213.0783
214	210.2567
215	206.3417
216	208.7850
217	204.1583
218	202.7933
219	198.7667
220	197.8550
221	197.7117
222	198.3217
223	196.1500
224	197.5367
225	198.0183
226	198.8617
227	198.6217
228	201.3967
229	202.2950
230	204.3817
231	203.4200
232	203.6267
233	203.6883
234	205.1233
235	206.0050
236	206.6233
237	206.5533
238	204.2050
239	202.5900
240	203.1883
241	204.5833
242	202.9383
243	204.1733
244	203.3517
245	201.2783
246	201.8267
247	200.4667
248	200.2717
249	200.7150
250	200.8550
251	201.1867
252	203.5900
253	205.9050
254	205.2500
255	205.4617
256	204.1633
257	202.4467
258	201.6500
259	201.5067
260	197.6383
261	200.3367
262	203.7883
263	205.0217
264	205.2833
265	204.3683
266	202.5817
267	199.6683
268	199.0517
269	200.5217
270	198.0367
271	198.0917
272	197.4317
273	197.4617
274	200.0217
275	196.8317
276	196.7000
277	198.1200
278	199.2467
279	204.0850
280	204.3000
281	205.8017
282	205.4900
283	206.8667
284	205.1733
285	202.6733
286	198.5400
287	195.1033
288	195.6100
289	194.7783
290	194.1383
291	193.2617
292	193.4950
293	190.3117
294	191.8383
295	190.6317
296	194.0150
297	195.1983
298	196.4933
299	194.6217
300	195.8283
301	198.1083
302	197.1283
303	198.6350
304	199.2917
305	201.2933
306	201.5300
307	204.1000
308	204.5900
309	204.9833
310	205.2883
311	202.2783
312	201.0100
313	199.4133
314	197.0867
315	195.1233
316	194.4217
317	193.9200
318	193.3867
319	192.9683
320	193.8883
321	194.8500
322	197.3367
323	198.2250
324	197.8017
325	197.7717
326	197.5150
327	196.2367
328	194.7017
329	194.1917
330	196.2967
331	195.4133
332	194.6200
333	192.3683
334	193.8417
335	194.2567
336	195.1783
337	194.3867
338	191.9250
339	192.5667
340	193.8050
341	194.4950
342	195.0717
343	194.4050
344	195.8583
345	197.2333
346	195.9733
347	194.1700
348	192.1700
349	190.5617
350	189.7833
351	187.9433
352	185.8517
353	183.9717
354	183.7900
355	181.5900
356	182.2667
357	180.9800
358	182.1700
359	183.5867
360	180.2700
361	183.0533
362	181.0633
363	181.8317
364	183.6650
365	182.2500
366	182.3400
367	183.3467
368	183.4967
369	182.2750
370	183.4517
371	183.6350
372	180.8183
373	182.2400
374	181.1317
375	181.4100
376	182.0983
377	181.9767
378	181.5633
379	183.1367
380	183.1583
381	183.5717
382	183.1350
383	185.4783
384	183.7550
385	185.1700
386	183.3167
387	184.5683
388	184.0367
389	181.6733
390	183.3333
391	184.1350
392	184.0250
393	184.0500
394	185.8417
395	184.5050
396	187.6400
397	188.9817
398	186.7167
399	187.7667
400	186.7000
401	185.6900
402	185.5100
403	185.5267
404	185.9517
405	182.0367
406	181.0650
407	181.7417
408	180.8217
409	178.2967
410	178.4800
411	177.2850
412	176.7033
413	176.0783
414	176.5333
415	177.5067
416	179.0350
417	176.8650
418	175.5067
419	175.6633
420	174.5533
421	174.6417
422	173.9233
423	174.3233
424	171.0267
425	170.6933
426	169.5700
427	169.7867
428	169.2183
429	170.7017
430	171.7350
431	173.0017
432	172.6167
433	174.8833
434	176.6200
435	177.9700
436	178.1067
437	177.7117
438	177.9333
439	177.7350
440	176.4450
441	175.7167
442	175.6133
443	173.3950
444	172.3550
445	171.3800
446	171.7433
447	170.3767
448	170.8017
449	169.4100
450	171.2867
451	170.6983
452	169.8083
453	172.2933
454	172.2250
455	172.3050
456	172.0650
457	173.5417
458	171.6533
459	172.2850
460	170.0700
461	171.6483
462	170.3283
463	170.3900
464	167.8950
465	168.4517
466	167.9367
467	167.4600
468	167.3667
469	168.2450
470	168.3867
471	166.5650
472	167.2150
473	168.1567
474	169.2133
475	167.7300
476	166.5883
477	167.4683
478	166.7367
479	168.4967
480	169.8083
481	168.9350
482	168.0567
483	168.7683
484	169.4550
485	168.3617
486	169.5950
487	167.2750
488	166.6767
489	166.7583
490	167.1717
491	166.3733
492	168.2300
493	167.4783
494	168.7650
495	170.6250
496	170.5700
497	169.6417
498	169.4017
499	170.4767
500	169.1567
501	168.5617
502	168.3633
503	168.3667
504	168.2033
505	167.6000
506	167.7083
507	166.5883
508	166.5933
509	165.1150
510	166.3683
511	166.1933
512	166.1183
513	166.3450
514	167.3983
515	166.6750
516	166.8317
517	165.9983
518	167.8350
519	167.3300
520	166.6200
521	166.7967
522	164.5650
523	163.7683
524	161.5800
525	160.0183
526	160.8250
527	159.9750
528	160.3967
529	159.4117
530	161.0250
531	160.8083
532	161.9983
533	160.6650
534	160.1300
535	162.6883
536	161.3150
537	161.9183
538	162.7067
539	162.0267
540	161.8650
541	161.5800
542	164.0250
543	163.7167
544	165.5067
545	163.2000
546	164.6217
547	163.7650
548	163.6350
549	162.3650
550	161.6750
551	161.4517
552	159.2583
553	159.7633
554	159.1317
555	158.0333
556	157.3800
557	156.7883
558	158.7850
559	159.1767
560	159.0300
561	159.7183
562	161.6967
563	161.8817
564	163.0000
565	164.5600
566	163.7433
567	162.7983
568	164.0400
569	163.5250
570	162.5183
571	160.7783
572	159.8483
573	160.3733
574	160.3517
575	159.1067
576	157.4183
577	158.0733
578	156.5750
579	156.9800
580	155.1417
581	155.3317
582	155.9000
583	156.4733
584	155.6383
585	157.1633
586	157.2617
587	157.6033
588	156.6283
589	156.4267
590	154.8933
591	154.0417
592	153.8100
593	153.7750
594	152.8767
595	152.8533
596	152.6867
597	151.3317
598	152.8000
599	152.3750
600	151.0483
601	150.2050
602	148.7067
603	147.8450
604	147.3233
605	147.2783
606	144.4000
607	143.5417
608	140.5367
609	141.8750
610	143.2733
611	142.8917
612	143.6567
613	144.7950
614	145.0700
615	147.4650
616	147.0583
617	150.1100
618	151.5567
619	150.8450
620	151.2250
621	152.1000
622	150.9033
623	149.5967
624	150.7533
625	150.8467
626	151.3567
627	150.5050
628	150.2800
629	149.1400
630	150.0400
631	151.0783
632	147.7617
633	148.4917
634	147.3300
635	147.4083
636	147.0800
637	148.7650
638	148.8700
639	150.1067
640	150.4683
641	151.6550
642	150.8217
643	151.5917
644	150.9383
645	151.6400
646	151.9583
647	153.1633
648	150.9317
649	150.9067
650	149.5483
651	149.7367
652	148.4733
653	147.8350
654	147.9633
655	147.1283
656	147.9783
657	148.0650
658	148.3450
659	148.8217
660	148.2100
661	148.5317
662	147.9333
663	145.9600
664	146.8733
665	145.1000
666	144.3617
667	143.7067
668	143.2267
669	142.8633
670	142.9350
671	142.5333
672	142.4367
673	142.7133
674	141.9100
675	141.8733
676	143.3450
677	143.6783
678	144.2217
679	144.2417
680	144.9800
681	144.4250
682	144.8633
683	144.8450
684	145.3717
685	145.3650
686	144.9083
687	144.7033
688	143.9083
689	142.1917
690	141.8267
691	141.2783
692	141.1117
693	140.6567
694	140.4150
695	140.5467
696	141.7200
697	141.7667
698	141.7917
699	142.2183
700	143.0567
701	144.2717
702	142.0183
703	142.3950
704	143.5983
705	143.5850
706	143.8417
707	143.1567
708	142.5717
709	142.6717
710	141.3850
711	141.6133
712	141.5383
713	140.8750
714	140.9183
715	141.3083
716	140.9167
717	138.5433
718	139.2517
719	138.1667
720	139.9783
721	139.1683
722	139.3167
723	139.8483
724	140.5200
725	139.5017
726	140.0250
727	138.8483
728	139.3567
729	138.9767
730	138.3550
731	137.8233
732	138.4217
733	138.9033
734	138.6950
735	138.9000
736	140.0867
737	141.2767
738	141.3133
739	142.6433
740	143.7317
741	143.8667
742	143.7000
743	143.4100
744	143.4850
745	143.7783
746	143.2000
747	143.7883
748	142.7633
749	143.4667
750	143.3800
751	142.6650
752	141.8500
753	142.0717
754	141.2417
755	140.4267
756	140.8117
757	139.4900
758	139.0317
759	139.7500
760	139.9733
761	140.8083
762	140.2350
763	139.7217
764	139.9100
765	139.6550
766	139.6150
767	139.3450
768	139.3567
769	139.7583
770	139.5667
771	139.2600
772	140.0700
773	140.6917
774	140.6300
775	140.8333
776	141.7467
777	141.2550
778	140.7117
779	141.2933
780	140.0817
781	138.7767
782	139.5367
783	139.7433
784	139.2300
785	140.1467
786	140.1017
787	138.6067
788	138.9800
789	139.5217
790	138.2617
791	138.9950
792	139.2517
793	139.6850
794	138.8750
795	139.8400
796	140.2117
797	139.7833
798	140.0683
799	139.4750
800	138.1850
801	138.7133
802	139.1300
803	137.5583
804	137.4967
805	137.4067
806	136.4333
807	138.2600
808	138.6183
809	138.1850
810	137.2833
811	137.4233
812	137.9300
813	137.3717
814	137.0167
815	137.7067
816	137.5900
817	137.5667
818	137.9933
819	138.2750
820	136.6850
821	138.1850
822	136.5633
823	134.7583
824	135.8683
825	134.1100
826	134.5500
827	133.5400
828	134.2800
829	132.7383
830	133.7167
831	134.7200
832	134.0717
833	132.9133
834	133.3817
835	132.4650
836	131.7933
837	133.0233
838	132.8083
839	133.1400
840	133.6517
841	132.5000
842	133.4333
843	132.6417
844	132.0083
845	131.8833
846	132.9717
847	130.9417
848	130.9800
849	130.7583
850	131.7367
851	132.1433
852	132.2183
853	132.5450
854	132.2817
855	132.9250
856	133.3050
857	133.2250
858	132.6383
859	132.8683
860	132.2433
861	131.6367
862	131.9650
863	131.6733
864	131.9150
865	131.7050
866	132.5517
867	133.3283
868	133.1533
869	133.5183
870	133.3450
871	133.3433
872	132.9133
873	131.8183
874	132.0950
875	130.9300
876	131.0433
877	131.1150
878	131.4767
879	130.1300
880	129.7150
881	130.7117
882	130.6167
883	130.1800
884	129.9567
885	130.5050
886	131.0933
887	131.6283
888	131.2333
889	133.1650
890	133.4650
891	133.2483
892	133.6883
893	134.7767
894	132.8717
895	133.8567
896	132.9467
897	132.2950
898	131.6183
899	131.3017
900	129.6117
901	129.5750
902	129.1483
903	129.2550
904	130.0667
905	129.5133
906	129.2567
907	129.8800
908	127.6683
909	128.1250
910	128.1500
911	127.3400
912	129.1067
913	129.4283
914	129.8117
915	128.9183
916	129.8883
917	129.4200
918	128.8217
919	128.7450
920	129.3633
921	128.5033
922	128.4017
923	127.9100
924	129.3050
925	129.3233
926	129.6667
927	129.4467
928	130.0967
929	131.6183
930	130.3117
931	129.8783
932	129.9367
933	130.0967
934	130.5933
935	129.9850
936	130.1333
937	131.2883
938	130.4400
939	130.6767
940	130.1850
941	130.2033
942	131.1267
943	129.3867
944	129.7767
945	129.5050
946	129.3783
947	130.1867
948	129.4967
949	130.7883
950	130.4067
951	128.9867
952	129.0000
953	128.0150
954	127.7017
955	127.3350
956	127.4617
957	127.8167
958	128.9133
959	128.3533
960	128.2817
961	127.9783
962	127.7767
963	128.1967
964	128.0317
965	128.2367
966	128.3017
967	127.5417
968	127.5217
969	127.2933
970	126.9333
971	128.2550
972	128.5633
973	127.3933
974	127.6850
975	127.8983
976	127.4517
977	127.2700
978	126.7417
979	126.3567
980	126.1083
981	125.5383
982	124.9767
983	125.2200
984	125.1867
985	125.9017
986	123.9533
987	123.9683
988	124.5733
989	124.0467
990	125.1400
991	125.1583
992	123.8383
993	123.7950
994	123.6900
995	123.6967
996	124.9667
997	124.1300
998	124.1000
999	124.9933
1000	123.3667
1001	127.2750
1002	127.2867
1003	127.5533
1004	127.1150
1005	127.6883
1006	127.3783
1007	126.9133
1008	126.9350
1009	127.3017
1010	126.6600
1011	127.3333
1012	126.6600
1013	126.4600
1014	125.3100
1015	125.7383
1016	127.9367
1017	125.9333
1018	123.1233
1019	124.0167
1020	124.0167
1021	124.1200
1022	124.0367
1023	123.8800
1024	124.5367
1025	124.7117
1026	124.8533
1027	124.3350
1028	124.5750
1029	125.1483
1030	124.7317
1031	125.2117
1032	124.1100
1033	124.0700
1034	123.8833
1035	124.4183
1036	123.7050
1037	123.9533
1038	123.6933
1039	124.9500
1040	124.5867
1041	123.9483
1042	125.0017
1043	124.1500
1044	125.3217
1045	125.7983
1046	125.5167
1047	126.9283
1048	126.0633
1049	125.3717
1050	125.2317
1051	124.7817
1052	124.7200
1053	124.3400
1054	124.4817
1055	122.6050
1056	122.3417
1057	122.8150
1058	123.1367
1059	122.3217
1060	123.1983
1061	122.8933
1062	122.5767
1063	122.1233
1064	123.3850
1065	123.4867
1066	123.3883
1067	122.3167
1068	122.8900
1069	122.6517
1070	121.5383
1071	122.2467
1072	120.7367
1073	121.7333
1074	120.6617
1075	120.9650
1076	120.7567
1077	121.0433
1078	120.8200
1079	120.8683
1080	120.8167
1081	120.8833
1082	120.2917
1083	120.0683
1084	120.0400
1085	120.1550
1086	120.0817
1087	119.8233
1088	118.5733
1089	119.6767
1090	119.3817
1091	119.1867
1092	119.4300
1093	119.5683
1094	120.4383
1095	119.7267
1096	119.8350
1097	119.7383
1098	120.3883
1099	119.7567
1100	119.7833
1101	119.4400
1102	120.2767
1103	120.1500
1104	120.7417
1105	121.3883
1106	120.9650
1107	120.6833
1108	120.7633
1109	120.4267
1110	119.2683
1111	119.6683
1112	119.4383
1113	119.2100
1114	120.3500
1115	121.3283
1116	121.0600
1117	121.4233
1118	121.9050
1119	121.1150
1120	121.2617
1121	121.5100
1122	121.0617
1123	120.8900
1124	121.0183
1125	120.3433
1126	121.0317
1127	121.0533
1128	121.3650
1129	121.5900
1130	120.5333
1131	119.9833
1132	120.5800
1133	120.0133
1134	119.3917
1135	119.5533
1136	119.8950
1137	119.8233
1138	119.7983
1139	120.5983
1140	119.9617
1141	120.3250
1142	121.2333
1143	121.6350
1144	121.5750
1145	121.0567
1146	120.6033
1147	120.5967
1148	121.5933
1149	120.4933
1150	120.6867
1151	119.8067
1152	120.4583
1153	119.3150
1154	120.3567
1155	119.8000
1156	121.0217
1157	119.8333
1158	121.0583
1159	119.5650
1160	119.8383
1161	120.0233
1162	121.1867
1163	121.2000
1164	121.0333
1165	121.6783
1166	121.8933
1167	121.3567
1168	121.7183
1169	122.0617
1170	121.4867
1171	120.2267
1172	120.7083
1173	120.6767
1174	119.5317
1175	119.3133
1176	118.8850
1177	118.4033
1178	118.1450
1179	118.9383
1180	119.4167
1181	119.1900
1182	118.7067
1183	119.0567
1184	118.6633
1185	120.0233
1186	119.0367
1187	119.6033
1188	119.9233
1189	119.4667
1190	118.9333
1191	118.8733
1192	119.2150
1193	119.7250
1194	119.3817
1195	118.1233
1196	118.4300
1197	118.7250
1198	118.1133
1199	118.2983
1200	118.5033
1201	119.2800
1202	118.6717
1203	119.3767
1204	118.1317
1205	119.0617
1206	118.7633
1207	118.0533
1208	118.9783
1209	119.3250
1210	118.6100
1211	118.0517
1212	118.1183
1213	118.5267
1214	118.0800
1215	116.7617
1216	117.9900
1217	117.4417
1218	117.7000
1219	117.2533
1220	117.2550
1221	117.1383
1222	117.6217
1223	116.6100
1224	117.0867
1225	116.6633
1226	116.4367
1227	116.5467
1228	116.8833
1229	116.7483
1230	116.7483
1231	116.9867
1232	117.0883
1233	117.8500
1234	117.2150
1235	117.2000
1236	118.4633
1237	118.1167
1238	117.7017
1239	117.6850
1240	118.0533
1241	118.4550
1242	117.9500
1243	118.1917
1244	117.9567
1245	117.7983
1246	117.9533
1247	117.6617
1248	117.4067
1249	117.2117
1250	116.1517
1251	116.5767
1252	116.2317
1253	116.9683
1254	116.8183
1255	116.1400
1256	117.2600
1257	117.4483
1258	118.3767
1259	117.2033
1260	117.5900
1261	117.5600
1262	118.2467
1263	118.2900
1264	118.3450
1265	118.5850
1266	118.4683
1267	119.1217
1268	118.6300
1269	118.0517
1270	117.7933
1271	117.8600
1272	117.7083
1273	118.2883
1274	117.8933
1275	117.4100
1276	117.8217
1277	117.5750
1278	117.0600
1279	116.9767
1280	116.7467
1281	116.5033
1282	117.5950
1283	116.5183
1284	115.9017
1285	115.9483
1286	117.2467
1287	117.4733
1288	117.0267
1289	117.2200
1290	117.7117
1291	118.0033
1292	117.2650
1293	117.8217
1294	118.0683
1295	118.5550
1296	117.8967
1297	117.8900
1298	117.6700
1299	118.1917
1300	118.2433
1301	118.2033
1302	117.1967
1303	117.8733
1304	117.0417
1305	117.1067
1306	117.0033
1307	117.2100
1308	116.8150
1309	116.6617
1310	116.7933
1311	116.9667
1312	116.9100
1313	116.9783
1314	116.8267
1315	116.3800
1316	117.5467
1317	117.5950
1318	117.0650
1319	117.9933
1320	118.2367
1321	117.5917
1322	117.7917
1323	116.8667
1324	117.1650
1325	117.6283
1326	118.3317
1327	117.8833
1328	117.8433
1329	117.0383
1330	117.7350
1331	117.4283
1332	117.5983
1333	118.3733
1334	117.6550
1335	117.4483
1336	117.6350
1337	117.4733
1338	117.6350
1339	117.2500
1340	116.0050
1341	116.4850
1342	116.8300
1343	116.8133
1344	115.9933
1345	117.0550
1346	116.7250
1347	116.2383
1348	115.7467
1349	116.7267
1350	115.8067
1351	116.5017
1352	116.8083
1353	115.9467
1354	116.0917
1355	115.4150
1356	117.8333
1357	116.7483
1358	116.5367
1359	116.0400
1360	117.1117
1361	116.8033
1362	116.9700
1363	117.0950
1364	116.6933
1365	116.8833
1366	117.2667
1367	116.9367
1368	116.8250
1369	117.3017
1370	116.7367
1371	116.8100
1372	117.5483
1373	116.8750
1374	117.2350
1375	116.4583
1376	116.3717
1377	117.0517
1378	116.2833
1379	116.0017
1380	116.0317
1381	115.5800
1382	115.3917
1383	116.0133
1384	115.6133
1385	115.8717
1386	116.0650
1387	116.2150
1388	117.4467
1389	117.4717
1390	117.1333
1391	116.5167
1392	116.6550
1393	115.9683
1394	116.6483
1395	116.0283
1396	116.6000
1397	114.9533
1398	114.7783
1399	114.2783
1400	114.3967
1401	114.3217
1402	114.4267
1403	115.2733
1404	115.6750
1405	115.2350
1406	115.3383
1407	114.6500
1408	115.7933
1409	115.3233
1410	115.2833
1411	115.5767
1412	116.1283
1413	116.4017
1414	116.2700
1415	116.8983
1416	115.9633
1417	115.7833
1418	116.0450
1419	115.1783
1420	116.0283
1421	115.5967
1422	115.6583
1423	115.7183
1424	115.2200
1425	115.2733
1426	115.0283
1427	115.0167
1428	114.5767
1429	114.9867
1430	114.4250
1431	113.9083
1432	114.7217
1433	113.7050
1434	114.2417
1435	113.5867
1436	113.7883
1437	113.9400
1438	113.8533
1439	113.0917
1440	114.0417
1441	114.5867
1442	114.1700
1443	113.8867
1444	114.8350
1445	114.0750
1446	113.9933
1447	114.2883
1448	115.0400
1449	114.1667
1450	115.1433
1451	114.2917
1452	114.0000
1453	114.4400
1454	114.5617
1455	114.1767
1456	115.0033
1457	114.5217
1458	113.6950
1459	113.6683
1460	114.0883
1461	113.9400
1462	112.9000
1463	113.7167
1464	113.2633
1465	112.8750
1466	113.1250
1467	112.5033
1468	113.2933
1469	112.8583
1470	113.4733
1471	113.0767
1472	112.7867
1473	113.8917
1474	113.0150
1475	113.6300
1476	113.6400
1477	113.0633
1478	113.2067
1479	113.4350
1480	113.3583
1481	113.0750
1482	112.4233
1483	113.5417
1484	112.4217
1485	111.6167
1486	112.0750
1487	112.4350
1488	112.5383
1489	112.7717
1490	112.8133
1491	112.4250
1492	112.8617
1493	113.0983
1494	113.0467
1495	112.6483
1496	112.6667
1497	112.9683
1498	112.1583
1499	113.2017
1500	112.7533
1501	112.9233
1502	112.4133
1503	112.1083
1504	112.1050
1505	112.5600
1506	112.5333
1507	112.6583
1508	113.1733
1509	113.6800
1510	113.7267
1511	113.5850
1512	114.2833
1513	113.7500
1514	113.1950
1515	113.2567
1516	113.2217
1517	114.1650
1518	112.9717
1519	113.2750
1520	112.8283
1521	112.3650
1522	112.3383
1523	112.4650
1524	112.2233
1525	111.8200
1526	113.2067
1527	112.2367
1528	112.4483
1529	113.0350
1530	113.1117
1531	113.4183
1532	113.5300
1533	113.1117
1534	113.1483
1535	113.1333
1536	113.7383
1537	112.8150
1538	112.7750
1539	112.3167
1540	112.0250
1541	112.3033
1542	112.2500
1543	111.9683
1544	111.8217
1545	111.5183
1546	111.5800
1547	111.4333
1548	111.1783
1549	111.2233
1550	111.7433
1551	111.7917
1552	112.6800
1553	111.6767
1554	112.1833
1555	112.2367
1556	112.0967
1557	112.3567
1558	111.7733
1559	112.6667
1560	112.5417
1561	111.6950
1562	112.2317
1563	112.2250
1564	112.2433
1565	112.3117
1566	112.7450
1567	111.9317
1568	112.4517
1569	111.8617
1570	111.5500
1571	112.0667
1572	111.9917
1573	111.8817
1574	111.6650
1575	111.1683
1576	111.6817
1577	111.0167
1578	110.5017
1579	110.2250
1580	111.0633
1581	111.0017
1582	110.7483
1583	111.0933
1584	110.9250
1585	110.8033
1586	109.7900
1587	109.9133
1588	110.6183
1589	110.6950
1590	111.0700
1591	110.7217
1592	110.1350
1593	110.9767
1594	111.0467
1595	111.0350
1596	112.0533
1597	111.3150
1598	111.7350
1599	110.8933
1600	110.9800
1601	110.3050
1602	110.5783
1603	110.8050
1604	110.6733
1605	111.0833
1606	111.2350
1607	110.9500
1608	111.2400
1609	110.9367
1610	110.7250
1611	110.8883
1612	110.8417
1613	110.9833
1614	110.9733
1615	110.4817
1616	110.8450
1617	110.9000
1618	110.2050
1619	110.7117
1620	110.7067
1621	110.1567
1622	110.6567
1623	110.7867
1624	110.8017
1625	110.8950
1626	110.1200
1627	110.6950
1628	110.3817
1629	111.2317
1630	110.6367
1631	110.3867
1632	110.9283
1633	111.2517
1634	111.0233
1635	110.7183
1636	111.2633
1637	110.5033
1638	111.4700
1639	110.9900
1640	111.2367
1641	110.2750
1642	110.7733
1643	110.9433
1644	111.3000
1645	110.3250
1646	110.7517
1647	111.0150
1648	110.7133
1649	110.4633
1650	110.9550
1651	110.7717
1652	110.1200
1653	110.9683
1654	110.9633
1655	111.0600
1656	110.8583
1657	111.1267
1658	111.2783
1659	112.2917
1660	111.2050
1661	110.6183
1662	111.0783
1663	110.8517
1664	110.7333
1665	110.6783
1666	110.3817
1667	110.3650
1668	110.2650
1669	110.4483
1670	110.6133
1671	110.1567
1672	109.9283
1673	110.1533
1674	110.1700
1675	109.6267
1676	110.1683
1677	110.0967
1678	109.9150
1679	110.0200
1680	110.4833
1681	110.4300
1682	110.1967
1683	110.8233
1684	110.7567
1685	110.8183
1686	110.2350
1687	110.7067
1688	109.9917
1689	109.8150
1690	109.7567
1691	109.5367
1692	109.9150
1693	110.1883
1694	109.9150
1695	109.8117
1696	109.0200
1697	110.1983
1698	110.2600
1699	110.3400
1700	109.5367
1701	110.0950
1702	109.5217
1703	109.0167
1704	109.1650
1705	109.5700
1706	109.3433
1707	109.4067
1708	109.5800
1709	109.6950
1710	109.6833
1711	109.2667
1712	110.6817
1713	109.9117
1714	109.9800
1715	110.0083
1716	110.6383
1717	110.3033
1718	111.1500
1719	110.3317
1720	110.4817
1721	111.1633
1722	110.2033
1723	109.7883
1724	110.0950
1725	108.8167
1726	109.9267
1727	109.9667
1728	110.0900
1729	109.5967
1730	109.7900
1731	109.6317
1732	109.4500
1733	109.7017
1734	109.8150
1735	109.5617
1736	109.5183
1737	110.2250
1738	109.3333
1739	109.2900
1740	109.5167
1741	109.3483
1742	109.6800
1743	109.3450
1744	109.7017
1745	109.6900
1746	109.4917
1747	109.3117
1748	109.4683
1749	109.3533
1750	109.4733
1751	109.3767
1752	109.4200
1753	108.9200
1754	109.5233
1755	109.0217
1756	108.5833
1757	108.8250
1758	109.1150
1759	108.4133
1760	108.7300
1761	108.8333
1762	109.1700
1763	108.9283
1764	108.4483
1765	109.0017
1766	108.8367
1767	109.3233
1768	108.6283
1769	109.0967
1770	109.1683
1771	108.8167
1772	109.1967
1773	108.9217
1774	108.8983
1775	108.9617
1776	108.7183
1777	108.8600
1778	108.9217
1779	109.0217
1780	108.1533
1781	108.5867
1782	108.6150
1783	108.3600
1784	108.5350
1785	108.0967
1786	108.8600
1787	108.6800
1788	108.7267
1789	108.4400
1790	108.8817
1791	109.0950
1792	108.9117
1793	109.0350
1794	109.9333
1795	109.8033
1796	109.5683
1797	109.3483
1798	109.2350
1799	109.3533
1800	109.6450
1801	108.5167
1802	108.4583
1803	108.8133
1804	108.8217
1805	108.6100
1806	108.4233
1807	108.1933
1808	108.6083
1809	108.8567
1810	108.0783
1811	108.5867
1812	109.3833
1813	108.0633
1814	108.2383
1815	108.5483
1816	108.6000
1817	108.5600
1818	108.4083
1819	108.0383
1820	108.5183
1821	108.8983
1822	109.2983
1823	108.9967
1824	109.1600
1825	109.3650
1826	109.0167
1827	109.1183
1828	108.2883
1829	109.0517
1830	108.7400
1831	108.7350
1832	108.3667
1833	107.8333
1834	107.9483
1835	108.5800
1836	108.4117
1837	108.4050
1838	108.3567
1839	108.2917
1840	108.7567
1841	108.3483
1842	108.6150
1843	107.7050
1844	107.6300
1845	107.7100
1846	108.7000
1847	108.1183
1848	108.6233
1849	108.7483
1850	108.8950
1851	107.9683
1852	108.4683
1853	108.6900
1854	108.5867
1855	109.0967
1856	108.5383
1857	108.2817
1858	108.1300
1859	108.2417
1860	107.8017
1861	108.3267
1862	108.3383
1863	107.9717
1864	108.2517
1865	107.7533
1866	107.7733
1867	108.8083
1868	107.6100
1869	108.0450
1870	108.4083
1871	107.7683
1872	108.1400
1873	107.8567
1874	108.0183
1875	107.9133
1876	108.0100
1877	107.7533
1878	108.0267
1879	107.5417
1880	107.7767
1881	107.8883
1882	108.1783
1883	107.4583
1884	107.3117
1885	107.5633
1886	107.8633
1887	107.9917
1888	107.8217
1889	107.7650
1890	108.0483
1891	108.1150
1892	107.9667
1893	107.7233
1894	107.9433
1895	107.5367
1896	108.6317
1897	107.8200
1898	108.1300
1899	108.1650
1900	107.8567
1901	107.4833
1902	107.5700
1903	107.5383
1904	108.0750
1905	107.9683
1906	107.9617
1907	107.6983
1908	107.5500
1909	107.3650
1910	107.5767
1911	107.4833
1912	107.7633
1913	107.5983
1914	107.0400
1915	107.1167
1916	106.8783
1917	106.9950
1918	106.8083
1919	106.8217
1920	106.9867
1921	106.8433
1922	107.7867
1923	107.0267
1924	107.1267
1925	107.3050
1926	107.3317
1927	107.5050
1928	107.9217
1929	107.7633
1930	107.6117
1931	107.9300
1932	106.8917
1933	107.9683
1934	106.7517
1935	107.2083
1936	107.0550
1937	107.5983
1938	107.2433
1939	107.3383
1940	107.4600
1941	107.3100
1942	106.8533
1943	107.2867
1944	107.5150
1945	107.6483
1946	107.2400
1947	107.5267
1948	106.3867
1949	106.5950
1950	107.6700
1951	106.9667
1952	107.0517
1953	106.5383
1954	107.3200
1955	106.2600
1956	106.8600
1957	107.1033
1958	106.1867
1959	105.9100
1960	106.0733
1961	106.8017
1962	107.2467
1963	107.1500
1964	106.9183
1965	106.4767
1966	106.7133
1967	106.5633
1968	107.3483
1969	106.7733
1970	106.3117
1971	106.7900
1972	107.2650
1973	107.0933
1974	107.2333
1975	106.5883
1976	106.3350
1977	107.0750
1978	106.5933
1979	106.9883
1980	106.3600
1981	106.7133
1982	105.9783
1983	105.8967
1984	106.3217
1985	107.6217
1986	106.3367
1987	106.4017
1988	106.2250
1989	106.6500
1990	107.0283
1991	106.3283
1992	106.1367
1993	106.1550
1994	106.1983
1995	106.0183
1996	105.7533
1997	106.1333
1998	105.8333
1999	105.9700
[truncated: 28 more rows]
