# Supplementary material for: Bicoid gradient formation mechanism and dynamics revealed by protein lifetime analysis
Source: Mol Syst Biol. 2018 Sep 4;14(9):e8355. doi: 10.15252/msb.20188355 (PMC6121778; doi:10.15252/msb.20188355)
Supplement: Supplementary file 8 — Source Data for Figure 6 [file MSB-14-e8355-s007.zip › figure6-data_wo-images/quantification/Values_emb01_r_t23.txt]

0	0.0000
1	207.1717
2	200.8717
3	200.9750
4	192.4350
5	194.8517
6	196.9033
7	187.2017
8	191.4767
9	183.7067
10	180.8650
11	179.9650
12	179.1033
13	176.8667
14	181.2500
15	171.9867
16	174.8033
17	179.8200
18	172.8867
19	178.0217
20	175.5750
21	172.1817
22	173.0550
23	173.1883
24	166.7217
25	167.0750
26	162.0900
27	163.3550
28	162.3333
29	163.9133
30	162.5850
31	163.6150
32	161.3883
33	160.7267
34	154.7967
35	155.4017
36	153.5167
37	151.9417
38	147.7067
39	145.0933
40	139.2333
41	137.4983
42	131.8117
43	129.3900
44	125.8517
45	126.4417
46	125.2767
47	123.4850
48	119.0867
49	120.1217
50	118.6767
51	119.0317
52	116.6833
53	116.2200
54	114.6083
55	115.1750
56	116.2717
57	114.7067
58	114.7967
59	116.8317
60	117.8833
61	117.7067
62	118.1700
63	118.3633
64	119.1183
65	118.5267
66	121.4250
67	122.7283
68	122.7083
69	124.3700
70	125.6750
71	129.0450
72	129.7317
73	134.6300
74	138.4750
75	141.8600
76	149.1217
77	153.6600
78	154.2067
79	160.1333
80	164.4567
81	172.2700
82	179.6900
83	180.5033
84	187.7133
85	189.7633
86	196.1617
87	195.9633
88	197.7417
89	198.8250
90	203.4333
91	205.3033
92	205.5017
93	203.9683
94	200.4083
95	197.5400
96	198.5817
97	197.9967
98	196.7117
99	195.6333
100	196.2600
101	196.6567
102	198.4700
103	193.4817
104	195.6533
105	191.5217
106	196.6267
107	194.8483
108	192.8400
109	194.0850
110	191.5967
111	193.1167
112	192.3400
113	188.1633
114	186.5300
115	185.9200
116	183.9983
117	186.2300
118	183.3850
119	183.6450
120	182.8000
121	182.0083
122	182.9417
123	182.7367
124	182.9383
125	182.9950
126	182.3167
127	181.4950
128	181.3650
129	183.2717
130	183.5817
131	184.5683
132	185.1483
133	182.0867
134	182.4317
135	184.6483
136	185.0250
137	185.6983
138	187.6617
139	191.6100
140	193.2733
141	196.7317
142	197.6400
143	202.9467
144	204.4583
145	203.9917
146	205.2333
147	206.5283
148	206.1967
149	205.1800
150	202.7533
151	200.5967
152	198.5950
153	192.5550
154	193.4133
155	190.2600
156	189.9950
157	191.1683
158	189.7267
159	189.5467
160	185.6100
161	185.9583
162	189.4250
163	187.2783
164	189.1833
165	189.2683
166	189.1467
167	190.2067
168	190.8600
169	191.1967
170	191.8400
171	194.7883
172	195.8133
173	196.4800
174	193.7067
175	193.6783
176	196.3733
177	197.6967
178	196.6733
179	195.4650
180	196.3083
181	198.7217
182	199.3483
183	202.2900
184	204.4550
185	204.3967
186	205.7600
187	207.7600
188	207.7283
189	207.9050
190	207.9267
191	205.7117
192	203.9683
193	200.4367
194	199.4250
195	198.0750
196	195.5483
197	194.9033
198	193.7933
199	192.6800
200	189.4167
201	189.2800
202	186.5950
203	190.2983
204	188.6817
205	191.8750
206	191.5267
207	195.2767
208	195.6167
209	198.1150
210	200.2900
211	204.3567
212	203.8900
213	205.6267
214	206.9900
215	204.7683
216	206.0333
217	202.3700
218	199.7217
219	197.4700
220	194.9017
221	193.7083
222	191.9083
223	189.3567
224	187.7750
225	190.3017
226	191.2217
227	191.8617
228	193.7167
229	196.6333
230	200.2250
231	202.2483
232	202.9150
233	201.6483
234	206.6917
235	206.9867
236	208.3850
237	210.5733
238	209.6233
239	207.4550
240	207.5667
241	207.4083
242	202.9900
243	202.2783
244	197.1100
245	198.0133
246	193.2833
247	193.0233
248	191.7350
249	190.5233
250	192.4717
251	194.2233
252	194.7983
253	197.0883
254	197.5633
255	200.5283
256	202.7717
257	203.0717
258	203.9317
259	207.1567
260	207.9083
261	205.6450
262	204.7950
263	202.8283
264	199.9883
265	198.7783
266	195.7667
267	194.8333
268	194.6467
269	194.3467
270	196.2917
271	193.7567
272	196.1333
273	195.2967
274	194.9767
275	197.9450
276	196.3900
277	195.6533
278	194.9967
279	194.4967
280	195.3750
281	197.5717
282	197.8333
283	196.8117
284	198.9800
285	197.8817
286	198.0383
287	200.1150
288	198.2500
289	197.3283
290	198.5467
291	198.4067
292	197.0200
293	198.3567
294	195.7783
295	193.9033
296	194.3383
297	193.4983
298	190.5133
299	190.8450
300	189.9067
301	190.6350
302	192.8933
303	193.6083
304	195.6567
305	197.4083
306	199.0400
307	199.4133
308	197.3617
309	197.3800
310	197.3533
311	194.8050
312	195.0733
313	192.8533
314	189.4933
315	186.9017
316	187.9667
317	190.2733
318	188.8883
319	187.0150
320	188.2100
321	188.8433
322	190.2167
323	189.7367
324	190.5900
325	191.4717
326	192.3317
327	193.2917
328	193.3083
329	194.0833
330	195.3083
331	196.0417
332	194.6533
333	195.3033
334	195.7533
335	193.2033
336	193.1917
337	193.6217
338	192.1717
339	188.4183
340	189.0017
341	189.4500
342	187.3983
343	186.8067
344	187.8983
345	189.0467
346	188.0667
347	188.4850
348	188.9433
349	187.9233
350	188.7733
351	189.4767
352	191.6817
353	187.1083
354	185.3517
355	183.6400
356	183.6617
357	182.4017
358	184.4600
359	184.8117
360	184.7467
361	184.8933
362	185.4200
363	185.9133
364	185.8567
365	184.7967
366	183.9067
367	184.6483
368	185.4367
369	183.6333
370	183.6533
371	184.2783
372	182.6667
373	183.5567
374	184.8267
375	184.6617
376	185.9033
377	182.7700
378	184.6833
379	182.9200
380	179.0067
381	179.8533
382	178.0300
383	176.3700
384	176.4717
385	176.1433
386	177.4617
387	176.0150
388	175.5900
389	175.4800
390	175.4150
391	175.0617
392	175.1733
393	174.8783
394	176.3217
395	176.1133
396	177.4083
397	179.6800
398	178.2067
399	178.8783
400	178.4500
401	181.4667
402	182.1083
403	180.4217
404	180.5767
405	178.6017
406	178.6067
407	177.6133
408	175.7233
409	173.4700
410	173.8967
411	175.2750
412	172.8583
413	172.4133
414	172.0467
415	172.4833
416	171.9600
417	172.3800
418	172.9000
419	172.8017
420	171.7500
421	172.5100
422	169.3200
423	168.8000
424	168.9150
425	167.7567
426	167.4250
427	167.0450
428	167.6133
429	166.5200
430	166.7500
431	165.3433
432	164.9100
433	166.3800
434	166.5833
435	166.9150
436	168.4433
437	166.8967
438	167.7750
439	168.9517
440	166.5783
441	167.6633
442	166.9400
443	166.9650
444	166.6483
445	164.2683
446	165.4500
447	165.9567
448	164.4200
449	164.6233
450	165.5850
451	165.4183
452	165.4617
453	166.1617
454	166.1500
455	164.5250
456	165.4767
457	164.0983
458	165.2083
459	163.6050
460	164.3467
461	162.6983
462	163.5000
463	163.4533
464	164.4033
465	165.1283
466	164.5400
467	164.9717
468	164.8350
469	164.3150
470	164.1483
471	163.9967
472	161.4800
473	162.9583
474	162.0133
475	161.4900
476	161.5150
477	160.8233
478	160.9033
479	161.3700
480	163.0200
481	164.3100
482	163.9233
483	162.7150
484	162.7900
485	163.6317
486	163.7383
487	164.3433
488	162.9367
489	163.8150
490	162.3033
491	162.2750
492	163.0450
493	159.9900
494	159.6750
495	158.1683
496	159.2000
497	160.3133
498	160.8250
499	161.4617
500	163.1750
501	161.3117
502	165.1750
503	164.1267
504	165.2550
505	164.3683
506	164.5367
507	165.2050
508	166.4133
509	166.4267
510	165.6767
511	166.3133
512	166.7217
513	165.7750
514	166.0667
515	166.8117
516	167.0050
517	165.3650
518	165.3333
519	163.4317
520	162.0400
521	163.8650
522	163.3650
523	162.2617
524	162.9200
525	162.8233
526	160.3300
527	160.2750
528	160.9800
529	161.5333
530	161.8800
531	161.7983
532	160.7183
533	160.9650
534	162.0550
535	162.4567
536	163.5267
537	162.2133
538	162.5817
539	161.8033
540	161.1167
541	160.9767
542	160.2017
543	160.7633
544	160.5300
545	159.8317
546	157.6617
547	157.7467
548	157.8617
549	157.9300
550	154.4350
551	154.9867
552	153.1450
553	153.4650
554	152.5550
555	151.7117
556	150.7933
557	150.5267
558	150.6250
559	150.5767
560	150.9883
561	150.1833
562	151.0150
563	151.0083
564	151.5667
565	151.7467
566	151.1067
567	150.9050
568	150.8200
569	149.4933
570	149.8050
571	150.7700
572	150.4900
573	150.0600
574	149.0883
575	150.9933
576	149.2483
577	150.3317
578	148.7733
579	150.2417
580	149.3383
581	149.5083
582	149.7667
583	149.5217
584	149.3717
585	149.2833
586	150.7100
587	154.2833
588	154.3500
589	155.6700
590	154.6467
591	153.6750
592	154.4617
593	153.0583
594	151.8317
595	152.1650
596	149.2967
597	147.2067
598	145.9883
599	145.2717
600	144.1267
601	142.4833
602	141.7150
603	140.1967
604	139.4350
605	139.9983
606	140.2750
607	142.1067
608	140.4350
609	141.3217
610	141.3933
611	139.7217
612	139.5467
613	138.7733
614	139.2117
615	138.6800
616	138.3533
617	139.4217
618	142.0667
619	142.2167
620	141.4000
621	142.4967
622	143.1733
623	142.0800
624	142.8367
625	143.3900
626	143.4683
627	143.9400
628	143.9300
629	145.3850
630	145.8983
631	145.0317
632	147.0433
633	147.9033
634	147.4750
635	148.9083
636	149.4467
637	148.4300
638	147.5300
639	148.1400
640	148.1150
641	147.6367
642	146.7767
643	146.5583
644	146.4483
645	146.1200
646	146.7683
647	145.2150
648	146.3317
649	145.6650
650	145.8233
651	145.0250
652	145.2717
653	146.2083
654	145.4400
655	146.5100
656	147.0700
657	146.3683
658	145.0800
659	146.4050
660	146.6583
661	147.7067
662	148.2000
663	147.7233
664	147.5667
665	148.4150
666	145.9800
667	146.7167
668	146.3367
669	146.5133
670	147.2033
671	146.9550
672	146.1867
673	146.5900
674	146.1750
675	146.4700
676	147.0500
677	147.1717
678	147.1683
679	147.2150
680	146.1450
681	146.5900
682	145.5450
683	145.1250
684	144.0900
685	144.6900
686	144.7617
687	143.5283
688	144.8800
689	143.9633
690	144.6217
691	144.0800
692	145.9917
693	145.5917
694	146.0667
695	146.1633
696	143.9217
697	145.7400
698	143.4633
699	143.3400
700	142.8667
701	143.0250
702	143.9200
703	145.4750
704	145.7200
705	147.5183
706	148.1317
707	149.5200
708	149.3550
709	149.9517
710	149.5267
711	150.2883
712	150.0550
713	150.3050
714	150.2817
715	149.1883
716	147.6850
717	146.8583
718	147.3017
719	146.3317
720	146.5417
721	144.5967
722	145.1767
723	145.7383
724	146.0917
725	146.3300
726	145.3067
727	144.8217
728	143.3917
729	142.7217
730	143.3200
731	142.3150
732	143.4683
733	141.6933
734	140.9900
735	141.6850
736	141.7767
737	141.2817
738	142.2233
739	143.0550
740	143.6917
741	143.0500
742	144.0017
743	142.9950
744	143.3133
745	143.6133
746	142.8283
747	142.0017
748	141.1133
749	140.7783
750	140.4683
751	139.0167
752	139.5000
753	138.5800
754	139.1167
755	139.6583
756	139.8217
757	140.9500
758	141.2267
759	141.1067
760	142.0950
761	143.2417
762	143.9483
763	142.3833
764	142.0333
765	142.2467
766	142.5600
767	141.7867
768	142.0683
769	141.9717
770	142.0950
771	140.8533
772	141.3367
773	142.3717
774	142.0400
775	142.0033
776	140.6600
777	140.6717
778	140.7250
779	140.1633
780	141.2200
781	140.5167
782	141.5050
783	140.9050
784	141.1867
785	140.9367
786	140.4350
787	139.5100
788	140.9567
789	141.2200
790	140.1083
791	140.0367
792	142.2733
793	141.8833
794	140.0883
795	140.1017
796	138.9350
797	138.5133
798	138.7917
799	138.0350
800	138.1633
801	138.7617
802	140.0983
803	138.9083
804	139.1533
805	138.8683
806	138.7000
807	139.6200
808	137.9667
809	138.2867
810	137.3650
811	137.0450
812	136.8883
813	136.5567
814	137.3950
815	137.7333
816	138.0367
817	138.6250
818	138.8717
819	139.3583
820	139.7650
821	140.8867
822	140.5233
823	138.7117
824	138.8800
825	139.2400
826	139.1433
827	138.7217
828	138.0233
829	136.9250
830	136.2033
831	136.0900
832	135.9733
833	135.6633
834	134.7017
835	135.4500
836	135.1700
837	134.7350
838	134.9817
839	134.5233
840	134.3267
841	133.7933
842	133.4100
843	132.6267
844	131.2667
845	131.6233
846	131.1267
847	131.7700
848	132.2400
849	132.0950
850	133.0717
851	134.2417
852	133.6350
853	135.1533
854	133.3500
855	134.2067
856	133.8983
857	133.7783
858	133.2667
859	132.3017
860	132.7283
861	131.7883
862	134.1133
863	133.5483
864	134.1733
865	133.4267
866	133.2933
867	133.0300
868	133.8517
869	133.3900
870	134.6083
871	134.2150
872	135.5650
873	134.8667
874	135.4300
875	135.3300
876	135.4017
877	134.6217
878	134.5017
879	134.2383
880	131.8417
881	132.7800
882	133.2550
883	132.2700
884	131.7550
885	130.8867
886	131.5383
887	131.0517
888	130.4200
889	130.6517
890	130.7517
891	130.2233
892	129.9617
893	130.5767
894	129.6283
895	129.5017
896	130.3300
897	130.3367
898	130.1233
899	130.1533
900	130.3683
901	130.0317
902	130.3833
903	130.5483
904	131.6600
905	129.2917
906	129.5750
907	130.0550
908	129.3700
909	130.1483
910	128.4033
911	127.9367
912	128.5550
913	128.0200
914	127.6150
915	127.8050
916	128.5150
917	129.6800
918	130.4283
919	130.3233
920	132.0850
921	132.1333
922	131.4567
923	130.4050
924	130.9767
925	131.4617
926	131.3867
927	131.1717
928	131.6767
929	131.5417
930	131.2567
931	131.2650
932	131.4717
933	129.9283
934	129.5167
935	129.1017
936	128.8117
937	128.5317
938	127.9800
939	128.8483
940	127.8150
941	127.7617
942	128.1817
943	128.3983
944	128.7400
945	128.5117
946	128.9767
947	128.6617
948	128.9350
949	128.7267
950	129.0833
951	127.9183
952	129.6417
953	129.0183
954	130.0417
955	130.0150
956	129.0367
957	128.8750
958	128.9533
959	127.6733
960	128.0083
961	128.0533
962	128.1817
963	128.1350
964	128.3867
965	128.2300
966	127.7567
967	128.2517
968	128.8317
969	129.0683
970	128.7533
971	129.7600
972	128.3083
973	129.3083
974	129.2950
975	128.4633
976	129.4067
977	128.9400
978	129.7833
979	129.4933
980	128.0500
981	129.4633
982	128.0817
983	127.1733
984	128.2617
985	128.1417
986	127.7883
987	126.7183
988	127.0400
989	126.2583
990	125.9283
991	125.5967
992	125.9800
993	125.7833
994	124.7767
995	126.1833
996	125.8500
997	124.9167
998	126.2267
999	126.1683
1000	125.5150
1001	127.9017
1002	127.3617
1003	127.2467
1004	128.3367
1005	127.8467
1006	126.9117
1007	127.9233
1008	128.1883
1009	128.8550
1010	127.7417
1011	128.4200
1012	127.8933
1013	127.6783
1014	126.6833
1015	126.1883
1016	128.5833
1017	127.7850
1018	125.7700
1019	125.7517
1020	126.2417
1021	127.0283
1022	127.6133
1023	127.4317
1024	128.4050
1025	127.7450
1026	127.9967
1027	127.0450
1028	126.2967
1029	126.3917
1030	125.1467
1031	125.1967
1032	125.0883
1033	123.6683
1034	123.6700
1035	122.9700
1036	123.6400
1037	124.7367
1038	124.0450
1039	124.8333
1040	125.5517
1041	124.5050
1042	125.8383
1043	125.6083
1044	125.7650
1045	126.1733
1046	126.3300
1047	127.4450
1048	125.9817
1049	126.0317
1050	125.6467
1051	125.8250
1052	126.0250
1053	124.8500
1054	124.3800
1055	125.0717
1056	122.6833
1057	122.5600
1058	122.6883
1059	120.9500
1060	121.3050
1061	121.2983
1062	121.1333
1063	120.6383
1064	121.7133
1065	121.3550
1066	121.5717
1067	122.6567
1068	121.8917
1069	122.2150
1070	122.2567
1071	122.8300
1072	122.5450
1073	122.2567
1074	121.8817
1075	120.4550
1076	119.9500
1077	119.6850
1078	120.4833
1079	120.3700
1080	120.8483
1081	120.8567
1082	120.3633
1083	120.3433
1084	120.4467
1085	121.0267
1086	120.3383
1087	120.1217
1088	121.3017
1089	121.0650
1090	122.0167
1091	120.5367
1092	122.1317
1093	121.7600
1094	121.9950
1095	120.6333
1096	120.5833
1097	119.9083
1098	120.1683
1099	119.7550
1100	118.9600
1101	118.7117
1102	119.2133
1103	119.3483
1104	119.1317
1105	119.2983
1106	120.1967
1107	120.6667
1108	120.7283
1109	119.9967
1110	120.0450
1111	121.2333
1112	120.3250
1113	121.4467
1114	121.5583
1115	122.0450
1116	122.1550
1117	121.6500
1118	120.4650
1119	121.9900
1120	121.3633
1121	121.8250
1122	121.5650
1123	121.1683
1124	120.7933
1125	120.7933
1126	120.2750
1127	120.0683
1128	119.5700
1129	120.2233
1130	120.1833
1131	120.5150
1132	120.3400
1133	120.1417
1134	120.4433
1135	121.3950
1136	121.9200
1137	121.6483
1138	121.3450
1139	122.3800
1140	121.2800
1141	121.0700
1142	121.1667
1143	120.9317
1144	121.3117
1145	121.1200
1146	121.0033
1147	120.3367
1148	121.0267
1149	120.9333
1150	120.5100
1151	120.4517
1152	120.2533
1153	120.5550
1154	119.9317
1155	121.5400
1156	121.5500
1157	121.4267
1158	121.1633
1159	121.6667
1160	121.9017
1161	123.1100
1162	122.8400
1163	122.6150
1164	121.8550
1165	121.4350
1166	121.2333
1167	121.4667
1168	121.2500
1169	121.3583
1170	121.6600
1171	120.2533
1172	120.9883
1173	120.7950
1174	121.1150
1175	120.6950
1176	121.0967
1177	120.5183
1178	119.1117
1179	119.4467
1180	119.1867
1181	119.7200
1182	119.7500
1183	119.0433
1184	119.3183
1185	119.3633
1186	119.6817
1187	119.4050
1188	120.0367
1189	120.0367
1190	120.3050
1191	119.1583
1192	118.6267
1193	118.9767
1194	118.4800
1195	118.1667
1196	118.2033
1197	118.3183
1198	118.7067
1199	119.1783
1200	118.8617
1201	118.9017
1202	118.9900
1203	120.3700
1204	119.9067
1205	119.5700
1206	119.2633
1207	118.7367
1208	117.8067
1209	118.4883
1210	118.3583
1211	116.8317
1212	116.8867
1213	116.9333
1214	116.2200
1215	116.5650
1216	116.3517
1217	116.1267
1218	116.1433
1219	116.5700
1220	116.3600
1221	116.7017
1222	116.9667
1223	117.4683
1224	118.3383
1225	117.8133
1226	117.1133
1227	117.0600
1228	117.8200
1229	116.5033
1230	116.7950
1231	116.2283
1232	117.1117
1233	116.9533
1234	116.8783
1235	116.8083
1236	116.7217
1237	117.1083
1238	116.6333
1239	117.1750
1240	116.7883
1241	116.0450
1242	116.3017
1243	116.1817
1244	116.1550
1245	116.3483
1246	116.8550
1247	116.0900
1248	116.7133
1249	116.5617
1250	115.7117
1251	115.6683
1252	116.7200
1253	116.6767
1254	115.6367
1255	115.4683
1256	115.4717
1257	116.1150
1258	116.0817
1259	115.5133
1260	114.5433
1261	116.2500
1262	115.6617
1263	115.9700
1264	116.6667
1265	116.2217
1266	117.1483
1267	116.6983
1268	116.9717
1269	116.5817
1270	116.7217
1271	117.5267
1272	116.3667
1273	116.2783
1274	117.2517
1275	116.9800
1276	116.7600
1277	116.7167
1278	117.6050
1279	116.8417
1280	116.8283
1281	117.1267
1282	115.4917
1283	115.9533
1284	115.3833
1285	115.8300
1286	115.9933
1287	115.9133
1288	115.0550
1289	115.5317
1290	116.0400
1291	115.5017
1292	115.8733
1293	115.6833
1294	115.1917
1295	115.4883
1296	116.3317
1297	115.9400
1298	115.0467
1299	115.5083
1300	114.9583
1301	115.5233
1302	115.3100
1303	115.4083
1304	115.6417
1305	116.0083
1306	115.6767
1307	116.1633
1308	116.5900
1309	116.1850
1310	116.6500
1311	115.6433
1312	116.1583
1313	116.8483
1314	116.3667
1315	115.9600
1316	116.1683
1317	115.7350
1318	116.2900
1319	116.6333
1320	116.0867
1321	116.5650
1322	116.9767
1323	116.3333
1324	116.5467
1325	117.0233
1326	116.3750
1327	116.5767
1328	116.8983
1329	116.5383
1330	117.1250
1331	116.8950
1332	116.7217
1333	116.7267
1334	116.1517
1335	116.5117
1336	116.5600
1337	116.1617
1338	115.8417
1339	115.9617
1340	115.3367
1341	115.3400
1342	116.2167
1343	116.4800
1344	117.0117
1345	116.1367
1346	116.9933
1347	116.8467
1348	115.9033
1349	116.4667
1350	115.9733
1351	116.2650
1352	115.8933
1353	115.3517
1354	115.3317
1355	115.6350
1356	115.6650
1357	115.4283
1358	114.6433
1359	115.2717
1360	115.0933
1361	115.3683
1362	115.0133
1363	114.8483
1364	114.9517
1365	114.8067
1366	115.0633
1367	115.0467
1368	115.5200
1369	115.2667
1370	115.9983
1371	115.4233
1372	116.0267
1373	115.1667
1374	114.7433
1375	115.1083
1376	115.6333
1377	115.3867
1378	115.5017
1379	114.3517
1380	115.7183
1381	114.9383
1382	115.1050
1383	114.3833
1384	115.3217
1385	114.3700
1386	114.9233
1387	114.7150
1388	115.3600
1389	115.1167
1390	114.9983
1391	114.6700
1392	115.8683
1393	115.6250
1394	115.2517
1395	115.1883
1396	114.9767
1397	115.0633
1398	115.1800
1399	115.8467
1400	115.1050
1401	115.4300
1402	114.1950
1403	114.6567
1404	114.2817
1405	114.4033
1406	114.5800
1407	114.6783
1408	114.2567
1409	114.4233
1410	113.8950
1411	113.4917
1412	114.4067
1413	114.4050
1414	114.3333
1415	114.2350
1416	114.1083
1417	113.7883
1418	114.5433
1419	114.5667
1420	114.4767
1421	114.7250
1422	114.2850
1423	114.1633
1424	113.5533
1425	113.7333
1426	113.3967
1427	113.9567
1428	113.9667
1429	113.8633
1430	113.7367
1431	113.9433
1432	113.0117
1433	113.0867
1434	113.5783
1435	112.5467
1436	112.3117
1437	112.8150
1438	113.2200
1439	112.2900
1440	113.2900
1441	113.2450
1442	114.0900
1443	113.6300
1444	114.1850
1445	114.0533
1446	113.8517
1447	113.7417
1448	114.6133
1449	114.4300
1450	114.5767
1451	113.9417
1452	114.3817
1453	113.9033
1454	113.5300
1455	113.4467
1456	113.4483
1457	112.8050
1458	112.8633
1459	113.0533
1460	113.1067
1461	113.2883
1462	113.3950
1463	113.9667
1464	113.8883
1465	113.4933
1466	113.4867
1467	113.3667
1468	113.2550
1469	114.0150
1470	113.4650
1471	113.7000
1472	113.1783
1473	112.0617
1474	112.8683
1475	111.7450
1476	112.3683
1477	112.2867
1478	112.7400
1479	111.8400
1480	112.2583
1481	112.4000
1482	112.3983
1483	112.5983
1484	112.8183
1485	112.4917
1486	113.0383
1487	113.2417
1488	112.6933
1489	113.1083
1490	114.2800
1491	114.0933
1492	113.4667
1493	113.2983
1494	112.6833
1495	112.3867
1496	112.8917
1497	112.0333
1498	111.3400
1499	111.7933
1500	112.1317
1501	112.6933
1502	112.5367
1503	112.3017
1504	112.1167
1505	112.5067
1506	112.6483
1507	112.0500
1508	112.9450
1509	112.9300
1510	113.6333
1511	113.3800
1512	113.6800
1513	112.8667
1514	113.2083
1515	112.5950
1516	112.2300
1517	112.5150
1518	112.8400
1519	112.0650
1520	113.0250
1521	112.7117
1522	112.7517
1523	112.6733
1524	112.0833
1525	112.3500
1526	111.7950
1527	112.5467
1528	112.5133
1529	113.0900
1530	112.9700
1531	113.0883
1532	113.2600
1533	113.3533
1534	113.2383
1535	112.7200
1536	113.3467
1537	113.4183
1538	112.8033
1539	112.6550
1540	112.5333
1541	113.0567
1542	113.6817
1543	112.6983
1544	112.0500
1545	112.3300
1546	112.3983
1547	111.9750
1548	111.5567
1549	112.3833
1550	112.9300
1551	111.9317
1552	112.4367
1553	112.2150
1554	112.6333
1555	112.5533
1556	112.2033
1557	111.6983
1558	111.9750
1559	111.7400
1560	112.4050
1561	112.0983
1562	112.3283
1563	111.3100
1564	112.1650
1565	110.7317
1566	111.0783
1567	111.1250
1568	111.9017
1569	111.9283
1570	111.7783
1571	112.1733
1572	112.3000
1573	111.7850
1574	111.8833
1575	111.7333
1576	112.1583
1577	112.0900
1578	110.7667
1579	111.5867
1580	111.8367
1581	111.5017
1582	111.5017
1583	111.3900
1584	112.1567
1585	110.9833
1586	111.5017
1587	111.1850
1588	110.8850
1589	111.3117
1590	110.9017
1591	110.4917
1592	109.9883
1593	111.4517
1594	110.4133
1595	111.6900
1596	111.7533
1597	110.7867
1598	111.5267
1599	111.9717
1600	111.9200
1601	110.8217
1602	111.6517
1603	110.7817
1604	110.5833
1605	110.9683
1606	111.4500
1607	111.1750
1608	111.4300
1609	110.8067
1610	110.5433
1611	110.9183
1612	110.9333
1613	110.3083
1614	110.2533
1615	110.5967
1616	110.5983
1617	110.3450
1618	110.7233
1619	111.0350
1620	111.1167
1621	110.6200
1622	111.0700
1623	111.0667
1624	111.1983
1625	110.1850
1626	110.3350
1627	111.2500
1628	111.2750
1629	111.0467
1630	110.7733
1631	110.8217
1632	110.5533
1633	110.8350
1634	110.5217
1635	110.5350
1636	111.0400
1637	110.5967
1638	109.8733
1639	110.7583
1640	110.7183
1641	110.5467
1642	110.7067
1643	111.0117
1644	110.6717
1645	110.5283
1646	109.9017
1647	110.3933
1648	110.9717
1649	109.9700
1650	111.1183
1651	110.2800
1652	110.6117
1653	110.8633
1654	110.6950
1655	111.1800
1656	110.6117
1657	110.6083
1658	111.4317
1659	111.8517
1660	111.3850
1661	111.3383
1662	111.4650
1663	111.6067
1664	111.4667
1665	111.2333
1666	111.0033
1667	111.1667
1668	110.8567
1669	111.3183
1670	110.4433
1671	111.1350
1672	111.2100
1673	110.3717
1674	110.1167
1675	110.2117
1676	110.0633
1677	109.5667
1678	110.5800
1679	110.4367
1680	110.1233
1681	110.3600
1682	110.6700
1683	110.0350
1684	110.2217
1685	109.8517
1686	110.4233
1687	110.5183
1688	109.2817
1689	110.2467
1690	109.6733
1691	109.8083
1692	109.7200
1693	109.3483
1694	109.8100
1695	110.2033
1696	109.6583
1697	109.9633
1698	109.8583
1699	109.9867
1700	109.5533
1701	110.4033
1702	110.4100
1703	110.1717
1704	109.9850
1705	109.7800
1706	108.9650
1707	109.5483
1708	109.6117
1709	109.3283
1710	109.4183
1711	109.2433
1712	109.6350
1713	109.5933
1714	108.8967
1715	110.4933
1716	109.6433
1717	110.1367
1718	110.2833
1719	110.8567
1720	109.9750
1721	110.3117
1722	109.8217
1723	109.7950
1724	109.9250
1725	109.6600
1726	109.7750
1727	109.3167
1728	110.0300
1729	109.3150
1730	109.5133
1731	108.8017
1732	108.9617
1733	108.7700
1734	108.7217
1735	109.0200
1736	109.2783
1737	109.0933
1738	108.8350
1739	109.5133
1740	109.5183
1741	109.6417
1742	109.4683
1743	108.5800
1744	109.4550
1745	109.7267
1746	109.9050
1747	109.6567
1748	108.9767
1749	109.6833
1750	109.3233
1751	108.9817
1752	108.4467
1753	108.4467
1754	108.8417
1755	108.5550
1756	107.9450
1757	108.5533
1758	108.4333
1759	108.4250
1760	108.3083
1761	108.3017
1762	109.2550
1763	108.3633
1764	108.6917
1765	109.1350
1766	108.7533
1767	109.1767
1768	109.2633
1769	109.0200
1770	108.7900
1771	108.5967
1772	109.2933
1773	108.9467
1774	108.3350
1775	108.7500
1776	108.7183
1777	108.2933
1778	107.9333
1779	108.4667
1780	108.5117
1781	108.4667
1782	109.0300
1783	108.8700
1784	108.7717
1785	109.9717
1786	109.3617
1787	109.3917
1788	109.4667
1789	108.8117
1790	109.2717
1791	109.7250
1792	109.2033
1793	109.5883
1794	109.3233
1795	109.3767
1796	109.8850
1797	108.9083
1798	108.7683
1799	108.5200
1800	108.6300
1801	108.7500
1802	108.4500
1803	108.6317
1804	108.1783
1805	108.5350
1806	108.4467
1807	108.2600
1808	108.6583
1809	109.1967
1810	109.1583
1811	108.3183
1812	109.0183
1813	108.4950
1814	108.4350
1815	108.6867
1816	108.5883
1817	109.3833
1818	108.4983
1819	109.2567
1820	107.8967
1821	108.8100
1822	108.7267
1823	109.0217
1824	109.1600
1825	108.8700
1826	110.0833
1827	109.5550
1828	109.0667
1829	109.0500
1830	109.4800
1831	108.8500
1832	108.8450
1833	107.9400
1834	108.5250
1835	108.5100
1836	109.2717
1837	108.4733
1838	108.5500
1839	108.3083
1840	108.1733
1841	108.3833
1842	107.8417
1843	108.1217
1844	108.2867
1845	108.0250
1846	108.7167
1847	108.1033
1848	107.8850
1849	108.3983
1850	108.1717
1851	108.3733
1852	107.6017
1853	109.1583
1854	108.9683
1855	108.7700
1856	108.1733
1857	108.2433
1858	108.6717
1859	109.2983
1860	108.8967
1861	108.7917
1862	108.8783
1863	108.7950
1864	108.7467
1865	108.4483
1866	108.6083
1867	108.5950
1868	107.9417
1869	107.5717
1870	108.8367
1871	108.7783
1872	108.4517
1873	108.6617
1874	108.8267
1875	108.5850
1876	108.1567
1877	108.5617
1878	108.2517
1879	107.8733
1880	108.1067
1881	107.7617
1882	108.0150
1883	108.4767
1884	107.9800
1885	107.9400
1886	107.8467
1887	107.6767
1888	107.7517
1889	107.9517
1890	107.8567
1891	108.6083
1892	108.2333
1893	108.2383
1894	108.5083
1895	107.5550
1896	107.3617
1897	107.7250
1898	108.1417
1899	108.0900
1900	108.7033
1901	108.1867
1902	107.3417
1903	107.9383
1904	108.0917
1905	107.8417
1906	108.1117
1907	108.4817
1908	108.6300
1909	108.6750
1910	108.8317
1911	108.1733
1912	107.8983
1913	108.9033
1914	108.0717
1915	107.9450
1916	108.0117
1917	107.8750
1918	107.7233
1919	107.9050
1920	108.0617
1921	107.9400
1922	107.8283
1923	108.3733
1924	107.6233
1925	107.9900
1926	107.9767
1927	107.8567
1928	107.9417
1929	107.8617
1930	107.6833
1931	108.4000
1932	107.4250
1933	107.4767
1934	108.1367
1935	107.5633
1936	107.8883
1937	107.6033
1938	108.8117
1939	108.7067
1940	107.9767
1941	108.2500
1942	108.0683
1943	108.2433
1944	108.3350
1945	108.4333
1946	107.7750
1947	107.9417
1948	107.8733
1949	108.4017
1950	108.0933
1951	107.7050
1952	108.5350
1953	108.1583
1954	108.0250
1955	108.2117
1956	108.1300
1957	108.7583
1958	108.4283
1959	108.2350
1960	108.5017
1961	108.4883
1962	108.1200
1963	108.3100
1964	107.7550
1965	107.5500
1966	107.7917
1967	107.9767
1968	107.2733
1969	107.6300
1970	107.9850
1971	107.3533
1972	108.0683
1973	108.1300
1974	107.0200
1975	106.9283
1976	107.4950
1977	107.6567
1978	107.0133
1979	107.4400
1980	107.3500
1981	107.3083
1982	107.4067
1983	107.7233
1984	106.7100
1985	107.6250
1986	107.2983
1987	106.7150
1988	107.2733
1989	107.1533
1990	107.6800
1991	106.7750
1992	107.5950
1993	107.5950
1994	106.8167
1995	106.6667
1996	107.1900
1997	106.9583
1998	107.0617
1999	106.3933
[truncated: 28 more rows]
