# Supplementary material for: Bicoid gradient formation mechanism and dynamics revealed by protein lifetime analysis
Source: Mol Syst Biol. 2018 Sep 4;14(9):e8355. doi: 10.15252/msb.20188355 (PMC6121778; doi:10.15252/msb.20188355)
Supplement: Supplementary file 8 — Source Data for Figure 6 [file MSB-14-e8355-s007.zip › figure6-data_wo-images/quantification/Values_emb01_r_t24.txt]

0	0.0000
1	184.4267
2	174.6217
3	178.7350
4	176.9300
5	177.5217
6	173.2717
7	179.9767
8	176.6533
9	166.6367
10	171.4517
11	164.1250
12	162.9617
13	165.6617
14	165.5717
15	160.8317
16	161.1367
17	156.4317
18	157.8133
19	158.2267
20	150.3767
21	150.6500
22	154.7333
23	148.6533
24	152.1467
25	153.0367
26	150.6250
27	148.1400
28	153.4667
29	154.3000
30	156.6583
31	151.8750
32	151.7500
33	151.0617
34	148.8700
35	142.2383
36	145.9350
37	139.5900
38	137.5400
39	134.9950
40	130.3400
41	130.5167
42	126.2117
43	124.1233
44	122.5600
45	123.0867
46	120.9517
47	119.7683
48	119.2950
49	120.2533
50	118.8600
51	119.0000
52	120.5433
53	117.9850
54	118.0450
55	119.1050
56	119.2783
57	119.7133
58	121.4300
59	121.9350
60	124.4733
61	123.9883
62	125.5550
63	125.7850
64	128.3633
65	129.5050
66	132.5283
67	135.4183
68	136.9333
69	141.8633
70	144.8033
71	149.7483
72	151.8200
73	157.9900
74	162.5000
75	168.3117
76	172.4783
77	177.2783
78	179.5750
79	184.1650
80	190.2100
81	196.5967
82	200.6100
83	202.8017
84	204.3100
85	206.0850
86	203.8000
87	201.5483
88	203.2133
89	199.9167
90	200.7517
91	197.7550
92	196.3367
93	196.3367
94	194.6367
95	194.6350
96	194.6217
97	194.9283
98	196.6833
99	198.9383
100	197.9150
101	197.3400
102	197.8867
103	198.9300
104	200.4317
105	201.4567
106	203.2167
107	200.9033
108	203.6933
109	202.0483
110	199.6683
111	200.5633
112	199.5800
113	197.7167
114	197.1450
115	193.5167
116	191.2450
117	192.9800
118	189.9550
119	188.2250
120	185.7517
121	186.5167
122	184.8250
123	185.4283
124	187.8950
125	185.3850
126	187.2583
127	187.9850
128	189.1217
129	190.3117
130	191.6833
131	193.5033
132	195.8150
133	194.7133
134	197.2483
135	198.9767
136	196.3583
137	203.1750
138	201.2967
139	202.6433
140	203.7283
141	204.3100
142	205.1667
143	204.3833
144	207.7250
145	207.3983
146	209.0133
147	211.0100
148	212.2783
149	212.1567
150	210.3733
151	212.3117
152	213.6183
153	209.2267
154	209.4567
155	210.9500
156	211.0667
157	212.3533
158	210.9417
159	212.0050
160	211.9500
161	211.5617
162	208.1000
163	206.4167
164	205.5000
165	203.6167
166	202.6817
167	200.9400
168	196.3117
169	195.0200
170	194.5767
171	193.5050
172	191.3467
173	191.9300
174	188.7567
175	190.3950
176	190.0567
177	189.3350
178	191.3467
179	191.7833
180	194.4083
181	194.5533
182	195.3333
183	196.3900
184	194.3283
185	196.7900
186	197.5517
187	196.7517
188	197.6733
189	200.2483
190	197.6833
191	197.5583
192	195.0933
193	198.7317
194	195.8483
195	191.7317
196	192.4067
197	190.9367
198	189.1050
199	189.8917
200	189.7067
201	187.4317
202	187.0850
203	190.1033
204	189.9267
205	191.1150
206	190.6900
207	194.3183
208	193.3567
209	196.5217
210	197.9800
211	197.3150
212	197.3833
213	194.0083
214	194.0567
215	196.0483
216	195.7033
217	193.9800
218	191.7833
219	192.5217
220	192.8700
221	194.9117
222	195.0383
223	194.7367
224	196.7100
225	196.7050
226	197.8617
227	197.8950
228	198.0500
229	195.5900
230	197.4283
231	195.6050
232	194.9167
233	194.6600
234	193.8167
235	193.3183
236	193.9583
237	191.1417
238	192.2800
239	190.3833
240	190.2583
241	190.3600
242	190.3133
243	190.3150
244	189.6183
245	188.8983
246	188.5550
247	188.8700
248	191.6383
249	193.1417
250	194.4767
251	194.0850
252	196.5233
253	200.5233
254	200.8583
255	203.2767
256	206.7300
257	205.6350
258	202.4100
259	199.7083
260	198.5883
261	196.7017
262	196.2317
263	196.0950
264	194.6950
265	193.1667
266	193.2533
267	192.4400
268	190.4033
269	192.9800
270	188.3050
271	187.5883
272	188.1167
273	188.3400
274	191.1017
275	188.5217
276	188.2667
277	190.2133
278	192.8350
279	190.4133
280	192.9017
281	195.3500
282	196.8250
283	199.0767
284	198.5517
285	200.5350
286	199.5817
287	208.7333
288	208.8450
289	207.9167
290	206.6983
291	204.2700
292	201.9183
293	201.1750
294	197.8333
295	197.7783
296	194.2333
297	192.4483
298	189.8483
299	190.2000
300	191.7217
301	189.0600
302	190.8050
303	191.6433
304	194.8500
305	195.3900
306	196.5783
307	196.7383
308	199.2567
309	198.0050
310	197.1000
311	199.4233
312	196.9783
313	199.8133
314	198.5317
315	197.8317
316	195.6183
317	195.6483
318	192.1883
319	190.1133
320	191.2133
321	190.9717
322	191.1900
323	189.7700
324	189.4050
325	189.4967
326	190.1283
327	191.2067
328	192.2517
329	194.5950
330	195.9767
331	197.4183
332	196.7050
333	196.7983
334	195.6483
335	196.0083
336	196.5583
337	194.9600
338	194.4117
339	193.1400
340	191.5567
341	191.4200
342	189.0383
343	187.0000
344	186.3750
345	186.8667
346	186.5283
347	186.0267
348	187.1150
349	188.6917
350	189.3300
351	191.0100
352	190.0183
353	186.3633
354	189.1517
355	189.6950
356	188.0583
357	188.3633
358	186.0983
359	183.8533
360	183.9517
361	185.4417
362	183.4350
363	184.0150
364	184.1600
365	184.9400
366	184.4367
367	183.0817
368	180.3050
369	180.8683
370	179.6750
371	180.0067
372	180.8183
373	177.7800
374	178.1000
375	176.4700
376	178.8400
377	175.6000
378	174.4133
379	174.0817
380	173.2533
381	173.1733
382	173.4733
383	172.2100
384	172.4850
385	174.2050
386	173.7017
387	175.3150
388	174.8050
389	175.4483
390	176.1067
391	175.4200
392	176.6383
393	177.7633
394	177.6933
395	177.9317
396	179.6267
397	179.3367
398	180.2083
399	181.9067
400	181.9333
401	180.6417
402	179.7700
403	177.1033
404	174.9733
405	172.7933
406	172.4717
407	166.4550
408	166.5100
409	164.3917
410	164.0167
411	164.4717
412	165.0533
413	165.2350
414	165.9967
415	168.2583
416	168.8350
417	169.5383
418	168.9633
419	170.4633
420	167.5783
421	169.0517
422	170.0650
423	169.9417
424	171.9783
425	170.9783
426	173.6083
427	173.7717
428	173.2650
429	172.8933
430	173.5500
431	172.1167
432	169.6167
433	170.7900
434	171.3133
435	171.8083
436	172.7117
437	170.3183
438	169.4650
439	170.3950
440	168.6500
441	169.5817
442	167.9900
443	168.2667
444	169.2733
445	166.6850
446	168.1700
447	166.9200
448	166.1400
449	167.2350
450	167.0767
451	167.6617
452	169.0133
453	169.8950
454	170.2800
455	170.8617
456	173.5933
457	172.8433
458	173.4667
459	171.3900
460	171.1000
461	170.0467
462	171.0833
463	168.6850
464	166.2217
465	166.1100
466	165.4300
467	164.2083
468	163.7400
469	165.1350
470	164.6317
471	163.2683
472	164.0150
473	164.0583
474	163.7450
475	163.4333
476	163.6100
477	164.6467
478	163.4467
479	163.5500
480	162.0717
481	162.6633
482	161.4283
483	163.1717
484	161.7933
485	162.4050
486	160.9633
487	161.6183
488	160.3500
489	159.7950
490	161.0217
491	160.0600
492	160.9550
493	159.7733
494	160.7300
495	159.1450
496	162.2067
497	161.5900
498	161.2550
499	162.3183
500	161.5600
501	163.4233
502	162.7600
503	160.6250
504	162.5083
505	161.2050
506	160.3383
507	161.5167
508	159.8200
509	160.9033
510	162.2150
511	162.5900
512	162.3600
513	163.0517
514	164.4600
515	162.4750
516	163.5317
517	162.0283
518	161.8750
519	161.1933
520	159.0100
521	158.4600
522	158.7233
523	159.0833
524	159.0883
525	159.8183
526	161.2850
527	159.7783
528	161.7767
529	159.9583
530	157.8650
531	159.8233
532	158.8767
533	158.3517
534	158.1600
535	157.9317
536	158.5683
537	157.8683
538	157.7250
539	157.2433
540	156.9467
541	155.5017
542	155.9567
543	156.6317
544	157.3717
545	157.3267
546	158.2067
547	160.3017
548	157.8500
549	157.4317
550	156.8133
551	155.9767
552	156.1717
553	155.0500
554	154.4033
555	155.0917
556	153.5250
557	153.6033
558	154.0917
559	152.7583
560	153.6217
561	154.3650
562	157.5750
563	158.4817
564	159.3350
565	160.3000
566	159.7733
567	159.5300
568	159.9017
569	160.7450
570	159.8133
571	158.6183
572	158.8317
573	157.2517
574	157.6367
575	159.6183
576	159.4000
577	159.9833
578	158.1517
579	158.5800
580	158.3083
581	158.0233
582	156.9400
583	156.2100
584	155.5817
585	155.2317
586	155.5417
587	154.7567
588	154.0350
589	152.1617
590	150.9483
591	149.6700
592	150.6800
593	149.5967
594	149.8817
595	149.3317
596	147.1767
597	146.7383
598	144.3267
599	143.1283
600	141.1483
601	139.3767
602	138.5633
603	136.3167
604	134.4933
605	135.9650
606	134.3483
607	134.9733
608	133.6250
609	134.8200
610	135.3567
611	136.3917
612	135.9000
613	136.5933
614	136.7267
615	136.3833
616	137.7650
617	136.9050
618	137.0533
619	136.9083
620	136.8567
621	137.2900
622	138.4783
623	138.6800
624	140.9933
625	140.9650
626	141.2200
627	140.2767
628	141.7650
629	142.3700
630	142.0683
631	143.7367
632	144.3233
633	145.2883
634	144.6533
635	145.9500
636	146.3850
637	146.4583
638	144.7833
639	145.1233
640	146.1617
641	145.6850
642	145.7883
643	145.4233
644	145.5983
645	146.0283
646	145.8217
647	145.3067
648	145.4033
649	144.3117
650	143.2917
651	143.7967
652	143.0567
653	143.1350
654	143.3833
655	143.3167
656	143.6600
657	143.7283
658	143.8367
659	144.1250
660	144.4683
661	145.0150
662	144.4433
663	144.1483
664	145.7583
665	146.4917
666	146.3650
667	144.7883
668	145.6267
669	145.0750
670	145.7150
671	146.6867
672	145.5383
673	144.0617
674	142.6650
675	140.4850
676	141.6083
677	139.1817
678	138.2417
679	139.4683
680	139.4483
681	139.2033
682	139.5383
683	139.7867
684	140.3350
685	142.3800
686	144.2217
687	142.8267
688	142.7817
689	142.7983
690	141.0900
691	142.2300
692	142.2150
693	141.3500
694	141.0667
695	141.1350
696	142.0917
697	142.1100
698	141.7917
699	142.3650
700	143.0600
701	143.8850
702	141.8233
703	142.4733
704	142.3283
705	142.6233
706	143.0067
707	144.1750
708	145.7833
709	144.4467
710	146.4467
711	146.3950
712	146.1833
713	145.7350
714	146.1683
715	146.8700
716	145.9833
717	145.4367
718	146.0750
719	145.4983
720	144.4417
721	144.4850
722	144.3317
723	144.1383
724	142.9500
725	144.3200
726	142.8883
727	143.5233
728	142.8533
729	143.3350
730	144.0117
731	144.4550
732	144.5950
733	144.0117
734	143.2000
735	143.4050
736	143.3917
737	143.6700
738	142.7917
739	143.0150
740	144.4317
741	144.1450
742	144.1717
743	144.7117
744	143.0800
745	144.6650
746	145.2383
747	144.5850
748	143.7883
749	145.0700
750	144.3350
751	142.0267
752	142.4600
753	140.7117
754	140.4167
755	140.8017
756	140.9800
757	139.5233
758	140.5233
759	141.2683
760	141.9350
761	142.3000
762	142.7400
763	140.7917
764	140.7100
765	140.1033
766	139.7400
767	140.2367
768	139.4667
769	140.0250
770	140.4833
771	141.1117
772	142.4700
773	141.7400
774	141.9017
775	141.6967
776	141.8683
777	141.9100
778	141.5733
779	142.1233
780	141.0683
781	141.8650
782	141.3350
783	142.4767
784	140.8533
785	141.7233
786	141.5017
787	141.9667
788	141.5917
789	141.6283
790	141.5050
791	141.6567
792	140.8517
793	139.6817
794	139.5700
795	138.8917
796	137.7200
797	137.1817
798	137.1900
799	136.0800
800	136.1967
801	135.2350
802	135.4317
803	135.2933
804	135.5883
805	134.3117
806	134.2833
807	134.1317
808	135.3350
809	135.5783
810	136.1217
811	136.2567
812	136.2633
813	136.2983
814	136.7233
815	135.9733
816	136.9833
817	138.0333
818	138.3867
819	138.9600
820	139.0733
821	139.2950
822	138.3933
823	138.5717
824	138.3967
825	138.5450
826	138.2300
827	137.0550
828	137.4933
829	136.7300
830	136.3967
831	136.2917
832	134.0217
833	133.8283
834	133.6783
835	135.0333
836	132.4567
837	133.5967
838	133.7167
839	132.3117
840	133.4233
841	133.7167
842	133.8600
843	134.1800
844	133.4317
845	134.0783
846	134.8583
847	134.1133
848	133.6617
849	135.3283
850	133.7017
851	135.1283
852	134.0083
853	133.8767
854	133.1917
855	133.5250
856	133.6017
857	133.8667
858	133.7400
859	133.9933
860	133.6233
861	133.4333
862	134.1233
863	134.9483
864	133.9517
865	133.5033
866	134.2483
867	132.8967
868	133.2667
869	132.3033
870	131.8117
871	131.3517
872	132.2983
873	130.8583
874	130.8700
875	130.5667
876	130.8017
877	130.6833
878	130.4067
879	129.9917
880	130.7683
881	131.2167
882	132.1017
883	132.1767
884	133.3817
885	132.1600
886	132.4367
887	131.6767
888	131.8633
889	131.4017
890	132.3767
891	131.1950
892	131.0417
893	130.3700
894	129.7650
895	129.9050
896	130.6950
897	129.6517
898	130.1183
899	130.1267
900	130.1783
901	130.7700
902	130.8450
903	131.0817
904	130.5350
905	130.2933
906	129.5000
907	130.1933
908	129.7683
909	129.6817
910	129.0850
911	127.9433
912	129.0117
913	128.7733
914	128.1117
915	127.2533
916	127.3800
917	127.9550
918	128.6267
919	128.5850
920	129.6800
921	129.4100
922	130.5467
923	130.6367
924	133.1117
925	132.8917
926	133.3217
927	132.7950
928	132.7933
929	132.6767
930	131.4400
931	130.5850
932	129.4083
933	128.8900
934	129.2717
935	128.1933
936	128.1583
937	128.0367
938	128.0467
939	128.6783
940	128.6317
941	129.1033
942	129.5467
943	130.2933
944	129.6950
945	130.7750
946	130.4667
947	131.0200
948	129.8267
949	130.5617
950	130.8017
951	130.6133
952	130.5583
953	129.7850
954	129.8117
955	129.2883
956	129.3283
957	128.7183
958	128.4450
959	129.3317
960	128.9667
961	129.1417
962	129.6467
963	129.2233
964	129.8683
965	129.1683
966	130.0467
967	129.5517
968	129.5967
969	128.8333
970	130.4700
971	129.4200
972	129.0250
973	128.7900
974	129.7183
975	128.0383
976	128.9900
977	128.4383
978	128.4533
979	128.6517
980	128.5700
981	126.6933
982	126.9050
983	128.0050
984	127.4767
985	127.2533
986	126.5617
987	127.2233
988	126.4283
989	126.5817
990	127.0567
991	125.6217
992	124.9633
993	126.0200
994	125.0350
995	124.7200
996	124.6183
997	124.2067
998	125.6383
999	124.1633
1000	123.3683
1001	127.3167
1002	126.9900
1003	127.6133
1004	127.0367
1005	128.4133
1006	128.3633
1007	127.2267
1008	127.6917
1009	128.1733
1010	128.8400
1011	128.0817
1012	129.0633
1013	127.1533
1014	127.3650
1015	125.9183
1016	129.1700
1017	127.7050
1018	126.2417
1019	125.6167
1020	125.7583
1021	125.3483
1022	124.9650
1023	125.5133
1024	125.0550
1025	125.2817
1026	125.9400
1027	125.3017
1028	124.9083
1029	124.6667
1030	124.0900
1031	123.9950
1032	124.0883
1033	125.0567
1034	124.4500
1035	124.7650
1036	125.6367
1037	125.5650
1038	125.6900
1039	126.7333
1040	125.5233
1041	126.8733
1042	127.4450
1043	126.8583
1044	126.9433
1045	128.4400
1046	128.2283
1047	127.9400
1048	125.9567
1049	125.1933
1050	124.6417
1051	123.8550
1052	122.8933
1053	122.7900
1054	121.9517
1055	121.0917
1056	121.0550
1057	120.9717
1058	120.9917
1059	121.1467
1060	121.1567
1061	121.0200
1062	120.7833
1063	121.0250
1064	121.3100
1065	121.7817
1066	121.3100
1067	121.6083
1068	121.4033
1069	121.5267
1070	120.9733
1071	121.5517
1072	121.1683
1073	121.7333
1074	122.2433
1075	121.7950
1076	121.3083
1077	121.4483
1078	123.4233
1079	122.3333
1080	121.9933
1081	122.0750
1082	122.3717
1083	121.7900
1084	120.9050
1085	120.5050
1086	120.3633
1087	119.4383
1088	120.3483
1089	121.4333
1090	121.5933
1091	120.7417
1092	120.9583
1093	121.3583
1094	121.3467
1095	120.9833
1096	120.7350
1097	120.9033
1098	120.7317
1099	119.8633
1100	120.1567
1101	119.9967
1102	119.9850
1103	120.8450
1104	119.8333
1105	120.0617
1106	120.1300
1107	120.1650
1108	120.4017
1109	120.4383
1110	121.2767
1111	120.5800
1112	120.4350
1113	121.8167
1114	120.9983
1115	120.8483
1116	121.4250
1117	121.4450
1118	121.8483
1119	121.3217
1120	121.2083
1121	121.6550
1122	121.6867
1123	120.9217
1124	121.5733
1125	121.3983
1126	121.4567
1127	121.7717
1128	121.2267
1129	121.7050
1130	121.6933
1131	121.7167
1132	122.4550
1133	121.8383
1134	121.6300
1135	120.4600
1136	120.4167
1137	120.9983
1138	120.1917
1139	119.9733
1140	119.5033
1141	120.0517
1142	120.0967
1143	119.9850
1144	120.7550
1145	120.8483
1146	120.1633
1147	120.4967
1148	120.8750
1149	120.4067
1150	119.3550
1151	119.9850
1152	120.2300
1153	120.2533
1154	119.6983
1155	120.0900
1156	120.7633
1157	121.1700
1158	120.8200
1159	120.2433
1160	120.6950
1161	121.2317
1162	121.1283
1163	120.9700
1164	120.9200
1165	120.5500
1166	121.3517
1167	120.2483
1168	120.4517
1169	121.1750
1170	120.4550
1171	119.5300
1172	120.2833
1173	119.2000
1174	120.2383
1175	119.0750
1176	119.3633
1177	118.9167
1178	118.5283
1179	119.2683
1180	117.7133
1181	118.1850
1182	118.0533
1183	118.1283
1184	117.4833
1185	118.4650
1186	118.6633
1187	118.1983
1188	118.2033
1189	119.4133
1190	118.9833
1191	118.9250
1192	117.8317
1193	117.3650
1194	117.8233
1195	117.7050
1196	117.6083
1197	117.9650
1198	117.9850
1199	117.9033
1200	118.0183
1201	117.6817
1202	117.9600
1203	118.2033
1204	118.8567
1205	117.7933
1206	118.5567
1207	117.4483
1208	118.3317
1209	118.2717
1210	117.7733
1211	117.1917
1212	117.1333
1213	117.6083
1214	116.5600
1215	117.2367
1216	117.3867
1217	117.5233
1218	117.0117
1219	116.9050
1220	117.0733
1221	117.1900
1222	117.2700
1223	117.6233
1224	117.4083
1225	117.4517
1226	116.8833
1227	116.9850
1228	117.5417
1229	117.7800
1230	117.6833
1231	117.8267
1232	116.5533
1233	117.1250
1234	117.8117
1235	118.0100
1236	117.6750
1237	117.4817
1238	117.6583
1239	117.7883
1240	117.1267
1241	116.9167
1242	117.3733
1243	116.7933
1244	118.0267
1245	117.7900
1246	116.9200
1247	118.3083
1248	117.6550
1249	118.3617
1250	118.1083
1251	116.9300
1252	116.6217
1253	116.6283
1254	116.7867
1255	116.7200
1256	117.0367
1257	117.9267
1258	118.2183
1259	117.0183
1260	117.3867
1261	117.8883
1262	117.9117
1263	118.2833
1264	118.5583
1265	117.8283
1266	119.1317
1267	118.8050
1268	119.3400
1269	119.0400
1270	118.1433
1271	119.9733
1272	119.0017
1273	119.1117
1274	118.3450
1275	118.7617
1276	118.3417
1277	119.0617
1278	118.5783
1279	118.1233
1280	118.5000
1281	117.9083
1282	117.9583
1283	117.4333
1284	117.3433
1285	116.7900
1286	116.3817
1287	116.9517
1288	116.0450
1289	116.6067
1290	116.3450
1291	116.4217
1292	117.2900
1293	117.6250
1294	116.7983
1295	117.2633
1296	118.0533
1297	117.4067
1298	117.2633
1299	118.4350
1300	117.8750
1301	118.7533
1302	118.2683
1303	118.7783
1304	118.3583
1305	118.4450
1306	118.3067
1307	116.8700
1308	116.6800
1309	117.1767
1310	116.4517
1311	116.8217
1312	116.9400
1313	116.6433
1314	116.3800
1315	115.9450
1316	116.8033
1317	116.6167
1318	116.8667
1319	117.0900
1320	116.6967
1321	117.1233
1322	117.0633
1323	116.1900
1324	117.0267
1325	116.9617
1326	117.8783
1327	116.8950
1328	117.0650
1329	117.0317
1330	117.1417
1331	116.9083
1332	116.5750
1333	117.3650
1334	116.4950
1335	116.4750
1336	116.2150
1337	116.1133
1338	116.3317
1339	115.5167
1340	114.9517
1341	115.5183
1342	115.1300
1343	115.9267
1344	114.8833
1345	114.8550
1346	115.3350
1347	115.8000
1348	115.6117
1349	115.0750
1350	115.3350
1351	114.9983
1352	115.2800
1353	115.1817
1354	114.9517
1355	115.4700
1356	115.7617
1357	115.6667
1358	115.5800
1359	115.8450
1360	115.7850
1361	116.0117
1362	115.0367
1363	115.3617
1364	115.9667
1365	115.8883
1366	115.9783
1367	116.0567
1368	116.6717
1369	116.3117
1370	116.4517
1371	115.8383
1372	116.2417
1373	116.0783
1374	116.5933
1375	116.4117
1376	116.6167
1377	116.1500
1378	116.9417
1379	116.3200
1380	116.9767
1381	116.6217
1382	116.3567
1383	116.5283
1384	116.6967
1385	115.7633
1386	115.2833
1387	115.6583
1388	114.8250
1389	116.0617
1390	114.6650
1391	114.8383
1392	115.4467
1393	115.4183
1394	115.7117
1395	114.9950
1396	115.2350
1397	115.5600
1398	114.8683
1399	115.1183
1400	115.6633
1401	115.9083
1402	115.5100
1403	115.5617
1404	115.3000
1405	115.2800
1406	115.4633
1407	115.0383
1408	115.0217
1409	114.6783
1410	114.9700
1411	114.5617
1412	115.8000
1413	115.2967
1414	114.5783
1415	114.9767
1416	114.8367
1417	115.4350
1418	115.1350
1419	114.9217
1420	114.6433
1421	115.0883
1422	115.3383
1423	115.0100
1424	115.1717
1425	115.0817
1426	114.8883
1427	115.7017
1428	114.7800
1429	115.5133
1430	115.0700
1431	115.6433
1432	115.1667
1433	115.2617
1434	115.1317
1435	114.2917
1436	114.8933
1437	114.4750
1438	114.6117
1439	114.7133
1440	114.9467
1441	114.7483
1442	114.6817
1443	114.1600
1444	115.3850
1445	114.2683
1446	114.6267
1447	113.5900
1448	113.3433
1449	114.1783
1450	113.5033
1451	113.9850
1452	113.4883
1453	113.5400
1454	114.1333
1455	115.1250
1456	114.9333
1457	114.5383
1458	114.2217
1459	114.4750
1460	114.2733
1461	114.9883
1462	114.0917
1463	114.7000
1464	114.1983
1465	115.3483
1466	114.4283
1467	113.8833
1468	113.9833
1469	113.9633
1470	114.3867
1471	114.0267
1472	114.5267
1473	114.2250
1474	113.3983
1475	113.1667
1476	114.1433
1477	113.6317
1478	114.0950
1479	113.3267
1480	114.7433
1481	114.4217
1482	114.1033
1483	113.5950
1484	114.4183
1485	114.0433
1486	114.1633
1487	113.9517
1488	113.8133
1489	114.1917
1490	115.1767
1491	115.2533
1492	113.7300
1493	114.0117
1494	113.8850
1495	113.8700
1496	114.6267
1497	113.4067
1498	112.7800
1499	113.4267
1500	113.8983
1501	114.0700
1502	113.4467
1503	113.3617
1504	113.6550
1505	113.4817
1506	114.0283
1507	113.1767
1508	113.0733
1509	114.0567
1510	114.1150
1511	113.1117
1512	113.3333
1513	113.7500
1514	114.0017
1515	113.4583
1516	113.2450
1517	113.6117
1518	113.2633
1519	112.8283
1520	113.5583
1521	113.8433
1522	112.9617
1523	113.2267
1524	113.6450
1525	113.1250
1526	113.6433
1527	113.0767
1528	113.8633
1529	113.7167
1530	114.0633
1531	114.0250
1532	114.4783
1533	113.8133
1534	113.8683
1535	113.9300
1536	113.7567
1537	113.8900
1538	113.7317
1539	113.3100
1540	114.3200
1541	113.7300
1542	114.1900
1543	114.3050
1544	113.3167
1545	113.6867
1546	113.9933
1547	113.8717
1548	113.0500
1549	113.7583
1550	112.9633
1551	113.6300
1552	113.1100
1553	113.5067
1554	112.6667
1555	113.7400
1556	113.1550
1557	113.1483
1558	112.2483
1559	113.1183
1560	111.9050
1561	112.1433
1562	113.0550
1563	112.2650
1564	113.1233
1565	112.4267
1566	112.4000
1567	113.0167
1568	112.7817
1569	112.5517
1570	112.4583
1571	112.2433
1572	112.8667
1573	111.8600
1574	112.0483
1575	112.1717
1576	112.2067
1577	112.9483
1578	112.3583
1579	112.0300
1580	112.1017
1581	112.7333
1582	112.2833
1583	112.4433
1584	112.7000
1585	112.1050
1586	111.9233
1587	112.9250
1588	111.6183
1589	112.8600
1590	112.1817
1591	111.1833
1592	111.2250
1593	111.2383
1594	111.7267
1595	111.4300
1596	111.8933
1597	111.3467
1598	111.9250
1599	111.5333
1600	111.8683
1601	112.0567
1602	112.8350
1603	112.1917
1604	112.0350
1605	111.9800
1606	111.9383
1607	112.6033
1608	112.3067
1609	111.8467
1610	111.7700
1611	112.3033
1612	111.6200
1613	111.8800
1614	111.8233
1615	111.8067
1616	111.7000
1617	111.3950
1618	111.4733
1619	111.6067
1620	112.0617
1621	111.0783
1622	111.8000
1623	111.7850
1624	111.4167
1625	111.8567
1626	111.3267
1627	111.1117
1628	112.0067
1629	111.2650
1630	110.6900
1631	110.8267
1632	111.5017
1633	111.1917
1634	111.1450
1635	111.5967
1636	111.9133
1637	111.8800
1638	112.3500
1639	112.8583
1640	112.7367
1641	112.2600
1642	112.2500
1643	112.0983
1644	112.3217
1645	111.6450
1646	111.7033
1647	112.1183
1648	111.5567
1649	111.4650
1650	111.2267
1651	110.8050
1652	110.6867
1653	111.6033
1654	111.3100
1655	111.5517
1656	111.4433
1657	111.6567
1658	112.5200
1659	112.2567
1660	112.3850
1661	112.4667
1662	112.9567
1663	112.8050
1664	113.2683
1665	112.7050
1666	112.6250
1667	112.3617
1668	112.2500
1669	112.4300
1670	111.9450
1671	111.8883
1672	112.0950
1673	112.4450
1674	111.7367
1675	110.9517
1676	111.3550
1677	111.6450
1678	111.7300
1679	110.6483
1680	111.1750
1681	110.7683
1682	111.2750
1683	111.2250
1684	111.0533
1685	110.6000
1686	111.2717
1687	111.1083
1688	111.7317
1689	111.0317
1690	111.4833
1691	111.6533
1692	111.6400
1693	111.8000
1694	111.1250
1695	110.9933
1696	111.1517
1697	111.6733
1698	111.3583
1699	112.0600
1700	111.1650
1701	111.1200
1702	111.5567
1703	111.5483
1704	111.1617
1705	111.6767
1706	112.0900
1707	112.0967
1708	111.9300
1709	112.1233
1710	111.2150
1711	110.8600
1712	111.3183
1713	111.5733
1714	111.0867
1715	110.6450
1716	110.3933
1717	110.6283
1718	110.8517
1719	110.0550
1720	110.5350
1721	110.9250
1722	110.7900
1723	111.0983
1724	111.0383
1725	110.9867
1726	111.5850
1727	111.4333
1728	111.8650
1729	112.0850
1730	111.1550
1731	111.8250
1732	111.4033
1733	111.3700
1734	111.1150
1735	111.5833
1736	111.9933
1737	111.6967
1738	111.0217
1739	110.6900
1740	110.5033
1741	110.7267
1742	110.4267
1743	110.2683
1744	110.4617
1745	110.7867
1746	110.0517
1747	110.3500
1748	109.9383
1749	109.8717
1750	109.8533
1751	109.9433
1752	110.7583
1753	109.7967
1754	110.0183
1755	110.4550
1756	110.5550
1757	110.2033
1758	110.5350
1759	110.0983
1760	110.3283
1761	110.8517
1762	110.7283
1763	110.0417
1764	110.3033
1765	110.1133
1766	109.4350
1767	109.2450
1768	110.5117
1769	110.1300
1770	109.7383
1771	109.8100
1772	109.8067
1773	109.0400
1774	110.1700
1775	110.3317
1776	110.4633
1777	110.6633
1778	109.7400
1779	110.1817
1780	110.1567
1781	110.6900
1782	109.9800
1783	110.5383
1784	109.8200
1785	110.2017
1786	109.2667
1787	109.9183
1788	110.4633
1789	109.1783
1790	109.6533
1791	109.6317
1792	110.1533
1793	109.4083
1794	109.6050
1795	109.2700
1796	109.4600
1797	109.1500
1798	109.6517
1799	109.4117
1800	109.1500
1801	108.7400
1802	109.4017
1803	108.8600
1804	109.5417
1805	109.6717
1806	109.1783
1807	109.5600
1808	109.4933
1809	109.6800
1810	109.1083
1811	109.2867
1812	109.7933
1813	109.3783
1814	109.0717
1815	108.8550
1816	109.8067
1817	109.6700
1818	109.7300
1819	109.4450
1820	109.5733
1821	109.6100
1822	110.1467
1823	109.6367
1824	109.6517
1825	109.8900
1826	109.1233
1827	109.6950
1828	109.4333
1829	109.3667
1830	109.1267
1831	109.2000
1832	109.8933
1833	109.1750
1834	108.7700
1835	109.3983
1836	109.0333
1837	108.7450
1838	108.5417
1839	109.0467
1840	108.5383
1841	108.8433
1842	108.4850
1843	108.5000
1844	108.1850
1845	109.0117
1846	109.2433
1847	109.0500
1848	108.6283
1849	109.4567
1850	108.8850
1851	109.1183
1852	108.6267
1853	109.5183
1854	109.2183
1855	108.0583
1856	108.7383
1857	108.7450
1858	108.6233
1859	108.7483
1860	109.2200
1861	109.0350
1862	109.0083
1863	108.7533
1864	108.2633
1865	109.1450
1866	108.6317
1867	108.6917
1868	108.4583
1869	108.9050
1870	109.2800
1871	108.9567
1872	108.4017
1873	109.0067
1874	108.7117
1875	108.3533
1876	108.3233
1877	108.8217
1878	108.9883
1879	108.1500
1880	108.4683
1881	107.9400
1882	107.9783
1883	108.2767
1884	108.2967
1885	108.5717
1886	108.7217
1887	108.5167
1888	108.3667
1889	109.0517
1890	108.8217
1891	108.7267
1892	108.7717
1893	108.5017
1894	108.8167
1895	108.6150
1896	108.9083
1897	108.4917
1898	108.1483
1899	108.9183
1900	109.0733
1901	108.7150
1902	107.9533
1903	108.6583
1904	108.5933
1905	108.7017
1906	107.9867
1907	108.0533
1908	108.1550
1909	109.1500
1910	108.4933
1911	108.5900
1912	108.4517
1913	108.7250
1914	108.5833
1915	107.9583
1916	108.4850
1917	108.5367
1918	109.0883
1919	109.4983
1920	109.2300
1921	108.9800
1922	109.0283
1923	108.8550
1924	108.7800
1925	108.7200
1926	108.6650
1927	108.4600
1928	108.1117
1929	109.1583
1930	108.7967
1931	108.6333
1932	108.2567
1933	107.9883
1934	108.9867
1935	109.0117
1936	108.7633
1937	108.2317
1938	108.7483
1939	108.7433
1940	108.5233
1941	108.7833
1942	109.1333
1943	108.2383
1944	109.1917
1945	108.7667
1946	108.7367
1947	108.5033
1948	108.8567
1949	108.8717
1950	108.9700
1951	108.2950
1952	109.5183
1953	108.6883
1954	108.6333
1955	108.4950
1956	108.2433
1957	108.1217
1958	108.1467
1959	108.5067
1960	108.7033
1961	107.7833
1962	108.1750
1963	108.5933
1964	108.6067
1965	108.5833
1966	108.2400
1967	108.8717
1968	108.6117
1969	108.4417
1970	108.9783
1971	109.1083
1972	108.9883
1973	108.5800
1974	108.1633
1975	108.7983
1976	108.6683
1977	108.7650
1978	108.3683
1979	108.5850
1980	108.3283
1981	108.4250
1982	108.5917
1983	108.7050
1984	108.6400
1985	109.1467
1986	108.1667
1987	107.6383
1988	108.9883
1989	108.0300
1990	108.5133
1991	107.6767
1992	108.6533
1993	107.9667
1994	108.0050
1995	108.0083
1996	109.0283
1997	108.3000
1998	107.6383
1999	107.7717
[truncated: 28 more rows]
