# Supplementary material for: Bicoid gradient formation mechanism and dynamics revealed by protein lifetime analysis
Source: Mol Syst Biol. 2018 Sep 4;14(9):e8355. doi: 10.15252/msb.20188355 (PMC6121778; doi:10.15252/msb.20188355)
Supplement: Supplementary file 8 — Source Data for Figure 6 [file MSB-14-e8355-s007.zip › figure6-data_wo-images/quantification/Values_emb01_r_t25.txt]

0	0.0000
1	196.3600
2	196.9667
3	192.6067
4	189.4367
5	192.0867
6	186.3233
7	185.6950
8	188.4783
9	176.2833
10	179.1750
11	175.4617
12	175.9883
13	171.9167
14	179.3883
15	175.3083
16	176.9100
17	173.2583
18	174.3467
19	175.6400
20	173.5267
21	171.1350
22	170.5500
23	165.6100
24	165.3033
25	163.2867
26	162.9067
27	160.4100
28	163.3533
29	158.1233
30	159.0633
31	159.2317
32	157.5667
33	159.9833
34	155.2550
35	155.2000
36	154.1217
37	151.8183
38	147.8567
39	146.4300
40	142.1217
41	139.2750
42	136.1617
43	132.7067
44	129.6933
45	128.9000
46	125.3450
47	124.9750
48	122.0133
49	124.6850
50	121.4050
51	121.7450
52	121.3217
53	120.3467
54	120.8433
55	121.1383
56	122.7083
57	123.9250
58	125.5333
59	126.8167
60	129.7200
61	131.1067
62	134.1367
63	136.1767
64	138.8200
65	140.9783
66	145.9733
67	148.3617
68	152.2767
69	155.3883
70	156.0950
71	162.7450
72	165.9483
73	167.0417
74	171.6467
75	175.8283
76	181.8867
77	183.2733
78	185.4367
79	185.8400
80	188.3833
81	188.3150
82	189.6600
83	192.8300
84	190.5767
85	192.8150
86	193.3983
87	194.0767
88	194.0233
89	195.9583
90	192.7900
91	196.0350
92	197.5383
93	199.0033
94	200.1583
95	201.8883
96	204.0000
97	201.5100
98	205.1283
99	208.9033
100	211.6050
101	211.1000
102	216.8267
103	212.0717
104	215.8017
105	213.6083
106	211.5350
107	211.9033
108	208.7467
109	205.5417
110	199.6333
111	195.8550
112	192.3867
113	189.0767
114	187.9150
115	186.1150
116	182.7317
117	184.1200
118	184.6350
119	188.4017
120	188.7600
121	192.4700
122	196.3817
123	197.1267
124	203.1067
125	202.8950
126	202.8017
127	208.2050
128	208.3233
129	210.3383
130	208.9850
131	209.2150
132	208.7683
133	208.5983
134	209.1867
135	208.6783
136	213.3250
137	211.9100
138	213.8117
139	216.5233
140	217.7783
141	216.6550
142	220.8783
143	218.8567
144	219.2733
145	219.3933
146	220.3617
147	217.2233
148	217.1833
149	213.1583
150	209.9317
151	207.0800
152	206.7333
153	203.8733
154	202.1917
155	197.8500
156	197.0850
157	197.7067
158	197.1500
159	194.8200
160	192.2067
161	192.1117
162	189.7683
163	188.6017
164	189.4800
165	192.1450
166	190.5233
167	192.0317
168	194.6267
169	195.8100
170	195.9683
171	197.0750
172	199.5667
173	198.8950
174	197.6367
175	199.9017
176	200.3183
177	198.7250
178	198.4800
179	200.0300
180	197.0583
181	198.4083
182	199.3950
183	198.7567
184	197.7633
185	197.9867
186	197.9350
187	196.3100
188	199.6817
189	199.7733
190	202.8267
191	202.0283
192	202.9783
193	200.0783
194	201.2617
195	199.6583
196	200.9117
197	198.2050
198	196.8483
199	196.8500
200	196.3383
201	195.3650
202	193.3650
203	192.8933
204	191.8817
205	191.4950
206	191.3650
207	188.6767
208	187.3017
209	187.0300
210	184.2067
211	183.5550
212	185.8633
213	181.0000
214	181.8650
215	186.3633
216	184.5300
217	184.4883
218	185.6383
219	186.5517
220	183.8917
221	184.5767
222	185.4783
223	181.4200
224	181.6650
225	182.4233
226	185.5150
227	184.6083
228	185.5883
229	186.1367
230	187.8167
231	189.1783
232	194.1800
233	197.6717
234	200.1400
235	200.7233
236	196.1633
237	195.8650
238	192.4400
239	189.8350
240	187.6167
241	187.6550
242	183.7483
243	185.0300
244	184.3050
245	185.7383
246	185.1100
247	187.5883
248	186.8833
249	187.7700
250	186.3017
251	185.3000
252	184.3633
253	185.3283
254	187.0833
255	186.9700
256	189.2100
257	190.5250
258	190.8333
259	193.2450
260	193.4583
261	193.8467
262	193.4517
263	192.8350
264	192.7667
265	192.3350
266	192.1783
267	191.4133
268	190.4683
269	186.8383
270	187.4750
271	187.3617
272	188.2250
273	189.7333
274	192.0750
275	190.5817
276	193.0167
277	191.7550
278	192.3633
279	192.8033
280	191.9250
281	197.0400
282	202.0717
283	200.1217
284	203.1983
285	204.8350
286	202.7133
287	202.9967
288	200.0067
289	196.2100
290	195.7850
291	193.0350
292	191.3833
293	189.1817
294	187.2167
295	186.4150
296	182.1950
297	181.6967
298	183.3900
299	182.2467
300	181.3033
301	181.2817
302	180.3467
303	181.1700
304	181.5133
305	182.1050
306	183.9317
307	183.4667
308	184.8567
309	185.1867
310	185.4833
311	187.1900
312	188.8000
313	187.9817
314	186.6633
315	184.9550
316	182.6467
317	181.7467
318	180.2000
319	179.4867
320	176.3183
321	177.2567
322	175.6450
323	174.7633
324	173.8267
325	174.3883
326	174.3150
327	174.7800
328	172.0717
329	172.7650
330	172.3300
331	172.6867
332	171.6150
333	171.9467
334	171.2150
335	172.7633
336	173.4417
337	170.2067
338	169.4950
339	168.6300
340	166.2533
341	167.7750
342	167.0000
343	164.1167
344	165.3383
345	164.1650
346	162.8750
347	163.1217
348	163.5500
349	162.3267
350	162.2300
351	164.5883
352	162.6533
353	165.1283
354	165.5150
355	166.3800
356	166.7650
357	167.3467
358	169.3417
359	169.4517
360	169.7000
361	170.3633
362	170.2167
363	169.9817
364	168.9100
365	166.3733
366	165.5700
367	165.0533
368	164.6350
369	163.8483
370	165.0317
371	165.6867
372	165.2517
373	165.6767
374	166.5917
375	168.2017
376	169.1583
377	169.0067
378	169.9567
379	170.6867
380	171.4300
381	172.2200
382	172.4667
383	173.0983
384	171.6667
385	171.6267
386	171.7233
387	170.3717
388	172.6100
389	171.5083
390	171.7400
391	170.1783
392	171.9200
393	169.3350
394	169.7550
395	171.6950
396	171.8283
397	172.3283
398	170.1933
399	170.3167
400	170.6167
401	170.5550
402	170.7933
403	169.8450
404	168.9183
405	166.5083
406	166.5883
407	169.6267
408	168.6033
409	169.6967
410	169.2800
411	169.9250
412	169.9417
413	171.2117
414	171.6883
415	170.1550
416	168.1350
417	166.8217
418	165.9033
419	164.7283
420	163.7283
421	162.8367
422	162.0700
423	164.1250
424	163.4017
425	163.8250
426	163.3983
427	163.7500
428	164.1700
429	163.8317
430	164.7300
431	164.9400
432	163.0367
433	164.3583
434	161.9433
435	162.6050
436	161.5700
437	161.1717
438	160.7017
439	161.9767
440	161.7733
441	160.5033
442	160.6117
443	160.3483
444	162.0350
445	162.4567
446	161.0117
447	162.8933
448	160.8117
449	160.8817
450	160.6267
451	160.0150
452	159.7233
453	157.9300
454	158.0267
455	157.0567
456	156.5583
457	155.6950
458	157.6250
459	155.8383
460	157.3267
461	155.9583
462	154.3983
463	155.0233
464	156.0833
465	154.4533
466	152.9583
467	155.3367
468	154.2267
469	155.4750
470	157.4183
471	155.7867
472	157.0817
473	156.9683
474	157.3933
475	155.5900
476	154.9633
477	154.2083
478	152.7200
479	151.4083
480	152.4583
481	151.8900
482	150.9767
483	151.4000
484	151.1350
485	151.4517
486	151.7600
487	151.7650
488	152.2617
489	152.2417
490	151.9233
491	151.2167
492	152.0300
493	152.1350
494	151.3867
495	150.8833
496	149.8400
497	151.3183
498	151.2450
499	152.4650
500	154.0450
501	154.3800
502	154.2517
503	152.6267
504	152.7333
505	153.2850
506	151.7167
507	152.1483
508	151.2800
509	149.9283
510	150.0533
511	149.7950
512	148.9917
513	149.4233
514	149.6033
515	148.2850
516	148.7683
517	149.8217
518	149.1583
519	149.9900
520	150.9383
521	150.4100
522	150.5250
523	150.1483
524	148.8433
525	147.9250
526	148.1833
527	146.6833
528	146.9417
529	147.2217
530	147.4950
531	149.2300
532	149.7500
533	150.7817
534	151.5567
535	153.2217
536	154.4333
537	155.7200
538	155.4617
539	156.5883
540	156.9617
541	157.5700
542	157.0650
543	156.7300
544	156.0367
545	154.6817
546	154.8117
547	153.2867
548	152.9317
549	153.2867
550	153.0650
551	153.9333
552	152.8233
553	152.9100
554	151.1417
555	151.2617
556	150.6933
557	149.2333
558	150.3350
559	148.3117
560	147.8433
561	148.1467
562	147.5017
563	145.8967
564	146.7217
565	146.6400
566	144.8233
567	144.4400
568	145.8283
569	146.1400
570	145.3583
571	146.3933
572	146.1883
573	146.6533
574	147.2633
575	146.9117
576	146.3100
577	146.5017
578	145.7267
579	146.2750
580	145.0483
581	144.2200
582	144.4483
583	144.7983
584	143.9267
585	142.6283
586	142.7300
587	141.2683
588	139.0500
589	138.3683
590	138.4217
591	135.6283
592	136.2667
593	135.5867
594	135.5117
595	135.4250
596	135.3867
597	137.1667
598	136.0150
599	136.9850
600	137.2700
601	138.3417
602	137.4117
603	137.7550
604	137.0867
605	137.9233
606	137.3900
607	138.3400
608	139.1367
609	139.6650
610	140.2383
611	139.9033
612	141.7133
613	143.3033
614	141.9500
615	142.1150
616	143.4650
617	144.0817
618	143.5350
619	142.7500
620	144.0850
621	141.8850
622	141.5517
623	141.6817
624	143.2067
625	142.9267
626	144.0033
627	142.8400
628	142.9050
629	143.3017
630	142.2150
631	141.3933
632	141.2333
633	140.0717
634	140.3900
635	140.3367
636	140.7933
637	139.9833
638	138.3867
639	139.8133
640	139.0283
641	138.0767
642	137.6400
643	136.7350
644	136.7850
645	137.1450
646	136.7483
647	135.9767
648	138.6967
649	137.1983
650	138.1467
651	138.7950
652	138.3833
653	139.0917
654	138.6767
655	139.5967
656	138.3750
657	139.2767
658	139.1233
659	138.8150
660	139.3233
661	139.8317
662	137.8433
663	138.2617
664	138.6600
665	137.7033
666	136.6600
667	136.3817
668	135.4000
669	135.3800
670	136.4167
671	136.8017
672	137.6667
673	137.8567
674	137.8000
675	138.1650
676	137.5767
677	139.1317
678	138.8017
679	139.8033
680	139.5650
681	139.6033
682	139.6367
683	140.9067
684	139.8517
685	139.9267
686	140.4683
687	140.0300
688	141.0050
689	140.5233
690	140.7600
691	142.1150
692	140.9667
693	139.6033
694	141.7517
695	140.0533
696	142.6183
697	141.4150
698	141.3050
699	142.2900
700	143.3450
701	141.4150
702	141.1450
703	140.4083
704	140.0750
705	138.0217
706	138.5650
707	138.9300
708	139.2600
709	139.2033
710	139.0250
711	140.3733
712	140.2517
713	140.4633
714	139.6000
715	139.7800
716	139.1717
717	140.2150
718	139.8717
719	139.2900
720	140.8950
721	141.0050
722	140.8833
723	140.8517
724	140.5617
725	141.4383
726	140.4633
727	141.4300
728	142.8400
729	141.7117
730	141.9933
731	141.0533
732	141.1833
733	142.4500
734	141.3933
735	141.9500
736	140.6617
737	140.5217
738	142.2333
739	140.8833
740	140.8183
741	139.5000
742	138.4767
743	138.6383
744	137.3983
745	137.1767
746	137.1650
747	136.7400
748	137.8967
749	136.7917
750	137.0950
751	137.6267
752	137.6300
753	137.7217
754	138.3183
755	139.3300
756	140.7417
757	141.0117
758	142.3250
759	142.3250
760	142.2300
761	142.7167
762	145.5817
763	145.5550
764	145.6950
765	145.1600
766	144.3717
767	143.9800
768	141.8333
769	140.2833
770	141.4150
771	140.3167
772	139.7200
773	140.2317
774	139.8417
775	139.2550
776	139.8000
777	139.0000
778	139.6083
779	140.2300
780	139.6167
781	140.2633
782	139.7800
783	138.9333
784	140.2333
785	138.5617
786	138.1800
787	138.5283
788	137.9583
789	139.2133
790	138.5233
791	137.6650
792	139.3450
793	138.4150
794	138.1867
795	137.4733
796	137.3217
797	137.9467
798	137.6133
799	137.1750
800	137.2267
801	138.0033
802	139.6800
803	139.3283
804	140.6033
805	140.4500
806	139.7983
807	138.2383
808	137.9867
809	138.0850
810	137.2117
811	137.6483
812	136.4050
813	137.0133
814	137.2350
815	137.2167
816	136.5650
817	135.7017
818	135.4533
819	135.7250
820	135.5233
821	134.8183
822	135.5233
823	135.3233
824	135.0450
825	135.0967
826	134.7217
827	135.4550
828	135.7717
829	134.9283
830	133.3817
831	134.1733
832	133.7783
833	134.3550
834	134.0250
835	134.3333
836	134.2967
837	133.7833
838	133.3050
839	133.5250
840	133.7767
841	133.9600
842	133.8300
843	134.4000
844	133.2550
845	133.1250
846	133.3833
847	132.9383
848	132.9000
849	132.4650
850	131.3800
851	131.6933
852	132.2517
853	131.5817
854	131.4783
855	131.2617
856	131.3650
857	130.5567
858	131.3033
859	131.7167
860	129.6650
861	130.5533
862	131.5600
863	131.3317
864	131.5883
865	132.1900
866	132.2117
867	132.3167
868	132.6300
869	133.0933
870	132.7417
871	132.1483
872	131.9767
873	132.9550
874	131.9267
875	133.2317
876	130.7017
877	130.4017
878	131.1233
879	130.7267
880	129.4500
881	128.3683
882	128.0400
883	127.3550
884	128.0200
885	127.2533
886	128.1917
887	129.1050
888	129.2033
889	130.4683
890	130.8733
891	131.2700
892	131.2417
893	130.7417
894	130.8950
895	130.4517
896	130.8867
897	129.5500
898	131.5333
899	130.6700
900	129.6817
901	129.2333
902	129.2717
903	129.6850
904	130.2800
905	130.1717
906	129.4933
907	130.8367
908	131.1617
909	130.8000
910	130.9717
911	131.0400
912	131.3783
913	131.4667
914	131.3083
915	130.7217
916	130.4250
917	130.2333
918	129.8183
919	130.2617
920	129.8850
921	130.3183
922	130.5133
923	130.2850
924	130.3750
925	130.9117
926	132.1717
927	131.5300
928	131.9650
929	131.8067
930	131.2600
931	130.9367
932	130.5883
933	130.0550
934	130.5450
935	130.4767
936	130.2950
937	130.0350
938	129.8283
939	130.2683
940	129.3433
941	129.0733
942	130.0800
943	128.4267
944	127.5650
945	127.7767
946	128.0200
947	127.4917
948	127.2483
949	127.3600
950	127.2417
951	128.0667
952	127.4883
953	127.3000
954	127.7350
955	127.1083
956	127.5617
957	127.4683
958	126.8417
959	126.8433
960	126.4500
961	126.4533
962	127.1350
963	126.1833
964	127.4350
965	126.9200
966	128.1000
967	128.2783
968	127.4633
969	127.8067
970	129.3900
971	128.5517
972	128.9533
973	128.7933
974	128.7750
975	128.6717
976	128.5500
977	127.8267
978	128.5333
979	127.0033
980	127.6583
981	127.5417
982	126.6167
983	125.5817
984	125.4733
985	126.0333
986	125.7783
987	126.1383
988	124.9517
989	125.7550
990	125.0733
991	125.9017
992	125.6633
993	125.5867
994	125.2767
995	125.8633
996	126.4917
997	126.0400
998	126.4017
999	124.8517
1000	123.8517
1001	126.4917
1002	125.8433
1003	125.2133
1004	124.7067
1005	125.4783
1006	125.8317
1007	124.3833
1008	125.8233
1009	126.1067
1010	126.3750
1011	126.4217
1012	127.1650
1013	126.5150
1014	126.2133
1015	126.2667
1016	129.8400
1017	128.2167
1018	126.3133
1019	125.7867
1020	125.5767
1021	127.2717
1022	125.6933
1023	126.0667
1024	126.4550
1025	126.4883
1026	126.3983
1027	126.7433
1028	126.6367
1029	127.0417
1030	126.1450
1031	126.3250
1032	126.6183
1033	126.0383
1034	125.2900
1035	124.7933
1036	124.7600
1037	124.3683
1038	124.7400
1039	125.2833
1040	125.1400
1041	126.0817
1042	125.2767
1043	124.5267
1044	125.0900
1045	126.3750
1046	126.8117
1047	126.3683
1048	125.8033
1049	125.0467
1050	125.0967
1051	124.6100
1052	124.9217
1053	124.6217
1054	124.8883
1055	123.5000
1056	123.7183
1057	123.7083
1058	123.9133
1059	123.6517
1060	123.4600
1061	124.0700
1062	123.3100
1063	123.4217
1064	121.6617
1065	123.2650
1066	122.0383
1067	122.9933
1068	122.7900
1069	121.8683
1070	122.2917
1071	121.6633
1072	122.0433
1073	122.8717
1074	122.1650
1075	122.0617
1076	122.4083
1077	122.7983
1078	121.7533
1079	121.7067
1080	122.2117
1081	120.7300
1082	121.9967
1083	121.6867
1084	120.8267
1085	121.0800
1086	120.1917
1087	120.2000
1088	119.3200
1089	120.5833
1090	120.4533
1091	119.7433
1092	120.1933
1093	120.7450
1094	121.1883
1095	121.0650
1096	121.4367
1097	122.3917
1098	122.3983
1099	122.2450
1100	122.0283
1101	122.0867
1102	121.3333
1103	120.9183
1104	121.4083
1105	120.2550
1106	120.2533
1107	119.6933
1108	120.4700
1109	121.1767
1110	120.6033
1111	120.7950
1112	120.4933
1113	120.2283
1114	120.5933
1115	120.4817
1116	119.9350
1117	120.2350
1118	120.7950
1119	120.2150
1120	120.7650
1121	121.6267
1122	121.5750
1123	120.0833
1124	120.7000
1125	121.6850
1126	121.0417
1127	121.2750
1128	121.4683
1129	122.1083
1130	122.4600
1131	121.4967
1132	122.1733
1133	121.9917
1134	121.8800
1135	122.9117
1136	122.4850
1137	121.4283
1138	121.3350
1139	121.1650
1140	120.8250
1141	119.5833
1142	119.7483
1143	119.6583
1144	119.0183
1145	118.9550
1146	118.4983
1147	119.1483
1148	120.7883
1149	120.3933
1150	120.6067
1151	120.9183
1152	120.4183
1153	120.4133
1154	120.0233
1155	120.1067
1156	120.0533
1157	120.3200
1158	119.3983
1159	118.8600
1160	118.1933
1161	119.3250
1162	118.1983
1163	119.8550
1164	119.7450
1165	119.6183
1166	120.0050
1167	118.9183
1168	118.5583
1169	118.6267
1170	118.7750
1171	117.8950
1172	120.1817
1173	119.3350
1174	120.7450
1175	120.0967
1176	119.8583
1177	120.8933
1178	120.1233
1179	120.0850
1180	119.9317
1181	119.0917
1182	118.2717
1183	117.4033
1184	117.9467
1185	117.4400
1186	116.4950
1187	116.0533
1188	116.4833
1189	116.5500
1190	116.5017
1191	117.6583
1192	116.9617
1193	116.7217
1194	116.2900
1195	115.9300
1196	116.3583
1197	116.5467
1198	116.0650
1199	116.9133
1200	117.3583
1201	116.2800
1202	116.1917
1203	116.4450
1204	116.8417
1205	116.9283
1206	116.0067
1207	116.8167
1208	116.6017
1209	117.0067
1210	116.5350
1211	116.8533
1212	116.2933
1213	116.3550
1214	116.6267
1215	117.1383
1216	117.2617
1217	116.6083
1218	116.9267
1219	116.8367
1220	116.6400
1221	117.1517
1222	116.7400
1223	117.4250
1224	117.4933
1225	116.8050
1226	116.8650
1227	116.7533
1228	117.0283
1229	116.7283
1230	116.3050
1231	116.0917
1232	116.3233
1233	116.6483
1234	117.0233
1235	117.1800
1236	117.3683
1237	116.9800
1238	117.0850
1239	116.7000
1240	117.2867
1241	117.6217
1242	116.7050
1243	116.2650
1244	116.0400
1245	115.9783
1246	116.1933
1247	116.1100
1248	116.0783
1249	116.8417
1250	116.3967
1251	116.5200
1252	117.1150
1253	117.8017
1254	117.7383
1255	118.1000
1256	119.3917
1257	119.1650
1258	119.4300
1259	118.2783
1260	118.3683
1261	118.7917
1262	118.4467
1263	118.9000
1264	118.2133
1265	118.3867
1266	117.9317
1267	117.7450
1268	117.4650
1269	117.1233
1270	116.8750
1271	117.6400
1272	117.5167
1273	117.5250
1274	117.3700
1275	117.0950
1276	117.4217
1277	117.5567
1278	118.7150
1279	117.5133
1280	118.0900
1281	118.0217
1282	117.8117
1283	118.7917
1284	118.5800
1285	118.3583
1286	118.9883
1287	118.8867
1288	118.8650
1289	118.0950
1290	118.7783
1291	118.3533
1292	118.2317
1293	117.9567
1294	117.7817
1295	119.0733
1296	118.5767
1297	117.5617
1298	117.1133
1299	117.2917
1300	117.4300
1301	117.9217
1302	117.3050
1303	116.8633
1304	117.3033
1305	116.7150
1306	117.0450
1307	115.6000
1308	116.4250
1309	117.0950
1310	116.0650
1311	116.1050
1312	116.6200
1313	116.1000
1314	116.7500
1315	116.9233
1316	116.7800
1317	116.4100
1318	116.0550
1319	117.0967
1320	117.3167
1321	116.2550
1322	117.5933
1323	116.8483
1324	116.8850
1325	117.2800
1326	117.8983
1327	117.4933
1328	117.5950
1329	117.2417
1330	117.3983
1331	117.5850
1332	117.1933
1333	117.3717
1334	117.9917
1335	118.1300
1336	116.7800
1337	117.2833
1338	116.7500
1339	116.6383
1340	117.3267
1341	116.0467
1342	116.4117
1343	116.4850
1344	116.6400
1345	116.6050
1346	116.9367
1347	117.1850
1348	116.2583
1349	116.6083
1350	116.1567
1351	116.7183
1352	116.6250
1353	116.3667
1354	116.1600
1355	116.3150
1356	117.3450
1357	116.5817
1358	116.5567
1359	116.9500
1360	116.7800
1361	116.7467
1362	116.1400
1363	116.3783
1364	117.0300
1365	116.6117
1366	117.0033
1367	117.9350
1368	117.6950
1369	117.8517
1370	116.6933
1371	116.5150
1372	117.3000
1373	116.4650
1374	115.2133
1375	115.7083
1376	115.8317
1377	115.4117
1378	115.7333
1379	115.0150
1380	115.7533
1381	116.1183
1382	116.0017
1383	115.5300
1384	115.5367
1385	115.5417
1386	115.6233
1387	115.1683
1388	115.8350
1389	115.4900
1390	114.8917
1391	116.0033
1392	116.5017
1393	116.1183
1394	116.2167
1395	116.1700
1396	115.3233
1397	115.5267
1398	114.4983
1399	114.9700
1400	114.9933
1401	114.9533
1402	114.1467
1403	114.5600
1404	114.3750
1405	114.3767
1406	114.2950
1407	113.9317
1408	114.1700
1409	113.6783
1410	114.3133
1411	114.1750
1412	114.3967
1413	114.3400
1414	114.2967
1415	113.8833
1416	114.6050
1417	114.8983
1418	114.7850
1419	115.7317
1420	114.6900
1421	115.3567
1422	115.3017
1423	114.9817
1424	115.6450
1425	115.1783
1426	115.3633
1427	115.7017
1428	115.2133
1429	115.9900
1430	114.9967
1431	114.8000
1432	114.4833
1433	114.6750
1434	114.4667
1435	113.4300
1436	113.2883
1437	113.7567
1438	113.9383
1439	113.7800
1440	113.5550
1441	113.5883
1442	113.7650
1443	113.8217
1444	114.0167
1445	114.4250
1446	114.3033
1447	114.6283
1448	114.6467
1449	114.9850
1450	114.5283
1451	115.0883
1452	115.2317
1453	115.3000
1454	114.7017
1455	115.1183
1456	114.9500
1457	114.7650
1458	114.2950
1459	114.1050
1460	113.9917
1461	113.4150
1462	112.8900
1463	113.8517
1464	113.6800
1465	113.6700
1466	113.7517
1467	114.3350
1468	114.7417
1469	114.2033
1470	114.4433
1471	114.6717
1472	114.8567
1473	115.3600
1474	115.5917
1475	114.8633
1476	115.2233
1477	114.2600
1478	114.5067
1479	114.1483
1480	114.5583
1481	113.6183
1482	113.8717
1483	113.3200
1484	113.8000
1485	113.8617
1486	113.6100
1487	114.6083
1488	113.6617
1489	115.3300
1490	113.8817
1491	113.7217
1492	114.3367
1493	114.6633
1494	114.6500
1495	113.8450
1496	114.8067
1497	113.3667
1498	113.6200
1499	114.1367
1500	114.0633
1501	114.4700
1502	115.1033
1503	115.7717
1504	114.7500
1505	114.6950
1506	115.0783
1507	114.6917
1508	114.2500
1509	114.6933
1510	113.9283
1511	114.1433
1512	114.2583
1513	114.0400
1514	114.0300
1515	113.9817
1516	113.7283
1517	114.4283
1518	113.9667
1519	113.3267
1520	113.7717
1521	114.2017
1522	113.7667
1523	113.4150
1524	113.8683
1525	114.0367
1526	113.4083
1527	113.4033
1528	113.1450
1529	113.8017
1530	114.0500
1531	114.1217
1532	114.9733
1533	114.0683
1534	114.4133
1535	114.6133
1536	114.7483
1537	114.7533
1538	114.4833
1539	114.4283
1540	114.4550
1541	114.7783
1542	114.7900
1543	114.5683
1544	114.7150
1545	115.7817
1546	114.7267
1547	115.1783
1548	115.0917
1549	113.8933
1550	114.3850
1551	113.4367
1552	114.5517
1553	113.0917
1554	113.3883
1555	113.4200
1556	113.2383
1557	113.7850
1558	113.6750
1559	113.9533
1560	113.8217
1561	113.8650
1562	114.3717
1563	113.7600
1564	114.0250
1565	113.3400
1566	113.7850
1567	113.0817
1568	113.5200
1569	112.2833
1570	112.3417
1571	112.8700
1572	113.0417
1573	113.1867
1574	113.4317
1575	113.5383
1576	113.7833
1577	113.6050
1578	113.2450
1579	113.3733
1580	113.9400
1581	112.9667
1582	113.5067
1583	113.3350
1584	112.9000
1585	113.3383
1586	112.1733
1587	113.0533
1588	112.6033
1589	112.3350
1590	113.2200
1591	113.0067
1592	113.0533
1593	112.6550
1594	113.0317
1595	112.7783
1596	113.0000
1597	113.5950
1598	113.6433
1599	113.3250
1600	112.8283
1601	113.2167
1602	113.0067
1603	113.0483
1604	112.1600
1605	113.0417
1606	112.3417
1607	112.7300
1608	112.4467
1609	113.6500
1610	113.1650
1611	113.5933
1612	113.3717
1613	112.4400
1614	112.8967
1615	112.0217
1616	112.2283
1617	112.2117
1618	112.2833
1619	112.4850
1620	112.5067
1621	112.1433
1622	111.8500
1623	111.6700
1624	111.3883
1625	111.9533
1626	111.9667
1627	111.5983
1628	112.2817
1629	111.8183
1630	112.0783
1631	112.2817
1632	112.3317
1633	112.6250
1634	112.1683
1635	112.5617
1636	113.2033
1637	112.5983
1638	112.7367
1639	112.7967
1640	111.7000
1641	112.5683
1642	111.7600
1643	112.5917
1644	111.9583
1645	111.6650
1646	112.6550
1647	111.5233
1648	112.2700
1649	111.3017
1650	111.6033
1651	111.6950
1652	111.9083
1653	111.9667
1654	111.7717
1655	111.9833
1656	111.6700
1657	111.0850
1658	111.8717
1659	112.9583
1660	111.9417
1661	111.9167
1662	112.5450
1663	112.8183
1664	112.0567
1665	112.6583
1666	112.5400
1667	112.7333
1668	112.8750
1669	112.8000
1670	113.1717
1671	111.8683
1672	112.1800
1673	112.5117
1674	113.0883
1675	113.0150
1676	112.8850
1677	113.4850
1678	112.8383
1679	112.6317
1680	112.9767
1681	112.2483
1682	112.5467
1683	112.2467
1684	112.6100
1685	112.0833
1686	111.6217
1687	111.1000
1688	111.8750
1689	111.8000
1690	111.8550
1691	111.5600
1692	111.3950
1693	111.3533
1694	111.4233
1695	110.9917
1696	112.0367
1697	111.3933
1698	111.0167
1699	111.4000
1700	110.8817
1701	111.7500
1702	111.0967
1703	111.7783
1704	112.0000
1705	111.3333
1706	111.2900
1707	111.0850
1708	112.4267
1709	111.8900
1710	111.7783
1711	111.7167
1712	111.7617
1713	112.1567
1714	113.2350
1715	112.3833
1716	112.3200
1717	112.4233
1718	112.8550
1719	112.6233
1720	112.9167
1721	112.9817
1722	113.2000
1723	112.8467
1724	112.4450
1725	111.5233
1726	112.3917
1727	112.1500
1728	112.6750
1729	112.5667
1730	112.4783
1731	112.3233
1732	111.8750
1733	111.8200
1734	111.7300
1735	111.3250
1736	111.8800
1737	111.8533
1738	111.7733
1739	111.5700
1740	112.2583
1741	112.4017
1742	112.1233
1743	111.7167
1744	111.5017
1745	111.5800
1746	111.8950
1747	111.7367
1748	111.4783
1749	112.0450
1750	111.1617
1751	112.0617
1752	110.8650
1753	110.8967
1754	110.7067
1755	110.6417
1756	110.4283
1757	111.2750
1758	111.6817
1759	111.4483
1760	111.3250
1761	111.5267
1762	111.1867
1763	110.6883
1764	110.7833
1765	111.4967
1766	111.0000
1767	111.6117
1768	110.6483
1769	111.6817
1770	111.9050
1771	112.0867
1772	111.4417
1773	111.4367
1774	111.2067
1775	111.1400
1776	110.8983
1777	111.8967
1778	111.2183
1779	111.2017
1780	111.5983
1781	111.0183
1782	111.8483
1783	112.0500
1784	111.9483
1785	112.2183
1786	111.9133
1787	112.2950
1788	111.9817
1789	111.3417
1790	112.2283
1791	112.0783
1792	112.0567
1793	111.5433
1794	111.9500
1795	111.8100
1796	111.4500
1797	111.1233
1798	111.9917
1799	111.6817
1800	111.4917
1801	111.0583
1802	111.5083
1803	111.0483
1804	110.8933
1805	111.0100
1806	111.3633
1807	110.7567
1808	111.6817
1809	111.1317
1810	111.5033
1811	111.4050
1812	111.6633
1813	111.0200
1814	111.6550
1815	111.3700
1816	111.2467
1817	111.0217
1818	110.6500
1819	110.9100
1820	111.3150
1821	111.5750
1822	111.4133
1823	110.6600
1824	110.8517
1825	111.2983
1826	111.4017
1827	111.6400
1828	111.1933
1829	111.3317
1830	111.1183
1831	110.8717
1832	110.9500
1833	110.4983
1834	110.5450
1835	109.8550
1836	111.2200
1837	110.6817
1838	110.6633
1839	110.5550
1840	109.9533
1841	110.7483
1842	110.5700
1843	110.5433
1844	110.2533
1845	110.1283
1846	110.3717
1847	110.7850
1848	109.7950
1849	110.9200
1850	111.0500
1851	110.5417
1852	111.0667
1853	111.4083
1854	111.8667
1855	110.9133
1856	111.4500
1857	111.2500
1858	111.3967
1859	110.9083
1860	110.7250
1861	110.4917
1862	111.2433
1863	111.1933
1864	110.7500
1865	109.9750
1866	110.6017
1867	110.8400
1868	110.2783
1869	110.7150
1870	110.1800
1871	109.8950
1872	110.3517
1873	109.9983
1874	110.2950
1875	109.8550
1876	110.6117
1877	110.7150
1878	110.6733
1879	110.3333
1880	110.0617
1881	110.3100
1882	110.1867
1883	110.2450
1884	110.2983
1885	110.2717
1886	110.2700
1887	110.7483
1888	110.1583
1889	111.1217
1890	110.7150
1891	110.7567
1892	110.8567
1893	111.4117
1894	111.1750
1895	110.8083
1896	110.5883
1897	110.8133
1898	111.1333
1899	110.6250
1900	111.0317
1901	111.1650
1902	110.9250
1903	111.1617
1904	110.8100
1905	111.6783
1906	110.9783
1907	110.6983
1908	111.1217
1909	111.9983
1910	110.6600
1911	110.8517
1912	110.5750
1913	110.7983
1914	110.8583
1915	110.4900
1916	110.8350
1917	111.3150
1918	110.7217
1919	111.2067
1920	111.3067
1921	111.0150
1922	111.0583
1923	110.3650
1924	110.8883
1925	110.4183
1926	110.7933
1927	110.7750
1928	111.2767
1929	111.3383
1930	110.8533
1931	111.6317
1932	110.8217
1933	111.2367
1934	111.4850
1935	111.1067
1936	111.6267
1937	110.7450
1938	110.0733
1939	111.1700
1940	111.1150
1941	111.3200
1942	110.8517
1943	110.4967
1944	111.1467
1945	110.7183
1946	110.4817
1947	111.2083
1948	110.3683
1949	112.2817
1950	111.1800
1951	110.3100
1952	111.0167
1953	110.5467
1954	110.7333
1955	110.5483
1956	110.1100
1957	110.5917
1958	110.2150
1959	110.3833
1960	110.0400
1961	110.4633
1962	110.7667
1963	110.4683
1964	109.8950
1965	110.2833
1966	110.0867
1967	109.1850
1968	110.1183
1969	110.3500
1970	109.4700
1971	109.5700
1972	110.5500
1973	111.1283
1974	109.6800
1975	110.4700
1976	109.8083
1977	111.4833
1978	109.8867
1979	110.1683
1980	109.7217
1981	110.4367
1982	109.7033
1983	109.8267
1984	109.7500
1985	110.6783
1986	109.5300
1987	109.2483
1988	110.2967
1989	109.9283
1990	109.7450
1991	109.4300
1992	110.1450
1993	109.7783
1994	110.2733
1995	110.3517
1996	110.3533
1997	109.7083
1998	110.7150
1999	110.8383
[truncated: 28 more rows]
