# Supplementary material for: Bicoid gradient formation mechanism and dynamics revealed by protein lifetime analysis
Source: Mol Syst Biol. 2018 Sep 4;14(9):e8355. doi: 10.15252/msb.20188355 (PMC6121778; doi:10.15252/msb.20188355)
Supplement: Supplementary file 8 — Source Data for Figure 6 [file MSB-14-e8355-s007.zip › figure6-data_wo-images/quantification/Values_emb01_r_t26.txt]

0	0.0000
1	203.1583
2	194.1933
3	194.8267
4	192.2100
5	193.5633
6	191.4033
7	189.5083
8	189.4700
9	185.0117
10	180.3517
11	177.8367
12	176.0517
13	175.6017
14	178.6600
15	173.2783
16	172.6250
17	173.8800
18	170.2717
19	172.6350
20	167.0617
21	165.2250
22	165.7150
23	163.2917
24	160.1817
25	165.4967
26	159.0150
27	153.3550
28	159.6883
29	150.8717
30	157.5567
31	156.0850
32	154.4383
33	159.0333
34	157.9517
35	157.0083
36	156.0717
37	153.6217
38	147.2067
39	146.1283
40	147.1683
41	142.4250
42	138.7733
43	134.4933
44	130.6583
45	127.5200
46	127.8067
47	126.7617
48	124.1517
49	124.5833
50	122.2967
51	124.5633
52	122.1317
53	121.9183
54	122.5767
55	123.1817
56	124.3317
57	127.9200
58	128.3300
59	132.7550
60	134.7483
61	138.8017
62	143.8167
63	147.3200
64	154.0700
65	161.0883
66	161.6283
67	167.5433
68	169.1517
69	171.1933
70	174.5417
71	171.0100
72	170.9517
73	174.8300
74	178.0350
75	177.0617
76	181.9217
77	184.4567
78	184.2400
79	189.1933
80	190.6567
81	195.0050
82	198.4383
83	197.6867
84	202.7617
85	202.0717
86	203.7200
87	207.4517
88	208.5150
89	207.1550
90	211.2900
91	207.4650
92	208.7417
93	207.2533
94	199.2267
95	197.0717
96	195.9533
97	193.4417
98	195.1817
99	195.1150
100	192.2950
101	193.9050
102	190.5983
103	188.7983
104	187.5133
105	186.8150
106	187.5283
107	184.1533
108	186.5683
109	187.7717
110	189.8967
111	191.6733
112	195.0283
113	191.6817
114	195.5283
115	198.4200
116	199.4400
117	199.1217
118	201.8300
119	202.3767
120	203.7417
121	205.3900
122	207.4217
123	208.2717
124	211.4800
125	209.7917
126	209.2333
127	215.2500
128	214.2917
129	214.0883
130	212.7050
131	209.7150
132	208.2600
133	206.1067
134	204.0750
135	205.8233
136	205.7683
137	202.7883
138	198.5733
139	194.6267
140	193.8283
141	193.1417
142	187.9633
143	187.9767
144	186.7033
145	187.6950
146	186.6850
147	186.1450
148	187.7317
149	187.2333
150	189.2650
151	194.4933
152	196.3267
153	196.7633
154	199.5633
155	203.9083
156	200.8833
157	200.6817
158	201.9667
159	203.1717
160	201.7850
161	201.6750
162	202.8517
163	200.5283
164	197.7017
165	201.3550
166	198.0600
167	199.8800
168	199.6267
169	199.0750
170	198.8600
171	197.4450
172	198.2800
173	199.3233
174	197.4733
175	197.6733
176	196.0750
177	195.8317
178	197.3733
179	196.2567
180	198.5350
181	198.7517
182	197.6250
183	195.9817
184	198.4083
185	195.9133
186	193.5117
187	191.3417
188	191.9383
189	191.2867
190	190.3050
191	188.6800
192	188.9333
193	183.9517
194	180.7900
195	180.8800
196	178.7483
197	176.0433
198	173.6117
199	172.7583
200	172.5183
201	170.6433
202	170.6133
203	169.8717
204	170.6500
205	174.9983
206	174.5867
207	177.2583
208	175.6317
209	176.8900
210	179.1433
211	181.2650
212	182.6633
213	182.0683
214	182.5100
215	183.8167
216	186.2233
217	186.9117
218	186.7833
219	187.7433
220	187.1233
221	188.5050
222	188.8100
223	187.7200
224	186.1600
225	186.0267
226	183.7933
227	185.5550
228	184.1583
229	181.8133
230	182.6300
231	184.8583
232	186.4867
233	186.7383
234	188.9250
235	186.8633
236	188.2417
237	188.6317
238	188.4050
239	190.1150
240	190.9617
241	190.7500
242	193.5750
243	192.1067
244	191.2817
245	190.9750
246	189.1617
247	190.0067
248	190.0817
249	187.6700
250	186.4900
251	189.0267
252	188.5367
253	188.9433
254	189.8917
255	191.1017
256	192.7433
257	193.7450
258	194.7300
259	196.2317
260	194.8833
261	194.5933
262	192.3750
263	192.2783
264	191.2533
265	188.4300
266	188.8850
267	185.6817
268	185.0217
269	183.6617
270	183.5100
271	184.4600
272	183.1900
273	183.3933
274	182.9317
275	181.8017
276	180.7417
277	180.8733
278	180.6350
279	179.5450
280	178.6617
281	175.0467
282	172.9000
283	173.8867
284	171.6117
285	171.5767
286	169.5750
287	167.1167
288	164.8583
289	162.5567
290	161.9533
291	160.1600
292	159.8017
293	160.2617
294	161.9733
295	160.8000
296	158.3150
297	156.7567
298	159.0317
299	158.6883
300	159.1683
301	158.7417
302	158.4917
303	159.6200
304	157.5600
305	157.3667
306	157.3233
307	157.9033
308	158.4650
309	159.2517
310	158.8483
311	158.9650
312	156.6133
313	155.8050
314	156.2317
315	155.0483
316	155.0467
317	155.1967
318	151.6450
319	151.8750
320	150.7867
321	150.4483
322	149.8533
323	150.0900
324	151.9583
325	149.4467
326	150.8950
327	151.5100
328	150.5950
329	153.4000
330	153.1350
331	153.2233
332	154.9867
333	153.5733
334	154.8800
335	156.5967
336	158.4333
337	158.8550
338	158.7817
339	159.8433
340	160.1633
341	160.1400
342	162.2950
343	161.3400
344	162.7217
345	162.6967
346	161.9417
347	161.1183
348	162.7250
349	161.7133
350	162.7900
351	162.7767
352	164.4250
353	164.2667
354	163.4167
355	165.9467
356	165.5900
357	166.1867
358	168.9517
359	168.5683
360	169.8467
361	169.5633
362	167.6917
363	168.2850
364	167.8767
365	166.3433
366	166.4117
367	166.6683
368	167.7100
369	166.8633
370	167.7850
371	167.8450
372	166.6700
373	168.7250
374	167.4233
375	167.7567
376	168.6583
377	167.5117
378	168.1983
379	168.2733
380	170.0150
381	167.6233
382	167.1050
383	163.6283
384	165.7050
385	162.7900
386	165.0683
387	161.7450
388	162.5967
389	161.2350
390	161.1183
391	162.2067
392	161.7650
393	161.9383
394	162.7983
395	161.2683
396	163.6950
397	163.1033
398	163.7367
399	164.1400
400	165.3017
401	163.6867
402	164.3050
403	162.8367
404	163.2567
405	163.2383
406	165.3983
407	164.3550
408	165.1817
409	165.0050
410	163.7200
411	165.4950
412	165.8250
413	166.2817
414	167.7800
415	169.4200
416	169.1417
417	167.8750
418	165.4283
419	163.6900
420	163.3933
421	163.5833
422	161.8550
423	161.6800
424	160.6367
425	158.7400
426	159.7667
427	156.4417
428	156.8400
429	155.8917
430	156.5750
431	154.7567
432	155.6850
433	155.9617
434	155.6450
435	154.1367
436	156.2250
437	157.4967
438	157.4650
439	157.9167
440	156.6117
441	156.4850
442	156.0617
443	154.6133
444	155.1983
445	154.0067
446	154.6050
447	154.9150
448	154.5050
449	153.5617
450	152.5917
451	153.1150
452	151.8917
453	151.8583
454	152.4033
455	150.7967
456	151.1600
457	149.0233
458	149.9017
459	148.1900
460	148.9950
461	147.2850
462	147.2350
463	145.9100
464	146.4717
465	145.8817
466	146.0850
467	147.9533
468	149.4617
469	148.2700
470	149.8700
471	149.1733
472	151.1433
473	152.0950
474	153.3417
475	151.6933
476	152.5100
477	152.7600
478	150.9050
479	150.9600
480	153.8517
481	152.8417
482	152.4500
483	153.2183
484	151.5267
485	152.7717
486	153.6433
487	153.5867
488	153.6367
489	152.8083
490	152.0533
491	151.2783
492	151.9200
493	149.8517
494	149.0933
495	150.1267
496	148.9300
497	147.3133
498	146.2133
499	144.2483
500	144.5433
501	145.0350
502	144.3750
503	142.2417
504	143.1033
505	142.3783
506	143.4850
507	142.7767
508	141.4683
509	145.0050
510	144.9150
511	144.6117
512	145.5317
513	144.9150
514	145.5617
515	146.4783
516	147.1917
517	148.3483
518	146.8983
519	149.0050
520	147.7233
521	148.1250
522	147.5383
523	147.8900
524	148.4033
525	148.7000
526	149.8983
527	150.0900
528	150.7333
529	150.1533
530	150.9150
531	150.6133
532	150.6100
533	149.6700
534	147.8100
535	148.1350
536	148.0583
537	147.7833
538	149.0600
539	148.8967
540	149.9533
541	149.5650
542	149.6383
543	149.9767
544	150.4750
545	149.0567
546	148.4300
547	148.1783
548	146.1817
549	144.7750
550	144.4400
551	142.7500
552	142.4250
553	141.6933
554	141.7667
555	142.0400
556	141.6200
557	142.4217
558	143.7583
559	143.0317
560	143.5833
561	143.5250
562	142.8633
563	141.7783
564	141.5833
565	141.8400
566	140.6617
567	141.0383
568	140.5750
569	139.5933
570	138.8283
571	138.9400
572	139.2617
573	140.2633
574	140.9267
575	140.9933
576	142.3550
577	142.4650
578	141.7650
579	142.2217
580	141.5300
581	142.9567
582	142.6467
583	143.0683
584	142.6517
585	143.9233
586	143.1950
587	143.4250
588	143.9833
589	144.7583
590	144.0417
591	142.4200
592	143.7917
593	142.9933
594	143.6500
595	143.2867
596	141.5517
597	141.2050
598	141.0583
599	141.4883
600	140.2533
601	140.6417
602	141.3983
603	141.3217
604	140.5117
605	142.0350
606	142.3750
607	142.8883
608	142.1400
609	142.0733
610	141.1317
611	141.6833
612	141.7583
613	141.2067
614	140.6733
615	139.6667
616	139.9433
617	139.4550
618	138.3883
619	138.0917
620	139.6350
621	137.0933
622	138.8117
623	138.4017
624	139.9450
625	138.8583
626	139.6267
627	137.9700
628	138.8800
629	139.3450
630	139.6900
631	138.1433
632	139.0517
633	138.4367
634	138.7633
635	138.5517
636	139.1800
637	138.9933
638	138.0417
639	139.1583
640	138.2500
641	137.2850
642	137.2333
643	136.6550
644	136.7517
645	136.5950
646	136.2900
647	136.9700
648	138.3883
649	136.9617
650	136.8367
651	137.2933
652	138.1600
653	138.0450
654	138.3733
655	138.9400
656	139.8050
657	139.7483
658	139.0000
659	139.5500
660	140.2433
661	139.1917
662	139.0483
663	138.2983
664	139.5717
665	137.2350
666	138.5633
667	139.2967
668	138.4317
669	138.7350
670	139.5017
671	138.8850
672	138.4733
673	139.1900
674	138.5500
675	137.6917
676	137.6950
677	138.7667
678	138.7883
679	139.0200
680	140.7717
681	140.5400
682	139.8817
683	140.6150
684	140.4117
685	139.9067
686	140.0467
687	139.6767
688	139.8050
689	139.3467
690	140.4133
691	139.5733
692	139.6550
693	138.4533
694	138.3500
695	138.9083
696	138.2717
697	138.2417
698	137.5967
699	137.6367
700	137.4583
701	137.7133
702	137.5067
703	136.9217
704	138.0250
705	137.5317
706	138.0267
707	138.6283
708	137.2583
709	137.5067
710	137.8400
711	138.2283
712	137.4483
713	137.3650
714	137.8317
715	138.5067
716	138.3233
717	137.6600
718	136.5733
719	138.1167
720	136.6850
721	136.2650
722	135.8617
723	136.9267
724	137.3233
725	139.3467
726	139.4950
727	141.1700
728	141.6800
729	142.8800
730	143.8217
731	144.2433
732	146.0367
733	143.5783
734	143.5800
735	143.1733
736	140.6917
737	140.8083
738	139.8017
739	138.0733
740	138.4450
741	138.0167
742	136.9650
743	136.6283
744	137.1167
745	136.8383
746	137.1717
747	135.6650
748	135.9450
749	136.6667
750	136.5700
751	137.6083
752	137.6500
753	139.6700
754	140.4867
755	139.9000
756	142.6400
757	140.1583
758	140.6300
759	138.0367
760	138.3250
761	139.0733
762	137.0167
763	135.9683
764	136.1650
765	135.0683
766	134.8633
767	134.3283
768	134.9367
769	135.0500
770	134.1383
771	133.7417
772	135.0650
773	135.0717
774	135.9683
775	136.5767
776	138.0017
777	138.4200
778	137.4217
779	137.6583
780	137.7983
781	138.2817
782	138.2583
783	137.6850
784	138.3317
785	137.6150
786	136.7850
787	136.6917
788	138.1367
789	137.0717
790	136.3350
791	136.4600
792	137.8567
793	137.0683
794	137.0433
795	136.7233
796	136.6533
797	137.4017
798	137.6783
799	138.1167
800	137.8933
801	138.5900
802	138.4633
803	137.0683
804	136.6683
805	136.9917
806	136.6283
807	135.2833
808	136.1050
809	134.8983
810	134.5033
811	134.0200
812	132.8900
813	132.9667
814	133.4750
815	132.9050
816	131.6817
817	131.9517
818	131.9717
819	132.2283
820	132.5783
821	133.3483
822	132.7850
823	132.7650
824	134.0483
825	134.2667
826	135.3867
827	135.4983
828	135.5283
829	134.6500
830	134.8883
831	134.2883
832	132.8117
833	133.5917
834	132.9783
835	133.3167
836	133.1250
837	132.5283
838	132.9133
839	132.1733
840	132.6117
841	132.7917
842	131.8567
843	131.1817
844	130.9367
845	131.3067
846	130.5683
847	130.2267
848	129.0417
849	128.5000
850	129.5450
851	129.4517
852	130.2683
853	130.6567
854	130.1050
855	130.6083
856	131.8317
857	132.5150
858	132.1367
859	133.0283
860	132.4000
861	132.1067
862	132.5267
863	132.2650
864	132.9333
865	132.1200
866	132.1300
867	131.0717
868	132.2700
869	131.2533
870	131.6233
871	131.9000
872	130.4067
873	130.4483
874	130.2183
875	130.1417
876	129.3233
877	128.6750
878	130.0100
879	128.5950
880	130.6117
881	129.5533
882	130.4383
883	129.9883
884	129.8450
885	129.8967
886	128.9833
887	130.1250
888	129.8967
889	130.3050
890	129.8300
891	130.6150
892	130.8117
893	131.1583
894	129.2133
895	129.9733
896	130.0867
897	129.6783
898	128.6867
899	130.0600
900	129.2250
901	128.3917
902	128.6433
903	127.4633
904	128.2117
905	128.2600
906	127.0817
907	127.6900
908	127.1667
909	126.6150
910	126.7683
911	126.6250
912	127.6450
913	128.4467
914	127.1667
915	129.1183
916	128.5967
917	129.3517
918	130.5783
919	130.3317
920	131.3617
921	131.3717
922	131.1883
923	130.5933
924	130.8133
925	129.2600
926	129.3450
927	130.3583
928	129.0900
929	129.4867
930	129.0117
931	128.7667
932	128.7983
933	128.7733
934	129.5383
935	128.6450
936	130.0100
937	129.5933
938	129.0317
939	129.6050
940	129.3350
941	129.2700
942	129.1617
943	129.6933
944	128.3233
945	128.6800
946	128.7083
947	127.4417
948	127.1800
949	127.1217
950	126.0417
951	126.4483
952	125.8967
953	125.2750
954	125.3433
955	125.3017
956	124.3950
957	125.5050
958	124.9667
959	125.0350
960	124.9217
961	125.4167
962	126.6283
963	126.3900
964	127.7567
965	127.2767
966	127.8617
967	128.2950
968	126.7917
969	127.2267
970	127.4333
971	126.5367
972	125.9467
973	125.4267
974	125.4700
975	124.9283
976	125.7467
977	125.4433
978	125.6783
979	124.9133
980	125.6450
981	125.3183
982	124.6583
983	124.5133
984	125.1883
985	127.5417
986	125.0900
987	126.0100
988	125.0717
989	125.7250
990	125.2167
991	124.8817
992	124.7067
993	124.6817
994	123.8050
995	125.6200
996	124.2333
997	125.0517
998	125.0450
999	123.8083
1000	124.1167
1001	126.1100
1002	124.9700
1003	126.4233
1004	125.0067
1005	124.5900
1006	125.2667
1007	124.9283
1008	123.9217
1009	123.7767
1010	124.1750
1011	124.6183
1012	124.2417
1013	123.3317
1014	122.5217
1015	122.8200
1016	125.7583
1017	124.9850
1018	122.7567
1019	123.3400
1020	122.8417
1021	122.5167
1022	122.2483
1023	122.6300
1024	122.8867
1025	122.6567
1026	124.0767
1027	124.1150
1028	123.7200
1029	123.2800
1030	123.4900
1031	122.6733
1032	122.7933
1033	123.3183
1034	124.0417
1035	123.3817
1036	122.5433
1037	122.5883
1038	122.5867
1039	123.9150
1040	124.5350
1041	124.6467
1042	124.8317
1043	124.3000
1044	123.1500
1045	123.7150
1046	123.9983
1047	123.7683
1048	123.4933
1049	122.9467
1050	123.0250
1051	122.1867
1052	123.9350
1053	123.0817
1054	123.0317
1055	123.0567
1056	122.5900
1057	123.3967
1058	122.7517
1059	123.5000
1060	122.9550
1061	122.6033
1062	122.8433
1063	121.3167
1064	121.5767
1065	121.3000
1066	120.6200
1067	120.5317
1068	121.1300
1069	120.4833
1070	120.8033
1071	120.9600
1072	121.8100
1073	123.3083
1074	122.3950
1075	123.2883
1076	122.1367
1077	122.1367
1078	123.0317
1079	122.0483
1080	122.6450
1081	123.0617
1082	122.3467
1083	121.4317
1084	120.9033
1085	121.3283
1086	121.3033
1087	120.7983
1088	120.7717
1089	120.7667
1090	120.9117
1091	120.5417
1092	119.8033
1093	120.5467
1094	121.0883
1095	121.0850
1096	121.4317
1097	121.0700
1098	121.0067
1099	120.6217
1100	120.4233
1101	119.7667
1102	119.7783
1103	119.2167
1104	118.8367
1105	119.7250
1106	119.0717
1107	118.6717
1108	119.6600
1109	119.5633
1110	119.5217
1111	119.7733
1112	120.2733
1113	120.7017
1114	121.7900
1115	121.0017
1116	122.0100
1117	122.1967
1118	121.2100
1119	121.3583
1120	120.8633
1121	121.1583
1122	120.9717
1123	121.2300
1124	120.8583
1125	121.3933
1126	121.2017
1127	121.3383
1128	121.6600
1129	120.7300
1130	120.3317
1131	120.3617
1132	120.0433
1133	119.9400
1134	120.6000
1135	120.4517
1136	119.7800
1137	120.5100
1138	120.1667
1139	120.9783
1140	120.7133
1141	120.1200
1142	120.4283
1143	120.6183
1144	122.3350
1145	121.9967
1146	121.3583
1147	121.6183
1148	121.5750
1149	122.3650
1150	122.7683
1151	122.3000
1152	121.9083
1153	121.3000
1154	120.0200
1155	119.0467
1156	118.9117
1157	118.0767
1158	119.0883
1159	118.0200
1160	117.3767
1161	118.0867
1162	117.4350
1163	117.5883
1164	117.2967
1165	117.1917
1166	117.9500
1167	117.7733
1168	118.0067
1169	118.1167
1170	117.4933
1171	116.7950
1172	117.6733
1173	117.6333
1174	119.0083
1175	118.9367
1176	119.0233
1177	118.9033
1178	119.0233
1179	119.0200
1180	118.1583
1181	117.5833
1182	116.4133
1183	117.0000
1184	117.2083
1185	117.7083
1186	116.2917
1187	116.3750
1188	115.8100
1189	116.3750
1190	116.1033
1191	115.9533
1192	115.4517
1193	116.2567
1194	116.4867
1195	115.8683
1196	116.4950
1197	116.6467
1198	117.3133
1199	117.7683
1200	117.5000
1201	118.4117
1202	118.5083
1203	118.3733
1204	117.8400
1205	117.7333
1206	118.0450
1207	117.3333
1208	117.4767
1209	117.2450
1210	116.1500
1211	116.1717
1212	115.8433
1213	115.9517
1214	115.9450
1215	117.0667
1216	115.7117
1217	116.7217
1218	116.2100
1219	115.9833
1220	115.8200
1221	116.0617
1222	115.7633
1223	116.8433
1224	116.2917
1225	116.4900
1226	117.3450
1227	116.9783
1228	117.5817
1229	116.7367
1230	117.2100
1231	116.0500
1232	116.6333
1233	116.5583
1234	116.7033
1235	116.7033
1236	115.7733
1237	116.0083
1238	116.3667
1239	116.1017
1240	115.7733
1241	116.5450
1242	116.0083
1243	116.4133
1244	116.5450
1245	117.0133
1246	116.8067
1247	116.9000
1248	116.9633
1249	116.0517
1250	117.0100
1251	116.8867
1252	116.6933
1253	117.2433
1254	116.5850
1255	116.8617
1256	116.1817
1257	117.1117
1258	117.0300
1259	117.0617
1260	116.6250
1261	117.1283
1262	118.3667
1263	117.9117
1264	117.3383
1265	117.7367
1266	118.4733
1267	118.1133
1268	118.4950
1269	118.2550
1270	119.0600
1271	119.0933
1272	118.7900
1273	118.4400
1274	118.0067
1275	117.9400
1276	118.3567
1277	118.1717
1278	117.3800
1279	117.4567
1280	117.1983
1281	116.2683
1282	116.3167
1283	116.8967
1284	116.9050
1285	117.1600
1286	116.9733
1287	118.4917
1288	117.0900
1289	118.0600
1290	118.4333
1291	118.0950
1292	118.4183
1293	118.6633
1294	118.4383
1295	118.9867
1296	119.6700
1297	118.9717
1298	118.1450
1299	117.6300
1300	118.8533
1301	118.6367
1302	118.2483
1303	117.6050
1304	118.3783
1305	117.9117
1306	117.5217
1307	117.1950
1308	117.8700
1309	117.0317
1310	117.0333
1311	116.9483
1312	117.2333
1313	116.7383
1314	116.9000
1315	116.9950
1316	116.1083
1317	117.0217
1318	117.3350
1319	117.7000
1320	117.6583
1321	117.8750
1322	118.4633
1323	117.9317
1324	117.4550
1325	117.3883
1326	117.0117
1327	116.6500
1328	116.9100
1329	116.3967
1330	117.0333
1331	117.0967
1332	117.5917
1333	117.4017
1334	117.4933
1335	117.3317
1336	117.4500
1337	116.8533
1338	117.7150
1339	117.6200
1340	117.4317
1341	116.5717
1342	117.0200
1343	117.1983
1344	116.9633
1345	116.9883
1346	116.2083
1347	116.2483
1348	116.1350
1349	116.2733
1350	116.5750
1351	116.3633
1352	115.6417
1353	116.6483
1354	115.9083
1355	115.7667
1356	116.2700
1357	116.5600
1358	116.1967
1359	115.0683
1360	116.3667
1361	115.8050
1362	115.2450
1363	115.9267
1364	115.9883
1365	116.3250
1366	115.6117
1367	115.4983
1368	115.5450
1369	116.1417
1370	116.2650
1371	115.9433
1372	115.9883
1373	116.1767
1374	116.5150
1375	116.3550
1376	116.5750
1377	115.8900
1378	116.6483
1379	117.1850
1380	116.4633
1381	116.4967
1382	116.9667
1383	116.9450
1384	117.4133
1385	116.5550
1386	116.7900
1387	116.5600
1388	117.1417
1389	117.3150
1390	115.4033
1391	115.9183
1392	116.2867
1393	116.1500
1394	115.2417
1395	115.1300
1396	116.0333
1397	115.7167
1398	116.2433
1399	116.8767
1400	116.6317
1401	116.5917
1402	116.3467
1403	116.3350
1404	116.7067
1405	116.7250
1406	116.6333
1407	116.1650
1408	116.5050
1409	115.8250
1410	115.8967
1411	115.1667
1412	115.6333
1413	115.2550
1414	115.0283
1415	115.7833
1416	115.2117
1417	114.5933
1418	115.2150
1419	115.1800
1420	115.2150
1421	115.9883
1422	117.1233
1423	116.7467
1424	116.0200
1425	116.3483
1426	116.2033
1427	115.3983
1428	115.5850
1429	115.0733
1430	114.7217
1431	115.1467
1432	114.7417
1433	114.3533
1434	114.9817
1435	114.5883
1436	114.6833
1437	115.0817
1438	115.2300
1439	115.1617
1440	115.6283
1441	116.2000
1442	115.6500
1443	115.0433
1444	115.0467
1445	116.0100
1446	115.8417
1447	114.9250
1448	115.2583
1449	114.3400
1450	114.9317
1451	115.7667
1452	114.8383
1453	114.6667
1454	114.8950
1455	114.0600
1456	114.8367
1457	114.3467
1458	115.0333
1459	114.6983
1460	115.0167
1461	115.2650
1462	114.7550
1463	114.9467
1464	114.6167
1465	114.4050
1466	113.6783
1467	114.4667
1468	114.6150
1469	114.5017
1470	114.2683
1471	114.9667
1472	114.8000
1473	115.1433
1474	115.8883
1475	114.7367
1476	115.1033
1477	114.7800
1478	115.3800
1479	116.0400
1480	114.7467
1481	114.7800
1482	114.1050
1483	114.1267
1484	114.1350
1485	113.9950
1486	114.1083
1487	114.4117
1488	114.7633
1489	115.6183
1490	115.9967
1491	114.5483
1492	115.9683
1493	115.6333
1494	115.2050
1495	114.7883
1496	115.0717
1497	114.1350
1498	114.0233
1499	114.6467
1500	114.1200
1501	114.8483
1502	114.6683
1503	114.1333
1504	113.5800
1505	114.0500
1506	113.8950
1507	113.7683
1508	113.9617
1509	114.2133
1510	113.7850
1511	113.1983
1512	114.2250
1513	114.7267
1514	113.8133
1515	113.1667
1516	114.4833
1517	114.6167
1518	113.7917
1519	114.4600
1520	113.7700
1521	114.4917
1522	113.9150
1523	114.0817
1524	114.1833
1525	113.7583
1526	114.3483
1527	113.6450
1528	113.8817
1529	113.9200
1530	114.3250
1531	114.4700
1532	114.5250
1533	115.1533
1534	114.7450
1535	115.0833
1536	115.0583
1537	115.5783
1538	115.8267
1539	114.9200
1540	114.7900
1541	115.4550
1542	115.4767
1543	116.0850
1544	115.7367
1545	115.2367
1546	115.1167
1547	115.0533
1548	114.6967
1549	114.1633
1550	114.0667
1551	113.6800
1552	114.2617
1553	113.9750
1554	114.8417
1555	114.5350
1556	114.4050
1557	115.6633
1558	114.1300
1559	115.5000
1560	115.5433
1561	115.5967
1562	115.8367
1563	115.1083
1564	115.6833
1565	115.5517
1566	114.9433
1567	114.8317
1568	114.4950
1569	113.2467
1570	113.6450
1571	114.6200
1572	114.2433
1573	114.3583
1574	113.9200
1575	114.0500
1576	114.4633
1577	114.0383
1578	113.5867
1579	113.2283
1580	113.7400
1581	113.3583
1582	113.8050
1583	113.1050
1584	113.3517
1585	113.1683
1586	113.4517
1587	113.3517
1588	113.3167
1589	113.0400
1590	113.2167
1591	112.8483
1592	113.4317
1593	113.4200
1594	112.8300
1595	113.7667
1596	113.2400
1597	112.8150
1598	113.9233
1599	113.2600
1600	113.1850
1601	113.8000
1602	114.2667
1603	113.7583
1604	113.8183
1605	113.7383
1606	113.7183
1607	113.9667
1608	114.4000
1609	113.4950
1610	113.5150
1611	113.6250
1612	113.6933
1613	113.6517
1614	113.8500
1615	113.4450
1616	113.4617
1617	114.2150
1618	113.7683
1619	114.0217
1620	113.8433
1621	113.1083
1622	113.1517
1623	113.8850
1624	113.9100
1625	113.7300
1626	113.3700
1627	113.8333
1628	113.6517
1629	113.7967
1630	112.9883
1631	112.4783
1632	112.8467
1633	113.0450
1634	112.2683
1635	112.5000
1636	112.8450
1637	113.1133
1638	112.9033
1639	113.4150
1640	112.9450
1641	113.1550
1642	113.1733
1643	114.0700
1644	112.9383
1645	113.2083
1646	114.1500
1647	113.2167
1648	113.0917
1649	113.1333
1650	113.5050
1651	112.7717
1652	113.8600
1653	113.8267
1654	113.6550
1655	113.6817
1656	112.9150
1657	113.4950
1658	113.1150
1659	113.1383
1660	113.2067
1661	113.6433
1662	113.8833
1663	113.2000
1664	113.7733
1665	113.8933
1666	113.6017
1667	113.4867
1668	113.8383
1669	113.3700
1670	113.2883
1671	112.8700
1672	112.4517
1673	112.4800
1674	112.7133
1675	112.9683
1676	112.4617
1677	112.0633
1678	112.5200
1679	112.3367
1680	111.8533
1681	112.4250
1682	112.8483
1683	113.2067
1684	113.4750
1685	113.6267
1686	113.6783
1687	114.4267
1688	113.2900
1689	113.5583
1690	113.1183
1691	113.2300
1692	113.6567
1693	113.5550
1694	113.1300
1695	113.2483
1696	112.6600
1697	112.7650
1698	112.4683
1699	112.9083
1700	111.8333
1701	112.6750
1702	113.3017
1703	112.6500
1704	111.9700
1705	112.1600
1706	112.6367
1707	112.2200
1708	112.2267
1709	111.6300
1710	111.8783
1711	112.1683
1712	112.7717
1713	112.9667
1714	112.9717
1715	113.0417
1716	112.5133
1717	112.8133
1718	112.5300
1719	113.2733
1720	112.1483
1721	111.9683
1722	113.2733
1723	112.7017
1724	113.2217
1725	112.1867
1726	112.9167
1727	112.8983
1728	113.1100
1729	112.4500
1730	112.2050
1731	112.4783
1732	112.5600
1733	112.3133
1734	111.7733
1735	112.4667
1736	112.1517
1737	112.3100
1738	112.4850
1739	112.4400
1740	112.5567
1741	112.2250
1742	112.3100
1743	112.1550
1744	111.4350
1745	112.8717
1746	112.2083
1747	112.3767
1748	111.6517
1749	112.2217
1750	112.0433
1751	111.9750
1752	111.8433
1753	110.9700
1754	112.4233
1755	112.6083
1756	112.2383
1757	112.2017
1758	112.2100
1759	112.2183
1760	112.1650
1761	112.3300
1762	112.4117
1763	112.5733
1764	112.7300
1765	112.6783
1766	112.1150
1767	112.8000
1768	112.5133
1769	112.4117
1770	111.2650
1771	111.3117
1772	111.9033
1773	111.1283
1774	111.5083
1775	110.9633
1776	111.5017
1777	111.3100
1778	111.6683
1779	111.7350
1780	111.8217
1781	111.3650
1782	111.5683
1783	111.6683
1784	111.6067
1785	112.1067
1786	111.9983
1787	112.1067
1788	112.7550
1789	111.5233
1790	111.8900
1791	112.3883
1792	111.7033
1793	112.4933
1794	111.6600
1795	111.6467
1796	111.1917
1797	111.6450
1798	111.5600
1799	111.6083
1800	111.8950
1801	111.3100
1802	111.5450
1803	111.1383
1804	111.2950
1805	111.7967
1806	110.9483
1807	111.1333
1808	111.9150
1809	111.5150
1810	111.1350
1811	111.3650
1812	111.3167
1813	110.3900
1814	111.2083
1815	110.7650
1816	110.8417
1817	110.5583
1818	110.6633
1819	110.5383
1820	111.6967
1821	111.0133
1822	110.9900
1823	111.1533
1824	111.3117
1825	111.6200
1826	111.5683
1827	111.5417
1828	111.1400
1829	111.4800
1830	110.9167
1831	111.4017
1832	110.8483
1833	111.0967
1834	110.9783
1835	110.9117
1836	111.4400
1837	110.3883
1838	110.2017
1839	110.3367
1840	109.6650
1841	110.3617
1842	111.0750
1843	110.0467
1844	109.7733
1845	110.1733
1846	110.3567
1847	111.0200
1848	111.0450
1849	110.7683
1850	110.3150
1851	110.7583
1852	111.5867
1853	111.3250
1854	111.2617
1855	110.9350
1856	111.1667
1857	110.2567
1858	111.2533
1859	110.6550
1860	110.6100
1861	110.3467
1862	110.6517
1863	111.6933
1864	111.0700
1865	110.5817
1866	110.8817
1867	110.7950
1868	110.7167
1869	110.6667
1870	111.1650
1871	111.1300
1872	111.5567
1873	111.4233
1874	110.9733
1875	110.8017
1876	109.9083
1877	110.2950
1878	110.2333
1879	110.0733
1880	110.0717
1881	109.9100
1882	109.9067
1883	110.1700
1884	110.0017
1885	110.0767
1886	110.7150
1887	110.1217
1888	109.9250
1889	110.3283
1890	110.0733
1891	110.5667
1892	110.5350
1893	109.8200
1894	110.7300
1895	110.0917
1896	110.2333
1897	109.8667
1898	110.9767
1899	110.7150
1900	111.4000
1901	110.9083
1902	111.2350
1903	110.8550
1904	111.2000
1905	110.7200
1906	110.7550
1907	110.5383
1908	111.0767
1909	110.5800
1910	110.6700
1911	111.1850
1912	110.9467
1913	110.8050
1914	110.6817
1915	110.3583
1916	111.1150
1917	111.3050
1918	110.7050
1919	110.6983
1920	111.0400
1921	110.1650
1922	111.2633
1923	110.7083
1924	110.4533
1925	110.1983
1926	110.7383
1927	109.7767
1928	110.0417
1929	110.4233
1930	110.6550
1931	110.2600
1932	110.4900
1933	110.0067
1934	110.6217
1935	109.9767
1936	110.5917
1937	109.6700
1938	110.6433
1939	110.7183
1940	111.0017
1941	110.4417
1942	109.9433
1943	110.2517
1944	110.4117
1945	110.3133
1946	110.2917
1947	110.3533
1948	110.3567
1949	110.8967
1950	111.1300
1951	110.1350
1952	110.5417
1953	110.5283
1954	111.3233
1955	110.6317
1956	109.7283
1957	109.6600
1958	108.9867
1959	110.0083
1960	109.4850
1961	108.9600
1962	109.4850
1963	109.3350
1964	110.0417
1965	109.5850
1966	109.3200
1967	109.2733
1968	109.7133
1969	109.6817
1970	109.7417
1971	109.6383
1972	109.6167
1973	109.8633
1974	109.7267
1975	109.2133
1976	109.1983
1977	109.5567
1978	109.2200
1979	109.7650
1980	109.3283
1981	109.7150
1982	109.3483
1983	109.2383
1984	108.8867
1985	109.2017
1986	108.7383
1987	109.0450
1988	109.4933
1989	109.2067
1990	109.8983
1991	109.7883
1992	109.8967
1993	109.9017
1994	110.0867
1995	109.6317
1996	109.2033
1997	108.7800
1998	108.9083
1999	109.4017
[truncated: 28 more rows]
