# Supplementary material for: Bicoid gradient formation mechanism and dynamics revealed by protein lifetime analysis
Source: Mol Syst Biol. 2018 Sep 4;14(9):e8355. doi: 10.15252/msb.20188355 (PMC6121778; doi:10.15252/msb.20188355)
Supplement: Supplementary file 8 — Source Data for Figure 6 [file MSB-14-e8355-s007.zip › figure6-data_wo-images/quantification/Values_emb01_r_t27.txt]

0	0.0000
1	200.0067
2	202.5650
3	201.3583
4	195.4033
5	196.6267
6	188.3617
7	196.2950
8	186.1333
9	179.1867
10	184.5183
11	183.3017
12	181.3517
13	179.9950
14	175.2900
15	169.8317
16	165.8417
17	172.1750
18	165.9250
19	169.5450
20	163.7333
21	156.1383
22	162.2533
23	150.8033
24	156.3117
25	158.5817
26	151.3400
27	152.1150
28	157.3350
29	148.9517
30	150.3300
31	146.8083
32	147.3417
33	152.5383
34	157.1867
35	156.0350
36	157.5633
37	154.4200
38	151.1550
39	148.8667
40	146.5100
41	145.9983
42	140.1300
43	140.1700
44	136.3617
45	132.5917
46	131.1850
47	128.6183
48	126.1867
49	124.7933
50	123.9100
51	124.4950
52	124.8083
53	123.8617
54	122.7467
55	127.0050
56	130.0633
57	130.3067
58	133.6267
59	138.3567
60	142.9533
61	146.3317
62	151.4033
63	153.7500
64	156.8133
65	159.2683
66	161.7917
67	165.6583
68	168.9067
69	173.5817
70	175.3333
71	179.4167
72	182.4833
73	184.9283
74	189.1250
75	191.1250
76	195.0267
77	194.0267
78	193.2033
79	196.0417
80	196.0350
81	199.4667
82	196.5817
83	203.9150
84	201.9850
85	201.2933
86	207.2200
87	208.7250
88	208.1750
89	204.3350
90	201.6717
91	199.1967
92	193.9033
93	194.0300
94	187.6983
95	187.8633
96	184.8617
97	184.1633
98	183.0817
99	184.2800
100	181.6367
101	181.1483
102	182.1650
103	181.8833
104	182.7633
105	181.5883
106	183.9367
107	183.9017
108	182.1583
109	186.1700
110	186.7317
111	187.5517
112	188.2183
113	190.4383
114	190.8667
115	191.7483
116	192.4233
117	196.0333
118	195.9533
119	198.3200
120	198.7700
121	204.1317
122	207.9433
123	208.8950
124	207.8450
125	208.1733
126	206.8067
127	204.5900
128	209.0467
129	205.7583
130	203.5350
131	203.4133
132	199.5783
133	200.3833
134	199.2817
135	196.1400
136	196.9283
137	195.3783
138	195.8583
139	195.5650
140	197.3900
141	196.4500
142	203.8550
143	205.9067
144	205.4400
145	207.5117
146	204.9633
147	201.9800
148	197.9067
149	195.7217
150	193.8050
151	194.0050
152	191.5183
153	189.9083
154	190.3500
155	188.4783
156	187.6667
157	191.3933
158	191.5383
159	194.5683
160	192.8600
161	194.0567
162	192.1433
163	191.3350
164	191.3167
165	190.3233
166	190.5833
167	193.7800
168	190.1633
169	192.2483
170	192.9850
171	195.9700
172	196.5233
173	195.4167
174	198.0467
175	196.5333
176	195.2217
177	194.4550
178	193.4000
179	187.6883
180	187.0467
181	184.1667
182	182.2467
183	180.8267
184	179.4133
185	177.4233
186	174.7233
187	176.4350
188	175.2800
189	175.9100
190	173.8500
191	175.6783
192	174.6417
193	174.7900
194	176.1650
195	176.1400
196	175.2333
197	176.4400
198	177.1083
199	177.7283
200	180.2883
201	179.4167
202	178.2850
203	180.0650
204	180.8817
205	182.3617
206	181.2000
207	182.8883
208	184.2417
209	185.0433
210	184.5617
211	184.1350
212	183.6250
213	181.2133
214	181.0517
215	178.7633
216	180.2933
217	177.8100
218	179.1183
219	180.3183
220	181.6583
221	184.0817
222	187.1617
223	187.8500
224	191.2300
225	191.2017
226	193.7750
227	194.8417
228	195.4817
229	196.1233
230	197.0467
231	195.6883
232	194.1133
233	193.2450
234	192.2483
235	191.6033
236	188.1633
237	191.0833
238	187.4250
239	189.0033
240	189.5683
241	188.8417
242	188.5150
243	188.4550
244	188.9617
245	189.1700
246	188.7900
247	188.0867
248	188.3950
249	187.7950
250	185.3033
251	183.4317
252	180.2800
253	180.0017
254	178.8883
255	176.9600
256	174.8217
257	173.9000
258	173.2217
259	173.3533
260	173.2083
261	173.0883
262	171.1233
263	169.2867
264	167.5067
265	168.0950
266	166.2217
267	164.1883
268	163.0183
269	163.6350
270	162.1233
271	161.2033
272	159.8083
273	158.8983
274	157.8317
275	156.1683
276	156.0983
277	154.6900
278	154.0233
279	151.7100
280	151.3050
281	148.9767
282	148.3600
283	148.5683
284	148.5350
285	149.3567
286	148.6500
287	147.4150
288	146.5917
289	145.1367
290	144.4433
291	145.1567
292	144.1883
293	145.3000
294	144.4967
295	144.8167
296	145.4867
297	145.5833
298	144.3283
299	144.8183
300	147.3100
301	146.0983
302	145.6650
303	146.8417
304	146.6033
305	146.5267
306	148.0250
307	149.0067
308	148.8100
309	151.0233
310	151.7367
311	152.0867
312	152.9933
313	154.6867
314	154.5167
315	153.9700
316	155.8400
317	155.2467
318	155.0950
319	155.4667
320	156.9050
321	159.1417
322	158.1850
323	161.1167
324	161.6717
325	161.2733
326	161.3617
327	161.7050
328	161.4433
329	161.6300
330	163.8683
331	165.5450
332	166.6700
333	167.3833
334	167.6800
335	165.8917
336	166.8950
337	163.5683
338	162.8717
339	162.6267
340	161.5267
341	161.4717
342	162.8567
343	159.8967
344	159.7033
345	158.2817
346	158.0100
347	156.6417
348	158.3900
349	154.6967
350	154.7417
351	155.5583
352	156.3683
353	156.4083
354	157.5550
355	156.7217
356	156.1517
357	157.4150
358	156.5333
359	156.9433
360	157.6367
361	156.7200
362	155.2300
363	157.1283
364	158.3933
365	157.3617
366	157.3583
367	157.7283
368	158.2233
369	159.6700
370	159.8167
371	162.3933
372	162.5483
373	162.7683
374	162.4550
375	162.4133
376	159.9417
377	160.5733
378	160.4233
379	159.3567
380	160.6517
381	160.2550
382	159.6717
383	159.9250
384	157.3733
385	158.9367
386	158.3117
387	159.6100
388	159.5717
389	158.1400
390	158.6983
391	158.4567
392	160.7767
393	160.7217
394	161.5083
395	161.4867
396	161.9867
397	163.6067
398	163.8033
399	164.0600
400	164.1100
401	163.1167
402	161.7300
403	159.7267
404	160.1083
405	159.8583
406	158.5000
407	158.7233
408	157.3683
409	156.5250
410	155.9850
411	155.5933
412	154.8733
413	153.9433
414	153.4750
415	154.8383
416	155.0733
417	153.3083
418	154.1383
419	152.8383
420	153.5267
421	153.8000
422	154.5733
423	157.2383
424	156.5100
425	156.0817
426	156.9750
427	156.4850
428	158.3867
429	156.9567
430	155.8183
431	154.0350
432	153.7517
433	154.2767
434	153.0500
435	151.8250
436	152.5267
437	150.8517
438	150.4400
439	150.3467
440	149.2983
441	148.8600
442	148.3067
443	148.1633
444	149.1800
445	148.5783
446	148.6967
447	147.8450
448	148.6000
449	148.6617
450	149.9417
451	149.9450
452	149.8750
453	150.8450
454	152.4833
455	152.8467
456	151.6317
457	151.5800
458	153.7683
459	152.7550
460	152.9200
461	151.9983
462	152.2633
463	152.2933
464	152.2983
465	152.4467
466	153.0933
467	152.4367
468	153.6383
469	154.0917
470	153.0533
471	153.5550
472	153.3817
473	150.4367
474	151.1633
475	150.8167
476	150.0867
477	148.6283
478	149.4467
479	147.6700
480	148.8683
481	148.6567
482	149.3033
483	148.4250
484	148.1800
485	148.8617
486	147.8550
487	149.1267
488	147.7383
489	147.2367
490	148.3233
491	147.4433
492	147.8700
493	148.9417
494	148.6617
495	147.5150
496	147.8517
497	148.1100
498	146.8250
499	146.4967
500	146.5150
501	146.4567
502	146.0967
503	144.7600
504	146.4200
505	144.7383
506	143.7767
507	143.0350
508	143.2417
509	142.8550
510	142.5517
511	140.6583
512	140.6833
513	140.6133
514	141.3683
515	141.0000
516	141.5900
517	142.5550
518	139.9783
519	141.9900
520	142.9333
521	144.1317
522	143.5717
523	143.4833
524	144.4900
525	144.9933
526	145.2833
527	143.9917
528	144.7350
529	142.4683
530	142.2433
531	140.7000
532	141.2750
533	139.8217
534	139.2133
535	139.1083
536	139.0700
537	138.0633
538	137.9267
539	137.8583
540	137.9383
541	137.1217
542	139.8050
543	138.8900
544	139.1950
545	139.4433
546	139.3467
547	138.7617
548	139.4100
549	139.8383
550	140.3850
551	140.4517
552	139.7383
553	140.7150
554	140.6350
555	139.7283
556	140.2167
557	139.5450
558	140.2083
559	140.1683
560	140.3383
561	141.8367
562	143.2100
563	144.2633
564	144.3800
565	144.6733
566	145.2317
567	144.6700
568	145.6500
569	144.4917
570	142.8333
571	143.2700
572	142.4850
573	140.7033
574	141.0300
575	141.6817
576	138.8200
577	139.9900
578	139.5900
579	139.5783
580	139.8600
581	139.6200
582	140.1333
583	141.8233
584	142.1267
585	141.3033
586	141.9383
587	142.2267
588	142.0650
589	142.4733
590	140.9983
591	140.0017
592	140.0850
593	140.4100
594	139.6917
595	138.1633
596	139.0233
597	138.0317
598	137.9850
599	138.2933
600	139.5217
601	140.3050
602	140.0317
603	139.7133
604	140.4817
605	140.9667
606	141.0717
607	140.9750
608	140.7767
609	139.9167
610	140.7067
611	140.3733
612	142.3933
613	141.1200
614	141.5083
615	141.7283
616	140.9350
617	140.6500
618	140.7933
619	140.1883
620	139.7850
621	138.5167
622	139.8167
623	138.5050
624	140.4783
625	140.6783
626	140.2867
627	139.2583
628	138.8383
629	138.1750
630	138.8567
631	139.1350
632	137.5733
633	137.3067
634	135.8817
635	137.4067
636	137.9017
637	137.5067
638	136.0317
639	136.1483
640	136.3083
641	136.2750
642	136.5983
643	136.5217
644	135.8717
645	136.7517
646	138.0483
647	137.8233
648	138.9117
649	138.4133
650	137.5133
651	138.0133
652	137.4583
653	139.1650
654	138.2333
655	138.1100
656	138.8817
657	138.0100
658	139.2833
659	139.7900
660	138.6650
661	139.7783
662	138.9150
663	139.9183
664	139.8300
665	138.6733
666	138.1000
667	138.3350
668	137.5617
669	137.5283
670	137.3667
671	137.8317
672	139.2333
673	139.3300
674	138.8033
675	138.4983
676	139.0867
677	137.6050
678	137.5083
679	138.5267
680	137.9433
681	136.3650
682	136.4217
683	136.4883
684	135.3250
685	135.0283
686	135.0583
687	135.5383
688	135.1717
689	135.2900
690	136.7700
691	136.0850
692	135.6483
693	136.5683
694	136.4583
695	136.6867
696	137.2717
697	138.4550
698	139.1700
699	139.4883
700	140.1300
701	139.8067
702	140.7450
703	141.0417
704	140.8050
705	141.0450
706	141.7033
707	141.0033
708	138.9917
709	139.7083
710	138.8000
711	138.9433
712	138.6000
713	138.9233
714	139.9700
715	139.1817
716	140.2433
717	138.9883
718	139.0167
719	138.3200
720	137.9383
721	137.2783
722	137.6450
723	138.0317
724	136.3000
725	135.8333
726	136.1533
727	137.3733
728	136.6533
729	137.2867
730	135.0767
731	136.0633
732	137.2567
733	136.7633
734	136.3667
735	138.0817
736	138.7700
737	138.2517
738	137.4517
739	136.3817
740	137.4883
741	134.9833
742	136.1383
743	135.9250
744	135.8250
745	136.0417
746	135.1483
747	134.7300
748	134.7467
749	133.9500
750	133.3300
751	132.8633
752	132.4033
753	133.6733
754	133.2900
755	133.9067
756	134.4700
757	134.0633
758	134.1800
759	133.7617
760	134.8317
761	135.4633
762	135.7683
763	134.4367
764	134.8583
765	134.6550
766	135.4683
767	136.7100
768	136.7300
769	136.6367
770	137.4283
771	136.0617
772	137.1033
773	135.6350
774	135.0150
775	135.0367
776	134.9117
777	133.7217
778	134.0300
779	135.1850
780	134.3617
781	135.1183
782	135.5417
783	135.7417
784	135.8117
785	136.0633
786	137.0333
787	137.8183
788	138.1167
789	139.3917
790	138.0417
791	137.6467
792	138.1383
793	136.9883
794	137.1400
795	135.7367
796	135.2550
797	135.6917
798	134.2000
799	133.5317
800	132.5017
801	132.4017
802	131.7133
803	132.4567
804	131.9267
805	130.8100
806	131.2967
807	131.1067
808	131.0133
809	131.2133
810	131.1783
811	130.4850
812	131.0617
813	131.8717
814	132.0150
815	132.2500
816	131.0283
817	132.3750
818	132.5183
819	131.9917
820	132.7933
821	132.2983
822	132.9383
823	132.4583
824	132.2600
825	133.1517
826	133.7767
827	134.3917
828	134.1150
829	133.5067
830	133.2150
831	133.5983
832	132.0000
833	132.3600
834	130.9750
835	130.2000
836	132.0067
837	132.0000
838	132.0033
839	133.0467
840	133.0050
841	134.7533
842	134.0500
843	133.7133
844	133.0717
845	133.5717
846	132.6117
847	132.1733
848	130.9883
849	131.7550
850	131.5283
851	132.0267
852	131.1367
853	132.2067
854	131.4150
855	131.2383
856	131.3617
857	131.7233
858	132.7867
859	132.4583
860	131.3633
861	132.1650
862	131.7867
863	130.7233
864	130.5633
865	129.0367
866	129.6267
867	128.6650
868	128.7400
869	128.7150
870	128.1933
871	129.0433
872	128.6267
873	128.6817
874	129.0017
875	129.7767
876	129.1250
877	129.2633
878	130.0850
879	131.0500
880	130.3883
881	130.7583
882	130.3567
883	130.1533
884	131.0717
885	131.8400
886	131.2100
887	129.9167
888	129.8583
889	129.7867
890	129.5983
891	129.4517
892	128.4633
893	128.0400
894	128.0500
895	127.1783
896	127.6017
897	126.4983
898	126.5600
899	126.1317
900	127.1533
901	127.1017
902	126.3683
903	127.8533
904	128.0883
905	128.3100
906	128.8617
907	130.0850
908	129.7583
909	129.8200
910	129.3683
911	127.7867
912	128.9800
913	129.3833
914	128.6550
915	128.1350
916	128.6000
917	128.1883
918	126.9883
919	127.9383
920	127.6917
921	128.2350
922	127.8600
923	127.8800
924	127.5500
925	128.0583
926	128.7467
927	128.5033
928	128.3733
929	129.0133
930	128.9033
931	129.5367
932	128.3600
933	128.4767
934	129.0483
935	129.2733
936	127.4883
937	129.0933
938	127.3567
939	129.4083
940	128.1233
941	127.8517
942	127.9183
943	127.2817
944	125.8367
945	125.4683
946	125.9550
947	126.0233
948	125.1033
949	125.0617
950	125.3200
951	124.5867
952	123.3400
953	123.4667
954	123.5833
955	122.7517
956	122.8600
957	121.4150
958	122.0783
959	121.9283
960	122.6550
961	122.8850
962	123.0033
963	124.0150
964	124.8950
965	124.9200
966	126.4283
967	126.8500
968	126.9017
969	127.5333
970	126.8450
971	127.2767
972	126.1550
973	126.6250
974	125.7533
975	125.7117
976	125.9467
977	125.6567
978	125.6983
979	124.8900
980	124.8217
981	124.9500
982	124.7517
983	122.9783
984	123.7183
985	123.3917
986	123.5900
987	123.6317
988	124.6217
989	123.6633
990	125.3933
991	124.9250
992	125.5017
993	123.8867
994	124.9083
995	125.4983
996	125.9400
997	126.2633
998	126.9917
999	126.3033
1000	125.0283
1001	128.1433
1002	127.7300
1003	128.1533
1004	127.9067
1005	127.2000
1006	126.5600
1007	126.3183
1008	126.2633
1009	127.2467
1010	126.2583
1011	125.8933
1012	127.0933
1013	126.1917
1014	126.3883
1015	125.8500
1016	128.1100
1017	126.6600
1018	124.0217
1019	123.3317
1020	123.1533
1021	122.9083
1022	123.0117
1023	122.2833
1024	122.5233
1025	122.3800
1026	121.2333
1027	121.4767
1028	121.4733
1029	121.2250
1030	121.1417
1031	121.0117
1032	121.2917
1033	121.3717
1034	121.2950
1035	121.3467
1036	121.8567
1037	122.8767
1038	122.0250
1039	122.5750
1040	122.6800
1041	122.2117
1042	122.1017
1043	122.7933
1044	121.9617
1045	123.6150
1046	122.8800
1047	123.6367
1048	122.5050
1049	122.7250
1050	123.5750
1051	123.1967
1052	123.4233
1053	124.2217
1054	123.0400
1055	121.9917
1056	121.6483
1057	120.8367
1058	121.3133
1059	120.0867
1060	121.0250
1061	120.2617
1062	120.2183
1063	119.1517
1064	119.1950
1065	119.9983
1066	119.6483
1067	119.2100
1068	119.0150
1069	119.3383
1070	120.5467
1071	120.2983
1072	120.2783
1073	121.3433
1074	120.1850
1075	120.2117
1076	120.0500
1077	119.7200
1078	119.4333
1079	119.1133
1080	119.0183
1081	118.6067
1082	118.7500
1083	118.0850
1084	117.6367
1085	118.9183
1086	120.2883
1087	119.5600
1088	119.2233
1089	120.0083
1090	120.9167
1091	120.3583
1092	120.7033
1093	120.2217
1094	120.4033
1095	119.5300
1096	120.7500
1097	119.1900
1098	120.1017
1099	121.1583
1100	121.1167
1101	120.5000
1102	121.3683
1103	120.8700
1104	121.6767
1105	121.6367
1106	122.2917
1107	121.4683
1108	120.6183
1109	121.3450
1110	120.9183
1111	120.9900
1112	120.9517
1113	121.3350
1114	120.4783
1115	120.2517
1116	119.8933
1117	120.4900
1118	120.3883
1119	118.8900
1120	120.7983
1121	120.9383
1122	120.1750
1123	120.6767
1124	120.4883
1125	120.4367
1126	120.9617
1127	120.6817
1128	120.3417
1129	120.5300
1130	120.9983
1131	120.6267
1132	121.6300
1133	121.6617
1134	121.5000
1135	122.1817
1136	121.8067
1137	121.7067
1138	121.7117
1139	121.5200
1140	121.1933
1141	121.8267
1142	121.1417
1143	120.3967
1144	119.8567
1145	120.7367
1146	120.4433
1147	120.1017
1148	119.9883
1149	119.6367
1150	118.8133
1151	119.8317
1152	119.9100
1153	120.0100
1154	119.6567
1155	120.3583
1156	119.4850
1157	119.2133
1158	120.8317
1159	120.0100
1160	120.3667
1161	120.3050
1162	119.9850
1163	119.9333
1164	119.8133
1165	120.5050
1166	120.7183
1167	119.8200
1168	120.3917
1169	120.8017
1170	119.8967
1171	120.8767
1172	120.5183
1173	120.3033
1174	121.3233
1175	120.4400
1176	121.0300
1177	120.0133
1178	119.3550
1179	120.3517
1180	120.0150
1181	119.9650
1182	120.7133
1183	119.1700
1184	120.1800
1185	119.8967
1186	119.3767
1187	119.8317
1188	119.8417
1189	119.3750
1190	118.6050
1191	118.2717
1192	118.0217
1193	117.8217
1194	117.6883
1195	116.7867
1196	117.4617
1197	116.3917
1198	117.2733
1199	117.2383
1200	116.2717
1201	116.8700
1202	117.2283
1203	117.5117
1204	118.2267
1205	118.3550
1206	119.0217
1207	118.4833
1208	119.4800
1209	118.0500
1210	118.1900
1211	118.7400
1212	117.6250
1213	118.4433
1214	117.0317
1215	117.7067
1216	116.5517
1217	116.5550
1218	116.2217
1219	115.7217
1220	116.1317
1221	116.0633
1222	115.9500
1223	115.9267
1224	116.4500
1225	116.5067
1226	116.1117
1227	116.8567
1228	116.9933
1229	116.7217
1230	116.4600
1231	116.9533
1232	116.2650
1233	116.5850
1234	117.1933
1235	116.6167
1236	117.4050
1237	116.1067
1238	115.3317
1239	116.0983
1240	116.8900
1241	116.4867
1242	116.5233
1243	116.6500
1244	116.7750
1245	116.2967
1246	116.2683
1247	117.1817
1248	117.1700
1249	116.7950
1250	116.9700
1251	116.0900
1252	116.2533
1253	117.0000
1254	116.8250
1255	116.6700
1256	116.9050
1257	117.0550
1258	116.8900
1259	116.3300
1260	116.7533
1261	117.0667
1262	116.4200
1263	115.7533
1264	115.2517
1265	115.6383
1266	115.9733
1267	116.0650
1268	115.9767
1269	115.4783
1270	116.4617
1271	115.9933
1272	116.2733
1273	116.9250
1274	117.0617
1275	117.4233
1276	116.7617
1277	117.2517
1278	117.5883
1279	117.2950
1280	117.3483
1281	117.5050
1282	117.4467
1283	116.8150
1284	117.2733
1285	117.6267
1286	117.5367
1287	118.1450
1288	116.6500
1289	116.7067
1290	116.7750
1291	116.7117
1292	116.2317
1293	116.9983
1294	116.5517
1295	116.5200
1296	116.2400
1297	116.2050
1298	116.0583
1299	116.3217
1300	116.6733
1301	116.4117
1302	116.1917
1303	116.8767
1304	116.6567
1305	116.6200
1306	115.8900
1307	116.3233
1308	117.0183
1309	117.1817
1310	117.2650
1311	118.1400
1312	117.3900
1313	118.6950
1314	118.2900
1315	118.4533
1316	117.7450
1317	118.8683
1318	118.4283
1319	118.0117
1320	118.0233
1321	118.2117
1322	117.6867
1323	117.7783
1324	118.0483
1325	118.5200
1326	118.2700
1327	118.6783
1328	119.1900
1329	118.2950
1330	118.4033
1331	117.5433
1332	118.2033
1333	118.9233
1334	118.3517
1335	118.1667
1336	118.3517
1337	117.5533
1338	118.0583
1339	118.2950
1340	118.0800
1341	118.2017
1342	118.0933
1343	118.4483
1344	118.4367
1345	118.2350
1346	119.1333
1347	118.4517
1348	118.2400
1349	118.3167
1350	117.9617
1351	117.5100
1352	117.5633
1353	118.6167
1354	118.8317
1355	118.5683
1356	119.0317
1357	118.1183
1358	118.3900
1359	117.7800
1360	117.4383
1361	118.3317
1362	117.7250
1363	117.4383
1364	117.4300
1365	117.9383
1366	117.8450
1367	118.6417
1368	117.2483
1369	118.1833
1370	117.9500
1371	117.1517
1372	117.0150
1373	117.1567
1374	117.3367
1375	116.5683
1376	116.1267
1377	116.5183
1378	116.5350
1379	116.3550
1380	117.3383
1381	117.3800
1382	116.4250
1383	116.4733
1384	116.7950
1385	116.6633
1386	116.7750
1387	117.5383
1388	116.8733
1389	117.0750
1390	116.6283
1391	116.1267
1392	116.5283
1393	115.7533
1394	116.5083
1395	115.9317
1396	114.9433
1397	116.1200
1398	115.8983
1399	115.7967
1400	116.1450
1401	115.9767
1402	116.3750
1403	116.0300
1404	116.7750
1405	116.1100
1406	117.0267
1407	116.8983
1408	116.7317
1409	116.7483
1410	116.4600
1411	116.1400
1412	116.5467
1413	116.4800
1414	116.4217
1415	116.0000
1416	115.0300
1417	115.7950
1418	115.0150
1419	114.6050
1420	113.9833
1421	114.5000
1422	114.7900
1423	114.0217
1424	114.2933
1425	114.8700
1426	114.3233
1427	115.1800
1428	114.3033
1429	115.1267
1430	114.4050
1431	114.5900
1432	114.2700
1433	115.5600
1434	115.8900
1435	115.7833
1436	116.1117
1437	115.9183
1438	116.6917
1439	116.3733
1440	116.7017
1441	116.0833
1442	115.0667
1443	115.0133
1444	115.3350
1445	115.3633
1446	114.9600
1447	115.0367
1448	115.0750
1449	114.8533
1450	114.8133
1451	115.1767
1452	115.2050
1453	115.1050
1454	114.5917
1455	114.6517
1456	115.4250
1457	115.3450
1458	114.7483
1459	114.7267
1460	115.7033
1461	116.1800
1462	115.2333
1463	115.5567
1464	115.2433
1465	115.9517
1466	116.2767
1467	115.5267
1468	115.3867
1469	115.8167
1470	115.0333
1471	116.0250
1472	116.4817
1473	116.2100
1474	116.2417
1475	115.9083
1476	117.0033
1477	116.4150
1478	117.3867
1479	117.4850
1480	117.6350
1481	116.6650
1482	115.9950
1483	115.3183
1484	115.1550
1485	115.0717
1486	115.6600
1487	115.2217
1488	115.4517
1489	114.3800
1490	115.6767
1491	115.0200
1492	115.9233
1493	115.4850
1494	115.8483
1495	115.2033
1496	115.4300
1497	114.6167
1498	114.9650
1499	114.8533
1500	115.0933
1501	115.0433
1502	114.9750
1503	115.5283
1504	115.0650
1505	116.0117
1506	116.7683
1507	116.0183
1508	116.6650
1509	116.2917
1510	116.3633
1511	116.7883
1512	115.5267
1513	114.7467
1514	114.8383
1515	114.7033
1516	113.7200
1517	114.8917
1518	114.5283
1519	114.0733
1520	113.8850
1521	114.8433
1522	115.1467
1523	115.1100
1524	114.9617
1525	115.7800
1526	115.4017
1527	116.2417
1528	115.0833
1529	116.1000
1530	114.8683
1531	115.8583
1532	115.4917
1533	115.3000
1534	115.1850
1535	114.4283
1536	115.1217
1537	114.4283
1538	115.8067
1539	114.7950
1540	114.7267
1541	114.6033
1542	115.1050
1543	115.4400
1544	116.5250
1545	115.4850
1546	116.6700
1547	116.2267
1548	116.6067
1549	117.2633
1550	117.8067
1551	117.4000
1552	117.6050
1553	117.2883
1554	115.9817
1555	116.1350
1556	115.1583
1557	115.8000
1558	115.2817
1559	115.4650
1560	115.4850
1561	114.7750
1562	113.9300
1563	114.4133
1564	114.8950
1565	113.8567
1566	115.4817
1567	114.6467
1568	115.1083
1569	114.6717
1570	114.1467
1571	115.0300
1572	115.1400
1573	114.6083
1574	115.2317
1575	114.3700
1576	114.2550
1577	115.2567
1578	115.1717
1579	115.2700
1580	115.0250
1581	114.6117
1582	115.0050
1583	115.3183
1584	114.7983
1585	114.1250
1586	114.2200
1587	114.2717
1588	114.0600
1589	114.2167
1590	113.9250
1591	114.2283
1592	113.9117
1593	113.6500
1594	113.4767
1595	113.1983
1596	113.1617
1597	112.6700
1598	113.6417
1599	113.4667
1600	112.8333
1601	113.2750
1602	112.6233
1603	113.5250
1604	112.5417
1605	113.0567
1606	113.4583
1607	113.1850
1608	113.1583
1609	113.2817
1610	113.8500
1611	114.2150
1612	114.4433
1613	113.7283
1614	114.9517
1615	113.8650
1616	114.4000
1617	114.3567
1618	114.7300
1619	114.4200
1620	115.1333
1621	114.2383
1622	114.2483
1623	114.6617
1624	113.4400
1625	112.9267
1626	113.5317
1627	113.3133
1628	113.8933
1629	113.2900
1630	112.7200
1631	112.9333
1632	112.8783
1633	112.8750
1634	112.4950
1635	112.3917
1636	112.8817
1637	111.7917
1638	112.8000
1639	112.2700
1640	112.6750
1641	113.2400
1642	113.5633
1643	113.2133
1644	113.3150
1645	113.6817
1646	113.8750
1647	114.1767
1648	113.9250
1649	114.2900
1650	113.6750
1651	114.0433
1652	114.0283
1653	114.6967
1654	114.8100
1655	114.4333
1656	114.0317
1657	114.1700
1658	113.8600
1659	114.6317
1660	114.1867
1661	114.1667
1662	114.6867
1663	113.4767
1664	114.4567
1665	114.1200
1666	115.0867
1667	114.2033
1668	113.9917
1669	113.5550
1670	114.1067
1671	114.2417
1672	113.8000
1673	113.2917
1674	113.8900
1675	112.9150
1676	113.3167
1677	113.5133
1678	113.6117
1679	113.4083
1680	113.3883
1681	112.8683
1682	113.5300
1683	112.8983
1684	112.9583
1685	113.3233
1686	113.2450
1687	113.3683
1688	113.6233
1689	113.7250
1690	113.6133
1691	113.5017
1692	113.3283
1693	113.5833
1694	112.6433
1695	113.6917
1696	113.9000
1697	114.4533
1698	113.2883
1699	113.8517
1700	112.7917
1701	113.2033
1702	112.9483
1703	112.8667
1704	113.1183
1705	112.6317
1706	112.5017
1707	113.2617
1708	113.5250
1709	112.4350
1710	113.3633
1711	113.2233
1712	112.5700
1713	112.7900
1714	112.8867
1715	112.7417
1716	112.7950
1717	113.2833
1718	113.8317
1719	113.1667
1720	112.6300
1721	112.8950
1722	112.4533
1723	112.3217
1724	112.9333
1725	112.3667
1726	112.6017
1727	113.0217
1728	113.9383
1729	114.5000
1730	113.8133
1731	113.7217
1732	113.6483
1733	113.1533
1734	113.4383
1735	113.3367
1736	113.6667
1737	113.3750
1738	112.9283
1739	113.0550
1740	112.9050
1741	112.8150
1742	113.1333
1743	113.0067
1744	112.8300
1745	112.1133
1746	111.9917
1747	112.1983
1748	112.6683
1749	111.5833
1750	112.0850
1751	111.7283
1752	111.7283
1753	111.6700
1754	112.7900
1755	112.6283
1756	112.4833
1757	112.0033
1758	111.7617
1759	111.8150
1760	111.7367
1761	112.2117
1762	111.7950
1763	111.9883
1764	111.7617
1765	111.9800
1766	111.3650
1767	111.6733
1768	111.3800
1769	111.2333
1770	111.5467
1771	112.2167
1772	112.0550
1773	112.0883
1774	111.3300
1775	111.6667
1776	111.9500
1777	111.5917
1778	111.7417
1779	111.0733
1780	111.7283
1781	112.1517
1782	112.4067
1783	111.8250
1784	111.6967
1785	112.4983
1786	112.1517
1787	111.8033
1788	112.6017
1789	111.6517
1790	111.6083
1791	111.8833
1792	112.4617
1793	111.6050
1794	112.4400
1795	111.9167
1796	111.9450
1797	112.1317
1798	111.7283
1799	111.8050
1800	112.1467
1801	112.1400
1802	111.7817
1803	111.5983
1804	111.4100
1805	111.1733
1806	111.7683
1807	111.4583
1808	112.5283
1809	111.7250
1810	111.6283
1811	111.0300
1812	111.8933
1813	111.6133
1814	111.3867
1815	111.7567
1816	110.9183
1817	111.3650
1818	110.9783
1819	110.6567
1820	111.0467
1821	111.5733
1822	111.2050
1823	110.9367
1824	111.4283
1825	110.8467
1826	110.3517
1827	110.8500
1828	110.9000
1829	110.4867
1830	109.6867
1831	110.2117
1832	110.7050
1833	109.8217
1834	110.9867
1835	110.1367
1836	111.5267
1837	110.7767
1838	110.6283
1839	110.4667
1840	110.7850
1841	111.1317
1842	110.9117
1843	110.6167
1844	110.0917
1845	110.6950
1846	111.2817
1847	110.8217
1848	111.5117
1849	111.0550
1850	111.2133
1851	111.0350
1852	111.1067
1853	110.7600
1854	111.2917
1855	110.8117
1856	110.6600
1857	110.8633
1858	110.7900
1859	111.0367
1860	110.7150
1861	110.4933
1862	111.2650
1863	110.9717
1864	111.0500
1865	111.0633
1866	111.4850
1867	111.6467
1868	110.5417
1869	110.2917
1870	110.3783
1871	111.3900
1872	111.1950
1873	110.5867
1874	110.0350
1875	110.4983
1876	110.1283
1877	110.0100
1878	109.2183
1879	109.3333
1880	110.0867
1881	109.8100
1882	109.8800
1883	109.6383
1884	109.8117
1885	110.0367
1886	110.7200
1887	110.4367
1888	109.8017
1889	110.6433
1890	110.2617
1891	110.5950
1892	110.6083
1893	110.4733
1894	110.9533
1895	110.1567
1896	110.7467
1897	110.9183
1898	110.9883
1899	110.8983
1900	111.3417
1901	109.9683
1902	110.6033
1903	110.6817
1904	110.4517
1905	110.2967
1906	110.4550
1907	110.0633
1908	110.0850
1909	110.5450
1910	109.8083
1911	109.1683
1912	110.5533
1913	109.9467
1914	110.0667
1915	109.5817
1916	109.8850
1917	109.7100
1918	110.1133
1919	109.6500
1920	109.3383
1921	110.5700
1922	109.5200
1923	110.0667
1924	110.1600
1925	110.1550
1926	109.9250
1927	109.8967
1928	110.0600
1929	109.5617
1930	109.9200
1931	109.7717
1932	109.6217
1933	109.4783
1934	110.3767
1935	110.1483
1936	109.6900
1937	109.6517
1938	109.9833
1939	109.3650
1940	109.6933
1941	110.4483
1942	109.8050
1943	110.4983
1944	110.0400
1945	109.3367
1946	109.9917
1947	109.6517
1948	110.0750
1949	109.7483
1950	110.0983
1951	109.2933
1952	109.6883
1953	109.4983
1954	109.1133
1955	108.9817
1956	108.6017
1957	109.4600
1958	109.1383
1959	109.4017
1960	109.1550
1961	109.7483
1962	109.3483
1963	109.3617
1964	109.4200
1965	109.8933
1966	109.0167
1967	109.3667
1968	110.1700
1969	109.5000
1970	108.7967
1971	109.1783
1972	109.3217
1973	108.6350
1974	109.2000
1975	107.9633
1976	109.2200
1977	108.9033
1978	107.9183
1979	109.7950
1980	108.5050
1981	108.8783
1982	108.8483
1983	108.8467
1984	109.3183
1985	109.6233
1986	109.6883
1987	108.7367
1988	109.1883
1989	108.7667
1990	108.3317
1991	108.7550
1992	108.9233
1993	108.5433
1994	108.1683
1995	108.4483
1996	108.7617
1997	108.2650
1998	107.4367
1999	108.4100
[truncated: 28 more rows]
