# Supplementary material for: Bicoid gradient formation mechanism and dynamics revealed by protein lifetime analysis
Source: Mol Syst Biol. 2018 Sep 4;14(9):e8355. doi: 10.15252/msb.20188355 (PMC6121778; doi:10.15252/msb.20188355)
Supplement: Supplementary file 8 — Source Data for Figure 6 [file MSB-14-e8355-s007.zip › figure6-data_wo-images/quantification/Values_emb01_r_t28.txt]

0	0.0000
1	219.1650
2	202.6533
3	203.6333
4	199.4400
5	198.8950
6	193.2817
7	189.5983
8	192.7033
9	182.0200
10	180.7667
11	177.9300
12	179.9167
13	174.1233
14	174.6300
15	173.4917
16	170.0950
17	164.9183
18	166.1517
19	161.2400
20	159.4017
21	157.6833
22	156.2017
23	148.3083
24	153.6867
25	152.6300
26	145.4833
27	141.8333
28	143.7917
29	144.7117
30	142.7517
31	141.0450
32	141.2350
33	142.0350
34	147.8900
35	148.4650
36	153.6050
37	154.8250
38	155.3550
39	151.6700
40	148.6867
41	147.9233
42	142.4833
43	141.6050
44	141.1783
45	136.4567
46	131.7817
47	129.2633
48	128.0383
49	127.7967
50	128.6350
51	129.5133
52	129.4600
53	131.0167
54	133.8650
55	134.2217
56	138.3850
57	140.8717
58	143.5650
59	145.1700
60	151.5183
61	152.6833
62	155.9900
63	159.9967
64	165.3167
65	170.6950
66	171.7967
67	173.9783
68	179.4833
69	182.4233
70	181.6533
71	185.1233
72	189.6667
73	191.6583
74	198.2867
75	202.4100
76	203.4617
77	203.7200
78	198.6567
79	196.2250
80	192.7750
81	190.6267
82	188.0450
83	182.2217
84	185.8017
85	184.3300
86	181.8450
87	186.6367
88	183.3850
89	178.5717
90	183.6383
91	182.2350
92	179.3833
93	178.8183
94	174.5583
95	174.3533
96	172.9783
97	171.4883
98	169.5850
99	168.7650
100	166.6100
101	166.5950
102	167.5367
103	167.3100
104	166.9183
105	166.8500
106	169.7533
107	172.5600
108	170.6450
109	173.1500
110	173.1717
111	174.0783
112	176.0950
113	178.3700
114	176.0467
115	181.0600
116	181.6633
117	180.8367
118	183.0817
119	186.2417
120	183.4000
121	184.9700
122	186.0400
123	184.9950
124	185.6833
125	188.0600
126	188.6817
127	190.6117
128	189.1817
129	190.2033
130	189.4750
131	187.1083
132	187.2267
133	185.8000
134	187.1333
135	185.9850
136	184.9000
137	186.1433
138	183.1183
139	185.1600
140	184.2733
141	182.4533
142	189.3250
143	189.1017
144	189.9483
145	191.8000
146	191.3483
147	192.7500
148	190.7917
149	191.9033
150	190.0633
151	189.0083
152	186.5167
153	185.1833
154	182.8450
155	180.6217
156	180.9317
157	180.5300
158	180.1017
159	179.1400
160	179.6383
161	180.0550
162	177.3217
163	178.6833
164	178.3300
165	179.5000
166	179.9017
167	180.0333
168	180.6383
169	181.6383
170	184.7267
171	183.4183
172	184.1183
173	182.7467
174	182.8950
175	181.8283
176	181.2133
177	178.6850
178	176.8300
179	173.4033
180	173.8633
181	173.0650
182	172.0833
183	170.2950
184	170.4900
185	170.4383
186	168.2783
187	167.8683
188	169.5233
189	168.1783
190	169.2483
191	171.2500
192	170.2067
193	171.1467
194	172.8517
195	172.5883
196	173.6050
197	175.4417
198	177.5700
199	178.1050
200	179.9100
201	179.8783
202	178.7333
203	177.9033
204	177.9900
205	179.9000
206	180.3167
207	179.9083
208	176.9083
209	178.4900
210	176.1267
211	173.8100
212	173.1450
213	173.2000
214	172.2400
215	172.3883
216	172.8733
217	173.9350
218	174.7800
219	176.4150
220	177.3400
221	178.9317
222	179.4283
223	178.4667
224	177.3183
225	178.8233
226	177.9900
227	177.8050
228	176.4833
229	176.2033
230	174.4467
231	175.7317
232	174.9867
233	176.2683
234	176.9800
235	176.9867
236	178.1050
237	181.3000
238	180.2367
239	183.1233
240	183.2283
241	184.4333
242	184.0250
243	184.6850
244	185.8850
245	185.1433
246	184.3517
247	182.0100
248	183.3300
249	182.7283
250	182.2050
251	183.1617
252	180.2817
253	179.6950
254	178.5583
255	176.8517
256	177.4917
257	171.3317
258	171.8100
259	171.3633
260	166.5483
261	164.7733
262	163.2767
263	161.7867
264	160.3450
265	156.9450
266	155.4317
267	153.6300
268	151.8367
269	152.2150
270	150.2150
271	150.8867
272	149.4183
273	147.2483
274	147.0283
275	144.5267
276	144.1300
277	142.8450
278	143.1617
279	141.0183
280	140.4400
281	141.1950
282	141.0983
283	141.8000
284	140.3817
285	139.9250
286	140.1433
287	141.1167
288	142.0483
289	141.9033
290	142.9800
291	144.1350
292	146.1550
293	145.4767
294	146.9533
295	147.2017
296	150.0783
297	151.6750
298	152.4833
299	152.5433
300	153.7467
301	155.1217
302	155.1717
303	156.2967
304	159.9283
305	159.9883
306	160.7700
307	161.6517
308	162.3667
309	162.6483
310	163.2233
311	164.0800
312	163.7933
313	163.8467
314	163.7450
315	162.0833
316	159.5833
317	160.9933
318	159.6650
319	160.3417
320	160.4450
321	161.4150
322	160.9817
323	159.7650
324	157.7900
325	156.9583
326	156.4533
327	157.1233
328	155.8350
329	155.0267
330	154.8700
331	155.2133
332	155.7667
333	155.8583
334	156.2783
335	155.9050
336	158.0850
337	155.3500
338	157.3550
339	157.8350
340	156.4733
341	156.1217
342	158.0467
343	156.9250
344	157.9283
345	158.0717
346	157.8467
347	157.6217
348	158.3817
349	159.1100
350	158.8567
351	159.2383
352	159.0783
353	158.4550
354	157.6717
355	157.6933
356	157.9033
357	156.7450
358	156.3433
359	155.2733
360	156.3967
361	155.2533
362	156.0733
363	152.6150
364	153.0267
365	153.4867
366	152.8800
367	153.0167
368	151.5833
369	150.8917
370	153.3217
371	152.4400
372	151.0883
373	151.4333
374	150.7950
375	152.2350
376	152.7383
377	154.3600
378	152.7650
379	154.8950
380	153.6167
381	154.1933
382	155.0550
383	155.6650
384	156.9783
385	155.4817
386	154.5450
387	156.2150
388	155.1800
389	155.0233
390	155.6467
391	153.7250
392	155.5633
393	153.0233
394	153.6683
395	154.2533
396	155.6333
397	155.9600
398	159.5833
399	159.8250
400	157.9700
401	157.2633
402	156.4583
403	154.8300
404	153.3850
405	153.8767
406	152.5767
407	150.7317
408	150.1983
409	149.3817
410	149.9200
411	151.0283
412	151.6500
413	152.3133
414	152.7783
415	152.1617
416	152.8683
417	151.9850
418	150.8300
419	150.8183
420	148.2450
421	147.7317
422	146.3350
423	146.9467
424	146.8683
425	147.2917
426	147.3583
427	147.2717
428	148.8183
429	148.4583
430	150.6583
431	149.4817
432	148.6067
433	149.2333
434	149.5533
435	149.0517
436	147.8033
437	148.8450
438	148.1483
439	147.0367
440	146.9783
441	147.4650
442	147.5200
443	145.7933
444	146.4683
445	144.9417
446	145.5250
447	145.0167
448	145.1200
449	144.5633
450	144.4167
451	144.9117
452	145.1667
453	144.7200
454	145.6867
455	145.6583
456	145.7500
457	146.3783
458	147.2683
459	148.2267
460	149.0067
461	149.1533
462	149.7467
463	151.2033
464	150.9567
465	149.9117
466	150.2233
467	149.1150
468	147.6017
469	146.8967
470	145.6367
471	145.4467
472	145.1033
473	147.4100
474	146.8650
475	147.5833
476	147.6533
477	147.2033
478	147.4367
479	147.4200
480	147.8967
481	147.7133
482	148.6133
483	147.8317
484	146.5633
485	146.4983
486	144.9733
487	144.6833
488	143.7200
489	143.5267
490	143.1167
491	142.5983
492	142.3100
493	142.7567
494	142.5350
495	143.5983
496	144.5017
497	145.2033
498	145.9150
499	145.1883
500	145.2933
501	143.9883
502	143.6350
503	140.8533
504	140.9083
505	139.7733
506	139.7200
507	138.1417
508	137.9200
509	137.7933
510	138.5750
511	137.6267
512	137.3733
513	136.7900
514	137.4383
515	137.1050
516	136.5667
517	136.5267
518	136.3683
519	136.5583
520	136.0633
521	136.3217
522	135.9433
523	135.9250
524	136.2233
525	134.7633
526	135.6033
527	134.6133
528	136.8700
529	137.0067
530	137.3550
531	138.0083
532	139.8317
533	138.6700
534	139.5733
535	138.2917
536	139.4233
537	139.5867
538	138.5583
539	138.8033
540	138.3283
541	138.0867
542	138.4400
543	138.3500
544	138.9217
545	138.9050
546	138.5917
547	138.4517
548	137.8133
549	136.3050
550	137.6750
551	136.3083
552	137.1483
553	136.9900
554	138.6067
555	138.3333
556	139.7633
557	139.1183
558	139.2533
559	139.1133
560	140.0833
561	139.9867
562	140.2967
563	139.4300
564	141.1550
565	139.1383
566	137.7333
567	139.0383
568	137.5433
569	138.3083
570	138.3000
571	137.4650
572	137.8100
573	136.3200
574	136.6383
575	136.7250
576	135.9283
577	135.9550
578	136.3983
579	137.2300
580	136.2617
581	137.4700
582	137.9983
583	139.1233
584	138.6917
585	139.0850
586	140.1267
587	141.0167
588	143.1833
589	143.0450
590	142.4183
591	141.3783
592	142.5200
593	140.8867
594	141.9417
595	140.6200
596	140.1167
597	139.8983
598	139.2983
599	139.3117
600	140.3383
601	139.1283
602	139.6250
603	139.5117
604	137.8650
605	138.3067
606	136.8900
607	136.0033
608	135.4533
609	134.5850
610	135.2617
611	134.4333
612	135.6033
613	136.4567
614	135.3200
615	136.1783
616	135.0733
617	136.1900
618	135.8217
619	136.3467
620	135.6550
621	134.7000
622	135.3833
623	135.2583
624	137.0350
625	137.9317
626	136.5100
627	137.2067
628	138.6450
629	139.1500
630	139.1667
631	138.9950
632	138.8483
633	141.0183
634	139.7150
635	140.9033
636	141.3017
637	140.1817
638	139.7183
639	139.8650
640	139.6017
641	140.0183
642	138.4850
643	138.1600
644	137.2867
645	136.7033
646	136.6383
647	135.9733
648	137.2817
649	136.6267
650	136.2267
651	135.5350
652	135.6783
653	135.1417
654	135.8933
655	134.6650
656	135.4800
657	135.9833
658	135.7900
659	134.8550
660	136.7500
661	135.0967
662	135.9450
663	133.4167
664	133.7783
665	133.8200
666	133.1350
667	132.8417
668	133.3450
669	131.9450
670	132.4867
671	133.3983
672	132.6433
673	133.0167
674	132.1233
675	133.4133
676	134.2467
677	133.6800
678	134.9667
679	135.2733
680	136.7083
681	136.6300
682	138.2683
683	137.0517
684	138.3217
685	138.6000
686	138.7400
687	138.5033
688	138.0083
689	136.7517
690	136.5800
691	137.4133
692	136.4850
693	135.6467
694	136.8283
695	136.3283
696	135.8183
697	136.9733
698	136.9800
699	134.4267
700	137.0867
701	136.3183
702	136.4833
703	136.6117
704	137.8983
705	137.5967
706	137.6833
707	137.5667
708	137.1800
709	137.6583
710	137.9750
711	136.8850
712	136.1650
713	136.0217
714	135.4833
715	135.0117
716	133.8950
717	133.4500
718	133.9550
719	133.2233
720	133.3633
721	134.4383
722	133.9533
723	135.2283
724	135.3817
725	135.6917
726	135.2067
727	136.2317
728	136.0733
729	136.0250
730	136.0200
731	134.5483
732	135.0583
733	133.9783
734	134.6850
735	134.0350
736	133.4300
737	132.9033
738	133.0967
739	132.6533
740	133.5233
741	133.4417
742	132.0883
743	133.1633
744	132.9183
745	133.2483
746	132.8550
747	131.5000
748	132.1983
749	132.6583
750	131.6533
751	132.5900
752	132.2800
753	132.7483
754	133.4750
755	131.9133
756	133.6683
757	134.1300
758	135.0600
759	134.9833
760	134.7983
761	135.3133
762	134.6183
763	134.2667
764	134.1533
765	133.6200
766	134.0667
767	135.0983
768	134.7100
769	134.1550
770	133.5117
771	132.8150
772	133.3850
773	132.4450
774	132.4033
775	133.1383
776	132.9150
777	132.8650
778	132.1767
779	133.0900
780	133.5767
781	135.3283
782	135.3200
783	134.5100
784	134.9117
785	135.7233
786	135.4133
787	136.2633
788	135.2200
789	135.7500
790	134.9950
791	134.4867
792	135.0700
793	134.6833
794	134.0667
795	133.9533
796	133.3267
797	132.3333
798	132.1633
799	132.2350
800	132.3617
801	132.9783
802	133.1383
803	132.8750
804	131.9967
805	133.5267
806	133.9117
807	133.1017
808	133.3433
809	133.2600
810	132.6850
811	133.0483
812	132.1883
813	132.0667
814	132.9117
815	131.5983
816	131.2200
817	132.6883
818	131.8250
819	130.8683
820	131.3917
821	130.3183
822	130.1633
823	129.9800
824	130.4033
825	130.8067
826	129.7267
827	130.4000
828	131.0667
829	130.5933
830	131.5867
831	131.4150
832	131.5683
833	131.7350
834	131.1700
835	131.3667
836	131.8267
837	131.3283
838	130.7250
839	131.1583
840	132.1350
841	132.6967
842	131.7483
843	131.8667
844	131.1933
845	131.4667
846	131.4950
847	131.0417
848	129.9617
849	129.8333
850	130.3317
851	130.3800
852	129.5550
853	129.7467
854	129.8333
855	130.2283
856	128.4700
857	129.1383
858	129.6800
859	129.9417
860	129.0933
861	128.7800
862	129.9533
863	130.0233
864	130.6217
865	130.6117
866	129.4533
867	129.7383
868	129.0500
869	127.8117
870	127.9483
871	126.4683
872	127.1267
873	127.7417
874	127.3567
875	128.3167
876	127.6433
877	128.9800
878	129.3800
879	128.3117
880	128.8500
881	129.0500
882	128.6650
883	128.6967
884	128.4917
885	127.5783
886	127.7583
887	127.3700
888	129.2233
889	128.3367
890	128.7650
891	128.1817
892	127.8817
893	128.9433
894	127.0233
895	127.4833
896	127.3417
897	125.7067
898	126.1067
899	126.0183
900	125.3783
901	125.6633
902	126.2267
903	125.3733
904	125.6017
905	126.1033
906	125.1783
907	126.2083
908	126.7417
909	126.2133
910	125.4350
911	125.6667
912	127.1350
913	125.4400
914	125.0117
915	126.0717
916	125.3067
917	125.4217
918	124.6700
919	125.7650
920	125.3917
921	126.0983
922	125.2933
923	126.2150
924	126.8667
925	126.8200
926	126.6683
927	127.2350
928	126.5950
929	127.1467
930	126.5567
931	126.5983
932	125.3333
933	126.5867
934	125.5533
935	126.1117
936	126.4100
937	126.9417
938	127.5833
939	126.9367
940	127.3483
941	127.5867
942	127.0850
943	127.7750
944	127.8683
945	128.3333
946	127.2483
947	127.0767
948	126.6150
949	126.6117
950	125.2767
951	126.0833
952	126.2183
953	126.0017
954	126.2517
955	125.7517
956	124.9067
957	126.1850
958	125.9950
959	125.8067
960	123.3450
961	123.7117
962	123.6133
963	123.3750
964	122.9533
965	122.8000
966	123.4833
967	123.1950
968	121.3233
969	122.0333
970	121.8100
971	121.6733
972	122.1033
973	122.2183
974	120.9117
975	121.0533
976	120.7150
977	121.1367
978	121.3950
979	120.4000
980	121.5617
981	121.0117
982	121.3333
983	122.1950
984	123.1117
985	123.6567
986	122.9567
987	123.2767
988	122.9583
989	124.1583
990	123.2450
991	123.3717
992	123.4183
993	123.5350
994	123.1700
995	122.7883
996	123.3700
997	122.9467
998	123.6383
999	123.0283
1000	121.1217
1001	124.7233
1002	123.2717
1003	125.0883
1004	125.6717
1005	124.3533
1006	125.8983
1007	124.0983
1008	124.4033
1009	125.2417
1010	124.6817
1011	125.3283
1012	125.7517
1013	125.3883
1014	125.6867
1015	125.4700
1016	128.8517
1017	128.2467
1018	125.3517
1019	125.3117
1020	126.6133
1021	126.9800
1022	126.5850
1023	124.6283
1024	126.1983
1025	125.5833
1026	125.6750
1027	125.2517
1028	124.6500
1029	124.3067
1030	125.3567
1031	124.6883
1032	124.0667
1033	124.8217
1034	124.0817
1035	124.0850
1036	123.4983
1037	123.8733
1038	123.4183
1039	122.4950
1040	123.2467
1041	121.2250
1042	120.9833
1043	120.5800
1044	120.2683
1045	120.5633
1046	120.7000
1047	119.7400
1048	120.2817
1049	119.7650
1050	120.1550
1051	119.2417
1052	120.5383
1053	120.2983
1054	119.9033
1055	120.0350
1056	119.8483
1057	119.6850
1058	119.9383
1059	119.3217
1060	120.0250
1061	120.5333
1062	120.0600
1063	120.1950
1064	120.2883
1065	120.4083
1066	120.1783
1067	119.9850
1068	119.8700
1069	119.8200
1070	120.1417
1071	119.8633
1072	119.1900
1073	120.6467
1074	120.0283
1075	120.0350
1076	119.7900
1077	120.4717
1078	120.1783
1079	120.3900
1080	120.5100
1081	119.2217
1082	119.4867
1083	118.5000
1084	118.7483
1085	119.1100
1086	118.7167
1087	118.7083
1088	118.4767
1089	118.5900
1090	118.5417
1091	118.9383
1092	119.4450
1093	120.0417
1094	119.7867
1095	119.4317
1096	120.5983
1097	119.8867
1098	120.1317
1099	120.6117
1100	120.0317
1101	119.9433
1102	119.9200
1103	120.7433
1104	120.4683
1105	120.9417
1106	120.1467
1107	119.3083
1108	119.6600
1109	118.9533
1110	118.4867
1111	118.8500
1112	119.5250
1113	118.4050
1114	119.5067
1115	119.2600
1116	120.0633
1117	119.7167
1118	120.5767
1119	120.0533
1120	119.7333
1121	120.4500
1122	120.1450
1123	120.0617
1124	120.7333
1125	120.7667
1126	120.7800
1127	120.4017
1128	121.2517
1129	120.8600
1130	120.8083
1131	121.7033
1132	121.7133
1133	122.4050
1134	121.8450
1135	121.7217
1136	122.7733
1137	122.0283
1138	121.9517
1139	121.5850
1140	121.2967
1141	120.9400
1142	122.1217
1143	121.5567
1144	120.3800
1145	121.1617
1146	120.4517
1147	120.4533
1148	120.2333
1149	119.8500
1150	119.9550
1151	120.7017
1152	120.9900
1153	120.3600
1154	120.3883
1155	119.8500
1156	120.0450
1157	119.7333
1158	119.8217
1159	118.9267
1160	118.6900
1161	119.3167
1162	118.6917
1163	118.8300
1164	117.8300
1165	118.8833
1166	119.0067
1167	118.8100
1168	118.7650
1169	119.5733
1170	118.8883
1171	118.5183
1172	120.6267
1173	119.4967
1174	118.9950
1175	119.1617
1176	119.1017
1177	119.1717
1178	119.1117
1179	118.7600
1180	118.0550
1181	117.7383
1182	118.5300
1183	118.7100
1184	118.0850
1185	117.9550
1186	118.4167
1187	118.1250
1188	119.0583
1189	118.9700
1190	118.2650
1191	118.0700
1192	118.8883
1193	118.2650
1194	118.9033
1195	118.4383
1196	118.7317
1197	118.7617
1198	119.6683
1199	118.6067
1200	119.7950
1201	119.9483
1202	119.8983
1203	119.5650
1204	119.5400
1205	118.4817
1206	118.8967
1207	118.3117
1208	118.3383
1209	118.7450
1210	118.5883
1211	119.4067
1212	118.2783
1213	118.8050
1214	118.7417
1215	118.8417
1216	118.6500
1217	119.1667
1218	118.7483
1219	118.5417
1220	117.2633
1221	117.2533
1222	116.7883
1223	116.6517
1224	116.5500
1225	116.0900
1226	116.6050
1227	116.0983
1228	115.8800
1229	116.9917
1230	116.6450
1231	116.7733
1232	116.9933
1233	116.5350
1234	116.8833
1235	116.4150
1236	116.4500
1237	116.1250
1238	116.0233
1239	116.8883
1240	116.3767
1241	116.5267
1242	116.7333
1243	116.4417
1244	116.9117
1245	117.2333
1246	117.3700
1247	117.7633
1248	117.2050
1249	117.7367
1250	117.5367
1251	118.1400
1252	117.7000
1253	118.8267
1254	118.3050
1255	118.5483
1256	118.0383
1257	118.6400
1258	118.3000
1259	117.6633
1260	117.5383
1261	117.6700
1262	118.4100
1263	117.7667
1264	117.6750
1265	118.7683
1266	119.3400
1267	118.8717
1268	119.1967
1269	118.9633
1270	119.3967
1271	119.3950
1272	120.1333
1273	118.8767
1274	118.3600
1275	119.1417
1276	119.5467
1277	118.1950
1278	118.5633
1279	117.8317
1280	118.2800
1281	117.6500
1282	118.3000
1283	118.1483
1284	117.1100
1285	117.5167
1286	117.4200
1287	117.9917
1288	116.9617
1289	117.4567
1290	118.0133
1291	118.4817
1292	117.8500
1293	118.2650
1294	117.8717
1295	118.5317
1296	119.3033
1297	119.4367
1298	119.4200
1299	119.2683
1300	118.4767
1301	118.2783
1302	117.7483
1303	117.9500
1304	117.8050
1305	117.3217
1306	118.8317
1307	117.1417
1308	117.8483
1309	118.7617
1310	118.7100
1311	118.0183
1312	118.7517
1313	119.0033
1314	118.5150
1315	118.4600
1316	117.9817
1317	117.7817
1318	117.7167
1319	117.2483
1320	117.2700
1321	116.6533
1322	117.0383
1323	116.0983
1324	116.9233
1325	116.6333
1326	115.8083
1327	116.4817
1328	117.0083
1329	116.0767
1330	117.4383
1331	117.7133
1332	117.3133
1333	117.0383
1334	117.0983
1335	116.7767
1336	116.2317
1337	117.0933
1338	116.9883
1339	117.4717
1340	117.3967
1341	117.1167
1342	117.9700
1343	117.7533
1344	117.6500
1345	117.8383
1346	118.2617
1347	117.1350
1348	116.4283
1349	116.1733
1350	115.6900
1351	116.2950
1352	117.2050
1353	116.6483
1354	116.2450
1355	116.6233
1356	116.4883
1357	116.4950
1358	115.6133
1359	115.7067
1360	115.5917
1361	115.6900
1362	115.7183
1363	116.2533
1364	114.9383
1365	115.1483
1366	114.9250
1367	115.6150
1368	115.8317
1369	115.2983
1370	114.7233
1371	114.8600
1372	114.8050
1373	114.7117
1374	114.9067
1375	115.6467
1376	115.7383
1377	116.0367
1378	116.1550
1379	116.7950
1380	117.7083
1381	117.6800
1382	116.2633
1383	117.5000
1384	116.9567
1385	116.5383
1386	117.5383
1387	116.8783
1388	117.7783
1389	117.8417
1390	117.3183
1391	117.7883
1392	117.6100
1393	117.8283
1394	117.2650
1395	116.1950
1396	117.3150
1397	117.3533
1398	117.3800
1399	117.2217
1400	117.0133
1401	117.1133
1402	116.8283
1403	116.6683
1404	116.8200
1405	116.5917
1406	116.2833
1407	115.8867
1408	115.6333
1409	116.5617
1410	115.4717
1411	115.3750
1412	115.2450
1413	116.5250
1414	116.4533
1415	116.5217
1416	116.2267
1417	115.9517
1418	117.0000
1419	117.1650
1420	116.5617
1421	116.6217
1422	116.3050
1423	116.4567
1424	116.4233
1425	115.7233
1426	116.7600
1427	115.5317
1428	116.6983
1429	116.1483
1430	115.9900
1431	115.0100
1432	115.7500
1433	114.7600
1434	114.8967
1435	114.8217
1436	114.3717
1437	115.0717
1438	115.1783
1439	114.9000
1440	115.2650
1441	114.9483
1442	115.6267
1443	116.1383
1444	116.5683
1445	116.3800
1446	116.3733
1447	116.6167
1448	116.7300
1449	117.3467
1450	116.4133
1451	116.5550
1452	116.5400
1453	116.7150
1454	116.7850
1455	116.8517
1456	116.0900
1457	116.6600
1458	116.0833
1459	116.1467
1460	115.7167
1461	116.0650
1462	115.5217
1463	115.0517
1464	115.1117
1465	114.3483
1466	115.4133
1467	115.4217
1468	115.4533
1469	115.5233
1470	114.6533
1471	114.8517
1472	114.7683
1473	114.8900
1474	115.1117
1475	114.8133
1476	114.9967
1477	115.4233
1478	115.8033
1479	115.6917
1480	116.1350
1481	116.0033
1482	116.0150
1483	116.4950
1484	116.1950
1485	115.5050
1486	115.7333
1487	115.7300
1488	115.2917
1489	115.8067
1490	115.4550
1491	115.7600
1492	114.5850
1493	114.7750
1494	114.9967
1495	114.2067
1496	114.1900
1497	114.1750
1498	113.3233
1499	113.9650
1500	113.7917
1501	114.6967
1502	114.2183
1503	114.9450
1504	114.0467
1505	115.4700
1506	114.5683
1507	114.7900
1508	115.7617
1509	115.3417
1510	115.0950
1511	115.8933
1512	116.1633
1513	115.4633
1514	115.3500
1515	114.8083
1516	114.9750
1517	115.0917
1518	115.3050
1519	114.7467
1520	115.3783
1521	115.4583
1522	115.2350
1523	115.0033
1524	115.6000
1525	114.7133
1526	115.6450
1527	115.2333
1528	115.5083
1529	114.2250
1530	114.8667
1531	115.1067
1532	114.7917
1533	115.2950
1534	115.2083
1535	115.2817
1536	115.2550
1537	115.0750
1538	115.6183
1539	114.7317
1540	114.7233
1541	115.2117
1542	114.8300
1543	115.6283
1544	115.2300
1545	115.1533
1546	114.8317
1547	115.5283
1548	116.1883
1549	115.5750
1550	115.5683
1551	115.5450
1552	115.9600
1553	116.1500
1554	116.6433
1555	116.1833
1556	116.0567
1557	116.2883
1558	116.6167
1559	115.8550
1560	116.2983
1561	116.6900
1562	116.7617
1563	115.6650
1564	115.5267
1565	115.7867
1566	115.5150
1567	115.0733
1568	114.8617
1569	115.0183
1570	115.2967
1571	115.8850
1572	115.5483
1573	115.3650
1574	115.9467
1575	114.4367
1576	114.4967
1577	114.3550
1578	113.8333
1579	113.4733
1580	114.4450
1581	113.2333
1582	113.8133
1583	113.5883
1584	113.6000
1585	113.9500
1586	113.3967
1587	113.0300
1588	113.8167
1589	114.2783
1590	114.2617
1591	113.5400
1592	113.4433
1593	114.5300
1594	113.6067
1595	114.8000
1596	114.8467
1597	114.2817
1598	114.3383
1599	113.8867
1600	113.6183
1601	113.8417
1602	113.6500
1603	113.8733
1604	114.0267
1605	114.0567
1606	114.2500
1607	113.9167
1608	113.7883
1609	114.2017
1610	114.2383
1611	115.1567
1612	114.2633
1613	113.1800
1614	113.4550
1615	113.7267
1616	114.0800
1617	113.6367
1618	113.6250
1619	113.8783
1620	114.2967
1621	113.2967
1622	114.0600
1623	113.4550
1624	113.8517
1625	113.3967
1626	113.0567
1627	113.7617
1628	113.3917
1629	112.8667
1630	112.4283
1631	113.1700
1632	113.5950
1633	113.8750
1634	113.6450
1635	114.2050
1636	115.2017
1637	114.6700
1638	114.7483
1639	114.7867
1640	114.0233
1641	114.1650
1642	114.1517
1643	114.2583
1644	114.2600
1645	113.2917
1646	113.7767
1647	113.9100
1648	113.9267
1649	113.5517
1650	113.3867
1651	113.7583
1652	113.8417
1653	114.2083
1654	113.7833
1655	113.6417
1656	113.9317
1657	113.3383
1658	114.1583
1659	114.1017
1660	114.0200
1661	114.2150
1662	114.0850
1663	114.5100
1664	114.2950
1665	114.4367
1666	113.9833
1667	114.0817
1668	114.1817
1669	113.9483
1670	114.4717
1671	114.6333
1672	114.6667
1673	114.0850
1674	113.8717
1675	114.1900
1676	114.1350
1677	114.3350
1678	114.3383
1679	113.7817
1680	113.6367
1681	114.4600
1682	114.4183
1683	113.5583
1684	113.7483
1685	113.7750
1686	113.3767
1687	113.3000
1688	112.9683
1689	113.1717
1690	113.4250
1691	112.7250
1692	112.3583
1693	113.2283
1694	112.7467
1695	113.6250
1696	113.9483
1697	113.0267
1698	112.9750
1699	113.4450
1700	112.9367
1701	112.8517
1702	112.8517
1703	113.5617
1704	113.7467
1705	113.9283
1706	113.5717
1707	113.8767
1708	113.5467
1709	114.1700
1710	113.6083
1711	113.6967
1712	113.8783
1713	114.0917
1714	114.1767
1715	113.1283
1716	113.9800
1717	113.6133
1718	113.4283
1719	113.5050
1720	112.7600
1721	113.2017
1722	112.8983
1723	112.7733
1724	112.4683
1725	112.8083
1726	112.7550
1727	113.1717
1728	112.7600
1729	113.0950
1730	113.1100
1731	113.0400
1732	112.2767
1733	112.7950
1734	113.1733
1735	112.3050
1736	112.9583
1737	112.0183
1738	111.7017
1739	112.3167
1740	112.1217
1741	111.8883
1742	112.4183
1743	111.4733
1744	112.0850
1745	112.6167
1746	112.6133
1747	112.0533
1748	112.6083
1749	112.2267
1750	112.3483
1751	111.6683
1752	112.3400
1753	111.9067
1754	112.1833
1755	112.1717
1756	111.8750
1757	112.2900
1758	112.7900
1759	112.3083
1760	112.3917
1761	112.7283
1762	112.6900
1763	112.4433
1764	113.2050
1765	112.9667
1766	112.6117
1767	112.5983
1768	112.4400
1769	112.7317
1770	111.9233
1771	112.1850
1772	111.9000
1773	112.2650
1774	112.2983
1775	111.8633
1776	111.2983
1777	112.1383
1778	112.0933
1779	111.8133
1780	112.1450
1781	111.4567
1782	112.0317
1783	112.5383
1784	111.8617
1785	111.4233
1786	111.6283
1787	111.5917
1788	111.1283
1789	110.6567
1790	111.0717
1791	110.8783
1792	111.2017
1793	111.2433
1794	111.1433
1795	110.8650
1796	110.9750
1797	110.4183
1798	110.9367
1799	111.2083
1800	111.3783
1801	111.2183
1802	111.1167
1803	110.9050
1804	111.7167
1805	111.1017
1806	111.4750
1807	111.8383
1808	111.8283
1809	112.1067
1810	111.6567
1811	111.6233
1812	112.4583
1813	111.4133
1814	111.5817
1815	110.7667
1816	111.2583
1817	111.3467
1818	110.8833
1819	111.1933
1820	111.4083
1821	111.6417
1822	111.1950
1823	111.3617
1824	111.4133
1825	111.2850
1826	111.6533
1827	111.0550
1828	110.4333
1829	110.8783
1830	110.2233
1831	110.6517
1832	110.5150
1833	111.1567
1834	111.3300
1835	111.5367
1836	111.1383
1837	111.5600
1838	111.6217
1839	110.9983
1840	110.8217
1841	110.2867
1842	111.6617
1843	111.2683
1844	111.0900
1845	110.6517
1846	112.1150
1847	111.2283
1848	110.5283
1849	110.7700
1850	111.3933
1851	110.9867
1852	111.3933
1853	110.5333
1854	111.0550
1855	110.2117
1856	110.2733
1857	111.0650
1858	110.3167
1859	110.6667
1860	110.3683
1861	110.1083
1862	111.1600
1863	111.7567
1864	111.0300
1865	110.5217
1866	110.7333
1867	111.1700
1868	110.8517
1869	110.7967
1870	111.2700
1871	111.1517
1872	110.7633
1873	111.1583
1874	110.6133
1875	110.5767
1876	109.5683
1877	110.1967
1878	110.5117
1879	110.4050
1880	109.8050
1881	110.5617
1882	110.2083
1883	110.2333
1884	110.1833
1885	110.4867
1886	110.2133
1887	109.8883
1888	109.9417
1889	110.7717
1890	110.4900
1891	109.8900
1892	110.8083
1893	110.0683
1894	111.1583
1895	109.8117
1896	110.6667
1897	110.4633
1898	109.9383
1899	110.8217
1900	110.2450
1901	110.0733
1902	109.8250
1903	110.8017
1904	110.0967
1905	110.7417
1906	110.4133
1907	110.0067
1908	110.6083
1909	110.9483
1910	110.0333
1911	110.0283
1912	110.0150
1913	109.8883
1914	109.9833
1915	110.0717
1916	109.7583
1917	109.8883
1918	109.5250
1919	110.1883
1920	109.5500
1921	109.8350
1922	109.4667
1923	110.1217
1924	109.4667
1925	111.1117
1926	110.1233
1927	110.4783
1928	109.8083
1929	110.4567
1930	109.7767
1931	109.7083
1932	109.6567
1933	110.0317
1934	110.0350
1935	109.8883
1936	110.0567
1937	109.3250
1938	110.0267
1939	110.0583
1940	109.4233
1941	108.9800
1942	109.8967
1943	108.6550
1944	109.7267
1945	109.5367
1946	108.7650
1947	109.2983
1948	109.5983
1949	109.9033
1950	110.6433
1951	109.7083
1952	109.7483
1953	109.5683
1954	109.6433
1955	109.7617
1956	109.6983
1957	109.1133
1958	109.1233
1959	109.1200
1960	108.8667
1961	108.4200
1962	108.9467
1963	109.1350
1964	109.4850
1965	108.2433
1966	108.4083
1967	108.3050
1968	108.7550
1969	108.6167
1970	108.9500
1971	108.7483
1972	108.0983
1973	108.5117
1974	108.0700
1975	108.5983
1976	108.9917
1977	108.0883
1978	108.7317
1979	109.4900
1980	108.3083
1981	108.6800
1982	108.7867
1983	108.6217
1984	108.5833
1985	108.8250
1986	108.5933
1987	108.5617
1988	108.6683
1989	108.6550
1990	108.5133
1991	108.9317
1992	108.4017
1993	108.2033
1994	107.7350
1995	107.6317
1996	108.0833
1997	107.7950
1998	108.3133
1999	108.8033
[truncated: 28 more rows]
