# Supplementary material for: Bicoid gradient formation mechanism and dynamics revealed by protein lifetime analysis
Source: Mol Syst Biol. 2018 Sep 4;14(9):e8355. doi: 10.15252/msb.20188355 (PMC6121778; doi:10.15252/msb.20188355)
Supplement: Supplementary file 8 — Source Data for Figure 6 [file MSB-14-e8355-s007.zip › figure6-data_wo-images/quantification/Values_emb04_g_t00.txt]

0	30.1029
1	31.9338
2	30.8235
3	31.1029
4	30.5221
5	31.0294
6	27.8272
7	28.4596
8	29.9301
9	32.0110
10	38.3713
11	43.2353
12	49.8750
13	57.0735
14	65.0625
15	70.4632
16	72.2243
17	75.7316
18	78.7096
19	79.2500
20	84.1949
21	91.9191
22	100.6029
23	104.6838
24	101.0809
25	98.3860
26	97.2426
27	99.5441
28	100.2574
29	96.1618
30	87.1581
31	82.5184
32	84.1728
33	85.5625
34	91.4853
35	94.5404
36	96.1765
37	98.5515
38	107.0331
39	106.2169
40	100.9375
41	101.2353
42	93.6360
43	88.0110
44	83.9890
45	82.8015
46	79.9412
47	76.5221
48	76.7096
49	71.8934
50	71.9779
51	68.9669
52	65.9154
53	63.0000
54	64.0882
55	63.9596
56	68.5221
57	69.8493
58	67.4228
59	63.9853
60	62.8566
61	61.1581
62	60.0993
63	58.1875
64	58.0074
65	56.3235
66	57.3824
67	56.2941
68	55.1397
69	57.1838
70	58.7610
71	58.1728
72	57.8051
73	57.4154
74	57.3603
75	56.5110
76	54.6765
77	54.4890
78	53.8860
79	54.5919
80	52.9044
81	54.4669
82	54.5588
83	52.9044
84	54.5478
85	54.0588
86	52.9706
87	53.8934
88	54.8934
89	54.8971
90	54.9044
91	54.0000
92	54.5882
93	54.4412
94	54.3640
95	56.2059
96	54.9449
97	56.1581
98	54.5478
99	56.4412
100	54.0368
101	53.6324
102	54.9853
103	56.6287
104	58.3015
105	63.4926
106	64.1765
107	65.6985
108	65.8493
109	63.5993
110	58.3640
111	55.6949
112	55.1985
113	55.4890
114	54.1324
115	53.8529
116	53.4301
117	53.9522
118	55.4412
119	53.5110
120	53.9779
121	53.5184
122	55.3897
123	53.6949
124	52.0184
125	54.0368
126	53.8640
127	54.4449
128	52.9044
129	52.6985
130	51.9816
131	51.2426
132	52.7574
133	51.6507
134	49.6875
135	49.1801
136	48.5294
137	48.6213
138	50.0110
139	48.6176
140	48.5809
141	48.8676
142	48.0882
143	48.1066
144	48.6949
145	48.8125
146	48.6801
147	48.0037
148	47.7794
149	47.4853
150	46.5993
151	46.9926
152	47.2022
153	48.3456
154	48.0699
155	48.5662
156	47.8199
157	48.8015
158	50.8162
159	52.3566
160	53.8162
161	54.0478
162	54.8309
163	54.9375
164	52.7096
165	52.4522
166	51.6324
167	52.4743
168	52.4007
169	51.9485
170	51.1618
171	49.7132
172	48.9449
173	48.4669
174	47.2721
175	46.3529
176	44.7537
177	43.3640
178	43.7279
179	42.6654
180	42.2684
181	41.6434
182	42.9632
183	42.0294
184	42.1581
185	41.8971
186	42.1838
187	42.8088
188	43.1471
189	42.5625
190	43.9449
191	43.6287
192	44.7537
193	45.1618
194	46.8309
195	46.7132
196	48.8934
197	49.2243
198	48.8640
199	49.3419
200	45.9632
201	45.8272
202	46.7463
203	49.4926
204	52.0404
205	51.6029
206	51.3162
207	48.6949
208	46.1360
209	45.5846
210	44.9449
211	46.3088
212	46.4412
213	48.6765
214	47.5662
215	45.7279
216	44.0257
217	42.0184
218	41.0993
219	41.0846
220	41.7574
221	41.1801
222	40.9632
223	41.1250
224	42.7243
225	44.1765
226	47.3015
227	49.7243
228	50.2574
229	51.0184
230	49.2463
231	49.8971
232	52.9779
233	55.5110
234	59.2610
235	62.0257
236	60.2059
237	53.9338
238	51.7904
239	48.0294
240	47.4191
241	48.9228
242	49.2022
243	48.6801
244	49.2941
245	49.5110
246	47.4301
247	45.1691
248	42.3382
249	42.2904
250	41.8566
251	43.4338
252	46.1360
253	49.7426
254	52.9853
255	56.3640
256	59.6838
257	60.5478
258	59.7794
259	56.3750
260	51.7978
261	49.5662
262	46.3162
263	43.8125
264	42.6213
265	41.6912
266	42.3015
267	42.4632
268	44.1654
269	46.3382
270	45.4154
271	43.1507
272	40.1434
273	38.3713
274	38.1103
275	36.8051
276	35.8493
277	35.3015
278	36.4963
279	36.9265
280	38.1360
281	39.5441
282	40.4485
283	42.7904
284	43.5588
285	44.3199
286	45.5184
287	47.3199
288	49.6618
289	54.3897
290	54.4118
291	54.0000
292	51.4632
293	50.4926
294	50.0993
295	49.8934
296	49.4632
297	47.4265
298	44.0662
299	42.5772
300	40.7353
301	40.3235
302	39.7243
303	39.8860
304	39.9044
305	40.1066
306	40.7647
307	41.8640
308	42.0809
309	41.5993
310	41.5772
311	42.0478
312	44.0184
313	42.7096
314	42.8824
315	40.3750
316	38.0515
317	36.0478
318	34.6691
319	34.5735
320	34.7169
321	34.1029
322	34.4081
323	34.1471
324	35.9963
325	37.1765
326	38.7500
327	43.2463
328	46.9265
329	49.0588
330	50.6176
331	48.8676
332	46.2978
333	43.3934
334	42.0257
335	40.5515
336	40.3493
337	40.0956
338	41.0147
339	41.2390
340	42.7316
341	45.5441
342	45.2757
343	46.8750
344	47.0662
345	48.4669
346	49.0257
347	48.5735
348	45.8971
349	43.0956
350	40.7868
351	39.8419
352	39.3750
353	38.8897
354	40.7684
355	43.4191
356	45.2794
357	44.6838
358	44.3824
359	41.4485
360	38.5551
361	36.7868
362	33.8051
363	32.5037
364	31.7574
365	30.4779
366	30.4265
367	30.0846
368	29.0993
369	29.2978
370	30.0294
371	29.4632
372	29.8934
373	30.9081
374	31.3419
375	31.4265
376	31.1250
377	30.9265
378	30.7316
379	30.6324
380	29.7610
381	29.6765
382	29.9669
383	29.6544
384	30.4926
385	29.5000
386	30.1324
387	31.5037
388	31.4559
389	32.7390
390	33.7206
391	35.0919
392	35.0147
393	34.8603
394	34.5441
395	33.2132
396	31.1765
397	31.8346
398	30.5000
399	29.7941
400	30.8125
401	28.8088
402	29.0809
403	28.5882
404	27.6213
405	27.8787
406	27.7721
407	28.8640
408	29.3382
409	29.8382
410	30.2978
411	31.8897
412	31.9743
413	32.1471
414	33.9926
415	35.5772
416	36.6213
417	36.2794
418	35.2390
419	36.0147
420	34.4154
421	34.9154
422	33.3897
423	31.8382
424	30.8235
425	29.4118
426	28.9963
427	28.4890
428	29.7574
429	28.9191
430	28.2132
431	28.1324
432	27.9853
433	27.9228
434	27.7390
435	27.0404
436	26.7463
437	26.6838
438	26.4743
439	26.1765
440	26.1581
441	26.3897
442	26.6728
443	27.6287
444	28.7169
445	29.0000
446	29.9632
447	30.2757
448	31.2390
449	32.1985
450	32.9926
451	32.9375
452	32.6801
453	32.1691
454	32.1838
455	30.2279
456	29.0956
457	29.1250
458	28.7279
459	27.9743
460	27.9375
461	28.5404
462	28.9669
463	28.1507
464	28.1801
465	27.6471
466	26.8272
467	27.9853
468	27.4853
469	28.0625
470	28.3971
471	28.1912
472	28.3272
473	28.2868
474	27.0772
475	27.4154
476	27.3346
477	27.6360
478	28.9154
479	28.5588
480	29.6581
481	29.5735
482	29.2978
483	29.1765
484	29.8235
485	29.4890
486	29.2426
487	28.8640
488	29.6985
489	28.7132
490	28.9485
491	29.3346
492	29.2537
493	29.9228
494	31.2610
495	32.4779
496	32.4007
497	32.0772
498	32.0882
499	31.6949
500	30.6360
501	29.3897
502	28.0919
503	27.8971
504	27.2390
505	26.8713
506	26.6691
507	27.2500
508	26.2904
509	26.1213
510	25.6213
511	26.6434
512	25.7463
513	26.5478
514	26.0184
515	26.7022
516	28.0404
517	28.9485
518	29.2941
519	30.3493
520	30.9706
521	31.4118
522	32.2610
523	31.5110
524	30.6471
525	30.6471
526	30.8382
527	28.9485
528	28.3199
529	28.7426
530	27.9743
531	28.2757
532	26.8566
533	26.4449
534	25.8934
535	25.7316
536	25.2022
537	25.3897
538	25.3824
539	24.8235
540	25.1949
541	25.1250
542	25.5074
543	25.2206
544	25.3897
545	26.3566
546	26.5625
547	27.4191
548	28.4118
549	29.6801
550	30.1176
551	30.3272
552	29.3419
553	28.3199
554	26.8015
555	25.4191
556	23.7022
557	23.4081
558	22.5110
559	22.6581
560	22.7868
561	23.6066
562	23.8640
563	23.5588
564	25.1838
565	24.7059
566	23.8015
567	25.5478
568	25.6985
569	26.7316
570	26.6985
571	26.2647
572	26.3934
573	25.9154
574	25.0331
575	24.2684
576	23.6471
577	23.2904
578	23.7831
579	24.2353
580	24.9375
581	25.4596
582	26.7279
583	26.5809
584	27.0588
585	26.6140
586	25.9559
587	26.4301
588	25.6287
589	25.9816
590	25.7206
591	25.8125
592	25.6103
593	25.9301
594	24.8897
595	24.4632
596	23.2610
597	23.3750
598	23.1360
599	24.2096
600	23.7390
601	23.0331
602	23.0184
603	23.4743
604	23.9706
605	24.1066
606	24.5184
607	24.9963
608	24.8897
609	24.8493
610	26.9743
611	26.5809
612	27.3897
613	26.6213
614	26.8346
615	27.6213
616	27.1985
617	28.3713
618	26.4706
619	25.5331
620	24.5588
621	24.0809
622	23.3971
623	24.2978
624	23.5368
625	22.8603
626	24.0221
627	23.9926
628	23.3088
629	24.3493
630	24.4522
631	24.5515
632	25.3824
633	25.1801
634	25.2610
635	24.7684
636	25.6324
637	25.6066
638	25.9743
639	24.8566
640	23.9743
641	23.8603
642	23.0404
643	23.1912
644	23.4816
645	23.0515
646	22.5699
647	21.7904
648	23.0404
649	23.1360
650	24.1654
651	23.6801
652	24.3125
653	23.7169
654	23.8493
655	22.9301
656	22.8603
657	22.8346
658	22.2316
659	20.7684
660	20.9449
661	21.1728
662	20.5588
663	21.1581
664	21.1507
665	21.9154
666	21.9449
667	22.6324
668	23.0515
669	23.0662
670	24.2279
671	24.7463
672	24.0882
673	25.5551
674	26.3162
675	26.3971
676	27.2132
677	28.1544
678	27.9816
679	28.9485
680	29.8162
681	31.0478
682	30.5257
683	29.4375
684	28.4779
685	27.2022
686	25.0478
687	25.0368
688	26.1029
689	25.3346
690	25.7169
691	25.7353
692	26.8162
693	25.6434
694	26.5074
695	24.7978
696	24.5368
697	23.9449
698	23.8676
699	24.9706
700	24.6471
701	23.1029
702	23.3603
703	22.2022
704	21.0221
705	21.3088
706	21.7096
707	21.6471
708	22.3676
709	23.0221
710	23.0625
711	22.7206
712	23.3493
713	21.6176
714	22.3787
715	21.7059
716	21.5919
717	22.3566
718	22.6581
719	23.1728
720	22.7610
721	21.9779
722	22.0404
723	21.4522
724	21.4265
725	20.7353
726	22.2022
727	21.8787
728	22.4081
729	21.9044
730	22.9669
731	22.7353
732	23.8750
733	24.5257
734	25.5772
735	26.2059
736	26.1434
737	25.6765
738	26.8860
739	27.4301
740	28.6875
741	29.0478
742	28.2206
743	27.3088
744	25.8971
745	26.1287
746	25.9485
747	25.2279
748	24.5846
749	24.9265
750	24.3162
751	22.5551
752	22.9081
753	23.0441
754	22.3787
755	22.0000
756	21.5000
757	21.6066
758	21.4228
759	21.0184
760	20.7757
761	20.4301
762	21.1618
763	22.0551
764	21.3088
765	21.8860
766	21.2684
767	21.6949
768	21.9926
769	23.6544
770	21.9632
771	21.9890
772	22.3125
773	22.1875
774	23.3051
775	23.4081
776	24.6029
777	25.4706
778	28.0662
779	28.3051
780	28.5993
781	29.9816
782	27.3640
783	26.9890
784	24.9890
785	23.6434
786	23.8125
787	23.1765
788	22.4706
789	20.9853
790	21.5662
791	20.7904
792	22.0441
793	23.8272
794	24.1838
795	26.1434
796	26.5772
797	26.5772
798	26.1287
799	25.0515
800	25.5588
801	25.4301
802	27.1360
803	28.5662
804	29.5441
805	32.5074
806	33.6728
807	33.9963
808	33.9044
809	33.1949
810	34.5735
811	35.9412
812	36.8713
813	37.4816
814	35.9963
815	34.2169
816	30.6618
817	29.9596
818	28.9449
819	28.7353
820	28.2059
821	28.6507
822	29.3309
823	29.6140
824	29.7904
825	29.5257
826	27.7721
827	25.4522
828	25.0441
829	26.0478
830	24.9081
831	23.4485
832	23.2316
833	22.2426
834	21.5000
835	21.6691
836	23.0625
837	23.0000
838	24.2169
839	24.9412
840	26.9301
841	27.3603
842	29.1250
843	29.9743
844	28.8897
845	29.5625
846	30.5956
847	31.7463
848	32.0662
849	33.7574
850	32.6838
851	31.2132
852	30.9559
853	29.3419
854	28.5221
855	27.8162
856	27.4081
857	27.5551
858	25.8309
859	25.7132
860	25.0331
861	24.5478
862	25.0625
863	24.3051
864	24.3860
865	24.0478
866	23.8235
867	23.6324
868	23.8309
869	23.2206
870	23.8162
871	24.0294
872	25.7684
873	26.8676
874	28.6066
875	29.6397
876	27.8750
877	28.2132
878	27.0037
879	28.4081
880	27.5404
881	26.3456
882	26.6471
883	25.9669
884	24.7794
885	25.7353
886	24.7426
887	24.8787
888	24.2904
889	23.8456
890	24.5147
891	25.0147
892	22.8199
893	21.4706
894	21.8309
895	20.9669
896	20.9559
897	20.1471
898	20.4081
899	19.6618
900	20.0368
901	19.5184
902	19.3051
903	19.3750
904	19.5699
905	19.7390
906	18.7831
907	19.3015
908	19.4779
909	18.9816
910	19.9449
911	20.0478
912	18.1250
913	20.3676
914	18.6581
915	20.0515
916	20.5699
917	21.6544
918	23.7059
919	22.3713
920	21.3051
921	20.8015
922	20.6507
923	19.5441
924	18.6397
925	17.4559
926	18.0221
927	16.4265
928	15.4816
929	14.2169
930	14.3860
931	14.5956
932	14.0588
933	12.9265
934	11.6066
935	11.0221
936	11.2279
937	12.2316
938	11.5515
939	12.7243
940	12.9228
941	15.3309
942	16.2426
943	18.5699
944	20.6213
945	21.5919
946	21.9375
947	20.5515
948	16.9706
949	14.0919
950	10.4816
951	8.6801
