# Supplementary material for: Bicoid gradient formation mechanism and dynamics revealed by protein lifetime analysis
Source: Mol Syst Biol. 2018 Sep 4;14(9):e8355. doi: 10.15252/msb.20188355 (PMC6121778; doi:10.15252/msb.20188355)
Supplement: Supplementary file 8 — Source Data for Figure 6 [file MSB-14-e8355-s007.zip › figure6-data_wo-images/quantification/Values_emb04_g_t01.txt]

0	32.3272
1	33.7904
2	39.1728
3	43.8750
4	46.4816
5	52.1581
6	57.2537
7	65.5588
8	71.5478
9	78.4522
10	92.6471
11	99.2721
12	93.8015
13	89.4596
14	81.2463
15	82.1397
16	82.2059
17	80.5662
18	84.9412
19	93.5478
20	95.8199
21	95.6691
22	90.3015
23	86.7794
24	88.2390
25	85.5956
26	83.5515
27	84.9191
28	86.2059
29	88.7022
30	91.0772
31	93.0294
32	97.5882
33	97.0331
34	101.7206
35	102.8676
36	103.8860
37	105.5809
38	102.6397
39	99.0221
40	93.1875
41	88.4669
42	83.4963
43	80.2022
44	75.4706
45	73.0625
46	68.7390
47	65.7721
48	64.6801
49	63.7132
50	64.7610
51	61.7904
52	65.2426
53	63.7206
54	66.9449
55	70.4779
56	72.6728
57	74.0735
58	70.9669
59	65.7868
60	64.7059
61	61.5074
62	62.7647
63	61.9706
64	61.6213
65	56.4890
66	55.7831
67	56.2721
68	55.8787
69	56.4669
70	55.9449
71	55.2757
72	55.1434
73	55.3934
74	54.5368
75	55.4743
76	53.5221
77	55.1581
78	55.9596
79	54.8566
80	56.3897
81	55.4522
82	55.1324
83	54.5846
84	53.9044
85	56.3493
86	56.1471
87	57.3051
88	56.5699
89	55.7684
90	55.1434
91	55.4706
92	53.5956
93	53.7206
94	54.7206
95	53.1765
96	54.7647
97	55.8713
98	60.0735
99	66.1949
100	71.2868
101	75.3603
102	74.8824
103	71.4228
104	64.4301
105	61.9779
106	59.1250
107	55.5515
108	55.3529
109	56.4412
110	55.6360
111	56.1618
112	54.8272
113	55.5110
114	56.7831
115	55.9449
116	56.5662
117	54.4632
118	54.3566
119	54.0882
120	53.0662
121	52.2390
122	51.6728
123	51.8346
124	54.0368
125	52.1838
126	51.4559
127	51.4412
128	50.8603
129	49.7831
130	51.2353
131	49.4449
132	49.2610
133	48.5147
134	48.2022
135	48.4412
136	48.9706
137	48.8419
138	47.5294
139	47.3272
140	46.7132
141	47.1728
142	48.2316
143	46.0662
144	46.1287
145	47.1176
146	46.5404
147	48.5294
148	48.7684
149	49.1287
150	48.6250
151	49.6029
152	50.6324
153	53.4412
154	55.1103
155	54.9522
156	54.0588
157	56.4522
158	54.6728
159	54.0772
160	54.8051
161	52.8603
162	52.6985
163	51.8603
164	50.1949
165	48.8456
166	48.0478
167	46.5257
168	46.4412
169	45.1618
170	45.0147
171	45.7757
172	45.3640
173	44.2206
174	43.0478
175	43.6324
176	43.2978
177	42.1949
178	42.8272
179	42.3971
180	42.1912
181	42.3529
182	41.8346
183	41.6397
184	43.2537
185	43.6875
186	42.4191
187	41.0588
188	42.1691
189	42.7537
190	42.3419
191	41.3456
192	42.0699
193	42.5037
194	42.4632
195	43.4632
196	42.4375
197	42.2022
198	40.7022
199	41.7500
200	42.7757
201	44.2537
202	45.1765
203	43.7904
204	43.0956
205	43.6801
206	43.3162
207	44.4449
208	43.7610
209	43.0000
210	43.0846
211	43.8971
212	44.7868
213	44.9375
214	44.9081
215	46.0037
216	45.6250
217	45.5331
218	47.6875
219	50.4963
220	54.0588
221	55.1324
222	54.1434
223	53.5331
224	52.3603
225	51.1397
226	49.2169
227	47.0993
228	45.7279
229	44.3640
230	44.5625
231	43.6654
232	43.2537
233	43.0478
234	43.0588
235	43.7610
236	44.5110
237	43.5441
238	44.6029
239	45.3529
240	45.2757
241	44.6213
242	46.1213
243	47.9301
244	47.5257
245	47.8566
246	46.8493
247	47.9118
248	47.9706
249	48.5184
250	49.8199
251	51.8566
252	53.5074
253	53.5257
254	53.0735
255	51.2941
256	48.8419
257	45.3934
258	43.5809
259	42.4044
260	42.1103
261	42.4228
262	41.3309
263	41.9853
264	42.2978
265	42.6066
266	43.6949
267	43.8750
268	43.0184
269	41.5515
270	39.2132
271	38.3125
272	38.8824
273	40.1287
274	38.3456
275	37.5551
276	37.7353
277	37.7757
278	37.4890
279	37.4669
280	37.7500
281	39.1176
282	40.0625
283	41.3493
284	42.9816
285	42.0772
286	42.8051
287	43.8125
288	43.5993
289	45.0919
290	43.6765
291	43.8787
292	43.3824
293	42.2978
294	41.5037
295	40.9338
296	40.0404
297	38.5331
298	36.9081
299	36.8787
300	35.7684
301	35.9632
302	37.3529
303	36.4779
304	37.1287
305	37.3162
306	37.8824
307	37.6544
308	38.4081
309	39.2206
310	39.0478
311	39.0882
312	39.9669
313	39.7500
314	38.5699
315	39.0074
316	39.0037
317	39.6471
318	38.1103
319	36.7831
320	35.9926
321	33.8676
322	33.9007
323	33.6985
324	33.8419
325	34.3603
326	35.3529
327	35.2868
328	37.4816
329	38.7132
330	42.9596
331	47.1213
332	50.0515
333	49.1176
334	49.2904
335	46.9669
336	44.1912
337	42.1176
338	43.1801
339	42.9779
340	44.9779
341	45.2794
342	45.8309
343	45.5772
344	44.7279
345	43.7831
346	43.8125
347	43.0257
348	44.0294
349	44.8493
350	45.6287
351	45.7500
352	46.7206
353	46.2463
354	45.3493
355	43.5221
356	40.0809
357	36.8456
358	35.1838
359	32.6875
360	30.4228
361	28.8529
362	29.0184
363	29.0846
364	28.3346
365	29.0184
366	27.8309
367	29.0956
368	29.1985
369	29.8493
370	30.5110
371	30.7868
372	30.7574
373	30.8309
374	30.9154
375	29.9926
376	30.8897
377	31.3529
378	29.7757
379	29.9007
380	30.5809
381	30.3971
382	30.7059
383	30.5662
384	31.8419
385	30.5809
386	31.6875
387	32.7610
388	31.9228
389	34.5000
390	35.1140
391	36.3346
392	37.6875
393	35.5772
394	34.2390
395	33.0331
396	31.8088
397	30.2206
398	29.3493
399	29.1838
400	28.4706
401	28.1250
402	28.9522
403	28.8419
404	28.0735
405	28.3051
406	28.3015
407	28.1324
408	28.1728
409	27.6875
410	27.6581
411	28.0551
412	28.1875
413	27.4669
414	29.3162
415	29.9191
416	30.3787
417	30.6654
418	32.6140
419	34.3235
420	35.1287
421	35.6507
422	36.4853
423	36.3088
424	36.6875
425	35.3382
426	35.6765
427	33.4375
428	31.8713
429	31.3382
430	29.7316
431	29.0846
432	27.9559
433	28.8676
434	28.6360
435	28.8125
436	28.5368
437	27.4853
438	27.9816
439	28.8272
440	28.8824
441	28.9375
442	29.7463
443	30.8603
444	31.6103
445	31.3199
446	32.7831
447	33.6875
448	34.1654
449	34.5478
450	33.7353
451	32.2904
452	32.8897
453	32.6544
454	32.1213
455	31.2647
456	31.4890
457	29.5478
458	29.4816
459	30.2647
460	29.2316
461	29.4926
462	31.3272
463	31.5699
464	31.6691
465	33.1360
466	31.7978
467	31.3382
468	30.9301
469	30.3125
470	30.0331
471	29.9963
472	28.4669
473	28.5037
474	28.1324
475	27.6324
476	26.4706
477	26.7904
478	28.2500
479	29.7684
480	31.2243
481	30.3493
482	30.0221
483	28.3934
484	29.0846
485	28.3824
486	28.1691
487	27.9706
488	27.2426
489	27.8051
490	26.9522
491	27.8787
492	26.7169
493	27.8051
494	27.6654
495	29.1287
496	28.4375
497	29.8860
498	29.9743
499	29.4044
500	29.1066
501	29.8860
502	30.0993
503	29.7721
504	29.1581
505	29.0956
506	28.2684
507	28.1507
508	26.8493
509	27.7500
510	27.3603
511	27.3346
512	27.0184
513	26.4779
514	27.2316
515	27.1176
516	26.4926
517	26.8713
518	26.7353
519	27.0625
520	28.2537
521	28.3787
522	29.0257
523	30.4191
524	30.3015
525	30.2574
526	30.1471
527	29.4301
528	28.3787
529	29.6581
530	29.2059
531	29.1140
532	29.7941
533	30.6728
534	28.7243
535	29.2610
536	28.1544
537	27.2610
538	27.7426
539	26.7574
540	27.4926
541	27.0809
542	27.9265
543	29.4081
544	30.6103
545	30.7794
546	31.6066
547	30.8566
548	28.5147
549	26.9449
550	27.0404
551	25.5221
552	25.8309
553	24.6728
554	24.9632
555	25.3824
556	24.1654
557	24.5331
558	23.7279
559	24.0478
560	24.1765
561	22.7941
562	23.5221
563	23.8346
564	22.7684
565	23.8456
566	23.3456
567	23.6949
568	23.6765
569	24.6213
570	25.4044
571	24.1618
572	25.7206
573	25.8676
574	25.8456
575	26.3860
576	26.9963
577	27.9191
578	27.6434
579	26.6838
580	26.0000
581	25.9706
582	25.5221
583	25.9412
584	25.2794
585	25.7721
586	24.6140
587	25.7794
588	24.4743
589	25.0294
590	24.4743
591	25.6654
592	24.6360
593	24.6434
594	23.8235
595	24.0184
596	24.5882
597	24.5735
598	23.5809
599	23.7757
600	24.0882
601	24.0441
602	24.1912
603	23.9375
604	25.0662
605	23.6544
606	24.3493
607	23.9118
608	23.5956
609	24.3272
610	23.6912
611	23.9154
612	23.9669
613	24.6140
614	24.2059
615	23.7243
616	22.9559
617	23.6581
618	23.1176
619	23.3676
620	22.7463
621	24.2904
622	23.6434
623	23.5147
624	24.0625
625	22.8971
626	22.8640
627	23.5147
628	22.9301
629	24.2316
630	24.9779
631	24.8676
632	26.1103
633	26.2390
634	27.7574
635	27.7721
636	28.1471
637	28.6397
638	28.1397
639	28.7243
640	27.9375
641	27.0404
642	26.4963
643	25.9779
644	24.8346
645	24.5331
646	24.0515
647	23.7243
648	22.8529
649	23.4706
650	23.7390
651	22.7868
652	23.5257
653	23.6471
654	23.0846
655	23.2096
656	22.5037
657	21.6250
658	21.0257
659	21.4081
660	20.6066
661	20.5368
662	20.1875
663	20.9154
664	21.5846
665	21.6838
666	22.1691
667	20.9779
668	22.4265
669	23.1728
670	23.8382
671	23.5846
672	24.4743
673	23.2794
674	23.7206
675	24.6728
676	24.3493
677	24.1838
678	23.9853
679	24.1765
680	25.1324
681	24.7316
682	26.4559
683	26.6324
684	26.7353
685	27.7500
686	29.0257
687	29.3529
688	30.1029
689	29.8272
690	29.0699
691	28.5110
692	28.6029
693	29.1140
694	28.5846
695	27.2904
696	27.4559
697	25.9228
698	25.5772
699	24.8971
700	24.4963
701	23.1213
702	23.0368
703	22.8493
704	22.8860
705	21.6397
706	21.1654
707	20.7353
708	21.1618
709	20.4338
710	21.5699
711	20.4301
712	20.9632
713	20.8640
714	20.7757
715	21.0625
716	21.5221
717	21.6691
718	22.2978
719	22.4743
720	21.3676
721	22.2831
722	22.3934
723	21.8272
724	21.7537
725	22.2169
726	20.5221
727	20.8419
728	21.3529
729	20.9007
730	21.8934
731	22.3824
732	23.1838
733	24.4449
734	26.1324
735	26.7059
736	28.0147
737	26.7169
738	26.0919
739	24.8971
740	22.8750
741	22.6287
742	22.7500
743	21.9044
744	21.7574
745	21.9596
746	22.2537
747	22.7022
748	23.3162
749	22.8787
750	22.8640
751	22.0110
752	22.9596
753	23.6213
754	22.5699
755	22.0919
756	22.1618
757	21.6765
758	22.0331
759	21.4081
760	20.5699
761	21.9228
762	21.2647
763	20.6949
764	20.9743
765	20.3603
766	20.9301
767	20.8235
768	19.8824
769	20.8125
770	21.3787
771	21.2243
772	21.3382
773	21.9596
774	22.3125
775	21.4706
776	21.8015
777	22.0294
778	21.2757
779	21.5000
780	21.1360
781	21.4412
782	21.7426
783	21.4228
784	21.0662
785	20.5074
786	20.6360
787	20.1581
788	19.2537
789	19.8676
790	20.0846
791	20.7647
792	20.0074
793	20.4228
794	20.9338
795	19.8603
796	21.4449
797	21.0331
798	21.6949
799	22.7316
800	23.3382
801	23.6949
802	24.8676
803	26.3860
804	26.8235
805	26.4412
806	25.8199
807	24.2463
808	24.4706
809	22.5368
810	21.4485
811	22.0147
812	21.8493
813	21.7684
814	22.0294
815	22.4890
816	22.8603
817	24.4007
818	24.8603
819	25.3235
820	26.4853
821	27.1434
822	27.6213
823	26.7978
824	26.8824
825	24.6581
826	24.0184
827	23.7978
828	24.1765
829	23.4338
830	26.0515
831	27.1029
832	26.8824
833	24.2537
834	24.1434
835	23.7757
836	23.3419
837	24.1581
838	24.4154
839	24.2684
840	23.9669
841	23.9632
842	24.1434
843	25.2463
844	25.6507
845	26.0515
846	27.6949
847	29.2684
848	30.0809
849	29.2831
850	28.5772
851	26.4816
852	26.2684
853	24.6654
854	24.3713
855	24.5662
856	22.4779
857	23.9632
858	22.0772
859	22.3419
860	23.0184
861	22.7059
862	23.7794
863	22.4632
864	22.3787
865	21.6140
866	22.0625
867	22.4706
868	23.4890
869	23.5772
870	23.0882
871	22.0441
872	21.6912
873	20.8934
874	21.4669
875	21.3493
876	21.4301
877	21.3051
878	20.4044
879	19.7096
880	20.3015
881	20.4412
882	20.4007
883	22.3272
884	21.0956
885	20.4228
886	19.7169
887	19.0809
888	19.4559
889	19.1250
890	18.0037
891	17.6618
892	16.8934
893	16.4081
894	15.8603
895	16.3787
896	15.5331
897	14.6029
898	14.8971
899	14.4449
900	15.2096
901	14.8199
902	15.7794
903	16.4706
904	15.4007
905	15.2831
906	15.7022
907	15.8088
908	15.1728
909	16.5588
910	15.2316
911	16.8272
912	15.6691
913	16.2316
914	16.4743
915	15.0441
916	16.4522
917	16.4449
918	16.5110
919	17.3088
920	15.4265
921	14.7647
922	14.6801
923	14.2316
924	14.9779
925	14.1838
926	13.2206
927	13.6324
928	14.8493
929	14.1324
930	14.1103
931	14.1471
932	14.8493
933	13.9375
934	13.0331
935	13.7941
936	15.5956
937	16.5257
938	16.9963
939	19.1838
940	19.5404
941	22.3640
942	19.5993
943	17.9669
944	15.3272
945	11.5478
946	8.6471
947	5.7721
948	4.4044
949	4.0441
950	2.8235
951	2.5294
