# Supplementary material for: Bicoid gradient formation mechanism and dynamics revealed by protein lifetime analysis
Source: Mol Syst Biol. 2018 Sep 4;14(9):e8355. doi: 10.15252/msb.20188355 (PMC6121778; doi:10.15252/msb.20188355)
Supplement: Supplementary file 8 — Source Data for Figure 6 [file MSB-14-e8355-s007.zip › figure6-data_wo-images/quantification/Values_emb04_g_t02.txt]

0	52.1949
1	58.2500
2	61.8162
3	64.3750
4	61.2941
5	69.0331
6	73.2868
7	79.6912
8	86.9596
9	89.5662
10	96.0846
11	98.2500
12	96.8493
13	103.4779
14	99.2868
15	101.0404
16	97.8346
17	93.2831
18	90.7721
19	91.1544
20	94.7757
21	92.2206
22	89.7132
23	83.2059
24	81.3787
25	80.4301
26	78.3309
27	80.0662
28	80.3934
29	80.8382
30	84.0110
31	92.3015
32	96.8640
33	97.1066
34	97.7684
35	97.1029
36	94.0735
37	91.2390
38	91.1581
39	91.2721
40	90.1360
41	85.5331
42	83.0000
43	81.1801
44	81.8382
45	86.1397
46	89.7574
47	89.4816
48	83.7647
49	77.1544
50	72.9816
51	67.9338
52	69.2500
53	66.0625
54	67.9485
55	68.4632
56	72.8382
57	77.4007
58	79.2500
59	79.8566
60	77.9265
61	79.9596
62	79.7243
63	73.4228
64	66.7537
65	66.2022
66	67.5993
67	70.0515
68	74.6875
69	73.2941
70	72.0882
71	70.5699
72	68.7978
73	63.9596
74	62.0368
75	60.0404
76	54.8824
77	55.5294
78	53.3456
79	55.8713
80	57.2574
81	58.2426
82	58.3971
83	59.4412
84	59.6654
85	60.7574
86	60.9559
87	59.6324
88	60.3199
89	60.3787
90	59.2132
91	58.6875
92	59.8750
93	59.8897
94	58.4301
95	57.8235
96	55.9154
97	55.0551
98	55.6471
99	55.0478
100	55.1029
101	55.3088
102	54.9044
103	53.7132
104	53.4853
105	55.5809
106	56.7757
107	58.2426
108	60.1471
109	65.4007
110	71.1985
111	71.5331
112	69.9007
113	68.4743
114	62.1434
115	59.1912
116	58.4596
117	58.6728
118	60.4926
119	61.9706
120	61.2096
121	59.0588
122	56.3897
123	57.1875
124	56.8272
125	56.1765
126	55.5257
127	55.0331
128	54.0147
129	54.7574
130	53.2279
131	53.1985
132	53.1691
133	54.9816
134	52.6140
135	50.5037
136	50.7647
137	49.4412
138	48.4485
139	47.7316
140	47.5221
141	47.8456
142	46.9853
143	46.4743
144	48.0221
145	47.4816
146	46.8382
147	47.0110
148	46.6912
149	46.4779
150	46.7426
151	48.5331
152	48.4191
153	49.0551
154	51.1287
155	50.5515
156	53.0294
157	56.2721
158	58.2243
159	60.0331
160	62.0331
161	63.8456
162	59.5809
163	56.8199
164	56.8162
165	56.4632
166	56.2500
167	51.9816
168	50.5699
169	49.7904
170	49.5919
171	48.9963
172	48.5074
173	46.8419
174	45.9706
175	44.3971
176	42.6434
177	41.8199
178	41.3713
179	40.9265
180	42.1324
181	42.5478
182	42.8051
183	41.8824
184	43.5735
185	43.6801
186	45.6287
187	46.9228
188	49.6949
189	50.6029
190	52.4044
191	54.0257
192	53.1140
193	53.4559
194	54.8750
195	56.3015
196	54.1066
197	51.9632
198	48.5221
199	46.8015
200	46.5551
201	45.1618
202	44.4559
203	42.4191
204	40.4596
205	41.4007
206	42.5110
207	41.7610
208	40.8088
209	40.4890
210	40.4081
211	41.2794
212	41.1397
213	39.9743
214	41.2426
215	41.7390
216	41.9596
217	42.2022
218	43.4963
219	43.4596
220	45.7426
221	44.9926
222	47.6544
223	48.7316
224	48.1912
225	48.6250
226	48.4228
227	48.0772
228	47.7500
229	48.1140
230	48.7169
231	48.4706
232	46.7096
233	47.4449
234	47.3088
235	46.2353
236	47.9890
237	47.0809
238	45.0184
239	45.9669
240	45.1949
241	44.4081
242	45.1250
243	43.4449
244	43.7721
245	43.1801
246	42.1103
247	41.7463
248	42.4779
249	43.5625
250	42.7684
251	42.8750
252	43.0478
253	43.8566
254	43.7059
255	44.4191
256	44.5809
257	44.0147
258	44.3456
259	44.4522
260	43.1801
261	43.2353
262	41.7279
263	42.4632
264	41.1875
265	40.2390
266	40.9485
267	39.7978
268	40.2132
269	38.3493
270	39.6324
271	38.4007
272	37.5846
273	37.3603
274	38.6471
275	38.7794
276	39.0000
277	38.7353
278	39.2757
279	37.8272
280	38.8272
281	38.2610
282	38.2316
283	37.9632
284	38.0478
285	37.6140
286	37.7500
287	36.4963
288	37.0074
289	35.3235
290	34.9228
291	35.4669
292	35.5919
293	35.4669
294	36.7390
295	37.7941
296	36.6471
297	36.7096
298	37.2463
299	37.1507
300	36.8272
301	35.5184
302	36.3566
303	34.4632
304	33.8051
305	33.4118
306	33.6324
307	32.5993
308	32.4632
309	31.8346
310	32.8566
311	31.7390
312	32.7721
313	32.5184
314	32.9596
315	32.8419
316	33.1397
317	34.2390
318	34.7500
319	34.1728
320	35.4044
321	35.1728
322	35.9632
323	34.2757
324	32.4449
325	32.4485
326	31.4559
327	31.7684
328	31.4522
329	31.0515
330	31.9301
331	32.7206
332	34.7096
333	35.7610
334	36.3824
335	36.1728
336	35.2059
337	34.3676
338	34.5625
339	34.6765
340	35.1471
341	35.5956
342	35.0147
343	35.0294
344	33.2390
345	34.9301
346	34.2684
347	34.1434
348	35.1581
349	36.5772
350	37.7647
351	38.0625
352	37.2610
353	35.3125
354	35.0147
355	33.3015
356	33.6434
357	33.1324
358	32.4044
359	31.9191
360	31.5147
361	31.1324
362	30.5846
363	29.9118
364	29.5478
365	29.8088
366	29.3676
367	30.8971
368	29.8493
369	29.6618
370	30.6691
371	30.7132
372	29.6029
373	29.3309
374	29.6360
375	29.3750
376	29.4485
377	29.0588
378	27.3199
379	28.3676
380	28.1287
381	27.7831
382	28.6434
383	28.6654
384	30.1691
385	30.1985
386	30.9926
387	31.3934
388	30.5404
389	31.8787
390	31.9485
391	32.1434
392	32.7537
393	32.3897
394	32.8346
395	32.5735
396	31.5699
397	31.5000
398	30.2794
399	29.6029
400	29.1728
401	28.6949
402	29.0221
403	28.5441
404	29.0551
405	29.0000
406	28.2684
407	28.3162
408	27.1213
409	28.4007
410	27.3860
411	28.0184
412	28.1765
413	28.6176
414	28.8640
415	29.0331
416	30.1250
417	31.5000
418	32.1507
419	33.5110
420	35.1029
421	34.4890
422	34.0257
423	33.9081
424	32.9154
425	31.4449
426	31.7537
427	30.1176
428	28.8493
429	29.5478
430	27.8456
431	27.6728
432	28.2022
433	28.0772
434	28.0735
435	28.0625
436	27.0404
437	27.2169
438	27.2647
439	27.6544
440	28.3713
441	27.8382
442	28.3309
443	27.9228
444	28.2647
445	27.8493
446	28.5551
447	28.4559
448	27.2463
449	27.4265
450	27.5368
451	27.3346
452	27.1471
453	26.1691
454	27.2904
455	28.5478
456	30.2610
457	30.5074
458	30.1471
459	29.6581
460	29.0919
461	28.4301
462	28.8382
463	28.9522
464	29.6691
465	30.0551
466	28.9265
467	29.4154
468	28.3419
469	28.8860
470	28.5882
471	28.8640
472	27.9412
473	27.9191
474	27.3640
475	27.5257
476	28.4779
477	28.3676
478	28.9412
479	28.9412
480	28.9449
481	28.5809
482	27.6544
483	27.4265
484	26.8419
485	27.2059
486	27.0956
487	26.9926
488	26.6949
489	27.8125
490	26.9485
491	28.2426
492	27.3860
493	26.9779
494	27.5551
495	28.7390
496	27.7353
497	27.6360
498	26.7353
499	26.4412
500	26.4044
501	25.4044
502	25.9191
503	26.2941
504	26.6103
505	26.3419
506	25.9412
507	26.3125
508	25.6838
509	26.6838
510	26.3566
511	26.6507
512	25.7721
513	24.9853
514	25.8235
515	26.2941
516	25.6360
517	26.1912
518	25.5662
519	25.0699
520	25.8088
521	26.1507
522	26.8603
523	25.8860
524	25.6029
525	25.6985
526	24.7059
527	25.2684
528	24.9449
529	25.0331
530	24.6471
531	24.3419
532	24.0882
533	23.9559
534	23.3640
535	23.3640
536	23.4816
537	24.0515
538	24.1985
539	24.2647
540	24.6765
541	23.8529
542	23.7868
543	22.5331
544	22.3824
545	22.5110
546	22.9044
547	22.1213
548	21.9596
549	22.5551
550	23.0000
551	22.1397
552	22.2941
553	22.2500
554	22.7243
555	22.2096
556	22.0772
557	21.4338
558	21.2500
559	21.9081
560	22.8934
561	22.4669
562	22.5294
563	22.8272
564	21.9154
565	22.9926
566	23.1838
567	22.7647
568	23.9154
569	23.6581
570	23.6765
571	23.3419
572	24.4154
573	24.2059
574	23.7684
575	23.4779
576	23.5404
577	23.5368
578	23.1728
579	21.9963
580	21.7096
581	22.5772
582	21.5294
583	22.9191
584	21.2610
585	22.7868
586	22.2022
587	23.0294
588	22.3529
589	22.4118
590	21.2904
591	22.6103
592	21.5809
593	22.0368
594	21.6985
595	21.4596
596	21.9743
597	21.4301
598	21.0515
599	21.0919
600	21.5956
601	22.0662
602	22.0368
603	22.3125
604	22.5404
605	21.9853
606	21.6728
607	20.9007
608	21.5000
609	21.0551
610	22.0846
611	20.8382
612	20.4412
613	21.6507
614	21.2059
615	21.7537
616	20.9706
617	21.0699
618	20.5588
619	20.0846
620	20.6801
621	22.0735
622	21.1029
623	20.9963
624	22.1912
625	22.6507
626	21.6985
627	22.3088
628	22.9632
629	22.1140
630	22.2390
631	22.7243
632	23.4449
633	22.9926
634	23.9890
635	23.4154
636	23.6949
637	23.9228
638	23.4522
639	23.0662
640	22.1618
641	20.8787
642	21.5809
643	21.4228
644	20.4412
645	20.3162
646	20.6985
647	20.7794
648	20.5662
649	20.9743
650	21.5441
651	20.7610
652	19.6728
653	20.5515
654	19.9522
655	19.8382
656	19.1728
657	19.5147
658	19.4081
659	20.0074
660	19.5515
661	20.3419
662	20.3713
663	20.2500
664	20.5478
665	20.9228
666	20.8713
667	20.6434
668	21.3860
669	21.0331
670	20.3971
671	20.0147
672	21.7353
673	20.2426
674	21.0588
675	21.4890
676	21.1507
677	21.4485
678	22.2316
679	21.0294
680	22.1949
681	21.6654
682	21.5882
683	21.8676
684	21.0956
685	22.3199
686	22.6949
687	22.9706
688	22.9375
689	22.7316
690	23.3529
691	22.0956
692	22.4559
693	21.6949
694	21.0441
695	21.2463
696	21.5074
697	21.2059
698	21.3750
699	20.9485
700	20.9816
701	19.9669
702	19.9338
703	20.1728
704	20.0184
705	19.5551
706	19.4485
707	19.4559
708	19.8860
709	19.8051
710	20.6581
711	20.5074
712	20.0074
713	19.8603
714	19.6103
715	20.0074
716	20.4816
717	19.8346
718	20.5404
719	19.9706
720	20.3419
721	20.3971
722	20.6838
723	19.2684
724	20.4632
725	19.4596
726	19.1654
727	19.3309
728	20.6397
729	20.9522
730	21.4779
731	21.1397
732	20.9044
733	21.7500
734	20.3787
735	19.8235
736	19.7647
737	18.4853
738	19.9301
739	20.0441
740	20.2831
741	19.8640
742	21.1360
743	20.9265
744	20.7096
745	20.1066
746	20.0993
747	21.7610
748	21.6654
749	20.7132
750	21.3199
751	20.6360
752	20.0515
753	20.5846
754	19.4963
755	19.5993
756	20.0699
757	19.7978
758	19.2169
759	18.8750
760	18.9191
761	19.1397
762	18.9779
763	19.2721
764	18.8015
765	18.8162
766	19.0919
767	19.4154
768	19.4338
769	19.3897
770	19.5184
771	20.4081
772	19.5257
773	19.9154
774	19.5368
775	19.2721
776	19.3676
777	19.7426
778	19.0294
779	19.7500
780	18.3162
781	19.2096
782	19.1103
783	18.9301
784	19.7463
785	18.9853
786	18.9265
787	18.3787
788	19.8934
789	18.8346
790	19.6029
791	19.6581
792	19.9522
793	19.7500
794	20.8934
795	20.7684
796	21.4816
797	22.4522
798	24.1654
799	24.5037
800	25.3125
801	24.5368
802	23.1985
803	22.0110
804	21.3235
805	21.0846
806	20.2721
807	20.5846
808	21.3493
809	21.3640
810	21.2390
811	21.5331
812	21.4963
813	21.8382
814	21.5257
815	22.2647
816	22.0625
817	21.8640
818	22.1801
819	21.7904
820	22.1912
821	22.2647
822	23.0993
823	22.6691
824	21.9118
825	22.0772
826	20.8493
827	20.9779
828	20.4779
829	20.2169
830	21.2794
831	20.7721
832	22.2537
833	21.4301
834	22.0882
835	22.6507
836	21.7169
837	21.9669
838	21.5809
839	22.3051
840	21.9669
841	22.1985
842	22.8971
843	23.4853
844	24.4375
845	24.5037
846	23.6691
847	22.9449
848	21.4963
849	20.5846
850	20.3750
851	20.6765
852	20.7574
853	21.4044
854	20.6875
855	21.2500
856	19.7059
857	20.3897
858	18.8566
859	18.8088
860	18.8456
861	17.8125
862	18.2721
863	16.9890
864	17.5956
865	19.0588
866	18.8346
867	18.5846
868	17.8603
869	18.6618
870	17.3199
871	17.2831
872	18.0588
873	18.0882
874	16.9301
875	17.0184
876	17.0074
877	17.3162
878	17.3199
879	18.3566
880	18.4228
881	18.5993
882	18.7426
883	20.2243
884	18.5257
885	18.8566
886	18.3015
887	16.3750
888	17.5257
889	16.8860
890	15.7426
891	15.0588
892	15.1581
893	15.3015
894	15.3860
895	15.6287
896	15.5735
897	15.2132
898	15.1875
899	15.2243
900	16.2978
901	15.3897
902	15.4412
903	15.4154
904	14.3860
905	15.6581
906	15.4669
907	15.0882
908	15.2904
909	14.3346
910	14.1250
911	14.4853
912	13.8897
913	14.1654
914	14.8824
915	13.9412
916	14.5772
917	13.9596
918	13.6618
919	13.2059
920	12.7978
921	13.2059
922	12.2243
923	12.5184
924	12.0074
925	12.9375
926	12.7610
927	12.6029
928	12.4485
929	12.0478
930	13.0331
931	12.5147
932	12.7831
933	13.3603
934	13.6544
935	13.7794
936	15.8051
937	17.5257
938	18.5956
939	20.6360
940	21.9044
941	21.5257
942	20.3419
943	16.9669
944	11.5809
945	7.7463
946	5.7096
947	4.1618
948	3.2610
949	2.4301
950	2.7794
951	1.7721
