# Supplementary material for: Bicoid gradient formation mechanism and dynamics revealed by protein lifetime analysis
Source: Mol Syst Biol. 2018 Sep 4;14(9):e8355. doi: 10.15252/msb.20188355 (PMC6121778; doi:10.15252/msb.20188355)
Supplement: Supplementary file 8 — Source Data for Figure 6 [file MSB-14-e8355-s007.zip › figure6-data_wo-images/quantification/Values_emb04_g_t03.txt]

0	56.5993
1	57.7904
2	59.3419
3	62.7537
4	63.4706
5	64.7353
6	68.1581
7	70.4081
8	69.3713
9	71.2022
10	74.5478
11	75.3750
12	75.5956
13	78.2904
14	79.6544
15	83.4228
16	87.9154
17	87.1213
18	82.6581
19	79.3088
20	76.0919
21	73.9191
22	73.6103
23	71.0294
24	70.1581
25	73.4669
26	71.5147
27	70.2610
28	72.5368
29	74.2279
30	77.2390
31	81.0368
32	86.6250
33	89.2279
34	91.5551
35	90.5404
36	89.4743
37	83.1324
38	79.3235
39	76.9449
40	74.6140
41	72.8382
42	74.7243
43	72.3162
44	75.0478
45	76.0735
46	81.9301
47	83.2390
48	82.7316
49	86.4853
50	90.5037
51	89.9228
52	85.8088
53	75.2132
54	66.0184
55	61.7831
56	60.0772
57	58.8088
58	59.1397
59	57.4449
60	57.3897
61	55.0294
62	56.3309
63	57.2757
64	57.7537
65	58.1912
66	61.4228
67	64.8603
68	65.8346
69	64.5147
70	62.0037
71	61.1838
72	58.5331
73	56.6544
74	56.6912
75	54.8456
76	56.2904
77	56.1949
78	55.5441
79	55.2353
80	56.1324
81	56.6544
82	55.0588
83	55.9191
84	55.8860
85	55.4926
86	54.6765
87	53.9669
88	54.5441
89	55.1691
90	56.6176
91	54.0551
92	53.6250
93	53.8493
94	53.5625
95	54.4338
96	54.9816
97	54.7059
98	54.8015
99	54.7904
100	55.0919
101	52.3272
102	51.6397
103	52.1875
104	51.4926
105	52.4890
106	51.3603
107	51.8051
108	52.0772
109	51.5221
110	51.0037
111	52.8603
112	52.5074
113	54.9816
114	55.4081
115	54.7463
116	54.8860
117	53.4743
118	55.2941
119	56.6544
120	56.6912
121	55.2831
122	52.7904
123	51.9559
124	50.2022
125	50.8493
126	50.3088
127	50.5000
128	49.3088
129	48.4228
130	49.8088
131	50.6507
132	50.5846
133	50.0919
134	49.0000
135	47.3824
136	46.9265
137	46.3309
138	47.0074
139	47.4963
140	47.3603
141	46.3125
142	47.4118
143	47.0919
144	48.3382
145	46.0662
146	46.9301
147	47.7463
148	48.6801
149	48.2831
150	47.0662
151	46.7132
152	46.5221
153	46.6176
154	47.1213
155	46.9890
156	47.9081
157	47.3051
158	46.7574
159	46.7463
160	45.9485
161	44.6618
162	45.0846
163	45.8934
164	45.8162
165	45.5846
166	45.3272
167	44.7868
168	43.9338
169	43.7721
170	43.9007
171	43.5037
172	43.5662
173	43.6397
174	42.5037
175	41.0956
176	41.0074
177	42.1654
178	41.1691
179	42.2941
180	41.1029
181	41.2169
182	41.9853
183	42.0735
184	43.3860
185	44.8971
186	48.6544
187	51.8125
188	51.2500
189	53.3015
190	49.7647
191	46.4449
192	44.7647
193	43.4632
194	42.0221
195	42.6507
196	40.5956
197	41.3015
198	41.4412
199	42.6838
200	41.6324
201	42.1838
202	40.6985
203	41.7500
204	40.2904
205	40.4779
206	41.3088
207	42.1213
208	42.5221
209	42.0588
210	40.5478
211	41.4522
212	40.8015
213	40.6691
214	41.2574
215	42.3419
216	41.7537
217	41.3860
218	42.3897
219	42.1360
220	42.6985
221	41.2941
222	43.0551
223	43.2426
224	42.7721
225	43.7022
226	44.0515
227	44.0772
228	43.4265
229	44.2610
230	44.2243
231	43.0294
232	43.3750
233	42.4522
234	41.9301
235	41.6324
236	42.3493
237	41.5662
238	42.1324
239	41.9596
240	41.4081
241	41.3456
242	43.2022
243	42.8456
244	41.6287
245	40.9118
246	41.3824
247	41.6397
248	41.0809
249	41.3419
250	40.6912
251	40.7794
252	39.1985
253	38.6801
254	39.4816
255	38.5625
256	38.5882
257	36.8897
258	37.3235
259	36.7941
260	36.7574
261	34.0331
262	35.6765
263	36.2684
264	35.5772
265	35.0404
266	33.6618
267	33.9779
268	34.7022
269	34.3088
270	34.4632
271	33.3566
272	34.4963
273	33.4632
274	34.1287
275	33.6103
276	32.4044
277	33.2831
278	33.0882
279	32.4485
280	32.9779
281	32.6029
282	31.4522
283	31.4118
284	32.3566
285	32.9596
286	32.7426
287	32.7316
288	32.0074
289	32.2978
290	32.1618
291	33.6875
292	33.7978
293	33.1875
294	33.0000
295	33.4816
296	33.3713
297	33.0294
298	33.7426
299	33.9118
300	32.8199
301	32.9669
302	32.2978
303	32.7610
304	32.4779
305	30.4890
306	31.4338
307	30.9375
308	31.2390
309	31.9449
310	30.9412
311	31.8272
312	31.7316
313	30.7757
314	30.2096
315	30.8015
316	30.0919
317	30.2868
318	30.7610
319	29.9596
320	30.8346
321	30.9485
322	30.6029
323	31.6544
324	31.2831
325	32.1912
326	31.4118
327	29.8419
328	30.9191
329	29.5074
330	31.5368
331	30.9007
332	31.3419
333	32.4853
334	32.0074
335	31.7169
336	31.9449
337	31.2169
338	32.2647
339	30.9779
340	31.9926
341	31.3897
342	31.0993
343	31.5735
344	31.1360
345	30.5257
346	31.2868
347	30.5515
348	29.9816
349	29.9412
350	31.1654
351	31.1875
352	31.6287
353	32.8051
354	35.0735
355	34.3676
356	34.1434
357	31.5956
358	30.0809
359	29.2279
360	27.9007
361	27.8015
362	27.8309
363	28.4743
364	27.7647
365	28.2721
366	27.0809
367	27.1434
368	26.9853
369	26.0000
370	25.8309
371	26.5625
372	26.9375
373	26.9044
374	26.8199
375	25.7721
376	26.6360
377	26.0404
378	25.8051
379	26.6838
380	25.6029
381	26.0074
382	26.4265
383	26.2647
384	26.6544
385	28.0515
386	27.7132
387	28.0515
388	27.7757
389	28.4779
390	28.5331
391	28.6434
392	28.5625
393	29.0735
394	27.2978
395	28.0074
396	27.5110
397	27.5515
398	27.3934
399	27.3566
400	27.2206
401	26.7169
402	27.1213
403	26.9265
404	27.0625
405	26.8824
406	26.4154
407	26.0478
408	25.9338
409	25.8750
410	25.4044
411	26.1471
412	26.3235
413	25.9044
414	27.1066
415	27.1544
416	27.3199
417	28.6434
418	27.9228
419	28.6250
420	28.9926
421	27.1912
422	29.4081
423	27.7610
424	27.5404
425	27.2757
426	28.1801
427	26.7132
428	25.7904
429	26.8199
430	26.2610
431	25.9191
432	26.4338
433	26.9779
434	26.0294
435	26.2353
436	25.0037
437	25.1287
438	25.2316
439	25.9449
440	25.9926
441	25.1581
442	25.8309
443	25.3051
444	25.2978
445	24.7390
446	25.2978
447	26.1654
448	26.3235
449	26.0294
450	26.2537
451	25.8235
452	24.9118
453	24.7904
454	24.8088
455	24.1838
456	24.9522
457	25.5110
458	24.9559
459	24.9706
460	25.5662
461	26.2059
462	25.6250
463	25.8272
464	25.6654
465	26.9816
466	26.3346
467	26.5478
468	25.2978
469	25.5809
470	25.9228
471	25.7574
472	25.8419
473	26.4963
474	26.2390
475	26.0368
476	27.1801
477	27.3566
478	29.4485
479	29.0441
480	29.9522
481	28.7721
482	27.0037
483	25.2500
484	24.8860
485	24.7022
486	24.4154
487	23.6581
488	24.5441
489	23.9375
490	23.5257
491	24.6250
492	24.8125
493	23.8787
494	24.4853
495	24.1985
496	24.2831
497	24.3015
498	24.3051
499	24.3787
500	23.8860
501	23.8272
502	24.1140
503	23.4412
504	24.5147
505	23.8971
506	23.9816
507	23.3603
508	24.3713
509	24.0882
510	24.3088
511	25.0257
512	24.3272
513	24.3199
514	24.2022
515	23.4559
516	24.1654
517	24.5919
518	24.3897
519	24.5331
520	24.8934
521	24.2537
522	24.3566
523	23.8456
524	23.5294
525	23.0110
526	23.3566
527	23.1728
528	22.6434
529	23.4191
530	22.7132
531	23.1471
532	23.1360
533	22.3713
534	22.3713
535	23.2022
536	23.3125
537	23.6066
538	24.1140
539	25.1066
540	24.5074
541	25.0846
542	25.0625
543	24.3162
544	22.7279
545	22.1765
546	20.6360
547	21.0147
548	20.0919
549	20.8162
550	21.1176
551	20.6654
552	20.5956
553	20.4044
554	20.1434
555	20.1324
556	20.2941
557	20.1066
558	21.0625
559	20.2904
560	21.5110
561	20.1250
562	20.5110
563	20.8934
564	20.7684
565	21.6618
566	21.5331
567	20.8235
568	21.7537
569	21.0478
570	21.7574
571	21.9596
572	23.1691
573	23.1507
574	23.0368
575	24.5699
576	24.5625
577	24.1985
578	23.8750
579	22.5368
580	22.6360
581	22.1875
582	21.3493
583	21.6397
584	21.7463
585	21.5257
586	21.4632
587	21.5846
588	21.5993
589	21.1324
590	20.2647
591	21.0588
592	20.5772
593	20.5735
594	20.1875
595	20.4485
596	20.8713
597	20.2574
598	20.4449
599	20.4632
600	20.2206
601	20.1360
602	20.4338
603	20.3676
604	20.4118
605	19.5588
606	20.1029
607	20.0515
608	21.0221
609	21.4485
610	21.9007
611	20.7316
612	21.2721
613	21.8713
614	21.4265
615	22.3015
616	20.8382
617	20.9706
618	21.6801
619	20.9044
620	20.6140
621	21.0221
622	20.6985
623	20.3199
624	19.8676
625	20.8309
626	20.6029
627	20.2390
628	20.6250
629	20.3272
630	20.8787
631	21.2500
632	21.2978
633	21.8566
634	22.6176
635	22.0551
636	22.2610
637	22.6544
638	22.4154
639	22.9485
640	23.3971
641	23.2096
642	24.6507
643	24.8346
644	24.6544
645	25.0000
646	24.4596
647	23.7132
648	23.3051
649	22.5809
650	21.5846
651	20.8199
652	20.8750
653	20.8603
654	20.7721
655	20.4007
656	19.3787
657	20.0515
658	19.9779
659	20.4154
660	20.3713
661	20.4081
662	19.9779
663	20.3162
664	20.3015
665	20.0074
666	20.2096
667	19.6029
668	20.5956
669	19.9559
670	19.9044
671	20.8125
672	21.3346
673	21.0221
674	20.5993
675	21.7904
676	20.6213
677	21.7096
678	21.7316
679	21.9449
680	22.4265
681	22.0037
682	20.9044
683	22.3199
684	22.9044
685	22.9926
686	23.4412
687	23.2096
688	23.8088
689	23.3051
690	22.7426
691	23.3713
692	22.2243
693	23.6471
694	22.9890
695	23.8088
696	23.9191
697	23.4559
698	24.3566
699	22.9596
700	22.3640
701	21.9301
702	21.2426
703	21.3346
704	21.5478
705	21.8750
706	22.5809
707	21.8088
708	21.8382
709	21.5221
710	22.3088
711	21.9522
712	21.5257
713	21.2426
714	20.6434
715	21.0404
716	20.0478
717	20.8051
718	21.6875
719	20.8456
720	22.5662
721	22.7610
722	23.2721
723	23.9228
724	24.5221
725	23.4301
726	22.5184
727	22.1324
728	21.8125
729	21.7132
730	21.5147
731	20.8566
732	20.8382
733	20.9375
734	20.9485
735	20.0735
736	20.2096
737	20.2610
738	20.8162
739	19.9228
740	21.2757
741	21.0772
742	20.8860
743	20.9375
744	20.9375
745	21.6581
746	21.6765
747	22.5257
748	22.6544
749	22.0147
750	22.8051
751	22.1544
752	21.6434
753	21.5037
754	21.0625
755	21.2647
756	20.9559
757	21.4301
758	21.1176
759	21.6544
760	22.3971
761	21.6838
762	22.9743
763	23.3566
764	22.0515
765	22.3860
766	22.0993
767	22.0551
768	20.5588
769	20.0404
770	20.2574
771	19.1140
772	19.2096
773	19.4596
774	19.5478
775	18.7353
776	19.2978
777	19.5478
778	18.3199
779	18.2022
780	17.5110
781	17.8309
782	18.2353
783	16.9449
784	17.7794
785	17.7500
786	17.4007
787	17.6471
788	18.4890
789	18.1434
790	18.3750
791	18.4485
792	17.6066
793	17.7059
794	18.7500
795	19.2941
796	18.7132
797	18.5882
798	19.4522
799	19.5147
800	20.0147
801	19.6434
802	19.1581
803	19.8309
804	20.5037
805	19.7059
806	19.7243
807	20.1140
808	20.5735
809	20.6287
810	19.7537
811	21.5809
812	20.7868
813	22.0000
814	23.9412
815	25.4449
816	26.1765
817	25.4853
818	26.2574
819	25.5147
820	24.8015
821	24.1176
822	21.9779
823	20.9485
824	20.2537
825	19.5662
826	18.4559
827	17.4154
828	17.3125
829	17.6838
830	18.1949
831	17.9301
832	17.5662
833	16.6213
834	17.9632
835	17.3676
836	17.0551
837	16.5368
838	17.3272
839	17.1434
840	16.2426
841	16.3824
842	16.2500
843	16.7426
844	16.6728
845	16.2941
846	17.1654
847	17.0441
848	16.6471
849	16.5368
850	16.5699
851	16.7096
852	16.9265
853	17.5294
854	16.2904
855	16.1471
856	15.7316
857	16.6176
858	14.4301
859	15.5184
860	15.1985
861	15.4596
862	16.1581
863	14.5772
864	14.5257
865	13.9265
866	15.1875
867	14.6103
868	14.6544
869	14.4412
870	15.3309
871	14.5625
872	15.1544
873	15.6838
874	14.0588
875	13.7904
876	13.6875
877	13.3713
878	13.0110
879	12.7537
880	13.8382
881	13.8382
882	13.7022
883	14.4191
884	14.1765
885	14.8750
886	13.6213
887	13.4596
888	15.1801
889	14.9154
890	14.8971
891	14.8125
892	14.7868
893	14.4890
894	15.2243
895	14.6140
896	15.1250
897	13.0441
898	13.2169
899	12.7390
900	12.5257
901	12.4412
902	12.6434
903	12.6434
904	12.0074
905	11.8750
906	12.2463
907	13.5625
908	13.9853
909	14.3529
910	13.1250
911	13.5404
912	13.0699
913	13.7059
914	13.0184
915	13.2059
916	12.5846
917	13.0257
918	13.1544
919	12.0184
920	11.2206
921	11.8750
922	10.6434
923	10.5441
924	10.8529
925	10.2243
926	9.8199
927	10.2941
928	10.7904
929	10.2463
930	11.5000
931	11.0625
932	10.6103
933	11.5588
934	10.7721
935	11.1213
936	12.9632
937	12.7243
938	13.5625
939	15.9669
940	18.0037
941	19.6765
942	20.3199
943	16.3713
944	13.6471
945	10.3272
946	6.3125
947	4.4081
948	3.1801
949	2.9449
950	2.1985
951	1.7500
