# Supplementary material for: Bicoid gradient formation mechanism and dynamics revealed by protein lifetime analysis
Source: Mol Syst Biol. 2018 Sep 4;14(9):e8355. doi: 10.15252/msb.20188355 (PMC6121778; doi:10.15252/msb.20188355)
Supplement: Supplementary file 8 — Source Data for Figure 6 [file MSB-14-e8355-s007.zip › figure6-data_wo-images/quantification/Values_emb04_g_t04.txt]

0	70.4007
1	73.4522
2	79.7132
3	86.6287
4	92.8493
5	101.5074
6	107.0331
7	107.1765
8	106.1066
9	101.4265
10	97.9926
11	100.5000
12	99.6765
13	92.3419
14	87.0588
15	91.8897
16	93.9081
17	101.9853
18	98.1581
19	91.6176
20	84.2610
21	83.6544
22	84.1213
23	84.8309
24	83.8382
25	80.2537
26	78.8934
27	75.4375
28	76.5331
29	77.6507
30	77.2610
31	79.7426
32	80.6838
33	82.2022
34	84.7390
35	81.5331
36	80.4412
37	79.2096
38	75.0221
39	72.8456
40	70.3640
41	68.9375
42	70.5037
43	69.0625
44	70.7316
45	72.0110
46	78.0368
47	79.6397
48	79.5846
49	83.0074
50	79.4265
51	76.9779
52	72.7831
53	66.8456
54	66.2022
55	62.3125
56	62.1397
57	58.8640
58	58.3897
59	58.6985
60	59.0699
61	62.6912
62	65.2206
63	68.2684
64	70.4743
65	70.2537
66	75.6103
67	74.4118
68	74.0809
69	71.8272
70	72.6140
71	74.4044
72	72.9522
73	73.3640
74	72.2316
75	70.9926
76	69.6985
77	70.1287
78	67.8676
79	66.8272
80	64.9375
81	64.6434
82	63.0662
83	62.4154
84	62.3934
85	62.2022
86	61.2426
87	61.9559
88	64.5110
89	65.2059
90	63.7243
91	63.1654
92	61.3566
93	61.5919
94	61.2169
95	58.4779
96	58.5993
97	58.0809
98	54.9853
99	56.7647
100	56.4118
101	57.9853
102	58.2500
103	59.1875
104	60.8419
105	62.9081
106	64.5110
107	66.0772
108	67.5993
109	68.7243
110	70.2096
111	72.1728
112	74.4338
113	73.4522
114	76.1140
115	75.9596
116	76.1029
117	73.2316
118	70.8456
119	67.8162
120	66.1618
121	62.7243
122	60.0699
123	59.1434
124	58.0221
125	56.7868
126	55.1029
127	52.2647
128	48.5000
129	48.6250
130	48.7463
131	49.6838
132	50.2610
133	52.6654
134	53.6985
135	55.4559
136	55.5956
137	57.4044
138	56.4853
139	56.4191
140	55.7206
141	54.9191
142	53.9265
143	54.1176
144	54.0368
145	52.9154
146	50.8566
147	50.8860
148	52.2868
149	52.8824
150	53.3640
151	53.7721
152	53.9963
153	55.6287
154	56.2537
155	57.1103
156	59.0662
157	58.9559
158	59.8640
159	60.6728
160	62.5478
161	63.7610
162	66.1360
163	65.1360
164	66.1324
165	63.3125
166	62.9044
167	62.0441
168	61.3566
169	60.4522
170	59.4044
171	56.5919
172	53.9853
173	51.6875
174	49.2059
175	46.8199
176	46.4890
177	48.6176
178	49.9081
179	51.6213
180	52.2574
181	54.3493
182	56.0331
183	55.5257
184	55.5074
185	54.9559
186	55.3676
187	54.3529
188	52.5331
189	51.8456
190	52.8419
191	54.6618
192	56.7206
193	58.8676
194	57.0846
195	59.6507
196	58.1544
197	55.6765
198	56.9559
199	54.8713
200	54.9559
201	55.0294
202	54.0441
203	52.3199
204	48.8824
205	47.8860
206	48.7978
207	50.4301
208	49.0331
209	48.1397
210	46.8346
211	47.5515
212	49.0368
213	48.9118
214	51.6029
215	53.6544
216	53.1654
217	50.2721
218	50.1287
219	50.0331
220	50.4191
221	51.1103
222	53.0441
223	55.3971
224	56.1029
225	56.8750
226	57.5000
227	58.9890
228	59.7022
229	61.3235
230	58.2353
231	57.9706
232	56.0404
233	55.2316
234	53.4669
235	49.6471
236	49.0809
237	46.2757
238	44.3382
239	42.9485
240	42.5662
241	42.7390
242	44.0625
243	44.6949
244	45.6801
245	47.1140
246	46.8566
247	48.4559
248	48.9522
249	50.0956
250	48.6728
251	48.4044
252	48.1985
253	45.7868
254	45.1581
255	43.5662
256	44.2794
257	42.4191
258	41.6801
259	42.2684
260	41.9816
261	41.1471
262	43.3419
263	43.9632
264	45.0037
265	45.9853
266	46.7941
267	47.5993
268	49.2353
269	49.1360
270	49.0000
271	48.9449
272	47.8272
273	46.9154
274	45.8493
275	44.2022
276	41.6765
277	39.6213
278	37.1471
279	35.8272
280	36.4081
281	35.8493
282	36.6397
283	37.1949
284	39.8199
285	39.8199
286	40.5000
287	41.2353
288	41.2757
289	40.9154
290	40.8382
291	40.7096
292	39.7904
293	40.0993
294	39.3971
295	39.1324
296	39.2096
297	37.8051
298	38.7978
299	39.7757
300	37.4265
301	37.6507
302	36.1397
303	36.7353
304	35.3456
305	35.0257
306	35.0368
307	33.5294
308	33.3125
309	31.5074
310	30.9743
311	30.9596
312	31.4375
313	31.5110
314	32.7390
315	33.6103
316	34.1765
317	35.5625
318	37.0368
319	37.8419
320	38.4926
321	38.3125
322	38.8971
323	38.4853
324	36.1397
325	35.9081
326	34.7316
327	32.4338
328	32.7279
329	31.8566
330	33.4375
331	33.7610
332	33.3051
333	33.1250
334	33.2426
335	33.1287
336	33.4118
337	34.0478
338	35.5919
339	35.7169
340	37.0147
341	36.0551
342	35.7757
343	35.3456
344	35.9559
345	36.0551
346	37.0625
347	35.8860
348	34.4926
349	33.8897
350	34.5404
351	32.9044
352	32.0184
353	31.1360
354	31.7206
355	30.2096
356	30.9191
357	31.1287
358	30.8676
359	30.5478
360	30.6838
361	30.5919
362	30.4007
363	30.4007
364	30.3529
365	31.5809
366	30.8346
367	31.6985
368	31.7684
369	33.1471
370	32.5956
371	34.6654
372	33.5625
373	34.0037
374	33.3897
375	33.2059
376	33.7721
377	32.2206
378	31.4338
379	31.3162
380	30.3015
381	29.8603
382	30.2132
383	30.2206
384	30.2426
385	31.3199
386	30.2757
387	31.4890
388	32.7831
389	33.2243
390	33.0846
391	34.3346
392	35.0110
393	34.5221
394	33.4007
395	32.7794
396	31.8824
397	30.9154
398	30.0368
399	29.6765
400	28.9338
401	28.4890
402	29.1507
403	30.7096
404	29.6544
405	30.3493
406	30.7500
407	30.9044
408	30.2132
409	31.8015
410	31.8529
411	31.8787
412	31.0294
413	29.8088
414	30.0000
415	29.8566
416	28.5588
417	28.8456
418	28.3603
419	28.9522
420	28.8051
421	27.8199
422	28.9412
423	27.6875
424	28.6985
425	27.2353
426	28.4301
427	28.3309
428	27.8897
429	28.1581
430	28.5294
431	29.0147
432	29.2941
433	29.4007
434	28.3162
435	29.0662
436	28.0404
437	28.3529
438	28.4449
439	29.0441
440	29.7574
441	29.7132
442	29.7721
443	31.1691
444	31.0882
445	30.5625
446	31.2500
447	31.5588
448	31.1912
449	30.8199
450	30.8015
451	30.0846
452	28.7022
453	28.0000
454	27.6029
455	26.7904
456	26.5956
457	27.5257
458	27.6765
459	27.9228
460	27.5221
461	28.9926
462	29.6103
463	30.8603
464	31.3382
465	33.2132
466	32.2794
467	31.5625
468	31.8162
469	30.2243
470	30.7868
471	29.1250
472	29.5956
473	28.8346
474	28.0662
475	27.3750
476	26.8787
477	26.9044
478	27.6985
479	27.3419
480	26.6838
481	25.8493
482	26.4007
483	25.9669
484	26.7537
485	27.0478
486	27.0551
487	27.1176
488	27.1507
489	27.6140
490	27.8934
491	28.3860
492	28.2316
493	28.5404
494	27.2684
495	27.8493
496	28.2316
497	27.2500
498	26.3860
499	26.4265
500	25.4669
501	25.9816
502	26.5404
503	26.1728
504	26.1471
505	26.4596
506	26.3529
507	27.0257
508	27.1912
509	27.8419
510	26.7243
511	26.7941
512	26.4118
513	25.8713
514	26.2059
515	24.5221
516	25.2316
517	24.6507
518	23.6140
519	23.8897
520	23.7794
521	24.3566
522	24.1581
523	23.6250
524	24.4522
525	24.2206
526	24.3640
527	24.9338
528	25.7757
529	26.6029
530	26.5551
531	26.8860
532	25.8493
533	25.5662
534	25.1066
535	24.5515
536	23.8971
537	23.4853
538	23.5147
539	23.6066
540	22.9559
541	22.3566
542	22.1176
543	21.7243
544	21.4081
545	21.5662
546	21.2059
547	22.0588
548	21.3346
549	22.2941
550	22.2757
551	21.9007
552	22.1103
553	22.5846
554	22.5625
555	22.4890
556	22.8309
557	22.7426
558	22.2647
559	22.5184
560	23.2537
561	22.1728
562	22.2390
563	23.6103
564	22.8015
565	22.8529
566	23.0956
567	23.1728
568	23.4816
569	23.2169
570	22.6176
571	22.9743
572	23.2169
573	23.2022
574	22.6581
575	23.1801
576	22.7390
577	22.5699
578	23.3493
579	22.0110
580	22.0478
581	22.7463
582	21.7537
583	21.3713
584	20.8529
585	21.2132
586	21.2463
587	21.9081
588	21.1838
589	21.2794
590	21.7316
591	22.0551
592	21.9522
593	22.2279
594	22.3456
595	22.1728
596	23.2941
597	22.8199
598	22.7500
599	22.4449
600	21.8713
601	21.6324
602	22.0257
603	21.2574
604	21.8897
605	21.0662
606	21.3640
607	21.0478
608	21.5735
609	21.1949
610	21.7610
611	20.5625
612	21.3860
613	22.1691
614	22.6176
615	21.9485
616	22.1581
617	23.2721
618	22.3382
619	22.6066
620	22.8897
621	23.5037
622	22.9669
623	22.7904
624	22.8199
625	23.2096
626	23.1287
627	23.0404
628	23.1397
629	21.9853
630	22.5699
631	21.9559
632	22.3750
633	21.4522
634	23.2794
635	21.9632
636	22.4632
637	22.2868
638	22.0221
639	22.5147
640	22.0662
641	21.7978
642	22.3199
643	21.9522
644	21.2868
645	20.6728
646	21.7316
647	21.3272
648	20.8382
649	21.3272
650	21.2426
651	20.7132
652	21.3640
653	21.0515
654	21.4375
655	21.4522
656	20.8566
657	20.7757
658	21.0294
659	22.0368
660	21.6949
661	22.2426
662	21.4559
663	22.1213
664	21.8566
665	22.6360
666	23.0074
667	23.0257
668	22.8456
669	22.8015
670	23.3235
671	24.2096
672	24.3346
673	24.4007
674	24.4265
675	24.2610
676	24.0074
677	24.0882
678	23.6728
679	23.5074
680	23.8346
681	24.5257
682	23.1287
683	23.9154
684	24.3051
685	23.8750
686	23.4890
687	23.0110
688	23.4522
689	22.7206
690	23.6471
691	23.4338
692	23.4081
693	22.8566
694	22.2978
695	22.0037
696	23.1066
697	21.8897
698	23.1250
699	21.8787
700	22.5662
701	22.2978
702	21.9559
703	22.5919
704	22.5809
705	22.1654
706	22.5000
707	21.8566
708	22.1765
709	21.2169
710	21.9485
711	21.4632
712	21.4926
713	21.4265
714	20.9926
715	22.1691
716	21.6801
717	22.2169
718	22.1949
719	21.7647
720	23.4228
721	22.6691
722	21.8015
723	22.6287
724	22.2868
725	23.3382
726	21.6250
727	22.3015
728	23.0662
729	23.0662
730	22.5809
731	22.7904
732	21.6618
733	22.0809
734	21.9338
735	20.9301
736	21.2316
737	21.9118
738	22.6103
739	21.5699
740	22.8787
741	22.8713
742	21.1360
743	22.2537
744	22.5294
745	21.7353
746	21.4301
747	22.5147
748	21.9706
749	22.0184
750	23.4412
751	23.3640
752	22.3860
753	22.4007
754	23.4963
755	21.7831
756	21.3860
757	20.4118
758	20.4007
759	20.5110
760	21.5772
761	19.9559
762	20.6434
763	20.2868
764	19.6728
765	19.5956
766	20.3051
767	20.7022
768	19.3346
769	18.8750
770	19.2978
771	19.6324
772	19.0368
773	19.4632
774	19.1066
775	19.5625
776	20.0037
777	19.8934
778	18.8162
779	19.2721
780	18.6765
781	18.7868
782	20.2904
783	18.4632
784	19.0956
785	17.9890
786	18.6912
787	17.5699
788	19.0147
789	18.7022
790	17.9338
791	19.2904
792	17.9375
793	18.3051
794	19.2096
795	19.4228
796	19.1838
797	19.9375
798	20.8897
799	21.1213
800	20.3382
801	20.1029
802	20.0956
803	19.8566
804	20.7132
805	21.0551
806	20.8015
807	21.1213
808	21.7132
809	22.0368
810	23.4632
811	26.2463
812	26.5699
813	26.4375
814	27.1029
815	26.0037
816	25.5110
817	23.5441
818	22.3787
819	21.6544
820	21.6838
821	21.5551
822	21.0882
823	20.5221
824	20.6140
825	20.3309
826	20.4559
827	19.6691
828	20.3603
829	19.3162
830	19.9779
831	20.2537
832	19.8566
833	19.2426
834	19.7243
835	19.7353
836	20.4559
837	20.1360
838	20.1985
839	21.2647
840	20.7904
841	20.4706
842	20.2794
843	19.8971
844	20.9265
845	20.7279
846	20.9081
847	21.1324
848	22.6397
849	21.8272
850	21.7537
851	22.3088
852	22.2243
853	21.3603
854	19.6544
855	19.3382
856	18.9853
857	20.1654
858	18.9375
859	18.4816
860	17.9191
861	16.3860
862	16.8934
863	16.4265
864	17.2757
865	16.6140
866	16.7500
867	16.8860
868	16.2831
869	17.3824
870	17.8934
871	17.1728
872	18.0000
873	18.8309
874	18.9963
875	18.6765
876	17.8272
877	17.2243
878	17.5074
879	17.3493
880	17.1213
881	17.0772
882	16.3750
883	18.3199
884	16.8529
885	15.9412
886	16.2831
887	16.6287
888	17.9559
889	17.7096
890	18.6397
891	16.6324
892	17.1360
893	18.0000
894	17.0735
895	18.1507
896	17.7132
897	17.2390
898	17.4485
899	17.0882
900	16.0515
901	14.9816
902	16.1801
903	15.2868
904	14.8787
905	14.4816
906	15.2610
907	14.6728
908	15.3787
909	15.4118
910	14.4044
911	15.5074
912	15.7868
913	16.5515
914	16.1581
915	15.4007
916	15.1618
917	14.8235
918	15.3382
919	15.7316
920	14.8382
921	15.2463
922	14.0846
923	14.9779
924	15.1618
925	15.5294
926	14.2941
927	15.9559
928	16.2132
929	16.6838
930	16.0588
931	16.6324
932	17.4228
933	17.0882
934	16.1066
935	16.4375
936	17.0515
937	16.5368
938	17.6287
939	19.2243
940	20.1838
941	19.5257
942	17.3309
943	15.2610
944	12.9412
945	8.3603
946	5.4669
947	4.0257
948	2.9338
949	2.2757
950	2.4338
951	1.5882
