# Supplementary material for: Bicoid gradient formation mechanism and dynamics revealed by protein lifetime analysis
Source: Mol Syst Biol. 2018 Sep 4;14(9):e8355. doi: 10.15252/msb.20188355 (PMC6121778; doi:10.15252/msb.20188355)
Supplement: Supplementary file 8 — Source Data for Figure 6 [file MSB-14-e8355-s007.zip › figure6-data_wo-images/quantification/Values_emb04_g_t05.txt]

0	65.3934
1	63.6949
2	64.5257
3	66.1875
4	67.3603
5	66.6029
6	67.3897
7	71.1765
8	73.5735
9	77.6103
10	78.0184
11	80.4559
12	80.6875
13	84.6801
14	81.3824
15	84.7978
16	84.6397
17	87.4338
18	82.3419
19	81.0221
20	80.0699
21	74.2022
22	77.4154
23	74.0000
24	74.6507
25	73.3015
26	72.4265
27	74.1728
28	72.7316
29	73.6324
30	72.7904
31	71.6691
32	71.6471
33	73.1801
34	73.1691
35	70.6176
36	72.1691
37	71.1103
38	69.0699
39	68.8162
40	68.0846
41	67.8456
42	68.0551
43	67.1765
44	68.0662
45	74.7868
46	81.5147
47	80.9596
48	80.8456
49	76.9412
50	69.9816
51	65.9596
52	66.9816
53	63.4228
54	63.0257
55	62.0515
56	61.5956
57	60.9154
58	61.5919
59	61.8529
60	61.0074
61	61.9007
62	61.6581
63	60.4228
64	58.3235
65	56.1544
66	59.6765
67	60.3015
68	58.5735
69	56.8640
70	57.5000
71	58.0294
72	57.2868
73	56.0882
74	57.1360
75	58.3015
76	57.7721
77	56.4816
78	57.5735
79	58.1434
80	57.8713
81	56.6728
82	56.4154
83	55.5772
84	55.0147
85	55.8750
86	54.3640
87	52.9007
88	53.8603
89	54.0441
90	51.4485
91	52.2500
92	49.8529
93	51.8676
94	52.2794
95	52.3199
96	52.2500
97	52.7353
98	51.6029
99	52.5110
100	49.9779
101	52.8346
102	53.2390
103	53.2500
104	53.7426
105	53.5993
106	53.6801
107	54.0846
108	51.9632
109	52.1875
110	53.6324
111	51.3566
112	51.3015
113	52.7096
114	52.5037
115	51.3051
116	53.5331
117	51.8088
118	50.6029
119	49.5662
120	51.5368
121	51.1507
122	49.8824
123	50.3162
124	50.8419
125	50.2500
126	49.9963
127	49.8015
128	49.3382
129	48.6912
130	48.5551
131	48.5699
132	51.4412
133	48.2721
134	47.8713
135	47.5368
136	48.5846
137	49.0441
138	47.6029
139	47.2316
140	47.4522
141	47.3750
142	48.4669
143	47.9375
144	47.6140
145	47.1434
146	46.7868
147	47.5074
148	48.3162
149	47.5221
150	48.7537
151	49.3676
152	48.7721
153	49.3750
154	50.6029
155	48.1801
156	48.4632
157	49.2794
158	49.9743
159	50.1360
160	49.0662
161	48.5846
162	49.6324
163	49.8603
164	49.8309
165	49.6581
166	49.9816
167	48.2096
168	47.9007
169	48.1103
170	47.3493
171	47.2684
172	47.1140
173	46.5221
174	46.2794
175	46.2537
176	44.5000
177	45.4301
178	46.6066
179	46.9081
180	47.2904
181	47.5993
182	46.5882
183	46.3824
184	44.8824
185	47.3235
186	45.8419
187	46.3199
188	45.3897
189	46.8162
190	45.8235
191	45.3824
192	45.2390
193	44.9669
194	45.6801
195	46.5551
196	44.5662
197	44.5735
198	43.4338
199	42.8493
200	42.7868
201	45.1287
202	43.7647
203	43.4044
204	43.5074
205	42.3971
206	42.3272
207	42.6213
208	42.3493
209	42.5956
210	41.7426
211	41.8125
212	42.7096
213	42.7096
214	42.2684
215	42.5184
216	42.8272
217	41.8640
218	41.3382
219	41.7022
220	41.3456
221	39.9044
222	42.0809
223	42.1949
224	43.0221
225	42.8676
226	42.2794
227	41.2868
228	41.6066
229	41.7353
230	41.5515
231	40.0000
232	41.8272
233	39.9485
234	40.2941
235	38.7169
236	39.3162
237	37.9669
238	38.5331
239	38.2721
240	39.2757
241	37.6213
242	40.3529
243	38.8456
244	38.8456
245	38.8971
246	37.7904
247	38.4743
248	39.2096
249	37.4338
250	37.3897
251	37.6544
252	37.4118
253	36.6250
254	38.0588
255	37.2868
256	38.0074
257	36.7537
258	36.6324
259	35.8382
260	36.6103
261	35.6949
262	36.9412
263	37.3346
264	37.0662
265	35.4485
266	36.4485
267	35.7316
268	37.5551
269	37.5074
270	37.4485
271	36.2353
272	36.4118
273	35.5846
274	36.0515
275	35.5956
276	34.3382
277	35.3713
278	35.2684
279	35.4669
280	35.2390
281	35.6801
282	35.4706
283	34.8934
284	36.1360
285	36.2316
286	36.3676
287	36.7941
288	36.4338
289	34.8235
290	34.5221
291	35.1838
292	34.1801
293	34.4963
294	34.4265
295	34.8566
296	34.4228
297	34.3787
298	33.8897
299	34.2904
300	34.4007
301	32.5110
302	32.7316
303	33.4743
304	31.5919
305	31.8713
306	31.2463
307	32.4044
308	31.6213
309	31.3051
310	31.8272
311	31.6507
312	31.7610
313	30.9191
314	31.5478
315	31.1618
316	31.3456
317	30.8199
318	31.5257
319	30.6103
320	32.3713
321	31.9301
322	31.2279
323	31.0478
324	29.9706
325	30.8934
326	31.9522
327	30.1287
328	31.9081
329	30.8971
330	31.4118
331	31.7390
332	32.0110
333	30.7463
334	31.1691
335	30.0110
336	30.2316
337	29.7831
338	31.4890
339	30.4779
340	32.5919
341	31.3015
342	31.1838
343	30.9669
344	30.8566
345	30.6765
346	31.5000
347	30.4779
348	29.9375
349	30.7831
350	31.1544
351	29.4853
352	29.6029
353	28.9890
354	29.0735
355	29.1728
356	29.9522
357	29.7978
358	28.7279
359	29.8529
360	29.4706
361	29.2574
362	28.7022
363	27.8125
364	27.9007
365	28.0588
366	28.1213
367	28.1397
368	27.8125
369	28.7243
370	27.2537
371	28.5515
372	28.2757
373	28.2096
374	29.1434
375	30.3934
376	30.1912
377	30.5699
378	28.8272
379	29.0257
380	27.7610
381	27.7904
382	27.9485
383	28.3750
384	28.9596
385	30.0441
386	28.8750
387	28.3897
388	28.9338
389	28.6250
390	27.6544
391	28.4301
392	27.3529
393	28.1250
394	27.8750
395	28.9559
396	28.1507
397	28.9779
398	29.4265
399	28.8493
400	27.9449
401	27.6066
402	28.2574
403	27.0441
404	27.1360
405	26.4522
406	27.1985
407	27.0809
408	26.2390
409	26.2206
410	26.3934
411	27.0294
412	27.2831
413	27.2022
414	27.9632
415	27.8787
416	26.5037
417	26.9669
418	26.3824
419	26.0551
420	25.8603
421	24.9191
422	26.2353
423	25.3493
424	26.4412
425	25.3456
426	26.1691
427	26.1618
428	25.5809
429	25.5662
430	26.3235
431	26.1324
432	26.5588
433	26.3897
434	26.1801
435	26.4596
436	25.1324
437	25.6765
438	25.3824
439	26.5294
440	26.2426
441	25.1875
442	26.0221
443	26.2647
444	26.0184
445	25.5699
446	26.4743
447	25.7022
448	26.0772
449	26.9338
450	26.4706
451	25.9559
452	26.5588
453	25.9779
454	25.7390
455	25.4154
456	25.2574
457	26.0037
458	24.4338
459	25.0257
460	24.2868
461	24.7243
462	25.5404
463	25.7831
464	26.2500
465	26.8750
466	25.8750
467	25.5993
468	26.2978
469	25.7390
470	25.9743
471	25.4632
472	26.0993
473	25.3419
474	26.1581
475	26.3051
476	26.3419
477	24.7794
478	25.0588
479	25.1654
480	24.9926
481	24.5110
482	24.2390
483	24.3309
484	24.8382
485	25.3162
486	25.0404
487	24.8015
488	24.7684
489	25.5919
490	24.6029
491	25.1250
492	24.8088
493	24.2537
494	23.7537
495	24.4522
496	24.7721
497	24.1654
498	24.2610
499	24.8051
500	24.0993
501	23.5625
502	23.9118
503	24.0515
504	23.9706
505	24.0257
506	23.1324
507	23.6471
508	23.6618
509	23.6213
510	23.0147
511	24.1728
512	23.5846
513	23.0809
514	23.3824
515	22.9632
516	22.4191
517	22.2941
518	22.4081
519	22.1581
520	22.1029
521	22.4779
522	22.5772
523	22.5331
524	22.1434
525	22.3419
526	22.5147
527	23.1838
528	22.9375
529	23.4412
530	22.9779
531	23.2353
532	23.4228
533	23.4890
534	22.4338
535	22.9669
536	21.7941
537	22.3125
538	22.6691
539	22.3787
540	21.9743
541	21.2096
542	20.8603
543	20.4596
544	21.3272
545	20.4228
546	21.0662
547	21.6949
548	21.0662
549	21.5515
550	21.5294
551	21.7426
552	21.1728
553	21.5735
554	21.0662
555	20.9485
556	21.2390
557	21.0257
558	20.6949
559	21.6434
560	22.4743
561	20.3750
562	20.6838
563	20.0368
564	19.9044
565	20.5588
566	20.4191
567	20.4375
568	20.6471
569	20.3529
570	20.8897
571	20.7243
572	21.1397
573	20.3125
574	20.6838
575	21.0735
576	21.4816
577	20.7463
578	21.0993
579	20.9816
580	20.9485
581	21.2684
582	20.5037
583	20.8125
584	20.6066
585	20.4375
586	20.3750
587	20.9926
588	20.5000
589	21.1176
590	20.4890
591	21.6250
592	20.8346
593	20.5919
594	21.2059
595	20.0551
596	20.4743
597	20.7904
598	20.3934
599	19.9706
600	19.9559
601	20.5000
602	19.4853
603	19.5882
604	20.0956
605	19.8382
606	19.9669
607	20.2132
608	20.2353
609	20.3493
610	20.8456
611	20.0294
612	20.6287
613	19.9522
614	20.0257
615	20.6066
616	20.0037
617	18.8750
618	19.2022
619	18.5257
620	20.0074
621	19.9154
622	19.8309
623	19.8934
624	20.2647
625	20.6140
626	20.9228
627	20.1066
628	20.7059
629	20.8125
630	20.1029
631	20.4449
632	20.2059
633	20.3346
634	20.2206
635	20.3787
636	20.1029
637	19.8235
638	19.5699
639	20.2169
640	20.2868
641	20.2941
642	20.4007
643	19.8346
644	20.0221
645	19.6507
646	20.0625
647	19.9449
648	19.4375
649	19.3971
650	20.1728
651	19.3125
652	19.4081
653	20.0441
654	19.2132
655	19.8235
656	19.8676
657	19.5588
658	19.9338
659	20.1507
660	20.3529
661	19.8088
662	20.0882
663	20.2243
664	20.8787
665	20.9154
666	20.1471
667	19.9779
668	20.6471
669	19.7022
670	19.5956
671	20.4154
672	21.2684
673	21.3051
674	21.5588
675	20.5956
676	21.7169
677	21.1544
678	20.7353
679	19.9706
680	20.0257
681	19.9706
682	19.2426
683	20.4890
684	20.2463
685	20.7022
686	20.8493
687	19.0294
688	20.1324
689	19.2243
690	19.6544
691	20.2206
692	20.0662
693	19.1434
694	19.2426
695	18.8750
696	19.9154
697	18.4265
698	19.0331
699	18.9044
700	19.2132
701	17.9412
702	18.3272
703	19.0184
704	19.0404
705	18.9412
706	19.2096
707	18.7279
708	18.3272
709	18.5662
710	18.6103
711	19.4375
712	19.6581
713	19.5993
714	19.5551
715	19.9963
716	19.2647
717	19.8382
718	20.4265
719	19.8750
720	20.6544
721	19.8676
722	19.6066
723	19.7904
724	19.0809
725	19.2574
726	18.8051
727	18.5074
728	18.2059
729	18.0000
730	17.7794
731	18.0882
732	17.7059
733	18.4485
734	18.6471
735	17.4301
736	17.9890
737	17.9044
738	18.7500
739	17.7500
740	18.5074
741	18.9412
742	17.9559
743	19.1397
744	18.7684
745	18.4265
746	18.4963
747	18.8787
748	18.7757
749	18.6507
750	19.6654
751	18.2757
752	18.2684
753	17.8640
754	18.8125
755	17.9779
756	16.9154
757	16.9779
758	17.5368
759	16.6324
760	17.6360
761	17.5221
762	16.9890
763	17.7353
764	16.6066
765	17.7169
766	17.2353
767	17.3346
768	17.3456
769	16.6544
770	16.6471
771	16.9007
772	16.1875
773	16.6471
774	15.9118
775	16.0662
776	16.4081
777	15.9301
778	15.3309
779	15.9007
780	15.6949
781	16.4044
782	15.3272
783	14.8162
784	15.3309
785	15.2022
786	15.9154
787	14.8934
788	15.6838
789	15.3676
790	15.8787
791	16.5441
792	15.8051
793	15.8088
794	16.4338
795	16.0478
796	16.0184
797	16.8897
798	16.9706
799	17.8346
800	17.9081
801	18.1471
802	17.7794
803	17.4485
804	17.6581
805	17.4816
806	17.3419
807	17.8272
808	18.5000
809	18.7721
810	18.8235
811	20.4301
812	20.2390
813	20.0478
814	19.0588
815	18.9118
816	18.9118
817	17.8713
818	18.8824
819	18.1324
820	18.2684
821	17.3934
822	16.1985
823	16.9816
824	16.4118
825	16.6801
826	16.4559
827	15.8125
828	16.2096
829	15.5956
830	16.7647
831	16.0699
832	15.9338
833	15.8824
834	15.2353
835	15.3346
836	15.6691
837	16.2279
838	15.7463
839	16.6103
840	15.9816
841	15.6985
842	15.8015
843	16.4449
844	16.4191
845	16.2316
846	17.7978
847	17.3640
848	16.9926
849	16.5809
850	16.3015
851	16.4044
852	16.1103
853	17.1213
854	15.5221
855	15.1213
856	14.7279
857	14.6434
858	12.6287
859	14.5699
860	14.3125
861	14.3162
862	15.2463
863	13.8493
864	14.9265
865	14.7941
866	15.4338
867	14.9853
868	15.0441
869	14.4522
870	14.1875
871	13.7868
872	13.7243
873	14.3713
874	13.7794
875	14.1765
876	15.2390
877	14.9191
878	15.0699
879	16.3346
880	16.5368
881	16.7463
882	16.3456
883	17.3088
884	16.6801
885	15.7500
886	15.2353
887	14.5184
888	15.4265
889	13.8529
890	14.7243
891	13.5662
892	14.2243
893	14.3382
894	15.0110
895	16.1765
896	15.2463
897	14.5772
898	14.9301
899	15.5625
900	14.7132
901	15.6801
902	15.8787
903	14.5184
904	14.5993
905	14.1581
906	14.6801
907	14.9228
908	13.9338
909	15.0993
910	14.7500
911	14.9265
912	16.0699
913	15.7243
914	15.7831
915	15.7721
916	15.0809
917	14.7904
918	14.5772
919	14.6912
920	12.5404
921	14.8860
922	13.5404
923	14.9706
924	16.3272
925	15.6985
926	17.0257
927	15.5699
928	15.6801
929	15.7243
930	17.3640
931	18.0404
932	17.5368
933	18.4669
934	17.1912
935	18.1287
936	19.2757
937	19.3199
938	19.1287
939	20.0147
940	20.3566
941	21.9044
942	18.9853
943	14.9669
944	12.5993
945	7.6213
946	5.0000
947	3.3125
948	2.5551
949	2.6434
950	1.8088
951	1.6765
