# Supplementary material for: Bicoid gradient formation mechanism and dynamics revealed by protein lifetime analysis
Source: Mol Syst Biol. 2018 Sep 4;14(9):e8355. doi: 10.15252/msb.20188355 (PMC6121778; doi:10.15252/msb.20188355)
Supplement: Supplementary file 8 — Source Data for Figure 6 [file MSB-14-e8355-s007.zip › figure6-data_wo-images/quantification/Values_emb04_g_t06.txt]

0	65.8824
1	66.9044
2	69.9044
3	68.4779
4	68.6287
5	71.3088
6	74.5331
7	78.1397
8	86.6728
9	89.0846
10	92.7316
11	97.8235
12	94.1029
13	94.0882
14	91.9669
15	94.8272
16	93.9559
17	92.2978
18	90.3419
19	86.3566
20	81.6213
21	79.4632
22	76.0368
23	77.3713
24	75.8015
25	74.1140
26	73.7647
27	73.8419
28	73.4596
29	72.8603
30	70.8309
31	69.0551
32	65.8824
33	64.8824
34	65.9044
35	63.8493
36	65.1581
37	64.4191
38	64.8346
39	65.9191
40	67.9963
41	71.2757
42	76.1029
43	72.9669
44	72.0221
45	65.8199
46	64.2169
47	63.8272
48	62.2941
49	61.4596
50	61.8529
51	57.9265
52	57.8346
53	56.0919
54	58.5000
55	56.9228
56	57.4081
57	58.1029
58	59.5257
59	61.6765
60	64.9449
61	66.4816
62	68.2721
63	68.7941
64	65.0257
65	63.8934
66	63.3750
67	63.6213
68	65.7868
69	64.3382
70	62.9890
71	62.3088
72	61.6029
73	62.4412
74	61.0956
75	61.4007
76	62.1654
77	62.8456
78	61.7316
79	62.8493
80	60.3199
81	58.9963
82	56.7243
83	55.9265
84	57.4853
85	58.0000
86	60.0221
87	61.2206
88	62.4963
89	63.5478
90	61.8676
91	61.1912
92	60.8125
93	60.2537
94	58.9007
95	56.5588
96	54.5294
97	51.4044
98	51.8493
99	50.3162
100	53.3309
101	55.0882
102	56.4228
103	58.2684
104	59.8088
105	60.2574
106	60.9265
107	60.7206
108	61.3860
109	60.5441
110	61.2721
111	60.2059
112	60.9338
113	59.0588
114	58.8125
115	55.8346
116	55.9449
117	53.6360
118	50.7904
119	49.2610
120	49.8088
121	50.1471
122	51.7022
123	54.6654
124	57.4301
125	56.8051
126	60.7684
127	60.3309
128	59.9596
129	61.8713
130	59.8897
131	56.6324
132	54.3603
133	53.2243
134	50.0331
135	47.6213
136	45.8897
137	46.2426
138	46.3272
139	47.6360
140	50.3419
141	52.0074
142	54.1434
143	55.1360
144	56.1801
145	55.7132
146	54.2868
147	53.6103
148	51.7169
149	50.2390
150	49.1912
151	47.7353
152	47.1544
153	47.7904
154	49.6581
155	49.4559
156	48.5662
157	49.1471
158	48.5147
159	48.0551
160	48.8235
161	49.4779
162	47.9301
163	47.4926
164	47.9779
165	45.4228
166	45.3897
167	45.4338
168	45.0699
169	45.1618
170	45.6912
171	46.7132
172	48.2059
173	46.9559
174	48.8787
175	48.4007
176	48.6213
177	47.1581
178	45.9706
179	45.4963
180	44.2353
181	44.3419
182	43.7610
183	43.2500
184	44.1029
185	43.1949
186	44.0515
187	44.1324
188	44.6654
189	45.9044
190	47.5441
191	48.2684
192	47.8346
193	48.3676
194	48.5919
195	50.2390
196	48.6544
197	46.6324
198	46.3382
199	44.9485
200	43.5294
201	44.8272
202	44.1250
203	44.5110
204	45.0404
205	46.5184
206	45.9301
207	46.8272
208	46.4375
209	46.6507
210	44.2463
211	45.7647
212	48.2941
213	48.6324
214	50.1654
215	51.0993
216	48.9412
217	48.4301
218	46.6471
219	46.2757
220	45.5147
221	44.1287
222	43.8346
223	44.6838
224	45.5404
225	45.5846
226	45.5882
227	45.5919
228	45.7684
229	45.0147
230	44.5478
231	43.5037
232	44.0368
233	43.7243
234	43.3676
235	42.2831
236	43.0184
237	41.4265
238	40.6176
239	40.1912
240	40.5625
241	39.6801
242	39.6765
243	39.0735
244	39.1765
245	38.8897
246	38.2537
247	39.2096
248	38.7096
249	37.4044
250	37.4191
251	36.6654
252	36.8566
253	38.1287
254	38.0772
255	38.1287
256	37.7794
257	37.3640
258	36.7463
259	35.7941
260	35.1176
261	33.4963
262	33.7353
263	33.8824
264	33.3309
265	35.8860
266	35.0037
267	36.3897
268	36.8015
269	36.9559
270	36.2426
271	36.1434
272	37.3750
273	35.4228
274	36.1250
275	36.0882
276	36.4228
277	37.7757
278	36.8419
279	36.9007
280	35.6287
281	35.1434
282	34.4118
283	34.9449
284	34.4963
285	33.4485
286	33.3051
287	33.2647
288	33.1360
289	33.8971
290	33.5257
291	33.5221
292	32.5809
293	32.6176
294	32.3346
295	33.0625
296	31.8456
297	31.5772
298	31.4816
299	30.9853
300	30.8934
301	29.9228
302	30.0074
303	29.6287
304	29.9816
305	30.6581
306	31.2022
307	31.3199
308	31.3860
309	31.0221
310	30.4154
311	29.7574
312	29.7463
313	29.8676
314	31.1507
315	31.0956
316	30.2500
317	30.8676
318	31.1544
319	31.4449
320	31.7794
321	31.0735
322	31.6250
323	30.2390
324	29.3125
325	29.9154
326	30.0074
327	29.3676
328	30.3897
329	30.7831
330	30.7243
331	30.1838
332	31.2059
333	30.6801
334	30.4007
335	30.4669
336	29.1397
337	29.0037
338	30.3934
339	29.4779
340	29.1985
341	28.9375
342	29.2904
343	28.7353
344	27.9743
345	29.4632
346	29.1066
347	29.1838
348	29.3309
349	28.9228
350	28.1066
351	28.1949
352	27.1250
353	26.4301
354	27.3125
355	25.5882
356	27.0956
357	26.3787
358	26.9816
359	27.5294
360	26.6066
361	28.0000
362	29.0478
363	28.7868
364	28.1103
365	28.5735
366	27.2316
367	27.1507
368	27.1471
369	27.0368
370	26.1103
371	26.8971
372	26.1691
373	26.3713
374	26.3860
375	26.1765
376	26.6728
377	26.6434
378	26.4669
379	27.4154
380	26.8456
381	26.9044
382	28.2390
383	26.7537
384	27.7757
385	27.2684
386	27.3971
387	26.5110
388	26.4154
389	26.2316
390	26.0037
391	26.4449
392	25.9265
393	25.5956
394	25.5184
395	25.3971
396	25.8897
397	26.1581
398	26.0331
399	25.9375
400	25.3603
401	25.3125
402	25.1287
403	25.1176
404	25.4044
405	26.4706
406	24.5404
407	25.1213
408	24.2022
409	25.7610
410	24.3272
411	24.1581
412	24.0331
413	24.6434
414	24.1875
415	24.2647
416	23.6066
417	24.8750
418	24.2022
419	24.5037
420	24.6213
421	23.9228
422	24.8676
423	23.8272
424	25.2684
425	23.2868
426	24.4890
427	24.3235
428	24.5478
429	25.0037
430	24.4044
431	24.3860
432	25.1728
433	25.1985
434	24.1544
435	24.3456
436	25.0478
437	23.8419
438	22.9044
439	23.4632
440	24.3713
441	23.2353
442	24.1801
443	23.5993
444	24.0993
445	23.4779
446	23.4228
447	23.4265
448	23.8162
449	23.8272
450	24.1397
451	24.4853
452	24.5074
453	24.2096
454	23.9596
455	23.8713
456	24.2022
457	23.6507
458	24.2022
459	23.6176
460	25.1875
461	25.3272
462	27.1765
463	26.7059
464	26.3971
465	25.7353
466	25.0662
467	23.9632
468	24.4338
469	23.5147
470	24.4301
471	24.3676
472	24.8860
473	24.2390
474	23.9228
475	23.5294
476	23.8676
477	23.8860
478	24.4706
479	24.2206
480	25.2757
481	24.7978
482	24.5919
483	24.2574
484	24.2941
485	24.4632
486	23.5257
487	23.6434
488	24.0919
489	24.8272
490	24.1066
491	23.7537
492	24.2279
493	23.6029
494	23.8051
495	24.2684
496	23.6507
497	23.8676
498	23.5478
499	23.4301
500	22.0110
501	22.4559
502	22.6728
503	22.6397
504	22.4596
505	22.3051
506	23.0772
507	22.4375
508	22.9265
509	23.4081
510	22.6691
511	22.5478
512	22.3199
513	22.6250
514	21.5772
515	22.4118
516	22.2684
517	22.8419
518	23.0294
519	22.3199
520	22.3640
521	22.9743
522	22.8125
523	22.1287
524	22.0846
525	22.2794
526	21.0588
527	21.5588
528	21.2978
529	22.1066
530	21.5735
531	21.3162
532	20.3235
533	20.7390
534	20.5699
535	21.2868
536	20.0699
537	21.0368
538	20.6581
539	20.6544
540	20.8566
541	21.0662
542	21.4853
543	20.9412
544	21.0882
545	20.7500
546	21.0735
547	20.0000
548	20.2316
549	19.8676
550	20.0294
551	19.6397
552	20.5919
553	19.5956
554	19.9228
555	20.0846
556	20.5221
557	20.0515
558	20.1654
559	20.1471
560	20.6140
561	20.1765
562	19.7059
563	20.1728
564	20.2721
565	19.6397
566	20.5404
567	20.0368
568	19.5735
569	19.9449
570	19.8566
571	20.0000
572	20.4412
573	19.9963
574	20.1838
575	19.9485
576	19.6434
577	19.5662
578	19.5846
579	19.8051
580	19.6949
581	20.4338
582	19.5000
583	19.8640
584	19.6471
585	19.9816
586	19.5551
587	20.0037
588	19.3824
589	19.5404
590	19.7463
591	20.4007
592	19.6949
593	20.2169
594	19.5515
595	19.0956
596	20.1654
597	19.6765
598	19.3015
599	19.7279
600	20.1728
601	19.7132
602	19.9596
603	19.4596
604	20.5551
605	20.2721
606	20.5662
607	20.3235
608	19.8971
609	20.5882
610	20.3676
611	20.7537
612	20.9816
613	20.6691
614	20.3897
615	21.1985
616	21.3640
617	20.9154
618	21.3382
619	21.0147
620	21.2463
621	21.0441
622	21.9596
623	21.8456
624	21.1949
625	21.6801
626	21.1471
627	21.1360
628	22.1029
629	21.0257
630	21.5221
631	21.2757
632	21.1324
633	21.3934
634	21.5772
635	20.7243
636	21.0625
637	20.6654
638	21.4301
639	20.9118
640	21.0147
641	19.6985
642	20.5919
643	20.5110
644	20.3934
645	20.1618
646	19.7941
647	20.1875
648	20.3640
649	20.1985
650	20.8382
651	20.0956
652	20.2426
653	19.6176
654	20.8640
655	20.6434
656	20.6654
657	21.0441
658	21.3824
659	21.7868
660	21.0882
661	21.5257
662	20.0074
663	22.3860
664	21.3493
665	22.8125
666	22.5772
667	23.2574
668	22.8382
669	22.5882
670	22.6360
671	22.4706
672	22.7537
673	22.8382
674	22.6801
675	22.7831
676	22.9154
677	22.1287
678	22.8860
679	22.3934
680	22.4632
681	22.2353
682	22.4081
683	21.9596
684	22.3272
685	22.0000
686	22.8199
687	22.6875
688	21.3824
689	21.7206
690	21.6507
691	21.7426
692	21.9743
693	22.5956
694	21.3934
695	21.5331
696	21.5074
697	21.0147
698	22.1140
699	22.1912
700	22.0625
701	21.6140
702	21.3235
703	22.4816
704	21.8051
705	22.3015
706	21.8529
707	21.3529
708	21.9963
709	21.9301
710	22.3382
711	22.5147
712	21.6103
713	22.2978
714	21.9706
715	21.9375
716	22.7500
717	22.8199
718	23.4485
719	21.3860
720	22.3235
721	22.8493
722	21.8382
723	21.4118
724	22.2978
725	22.3566
726	21.4228
727	21.4412
728	21.4265
729	20.9485
730	21.5368
731	21.2353
732	21.3088
733	21.8493
734	21.9779
735	21.0257
736	20.9228
737	21.1140
738	21.2794
739	20.7022
740	20.5809
741	20.9301
742	22.0037
743	20.4338
744	20.4669
745	19.6654
746	20.9669
747	21.0956
748	21.1618
749	20.4706
750	20.8088
751	20.9007
752	20.5993
753	20.5809
754	19.9375
755	20.0662
756	19.9522
757	19.2059
758	19.0221
759	18.4669
760	18.9596
761	18.9338
762	19.2537
763	18.7353
764	17.4779
765	18.2610
766	18.1066
767	17.8971
768	17.0735
769	17.2574
770	17.8750
771	17.1875
772	18.1434
773	18.4816
774	17.3199
775	17.9596
776	18.0037
777	18.4412
778	16.9632
779	18.4154
780	17.2426
781	17.9485
782	17.4853
783	17.4265
784	18.1544
785	17.3787
786	17.2022
787	16.9118
788	17.0735
789	17.1066
790	17.9338
791	18.3787
792	17.5000
793	18.2463
794	17.9669
795	17.4412
796	17.8897
797	17.1507
798	18.1765
799	18.4890
800	19.1912
801	19.6213
802	18.5000
803	19.1066
804	19.0294
805	18.7647
806	18.0515
807	18.5110
808	19.2243
809	19.0184
810	19.6103
811	20.4301
812	20.3272
813	19.8603
814	19.9596
815	21.0441
816	21.9559
817	21.8419
818	21.3199
819	20.9118
820	20.6728
821	19.4081
822	19.9412
823	18.8640
824	18.2132
825	18.3015
826	18.2904
827	18.1397
828	18.9816
829	17.4044
830	18.6618
831	17.9743
832	18.2941
833	16.8676
834	17.3162
835	17.0588
836	17.3015
837	17.6029
838	17.1066
839	17.8051
840	17.4963
841	17.5037
842	17.9632
843	17.4853
844	17.7831
845	18.0772
846	18.2647
847	18.5515
848	18.9265
849	18.5404
850	18.0882
851	17.4522
852	17.3824
853	16.6544
854	17.1066
855	16.7316
856	16.5846
857	16.6949
858	17.1765
859	17.1471
860	17.4154
861	16.0882
862	16.5515
863	15.3309
864	15.2463
865	14.6471
866	15.3162
867	15.2316
868	15.2757
869	15.4559
870	15.9007
871	15.8971
872	15.9191
873	17.2316
874	16.1434
875	15.2316
876	15.4044
877	15.0699
878	14.7059
879	14.4890
880	14.6654
881	15.9007
882	15.0478
883	15.8971
884	14.8529
885	15.3162
886	14.9632
887	15.3897
888	14.9449
889	15.2243
890	15.1507
891	15.4743
892	16.0846
893	15.2169
894	14.9449
895	14.0882
896	13.3566
897	14.0404
898	13.3015
899	13.7316
900	13.3676
901	12.9412
902	14.4779
903	14.0478
904	14.9926
905	14.1765
906	13.6654
907	14.5257
908	13.9779
909	14.9816
910	14.0478
911	14.3897
912	14.3750
913	14.4154
914	13.8088
915	13.8456
916	13.7868
917	14.7206
918	14.5294
919	14.2831
920	13.1838
921	12.4522
922	11.8419
923	11.9449
924	12.7390
925	12.8346
926	12.0809
927	11.8934
928	13.3199
929	12.2353
930	13.2941
931	13.3456
932	12.4559
933	12.4632
934	12.6287
935	14.9191
936	14.7096
937	15.0257
938	15.0993
939	18.3860
940	18.3199
941	19.6765
942	20.4118
943	16.2500
944	10.9926
945	9.3309
946	5.4338
947	4.3824
948	2.9485
949	2.6176
950	1.6912
951	1.6765
