# Supplementary material for: Bicoid gradient formation mechanism and dynamics revealed by protein lifetime analysis
Source: Mol Syst Biol. 2018 Sep 4;14(9):e8355. doi: 10.15252/msb.20188355 (PMC6121778; doi:10.15252/msb.20188355)
Supplement: Supplementary file 8 — Source Data for Figure 6 [file MSB-14-e8355-s007.zip › figure6-data_wo-images/quantification/Values_emb04_g_t07.txt]

0	84.6875
1	87.5184
2	88.3125
3	88.4118
4	87.9890
5	90.6691
6	92.5110
7	100.3603
8	112.5404
9	119.3382
10	126.3419
11	135.7610
12	131.9632
13	123.8493
14	115.4779
15	102.9669
16	95.5588
17	89.7941
18	87.5441
19	84.8125
20	84.4228
21	89.0625
22	86.9375
23	86.6360
24	85.1691
25	80.7941
26	77.5221
27	76.5993
28	74.0257
29	74.0294
30	75.0882
31	74.8199
32	71.5919
33	70.2426
34	69.6801
35	65.6176
36	64.1985
37	59.9338
38	59.2316
39	59.4191
40	60.8713
41	61.5441
42	64.1471
43	64.8787
44	66.2868
45	67.5000
46	65.3566
47	62.7390
48	62.4375
49	61.9044
50	61.6029
51	57.4522
52	58.7022
53	56.8529
54	60.4118
55	64.6544
56	70.9301
57	74.9816
58	80.1287
59	82.1103
60	83.6471
61	83.5809
62	87.2574
63	86.7169
64	83.5588
65	82.8566
66	83.4853
67	81.9522
68	82.4596
69	82.1140
70	79.0037
71	73.7794
72	67.6029
73	66.2169
74	64.2757
75	71.5037
76	73.4301
77	75.6213
78	81.5331
79	84.7022
80	86.9632
81	86.1801
82	88.0147
83	86.9301
84	87.0147
85	83.1434
86	78.5478
87	76.5882
88	73.7390
89	72.0037
90	70.0184
91	64.0699
92	63.0588
93	62.7868
94	64.3346
95	61.9375
96	63.3125
97	66.7941
98	71.8162
99	73.0882
100	76.7243
101	81.7096
102	82.7096
103	86.9596
104	85.6912
105	86.0368
106	81.5257
107	79.9375
108	78.2463
109	74.1544
110	69.9081
111	68.3456
112	64.4669
113	61.1985
114	60.3934
115	60.7243
116	60.5037
117	61.6507
118	61.9412
119	64.1029
120	67.5551
121	69.8235
122	75.9816
123	79.5331
124	83.4265
125	83.6103
126	84.0294
127	82.9743
128	78.8493
129	75.5919
130	69.9853
131	66.4779
132	61.2390
133	58.2757
134	60.7206
135	60.2978
136	61.9816
137	65.6434
138	70.9559
139	73.0993
140	75.2721
141	77.3051
142	74.8824
143	72.8088
144	72.0404
145	67.4816
146	63.8493
147	59.7353
148	56.0735
149	53.9485
150	55.5368
151	57.4779
152	59.2463
153	63.8272
154	66.4706
155	69.3676
156	69.3676
157	66.3787
158	66.8382
159	64.1838
160	62.0147
161	58.5588
162	57.2721
163	55.2610
164	55.0000
165	53.9449
166	55.0441
167	55.4596
168	57.3897
169	59.0515
170	63.5368
171	67.6471
172	71.8713
173	70.4265
174	70.0919
175	66.4485
176	64.4412
177	64.2390
178	61.2537
179	58.9007
180	56.6985
181	54.2132
182	52.9191
183	53.2279
184	53.0037
185	53.3934
186	56.3529
187	58.3456
188	58.7574
189	62.2757
190	64.4926
191	63.6691
192	64.8309
193	62.6434
194	60.6618
195	62.7684
196	61.8566
197	62.9926
198	61.7426
199	60.9338
200	59.8125
201	57.3860
202	54.6213
203	53.0735
204	53.8640
205	55.8309
206	56.7831
207	59.0551
208	61.4154
209	63.4926
210	62.3309
211	63.9412
212	67.9118
213	64.6581
214	65.2390
215	63.1434
216	59.3088
217	56.4412
218	56.0441
219	56.0478
220	56.9926
221	57.4632
222	58.1618
223	58.6471
224	58.5404
225	58.5441
226	56.9706
227	57.9559
228	56.4816
229	55.3750
230	55.1287
231	55.5882
232	54.5478
233	55.3088
234	54.7316
235	55.5221
236	55.7794
237	57.7132
238	56.5221
239	57.7169
240	57.5404
241	57.1985
242	55.5147
243	52.1912
244	50.2610
245	48.9816
246	47.5809
247	47.0257
248	46.9926
249	48.1949
250	48.6250
251	49.7904
252	49.9228
253	50.1654
254	51.7353
255	51.8566
256	53.5441
257	52.1066
258	51.8750
259	50.4338
260	48.2610
261	46.0662
262	44.3640
263	44.6581
264	43.9007
265	45.7243
266	47.2941
267	49.6471
268	51.4265
269	53.5993
270	54.2316
271	53.3199
272	53.9449
273	53.4853
274	52.7022
275	53.2610
276	52.6618
277	51.5478
278	49.4963
279	47.2390
280	46.8787
281	46.2316
282	44.2132
283	43.2684
284	42.4191
285	42.2243
286	42.5588
287	43.4890
288	42.5221
289	43.1287
290	42.0662
291	41.9191
292	41.7169
293	43.4926
294	44.4449
295	46.4963
296	46.7426
297	46.5846
298	46.8088
299	45.7206
300	44.2978
301	44.1397
302	42.5294
303	40.6471
304	38.8199
305	38.2574
306	38.1324
307	38.8787
308	39.1949
309	40.7500
310	43.0699
311	43.7132
312	45.0588
313	46.6507
314	47.4926
315	46.3162
316	44.4669
317	42.1176
318	40.0588
319	39.4596
320	39.4118
321	40.0551
322	40.5882
323	41.2500
324	42.5882
325	43.4265
326	44.1324
327	41.8493
328	41.8713
329	39.4559
330	38.6838
331	38.2022
332	37.7022
333	36.8272
334	35.8493
335	36.5110
336	35.6838
337	36.6140
338	37.1985
339	37.0919
340	38.2132
341	38.4559
342	39.8162
343	39.6066
344	39.0919
345	40.1029
346	39.4559
347	39.5221
348	38.3713
349	37.1324
350	36.4265
351	36.4779
352	34.5551
353	33.6066
354	33.8566
355	33.9081
356	33.7574
357	34.2316
358	35.3676
359	37.8272
360	38.7096
361	37.6250
362	40.3860
363	40.1691
364	40.5919
365	39.9081
366	39.4375
367	37.9743
368	35.9890
369	33.8824
370	33.5368
371	33.6618
372	32.8529
373	34.3125
374	35.4816
375	35.6029
376	36.5000
377	37.8824
378	36.5221
379	38.4044
380	37.8603
381	37.1801
382	37.0699
383	35.3051
384	34.8713
385	33.4485
386	34.4301
387	33.1949
388	33.6103
389	33.0404
390	34.2537
391	34.1397
392	35.2537
393	34.0184
394	34.2169
395	34.3713
396	33.5588
397	33.3971
398	32.5000
399	32.3015
400	31.6213
401	32.6324
402	30.5735
403	31.7059
404	31.0184
405	31.9559
406	31.7022
407	31.3603
408	31.9118
409	32.7831
410	31.4596
411	30.5735
412	30.8676
413	31.4522
414	31.1140
415	31.3529
416	30.7574
417	31.4816
418	31.0184
419	30.9375
420	31.0110
421	30.6581
422	31.7721
423	29.8640
424	30.1912
425	29.7757
426	30.7684
427	31.1176
428	31.6324
429	31.5551
430	31.7868
431	31.8529
432	31.3640
433	30.4816
434	30.0037
435	30.8971
436	29.9265
437	29.1765
438	28.1838
439	28.9154
440	28.4706
441	28.6140
442	28.0735
443	29.1213
444	29.6765
445	28.9963
446	29.5074
447	29.7316
448	29.0000
449	29.5331
450	30.8897
451	30.0368
452	30.5331
453	30.9559
454	31.0699
455	30.9632
456	31.8125
457	32.2500
458	31.5625
459	31.9301
460	30.7537
461	31.3603
462	31.0919
463	29.7206
464	29.6801
465	29.5809
466	28.9081
467	29.9301
468	29.4632
469	29.6287
470	30.2316
471	31.1728
472	30.9816
473	31.8529
474	31.0478
475	30.3934
476	30.7831
477	30.0221
478	29.5110
479	30.0882
480	29.1471
481	29.0074
482	27.2574
483	25.9044
484	26.2169
485	26.5846
486	26.6029
487	27.7794
488	28.1103
489	29.9816
490	30.4449
491	30.2647
492	30.3456
493	29.9228
494	29.8051
495	29.9926
496	29.6397
497	29.5515
498	27.6654
499	27.9301
500	27.4522
501	27.1213
502	27.1287
503	27.5331
504	26.8382
505	27.4485
506	26.7610
507	27.0147
508	27.8051
509	28.0625
510	26.9779
511	27.8493
512	27.3787
513	27.7316
514	26.7978
515	26.8971
516	26.9412
517	27.2206
518	27.1912
519	26.6471
520	26.6471
521	26.4779
522	25.7169
523	25.9301
524	25.9449
525	25.8676
526	24.1287
527	24.4596
528	23.5919
529	24.5184
530	24.3824
531	24.6471
532	24.0037
533	24.3897
534	23.2279
535	24.9816
536	24.4412
537	25.0110
538	25.9596
539	25.5331
540	26.4265
541	25.6985
542	25.2610
543	26.2463
544	25.6949
545	25.2574
546	25.8051
547	25.9816
548	25.0331
549	24.9853
550	25.3382
551	24.7978
552	25.3015
553	24.4081
554	23.7647
555	23.9449
556	22.9081
557	23.4044
558	22.9081
559	23.4890
560	23.7978
561	23.8235
562	23.2868
563	23.9191
564	23.9963
565	23.6507
566	24.5037
567	24.0221
568	24.0625
569	23.8787
570	23.8750
571	23.1507
572	23.3676
573	22.9522
574	22.8897
575	23.4265
576	22.7721
577	22.8824
578	23.1985
579	22.3750
580	23.1324
581	23.0147
582	22.6728
583	22.3897
584	22.1397
585	22.7316
586	23.7169
587	23.0257
588	23.1728
589	23.8162
590	23.5956
591	23.2022
592	23.6544
593	23.2132
594	22.9375
595	22.3971
596	23.1875
597	23.0515
598	22.7794
599	22.6581
600	22.3346
601	23.2941
602	23.2390
603	23.4191
604	23.5404
605	22.7684
606	23.3787
607	23.2132
608	23.5699
609	23.4412
610	23.3015
611	22.9154
612	22.4007
613	22.5110
614	21.7610
615	22.7904
616	21.3419
617	22.2059
618	21.5588
619	21.7169
620	22.3088
621	22.9963
622	23.1103
623	23.7721
624	24.0625
625	24.2500
626	24.4743
627	23.9485
628	23.5846
629	23.8603
630	22.9265
631	22.7868
632	22.4265
633	22.7390
634	23.1140
635	22.4963
636	23.2831
637	22.6654
638	23.3088
639	23.3015
640	22.9191
641	22.5074
642	22.6875
643	22.5625
644	22.1324
645	22.3235
646	23.0404
647	22.6949
648	21.6691
649	22.9007
650	22.3235
651	21.7353
652	21.4375
653	21.6691
654	21.7463
655	22.4375
656	21.2059
657	21.3346
658	22.0919
659	22.3640
660	21.3676
661	22.4265
662	21.2757
663	21.2279
664	21.7243
665	22.5037
666	22.8934
667	22.5478
668	23.2426
669	22.4412
670	22.3897
671	22.7684
672	22.4706
673	22.2978
674	21.3419
675	22.3199
676	21.6029
677	21.1838
678	22.1324
679	21.2647
680	22.2463
681	21.8015
682	22.0404
683	21.6618
684	21.4485
685	21.5588
686	21.8199
687	22.0993
688	22.1250
689	21.6213
690	21.5919
691	21.1029
692	21.2463
693	21.3346
694	20.6838
695	21.0404
696	21.0625
697	19.9044
698	20.7610
699	21.0993
700	20.3088
701	19.9412
702	19.9301
703	21.1507
704	20.4816
705	20.8272
706	20.2059
707	20.3493
708	19.8640
709	19.6728
710	20.7022
711	20.3860
712	19.8860
713	20.8088
714	20.8493
715	20.7500
716	20.6765
717	20.5956
718	20.5809
719	19.1250
720	20.0147
721	20.5846
722	20.4706
723	19.5515
724	20.0147
725	20.0257
726	19.4743
727	19.3971
728	20.2794
729	19.7316
730	19.5662
731	19.1875
732	19.0294
733	18.7096
734	19.2684
735	18.7390
736	18.4449
737	18.9375
738	18.8272
739	18.3971
740	18.8824
741	18.5956
742	18.7426
743	18.8235
744	18.2022
745	17.9485
746	18.4963
747	19.6250
748	18.8309
749	18.2941
750	19.0110
751	18.9338
752	18.4485
753	18.6801
754	18.3860
755	18.0882
756	18.0809
757	18.0331
758	16.9596
759	16.9228
760	17.5441
761	18.2390
762	17.7831
763	17.6985
764	17.1618
765	18.3199
766	17.8309
767	18.2684
768	17.5625
769	17.5037
770	18.1838
771	17.6140
772	17.5809
773	17.9706
774	17.2684
775	17.0551
776	17.0147
777	17.0441
778	17.3713
779	17.9449
780	16.3309
781	17.0074
782	17.3199
783	16.2978
784	16.8787
785	16.4485
786	17.3603
787	16.5000
788	17.1691
789	16.9706
790	17.3456
791	16.4522
792	16.7537
793	15.6875
794	17.7059
795	16.7647
796	16.9522
797	16.5221
798	16.6287
799	17.8566
800	17.4412
801	17.8824
802	17.6875
803	17.9154
804	16.9669
805	17.6250
806	17.8272
807	17.1176
808	17.8566
809	18.1103
810	17.9485
811	18.3088
812	17.7022
813	17.4890
814	18.0147
815	18.5000
816	18.0441
817	18.1544
818	18.8824
819	19.0294
820	19.7978
821	18.8419
822	19.7537
823	18.3309
824	17.5956
825	17.7096
826	17.2096
827	17.3199
828	17.6287
829	18.0551
830	18.2500
831	17.6029
832	17.0772
833	17.1691
834	17.2206
835	17.3346
836	18.6801
837	17.6728
838	17.7537
839	17.6471
840	17.2353
841	17.2132
842	18.1397
843	17.3640
844	17.5000
845	16.8456
846	18.0699
847	17.0772
848	18.2022
849	17.4559
850	17.5221
851	18.3529
852	18.0257
853	18.5551
854	17.8309
855	17.5037
856	17.2647
857	16.3162
858	15.8125
859	16.3456
860	15.0441
861	15.6140
862	15.8309
863	15.2279
864	16.1287
865	15.8787
866	16.8640
867	15.8199
868	16.2022
869	16.3051
870	16.2757
871	15.4228
872	16.4449
873	16.6066
874	15.3235
875	16.5110
876	16.2831
877	16.3125
878	15.6066
879	15.7757
880	15.8309
881	16.8235
882	16.4632
883	16.7022
884	16.2574
885	17.7206
886	17.0735
887	16.5588
888	16.5699
889	16.1397
890	15.6397
891	15.5809
892	15.8272
893	16.1176
894	15.4081
895	16.2904
896	15.6801
897	15.2684
898	15.6507
899	15.0919
900	15.4375
901	14.6581
902	14.7721
903	14.7426
904	15.8051
905	15.7353
906	15.3860
907	15.1324
908	14.1912
909	15.1801
910	14.0294
911	14.0404
912	15.0000
913	16.7279
914	17.4081
915	17.0184
916	19.0882
917	18.0441
918	16.7978
919	16.1360
920	15.6360
921	15.0221
922	14.7243
923	15.0662
924	13.6728
925	13.8015
926	14.1581
927	15.2610
928	16.2757
929	16.3125
930	17.5588
931	14.5294
932	15.1397
933	13.1544
934	14.8346
935	15.2132
936	15.6691
937	15.5515
938	16.1029
939	18.8235
940	20.1287
941	20.6985
942	20.5846
943	16.4559
944	11.8382
945	8.0993
946	6.0846
947	3.4743
948	2.6397
949	2.4522
950	2.0441
951	1.7684
