# Supplementary material for: Bicoid gradient formation mechanism and dynamics revealed by protein lifetime analysis
Source: Mol Syst Biol. 2018 Sep 4;14(9):e8355. doi: 10.15252/msb.20188355 (PMC6121778; doi:10.15252/msb.20188355)
Supplement: Supplementary file 8 — Source Data for Figure 6 [file MSB-14-e8355-s007.zip › figure6-data_wo-images/quantification/Values_emb04_g_t08.txt]

0	85.9044
1	87.0037
2	88.7941
3	90.8897
4	91.0037
5	92.6801
6	95.1581
7	102.5956
8	111.4338
9	117.5515
10	120.8088
11	118.7941
12	118.6949
13	113.5993
14	106.9853
15	102.3235
16	97.9485
17	97.2868
18	94.3529
19	95.5478
20	97.6654
21	99.5772
22	96.9779
23	98.5551
24	97.1213
25	93.3860
26	91.4338
27	90.6066
28	89.2684
29	91.9412
30	88.5772
31	86.1140
32	81.3934
33	78.1949
34	78.2574
35	74.8419
36	76.3493
37	75.6912
38	75.3235
39	77.3934
40	75.6618
41	73.0331
42	74.8235
43	71.6176
44	71.5110
45	73.4706
46	71.9191
47	71.6213
48	72.6765
49	71.3088
50	76.5846
51	78.1949
52	82.8125
53	83.6434
54	87.6691
55	86.5551
56	89.4890
57	85.8640
58	85.1213
59	82.4926
60	82.5551
61	82.8566
62	84.9338
63	85.3676
64	81.4632
65	83.7279
66	84.3493
67	85.1397
68	87.5772
69	87.0919
70	85.5221
71	86.6176
72	87.3603
73	87.2463
74	87.8088
75	87.8897
76	83.8272
77	80.6801
78	82.0956
79	77.8493
80	76.9779
81	75.5368
82	75.4522
83	71.2096
84	66.7868
85	66.8566
86	68.5478
87	69.7537
88	69.6103
89	69.5588
90	72.7868
91	74.5735
92	75.9301
93	76.9559
94	80.7279
95	82.1103
96	82.6029
97	84.2169
98	84.0735
99	80.1728
100	78.9669
101	78.8199
102	76.9228
103	77.4485
104	76.9412
105	73.8015
106	70.9485
107	66.9118
108	65.3456
109	65.5037
110	68.1360
111	67.8235
112	66.6324
113	69.3640
114	69.5110
115	71.1765
116	72.7206
117	72.0478
118	70.8235
119	73.7169
120	73.6801
121	74.9706
122	75.6544
123	74.2022
124	72.0551
125	68.3640
126	68.0993
127	64.5478
128	63.8934
129	64.2353
130	65.8162
131	67.2316
132	68.2537
133	69.3051
134	70.1029
135	71.1250
136	69.6654
137	69.1287
138	67.6029
139	66.3309
140	65.4191
141	62.0625
142	59.9522
143	58.3346
144	57.7537
145	58.5846
146	59.5074
147	61.0993
148	63.0809
149	64.3382
150	68.2684
151	68.8750
152	68.8088
153	70.5809
154	70.8199
155	70.3199
156	67.8272
157	67.0478
158	64.7022
159	63.8346
160	64.3272
161	66.2684
162	66.5809
163	66.0110
164	65.6544
165	66.9522
166	66.6765
167	67.6029
168	68.4265
169	70.1949
170	68.7096
171	66.6507
172	64.5735
173	62.5919
174	61.7243
175	61.6103
176	62.0551
177	63.4412
178	63.4081
179	62.4926
180	62.2941
181	59.6103
182	58.3419
183	56.4412
184	57.4081
185	59.3787
186	61.5919
187	62.1765
188	61.0699
189	61.1654
190	61.1765
191	62.5846
192	61.8640
193	61.8824
194	60.3235
195	59.2279
196	56.9449
197	57.3162
198	56.0735
199	52.8603
200	53.7610
201	54.1029
202	54.8971
203	55.1360
204	56.9926
205	58.0404
206	58.8456
207	59.5221
208	59.7279
209	59.6360
210	58.2574
211	57.0257
212	54.8309
213	52.2574
214	52.3162
215	52.0662
216	51.9596
217	52.7316
218	53.3199
219	52.7978
220	52.9853
221	53.9816
222	53.2059
223	53.6985
224	53.6912
225	54.0110
226	54.5809
227	53.7426
228	53.2206
229	52.2941
230	50.4449
231	49.0993
232	50.5221
233	51.3860
234	53.0625
235	52.9007
236	54.7537
237	54.2390
238	54.8272
239	52.9816
240	51.5110
241	50.4890
242	48.8824
243	47.1213
244	45.7316
245	46.3272
246	46.4522
247	48.6250
248	49.2831
249	49.3750
250	49.7096
251	49.5404
252	49.5846
253	49.7096
254	51.6140
255	52.9596
256	52.6213
257	51.6103
258	50.9191
259	48.4890
260	47.5478
261	45.3382
262	45.6618
263	46.6875
264	47.3382
265	48.6434
266	49.1765
267	48.5551
268	49.6213
269	50.3897
270	50.4007
271	49.8088
272	49.9926
273	48.7574
274	48.2978
275	48.1360
276	46.7426
277	47.1397
278	46.2132
279	44.1691
280	46.0846
281	44.5110
282	43.8162
283	44.5772
284	43.1213
285	42.5993
286	41.8346
287	41.9779
288	41.6507
289	40.8824
290	40.7022
291	40.5662
292	40.9632
293	42.7868
294	43.3015
295	44.0882
296	43.2390
297	42.4191
298	42.8272
299	43.8824
300	42.2831
301	41.7941
302	42.5110
303	41.0772
304	39.1875
305	38.5404
306	37.7243
307	39.8125
308	40.1765
309	40.6949
310	40.9338
311	41.1434
312	40.6581
313	41.7647
314	43.3750
315	43.3125
316	42.5662
317	41.1801
318	40.4449
319	39.4007
320	38.9669
321	38.9926
322	40.5110
323	41.1875
324	41.3272
325	42.0404
326	41.4779
327	39.7574
328	38.7647
329	37.0257
330	37.1176
331	35.5074
332	36.0110
333	35.4044
334	35.3015
335	35.1213
336	35.1544
337	36.4449
338	36.9743
339	37.3860
340	39.1801
341	38.9338
342	39.0331
343	38.9154
344	38.2206
345	37.7316
346	36.9522
347	36.7831
348	34.6618
349	35.3272
350	33.8603
351	33.8162
352	33.6176
353	33.7390
354	35.3456
355	34.1838
356	35.3971
357	36.0110
358	36.0478
359	35.7316
360	35.6029
361	33.9632
362	34.8125
363	35.1066
364	35.1103
365	35.9375
366	35.8787
367	35.2463
368	34.6765
369	33.8088
370	34.0441
371	34.4816
372	33.5956
373	34.4412
374	33.7941
375	33.1838
376	34.5110
377	34.1103
378	34.0662
379	34.6471
380	34.6801
381	34.1801
382	34.2500
383	33.4118
384	34.6985
385	34.0588
386	33.4632
387	32.8382
388	32.4816
389	32.2831
390	33.7610
391	32.3125
392	33.1949
393	32.3566
394	32.4154
395	32.4596
396	32.5404
397	31.5699
398	31.1507
399	30.0551
400	30.1397
401	29.8713
402	29.9890
403	30.3824
404	30.2243
405	29.9779
406	29.5882
407	28.4338
408	27.8713
409	28.4890
410	28.3088
411	27.6397
412	27.9669
413	28.6103
414	28.1765
415	28.5037
416	27.1250
417	27.7941
418	28.8640
419	29.2537
420	30.3162
421	28.7757
422	29.1618
423	28.9228
424	29.3419
425	27.9338
426	29.4522
427	28.6324
428	28.1985
429	29.7868
430	28.3603
431	28.6544
432	29.2463
433	28.7059
434	28.6066
435	27.9228
436	27.4559
437	28.0257
438	27.6250
439	27.3529
440	27.8419
441	27.5662
442	27.5478
443	27.1581
444	27.4375
445	26.2390
446	27.1838
447	27.1581
448	27.2610
449	27.4044
450	27.6985
451	27.0441
452	27.3640
453	28.6801
454	29.0478
455	28.5074
456	29.6397
457	29.4044
458	28.9375
459	29.2426
460	28.6949
461	29.2426
462	28.2096
463	28.1838
464	27.6507
465	28.3051
466	28.0257
467	27.5846
468	27.9743
469	26.9632
470	27.2721
471	27.3051
472	28.6360
473	29.0735
474	28.5735
475	27.4816
476	28.6140
477	27.9632
478	27.8051
479	27.2353
480	26.7978
481	26.0809
482	26.5551
483	25.2794
484	25.7279
485	26.1949
486	25.7794
487	25.9779
488	26.8787
489	27.1875
490	27.0588
491	27.2868
492	27.0588
493	27.0294
494	27.1471
495	27.2500
496	27.3015
497	27.5588
498	26.7316
499	26.6581
500	24.9301
501	24.9081
502	25.3199
503	24.6397
504	25.0699
505	25.0257
506	24.9412
507	25.1801
508	26.5809
509	26.1213
510	25.1103
511	25.6691
512	26.0478
513	25.2169
514	24.8934
515	25.6765
516	25.2904
517	25.5074
518	25.5368
519	24.9816
520	25.2279
521	25.4890
522	24.9191
523	25.0441
524	24.8235
525	25.2500
526	24.7316
527	24.6140
528	24.4853
529	24.6176
530	24.1103
531	23.9559
532	23.3493
533	23.9706
534	21.7500
535	23.3051
536	23.3493
537	23.5478
538	24.0699
539	24.7096
540	24.7390
541	24.4154
542	24.0699
543	24.3713
544	23.4301
545	23.7978
546	23.5368
547	24.2904
548	23.7978
549	24.0221
550	24.6912
551	24.2904
552	24.5882
553	23.7721
554	23.6176
555	22.8382
556	23.5956
557	22.7426
558	23.2978
559	22.5515
560	22.7206
561	22.2206
562	21.5000
563	21.8603
564	22.4669
565	22.5147
566	22.6654
567	22.9816
568	22.4081
569	22.0294
570	22.3971
571	22.6949
572	22.6250
573	22.7426
574	22.9154
575	22.5184
576	22.5882
577	22.3419
578	22.8456
579	22.7169
580	22.5000
581	22.5882
582	22.2426
583	21.7096
584	21.6838
585	21.6765
586	21.5515
587	21.8860
588	21.2059
589	21.1654
590	21.8860
591	22.2059
592	21.2390
593	22.5809
594	21.6949
595	21.3824
596	21.7426
597	21.9596
598	21.5037
599	21.1728
600	20.9706
601	21.4485
602	20.8713
603	21.5441
604	21.3566
605	20.7868
606	20.8787
607	20.8934
608	21.6654
609	21.7463
610	21.1728
611	21.5772
612	21.3934
613	21.3456
614	21.1801
615	21.0368
616	20.2537
617	20.6103
618	20.1360
619	20.0037
620	20.3897
621	20.7868
622	20.7868
623	20.4301
624	20.8272
625	20.3346
626	20.3676
627	21.5147
628	21.5919
629	21.3603
630	19.9154
631	20.2978
632	20.3272
633	19.8199
634	20.3566
635	19.7868
636	19.7022
637	19.8860
638	20.0147
639	19.8750
640	19.8015
641	19.4706
642	20.0441
643	19.6985
644	19.8382
645	20.5294
646	20.8456
647	19.7868
648	20.1029
649	19.4706
650	19.9779
651	19.0625
652	19.1544
653	19.0294
654	19.2059
655	19.7941
656	19.1434
657	18.7500
658	19.5919
659	19.6949
660	19.8199
661	19.4926
662	18.6176
663	19.0110
664	19.2426
665	20.6691
666	19.7316
667	19.9412
668	19.9669
669	19.9669
670	19.1213
671	19.9816
672	19.5699
673	20.2463
674	20.2537
675	20.6581
676	20.5625
677	19.0404
678	20.8419
679	19.4485
680	19.7390
681	19.6103
682	19.1434
683	19.7206
684	20.0699
685	20.0662
686	19.8529
687	20.3235
688	19.9485
689	19.3640
690	18.7537
691	19.1250
692	19.9301
693	18.9853
694	19.3309
695	19.4853
696	19.0956
697	19.5515
698	19.4375
699	19.0000
700	18.6434
701	18.5662
702	18.0625
703	19.2537
704	18.2243
705	18.3015
706	18.4890
707	18.4706
708	18.6434
709	17.8088
710	19.1654
711	18.6801
712	18.6103
713	19.0368
714	19.2537
715	18.2684
716	18.6838
717	18.2022
718	19.4779
719	18.0919
720	18.8309
721	19.0993
722	18.8971
723	18.6176
724	18.3713
725	19.0294
726	18.2096
727	18.1838
728	17.8934
729	17.8493
730	17.8493
731	17.7390
732	18.9007
733	17.9816
734	18.1838
735	17.9559
736	18.0882
737	17.7206
738	18.0294
739	17.5772
740	18.5110
741	17.8419
742	18.1029
743	16.9559
744	17.3162
745	16.9412
746	17.3162
747	18.1066
748	18.0257
749	16.6066
750	17.0956
751	17.5147
752	17.0993
753	17.2831
754	17.4228
755	17.3125
756	17.8750
757	16.3566
758	17.1875
759	17.6949
760	17.5074
761	18.1618
762	17.7132
763	17.2904
764	16.1324
765	16.3088
766	16.9853
767	17.0074
768	16.7647
769	17.4265
770	16.8860
771	16.8015
772	17.4228
773	17.4596
774	16.3750
775	16.1838
776	15.9301
777	16.7978
778	15.7206
779	16.7610
780	16.2390
781	16.1985
782	16.2610
783	15.4412
784	16.2463
785	15.7537
786	16.7463
787	16.2316
788	16.5588
789	16.5625
790	16.4853
791	16.0147
792	15.8382
793	15.2610
794	15.8493
795	16.4081
796	15.5588
797	15.7426
798	16.7757
799	16.6581
800	17.0515
801	16.2059
802	16.3824
803	16.7169
804	16.0699
805	16.4485
806	16.0809
807	15.9890
808	16.7206
809	16.9816
810	16.2316
811	16.6397
812	16.6691
813	16.5625
814	16.8125
815	15.9081
816	16.8934
817	16.8346
818	17.4743
819	17.5809
820	18.0074
821	17.1949
822	17.0699
823	16.9669
824	16.8272
825	17.0074
826	16.4522
827	15.5257
828	15.9044
829	15.2022
830	16.3088
831	16.4449
832	15.9706
833	15.8088
834	16.1213
835	17.2206
836	16.5919
837	16.6066
838	16.0257
839	16.7243
840	16.2610
841	16.8162
842	16.5257
843	16.9596
844	16.8603
845	16.9926
846	16.0074
847	16.6066
848	16.8051
849	16.3309
850	15.9118
851	15.8566
852	15.7206
853	16.0735
854	16.9154
855	16.4706
856	16.3419
857	16.1324
858	15.5919
859	15.3346
860	15.9412
861	15.5257
862	15.0331
863	14.4007
864	14.2243
865	14.9816
866	15.2941
867	14.8934
868	15.0441
869	15.8309
870	16.1029
871	15.7831
872	16.2169
873	16.4375
874	15.3162
875	16.3750
876	15.5809
877	15.3493
878	15.3971
879	15.6029
880	15.8971
881	16.3162
882	15.6765
883	15.3529
884	15.3015
885	16.0404
886	15.6250
887	15.0000
888	15.6176
889	15.8051
890	15.9853
891	15.2794
892	16.0993
893	15.1507
894	15.5404
895	15.2941
896	13.6029
897	15.2390
898	13.9890
899	12.6140
900	12.8897
901	13.0000
902	12.6838
903	13.4522
904	12.7353
905	12.6544
906	13.8272
907	15.0662
908	14.6507
909	14.6949
910	14.8566
911	14.4963
912	15.4632
913	13.6544
914	14.7831
915	14.5147
916	13.6728
917	15.1618
918	15.5294
919	17.2757
920	16.8566
921	16.2316
922	15.9485
923	14.5846
924	15.5257
925	14.0588
926	15.1765
927	15.4081
928	15.6801
929	15.3272
930	14.8051
931	14.6801
932	15.1250
933	13.9522
934	16.4412
935	18.1103
936	17.9301
937	17.9743
938	18.9081
939	21.0110
940	21.6838
941	20.9007
942	19.1544
943	15.8603
944	10.8456
945	7.3860
946	5.0956
947	3.4816
948	3.0074
949	2.6985
950	2.0993
951	1.7978
