# Supplementary material for: Bicoid gradient formation mechanism and dynamics revealed by protein lifetime analysis
Source: Mol Syst Biol. 2018 Sep 4;14(9):e8355. doi: 10.15252/msb.20188355 (PMC6121778; doi:10.15252/msb.20188355)
Supplement: Supplementary file 8 — Source Data for Figure 6 [file MSB-14-e8355-s007.zip › figure6-data_wo-images/quantification/Values_emb04_g_t09.txt]

0	81.2390
1	82.3971
2	84.2390
3	86.1912
4	87.3051
5	91.6140
6	94.3088
7	102.4191
8	105.1324
9	106.7831
10	104.6213
11	105.7831
12	101.9412
13	102.6213
14	98.6250
15	98.1434
16	95.7757
17	99.7537
18	102.7022
19	104.6213
20	104.5625
21	105.2941
22	99.6912
23	96.2243
24	91.4449
25	87.9301
26	87.8051
27	88.2169
28	88.2794
29	87.1360
30	91.9963
31	90.0515
32	89.0478
33	86.3125
34	88.4779
35	83.7022
36	82.7757
37	81.0956
38	80.9265
39	80.8235
40	78.7904
41	78.8272
42	78.0037
43	79.1581
44	78.0551
45	80.0368
46	80.3934
47	81.4853
48	80.6287
49	79.4375
50	79.2721
51	76.2059
52	75.7868
53	74.1618
54	75.6875
55	76.8125
56	79.3493
57	79.0294
58	79.6985
59	77.5625
60	78.4926
61	78.2574
62	78.5221
63	78.7132
64	77.4007
65	77.7463
66	77.1875
67	76.0551
68	78.0000
69	75.7610
70	74.5478
71	74.3015
72	72.6213
73	73.2831
74	71.2610
75	69.9522
76	68.0147
77	66.4301
78	67.4743
79	66.8272
80	68.4301
81	69.1654
82	69.2059
83	70.0331
84	67.7463
85	68.8713
86	69.0110
87	69.7316
88	69.3272
89	69.2243
90	69.0735
91	69.9963
92	68.8860
93	68.3603
94	67.0956
95	68.1838
96	66.1287
97	65.9816
98	64.9081
99	64.1728
100	63.9632
101	64.2757
102	62.1250
103	64.1434
104	62.4485
105	61.1213
106	62.1066
107	62.2059
108	63.0368
109	63.2647
110	64.6691
111	63.0441
112	62.6618
113	62.2390
114	62.5368
115	62.0846
116	62.9779
117	61.1618
118	60.6691
119	59.5110
120	61.0551
121	60.7500
122	61.2978
123	61.1765
124	60.4449
125	59.7463
126	62.1287
127	61.3566
128	62.6544
129	61.4228
130	61.5368
131	60.6029
132	60.5368
133	58.2794
134	58.5257
135	57.9485
136	58.4559
137	58.2574
138	59.0368
139	57.9338
140	58.5404
141	59.5257
142	61.7721
143	62.8051
144	63.6544
145	64.1324
146	64.3235
147	65.4301
148	64.6544
149	63.8566
150	64.4301
151	62.3860
152	60.9228
153	59.3860
154	59.0551
155	57.6912
156	57.8125
157	56.6507
158	58.3824
159	57.9265
160	58.8676
161	57.5551
162	58.9338
163	56.8640
164	55.5221
165	58.2353
166	57.9044
167	57.1544
168	55.2794
169	55.9044
170	55.2463
171	54.2096
172	53.7757
173	51.2868
174	51.4743
175	51.6875
176	52.4743
177	54.7904
178	55.9154
179	54.0368
180	53.6654
181	52.7684
182	52.4559
183	53.4191
184	54.0037
185	53.1434
186	52.1176
187	51.9632
188	50.0074
189	50.6213
190	48.7831
191	50.8860
192	50.3934
193	51.7537
194	51.2169
195	53.4118
196	53.5515
197	53.7574
198	54.7390
199	52.4926
200	51.0625
201	50.1250
202	49.4228
203	48.0846
204	46.6801
205	47.1507
206	46.1985
207	45.9449
208	46.8566
209	46.6471
210	47.4044
211	48.0699
212	48.0368
213	49.0110
214	49.8051
215	50.7647
216	50.8787
217	51.2574
218	50.2610
219	48.0478
220	48.0147
221	46.4706
222	44.4301
223	46.6507
224	47.0809
225	48.9449
226	48.2206
227	48.9007
228	49.7721
229	49.2426
230	48.7132
231	47.9963
232	48.9154
233	47.4228
234	45.7463
235	45.3603
236	44.0588
237	44.9632
238	45.0000
239	44.7610
240	44.9706
241	46.2353
242	46.6728
243	46.2868
244	48.2353
245	47.7868
246	48.4890
247	48.6213
248	49.0993
249	47.8824
250	47.8897
251	46.2243
252	45.3419
253	43.0221
254	42.5846
255	42.7353
256	42.8088
257	42.2316
258	43.6654
259	44.5809
260	44.2132
261	44.4007
262	45.8566
263	45.8272
264	45.6875
265	43.9485
266	44.7096
267	44.0956
268	43.6765
269	43.0809
270	43.0551
271	40.7537
272	41.3235
273	40.8456
274	39.9890
275	41.4559
276	41.2684
277	41.9890
278	41.4485
279	40.2831
280	40.0037
281	39.5037
282	38.4669
283	38.0662
284	37.7463
285	37.1103
286	36.7390
287	36.5184
288	36.5919
289	37.6654
290	38.5515
291	38.5625
292	38.9338
293	38.3897
294	38.2316
295	38.8860
296	38.1434
297	37.2132
298	37.3860
299	37.2684
300	36.9926
301	36.8162
302	38.0000
303	37.4779
304	37.4632
305	36.5735
306	37.0699
307	36.6618
308	37.6728
309	37.2022
310	37.3676
311	36.5441
312	36.4669
313	35.6471
314	35.4338
315	35.9449
316	35.1912
317	36.4559
318	36.8824
319	37.6471
320	36.8529
321	37.0588
322	35.8603
323	35.7610
324	35.7574
325	35.4779
326	34.9706
327	35.0184
328	33.0993
329	32.8824
330	32.3419
331	32.5404
332	32.6801
333	33.1434
334	33.4338
335	34.1912
336	33.1287
337	34.8493
338	34.4890
339	34.5147
340	35.6949
341	35.8676
342	34.5368
343	33.3382
344	31.3382
345	31.9228
346	31.7610
347	32.2610
348	31.9081
349	31.7647
350	32.9228
351	33.0000
352	31.4301
353	31.2022
354	33.2831
355	31.7206
356	31.7500
357	31.7206
358	31.6912
359	31.8676
360	31.5368
361	32.0625
362	32.9779
363	32.4926
364	32.9669
365	32.5625
366	31.9485
367	31.4963
368	30.3456
369	29.2868
370	29.9154
371	30.6507
372	30.4890
373	31.0478
374	30.7390
375	31.1985
376	30.0882
377	31.3272
378	31.1875
379	31.3051
380	31.1544
381	29.4890
382	31.0588
383	29.4191
384	29.7904
385	29.9228
386	29.9743
387	29.8860
388	29.1140
389	28.7868
390	29.2169
391	29.0588
392	29.7978
393	28.8015
394	28.8713
395	29.5147
396	29.9044
397	29.4191
398	28.7279
399	28.5478
400	28.4816
401	28.7684
402	26.8125
403	27.2904
404	26.8566
405	27.5919
406	27.2243
407	27.1728
408	26.0147
409	27.6618
410	26.2647
411	25.7757
412	25.9191
413	25.9743
414	26.9081
415	26.6103
416	26.2353
417	26.8860
418	27.1544
419	26.9007
420	27.4338
421	27.5699
422	27.2684
423	27.0368
424	26.7463
425	27.2904
426	26.8640
427	26.9632
428	26.8934
429	26.7684
430	27.0221
431	27.5000
432	26.8934
433	26.6140
434	26.0735
435	25.9596
436	26.3787
437	25.9265
438	26.2500
439	26.4044
440	25.9044
441	25.7978
442	26.0993
443	25.7794
444	25.8015
445	24.7169
446	25.9926
447	25.6140
448	25.4669
449	25.3566
450	25.8860
451	26.1397
452	26.0000
453	26.5882
454	26.2721
455	25.6838
456	26.3051
457	26.7426
458	26.5625
459	26.6103
460	25.7500
461	26.4228
462	25.8346
463	26.3971
464	26.2243
465	26.1287
466	25.4890
467	24.9853
468	26.2096
469	25.1801
470	25.6801
471	25.1691
472	25.5184
473	26.3235
474	25.9081
475	25.0882
476	25.6691
477	24.8787
478	24.9044
479	24.8934
480	25.1728
481	24.8676
482	24.5110
483	24.9154
484	24.8787
485	25.4228
486	24.5147
487	24.9596
488	25.3125
489	24.9632
490	24.5037
491	24.7243
492	25.1691
493	24.4154
494	25.1066
495	25.1875
496	24.7537
497	24.8272
498	24.1691
499	25.4596
500	23.9706
501	23.6213
502	24.4375
503	23.3971
504	23.3529
505	23.5000
506	23.3235
507	23.6471
508	24.9669
509	24.6581
510	23.8824
511	24.1728
512	24.3346
513	23.9485
514	23.0515
515	23.7022
516	23.6140
517	24.7022
518	22.8934
519	23.6544
520	23.1507
521	23.6581
522	22.0074
523	23.2647
524	22.4743
525	22.8750
526	22.1066
527	21.9265
528	22.3566
529	22.8529
530	21.8566
531	22.1691
532	21.1360
533	20.6434
534	20.4669
535	21.6103
536	20.8382
537	21.2390
538	21.9963
539	22.1507
540	22.4669
541	22.2279
542	22.4522
543	21.3860
544	21.2941
545	20.9559
546	20.7206
547	21.5331
548	21.0000
549	20.7132
550	21.8346
551	21.3382
552	22.0662
553	21.7426
554	21.3676
555	20.9779
556	20.5551
557	19.9963
558	21.1912
559	20.3272
560	20.0956
561	20.7353
562	19.2279
563	20.2794
564	19.8603
565	20.3235
566	19.9081
567	19.7169
568	19.2868
569	19.4485
570	19.4301
571	19.6544
572	19.5956
573	19.7684
574	19.5404
575	20.5699
576	19.4375
577	19.3640
578	19.7426
579	18.9963
580	19.0846
581	19.2721
582	19.2904
583	19.1029
584	18.7537
585	18.6213
586	18.6875
587	19.5662
588	18.7831
589	18.7353
590	18.7059
591	18.9816
592	19.5037
593	19.3750
594	18.7868
595	18.3529
596	19.5846
597	18.9596
598	17.8051
599	18.7096
600	18.9596
601	18.8051
602	18.7537
603	19.0625
604	18.5110
605	18.7206
606	18.0809
607	17.9449
608	18.2390
609	19.1654
610	18.7096
611	18.0551
612	18.8603
613	18.3640
614	18.2279
615	19.1324
616	17.9963
617	18.5147
618	18.5956
619	18.3713
620	18.5956
621	17.6618
622	17.8015
623	18.1838
624	17.7721
625	18.2537
626	18.1140
627	18.4338
628	18.7059
629	18.9963
630	18.0699
631	18.7537
632	18.5846
633	18.0184
634	18.4963
635	17.0037
636	17.8493
637	17.2868
638	17.8162
639	18.3272
640	17.9081
641	17.0037
642	17.5662
643	17.5919
644	17.6912
645	18.1838
646	18.2169
647	17.4963
648	17.9926
649	17.8015
650	17.7169
651	17.5037
652	17.6103
653	17.0404
654	18.0441
655	18.1985
656	16.9375
657	17.6581
658	17.0478
659	17.6838
660	16.7978
661	17.7610
662	16.4485
663	18.2684
664	18.0294
665	17.4706
666	17.7904
667	17.0919
668	17.7316
669	17.3346
670	17.5331
671	18.0809
672	17.7022
673	18.3419
674	17.3529
675	17.9963
676	17.3419
677	18.1912
678	17.2390
679	17.2831
680	17.8346
681	17.7647
682	17.2463
683	16.8235
684	17.6875
685	17.9559
686	17.0000
687	18.0478
688	18.5221
689	17.4485
690	17.4485
691	17.8235
692	17.8897
693	18.1360
694	16.9301
695	17.2904
696	17.4779
697	16.7941
698	17.4669
699	18.0588
700	17.4338
701	16.9926
702	16.8272
703	17.4853
704	18.2426
705	17.2647
706	17.3015
707	16.6066
708	16.8235
709	17.2390
710	17.8897
711	16.6471
712	17.4853
713	17.2059
714	17.2206
715	17.0110
716	17.3713
717	16.8125
718	17.2463
719	17.2132
720	17.2022
721	17.8824
722	18.0404
723	17.2022
724	17.9301
725	17.3750
726	17.1985
727	16.5772
728	17.7647
729	16.3640
730	17.3125
731	16.7390
732	16.4559
733	16.8125
734	16.9559
735	16.5257
736	17.2279
737	17.1765
738	17.0184
739	16.8088
740	16.9890
741	17.0882
742	16.9228
743	16.3713
744	16.0772
745	15.9669
746	16.6728
747	17.4228
748	17.3529
749	16.7794
750	16.2426
751	16.0809
752	17.0074
753	15.7132
754	15.9963
755	16.3088
756	16.5147
757	15.9963
758	16.3603
759	16.0882
760	16.1949
761	16.5074
762	16.7757
763	17.0368
764	15.3971
765	16.3088
766	15.8529
767	15.8897
768	15.6250
769	15.2243
770	15.1103
771	15.6213
772	15.7941
773	15.5184
774	15.3051
775	15.7022
776	15.8750
777	16.5221
778	15.1066
779	15.7574
780	15.3676
781	15.9632
782	15.8419
783	15.5074
784	14.6140
785	15.0368
786	14.6324
787	14.6691
788	14.9007
789	15.1176
790	15.3015
791	15.4779
792	15.4118
793	15.3199
794	15.2574
795	15.2721
796	15.0993
797	14.7169
798	14.7794
799	14.7574
800	14.7684
801	14.8309
802	14.0404
803	14.4154
804	14.6581
805	14.4412
806	14.5478
807	14.4228
808	15.3971
809	14.7757
810	14.5515
811	15.4375
812	14.5956
813	15.0956
814	15.0551
815	15.1985
816	15.1765
817	14.3456
818	15.1581
819	15.0515
820	15.1875
821	15.4559
822	14.3125
823	14.5515
824	15.0074
825	14.5441
826	14.4154
827	14.4816
828	14.5110
829	14.1360
830	15.6360
831	15.0000
832	15.0441
833	14.3603
834	14.3199
835	14.5515
836	14.7096
837	14.4228
838	14.2794
839	15.2206
840	14.8529
841	13.8897
842	14.2978
843	14.0919
844	13.5110
845	13.8382
846	14.3676
847	13.7941
848	13.8051
849	13.5882
850	13.6029
851	12.8897
852	13.2022
853	14.1434
854	12.7096
855	13.1287
856	13.5110
857	12.7574
858	13.8787
859	14.0404
860	14.1471
861	13.6581
862	13.5625
863	12.9044
864	14.1728
865	12.7316
866	13.8897
867	12.6618
868	12.2904
869	12.2904
870	13.1434
871	12.9412
872	12.9596
873	13.8125
874	14.0294
875	14.6838
876	15.1654
877	14.1691
878	13.7721
879	13.6397
880	14.0404
881	12.9963
882	13.0404
883	12.2022
884	12.9449
885	12.9485
886	12.5478
887	13.0956
888	14.1103
889	13.5772
890	13.6360
891	13.4449
892	13.6618
893	14.8088
894	14.9963
895	14.5294
896	14.3934
897	13.9926
898	14.2647
899	13.0074
900	12.8125
901	12.2353
902	12.0699
903	11.9779
904	12.3676
905	12.1544
906	12.0368
907	13.4338
908	13.4301
909	14.8897
910	13.7794
911	14.3015
912	14.5221
913	15.5515
914	14.6103
915	14.7610
916	14.9081
917	15.8199
918	15.7941
919	16.7757
920	15.7059
921	16.6728
922	17.5257
923	16.9154
924	15.8051
925	15.8419
926	15.1985
927	14.1471
928	13.6691
929	13.7132
930	15.1912
931	14.0809
932	13.4743
933	14.6176
934	16.2684
935	17.4154
936	17.8824
937	19.3824
938	19.7096
939	20.8162
940	21.3272
941	19.6618
942	16.7537
943	13.8235
944	10.4853
945	5.9743
946	4.5074
947	3.3272
948	2.4669
949	2.6397
950	2.5882
951	1.7757
