# Supplementary material for: Bicoid gradient formation mechanism and dynamics revealed by protein lifetime analysis
Source: Mol Syst Biol. 2018 Sep 4;14(9):e8355. doi: 10.15252/msb.20188355 (PMC6121778; doi:10.15252/msb.20188355)
Supplement: Supplementary file 8 — Source Data for Figure 6 [file MSB-14-e8355-s007.zip › figure6-data_wo-images/quantification/Values_emb04_g_t10.txt]

0	84.4559
1	84.8051
2	87.0331
3	90.4081
4	95.4963
5	96.9596
6	99.2169
7	102.9007
8	108.2684
9	113.2537
10	110.5404
11	111.3676
12	109.3493
13	106.7022
14	100.2757
15	95.9485
16	94.4743
17	93.1029
18	92.8713
19	93.7206
20	92.3493
21	91.7132
22	92.0257
23	89.4191
24	92.6066
25	92.8824
26	92.4890
27	91.5331
28	91.7610
29	89.8456
30	89.8493
31	87.8971
32	86.1544
33	84.9081
34	85.7537
35	87.4890
36	85.8787
37	83.1728
38	82.0515
39	81.1140
40	79.8162
41	77.7022
42	79.4890
43	76.8493
44	77.5147
45	77.1544
46	74.0588
47	73.9118
48	74.7206
49	72.6140
50	72.7426
51	72.9522
52	72.5588
53	72.8125
54	73.3346
55	72.0074
56	72.3199
57	69.7390
58	71.5221
59	72.5772
60	72.3125
61	72.5110
62	73.2463
63	72.2757
64	71.2537
65	73.1654
66	78.4081
67	77.5551
68	77.5404
69	71.7279
70	69.5956
71	68.5000
72	66.7132
73	67.8309
74	68.3235
75	69.5956
76	68.4044
77	64.5074
78	68.2353
79	63.7243
80	64.4007
81	63.0368
82	61.0037
83	61.2721
84	61.5441
85	62.3971
86	61.2574
87	61.7610
88	62.3640
89	63.1728
90	60.4926
91	60.2647
92	59.7500
93	59.4559
94	60.1029
95	58.4743
96	59.3235
97	58.6765
98	58.8713
99	57.7684
100	59.2206
101	58.0368
102	58.0441
103	58.5772
104	58.3015
105	58.7721
106	56.0919
107	56.2500
108	57.7904
109	59.3088
110	60.8971
111	59.6066
112	58.2353
113	56.9963
114	54.8088
115	55.0478
116	54.2684
117	55.3272
118	56.5404
119	56.5184
120	56.2831
121	57.3051
122	57.0221
123	56.2206
124	56.8529
125	56.2463
126	55.4963
127	55.0809
128	55.7941
129	53.5037
130	54.0478
131	54.3088
132	54.4522
133	55.4154
134	55.0919
135	53.5368
136	52.8051
137	53.9816
138	52.7574
139	54.5257
140	54.5662
141	53.5441
142	53.5956
143	52.6029
144	53.7096
145	53.6287
146	53.9118
147	53.7279
148	54.3162
149	53.7794
150	54.2279
151	55.6029
152	54.5956
153	55.5368
154	55.0147
155	53.7316
156	53.5699
157	55.3456
158	53.1103
159	53.0184
160	54.6140
161	53.7941
162	53.3640
163	53.1140
164	53.6801
165	53.8162
166	53.8346
167	54.2463
168	51.7757
169	51.3860
170	52.2684
171	52.2574
172	51.5147
173	52.4816
174	51.1985
175	51.8824
176	52.0221
177	51.5699
178	52.3603
179	52.0662
180	49.9816
181	50.9375
182	50.6360
183	50.4963
184	51.0368
185	51.3456
186	51.8162
187	49.8713
188	47.8382
189	47.5882
190	48.4963
191	47.0441
192	47.4228
193	45.7794
194	46.3603
195	47.2537
196	46.3272
197	46.4007
198	45.0368
199	44.3676
200	45.5588
201	45.7169
202	45.0404
203	44.6691
204	43.4191
205	42.8456
206	43.7353
207	43.1691
208	43.7684
209	43.0478
210	42.0294
211	42.9007
212	43.2978
213	42.1801
214	43.9081
215	43.8971
216	42.4007
217	41.8566
218	42.1581
219	41.2390
220	40.8824
221	40.1654
222	41.2574
223	42.2500
224	42.6801
225	41.0919
226	40.5588
227	39.7941
228	40.2390
229	39.5000
230	39.3897
231	40.2463
232	39.6471
233	40.5699
234	41.1360
235	39.5257
236	39.4853
237	38.8603
238	38.3860
239	38.9706
240	38.9301
241	39.5331
242	39.9044
243	39.8860
244	38.8640
245	38.1838
246	38.4669
247	39.9743
248	40.4228
249	40.3272
250	40.6324
251	40.7684
252	41.6103
253	41.0882
254	40.1507
255	40.0184
256	40.0147
257	39.6801
258	40.6029
259	39.7684
260	39.2316
261	39.6728
262	40.3897
263	40.1434
264	39.7574
265	39.1250
266	38.5735
267	37.8897
268	38.5294
269	37.8125
270	37.6507
271	36.9779
272	38.7978
273	37.5184
274	36.6765
275	37.2169
276	35.9559
277	36.9412
278	37.2574
279	36.5993
280	36.1875
281	36.4228
282	36.7574
283	36.3199
284	35.8787
285	34.7169
286	34.6103
287	34.7574
288	34.8088
289	34.2574
290	35.1691
291	35.9890
292	35.3824
293	34.5404
294	34.5478
295	34.3346
296	32.4669
297	32.9007
298	33.3051
299	34.0110
300	33.9301
301	34.0074
302	33.2684
303	33.0772
304	33.0110
305	33.2243
306	33.4044
307	33.1875
308	34.2978
309	32.6838
310	33.5809
311	32.5735
312	33.0074
313	32.6176
314	32.7794
315	32.3566
316	31.6140
317	32.1507
318	31.2169
319	31.7684
320	31.0993
321	31.6434
322	32.3897
323	32.0662
324	31.8456
325	30.6691
326	31.1103
327	30.0221
328	30.5478
329	30.0735
330	30.4044
331	30.7868
332	30.1176
333	29.1949
334	30.0294
335	30.2574
336	28.0882
337	28.4890
338	28.7022
339	29.1654
340	28.3346
341	29.7868
342	28.9743
343	29.0331
344	28.3346
345	29.3419
346	29.1029
347	27.9301
348	28.4926
349	28.6066
350	28.6397
351	27.5919
352	27.8640
353	27.9485
354	28.2757
355	27.9081
356	28.1140
357	28.0000
358	27.4485
359	28.7316
360	27.6360
361	27.1949
362	27.0368
363	26.9522
364	27.1838
365	27.7610
366	27.5257
367	27.9632
368	26.7500
369	27.9779
370	27.0294
371	27.4118
372	27.5588
373	27.2059
374	27.2721
375	27.1875
376	27.7169
377	28.0037
378	26.4412
379	26.9926
380	26.3088
381	25.6949
382	27.4191
383	26.3235
384	26.7132
385	26.9779
386	26.3971
387	25.7941
388	26.0588
389	26.3125
390	26.0184
391	26.0184
392	25.4743
393	26.4632
394	25.2316
395	25.6618
396	25.3419
397	25.9596
398	26.0478
399	25.1471
400	25.1691
401	25.4522
402	25.6250
403	25.3603
404	25.3382
405	26.1544
406	25.0478
407	25.5919
408	25.6544
409	25.7500
410	25.0919
411	24.6618
412	25.0882
413	25.2757
414	24.6728
415	25.4485
416	25.0147
417	25.4375
418	25.2831
419	25.8346
420	25.5147
421	24.7059
422	25.0735
423	25.0662
424	24.4706
425	24.4596
426	24.8309
427	24.6250
428	24.3162
429	25.3382
430	25.5110
431	25.2721
432	25.5404
433	24.4632
434	23.3897
435	24.3713
436	23.7022
437	23.7794
438	23.7941
439	24.0551
440	23.8051
441	23.9559
442	24.3566
443	24.7647
444	24.8603
445	24.0478
446	24.6213
447	24.2904
448	23.6140
449	24.1397
450	24.8824
451	24.5368
452	25.1507
453	25.1765
454	24.5735
455	24.7500
456	24.7794
457	24.4706
458	24.0772
459	23.9007
460	24.5404
461	24.4191
462	24.1949
463	24.0956
464	23.6581
465	24.5000
466	23.1691
467	23.7316
468	24.2279
469	24.0588
470	23.7721
471	23.5882
472	24.3676
473	24.7132
474	23.7757
475	23.3676
476	23.0662
477	23.0294
478	23.1728
479	24.4007
480	23.8125
481	24.4118
482	24.0919
483	22.7426
484	23.6581
485	23.0478
486	24.0184
487	23.7279
488	23.5441
489	24.0074
490	23.2096
491	24.0699
492	24.0000
493	23.5110
494	23.0882
495	23.0294
496	23.8971
497	23.4044
498	22.9338
499	23.1912
500	22.8272
501	23.2647
502	23.0037
503	23.4118
504	23.7500
505	23.7537
506	23.7574
507	22.9338
508	23.0368
509	23.9596
510	23.5074
511	22.6654
512	22.7904
513	22.9301
514	23.3860
515	22.9890
516	22.6912
517	22.7206
518	23.3015
519	22.9338
520	22.7132
521	22.2206
522	22.5809
523	22.5368
524	22.8015
525	22.6287
526	21.6581
527	22.1360
528	22.0625
529	21.9743
530	22.3529
531	22.6397
532	21.7978
533	22.4412
534	21.8051
535	22.4853
536	22.8787
537	22.4890
538	22.9265
539	21.7574
540	21.6801
541	21.9154
542	21.7132
543	21.6985
544	21.6029
545	21.4154
546	21.1507
547	21.2794
548	20.9632
549	21.2132
550	21.2169
551	21.2537
552	22.0221
553	21.6912
554	21.8382
555	21.0993
556	21.6250
557	21.0735
558	21.8934
559	21.1544
560	21.6838
561	20.9154
562	21.7059
563	21.5809
564	20.6140
565	20.9338
566	21.0478
567	19.8235
568	20.7426
569	20.6838
570	21.3713
571	21.0441
572	20.9154
573	20.9743
574	21.2904
575	21.5662
576	19.8493
577	19.7831
578	20.7463
579	19.4007
580	20.4191
581	19.5809
582	19.4118
583	19.5441
584	19.0588
585	19.0478
586	19.2390
587	19.7978
588	19.5809
589	19.0221
590	19.6618
591	19.6949
592	19.4853
593	19.2353
594	19.5294
595	19.2537
596	19.6765
597	19.6140
598	19.2316
599	19.1875
600	19.0404
601	19.4926
602	19.6324
603	19.6581
604	19.2096
605	18.7721
606	18.5000
607	18.3566
608	17.6875
609	19.0221
610	18.9890
611	18.7868
612	19.2868
613	19.2316
614	19.0588
615	19.4154
616	18.8603
617	18.4779
618	19.1140
619	18.6434
620	18.3676
621	18.8346
622	18.2096
623	18.1360
624	18.0735
625	18.0956
626	18.2757
627	18.1728
628	18.4522
629	17.6838
630	16.9412
631	17.4375
632	18.0699
633	17.7610
634	18.2794
635	17.6765
636	17.8971
637	17.3309
638	17.9779
639	17.2390
640	17.7500
641	16.9816
642	17.1287
643	17.0478
644	17.3162
645	17.1618
646	17.6029
647	17.2537
648	16.6801
649	17.2500
650	18.1434
651	17.4375
652	17.2426
653	17.2279
654	16.6360
655	16.5772
656	16.2243
657	16.5662
658	16.1949
659	17.5000
660	16.0956
661	16.6397
662	16.4081
663	16.9669
664	16.9559
665	16.7574
666	17.4118
667	17.1691
668	17.2978
669	17.5919
670	17.3235
671	17.5074
672	17.4044
673	16.5846
674	16.5625
675	16.8603
676	17.0809
677	16.3162
678	16.2132
679	16.6838
680	16.8346
681	16.4412
682	16.2390
683	16.7684
684	16.8750
685	16.7426
686	16.4301
687	15.7353
688	16.6324
689	16.5257
690	16.7610
691	16.6654
692	16.7537
693	16.7868
694	16.1434
695	16.6434
696	16.3382
697	15.2868
698	16.0331
699	15.6618
700	15.9118
701	15.7574
702	14.7316
703	15.1912
704	15.2022
705	15.8897
706	15.1691
707	15.1581
708	15.3640
709	14.9301
710	15.9522
711	15.0110
712	15.3088
713	15.6544
714	15.3566
715	15.4963
716	15.7279
717	15.2463
718	14.7721
719	14.8640
720	15.1103
721	15.0772
722	15.1728
723	15.2022
724	14.7684
725	16.0699
726	13.8934
727	14.3088
728	15.1691
729	14.7426
730	14.3860
731	15.0588
732	15.4779
733	15.3162
734	14.4926
735	15.2684
736	14.9191
737	15.1544
738	15.5294
739	14.6029
740	15.6176
741	15.2684
742	14.4669
743	14.8860
744	14.0037
745	13.8125
746	14.5074
747	14.4154
748	14.6250
749	14.6287
750	14.8860
751	14.8566
752	15.7684
753	15.1176
754	14.8199
755	14.9669
756	14.0809
757	14.5221
758	14.9559
759	15.0221
760	15.1066
761	14.4926
762	15.2941
763	15.0625
764	13.9301
765	14.4816
766	13.8199
767	14.4375
768	14.1581
769	13.7831
770	14.1544
771	14.0993
772	14.7096
773	14.3750
774	14.2059
775	14.0735
776	14.5368
777	14.8934
778	13.5037
779	14.5000
780	13.6875
781	14.5478
782	13.9228
783	13.9743
784	13.8971
785	13.3272
786	14.6250
787	13.7941
788	13.8971
789	13.5147
790	13.9485
791	14.0956
792	14.2757
793	13.5037
794	13.6912
795	13.8897
796	13.8419
797	13.5846
798	14.5000
799	13.9963
800	14.3125
801	14.2132
802	14.5625
803	13.9301
804	14.5294
805	13.7426
806	14.1029
807	14.2757
808	14.6434
809	14.1250
810	14.5147
811	15.1066
812	14.1618
813	14.2132
814	14.1176
815	13.7353
816	14.9007
817	14.1397
818	14.2794
819	14.7904
820	14.1912
821	14.3419
822	14.6066
823	14.7904
824	14.0000
825	14.2279
826	14.3051
827	14.8051
828	14.2316
829	13.7684
830	13.5551
831	13.7831
832	13.6066
833	13.8787
834	13.6471
835	12.9412
836	13.9412
837	14.1103
838	14.2647
839	14.0478
840	13.2279
841	13.3015
842	13.8015
843	13.3971
844	13.1324
845	13.2390
846	13.0037
847	12.7721
848	13.9375
849	12.3309
850	13.0956
851	13.5699
852	13.2243
853	12.7500
854	12.2390
855	13.2537
856	12.7059
857	13.1728
858	13.1066
859	13.0037
860	12.7721
861	12.2500
862	12.5441
863	11.8199
864	12.0993
865	11.4669
866	12.8860
867	12.1434
868	12.7868
869	12.7279
870	12.3309
871	12.4118
872	13.6360
873	13.4449
874	13.8419
875	12.9743
876	12.6912
877	12.4118
878	12.4007
879	12.0037
880	11.8603
881	11.8971
882	12.1654
883	11.5809
884	11.9963
885	11.9301
886	12.9522
887	12.7610
888	14.1140
889	13.6176
890	13.3199
891	13.3125
892	14.1250
893	13.5000
894	13.4301
895	13.8125
896	12.6176
897	12.6912
898	13.9743
899	13.8125
900	12.9596
901	12.8199
902	12.7206
903	12.3125
904	12.6838
905	12.8125
906	13.8456
907	15.1287
908	14.0551
909	14.3382
910	12.8162
911	14.5441
912	13.3860
913	14.0588
914	12.9301
915	14.0551
916	14.9926
917	13.9044
918	15.8162
919	16.9044
920	17.0551
921	16.7463
922	16.0662
923	15.8640
924	15.1140
925	14.0846
926	13.2059
927	12.1434
928	11.6949
929	12.5257
930	12.3750
931	12.6728
932	13.9412
933	14.4669
934	16.1324
935	15.5294
936	18.2279
937	16.9007
938	17.9816
939	18.0846
940	17.8493
941	15.7978
942	15.9743
943	12.5662
944	8.7647
945	5.7978
946	4.0368
947	2.9816
948	2.3199
949	2.3676
950	1.7500
951	1.5515
