# Supplementary material for: Bicoid gradient formation mechanism and dynamics revealed by protein lifetime analysis
Source: Mol Syst Biol. 2018 Sep 4;14(9):e8355. doi: 10.15252/msb.20188355 (PMC6121778; doi:10.15252/msb.20188355)
Supplement: Supplementary file 8 — Source Data for Figure 6 [file MSB-14-e8355-s007.zip › figure6-data_wo-images/quantification/Values_emb04_g_t11.txt]

0	104.8162
1	123.3934
2	132.9779
3	141.6949
4	151.9449
5	158.4963
6	160.8419
7	167.6949
8	165.9522
9	159.1360
10	152.1581
11	155.5588
12	156.2206
13	158.6581
14	155.5993
15	150.8713
16	147.6691
17	140.9669
18	132.5588
19	124.9265
20	116.0147
21	112.1176
22	109.5478
23	113.9779
24	117.2279
25	110.5699
26	104.9853
27	95.8971
28	88.4926
29	84.1434
30	84.6471
31	86.1618
32	90.6360
33	98.6838
34	104.0919
35	100.9007
36	91.3824
37	87.1250
38	85.4853
39	87.8971
40	92.0368
41	96.9228
42	100.6250
43	99.5772
44	90.2353
45	85.1728
46	83.3199
47	82.1618
48	87.2941
49	92.8860
50	101.7610
51	104.6581
52	106.6360
53	101.7059
54	100.6544
55	97.5074
56	99.5956
57	102.5662
58	104.7831
59	110.2537
60	112.3860
61	118.1213
62	117.4265
63	116.5735
64	119.5221
65	123.7096
66	125.6250
67	126.3934
68	128.9485
69	122.5257
70	118.3051
71	116.0846
72	113.4044
73	110.2757
74	109.5515
75	112.9375
76	115.2243
77	114.2243
78	118.9007
79	116.2794
80	117.7022
81	118.4412
82	112.7390
83	110.2059
84	107.3603
85	104.7243
86	105.6471
87	106.3603
88	105.4596
89	106.8676
90	107.8051
91	105.9559
92	102.4412
93	100.5882
94	100.9816
95	102.6618
96	107.2721
97	108.9632
98	111.4081
99	108.6471
100	110.2684
101	110.2721
102	108.5772
103	109.1618
104	107.3640
105	106.6985
106	104.2426
107	98.7574
108	95.9081
109	96.6471
110	98.1985
111	98.2574
112	98.8750
113	100.9559
114	100.1324
115	99.3382
116	97.1618
117	96.3640
118	95.7868
119	94.7426
120	95.2721
121	95.9963
122	96.6250
123	99.6324
124	101.8640
125	98.7831
126	101.5110
127	101.3015
128	102.5699
129	100.8309
130	99.1728
131	96.9412
132	95.8713
133	91.6581
134	89.5919
135	87.2757
136	87.4632
137	90.4044
138	95.0221
139	95.1801
140	96.8787
141	98.8235
142	98.6507
143	95.0588
144	98.9265
145	96.1213
146	96.5331
147	95.4338
148	96.8676
149	96.1801
150	98.5551
151	97.0956
152	94.6507
153	96.8346
154	95.8419
155	91.3199
156	87.4191
157	84.8750
158	80.5000
159	79.8051
160	81.1912
161	81.6728
162	83.0882
163	83.8971
164	84.8934
165	85.7243
166	84.0110
167	84.9338
168	85.4375
169	83.8235
170	81.7574
171	81.9191
172	81.8199
173	78.4632
174	80.3934
175	78.8088
176	80.5037
177	80.6434
178	76.7978
179	73.6544
180	75.5404
181	76.7537
182	77.4081
183	76.1250
184	74.2463
185	74.1176
186	70.9118
187	69.5662
188	68.3787
189	68.4926
190	70.7941
191	73.7721
192	74.9963
193	76.2684
194	76.8051
195	78.0551
196	77.9706
197	78.2132
198	76.9154
199	77.1140
200	73.4191
201	70.2353
202	70.4485
203	69.6654
204	71.4265
205	73.9485
206	73.4007
207	72.5882
208	72.7096
209	73.5993
210	71.1471
211	68.4301
212	67.5625
213	64.8529
214	67.6066
215	69.4338
216	71.3199
217	71.7721
218	72.9412
219	71.2941
220	70.5625
221	67.0441
222	65.7390
223	61.8419
224	62.0625
225	61.1912
226	61.6324
227	65.4853
228	69.2500
229	71.7941
230	72.0735
231	74.1176
232	72.4007
233	70.9265
234	68.7537
235	65.6985
236	62.6250
237	59.1213
238	56.5772
239	56.7316
240	61.2610
241	64.0441
242	65.0294
243	66.0000
244	65.7904
245	63.8824
246	61.6360
247	61.3676
248	59.5000
249	57.7610
250	56.9706
251	59.7978
252	61.7353
253	64.3199
254	66.4559
255	66.0368
256	64.9375
257	62.0662
258	62.3566
259	62.8750
260	60.9154
261	58.1176
262	56.6838
263	55.2426
264	53.2978
265	56.6397
266	57.0037
267	59.5662
268	61.6213
269	63.2316
270	61.4154
271	59.0221
272	57.4522
273	55.4301
274	52.4154
275	50.3640
276	47.7721
277	47.3713
278	48.4890
279	50.4816
280	51.0515
281	50.2022
282	49.7390
283	50.6176
284	52.7463
285	51.5993
286	50.5551
287	48.8603
288	50.0441
289	52.0441
290	51.3382
291	51.9779
292	50.2794
293	51.9044
294	50.3419
295	50.6213
296	50.0956
297	49.8603
298	50.8713
299	50.4265
300	51.3713
301	51.4743
302	50.3456
303	50.0551
304	49.8125
305	48.5772
306	48.5735
307	49.0331
308	48.4669
309	49.0331
310	50.6250
311	50.0478
312	48.4338
313	47.5110
314	45.3272
315	44.9559
316	43.0147
317	43.8309
318	45.1728
319	46.8162
320	47.6213
321	49.9449
322	51.2904
323	49.3750
324	47.3235
325	45.8419
326	43.3640
327	42.5441
328	41.7022
329	42.1397
330	43.3787
331	43.0515
332	45.0368
333	44.5625
334	44.5110
335	43.8676
336	43.0699
337	43.2279
338	42.7169
339	42.3787
340	43.0404
341	43.4375
342	44.8566
343	44.1801
344	42.1103
345	42.1544
346	40.0404
347	38.7610
348	38.7426
349	38.4228
350	39.2500
351	39.8603
352	40.0441
353	41.0441
354	41.9890
355	41.0368
356	41.0772
357	39.1471
358	38.5551
359	38.7206
360	36.8897
361	38.3493
362	39.2059
363	39.9118
364	41.6213
365	42.8897
366	42.8162
367	41.2794
368	40.2574
369	38.1397
370	35.4522
371	35.3346
372	35.9118
373	36.2978
374	39.0993
375	39.5037
376	41.0037
377	42.5551
378	40.7574
379	40.4853
380	38.9890
381	36.8346
382	35.3272
383	33.3088
384	33.1029
385	33.7794
386	35.2279
387	34.2390
388	34.9963
389	35.6728
390	37.5809
391	37.6875
392	37.9632
393	38.2610
394	35.5846
395	35.2757
396	33.4228
397	32.4522
398	30.8199
399	30.1397
400	31.0515
401	31.6691
402	31.8419
403	32.8824
404	32.5882
405	33.5809
406	32.3493
407	32.2390
408	32.2537
409	33.1544
410	32.6912
411	32.9926
412	33.2757
413	32.9853
414	32.8015
415	32.4007
416	31.0221
417	31.7831
418	32.0882
419	32.1471
420	32.8382
421	31.9228
422	32.4301
423	31.1985
424	31.2574
425	30.6360
426	31.1581
427	30.8676
428	30.6912
429	30.8750
430	31.0110
431	30.7941
432	30.5772
433	30.3566
434	30.1507
435	29.9338
436	30.3456
437	29.7647
438	30.0368
439	31.3162
440	31.0294
441	30.6618
442	30.1507
443	29.9301
444	29.7500
445	29.0110
446	29.4559
447	30.2426
448	30.7206
449	31.3640
450	31.9449
451	31.4926
452	30.7243
453	31.1397
454	30.6949
455	29.4449
456	30.0956
457	29.8088
458	28.5515
459	28.5919
460	28.0551
461	28.9118
462	29.3676
463	30.5662
464	30.4449
465	31.2390
466	30.3456
467	28.5478
468	28.3676
469	27.5993
470	28.8750
471	28.5110
472	30.0772
473	30.3860
474	29.7721
475	30.3309
476	30.5368
477	30.2537
478	28.4265
479	27.9890
480	26.8934
481	26.3199
482	26.5147
483	26.1140
484	26.0404
485	27.0074
486	26.9301
487	28.4816
488	27.4522
489	28.6985
490	28.5882
491	27.5551
492	28.0993
493	27.3456
494	27.1912
495	28.0368
496	28.1176
497	27.9559
498	27.2904
499	27.8272
500	27.1324
501	27.3272
502	28.5441
503	27.3860
504	26.3346
505	26.3824
506	25.1544
507	25.0478
508	25.6544
509	25.0478
510	25.2316
511	25.9265
512	25.5074
513	26.7610
514	25.9522
515	26.4853
516	26.8346
517	27.1949
518	26.6691
519	27.3934
520	26.9853
521	26.7574
522	24.7757
523	25.0294
524	23.9044
525	24.3787
526	23.4301
527	23.2941
528	24.3346
529	24.5110
530	24.2206
531	24.3456
532	24.3309
533	24.5662
534	23.6176
535	25.5368
536	25.1654
537	25.1029
538	24.6434
539	24.3382
540	24.6618
541	24.8382
542	24.5404
543	24.8125
544	24.6507
545	23.5368
546	23.8824
547	22.8676
548	23.0147
549	23.8824
550	23.2022
551	22.7537
552	23.9044
553	23.3934
554	23.5147
555	23.8676
556	23.7059
557	23.5809
558	23.1581
559	22.7684
560	22.8088
561	22.1728
562	21.9449
563	22.0772
564	22.1066
565	22.6434
566	22.3934
567	21.8971
568	22.3750
569	22.1507
570	21.9081
571	21.5037
572	22.0257
573	22.2904
574	22.5368
575	23.0772
576	22.9044
577	22.8051
578	22.4816
579	21.7610
580	21.8603
581	21.3603
582	21.5735
583	20.7647
584	19.6691
585	20.2500
586	19.3603
587	20.8529
588	20.9706
589	20.7096
590	21.6360
591	21.9779
592	21.8713
593	21.7757
594	21.4449
595	21.1029
596	21.3272
597	20.7868
598	20.2279
599	20.0478
600	19.3088
601	19.9338
602	20.3125
603	20.1765
604	20.1691
605	20.4228
606	20.6140
607	20.2206
608	19.9301
609	20.3897
610	20.0515
611	19.8934
612	19.4669
613	19.9485
614	20.4485
615	21.2904
616	20.6654
617	20.8566
618	19.8088
619	19.0037
620	19.3419
621	19.5257
622	18.7206
623	19.9779
624	19.9375
625	20.1434
626	19.8897
627	19.8787
628	19.9228
629	20.2794
630	18.9522
631	18.6838
632	19.2537
633	18.8199
634	18.9118
635	19.2316
636	19.4081
637	19.4007
638	19.7132
639	19.9375
640	19.2390
641	18.9853
642	19.1287
643	19.0662
644	18.8824
645	19.3787
646	19.6250
647	19.9081
648	19.2390
649	19.3676
650	20.0515
651	19.1066
652	18.4485
653	18.9007
654	19.1397
655	18.1949
656	18.0037
657	18.8346
658	18.4816
659	19.0735
660	18.6360
661	19.2353
662	17.9007
663	19.4412
664	18.3419
665	19.0221
666	18.3676
667	17.9632
668	18.9485
669	19.1765
670	18.1765
671	18.5882
672	19.3897
673	18.3603
674	18.5074
675	18.7500
676	18.7169
677	18.0515
678	17.6581
679	16.8897
680	17.8235
681	17.5037
682	18.1029
683	17.5294
684	18.2279
685	18.0846
686	18.2353
687	18.6176
688	18.0368
689	18.4596
690	18.1544
691	17.5846
692	18.7096
693	18.0625
694	17.5184
695	17.0882
696	17.1140
697	17.3272
698	17.6324
699	18.4081
700	17.8860
701	17.9412
702	17.3640
703	18.6213
704	17.9301
705	18.8529
706	18.0184
707	17.0478
708	17.3676
709	16.5809
710	18.1801
711	17.5735
712	17.4338
713	17.7904
714	17.3934
715	18.0882
716	17.8971
717	17.9669
718	17.5662
719	17.2243
720	16.5588
721	16.7757
722	16.6213
723	16.5110
724	16.7059
725	17.0000
726	16.8162
727	17.5882
728	17.3088
729	17.1103
730	17.0257
731	17.2794
732	16.9669
733	16.8860
734	16.8824
735	15.3676
736	16.5551
737	16.4779
738	16.7169
739	16.7022
740	16.1140
741	16.4044
742	16.0662
743	16.3309
744	16.7169
745	16.6471
746	16.7316
747	16.7941
748	17.4118
749	16.1397
750	16.4743
751	16.8456
752	16.2463
753	16.0919
754	16.9449
755	16.3272
756	16.3971
757	16.6507
758	16.6471
759	15.9449
760	15.8971
761	16.8934
762	16.6103
763	17.0882
764	15.2169
765	15.8382
766	15.3529
767	15.6544
768	15.1728
769	15.5993
770	15.8676
771	15.8603
772	15.5074
773	15.8824
774	15.6838
775	15.5772
776	15.6949
777	14.9853
778	14.6360
779	15.6360
780	14.9559
781	14.9485
782	15.2426
783	14.9191
784	14.7647
785	15.6507
786	15.5772
787	15.2463
788	16.2721
789	15.9449
790	15.9559
791	15.5993
792	15.4338
793	15.7279
794	16.1838
795	15.6654
796	15.3676
797	14.9522
798	16.2794
799	15.5588
800	15.8309
801	15.9706
802	15.8824
803	15.5735
804	16.2022
805	15.9081
806	16.0000
807	16.0846
808	16.6875
809	16.6471
810	16.2868
811	17.1287
812	16.3787
813	16.2794
814	16.6801
815	16.2610
816	16.6838
817	16.5809
818	16.9669
819	16.8125
820	16.6140
821	16.8051
822	16.7978
823	16.1397
824	16.1581
825	16.7132
826	15.7610
827	16.7757
828	16.2132
829	16.1875
830	16.2941
831	16.9118
832	16.8419
833	15.8272
834	16.8346
835	16.5809
836	17.2390
837	17.2206
838	17.7390
839	16.7059
840	17.5147
841	16.7096
842	16.7022
843	16.8971
844	16.8088
845	16.5221
846	16.9228
847	17.1213
848	17.4743
849	16.7390
850	16.7096
851	16.3713
852	16.4522
853	16.4228
854	16.3529
855	16.4007
856	16.5588
857	15.9301
858	15.1801
859	15.2537
860	15.5368
861	14.9485
862	15.9412
863	15.2574
864	15.7243
865	14.9853
866	15.2941
867	14.3346
868	14.4485
869	15.0846
870	14.3162
871	14.7610
872	14.2169
873	15.7426
874	13.9706
875	14.3640
876	13.7426
877	13.0551
878	12.6728
879	13.0331
880	14.1397
881	14.1324
882	13.1728
883	13.3824
884	13.0037
885	13.3971
886	12.5221
887	12.8419
888	13.0478
889	12.5515
890	12.8309
891	13.3860
892	12.8382
893	12.1691
894	12.5184
895	13.5331
896	12.4816
897	12.4301
898	12.3824
899	12.6176
900	12.2169
901	12.8456
902	13.0478
903	12.7206
904	13.1801
905	13.2831
906	14.1691
907	13.4301
908	12.6875
909	13.2721
910	11.2757
911	12.5551
912	12.3199
913	13.6029
914	14.0441
915	13.8603
916	14.4706
917	15.3934
918	15.2904
919	14.9559
920	12.7059
921	13.1103
922	12.9338
923	14.8566
924	14.2353
925	14.5147
926	12.7132
927	12.3309
928	12.8382
929	13.1765
930	13.2757
931	12.5074
932	12.9963
933	13.8088
934	14.2316
935	16.1029
936	16.1397
937	18.3640
938	19.0882
939	21.1029
940	18.0294
941	16.6728
942	13.1912
943	10.1360
944	5.8713
945	4.5919
946	3.0221
947	2.4853
948	2.1912
949	1.8419
950	1.8419
951	1.5074
