# Supplementary material for: Bicoid gradient formation mechanism and dynamics revealed by protein lifetime analysis
Source: Mol Syst Biol. 2018 Sep 4;14(9):e8355. doi: 10.15252/msb.20188355 (PMC6121778; doi:10.15252/msb.20188355)
Supplement: Supplementary file 8 — Source Data for Figure 6 [file MSB-14-e8355-s007.zip › figure6-data_wo-images/quantification/Values_emb04_g_t12.txt]

0	89.8419
1	97.9779
2	104.2647
3	111.7279
4	118.6838
5	132.8088
6	140.9118
7	141.4154
8	145.2353
9	144.2243
10	151.8419
11	157.3603
12	162.9118
13	165.9706
14	168.5551
15	162.6103
16	157.9118
17	155.1029
18	147.7243
19	140.5735
20	137.8971
21	139.2537
22	142.0551
23	145.4890
24	146.5184
25	146.7537
26	137.9228
27	126.4191
28	119.2757
29	116.3309
30	121.1324
31	127.2390
32	135.2904
33	134.0478
34	135.9926
35	129.0588
36	123.5110
37	118.9522
38	118.3382
39	122.6838
40	129.5846
41	126.6875
42	121.3088
43	117.5037
44	109.5368
45	107.0147
46	104.9154
47	105.7684
48	110.5331
49	116.8309
50	123.5625
51	123.0037
52	124.3493
53	115.3971
54	113.9743
55	112.2831
56	115.8971
57	118.5404
58	119.5037
59	120.7316
60	121.1801
61	122.8676
62	120.1324
63	116.3787
64	118.9926
65	121.9890
66	120.9154
67	121.6287
68	120.8272
69	116.7868
70	113.9007
71	110.0809
72	109.5478
73	110.1765
74	110.9669
75	111.4706
76	111.6066
77	113.0809
78	115.5625
79	114.1324
80	112.3493
81	110.7904
82	109.0551
83	105.7904
84	105.1728
85	104.2831
86	106.2831
87	106.2831
88	104.4265
89	105.4007
90	104.0404
91	103.4669
92	102.0257
93	102.6581
94	101.2426
95	99.6103
96	98.5294
97	98.1471
98	97.6103
99	97.8971
100	101.9853
101	104.3566
102	102.2243
103	103.1728
104	102.3199
105	96.8897
106	93.7941
107	91.4522
108	89.1397
109	89.3162
110	91.4706
111	92.6360
112	92.2647
113	92.3971
114	92.7721
115	92.8787
116	92.2684
117	93.8787
118	93.8713
119	93.0956
120	91.1875
121	91.6397
122	88.7279
123	88.3309
124	87.0257
125	88.5919
126	87.2794
127	88.4449
128	89.6324
129	89.5809
130	91.9265
131	92.7353
132	93.5662
133	87.5882
134	83.4596
135	79.0515
136	80.4853
137	82.0882
138	85.1838
139	90.0625
140	90.3051
141	87.4632
142	89.2500
143	91.5368
144	94.8934
145	94.8529
146	91.3125
147	90.2537
148	88.9191
149	91.0037
150	92.3566
151	92.1765
152	92.7132
153	90.3235
154	91.4412
155	91.2096
156	89.5147
157	88.4963
158	89.5625
159	87.0515
160	88.1985
161	83.1838
162	81.1912
163	80.7978
164	82.3971
165	83.2647
166	82.7868
167	83.3566
168	81.8934
169	80.9853
170	81.4596
171	80.6213
172	79.8419
173	76.7243
174	75.8382
175	77.1654
176	75.1250
177	74.0735
178	73.4890
179	74.5478
180	75.0993
181	79.0331
182	78.7574
183	74.5404
184	73.0919
185	72.4816
186	71.8713
187	69.6250
188	68.8493
189	68.6949
190	68.6691
191	69.4485
192	70.6029
193	73.4890
194	74.2500
195	73.6728
196	71.9044
197	71.1176
198	67.9044
199	66.9926
200	66.2316
201	64.2279
202	63.9816
203	63.3272
204	65.4816
205	66.3015
206	67.0404
207	66.2757
208	65.5331
209	65.1066
210	61.9816
211	62.1287
212	62.2353
213	62.0699
214	61.9154
215	61.7316
216	60.4338
217	60.2684
218	61.7831
219	61.6581
220	61.7904
221	61.1728
222	60.8419
223	59.9081
224	59.6360
225	58.5368
226	57.0809
227	57.6765
228	59.2316
229	60.3713
230	60.9007
231	60.6471
232	60.3419
233	61.3419
234	60.9632
235	60.0662
236	59.3309
237	58.3199
238	56.3456
239	56.6654
240	56.1875
241	57.5331
242	57.9412
243	58.9669
244	59.0956
245	59.0846
246	57.8971
247	57.2794
248	56.6875
249	56.7537
250	56.0699
251	55.0735
252	54.5147
253	55.6434
254	56.9301
255	58.0735
256	58.2721
257	58.2537
258	57.2757
259	56.6471
260	55.4081
261	53.5294
262	53.6618
263	52.6397
264	52.6912
265	52.8199
266	52.8235
267	55.0699
268	54.2831
269	56.3346
270	56.7096
271	55.8051
272	56.5625
273	54.3787
274	52.1507
275	52.5221
276	49.3824
277	48.8750
278	49.1066
279	47.2426
280	47.3603
281	47.8346
282	48.1176
283	49.3897
284	50.5993
285	50.5809
286	51.1985
287	51.4191
288	50.4485
289	49.7169
290	49.5184
291	48.5919
292	47.9926
293	47.5478
294	48.2096
295	48.5404
296	48.6029
297	48.8897
298	49.6581
299	50.7096
300	50.8971
301	50.0478
302	49.6912
303	48.9743
304	47.5294
305	46.5515
306	46.9743
307	48.0551
308	48.6213
309	48.5625
310	48.2426
311	48.1801
312	48.2721
313	48.2096
314	47.6029
315	47.7757
316	46.2169
317	45.6250
318	46.1324
319	44.9265
320	44.3051
321	43.6654
322	45.6397
323	44.8971
324	44.8346
325	45.7831
326	46.6324
327	45.8051
328	46.1691
329	45.3051
330	44.1176
331	42.5441
332	42.0221
333	39.8934
334	40.8272
335	42.1765
336	42.5515
337	44.4596
338	45.4338
339	44.2978
340	43.4559
341	42.6985
342	43.0809
343	41.1801
344	40.4816
345	43.1801
346	43.0110
347	43.2647
348	42.2574
349	41.6029
350	41.0441
351	41.2096
352	39.8456
353	37.6801
354	39.6029
355	37.9081
356	40.0257
357	41.2059
358	42.5331
359	42.8162
360	41.4412
361	39.9338
362	39.8051
363	37.4853
364	37.3125
365	36.9338
366	37.8750
367	39.6471
368	38.6912
369	39.2059
370	41.1397
371	43.0772
372	41.4559
373	39.5404
374	38.7096
375	37.3456
376	36.0147
377	36.0956
378	35.5037
379	36.6875
380	37.4779
381	38.4926
382	39.1691
383	38.4081
384	38.3971
385	37.7500
386	37.1250
387	34.7132
388	32.6838
389	32.8199
390	33.5735
391	33.8382
392	34.7096
393	34.8676
394	35.3456
395	36.7574
396	35.3382
397	35.0147
398	34.4338
399	33.6397
400	33.1324
401	32.0221
402	31.2500
403	31.4853
404	31.6360
405	31.0551
406	31.1949
407	31.6213
408	32.0257
409	33.2610
410	32.8897
411	33.2574
412	33.3015
413	33.4743
414	33.9853
415	32.7721
416	31.2353
417	31.2868
418	31.6544
419	31.2904
420	30.5294
421	31.3309
422	32.9743
423	31.6029
424	32.8713
425	31.3346
426	31.5074
427	31.0956
428	29.7941
429	30.4154
430	30.2941
431	29.8162
432	29.9449
433	30.7684
434	30.4007
435	30.8640
436	29.7904
437	30.2353
438	29.9118
439	30.6140
440	30.3199
441	30.7243
442	30.8419
443	30.4669
444	31.5588
445	30.4118
446	30.4338
447	29.9154
448	29.1912
449	28.8162
450	28.9779
451	30.0956
452	29.6581
453	30.1434
454	30.6691
455	30.3235
456	30.7794
457	30.7500
458	30.1213
459	29.4485
460	29.0882
461	28.3676
462	28.2132
463	28.8529
464	28.6140
465	30.5919
466	30.1507
467	29.9228
468	30.8015
469	29.4853
470	30.2059
471	29.0551
472	28.6213
473	27.6397
474	27.5993
475	26.5699
476	28.8603
477	28.1287
478	28.5956
479	29.9743
480	30.4890
481	28.7868
482	28.4522
483	26.8640
484	26.5588
485	27.6066
486	25.9596
487	26.2279
488	26.7022
489	27.8713
490	27.7243
491	28.4853
492	28.1029
493	27.8051
494	27.4669
495	28.4890
496	27.5956
497	28.1140
498	26.7868
499	27.9853
500	26.1581
501	25.9485
502	26.8382
503	27.2978
504	27.7941
505	27.4007
506	27.8382
507	27.9926
508	27.1397
509	25.6838
510	25.5699
511	25.9228
512	25.3419
513	26.4743
514	25.5662
515	25.6140
516	25.7132
517	26.9375
518	26.0074
519	26.8566
520	27.1728
521	27.9632
522	26.3934
523	26.8603
524	26.4559
525	26.2647
526	24.6838
527	25.4743
528	24.5662
529	25.7831
530	24.2463
531	24.3897
532	23.7463
533	24.2757
534	23.0846
535	24.2757
536	23.8125
537	24.0147
538	24.4743
539	24.6287
540	24.1360
541	23.7169
542	24.1176
543	24.0331
544	24.1691
545	24.4338
546	24.4338
547	24.2868
548	24.2243
549	24.7794
550	24.6250
551	23.5368
552	22.6544
553	22.3382
554	21.8419
555	22.2059
556	22.6581
557	22.6654
558	23.6912
559	23.7904
560	24.1985
561	22.9596
562	22.4485
563	22.2353
564	21.6066
565	22.0882
566	21.9669
567	21.6324
568	22.4007
569	21.9890
570	22.4154
571	23.0074
572	22.8272
573	22.0184
574	21.6029
575	22.2316
576	21.0037
577	21.3566
578	21.5331
579	20.4669
580	22.1507
581	22.1029
582	21.7390
583	22.2868
584	21.4265
585	21.8971
586	20.4926
587	21.4007
588	20.6471
589	20.3971
590	20.9118
591	20.2868
592	20.0404
593	20.4412
594	20.1949
595	20.8934
596	21.6360
597	20.8529
598	20.9963
599	21.4338
600	21.3199
601	21.0221
602	20.7169
603	19.8125
604	19.4007
605	19.5147
606	19.7279
607	20.2279
608	20.8382
609	21.2022
610	21.5919
611	20.8162
612	20.4081
613	20.6801
614	19.6912
615	19.7279
616	19.3529
617	20.0368
618	19.4228
619	20.0037
620	20.4375
621	20.6765
622	20.3125
623	20.5000
624	19.9706
625	19.4743
626	18.6434
627	19.0919
628	19.7353
629	18.8493
630	18.8162
631	19.1471
632	19.8787
633	19.4412
634	19.8971
635	19.5735
636	19.7868
637	19.4743
638	19.4559
639	20.1324
640	19.6838
641	18.4743
642	19.3493
643	19.6618
644	19.1544
645	19.2243
646	19.5000
647	19.0037
648	18.8456
649	19.3529
650	19.0846
651	19.3750
652	19.3162
653	18.7353
654	19.1140
655	19.5221
656	18.2610
657	18.6875
658	18.9412
659	19.0662
660	18.3971
661	18.3125
662	17.9154
663	18.5147
664	18.6176
665	18.6985
666	17.7390
667	18.0551
668	18.1912
669	18.1360
670	17.2316
671	18.1213
672	19.1103
673	18.8456
674	17.8346
675	18.5625
676	18.2096
677	17.8713
678	18.1213
679	17.5110
680	18.7757
681	17.8603
682	18.4338
683	17.8750
684	18.8934
685	18.5368
686	18.5515
687	18.0956
688	18.3897
689	17.7941
690	17.5331
691	17.3235
692	17.7316
693	17.8419
694	17.7206
695	18.1213
696	18.2904
697	17.8419
698	19.3419
699	18.5846
700	18.9816
701	18.2353
702	16.8971
703	18.1287
704	17.5551
705	17.4118
706	17.1250
707	17.2574
708	17.8566
709	17.7757
710	18.2904
711	17.3934
712	17.6654
713	17.6176
714	17.4853
715	18.0846
716	18.6029
717	17.6176
718	18.6544
719	16.8897
720	17.5184
721	17.1287
722	16.8088
723	16.7353
724	16.4449
725	16.8897
726	16.9559
727	16.9559
728	18.3162
729	17.5625
730	17.5625
731	16.5735
732	16.7757
733	16.2022
734	16.5809
735	15.6691
736	15.5000
737	16.5257
738	17.1397
739	17.4559
740	16.4154
741	16.9926
742	17.3529
743	16.3676
744	15.9669
745	16.3456
746	16.5257
747	17.2574
748	16.3640
749	15.6765
750	16.2463
751	16.3015
752	16.7096
753	16.5551
754	16.3824
755	16.2279
756	16.3566
757	16.4191
758	16.2022
759	15.6029
760	15.9743
761	16.4522
762	16.6507
763	16.7169
764	15.2169
765	16.3235
766	15.8493
767	15.9559
768	15.0735
769	15.0588
770	15.9743
771	15.5074
772	15.4044
773	15.4375
774	15.1140
775	15.7684
776	15.1213
777	16.0846
778	15.0110
779	16.1213
780	15.2831
781	16.3529
782	15.6838
783	15.3199
784	14.4301
785	15.1507
786	14.7647
787	14.9779
788	15.4632
789	15.6213
790	15.2132
791	15.2426
792	15.2463
793	14.8346
794	15.1618
795	15.3787
796	14.7426
797	15.0993
798	14.6103
799	15.6838
800	14.7941
801	15.1507
802	14.8088
803	14.6397
804	15.2132
805	15.3824
806	15.5441
807	14.9779
808	15.1728
809	14.9779
810	15.6618
811	14.9522
812	14.9522
813	15.4375
814	14.6581
815	14.5074
816	15.0184
817	14.6654
818	15.5993
819	14.6471
820	15.2169
821	15.7757
822	15.7757
823	15.4412
824	14.8051
825	15.5625
826	15.4449
827	15.0735
828	15.3493
829	15.3346
830	15.0882
831	15.1250
832	15.4926
833	14.7537
834	15.6728
835	14.9890
836	15.3419
837	14.9559
838	14.7059
839	15.4706
840	14.4779
841	14.7390
842	14.8235
843	15.1029
844	14.7243
845	14.6029
846	14.2096
847	13.6544
848	14.5147
849	14.5625
850	14.0257
851	13.7721
852	14.6066
853	14.6066
854	14.6213
855	14.7721
856	15.2537
857	15.4632
858	14.7574
859	13.9706
860	13.6949
861	14.2316
862	14.2390
863	13.4816
864	13.8493
865	13.7684
866	14.1691
867	14.2721
868	13.7426
869	14.8088
870	13.8015
871	13.9485
872	14.2757
873	15.1397
874	13.7096
875	14.2059
876	14.2684
877	14.0294
878	13.4559
879	13.4412
880	13.5735
881	13.5331
882	12.6103
883	13.3787
884	13.4632
885	12.9375
886	12.5294
887	12.8456
888	13.1324
889	13.6471
890	13.2537
891	13.5074
892	13.6397
893	13.8934
894	13.6691
895	14.0037
896	14.0809
897	14.0809
898	13.6250
899	12.2610
900	12.9559
901	13.6654
902	12.9632
903	12.4890
904	13.3456
905	13.8603
906	13.5221
907	13.7059
908	13.8382
909	13.9154
910	13.2132
911	14.4963
912	12.7904
913	13.4081
914	13.2904
915	13.7059
916	14.7757
917	15.1507
918	15.6103
919	15.0000
920	14.3603
921	14.4706
922	13.5919
923	14.6728
924	14.3493
925	14.9228
926	15.8199
927	17.6985
928	16.9007
929	15.1618
930	15.0956
931	12.6801
932	12.7206
933	12.2868
934	14.7978
935	14.9522
936	16.4228
937	19.2647
938	18.3971
939	20.7169
940	20.3787
941	16.7463
942	14.7316
943	9.9449
944	6.9522
945	4.8971
946	3.9926
947	2.9596
948	2.2169
949	2.1544
950	2.0993
951	1.5331
