# Supplementary material for: Bicoid gradient formation mechanism and dynamics revealed by protein lifetime analysis
Source: Mol Syst Biol. 2018 Sep 4;14(9):e8355. doi: 10.15252/msb.20188355 (PMC6121778; doi:10.15252/msb.20188355)
Supplement: Supplementary file 8 — Source Data for Figure 6 [file MSB-14-e8355-s007.zip › figure6-data_wo-images/quantification/Values_emb04_g_t13.txt]

0	86.9816
1	94.8235
2	101.5221
3	111.6213
4	121.5772
5	133.2279
6	144.1140
7	148.8860
8	153.7941
9	157.1728
10	161.3824
11	166.8309
12	168.8529
13	171.0404
14	172.0147
15	164.6029
16	160.1029
17	156.7426
18	152.4007
19	147.0441
20	147.0294
21	151.8603
22	156.2206
23	157.4081
24	156.4963
25	153.0331
26	149.8676
27	145.5037
28	138.7169
29	134.3676
30	142.3456
31	150.9963
32	153.5919
33	158.6949
34	149.8272
35	140.4596
36	134.1029
37	133.3971
38	133.2279
39	138.9007
40	139.2868
41	136.7978
42	135.5368
43	132.1287
44	125.0956
45	123.3088
46	122.6029
47	123.6324
48	126.3971
49	131.8824
50	130.2721
51	131.0184
52	128.3051
53	120.9375
54	121.6140
55	119.5000
56	124.0662
57	126.7059
58	127.1360
59	123.5735
60	122.4412
61	121.5331
62	118.0000
63	118.2794
64	119.6618
65	123.1360
66	121.1618
67	121.0368
68	120.8676
69	117.4412
70	113.9338
71	112.3640
72	110.0441
73	110.2500
74	110.0331
75	112.1985
76	112.9044
77	111.1287
78	116.1949
79	115.8787
80	114.7426
81	111.8860
82	110.3051
83	108.9375
84	107.0809
85	107.7757
86	107.2243
87	105.3162
88	106.3309
89	105.0441
90	104.6397
91	102.9485
92	99.9007
93	99.5846
94	98.9559
95	98.1544
96	96.6581
97	96.9596
98	95.8088
99	94.5331
100	96.4926
101	98.1140
102	97.1581
103	98.2096
104	98.6544
105	98.0846
106	95.3162
107	91.3566
108	89.0037
109	87.0882
110	89.6728
111	91.0993
112	91.5221
113	93.6213
114	93.8566
115	94.0184
116	94.1544
117	95.9485
118	97.8015
119	96.2316
120	92.3750
121	92.9265
122	92.0368
123	89.9632
124	87.8382
125	88.4853
126	87.4890
127	87.7022
128	86.7684
129	88.7169
130	89.6507
131	90.5699
132	89.9228
133	87.5662
134	83.9265
135	81.5257
136	80.4559
137	81.8235
138	83.2757
139	83.2096
140	83.5809
141	85.4007
142	85.1985
143	85.8309
144	89.7904
145	90.7243
146	89.6434
147	89.0331
148	85.9412
149	86.8309
150	87.3051
151	87.4926
152	85.2647
153	85.9596
154	85.4007
155	87.2243
156	87.6397
157	86.5735
158	85.7390
159	84.9926
160	83.6213
161	83.9375
162	80.2096
163	79.0294
164	80.7426
165	78.9081
166	80.2353
167	81.1838
168	80.9449
169	82.2390
170	81.2500
171	79.5221
172	78.0037
173	78.1066
174	76.8272
175	74.0441
176	74.0588
177	73.9338
178	74.1213
179	73.5588
180	73.8456
181	74.5478
182	76.6765
183	74.9044
184	75.2279
185	73.3346
186	71.4926
187	70.3897
188	69.8934
189	70.2279
190	69.4191
191	70.5625
192	68.5074
193	69.6875
194	70.9816
195	71.7831
196	69.4926
197	69.4154
198	67.2169
199	64.5404
200	63.6213
201	64.3051
202	62.4890
203	63.6287
204	64.7831
205	66.3272
206	64.7316
207	63.9228
208	62.2353
209	61.8162
210	59.6581
211	58.3199
212	61.6544
213	60.1912
214	59.7537
215	59.9228
216	57.9596
217	57.9265
218	57.0993
219	57.7096
220	59.9963
221	61.3382
222	60.3750
223	60.1875
224	60.7647
225	59.9559
226	58.2022
227	59.6471
228	59.4816
229	58.5625
230	59.3934
231	59.0037
232	57.3088
233	58.3529
234	58.8015
235	57.5551
236	57.9706
237	57.9191
238	57.9338
239	56.4191
240	56.7132
241	55.7757
242	55.7537
243	56.7353
244	56.4228
245	55.4816
246	55.1360
247	54.4669
248	54.6654
249	55.4926
250	55.7022
251	53.0331
252	53.0331
253	51.6875
254	52.6765
255	54.7757
256	55.1471
257	54.6875
258	52.3934
259	52.6434
260	52.1250
261	52.0404
262	51.1728
263	51.6618
264	50.4853
265	50.3713
266	50.8235
267	52.3088
268	52.6250
269	52.6434
270	52.2574
271	53.1324
272	53.7904
273	53.4007
274	50.0147
275	50.9154
276	48.5846
277	46.6949
278	46.6765
279	45.6728
280	46.5368
281	47.4375
282	48.3162
283	47.4743
284	49.1140
285	47.6029
286	48.4596
287	49.5404
288	49.4154
289	48.7316
290	48.5331
291	47.0221
292	45.5919
293	45.5368
294	45.5184
295	47.3382
296	47.1066
297	47.3603
298	47.8015
299	48.1176
300	45.8125
301	47.4081
302	46.1066
303	45.6618
304	43.1360
305	43.9081
306	44.9007
307	46.1360
308	46.6949
309	46.4706
310	46.5699
311	45.7941
312	44.5588
313	43.0772
314	43.2169
315	43.3235
316	42.6838
317	42.9265
318	43.7316
319	43.4779
320	42.6397
321	42.5588
322	42.2757
323	43.2978
324	42.2978
325	43.0478
326	43.3162
327	42.2243
328	43.1801
329	41.7243
330	40.3235
331	40.1029
332	39.1912
333	39.2316
334	38.3897
335	38.8603
336	39.5699
337	41.2610
338	42.8787
339	41.3787
340	40.9963
341	40.6103
342	38.9338
343	37.9265
344	37.3713
345	39.7831
346	40.5919
347	40.1176
348	40.2059
349	40.5846
350	39.5221
351	38.8456
352	37.0772
353	36.0993
354	36.3162
355	35.5404
356	37.5993
357	39.3971
358	40.0882
359	41.1691
360	38.8162
361	37.6103
362	37.5919
363	35.4853
364	34.6875
365	33.7978
366	34.0846
367	34.9081
368	36.0882
369	36.7463
370	38.0257
371	38.8897
372	37.3051
373	37.3897
374	35.9522
375	34.5331
376	34.5699
377	33.5331
378	32.6287
379	34.0037
380	33.7390
381	34.8162
382	36.5184
383	36.0257
384	36.0919
385	35.2463
386	33.7904
387	33.0441
388	31.5551
389	31.4890
390	32.1213
391	32.6544
392	32.1801
393	32.5662
394	33.1213
395	34.8493
396	35.3199
397	34.5184
398	34.0037
399	33.0625
400	31.4449
401	30.0221
402	30.0846
403	30.1654
404	30.6581
405	30.3603
406	30.2132
407	30.7353
408	30.8382
409	31.3125
410	30.7390
411	30.7904
412	30.5037
413	30.6875
414	32.0478
415	30.6213
416	29.9485
417	30.0110
418	30.0735
419	29.9632
420	30.1066
421	29.9853
422	30.2831
423	29.9118
424	31.1213
425	30.2059
426	31.1691
427	30.2243
428	29.1140
429	30.4963
430	28.7904
431	29.3934
432	29.6213
433	29.9926
434	30.1838
435	29.5184
436	29.5846
437	28.9596
438	29.3456
439	29.6140
440	29.1985
441	29.5404
442	29.6581
443	29.4816
444	29.4559
445	28.6066
446	28.2463
447	28.2537
448	27.8897
449	28.0257
450	28.4191
451	28.2757
452	28.9338
453	29.3382
454	30.4963
455	30.3750
456	29.7574
457	29.8529
458	29.3971
459	28.9816
460	28.8713
461	27.5000
462	27.5110
463	27.2721
464	27.1801
465	28.3456
466	27.8824
467	28.1140
468	28.5993
469	28.0074
470	28.4007
471	28.3419
472	27.6985
473	27.7941
474	27.7096
475	26.5625
476	26.6985
477	26.7316
478	27.1029
479	27.7096
480	27.6213
481	28.0074
482	27.1838
483	26.7978
484	26.8566
485	26.0184
486	25.9853
487	25.3235
488	26.4118
489	26.2022
490	25.7684
491	25.6324
492	26.3603
493	27.1801
494	27.5037
495	27.7022
496	26.6507
497	26.2390
498	25.5037
499	25.9963
500	26.3971
501	26.0551
502	26.1728
503	26.2096
504	26.3088
505	25.9632
506	25.8971
507	25.7868
508	26.1434
509	25.2316
510	24.9228
511	24.8088
512	24.4706
513	24.5625
514	25.0257
515	25.1728
516	25.9926
517	26.2941
518	26.1912
519	26.0809
520	26.3051
521	25.6287
522	25.3015
523	25.2684
524	25.0478
525	25.1581
526	24.0221
527	24.4228
528	23.9375
529	24.2279
530	24.6250
531	24.3676
532	23.3051
533	23.3272
534	22.5625
535	23.0404
536	22.4301
537	23.4779
538	23.0515
539	23.1949
540	23.6029
541	23.0588
542	22.6985
543	22.8750
544	22.3603
545	22.3713
546	21.8897
547	22.0221
548	22.9228
549	22.6838
550	22.6654
551	22.4191
552	22.0368
553	21.9265
554	22.0993
555	21.7390
556	21.4412
557	21.0441
558	20.6728
559	21.2279
560	21.7426
561	21.8272
562	20.8676
563	22.2610
564	21.9890
565	21.8272
566	21.4007
567	21.5956
568	20.5515
569	20.6654
570	21.5625
571	21.1838
572	21.0404
573	21.2574
574	21.3272
575	21.1838
576	20.8051
577	20.8272
578	21.1581
579	19.9559
580	21.0662
581	20.9779
582	20.7206
583	20.7316
584	20.5846
585	19.9669
586	20.0478
587	19.4485
588	19.5478
589	20.0110
590	19.7206
591	20.2463
592	19.4853
593	20.1985
594	19.6765
595	20.5699
596	21.4743
597	20.0919
598	19.9853
599	20.9044
600	20.2610
601	21.0772
602	21.0184
603	20.8860
604	20.7500
605	19.6544
606	18.7390
607	18.6912
608	19.7353
609	19.9449
610	20.3419
611	20.4743
612	20.8419
613	20.5257
614	19.3971
615	19.8640
616	19.8860
617	19.9485
618	19.6581
619	19.2206
620	18.5257
621	19.5551
622	19.7500
623	20.3493
624	19.6360
625	20.2684
626	19.9522
627	20.0294
628	19.8456
629	18.6691
630	18.1471
631	18.6213
632	18.6066
633	19.1765
634	20.1176
635	18.9485
636	19.8713
637	19.2831
638	19.5074
639	19.8971
640	19.1360
641	18.2169
642	18.4596
643	17.9154
644	18.4890
645	19.2022
646	19.0956
647	19.3860
648	19.4706
649	18.8272
650	19.4044
651	18.8015
652	18.3346
653	18.7610
654	18.5037
655	18.7206
656	18.1801
657	18.5368
658	18.4412
659	19.3309
660	18.7316
661	19.2537
662	18.4154
663	19.0037
664	18.6213
665	18.6029
666	18.3051
667	18.2684
668	18.3125
669	18.1507
670	17.5625
671	18.0809
672	18.1507
673	18.6875
674	18.0221
675	18.8787
676	19.2169
677	18.8934
678	18.8125
679	18.5919
680	18.5882
681	17.3787
682	18.2904
683	17.6103
684	18.0331
685	18.1985
686	17.9118
687	17.6801
688	18.6801
689	17.8787
690	17.0257
691	18.3309
692	19.1581
693	18.4779
694	18.1176
695	17.1544
696	17.3051
697	17.1213
698	17.9044
699	18.2537
700	18.3824
701	18.3125
702	18.5037
703	19.2941
704	18.8125
705	18.6213
706	18.0735
707	17.3529
708	17.3824
709	17.2426
710	18.3640
711	18.0441
712	17.7059
713	17.9890
714	18.2794
715	17.9228
716	17.3088
717	17.5257
718	17.8419
719	16.7390
720	17.7831
721	17.9044
722	18.4154
723	18.0331
724	18.3015
725	17.7022
726	16.4044
727	16.7022
728	16.9081
729	16.9559
730	16.4375
731	17.4191
732	16.9375
733	17.6544
734	17.4669
735	16.9044
736	17.5074
737	17.4081
738	16.4044
739	16.6103
740	16.5368
741	16.1801
742	16.7096
743	16.2721
744	16.4816
745	17.3566
746	17.3640
747	17.3309
748	17.0625
749	16.2059
750	17.0110
751	17.2500
752	16.3015
753	15.8456
754	16.6765
755	16.5404
756	16.5846
757	16.3529
758	16.7831
759	15.6397
760	16.7022
761	16.9816
762	16.6985
763	16.1838
764	15.5551
765	15.5515
766	15.4301
767	16.2022
768	15.8346
769	15.8897
770	16.9963
771	16.1985
772	16.4485
773	15.9816
774	15.5551
775	15.4669
776	15.6985
777	15.0110
778	15.4228
779	16.0074
780	15.4338
781	16.2463
782	15.4191
783	15.6250
784	16.1360
785	15.7904
786	15.9265
787	14.8088
788	15.3603
789	15.8199
790	15.8713
791	15.2647
792	14.3199
793	14.8015
794	15.4118
795	15.5000
796	15.4485
797	14.3713
798	14.6949
799	14.4963
800	14.5919
801	13.8787
802	14.3603
803	14.9118
804	14.9559
805	14.7721
806	14.7941
807	14.9118
808	16.1691
809	14.1985
810	14.5221
811	14.1103
812	14.5037
813	14.2868
814	14.5735
815	14.2610
816	14.9596
817	14.4191
818	15.0478
819	14.8272
820	15.0147
821	14.8787
822	13.9412
823	13.9265
824	13.8199
825	14.0735
826	13.6250
827	14.1213
828	14.3566
829	14.8934
830	15.3824
831	14.9338
832	14.6471
833	14.2978
834	13.8603
835	14.4669
836	14.0441
837	14.6691
838	14.2941
839	14.3750
840	13.9081
841	13.3603
842	13.8493
843	14.1287
844	13.4743
845	13.8750
846	13.6213
847	13.5772
848	14.4890
849	14.5846
850	14.1728
851	14.0037
852	14.0110
853	13.6471
854	13.7316
855	13.1838
856	13.2831
857	12.9081
858	13.2941
859	12.6140
860	13.3493
861	13.0882
862	13.2059
863	12.6029
864	13.8309
865	13.0257
866	14.5147
867	13.9265
868	13.2500
869	13.9044
870	14.4706
871	13.5882
872	13.3603
873	13.6801
874	13.6765
875	14.5000
876	14.0515
877	14.4081
878	14.3566
879	15.0074
880	13.5882
881	15.3456
882	14.8309
883	14.8088
884	13.4522
885	13.7059
886	14.4963
887	13.7574
888	14.6103
889	13.9963
890	14.8382
891	14.4375
892	14.9301
893	14.2463
894	13.5625
895	13.7978
896	13.6875
897	13.8787
898	13.4007
899	13.2721
900	13.4669
901	13.4081
902	12.7941
903	13.4191
904	12.9596
905	12.4963
906	13.8824
907	12.9522
908	13.0662
909	13.2059
910	12.7684
911	13.4743
912	14.1140
913	13.5331
914	15.0074
915	13.8015
916	13.1176
917	13.6066
918	14.2206
919	14.6654
920	14.9632
921	13.6507
922	12.9853
923	14.2059
924	13.0515
925	12.5919
926	13.6397
927	13.9007
928	15.2941
929	15.6471
930	13.7132
931	13.1103
932	13.5772
933	12.0404
934	14.4926
935	16.1324
936	17.5919
937	19.4081
938	19.2206
939	20.6875
940	20.5919
941	18.1360
942	15.0956
943	11.1838
944	7.7243
945	5.9375
946	3.9853
947	2.8125
948	2.3125
949	2.1324
950	1.9669
951	1.3603
