# Supplementary material for: Bicoid gradient formation mechanism and dynamics revealed by protein lifetime analysis
Source: Mol Syst Biol. 2018 Sep 4;14(9):e8355. doi: 10.15252/msb.20188355 (PMC6121778; doi:10.15252/msb.20188355)
Supplement: Supplementary file 8 — Source Data for Figure 6 [file MSB-14-e8355-s007.zip › figure6-data_wo-images/quantification/Values_emb04_g_t14.txt]

0	94.8860
1	102.6507
2	109.6250
3	116.5441
4	123.5000
5	134.0735
6	141.1985
7	151.5184
8	154.9522
9	160.8051
10	163.0809
11	171.4191
12	169.5588
13	173.6544
14	172.3235
15	171.3199
16	169.4669
17	168.5699
18	159.4338
19	153.4816
20	152.0074
21	156.8235
22	164.5478
23	168.6949
24	169.6581
25	169.3272
26	171.5221
27	164.8199
28	157.6507
29	155.8676
30	160.1544
31	166.5662
32	166.2831
33	167.3309
34	161.7426
35	153.0110
36	146.9963
37	143.7243
38	144.2279
39	147.3787
40	150.7390
41	150.7500
42	149.4338
43	142.0662
44	137.3382
45	135.0000
46	134.4375
47	137.2206
48	138.0184
49	138.6765
50	141.2757
51	141.0221
52	140.6618
53	135.6397
54	134.5000
55	133.6765
56	137.3456
57	135.5956
58	137.3603
59	133.6029
60	132.5735
61	130.2316
62	126.1250
63	126.5331
64	125.8382
65	128.0294
66	127.0735
67	128.1728
68	127.8787
69	125.6066
70	121.3162
71	118.9228
72	116.1103
73	117.5294
74	116.9522
75	119.9301
76	117.3824
77	117.0662
78	117.9449
79	118.0699
80	115.2794
81	115.4890
82	113.8272
83	113.1912
84	113.1029
85	111.6765
86	111.7096
87	110.2941
88	110.0735
89	111.7022
90	110.3529
91	108.5110
92	107.8272
93	103.8162
94	100.6544
95	99.5331
96	100.3309
97	101.8529
98	100.1029
99	97.1250
100	96.9191
101	98.1397
102	100.1875
103	102.0368
104	104.6949
105	105.4081
106	102.4853
107	97.0551
108	94.8493
109	93.0037
110	92.5735
111	91.6471
112	91.0993
113	91.1471
114	93.7941
115	94.7610
116	95.0294
117	96.8382
118	97.7757
119	98.4706
120	97.1949
121	94.7647
122	93.9890
123	91.9779
124	89.1654
125	86.4632
126	88.1397
127	86.9154
128	88.6507
129	89.9853
130	90.8419
131	88.5625
132	90.0588
133	88.3272
134	86.3088
135	83.1691
136	82.3199
137	83.9338
138	84.5515
139	84.0551
140	85.9449
141	85.2059
142	86.5809
143	84.1029
144	88.2647
145	88.2206
146	89.6985
147	89.1360
148	90.4007
149	89.9412
150	90.5515
151	90.1029
152	88.5294
153	88.4926
154	88.3346
155	87.8162
156	88.0294
157	88.0478
158	90.0037
159	89.0551
160	87.8309
161	85.3015
162	84.4559
163	82.3824
164	82.1691
165	82.1728
166	83.5478
167	83.8750
168	83.2279
169	84.2022
170	83.9081
171	84.2500
172	81.3309
173	78.1397
174	77.3603
175	73.7500
176	73.0515
177	73.9779
178	75.1250
179	75.0772
180	75.2279
181	73.6176
182	74.6507
183	74.0882
184	77.0699
185	75.9596
186	74.5221
187	72.4154
188	70.6176
189	70.5147
190	70.8897
191	70.0919
192	69.7978
193	68.1029
194	68.6029
195	71.3051
196	72.3382
197	70.7500
198	69.7096
199	67.0147
200	65.0919
201	65.0184
202	64.5846
203	61.6397
204	63.1029
205	62.9743
206	63.2463
207	63.7022
208	63.5846
209	62.1507
210	60.6801
211	60.6140
212	61.2096
213	61.3640
214	59.8272
215	59.8199
216	59.4154
217	58.6287
218	58.0772
219	57.2316
220	57.9853
221	58.1581
222	59.1581
223	60.6250
224	59.5882
225	61.0772
226	60.4779
227	58.7059
228	58.5294
229	59.0184
230	56.9559
231	57.2610
232	57.5882
233	57.1581
234	55.9963
235	55.7316
236	56.8897
237	56.8640
238	58.8934
239	57.4485
240	57.2426
241	57.4706
242	55.8640
243	54.3529
244	57.1912
245	57.7757
246	55.9081
247	56.6985
248	56.8346
249	56.5699
250	56.2132
251	55.9301
252	54.1140
253	53.4559
254	53.3051
255	54.0699
256	56.4375
257	56.4228
258	56.4191
259	54.6728
260	54.0772
261	52.9081
262	51.9301
263	52.3162
264	51.5257
265	51.2132
266	51.6176
267	52.9559
268	52.2132
269	53.9081
270	53.5294
271	52.2868
272	53.9265
273	51.5331
274	51.2059
275	51.3566
276	50.0294
277	49.0882
278	47.1360
279	46.6691
280	47.0735
281	47.0882
282	47.5882
283	49.5588
284	48.3235
285	50.0588
286	50.2684
287	49.2721
288	49.7721
289	49.7941
290	48.7426
291	46.3456
292	45.6250
293	44.4522
294	44.6949
295	45.5368
296	47.0221
297	46.7941
298	48.3015
299	47.4412
300	48.7868
301	48.2022
302	48.0404
303	45.7610
304	45.6213
305	45.3199
306	44.6838
307	44.8088
308	46.1765
309	46.8235
310	47.6618
311	46.7096
312	45.9706
313	45.2794
314	43.9485
315	44.3419
316	43.0772
317	44.1029
318	44.7059
319	45.0184
320	44.3199
321	42.7941
322	43.7647
323	42.9632
324	42.9191
325	43.7794
326	43.8419
327	42.7941
328	43.7059
329	44.4118
330	43.4375
331	43.3272
332	41.9191
333	40.6029
334	40.0735
335	40.7243
336	40.7794
337	41.4228
338	42.6213
339	42.2757
340	42.5735
341	42.5257
342	41.0257
343	40.0294
344	39.4228
345	40.2316
346	41.6140
347	41.5368
348	41.0735
349	41.7096
350	40.0919
351	39.9632
352	39.1544
353	37.9596
354	37.5147
355	36.2022
356	36.9853
357	38.5478
358	39.8750
359	40.3346
360	39.9007
361	39.4963
362	38.6324
363	37.0882
364	36.4228
365	35.7206
366	35.2206
367	35.0588
368	35.0735
369	36.9044
370	39.2096
371	39.8309
372	38.2978
373	37.8199
374	37.0515
375	37.9596
376	36.9007
377	36.5735
378	33.4596
379	33.6213
380	33.7169
381	34.4044
382	36.5735
383	35.2574
384	36.9191
385	36.6654
386	36.0074
387	35.1728
388	34.1728
389	34.6618
390	33.8934
391	33.0184
392	33.1213
393	33.4926
394	33.3125
395	34.7243
396	34.7574
397	34.8640
398	34.7684
399	34.6250
400	33.2868
401	32.2794
402	31.5037
403	31.0588
404	31.1801
405	31.1029
406	31.0074
407	31.6140
408	31.1949
409	32.1765
410	31.4118
411	32.3566
412	31.7978
413	30.5551
414	31.4890
415	31.5221
416	29.8272
417	30.6250
418	31.2279
419	30.9412
420	31.1176
421	30.4706
422	30.6949
423	29.5993
424	29.7132
425	30.1912
426	30.8897
427	31.3199
428	30.3897
429	30.4081
430	30.2794
431	31.2243
432	29.7978
433	30.0478
434	30.5993
435	29.6140
436	30.2316
437	29.7169
438	30.4301
439	29.8529
440	30.2059
441	30.2279
442	29.7684
443	29.9412
444	29.8346
445	30.2022
446	29.8199
447	30.8640
448	29.8934
449	29.2243
450	30.2316
451	28.9375
452	29.1949
453	28.9301
454	28.8419
455	28.7757
456	29.6581
457	31.2316
458	30.0882
459	29.6029
460	29.0404
461	28.6838
462	28.3272
463	28.8235
464	28.4669
465	28.2169
466	27.7574
467	27.5000
468	27.4596
469	28.1765
470	29.5551
471	28.5368
472	28.1176
473	28.0625
474	27.8382
475	27.1912
476	27.8934
477	27.2868
478	27.6912
479	27.9228
480	27.7500
481	27.9926
482	28.3824
483	28.2059
484	27.7647
485	27.4522
486	27.2169
487	26.7794
488	25.6397
489	26.0000
490	26.5441
491	26.4154
492	26.9853
493	26.8309
494	27.7463
495	27.9228
496	27.5404
497	27.4890
498	26.7574
499	26.7426
500	26.1985
501	25.5404
502	27.8051
503	26.8162
504	26.6029
505	27.6250
506	27.1507
507	26.0846
508	27.1618
509	26.9154
510	25.8897
511	25.7794
512	25.2169
513	25.6875
514	25.0441
515	26.3272
516	26.5919
517	27.7353
518	27.4559
519	27.2390
520	26.3640
521	27.5809
522	25.7831
523	25.7206
524	25.3934
525	26.2390
526	25.3640
527	25.0625
528	25.5882
529	25.9081
530	25.7096
531	24.9301
532	24.0110
533	24.5735
534	23.3566
535	24.3640
536	24.5331
537	23.9963
538	24.0294
539	24.7169
540	25.2169
541	24.5221
542	25.4669
543	24.4154
544	24.6103
545	23.8199
546	23.6213
547	24.0110
548	23.7132
549	23.7721
550	23.5037
551	23.2794
552	23.0993
553	23.2684
554	23.0515
555	23.6581
556	23.0221
557	22.6728
558	22.1287
559	21.8088
560	22.3566
561	22.1654
562	21.6581
563	22.3199
564	22.7831
565	23.1544
566	23.1691
567	22.6618
568	23.1213
569	22.3272
570	22.5221
571	22.0441
572	22.2500
573	22.0294
574	22.0625
575	22.9522
576	22.2794
577	22.6176
578	22.1765
579	21.0147
580	21.7757
581	21.9154
582	22.3934
583	22.5147
584	21.9007
585	22.1985
586	21.0809
587	21.1618
588	20.6875
589	20.6581
590	20.5221
591	21.0993
592	21.2132
593	21.8603
594	21.2941
595	21.1654
596	21.2059
597	20.4485
598	20.6360
599	21.5257
600	20.6029
601	21.1397
602	21.0846
603	20.5184
604	20.2316
605	20.1875
606	20.0699
607	20.3603
608	19.7096
609	20.1801
610	21.7132
611	20.7463
612	21.1838
613	20.7831
614	19.7978
615	20.4301
616	20.0368
617	20.6250
618	20.3235
619	20.1287
620	20.3162
621	20.2610
622	20.0662
623	20.7353
624	20.3824
625	20.2757
626	20.5809
627	20.3309
628	19.9743
629	20.3162
630	19.0515
631	19.6544
632	19.4228
633	19.1507
634	20.1949
635	19.4228
636	20.5699
637	20.1618
638	19.6801
639	19.3493
640	19.6801
641	19.2647
642	18.8051
643	18.9338
644	19.3824
645	19.4412
646	20.1544
647	19.5441
648	19.0331
649	18.9816
650	19.0735
651	18.7022
652	18.7757
653	19.2684
654	19.8235
655	19.0662
656	18.5551
657	18.5956
658	19.1471
659	18.9485
660	18.5846
661	18.9228
662	18.6985
663	19.7537
664	19.4963
665	19.2941
666	18.7721
667	18.6213
668	17.9963
669	17.9118
670	17.8713
671	18.3934
672	18.5404
673	18.6985
674	19.1618
675	19.6985
676	19.5588
677	18.2978
678	18.8088
679	17.4816
680	18.3088
681	18.2316
682	17.7904
683	17.9706
684	18.0331
685	18.7684
686	18.6838
687	18.9779
688	19.0257
689	18.0809
690	18.2316
691	18.6654
692	18.3199
693	17.6728
694	17.4596
695	17.3015
696	17.4522
697	17.0846
698	18.2904
699	18.1360
700	18.3309
701	18.3934
702	18.5184
703	19.0809
704	18.6985
705	18.2132
706	17.4044
707	17.7463
708	17.1691
709	16.3971
710	18.1912
711	17.9963
712	17.8088
713	17.5441
714	17.2978
715	17.3493
716	17.7794
717	17.7096
718	18.1691
719	17.4412
720	17.5956
721	18.0882
722	17.6213
723	17.7647
724	17.3235
725	16.8529
726	16.6985
727	17.2610
728	17.2647
729	16.5919
730	17.0846
731	16.8015
732	17.4963
733	17.8897
734	17.7059
735	16.9265
736	16.9191
737	16.2390
738	17.1985
739	16.0919
740	16.5735
741	16.4118
742	16.7059
743	16.6949
744	16.5882
745	16.7757
746	17.4485
747	17.2647
748	17.2721
749	16.7647
750	16.6801
751	17.1324
752	16.8603
753	15.7574
754	16.5184
755	16.4081
756	16.9044
757	16.0772
758	16.0662
759	15.8088
760	16.2757
761	16.3419
762	15.8346
763	16.2316
764	15.7132
765	16.3309
766	15.4559
767	16.6985
768	15.5956
769	15.5294
770	16.1434
771	15.6801
772	16.3419
773	15.9375
774	15.5882
775	15.6213
776	15.8971
777	15.7096
778	15.9559
779	16.4449
780	15.5074
781	16.1838
782	15.9779
783	16.0294
784	15.4154
785	15.5441
786	15.1176
787	15.2831
788	15.6397
789	15.3971
790	15.3309
791	15.9228
792	16.0147
793	16.1838
794	16.1618
795	16.3419
796	15.6397
797	15.0809
798	15.2132
799	14.7978
800	15.4816
801	14.5956
802	14.4963
803	15.2904
804	15.4926
805	15.7684
806	15.6360
807	15.8640
808	15.9338
809	15.1838
810	15.5184
811	14.2941
812	14.3015
813	14.7574
814	14.3419
815	14.6066
816	14.8713
817	14.9265
818	15.2022
819	14.5699
820	14.8309
821	15.2353
822	14.3860
823	14.1066
824	14.4963
825	14.4375
826	14.9926
827	15.1360
828	14.7500
829	15.1471
830	15.8125
831	15.2868
832	15.1029
833	14.2831
834	14.4706
835	14.0809
836	13.8971
837	14.1801
838	13.3309
839	14.4926
840	14.6838
841	14.1912
842	14.4926
843	15.0625
844	14.1801
845	14.4485
846	14.5919
847	15.2794
848	14.6838
849	15.3015
850	14.6765
851	15.1176
852	14.3713
853	14.2132
854	13.8162
855	14.3456
856	14.0147
857	13.6029
858	13.3860
859	14.0735
860	13.6324
861	14.7316
862	14.7463
863	13.7096
864	14.3934
865	13.0037
866	14.0662
867	14.3456
868	14.2169
869	14.3382
870	14.2537
871	14.0147
872	14.4265
873	14.1140
874	13.2941
875	14.2426
876	14.3529
877	14.3309
878	14.4081
879	14.7316
880	15.8346
881	16.0772
882	15.2243
883	14.9081
884	14.9412
885	14.2978
886	14.2721
887	14.2684
888	14.8309
889	14.8382
890	14.6765
891	14.9522
892	14.7757
893	15.1912
894	15.3015
895	15.1654
896	14.6066
897	13.8346
898	13.6434
899	14.3309
900	14.0257
901	12.6728
902	12.9816
903	12.8309
904	12.7868
905	13.5331
906	14.4816
907	14.3713
908	14.7757
909	13.9890
910	13.6875
911	14.3199
912	15.3640
913	14.0368
914	14.1875
915	13.3787
916	14.2794
917	14.0699
918	15.8346
919	14.4044
920	14.1728
921	13.7757
922	13.9706
923	14.3162
924	14.9522
925	16.1140
926	14.0588
927	14.3860
928	13.9044
929	13.2279
930	13.6691
931	12.7868
932	12.8419
933	13.0699
934	13.4706
935	14.6029
936	15.0515
937	17.9743
938	17.8051
939	19.9926
940	19.6581
941	17.2500
942	13.9265
943	10.1544
944	7.2647
945	5.7978
946	4.0551
947	3.3235
948	2.3382
949	2.2537
950	1.8088
951	1.6213
