# Supplementary material for: Bicoid gradient formation mechanism and dynamics revealed by protein lifetime analysis
Source: Mol Syst Biol. 2018 Sep 4;14(9):e8355. doi: 10.15252/msb.20188355 (PMC6121778; doi:10.15252/msb.20188355)
Supplement: Supplementary file 8 — Source Data for Figure 6 [file MSB-14-e8355-s007.zip › figure6-data_wo-images/quantification/Values_emb04_g_t15.txt]

0	111.9596
1	120.8162
2	125.1176
3	136.8199
4	140.0221
5	148.4890
6	157.5294
7	168.1103
8	179.7096
9	185.5699
10	189.9007
11	192.3309
12	187.6875
13	181.1507
14	169.5882
15	167.3199
16	169.5184
17	168.5919
18	174.8493
19	176.3346
20	173.7206
21	164.5625
22	158.4963
23	158.6140
24	155.9228
25	155.9522
26	154.9890
27	153.7206
28	153.2022
29	150.5368
30	145.1287
31	136.2316
32	133.3199
33	136.0809
34	134.3897
35	135.2978
36	132.4706
37	129.4743
38	123.3603
39	123.4743
40	121.4154
41	121.0000
42	120.8493
43	121.6471
44	122.9007
45	121.1434
46	116.1360
47	112.9743
48	105.9779
49	105.5404
50	109.1213
51	111.4449
52	114.7243
53	118.2978
54	117.4853
55	116.9890
56	114.2941
57	110.3971
58	107.8787
59	107.5478
60	112.0551
61	118.5331
62	125.8603
63	126.7169
64	122.7022
65	125.8309
66	127.5000
67	124.1066
68	121.2390
69	117.4669
70	112.4632
71	112.9853
72	113.3860
73	115.0515
74	112.6213
75	113.6029
76	112.4412
77	109.9338
78	106.7390
79	106.2978
80	103.1471
81	99.8603
82	101.7243
83	102.3199
84	101.6654
85	103.4522
86	106.9632
87	105.5772
88	102.5331
89	101.0882
90	99.1360
91	97.7096
92	99.7684
93	99.4779
94	98.0221
95	95.8162
96	96.4118
97	94.7978
98	94.7463
99	94.7132
100	93.5184
101	91.0147
102	91.7610
103	92.1434
104	93.5221
105	90.6691
106	88.6029
107	93.5294
108	94.0331
109	91.5221
110	91.8456
111	93.3640
112	91.2574
113	88.3713
114	89.0919
115	90.1728
116	91.5625
117	88.6985
118	91.9449
119	95.3934
120	95.3640
121	94.6728
122	96.1912
123	96.5294
124	94.4228
125	90.2206
126	89.9301
127	85.6066
128	85.0368
129	85.1912
130	86.1875
131	87.6654
132	87.8603
133	87.5956
134	86.0699
135	86.4044
136	83.1985
137	83.4154
138	81.2022
139	81.8382
140	79.9044
141	78.6103
142	79.8419
143	76.2941
144	75.8640
145	77.2684
146	77.0662
147	74.3676
148	73.1691
149	70.5625
150	71.8750
151	70.8750
152	69.3199
153	68.6654
154	67.0368
155	68.9890
156	69.0846
157	67.9449
158	65.7794
159	66.5441
160	64.7132
161	64.2868
162	63.9816
163	61.9890
164	60.9191
165	61.1801
166	60.7316
167	60.3529
168	60.3750
169	62.5331
170	62.7684
171	60.0368
172	59.5257
173	59.3566
174	60.7463
175	59.5257
176	57.8824
177	58.6360
178	57.9779
179	58.7353
180	58.7096
181	58.5809
182	59.9412
183	59.4081
184	57.3971
185	56.8382
186	59.1985
187	59.6801
188	59.7978
189	58.7537
190	58.5809
191	60.5735
192	61.2169
193	59.6140
194	59.8713
195	60.5441
196	61.3272
197	60.3051
198	61.4706
199	61.2316
200	62.8051
201	61.7500
202	63.1618
203	59.4449
204	58.3125
205	61.4743
206	60.8456
207	62.0478
208	63.5662
209	63.8235
210	63.6324
211	63.9706
212	63.2206
213	59.7206
214	60.7574
215	59.2721
216	59.1801
217	57.4412
218	59.1654
219	58.0551
220	57.3603
221	57.2279
222	58.0404
223	59.1728
224	59.5919
225	60.9081
226	61.1507
227	60.7426
228	62.0662
229	60.0846
230	57.3934
231	56.5662
232	55.1618
233	56.7941
234	58.4596
235	56.2794
236	55.4228
237	55.3824
238	55.8419
239	56.4154
240	56.5478
241	54.6507
242	54.6434
243	53.4191
244	53.3971
245	52.9007
246	52.9596
247	56.4154
248	55.8309
249	54.3787
250	52.3860
251	53.4375
252	51.9375
253	49.5551
254	49.1103
255	49.3603
256	50.4596
257	51.7426
258	53.0662
259	54.8125
260	53.1654
261	52.0221
262	50.9265
263	50.2353
264	47.3860
265	47.5368
266	46.2279
267	45.7059
268	45.9853
269	46.6397
270	48.6140
271	48.4191
272	48.8934
273	47.5147
274	47.1654
275	47.0846
276	46.3603
277	45.2574
278	45.8529
279	45.0147
280	45.2390
281	44.2868
282	43.9596
283	43.2390
284	42.8787
285	43.0515
286	43.2096
287	44.3382
288	45.1691
289	44.2647
290	45.2169
291	44.5662
292	45.0809
293	44.2169
294	41.8897
295	42.7500
296	42.1103
297	42.5846
298	42.2279
299	43.1066
300	42.4706
301	43.2353
302	43.9265
303	43.3860
304	42.6434
305	42.9412
306	42.6397
307	40.0478
308	42.3566
309	42.4081
310	42.9265
311	43.7022
312	43.7096
313	44.0551
314	42.9706
315	43.2537
316	43.7647
317	42.8824
318	42.5331
319	43.0000
320	42.8971
321	42.0625
322	41.5772
323	42.6324
324	40.5919
325	41.1176
326	42.3419
327	41.5919
328	42.4890
329	42.7574
330	42.4816
331	41.8015
332	41.1581
333	41.7096
334	41.1985
335	41.2132
336	40.0515
337	40.7390
338	41.1544
339	40.6875
340	40.4081
341	40.4963
342	39.4779
343	39.7500
344	39.4154
345	39.6287
346	41.0515
347	40.9559
348	40.1250
349	39.7279
350	39.9853
351	39.0735
352	38.6728
353	38.7279
354	38.2206
355	38.9044
356	38.1618
357	38.0184
358	38.8897
359	39.2868
360	39.0625
361	39.7868
362	39.5662
363	40.1728
364	38.5110
365	37.9485
366	37.1434
367	37.8860
368	37.1140
369	37.0147
370	37.8897
371	38.8272
372	38.9118
373	38.7206
374	38.1324
375	37.8419
376	37.9779
377	37.6654
378	36.8750
379	37.2059
380	35.9485
381	36.7978
382	37.0662
383	37.3125
384	36.7794
385	36.5662
386	36.6287
387	36.0221
388	35.7610
389	35.7169
390	34.9890
391	35.1507
392	36.1066
393	34.5221
394	34.5147
395	34.4890
396	34.9706
397	34.2757
398	35.3934
399	33.8860
400	34.0257
401	34.4265
402	33.3493
403	33.0368
404	31.8051
405	32.7206
406	33.1140
407	33.2684
408	31.8934
409	32.8934
410	32.7831
411	32.5956
412	33.3199
413	32.3676
414	33.5846
415	32.2904
416	31.5147
417	32.1912
418	31.9779
419	32.5551
420	32.6176
421	32.0735
422	33.3235
423	33.6434
424	33.1066
425	32.7647
426	32.4154
427	31.6029
428	32.4228
429	33.1066
430	32.3125
431	32.6765
432	33.2610
433	33.0919
434	32.3272
435	31.8419
436	33.5294
437	31.8125
438	31.7279
439	30.4559
440	30.7243
441	31.0110
442	31.2243
443	31.5074
444	31.8640
445	31.8125
446	32.2022
447	31.7353
448	31.7721
449	30.7316
450	29.7978
451	29.4963
452	30.8640
453	29.4779
454	29.8824
455	30.4044
456	30.3493
457	30.7426
458	30.7757
459	30.5294
460	29.3971
461	29.5184
462	29.6029
463	30.1544
464	28.2721
465	28.9191
466	28.8015
467	28.8309
468	28.8235
469	28.7794
470	28.7096
471	29.0846
472	28.1618
473	29.6287
474	28.3566
475	28.6360
476	28.5478
477	27.3713
478	27.6103
479	27.7574
480	27.4669
481	27.5478
482	26.7537
483	27.0257
484	27.5809
485	27.7978
486	27.3676
487	27.1140
488	27.4706
489	26.9963
490	27.4706
491	27.7169
492	26.6140
493	26.9522
494	27.0993
495	26.9007
496	27.1103
497	26.8676
498	26.8640
499	26.8346
500	25.6360
501	26.0551
502	25.7426
503	26.1654
504	25.3566
505	25.5551
506	26.0919
507	25.5735
508	26.6728
509	25.8162
510	25.0441
511	25.6397
512	25.0846
513	25.0478
514	25.5257
515	25.6765
516	24.9743
517	25.1544
518	24.7279
519	25.8640
520	24.9375
521	25.4816
522	24.6581
523	24.4375
524	24.1360
525	24.5110
526	24.5662
527	24.3566
528	23.9118
529	25.5257
530	24.6691
531	23.9743
532	24.4412
533	24.1765
534	23.7978
535	23.9154
536	23.5000
537	23.6029
538	25.2684
539	24.0478
540	23.6618
541	24.2243
542	23.9559
543	23.0404
544	24.0000
545	24.3493
546	23.4596
547	24.1691
548	23.0735
549	22.7684
550	23.3750
551	23.0699
552	23.1360
553	23.1103
554	23.6875
555	23.6691
556	23.0515
557	23.1066
558	22.5147
559	22.8419
560	23.3566
561	21.9816
562	22.3934
563	22.4890
564	22.5147
565	22.6287
566	22.8713
567	22.4669
568	21.9265
569	21.3860
570	21.6140
571	22.0846
572	21.8493
573	22.0368
574	22.5221
575	22.5956
576	21.4044
577	22.1654
578	23.1581
579	21.7610
580	22.1765
581	21.7794
582	22.2537
583	21.8713
584	22.0846
585	21.5956
586	21.3088
587	21.3934
588	21.2022
589	21.5662
590	21.6875
591	21.6140
592	20.9228
593	20.9779
594	21.0919
595	20.4632
596	21.2206
597	21.8934
598	21.1250
599	21.4301
600	20.6213
601	21.3971
602	21.7904
603	21.5000
604	21.6875
605	21.2904
606	20.6213
607	20.4559
608	21.6250
609	22.0809
610	21.5331
611	21.4007
612	21.0735
613	20.9632
614	21.0735
615	21.4301
616	20.5257
617	21.3971
618	20.1066
619	21.3346
620	20.2647
621	21.1140
622	21.0184
623	20.9375
624	20.4118
625	20.7941
626	20.7610
627	20.6949
628	20.2353
629	20.5257
630	20.4890
631	20.1838
632	20.3603
633	20.1397
634	20.8750
635	20.6176
636	21.1360
637	21.0294
638	21.3199
639	21.5294
640	21.1912
641	20.2096
642	20.4890
643	19.8529
644	19.6618
645	20.2757
646	19.7757
647	19.2794
648	20.3750
649	19.9926
650	19.7904
651	19.5662
652	19.7757
653	19.1875
654	19.3309
655	19.7390
656	18.8051
657	18.1875
658	19.1066
659	19.1103
660	19.2904
661	19.7574
662	18.4007
663	19.6176
664	20.3824
665	19.5735
666	18.6397
667	18.6801
668	19.0294
669	18.7868
670	18.2794
671	18.7206
672	19.2721
673	18.9449
674	19.0699
675	19.3493
676	19.8015
677	19.2243
678	18.5735
679	18.5110
680	19.2353
681	17.8199
682	18.4118
683	19.2500
684	19.5037
685	19.7059
686	20.2426
687	19.6287
688	19.5956
689	19.3603
690	18.1029
691	18.4449
692	18.4963
693	17.8199
694	17.4228
695	18.3787
696	18.1140
697	18.7059
698	18.9191
699	19.0515
700	19.2169
701	19.1250
702	18.6029
703	19.2169
704	18.5735
705	18.1691
706	18.2059
707	18.2132
708	18.0368
709	18.4301
710	18.7868
711	17.5037
712	17.2390
713	16.9301
714	17.4081
715	17.6434
716	17.6801
717	17.8382
718	18.4081
719	18.1801
720	18.8713
721	18.0588
722	17.0956
723	17.0662
724	17.7610
725	17.6765
726	16.7390
727	17.1029
728	17.1618
729	17.7721
730	17.3419
731	16.6618
732	17.9301
733	17.9926
734	16.9485
735	16.8897
736	16.8199
737	16.4669
738	16.7353
739	16.6471
740	16.9926
741	16.3640
742	17.6213
743	17.2978
744	16.7610
745	17.4412
746	16.5846
747	16.2794
748	17.1287
749	15.6912
750	16.9522
751	16.4485
752	16.5735
753	16.2868
754	17.1912
755	16.9485
756	16.7500
757	16.5993
758	16.4191
759	15.8162
760	16.6801
761	16.5000
762	16.6912
763	15.8640
764	16.2868
765	15.9926
766	15.6507
767	16.6103
768	15.6360
769	16.4596
770	16.3493
771	15.9963
772	15.9081
773	15.7353
774	15.3824
775	15.8897
776	15.4412
777	15.7316
778	15.1029
779	16.5257
780	16.0257
781	16.5221
782	15.4485
783	15.5110
784	15.1103
785	15.5846
786	15.1287
787	15.6912
788	15.8162
789	16.2390
790	16.8640
791	16.6728
792	15.8713
793	15.8235
794	15.9596
795	15.6360
796	14.6324
797	14.9890
798	14.9816
799	14.6654
800	14.1250
801	15.3676
802	15.5846
803	15.8235
804	16.1801
805	16.3566
806	15.3787
807	14.7941
808	15.3750
809	14.8456
810	14.2537
811	15.2132
812	15.8162
813	14.7574
814	14.5588
815	15.4853
816	15.6176
817	15.0404
818	14.9007
819	14.1765
820	14.2390
821	14.2868
822	14.4963
823	14.0735
824	14.7022
825	15.1949
826	14.9191
827	15.1581
828	15.7537
829	14.7206
830	15.0404
831	14.8566
832	14.8603
833	14.1912
834	14.5184
835	14.5662
836	14.5993
837	14.0294
838	14.2574
839	14.6544
840	14.3676
841	13.8566
842	14.4559
843	14.1324
844	14.3162
845	14.6875
846	14.4118
847	14.9963
848	14.5294
849	14.5221
850	14.3750
851	13.8456
852	13.9191
853	14.2868
854	14.1985
855	13.1471
856	13.5147
857	14.8419
858	14.2794
859	14.3456
860	14.0772
861	14.5809
862	13.8346
863	13.1949
864	13.1213
865	14.5147
866	14.5441
867	14.2537
868	15.1471
869	15.5772
870	14.9816
871	15.0478
872	14.9338
873	15.4669
874	13.5919
875	15.2279
876	14.1544
877	15.0441
878	14.6801
879	15.3529
880	14.3603
881	15.3382
882	14.4890
883	15.3382
884	15.4926
885	15.2500
886	15.5478
887	15.2022
888	15.9559
889	14.8529
890	15.4522
891	15.5478
892	16.2022
893	16.1949
894	15.0478
895	15.5625
896	15.2574
897	14.9853
898	15.1434
899	14.7537
900	14.0772
901	13.4596
902	14.0000
903	13.8088
904	14.1801
905	15.3235
906	15.7206
907	16.5772
908	15.2574
909	15.0147
910	14.3787
911	14.0919
912	13.9007
913	13.5809
914	13.3419
915	13.5294
916	12.5699
917	12.7978
918	12.6618
919	14.3860
920	15.6912
921	15.2426
922	15.0809
923	14.4007
924	14.4154
925	14.5147
926	14.7794
927	13.2868
928	13.0331
929	11.9081
930	12.4154
931	11.7684
932	11.4081
933	13.1728
934	12.6140
935	12.6029
936	13.5478
937	13.9890
938	13.7022
939	15.7574
940	17.8640
941	17.1801
942	18.5662
943	14.6654
944	11.0662
945	7.5037
946	5.2096
947	4.1801
948	2.5551
949	2.1176
950	1.9926
951	1.3934
