# Supplementary material for: Bicoid gradient formation mechanism and dynamics revealed by protein lifetime analysis
Source: Mol Syst Biol. 2018 Sep 4;14(9):e8355. doi: 10.15252/msb.20188355 (PMC6121778; doi:10.15252/msb.20188355)
Supplement: Supplementary file 8 — Source Data for Figure 6 [file MSB-14-e8355-s007.zip › figure6-data_wo-images/quantification/Values_emb04_g_t16.txt]

0	112.0147
1	117.6765
2	128.9743
3	132.7022
4	140.6912
5	149.1691
6	156.0478
7	164.1691
8	170.8566
9	179.2463
10	189.5331
11	191.2647
12	185.8235
13	183.3566
14	175.5037
15	171.9669
16	174.0551
17	174.1765
18	180.0662
19	187.4559
20	185.9375
21	176.4816
22	174.0478
23	172.9118
24	170.6471
25	169.2721
26	168.4301
27	170.5478
28	170.5257
29	164.3713
30	161.5221
31	151.2978
32	146.1250
33	145.9338
34	143.4779
35	142.1176
36	141.7978
37	140.8676
38	136.1507
39	136.6029
40	130.8346
41	127.3566
42	130.0478
43	129.0368
44	132.6801
45	132.4044
46	129.8125
47	123.2206
48	117.8750
49	112.5294
50	116.3493
51	121.7463
52	129.0772
53	128.7390
54	129.2463
55	129.9007
56	123.7096
57	119.3199
58	116.5478
59	120.3235
60	119.3750
61	124.7647
62	131.2169
63	134.2684
64	134.7978
65	133.1765
66	131.0846
67	132.2279
68	131.4301
69	125.6213
70	122.4559
71	122.4596
72	122.1544
73	122.8199
74	124.3566
75	123.2537
76	122.6140
77	119.4265
78	118.2316
79	113.6140
80	111.7096
81	109.0184
82	107.8529
83	107.8051
84	107.6654
85	109.5037
86	111.2206
87	114.6654
88	113.5882
89	111.3272
90	109.3051
91	110.4044
92	109.3456
93	109.4522
94	107.3235
95	104.0110
96	103.6029
97	101.4081
98	102.0404
99	103.9338
100	103.4890
101	100.8419
102	101.3125
103	101.0294
104	102.2684
105	102.8934
106	99.4449
107	100.6691
108	100.0404
109	100.5000
110	99.0331
111	98.2831
112	97.0588
113	98.9926
114	96.9338
115	97.6691
116	97.1213
117	96.3051
118	94.7463
119	97.6213
120	99.8456
121	100.8162
122	101.3309
123	102.3162
124	101.5074
125	98.6581
126	98.3971
127	96.5221
128	96.8566
129	93.0074
130	91.0147
131	87.8824
132	90.9007
133	94.3934
134	89.5368
135	87.4779
136	86.6838
137	86.6103
138	87.4301
139	87.3125
140	85.9007
141	86.2794
142	84.2279
143	79.7537
144	79.1691
145	79.5735
146	77.0809
147	78.7279
148	77.2537
149	77.7426
150	76.9743
151	76.5515
152	75.4669
153	73.5184
154	76.2426
155	74.0993
156	75.0147
157	75.0588
158	75.2978
159	72.6140
160	71.2353
161	68.2243
162	68.0147
163	68.2904
164	65.6434
165	67.1691
166	65.8015
167	65.2206
168	63.2132
169	65.2353
170	64.4706
171	64.3529
172	63.3346
173	63.3051
174	66.1618
175	65.0882
176	64.9485
177	65.0110
178	64.0515
179	62.7610
180	61.5551
181	63.3015
182	63.4669
183	63.5662
184	64.5809
185	64.4044
186	64.8860
187	63.8897
188	64.6250
189	63.6801
190	63.7500
191	63.0588
192	60.6949
193	61.1213
194	62.6875
195	66.0919
196	66.4522
197	66.4963
198	66.8713
199	66.4375
200	66.6544
201	65.9265
202	64.9007
203	64.2132
204	64.3640
205	63.1287
206	64.8125
207	66.7279
208	67.1213
209	67.5294
210	66.6213
211	67.5110
212	69.1728
213	66.9743
214	65.0110
215	63.9265
216	63.5735
217	62.1765
218	63.1324
219	62.2353
220	62.6838
221	63.2684
222	62.0221
223	62.5221
224	64.1691
225	61.2426
226	61.8787
227	60.9007
228	62.5221
229	62.1985
230	62.5588
231	62.2537
232	60.8235
233	62.2978
234	60.9375
235	60.6360
236	61.5074
237	60.6250
238	60.1801
239	60.1250
240	60.3603
241	60.3493
242	59.2647
243	59.5221
244	56.5294
245	56.7831
246	56.4265
247	58.3640
248	57.3272
249	57.2978
250	55.8309
251	54.8897
252	55.1801
253	56.4081
254	55.7794
255	54.6875
256	53.1581
257	52.1029
258	52.4559
259	52.5368
260	52.3750
261	53.9596
262	55.3382
263	54.6140
264	53.0772
265	52.3529
266	49.5551
267	49.5331
268	49.9338
269	49.2941
270	49.1875
271	48.1066
272	50.0147
273	50.7904
274	50.8272
275	50.4522
276	50.0662
277	49.4375
278	49.0588
279	48.2610
280	48.2279
281	48.9301
282	48.8346
283	48.9375
284	48.5515
285	46.5735
286	46.1360
287	45.9301
288	46.8199
289	47.0662
290	47.7426
291	47.6066
292	48.5735
293	46.5699
294	47.9081
295	47.1801
296	44.8051
297	46.7941
298	46.2316
299	46.0699
300	45.8640
301	45.2132
302	45.0956
303	47.3750
304	47.5037
305	47.2022
306	47.5257
307	46.1029
308	45.6654
309	45.4522
310	44.7757
311	45.1801
312	45.9596
313	47.3676
314	44.9669
315	45.6360
316	44.6912
317	45.3934
318	44.6912
319	44.3934
320	45.1434
321	45.2132
322	44.7096
323	44.8125
324	44.8272
325	43.7537
326	44.2243
327	43.6103
328	42.9706
329	45.1213
330	44.7574
331	44.5221
332	43.0588
333	41.9081
334	43.0551
335	43.9412
336	42.4338
337	42.8419
338	42.9963
339	42.3346
340	42.8934
341	42.1544
342	42.0110
343	42.2390
344	40.4743
345	42.3860
346	42.1140
347	42.1838
348	42.3309
349	42.3162
350	42.8272
351	40.6507
352	39.9743
353	40.9963
354	40.7022
355	41.7757
356	41.1838
357	39.0074
358	39.7684
359	39.4338
360	39.8676
361	41.6875
362	41.5735
363	41.4743
364	40.4375
365	40.7353
366	41.0331
367	40.7647
368	39.3419
369	39.4007
370	39.5110
371	39.6176
372	39.2353
373	39.4081
374	40.0147
375	39.7500
376	40.3088
377	38.8676
378	38.7243
379	39.2574
380	37.9963
381	38.7684
382	38.7463
383	38.2647
384	38.2279
385	38.8272
386	38.2868
387	39.1507
388	38.4449
389	38.3713
390	38.1912
391	37.5699
392	35.6029
393	35.8051
394	36.5184
395	37.2904
396	38.0147
397	36.7426
398	36.8529
399	36.0919
400	36.3088
401	36.8125
402	37.5147
403	36.7243
404	35.9963
405	34.2132
406	33.4449
407	34.0993
408	33.6618
409	34.5147
410	33.2022
411	33.6985
412	34.8934
413	34.2096
414	35.5699
415	35.0735
416	35.2684
417	35.0772
418	34.6434
419	35.0772
420	33.7537
421	34.9485
422	34.5662
423	34.5956
424	35.2463
425	35.2831
426	34.4265
427	34.0294
428	34.4853
429	33.9301
430	34.5735
431	34.2721
432	34.8309
433	33.9559
434	34.2831
435	34.7794
436	34.5331
437	34.5882
438	34.5294
439	33.9926
440	33.4596
441	32.7610
442	33.9853
443	31.8860
444	32.0074
445	31.4779
446	32.5331
447	32.4412
448	32.8713
449	32.5184
450	33.3162
451	32.3051
452	31.9632
453	31.2279
454	30.9853
455	31.0956
456	31.1691
457	30.9706
458	32.0662
459	31.3971
460	31.3199
461	31.4449
462	31.0000
463	30.0662
464	29.0735
465	29.3787
466	29.4228
467	29.0772
468	29.5441
469	29.1985
470	29.8529
471	30.1507
472	29.9485
473	29.8051
474	28.8088
475	29.0625
476	28.7757
477	28.8676
478	29.4265
479	28.9375
480	28.4596
481	29.3824
482	27.6618
483	28.1471
484	27.8897
485	27.4522
486	28.4485
487	27.2353
488	28.0662
489	28.2390
490	27.6765
491	27.7132
492	27.0000
493	27.3199
494	27.4779
495	28.9706
496	27.9338
497	28.4853
498	27.9669
499	26.8051
500	26.6471
501	25.9853
502	26.3346
503	25.5956
504	25.3676
505	25.4007
506	25.6985
507	26.6654
508	26.3235
509	26.5809
510	25.9154
511	26.4044
512	26.2463
513	25.7574
514	25.4743
515	26.0846
516	24.7279
517	25.4485
518	25.0184
519	25.5147
520	25.1801
521	25.8346
522	25.5625
523	25.7500
524	25.0037
525	25.8272
526	25.2941
527	23.6250
528	23.7941
529	25.4412
530	24.8346
531	24.8860
532	23.9007
533	24.0184
534	23.4963
535	24.7941
536	23.0331
537	24.6801
538	24.6544
539	24.0331
540	23.7132
541	23.7978
542	23.2426
543	24.3713
544	23.3162
545	23.3713
546	23.3603
547	23.6471
548	23.4963
549	23.8787
550	23.2463
551	22.6544
552	23.0074
553	23.2279
554	23.5588
555	22.3824
556	23.7684
557	22.5662
558	22.6287
559	22.8566
560	22.6029
561	21.9081
562	22.8493
563	22.7463
564	22.5699
565	23.3199
566	23.3824
567	23.4522
568	22.9926
569	22.6103
570	22.1397
571	22.7537
572	22.2978
573	22.6250
574	21.9669
575	23.5846
576	21.8015
577	22.3566
578	22.8088
579	23.1691
580	22.5368
581	22.0809
582	21.7316
583	22.0882
584	21.6397
585	22.3346
586	23.0625
587	22.1140
588	21.2059
589	21.8346
590	21.9559
591	22.2059
592	21.5074
593	22.2316
594	22.0551
595	21.9228
596	22.6765
597	22.2610
598	21.1654
599	21.9559
600	20.8713
601	21.3088
602	22.3640
603	21.5184
604	22.2132
605	20.8934
606	20.9559
607	20.7904
608	20.9890
609	21.4044
610	21.3713
611	21.8162
612	21.1912
613	21.9485
614	20.1912
615	20.9779
616	20.9522
617	21.4632
618	21.0846
619	20.6434
620	20.6912
621	20.9154
622	20.4926
623	20.8860
624	21.4853
625	21.6985
626	21.4081
627	20.9449
628	20.6875
629	20.6765
630	20.0625
631	19.9963
632	20.9522
633	19.9412
634	21.1066
635	21.0404
636	21.2868
637	21.0735
638	21.1103
639	22.2794
640	21.7132
641	20.9301
642	21.3750
643	20.1434
644	20.5993
645	20.8750
646	20.4081
647	19.6397
648	19.7831
649	20.0221
650	20.3971
651	19.7169
652	19.9449
653	19.8382
654	19.4890
655	19.9853
656	19.9485
657	18.7610
658	19.0515
659	19.9669
660	19.6287
661	20.0662
662	19.9265
663	20.2022
664	20.2941
665	20.0147
666	19.8934
667	19.1618
668	19.3860
669	19.2500
670	19.1691
671	19.5368
672	20.1618
673	19.7794
674	19.6618
675	20.0221
676	18.8787
677	18.9706
678	18.8419
679	18.6691
680	18.3419
681	17.9779
682	18.7574
683	19.0809
684	19.9779
685	19.3493
686	18.7941
687	19.5331
688	18.6912
689	19.5184
690	18.4081
691	18.2610
692	18.4265
693	18.2574
694	17.7390
695	18.6801
696	18.2390
697	17.9669
698	18.7610
699	18.9522
700	19.0846
701	18.8051
702	18.7500
703	18.2684
704	18.3088
705	18.3824
706	17.7316
707	17.8088
708	17.8824
709	17.1654
710	18.2610
711	16.8566
712	17.6250
713	17.1029
714	17.6728
715	17.3309
716	17.6471
717	18.1471
718	18.8125
719	18.0037
720	18.5515
721	17.6507
722	17.7941
723	16.8382
724	17.1140
725	17.2574
726	17.0404
727	16.6213
728	16.7868
729	17.7757
730	17.5000
731	17.7610
732	17.5294
733	17.3750
734	16.3235
735	16.3750
736	15.8419
737	16.0735
738	16.6507
739	17.2757
740	17.1507
741	16.9118
742	16.7904
743	16.7206
744	16.5404
745	15.8529
746	16.4890
747	16.2941
748	16.5257
749	15.8162
750	16.5809
751	16.2757
752	16.9522
753	16.6618
754	17.6397
755	17.1728
756	16.4375
757	15.7132
758	16.4890
759	15.3015
760	16.2978
761	16.4596
762	16.0809
763	15.5919
764	15.9338
765	16.5956
766	16.4596
767	16.8860
768	16.1949
769	15.8824
770	16.2206
771	15.7279
772	15.6654
773	16.1360
774	15.5699
775	15.1324
776	16.2537
777	16.1176
778	16.0331
779	16.7463
780	15.6875
781	16.4265
782	15.9191
783	15.8125
784	15.3787
785	15.2610
786	15.8162
787	15.5882
788	17.0919
789	16.6765
790	16.5515
791	16.6618
792	15.3750
793	15.6654
794	15.7500
795	15.3162
796	14.5441
797	14.8493
798	14.9632
799	15.5625
800	15.6912
801	15.8382
802	15.7941
803	15.5331
804	16.1728
805	14.9265
806	14.6324
807	14.3971
808	15.1581
809	14.6324
810	14.5184
811	15.6213
812	15.1949
813	14.9301
814	15.3162
815	15.5699
816	15.6654
817	14.4191
818	14.7941
819	14.7096
820	14.1765
821	14.8713
822	14.3235
823	14.5919
824	14.8346
825	16.1507
826	16.0441
827	15.5221
828	15.5809
829	15.2390
830	14.7500
831	14.7426
832	14.3199
833	13.4926
834	13.5074
835	13.3235
836	14.4081
837	14.4816
838	15.3419
839	15.0441
840	14.3235
841	14.6360
842	14.6213
843	14.8051
844	14.9118
845	14.3309
846	14.2463
847	14.2610
848	13.7390
849	14.5331
850	14.1801
851	13.8493
852	13.6397
853	14.0809
854	14.1581
855	14.8051
856	14.9154
857	15.0846
858	14.8750
859	14.1140
860	14.2426
861	13.5699
862	13.8897
863	14.0294
864	13.4007
865	13.7868
866	14.9449
867	14.4559
868	14.2574
869	13.5662
870	14.0000
871	14.7831
872	14.5588
873	14.7537
874	14.4485
875	14.5000
876	15.0515
877	14.7574
878	14.5441
879	15.6140
880	14.8382
881	15.6507
882	14.6654
883	16.5662
884	14.8088
885	15.1434
886	15.2721
887	14.7316
888	16.6176
889	15.6654
890	15.6324
891	15.2353
892	15.6471
893	15.6471
894	14.9154
895	15.6324
896	14.9743
897	14.1801
898	14.1618
899	13.8971
900	14.4265
901	13.9412
902	14.5110
903	14.4044
904	14.0368
905	15.0404
906	15.4779
907	15.6176
908	14.7868
909	15.0441
910	14.4412
911	14.3897
912	14.2206
913	14.5662
914	14.6103
915	14.1544
916	14.9632
917	15.1066
918	15.8235
919	15.2426
920	14.9632
921	15.3456
922	13.3456
923	14.2904
924	14.1838
925	13.5037
926	12.4228
927	13.1029
928	13.8346
929	13.7757
930	14.6360
931	13.3162
932	12.9706
933	13.9412
934	13.8750
935	14.0772
936	13.9596
937	15.0772
938	15.7647
939	17.9926
940	16.7390
941	16.7243
942	17.2941
943	13.3566
944	9.9375
945	7.5956
946	4.6985
947	3.8346
948	2.8346
949	2.2426
950	2.3824
951	1.2868
