# Supplementary material for: Bicoid gradient formation mechanism and dynamics revealed by protein lifetime analysis
Source: Mol Syst Biol. 2018 Sep 4;14(9):e8355. doi: 10.15252/msb.20188355 (PMC6121778; doi:10.15252/msb.20188355)
Supplement: Supplementary file 8 — Source Data for Figure 6 [file MSB-14-e8355-s007.zip › figure6-data_wo-images/quantification/Values_emb04_g_t17.txt]

0	106.9485
1	116.5110
2	124.8235
3	129.6324
4	139.9154
5	146.9522
6	157.6544
7	169.8787
8	174.7316
9	180.1765
10	186.9596
11	186.9485
12	186.8787
13	190.9669
14	179.7904
15	175.6029
16	178.2316
17	185.5221
18	192.7757
19	196.1581
20	197.7721
21	193.4449
22	185.6765
23	178.6250
24	174.3382
25	170.9963
26	171.5331
27	174.5551
28	175.4228
29	172.3934
30	173.6250
31	159.3787
32	158.3824
33	151.6801
34	152.6691
35	156.6618
36	159.8493
37	157.9632
38	153.7721
39	146.2353
40	139.7831
41	133.8235
42	133.6103
43	134.9449
44	136.0882
45	136.7169
46	136.7206
47	130.9485
48	127.0625
49	122.3971
50	122.5331
51	124.1507
52	127.2684
53	129.5221
54	134.2574
55	137.2096
56	137.0662
57	130.6066
58	128.6801
59	129.1103
60	131.6250
61	134.4963
62	138.9816
63	143.7463
64	146.0699
65	142.6213
66	138.4596
67	134.3199
68	133.6949
69	128.4596
70	123.8346
71	122.7353
72	122.5993
73	123.7316
74	125.2059
75	126.9081
76	126.1985
77	125.7868
78	122.4926
79	120.0772
80	119.1912
81	118.2426
82	117.4522
83	114.6875
84	114.6360
85	113.2059
86	111.9301
87	114.0846
88	113.7096
89	114.3419
90	113.6544
91	114.1765
92	111.0441
93	110.1765
94	111.6801
95	111.0735
96	109.2022
97	106.5110
98	104.9228
99	104.8309
100	105.6140
101	107.2574
102	106.8529
103	107.8125
104	110.7426
105	113.4779
106	107.8199
107	108.2022
108	108.8346
109	108.3934
110	110.5184
111	107.8199
112	105.6838
113	106.7757
114	107.6691
115	105.4963
116	102.7721
117	100.8824
118	99.9412
119	102.4779
120	104.3566
121	107.2610
122	106.5221
123	108.1471
124	105.6287
125	103.8456
126	104.9706
127	102.0257
128	101.4081
129	100.2426
130	95.8713
131	95.0147
132	93.5625
133	94.9963
134	95.8824
135	93.6765
136	91.5919
137	91.8125
138	92.5368
139	89.0882
140	88.6471
141	87.2279
142	85.9779
143	86.3199
144	84.7132
145	83.5919
146	85.1691
147	83.8199
148	84.2868
149	83.8162
150	86.2096
151	85.0368
152	82.2463
153	82.4669
154	81.0074
155	76.6691
156	75.1250
157	75.3125
158	77.8860
159	77.7243
160	74.7500
161	74.5772
162	73.1324
163	72.9375
164	71.0184
165	72.9963
166	70.0846
167	67.9154
168	67.3787
169	67.8346
170	68.5221
171	70.6434
172	70.5404
173	69.3529
174	70.2684
175	69.5037
176	69.1103
177	67.7831
178	66.7831
179	65.5037
180	66.2941
181	67.0404
182	65.7096
183	66.0368
184	65.8750
185	68.6176
186	70.7169
187	71.7684
188	71.2500
189	69.9926
190	69.8934
191	68.0551
192	66.5515
193	63.8272
194	64.5662
195	67.8934
196	70.8640
197	70.1691
198	69.5515
199	71.0257
200	72.3971
201	73.1434
202	70.6250
203	68.7169
204	70.2316
205	70.7059
206	68.3529
207	67.4559
208	66.4228
209	66.9632
210	69.0368
211	70.2022
212	71.4228
213	72.0699
214	71.7279
215	69.3750
216	67.5294
217	66.9706
218	67.3456
219	64.8676
220	64.4926
221	65.0184
222	64.3787
223	63.9301
224	64.6397
225	63.7537
226	66.3015
227	66.3750
228	65.4816
229	65.4118
230	64.5000
231	66.0956
232	63.8676
233	63.5257
234	62.0037
235	60.9449
236	61.3235
237	61.4301
238	63.3971
239	62.1434
240	61.3162
241	61.1618
242	63.2978
243	63.0110
244	62.8015
245	60.8199
246	60.1360
247	60.2574
248	59.0882
249	59.7721
250	60.5368
251	59.0257
252	58.5037
253	57.9926
254	57.7390
255	57.1618
256	55.4118
257	55.8051
258	55.6324
259	54.3529
260	54.5000
261	56.6324
262	58.6875
263	57.2684
264	57.1471
265	55.0368
266	55.4485
267	53.0735
268	54.2831
269	52.7279
270	51.9375
271	52.2206
272	53.0515
273	52.1654
274	54.0331
275	54.0662
276	52.9485
277	52.7279
278	51.4853
279	51.7059
280	50.9228
281	50.5846
282	50.2206
283	50.6581
284	51.5882
285	50.1103
286	49.8566
287	48.9890
288	48.2169
289	48.4338
290	50.1250
291	49.0257
292	50.2610
293	49.4265
294	49.8676
295	50.5515
296	49.4963
297	48.7831
298	48.3199
299	48.3713
300	47.1140
301	46.9228
302	47.5110
303	48.1912
304	48.1801
305	50.4926
306	49.5882
307	48.3456
308	47.4375
309	46.3493
310	47.4853
311	47.7904
312	47.1801
313	47.9044
314	47.6066
315	48.5882
316	48.2426
317	47.9706
318	47.2610
319	47.0919
320	46.7096
321	46.5551
322	47.0331
323	46.7904
324	47.1581
325	46.2721
326	46.7757
327	45.2831
328	46.2721
329	45.3860
330	45.8493
331	45.9007
332	46.1544
333	45.1544
334	45.2794
335	43.9890
336	44.6397
337	44.9632
338	44.8860
339	43.2096
340	42.5184
341	44.4963
342	44.1618
343	44.5037
344	42.7941
345	43.9044
346	43.2904
347	43.6801
348	43.6471
349	43.8676
350	43.9375
351	43.5919
352	42.5993
353	43.9118
354	41.8125
355	43.6176
356	42.1471
357	41.3309
358	41.2537
359	40.3346
360	40.5478
361	40.6618
362	42.2463
363	42.5000
364	42.0772
365	42.1250
366	41.5000
367	41.3199
368	40.1765
369	40.7022
370	41.2390
371	40.4118
372	40.7941
373	39.5294
374	41.8235
375	40.5772
376	41.6654
377	40.5404
378	41.8419
379	41.1618
380	39.1838
381	40.3162
382	39.5625
383	38.5882
384	38.4632
385	38.9890
386	38.8787
387	39.7904
388	40.0331
389	40.9632
390	40.3419
391	40.2169
392	38.7757
393	37.7279
394	36.4412
395	37.5221
396	37.1250
397	37.3199
398	36.7279
399	36.8309
400	36.3934
401	36.8235
402	37.7904
403	37.8346
404	37.6728
405	37.9118
406	37.2096
407	35.4228
408	34.5735
409	35.3934
410	34.4669
411	34.9522
412	34.8566
413	35.5846
414	35.3824
415	34.9963
416	35.9485
417	36.0919
418	35.2096
419	35.1949
420	35.8051
421	34.5331
422	35.1066
423	35.2941
424	35.5625
425	34.5184
426	35.3566
427	35.3676
428	35.6397
429	34.9081
430	35.1912
431	34.5699
432	34.5588
433	33.8603
434	34.0588
435	33.6654
436	34.4228
437	34.4044
438	34.7574
439	34.9154
440	34.7022
441	33.8824
442	33.3309
443	32.4228
444	32.3824
445	32.0846
446	32.8162
447	32.5515
448	33.9228
449	34.5000
450	33.8934
451	33.3897
452	32.6875
453	31.5074
454	31.1691
455	31.4779
456	31.4706
457	30.7096
458	31.2904
459	31.7904
460	32.2316
461	31.7757
462	31.4816
463	30.2647
464	29.4779
465	30.2941
466	29.8934
467	29.7904
468	29.7537
469	29.6029
470	31.2500
471	30.5294
472	31.4632
473	31.2500
474	30.2574
475	29.8860
476	28.7316
477	28.5331
478	28.8640
479	28.7353
480	28.0919
481	28.6654
482	27.0588
483	27.7684
484	28.8713
485	28.2206
486	27.9485
487	27.4743
488	27.9485
489	27.5221
490	26.8824
491	28.0478
492	26.9485
493	26.7500
494	27.3529
495	27.8456
496	27.2022
497	28.9044
498	27.3934
499	28.0110
500	26.5074
501	25.5184
502	26.5147
503	25.6507
504	26.1434
505	26.0515
506	26.6507
507	26.5551
508	27.0809
509	27.4890
510	26.6838
511	27.2206
512	26.2022
513	25.8309
514	26.3382
515	26.6213
516	25.8640
517	25.9853
518	26.0772
519	25.5331
520	25.5846
521	25.4706
522	25.7941
523	25.4853
524	25.3787
525	24.9412
526	24.7831
527	24.3346
528	24.5846
529	25.8860
530	25.6875
531	25.1801
532	23.8051
533	23.9449
534	24.0735
535	24.1287
536	23.9853
537	24.3235
538	25.0000
539	24.2574
540	24.1985
541	23.8676
542	24.4154
543	24.0846
544	24.2426
545	23.9375
546	23.7904
547	23.5368
548	23.5368
549	23.1581
550	23.5074
551	23.6728
552	23.7169
553	23.2279
554	24.1140
555	23.9118
556	23.5147
557	23.5110
558	23.4779
559	23.0551
560	23.3493
561	22.3860
562	23.3640
563	23.7096
564	22.7279
565	22.9081
566	23.2610
567	22.9265
568	22.5846
569	23.0221
570	22.1029
571	22.8566
572	22.2390
573	22.7206
574	22.5221
575	23.4412
576	22.4154
577	22.1397
578	22.6397
579	22.1029
580	21.8860
581	21.2794
582	22.4485
583	22.2684
584	21.2610
585	22.1691
586	22.4669
587	22.9044
588	21.3713
589	22.0956
590	21.2316
591	22.4081
592	21.7316
593	21.6912
594	21.3603
595	21.2868
596	22.1397
597	21.8125
598	20.9632
599	21.0478
600	21.4559
601	21.6691
602	22.7904
603	21.7500
604	21.4706
605	21.7500
606	20.5809
607	20.9375
608	21.7243
609	21.6213
610	21.7132
611	22.0221
612	21.1360
613	21.8235
614	21.4743
615	22.4816
616	20.6581
617	21.1912
618	21.0699
619	21.5515
620	21.4154
621	21.8676
622	21.1765
623	21.0441
624	21.3493
625	21.0882
626	21.2647
627	21.2684
628	21.3566
629	20.5993
630	20.0956
631	21.2831
632	20.9118
633	20.2941
634	21.0110
635	20.8088
636	20.8382
637	21.3015
638	21.4706
639	21.5221
640	21.0515
641	20.1544
642	19.9485
643	20.0074
644	20.0294
645	20.7426
646	20.5515
647	19.9081
648	20.2647
649	20.3456
650	20.7279
651	20.1507
652	19.7647
653	19.6250
654	18.9963
655	19.5919
656	18.1360
657	18.8125
658	18.7390
659	20.0882
660	19.5735
661	20.1765
662	19.7279
663	20.5257
664	19.5000
665	19.4963
666	18.4596
667	18.6912
668	18.9081
669	19.1875
670	18.6949
671	19.0515
672	19.5221
673	19.1544
674	19.1287
675	19.2831
676	18.8860
677	18.4706
678	18.7243
679	18.8824
680	18.9816
681	18.8934
682	19.9118
683	20.0919
684	18.6287
685	19.1949
686	19.2647
687	19.5184
688	18.8676
689	18.7059
690	17.6765
691	17.8346
692	18.5956
693	17.5551
694	18.0956
695	18.4191
696	18.4926
697	17.8346
698	18.3640
699	18.1471
700	18.3787
701	17.4081
702	17.4559
703	18.6471
704	18.4485
705	17.7463
706	17.6691
707	17.6875
708	17.5846
709	17.1985
710	18.1176
711	16.7757
712	17.0625
713	16.9816
714	17.2390
715	17.2574
716	17.4559
717	17.7059
718	18.3603
719	17.2206
720	17.6287
721	16.7868
722	16.6838
723	17.1176
724	16.5147
725	17.0147
726	17.2132
727	17.0331
728	17.3897
729	17.3676
730	16.6213
731	16.8162
732	16.7022
733	16.9596
734	16.2537
735	16.4007
736	16.4853
737	16.1103
738	17.5809
739	17.2390
740	18.0404
741	17.1654
742	16.5404
743	15.9926
744	15.5993
745	15.4706
746	16.0588
747	16.0625
748	16.3640
749	15.9412
750	16.8456
751	17.0662
752	17.1912
753	17.3493
754	16.9301
755	16.0074
756	15.3750
757	15.4596
758	15.8162
759	15.3162
760	15.9301
761	15.5735
762	16.4926
763	16.4228
764	15.9154
765	16.6324
766	16.5478
767	16.2537
768	15.3235
769	16.3382
770	15.6544
771	15.6324
772	15.8051
773	15.7647
774	15.5294
775	15.7941
776	16.0882
777	16.7647
778	16.0110
779	16.7941
780	15.7684
781	15.6397
782	15.6397
783	15.7868
784	15.5919
785	15.7059
786	16.1949
787	15.9706
788	16.0221
789	16.1691
790	16.2206
791	16.1397
792	14.6949
793	15.0294
794	15.8566
795	14.7463
796	14.7978
797	14.1397
798	15.4522
799	15.7206
800	15.3235
801	15.8015
802	15.0110
803	15.0735
804	15.1581
805	15.1618
806	14.8824
807	14.0993
808	15.1949
809	14.3088
810	14.6544
811	15.3088
812	14.9485
813	14.9044
814	15.2647
815	14.1250
816	14.7757
817	13.7941
818	14.0037
819	13.6801
820	13.1875
821	14.1360
822	14.4485
823	14.9081
824	15.6176
825	15.5404
826	14.7426
827	14.7206
828	14.3051
829	15.1875
830	14.5919
831	13.9669
832	14.1949
833	13.8787
834	13.9559
835	14.2279
836	15.2169
837	14.3309
838	14.3676
839	15.1103
840	13.9596
841	14.4044
842	13.9926
843	14.0662
844	14.0257
845	14.5000
846	14.1434
847	14.8787
848	14.3199
849	15.0257
850	14.3162
851	13.6838
852	13.1581
853	13.8382
854	13.7794
855	13.2279
856	14.3897
857	14.2206
858	13.8419
859	14.1434
860	13.4669
861	14.1176
862	14.3382
863	13.2978
864	13.8015
865	14.3934
866	13.8897
867	14.3456
868	14.0625
869	14.7243
870	15.0956
871	14.7610
872	15.3934
873	15.1581
874	14.4522
875	14.6728
876	14.4963
877	14.9301
878	14.6544
879	15.4265
880	14.4265
881	15.4743
882	14.8125
883	14.3676
884	14.8235
885	15.2426
886	14.5993
887	14.3456
888	15.7757
889	15.7463
890	15.1066
891	16.1838
892	15.8199
893	15.4522
894	15.1838
895	16.1324
896	15.3603
897	15.6140
898	15.0515
899	14.5625
900	13.9485
901	15.1507
902	14.5147
903	15.3713
904	14.3088
905	15.8272
906	16.1213
907	15.5110
908	13.7169
909	14.6985
910	14.5368
911	14.7426
912	13.9743
913	14.1360
914	15.0478
915	13.5331
916	13.5662
917	12.3897
918	13.2426
919	13.6985
920	15.1985
921	14.3162
922	14.6985
923	13.7978
924	13.2096
925	13.1324
926	13.6618
927	12.6176
928	13.2684
929	13.7096
930	14.0294
931	12.1654
932	12.9338
933	13.1544
934	13.1507
935	14.4816
936	14.3493
937	15.3640
938	16.4743
939	17.1471
940	17.7500
941	16.8235
942	16.6140
943	12.8676
944	9.1324
945	5.7574
946	4.5809
947	3.4081
948	2.0662
949	2.2426
950	1.8199
951	1.5662
