# Supplementary material for: Bicoid gradient formation mechanism and dynamics revealed by protein lifetime analysis
Source: Mol Syst Biol. 2018 Sep 4;14(9):e8355. doi: 10.15252/msb.20188355 (PMC6121778; doi:10.15252/msb.20188355)
Supplement: Supplementary file 8 — Source Data for Figure 6 [file MSB-14-e8355-s007.zip › figure6-data_wo-images/quantification/Values_emb04_g_t18.txt]

0	104.7206
1	108.1765
2	113.9081
3	125.0919
4	128.2647
5	143.3897
6	149.6176
7	158.6838
8	170.3676
9	176.4632
10	183.1875
11	181.1287
12	180.2647
13	181.2794
14	173.8529
15	180.5956
16	176.8088
17	179.3640
18	185.8934
19	195.0110
20	203.4044
21	202.5551
22	204.0809
23	198.6434
24	187.6985
25	179.0735
26	171.5588
27	169.4118
28	173.8897
29	179.3971
30	181.9779
31	175.0515
32	170.5809
33	163.4412
34	158.1949
35	155.4081
36	158.6360
37	161.1838
38	161.6581
39	153.9890
40	144.9081
41	134.7353
42	133.3787
43	135.2426
44	142.3676
45	144.4559
46	144.7978
47	142.4265
48	138.4559
49	136.1801
50	132.5000
51	129.4963
52	134.8787
53	137.1875
54	138.9669
55	146.5625
56	150.9816
57	143.7537
58	140.5037
59	137.2647
60	136.8713
61	140.9559
62	143.9779
63	145.1066
64	148.5735
65	151.0846
66	146.5221
67	142.0478
68	137.7353
69	135.4559
70	135.2132
71	135.3051
72	135.2390
73	133.4375
74	132.2169
75	131.8566
76	132.8346
77	131.4154
78	129.1728
79	127.0699
80	126.7574
81	124.7096
82	124.0331
83	120.1618
84	117.6654
85	114.1360
86	117.2132
87	117.4926
88	118.8199
89	122.5625
90	121.4154
91	121.6103
92	119.1912
93	118.1949
94	119.9779
95	119.5699
96	117.8897
97	115.8493
98	116.7757
99	112.2500
100	109.8015
101	109.6949
102	113.1287
103	113.6434
104	111.2426
105	110.7059
106	111.1949
107	110.7978
108	112.7941
109	112.2574
110	111.9706
111	110.1654
112	112.1103
113	110.9853
114	110.7978
115	112.5110
116	108.1029
117	105.5625
118	104.1544
119	102.7132
120	102.5625
121	104.3934
122	108.6103
123	109.8640
124	107.5147
125	104.6912
126	101.9632
127	102.0000
128	101.1618
129	101.4301
130	98.3713
131	97.8897
132	96.2243
133	92.5515
134	91.3235
135	92.1875
136	92.3603
137	95.2904
138	92.4926
139	92.5772
140	92.9669
141	91.2941
142	88.5184
143	85.7463
144	87.5000
145	85.8015
146	83.8750
147	84.8493
148	88.3162
149	88.6507
150	87.7610
151	88.3787
152	87.3199
153	87.9449
154	86.7353
155	83.9375
156	82.0257
157	77.8015
158	78.2500
159	78.8272
160	80.2721
161	80.5956
162	79.6581
163	79.0625
164	77.5919
165	78.0919
166	77.3309
167	75.5110
168	72.3382
169	73.0699
170	74.0074
171	74.5993
172	74.2574
173	73.9118
174	76.5846
175	78.5037
176	79.1140
177	77.9632
178	76.9228
179	75.6691
180	74.0625
181	72.4338
182	72.0331
183	72.0368
184	71.5404
185	72.3493
186	76.5404
187	77.4228
188	79.9118
189	79.6213
190	77.3603
191	76.6471
192	75.0809
193	72.1029
194	70.0000
195	70.2463
196	70.7610
197	71.6324
198	73.6250
199	75.4522
200	77.5551
201	75.3051
202	76.3787
203	75.7647
204	75.0441
205	74.6213
206	72.4301
207	71.7978
208	68.8309
209	67.9338
210	68.2757
211	69.6397
212	72.4412
213	72.5956
214	74.4081
215	75.4449
216	73.5368
217	71.1213
218	69.5662
219	68.6213
220	68.2831
221	66.4890
222	65.7757
223	65.5441
224	65.8015
225	66.4449
226	68.0294
227	66.0699
228	67.4632
229	67.9228
230	67.6250
231	69.3051
232	69.0588
233	67.9743
234	66.6985
235	66.0882
236	65.8125
237	64.3309
238	64.6654
239	64.7022
240	66.6397
241	64.0441
242	61.5625
243	62.3971
244	62.5993
245	64.7463
246	62.8971
247	64.1544
248	62.5919
249	60.5441
250	59.4118
251	60.7610
252	61.6581
253	61.6581
254	60.9890
255	60.4816
256	61.6728
257	59.7169
258	59.3897
259	59.4816
260	58.6324
261	57.8346
262	57.8382
263	58.4154
264	61.0441
265	61.4963
266	59.8272
267	59.0846
268	59.0037
269	57.3971
270	57.2169
271	55.8088
272	55.4706
273	54.1176
274	54.8456
275	55.8934
276	55.6176
277	57.9228
278	57.0735
279	55.0000
280	55.2316
281	53.7647
282	54.0846
283	53.8088
284	54.2279
285	54.1397
286	54.1581
287	52.9963
288	52.4449
289	51.9081
290	51.9706
291	52.4853
292	53.2831
293	52.6324
294	52.5956
295	53.5956
296	52.8088
297	52.4596
298	53.8419
299	52.5257
300	50.4191
301	49.7831
302	49.5515
303	49.8897
304	49.6618
305	50.6765
306	52.1949
307	52.2463
308	54.3787
309	51.6875
310	50.7868
311	50.6250
312	49.1949
313	48.7132
314	48.3897
315	48.7206
316	49.0221
317	48.8235
318	49.4669
319	48.9449
320	49.0735
321	47.2132
322	48.4559
323	49.2390
324	47.8750
325	47.6176
326	47.4853
327	45.9375
328	46.3971
329	46.1801
330	45.9706
331	45.8860
332	46.3897
333	45.8897
334	46.4926
335	45.7757
336	45.4706
337	46.4706
338	47.1765
339	46.9081
340	46.5404
341	45.2500
342	45.1949
343	46.4559
344	44.0809
345	45.3860
346	45.8529
347	45.2500
348	44.9743
349	44.3125
350	44.5919
351	44.4449
352	42.2868
353	44.3529
354	44.6838
355	45.6838
356	44.7316
357	42.5184
358	42.6287
359	42.7390
360	41.7610
361	42.1250
362	41.5037
363	43.0368
364	43.2537
365	43.7426
366	43.9191
367	44.0772
368	43.6801
369	41.0294
370	42.0699
371	41.8934
372	41.0074
373	41.0478
374	40.2132
375	40.3493
376	40.9265
377	41.7537
378	42.3309
379	41.1618
380	40.9007
381	40.7831
382	40.4522
383	39.9338
384	39.3860
385	39.0699
386	39.9154
387	40.2022
388	39.9963
389	41.5919
390	41.2206
391	41.1066
392	41.4154
393	39.7684
394	39.8346
395	38.6507
396	38.0441
397	37.7463
398	38.5993
399	38.2794
400	37.1654
401	37.9632
402	38.3934
403	39.0257
404	39.5551
405	40.7463
406	38.3971
407	37.7243
408	36.3934
409	35.9118
410	35.1324
411	33.9228
412	35.2684
413	34.4926
414	35.7316
415	35.4779
416	35.5441
417	36.5074
418	36.0478
419	36.5441
420	35.8088
421	35.4963
422	36.0919
423	34.9522
424	34.4632
425	34.9154
426	35.8787
427	35.5662
428	35.3272
429	35.7279
430	34.9375
431	34.6765
432	35.8750
433	34.5919
434	33.6875
435	33.4375
436	33.0699
437	33.9963
438	33.6434
439	34.7537
440	34.5074
441	33.8051
442	33.7353
443	33.2868
444	33.1140
445	31.5221
446	31.7059
447	31.5074
448	32.1544
449	30.9449
450	32.3860
451	32.7978
452	33.7426
453	31.5074
454	31.8456
455	31.4706
456	29.9154
457	30.8419
458	30.4191
459	30.6360
460	31.4485
461	31.6912
462	32.1728
463	32.1801
464	30.5551
465	30.2463
466	29.2132
467	28.9596
468	30.0221
469	29.2574
470	29.9743
471	31.4265
472	30.9596
473	32.4154
474	30.1213
475	30.3419
476	29.3419
477	29.0809
478	28.6618
479	28.5735
480	29.5919
481	29.5331
482	27.9926
483	27.8015
484	28.2169
485	28.5515
486	29.0184
487	28.5735
488	28.0331
489	28.7941
490	27.6838
491	28.5882
492	28.1875
493	27.4191
494	27.0147
495	26.9522
496	28.0110
497	27.8824
498	27.9449
499	27.9485
500	26.9228
501	27.4706
502	27.5919
503	26.9779
504	26.4485
505	25.9007
506	26.5919
507	26.1912
508	26.6471
509	26.8088
510	26.2059
511	27.0110
512	26.1544
513	25.3199
514	25.3860
515	25.8529
516	25.8088
517	26.4301
518	26.3051
519	26.3199
520	26.7206
521	26.6507
522	25.6250
523	25.2794
524	25.7316
525	25.3713
526	25.0551
527	25.2574
528	24.4154
529	25.1029
530	25.8235
531	24.2169
532	24.5588
533	24.6912
534	24.1544
535	24.6765
536	23.8088
537	24.6949
538	25.1176
539	24.4081
540	23.5037
541	24.0662
542	24.6875
543	23.7941
544	23.6544
545	23.7904
546	24.2978
547	24.1360
548	23.6471
549	24.6801
550	23.9301
551	24.0147
552	23.7500
553	23.9044
554	24.7721
555	24.1949
556	24.3199
557	23.8456
558	23.6801
559	22.8419
560	23.1581
561	22.6544
562	23.0441
563	22.5993
564	22.1875
565	22.6397
566	22.7279
567	23.3750
568	23.9228
569	23.1176
570	22.9044
571	22.1544
572	21.9853
573	21.7206
574	22.4375
575	23.4853
576	23.0699
577	22.5000
578	22.6507
579	22.2463
580	23.0184
581	22.4890
582	22.3713
583	22.6654
584	22.3199
585	22.1765
586	22.3456
587	22.5809
588	21.5699
589	22.5588
590	22.3529
591	22.2904
592	21.4338
593	21.2831
594	22.0699
595	21.5478
596	21.7243
597	21.8824
598	21.7941
599	21.5993
600	21.9853
601	21.4301
602	21.7316
603	20.7059
604	21.8309
605	21.5625
606	20.3787
607	20.8309
608	21.1250
609	20.8787
610	21.0037
611	21.3860
612	20.3566
613	21.3529
614	20.5478
615	21.3971
616	20.2059
617	20.4596
618	21.0331
619	20.6544
620	20.8309
621	21.4007
622	20.6985
623	20.5000
624	20.6066
625	21.2684
626	20.7610
627	20.0735
628	20.2757
629	20.5441
630	20.2096
631	20.0625
632	19.4816
633	18.9816
634	20.6471
635	20.1838
636	21.0846
637	20.2390
638	20.1949
639	20.9816
640	20.3051
641	20.1324
642	19.8199
643	19.5993
644	19.4154
645	19.0294
646	19.5515
647	18.4632
648	18.8529
649	19.5551
650	19.8934
651	18.6176
652	18.8235
653	18.3346
654	17.7574
655	18.6544
656	18.3419
657	18.1949
658	18.2647
659	19.7684
660	19.7721
661	19.8640
662	18.6287
663	18.8015
664	19.6140
665	18.7721
666	17.8051
667	18.3162
668	18.5478
669	17.7868
670	17.2500
671	18.4890
672	19.0956
673	18.0184
674	17.7316
675	17.4853
676	17.6838
677	17.4853
678	17.2831
679	17.6360
680	18.4118
681	18.3419
682	19.1838
683	18.4559
684	18.9632
685	18.6765
686	18.0772
687	17.1801
688	16.9044
689	17.0074
690	16.3162
691	17.7574
692	18.1471
693	18.0809
694	18.1654
695	18.7757
696	17.8860
697	17.4963
698	17.5257
699	17.1066
700	16.9926
701	16.5882
702	16.1985
703	17.8456
704	17.0037
705	16.9375
706	17.3787
707	17.2684
708	17.0331
709	17.1838
710	17.7022
711	16.3051
712	16.7463
713	17.0404
714	17.2022
715	17.2316
716	17.7426
717	17.2794
718	16.5956
719	16.3713
720	16.6287
721	16.1838
722	16.2868
723	15.2537
724	16.4485
725	16.4265
726	15.8971
727	16.4706
728	17.1654
729	16.5110
730	16.3934
731	15.7868
732	15.3860
733	15.4890
734	15.8309
735	15.5257
736	16.5110
737	16.0478
738	16.3309
739	16.3456
740	17.1728
741	15.9081
742	15.9632
743	14.8199
744	15.2243
745	15.0294
746	15.4228
747	15.2169
748	16.0221
749	15.0956
750	15.8640
751	16.4081
752	16.0294
753	15.5809
754	14.9890
755	14.9338
756	14.4154
757	14.4301
758	15.7426
759	14.9743
760	15.5919
761	15.9853
762	15.6654
763	15.4081
764	15.3897
765	15.5368
766	15.0221
767	14.9559
768	14.6397
769	15.4449
770	14.9522
771	15.2353
772	14.6949
773	15.5625
774	15.3051
775	15.2721
776	16.2463
777	16.3676
778	15.3235
779	15.5184
780	14.7647
781	15.1949
782	15.2574
783	14.8419
784	14.8787
785	15.3088
786	15.3971
787	15.4044
788	15.4632
789	15.9228
790	15.1949
791	14.2868
792	14.2426
793	14.1985
794	14.1471
795	14.3529
796	14.5000
797	14.7978
798	15.2096
799	14.8713
800	14.3676
801	14.2096
802	14.2022
803	14.1544
804	14.6287
805	13.9669
806	14.1287
807	14.3934
808	15.0478
809	13.8309
810	14.6838
811	14.3713
812	14.2647
813	13.9485
814	13.8015
815	13.7353
816	13.6324
817	13.5000
818	13.3088
819	13.3529
820	13.5625
821	14.4853
822	14.4853
823	14.1250
824	14.1581
825	14.0074
826	13.1287
827	13.5074
828	13.4338
829	13.0846
830	13.1324
831	12.8346
832	13.2757
833	14.2831
834	14.1728
835	14.6728
836	15.2243
837	13.1250
838	13.7574
839	13.6654
840	13.4926
841	13.0735
842	13.5882
843	13.4779
844	13.6875
845	14.1728
846	13.0037
847	13.6066
848	13.2390
849	13.5404
850	13.4596
851	13.2794
852	13.1654
853	13.8051
854	13.6103
855	12.7279
856	12.9853
857	13.6507
858	13.3493
859	13.9890
860	14.5588
861	13.2243
862	13.0441
863	13.0846
864	12.7868
865	13.9118
866	14.3272
867	14.3824
868	13.6544
869	13.5331
870	13.5919
871	13.8529
872	13.2390
873	15.2169
874	13.7831
875	14.8309
876	13.9412
877	14.4191
878	13.0257
879	14.1471
880	14.5331
881	15.6140
882	14.5515
883	14.8162
884	14.7904
885	15.1176
886	15.1801
887	13.6140
888	15.5882
889	15.3272
890	15.5772
891	15.9926
892	15.4154
893	15.2426
894	14.7390
895	15.1176
896	14.7169
897	13.9007
898	15.3162
899	15.0368
900	15.0882
901	14.0000
902	15.4118
903	15.4301
904	14.6324
905	15.6875
906	14.9926
907	15.8566
908	15.0662
909	16.2500
910	15.0037
911	13.9669
912	14.2647
913	14.4301
914	12.9632
915	13.2574
916	12.8640
917	11.9706
918	13.7757
919	14.2978
920	13.7169
921	14.5588
922	13.8162
923	14.6397
924	13.3676
925	14.5074
926	14.1471
927	13.7721
928	13.2537
929	13.6985
930	14.2831
931	14.3897
932	14.8199
933	15.4485
934	14.2684
935	14.0368
936	14.4522
937	15.1471
938	16.0331
939	18.3566
940	16.8199
941	15.7941
942	15.8676
943	12.1985
944	8.6838
945	6.1765
946	4.0588
947	3.8419
948	2.3162
949	1.8713
950	2.2941
951	1.4963
