# Supplementary material for: Bicoid gradient formation mechanism and dynamics revealed by protein lifetime analysis
Source: Mol Syst Biol. 2018 Sep 4;14(9):e8355. doi: 10.15252/msb.20188355 (PMC6121778; doi:10.15252/msb.20188355)
Supplement: Supplementary file 8 — Source Data for Figure 6 [file MSB-14-e8355-s007.zip › figure6-data_wo-images/quantification/Values_emb04_g_t19.txt]

0	100.0735
1	105.0368
2	109.2059
3	117.8603
4	124.2647
5	131.1949
6	137.0882
7	148.3272
8	159.6140
9	173.1066
10	184.8162
11	182.0515
12	184.0515
13	183.3934
14	174.3824
15	177.0699
16	176.9743
17	175.4853
18	174.4669
19	179.4816
20	183.2132
21	184.9890
22	188.5588
23	188.8125
24	187.2941
25	181.1287
26	177.0331
27	170.6838
28	169.4853
29	169.4301
30	172.8162
31	176.4596
32	177.7426
33	169.0110
34	161.2978
35	154.8015
36	149.1912
37	154.7794
38	156.7537
39	162.1544
40	157.9559
41	150.7059
42	143.8382
43	136.7353
44	136.7610
45	139.5147
46	143.0368
47	148.7721
48	145.0735
49	140.4228
50	135.8566
51	130.2316
52	132.1728
53	130.2574
54	132.8419
55	137.4559
56	144.0919
57	144.1029
58	143.1949
59	141.5882
60	140.6765
61	139.0368
62	138.6985
63	141.0147
64	142.4301
65	145.8456
66	148.1287
67	146.0515
68	144.9338
69	138.3676
70	132.8309
71	131.2978
72	129.8493
73	129.6507
74	131.0404
75	132.9081
76	132.9596
77	134.9632
78	135.4228
79	131.7353
80	132.8456
81	129.7059
82	127.6838
83	124.7279
84	122.1801
85	121.2684
86	116.3309
87	114.4779
88	114.1103
89	116.5074
90	119.4154
91	121.1875
92	123.7610
93	119.9228
94	122.5404
95	121.7316
96	120.0441
97	118.4485
98	120.3566
99	118.1691
100	115.7537
101	112.3456
102	111.5147
103	112.4816
104	116.0441
105	112.8456
106	111.3787
107	112.5772
108	113.0000
109	109.6618
110	110.2353
111	111.6434
112	108.7463
113	110.5735
114	110.4412
115	111.3934
116	110.5956
117	109.9007
118	109.1838
119	107.1544
120	107.5368
121	107.1103
122	105.8603
123	106.1397
124	109.8787
125	109.0809
126	110.2169
127	111.3493
128	110.6066
129	110.5588
130	107.9963
131	106.2684
132	106.5000
133	106.0404
134	102.1360
135	102.4706
136	100.8676
137	101.2132
138	103.4596
139	101.9191
140	102.4375
141	103.3346
142	99.9154
143	99.2904
144	97.3051
145	94.5515
146	93.2022
147	94.5993
148	94.2426
149	97.2243
150	96.9890
151	96.6618
152	94.7757
153	95.4154
154	94.6471
155	95.0184
156	93.9228
157	90.8750
158	87.4853
159	87.4816
160	88.0184
161	88.1066
162	88.2574
163	88.6507
164	85.8346
165	85.9853
166	85.0625
167	82.8971
168	79.8529
169	79.8529
170	77.2353
171	76.1324
172	75.8971
173	75.9926
174	78.2243
175	77.8750
176	79.0000
177	79.7978
178	80.5037
179	80.2941
180	82.8750
181	80.9007
182	76.5809
183	73.8346
184	74.4963
185	73.6066
186	75.7022
187	77.3640
188	76.9743
189	78.2684
190	79.9338
191	77.6581
192	75.6324
193	73.7831
194	73.5404
195	72.5294
196	71.9743
197	70.7096
198	70.5662
199	73.5919
200	77.2610
201	76.7684
202	75.2684
203	75.1691
204	76.2537
205	78.0368
206	76.7390
207	76.6471
208	74.7831
209	71.9632
210	70.0404
211	70.9118
212	73.3419
213	74.2794
214	72.4412
215	73.1176
216	72.5074
217	74.0000
218	75.5846
219	73.3382
220	73.0147
221	70.6176
222	70.2463
223	70.7426
224	71.6250
225	71.1618
226	70.3897
227	69.7684
228	69.9596
229	69.7206
230	70.2537
231	72.0588
232	70.8272
233	70.4632
234	70.8346
235	70.1176
236	69.7537
237	68.8419
238	68.0993
239	67.2059
240	67.8419
241	66.1985
242	66.4265
243	66.1801
244	64.9485
245	63.5257
246	64.6838
247	67.5331
248	66.4412
249	64.4412
250	65.3750
251	62.3162
252	62.3640
253	64.1654
254	65.6618
255	64.4485
256	63.9154
257	62.3860
258	63.7059
259	62.3824
260	61.0846
261	61.2022
262	59.2868
263	58.3750
264	59.7206
265	60.8088
266	62.0993
267	62.7721
268	61.9779
269	62.1912
270	61.3676
271	60.4301
272	58.5074
273	56.0515
274	56.9485
275	57.3015
276	56.3456
277	56.6434
278	56.7463
279	58.9118
280	57.9522
281	56.5257
282	56.8456
283	55.6728
284	55.5110
285	55.7426
286	55.1838
287	54.2794
288	55.2169
289	54.7794
290	53.7096
291	53.6213
292	54.2574
293	53.6581
294	52.9596
295	53.9926
296	53.3529
297	55.1728
298	55.0257
299	54.8640
300	54.9154
301	53.1801
302	52.3051
303	51.2574
304	51.5294
305	50.9081
306	52.2978
307	52.0221
308	52.6654
309	53.7941
310	52.8787
311	53.4890
312	51.5956
313	51.0735
314	50.5809
315	49.8676
316	49.8676
317	49.5037
318	51.0221
319	50.8051
320	50.8051
321	50.0625
322	49.3199
323	48.8125
324	49.6654
325	49.4265
326	49.9007
327	48.5809
328	47.5000
329	47.6103
330	47.8824
331	48.0515
332	48.2463
333	47.5662
334	48.3051
335	47.5478
336	47.4154
337	47.2794
338	47.9632
339	47.2978
340	47.9632
341	47.3860
342	46.7721
343	46.7206
344	45.5515
345	46.5404
346	44.7978
347	45.4559
348	46.0993
349	45.0846
350	46.2426
351	44.6949
352	43.6397
353	44.9779
354	44.8529
355	44.6287
356	44.7684
357	44.0846
358	44.0000
359	43.9853
360	42.1029
361	43.6691
362	42.3162
363	42.0699
364	41.3235
365	42.3015
366	41.8051
367	43.0551
368	42.2647
369	42.0294
370	41.9743
371	43.5882
372	42.4706
373	42.2831
374	41.9007
375	42.0478
376	41.6397
377	41.4963
378	41.1654
379	40.9559
380	40.6066
381	41.3088
382	41.4522
383	41.8640
384	40.9743
385	39.9522
386	39.7353
387	38.7279
388	38.8015
389	39.1140
390	38.5919
391	39.6213
392	39.4338
393	39.8419
394	39.8750
395	41.1176
396	39.9191
397	39.3125
398	37.2904
399	36.7243
400	37.1029
401	36.7132
402	37.6434
403	37.3860
404	37.9044
405	38.1176
406	38.3493
407	38.3566
408	38.1066
409	38.1176
410	36.5257
411	35.4743
412	35.6176
413	35.1912
414	34.6287
415	34.4963
416	35.3860
417	35.2574
418	35.5846
419	36.1140
420	36.6029
421	36.5625
422	37.4485
423	36.6691
424	36.1103
425	36.3603
426	35.5772
427	34.1985
428	35.7169
429	35.2647
430	35.5294
431	35.5625
432	36.2684
433	35.1618
434	35.0368
435	34.4375
436	34.9926
437	33.9191
438	34.8199
439	33.9118
440	34.7059
441	35.1581
442	35.5221
443	34.5588
444	33.8346
445	32.9338
446	33.1654
447	32.6838
448	33.7059
449	32.8346
450	34.1912
451	32.8787
452	34.2757
453	33.5993
454	33.8199
455	33.9412
456	33.2794
457	32.5110
458	31.5993
459	31.6985
460	32.6875
461	31.6728
462	32.1029
463	32.8346
464	33.0221
465	33.5662
466	32.2316
467	32.4191
468	31.4596
469	31.0404
470	31.5074
471	31.7978
472	32.1765
473	32.0184
474	31.4632
475	31.7463
476	32.0662
477	32.3750
478	32.2353
479	31.2904
480	30.8419
481	30.6912
482	29.7096
483	29.4926
484	30.0515
485	30.5037
486	29.8493
487	29.2059
488	30.3419
489	30.1691
490	29.8419
491	30.6066
492	30.1654
493	29.4154
494	29.4301
495	28.5404
496	28.6544
497	28.8971
498	29.2353
499	29.6654
500	29.2868
501	29.5993
502	28.4963
503	28.3860
504	28.1176
505	27.8824
506	27.2794
507	27.5515
508	28.3676
509	28.8235
510	28.6691
511	28.7426
512	27.5184
513	27.5882
514	28.2390
515	26.9890
516	27.3235
517	26.5221
518	27.1029
519	27.5074
520	27.8493
521	27.7132
522	26.6140
523	27.7794
524	26.6471
525	26.2243
526	25.6765
527	26.5037
528	25.3787
529	25.6029
530	25.5110
531	26.1985
532	25.7022
533	24.5993
534	24.8125
535	25.3676
536	25.5000
537	25.3676
538	25.5074
539	24.8897
540	24.5478
541	24.1875
542	24.6912
543	24.2096
544	24.5441
545	23.3419
546	24.1581
547	24.2904
548	23.9007
549	24.4963
550	23.5110
551	24.2206
552	24.2316
553	24.3235
554	23.8015
555	23.4706
556	24.1507
557	24.0037
558	24.6140
559	23.7096
560	23.2316
561	22.1103
562	23.0184
563	22.7279
564	23.4375
565	23.1728
566	23.4081
567	23.2610
568	22.8309
569	22.5184
570	22.9596
571	21.7721
572	22.2647
573	21.8787
574	22.2169
575	22.7831
576	21.6985
577	22.4228
578	22.1985
579	21.9412
580	21.5184
581	21.8603
582	21.6691
583	21.2390
584	21.2059
585	22.0257
586	21.2243
587	22.9007
588	20.8125
589	21.5184
590	22.0441
591	22.0551
592	20.9890
593	20.9338
594	21.3125
595	21.2169
596	21.4118
597	21.2831
598	21.1838
599	22.3897
600	21.3787
601	21.7647
602	21.2059
603	20.6838
604	21.0221
605	20.0919
606	19.6176
607	19.9375
608	19.5993
609	20.0699
610	20.2978
611	21.0478
612	20.1544
613	20.7169
614	19.6360
615	21.1140
616	20.1654
617	20.1618
618	19.2794
619	19.7059
620	20.0257
621	20.3750
622	20.6287
623	20.0882
624	20.3824
625	20.1875
626	19.4044
627	19.5625
628	19.2353
629	19.7868
630	19.5294
631	19.0221
632	19.0551
633	18.5625
634	20.2831
635	18.9743
636	19.8750
637	19.6287
638	19.8787
639	19.5625
640	19.4559
641	18.4081
642	18.7316
643	18.5184
644	18.6618
645	18.3088
646	19.1618
647	17.6544
648	18.6544
649	19.2831
650	19.3162
651	18.5662
652	18.4412
653	17.6801
654	16.6434
655	18.2868
656	17.8750
657	17.3897
658	17.7022
659	18.7463
660	18.9044
661	18.9963
662	17.5735
663	18.5772
664	18.4706
665	17.7941
666	17.9963
667	17.8566
668	18.5074
669	18.0110
670	18.1728
671	17.9191
672	18.5919
673	17.7353
674	17.4007
675	18.0184
676	17.1287
677	16.5074
678	17.3272
679	16.8162
680	17.7059
681	17.5000
682	19.0331
683	18.6287
684	17.8824
685	17.9485
686	17.8493
687	17.0919
688	16.2316
689	17.4596
690	16.2463
691	16.8199
692	17.1250
693	17.6949
694	17.8309
695	17.5846
696	17.8309
697	17.2426
698	17.7500
699	16.5588
700	16.7463
701	15.7022
702	16.1581
703	16.7868
704	16.9596
705	17.0331
706	17.0368
707	16.3456
708	17.4375
709	16.4632
710	16.8015
711	16.6912
712	16.5625
713	17.0846
714	16.7610
715	17.6985
716	17.2831
717	16.7647
718	16.5772
719	15.7831
720	16.4081
721	15.8235
722	16.2757
723	16.3493
724	16.7757
725	16.8676
726	16.1691
727	16.2206
728	17.2353
729	16.6434
730	15.9007
731	15.3860
732	15.9228
733	15.4743
734	15.9044
735	15.5331
736	16.2096
737	15.7647
738	16.2059
739	16.6801
740	15.7904
741	15.4632
742	15.7316
743	15.1360
744	14.7279
745	15.2169
746	16.2978
747	16.3162
748	15.8640
749	15.3309
750	16.2022
751	16.0735
752	15.7904
753	15.3162
754	15.8713
755	14.5735
756	14.8603
757	14.7684
758	14.9743
759	15.0625
760	15.9191
761	15.4963
762	16.3640
763	16.1397
764	14.8713
765	15.3860
766	14.7096
767	15.1618
768	14.5846
769	15.4154
770	14.8824
771	15.3676
772	15.4338
773	15.5772
774	14.7316
775	14.8750
776	15.7868
777	15.4191
778	14.3051
779	15.1912
780	14.2096
781	14.8897
782	15.2316
783	15.1250
784	15.0699
785	15.1838
786	14.9559
787	14.8309
788	15.2684
789	15.3640
790	14.5625
791	13.9890
792	13.9743
793	14.0625
794	14.6287
795	14.8566
796	14.5588
797	14.8897
798	15.7757
799	14.8493
800	14.5110
801	14.5882
802	14.2169
803	13.8824
804	14.0809
805	14.4926
806	14.2904
807	13.6544
808	14.8235
809	14.1397
810	13.9412
811	14.3750
812	13.5551
813	13.6434
814	14.1066
815	13.1618
816	14.1801
817	14.3272
818	14.2353
819	14.2647
820	14.4596
821	14.8713
822	14.5515
823	14.0110
824	13.3603
825	13.6691
826	12.8934
827	13.3640
828	13.0699
829	13.7794
830	13.5772
831	13.7941
832	14.2426
833	13.9265
834	13.9007
835	14.1324
836	13.5037
837	13.3787
838	13.5588
839	13.2132
840	12.8272
841	12.7868
842	13.2610
843	13.9926
844	14.1765
845	13.7978
846	13.8346
847	12.9485
848	13.0882
849	13.6728
850	13.6618
851	13.7022
852	13.0000
853	13.4118
854	13.5772
855	13.0515
856	13.4706
857	14.2022
858	14.2647
859	13.5294
860	13.3640
861	13.3162
862	13.4890
863	12.2794
864	13.1544
865	12.7169
866	13.8235
867	14.7059
868	14.2426
869	14.5441
870	14.4669
871	13.5110
872	13.9301
873	14.8824
874	13.6287
875	14.0625
876	14.0551
877	13.7353
878	13.9081
879	14.1912
880	14.4632
881	14.5588
882	14.9963
883	15.2904
884	15.3051
885	15.1176
886	13.9779
887	14.6250
888	14.2169
889	14.3493
890	13.8860
891	14.1985
892	13.9632
893	14.4412
894	13.6581
895	14.7537
896	14.1875
897	15.1103
898	14.7022
899	14.9926
900	13.9301
901	14.3309
902	15.3713
903	15.7904
904	15.6728
905	14.6985
906	14.5882
907	14.5257
908	13.9485
909	13.7537
910	13.9485
911	13.0882
912	13.8272
913	13.3493
914	13.0846
915	12.0000
916	12.1618
917	12.2610
918	12.5404
919	13.2022
920	12.8272
921	12.2316
922	13.2610
923	13.2647
924	13.6140
925	14.6029
926	15.1213
927	14.6213
928	15.9228
929	15.2831
930	14.5551
931	15.3162
932	13.7721
933	14.5993
934	13.8199
935	13.2794
936	13.1287
937	15.8456
938	15.3713
939	17.0625
940	16.5735
941	17.3125
942	16.0625
943	12.3750
944	7.9890
945	5.6985
946	4.4522
947	2.8566
948	2.4412
949	1.8493
950	2.3713
951	1.4154
