# Supplementary material for: Bicoid gradient formation mechanism and dynamics revealed by protein lifetime analysis
Source: Mol Syst Biol. 2018 Sep 4;14(9):e8355. doi: 10.15252/msb.20188355 (PMC6121778; doi:10.15252/msb.20188355)
Supplement: Supplementary file 8 — Source Data for Figure 6 [file MSB-14-e8355-s007.zip › figure6-data_wo-images/quantification/Values_emb04_g_t20.txt]

0	99.4154
1	99.2426
2	104.2757
3	112.8051
4	123.4081
5	127.0662
6	132.4669
7	142.1912
8	150.1287
9	158.9154
10	167.8897
11	172.6140
12	174.0809
13	169.7610
14	157.6581
15	156.5037
16	160.0184
17	166.2868
18	173.4007
19	176.8897
20	173.5846
21	172.8419
22	177.2463
23	185.0772
24	185.1434
25	180.7169
26	180.2610
27	172.3493
28	166.4853
29	162.3309
30	164.4559
31	170.3934
32	175.5956
33	172.8015
34	170.0441
35	163.9228
36	154.7684
37	151.0662
38	150.0184
39	152.2978
40	155.6618
41	150.8676
42	151.4007
43	143.8346
44	135.6581
45	132.6838
46	134.9559
47	137.7096
48	137.5735
49	140.9265
50	140.8971
51	137.1287
52	131.8676
53	129.1103
54	129.2132
55	131.3346
56	133.8199
57	135.4228
58	139.8199
59	141.9926
60	143.2904
61	144.3934
62	141.8382
63	136.6838
64	132.2022
65	131.2757
66	134.2831
67	133.7978
68	135.9559
69	134.6507
70	134.2096
71	133.1029
72	131.9963
73	128.6654
74	125.6287
75	122.4963
76	122.6250
77	122.1912
78	125.1985
79	128.5368
80	129.8934
81	128.6949
82	129.5221
83	125.1434
84	120.1838
85	119.4375
86	117.5257
87	118.9007
88	116.2868
89	116.7132
90	117.0809
91	113.3199
92	114.3493
93	115.0846
94	118.4632
95	118.4559
96	120.5184
97	120.8566
98	117.9559
99	113.9301
100	115.4301
101	115.0074
102	111.3456
103	110.9338
104	107.3272
105	106.1912
106	105.0919
107	107.8897
108	108.6176
109	109.3493
110	109.6471
111	109.5515
112	105.8787
113	105.4596
114	105.4412
115	107.3529
116	109.0368
117	106.7096
118	105.2537
119	106.2537
120	105.8934
121	105.1360
122	102.3382
123	103.1103
124	105.0809
125	103.1103
126	105.0956
127	105.6176
128	107.4191
129	109.7316
130	109.9228
131	109.9081
132	108.7279
133	107.5662
134	104.1176
135	103.4522
136	100.7574
137	99.9596
138	102.4890
139	102.6838
140	104.5625
141	102.4375
142	102.1140
143	100.7279
144	101.4559
145	98.2574
146	97.6471
147	96.1397
148	96.8787
149	96.5074
150	95.0551
151	95.0110
152	95.3860
153	100.7978
154	99.9706
155	96.6140
156	94.0919
157	92.5221
158	92.4338
159	94.0699
160	95.8713
161	92.0184
162	89.2426
163	90.5735
164	90.4375
165	92.0625
166	93.1544
167	93.0184
168	89.2574
169	89.3088
170	85.3971
171	84.3456
172	82.9118
173	81.4044
174	82.1140
175	81.6912
176	82.4669
177	81.8529
178	80.9228
179	83.8493
180	85.4007
181	86.6250
182	84.4191
183	82.6691
184	80.5331
185	78.6103
186	77.9007
187	77.2941
188	77.0956
189	77.1691
190	77.9338
191	79.5368
192	81.1765
193	80.0846
194	79.7096
195	78.9926
196	78.7647
197	78.1544
198	75.9596
199	73.7353
200	73.2169
201	72.7610
202	75.4485
203	76.2206
204	76.1397
205	77.2096
206	76.1471
207	78.7500
208	77.0551
209	76.5882
210	74.5846
211	72.6029
212	71.8493
213	72.0662
214	71.5184
215	71.8309
216	68.8750
217	69.6176
218	73.3125
219	72.8162
220	74.8088
221	74.7169
222	74.2169
223	74.2169
224	71.9191
225	70.2132
226	70.7463
227	67.9338
228	69.4926
229	71.2463
230	70.5184
231	69.8750
232	68.5294
233	71.3787
234	71.1140
235	69.5551
236	67.8640
237	68.1544
238	67.6434
239	69.4853
240	67.9228
241	66.4963
242	67.5846
243	66.9228
244	67.3713
245	68.8051
246	66.8676
247	65.8015
248	63.0956
249	64.7647
250	64.3713
251	65.0919
252	63.7868
253	64.3199
254	62.4853
255	63.9449
256	64.5221
257	64.1287
258	64.5809
259	63.4816
260	63.4743
261	61.0809
262	61.3051
263	60.7316
264	59.6250
265	58.4081
266	60.0331
267	61.1949
268	61.7537
269	62.6397
270	61.2059
271	61.2941
272	60.6838
273	59.5331
274	58.6765
275	57.1801
276	56.6912
277	56.3787
278	56.8824
279	56.4007
280	55.9228
281	57.5000
282	58.2463
283	57.9044
284	55.7463
285	55.6838
286	56.0882
287	56.7574
288	56.3566
289	56.2059
290	54.8456
291	55.1618
292	53.4632
293	52.3235
294	53.0882
295	53.6471
296	54.4853
297	54.0846
298	53.2831
299	54.7059
300	54.7574
301	53.3750
302	53.9559
303	52.6507
304	50.9779
305	50.9890
306	51.5809
307	51.0919
308	50.9044
309	51.3750
310	52.9485
311	55.3971
312	54.3860
313	53.7500
314	51.2463
315	49.9375
316	48.3309
317	49.1581
318	48.4265
319	48.4044
320	50.1140
321	49.6360
322	49.6544
323	48.1691
324	48.5294
325	47.6875
326	48.4559
327	46.9890
328	46.5368
329	46.2390
330	45.6912
331	47.1801
332	46.8199
333	46.8235
334	47.1728
335	46.5221
336	45.7316
337	46.7243
338	46.3419
339	45.8493
340	45.3051
341	44.9596
342	44.9154
343	44.6176
344	44.8603
345	45.3125
346	46.5000
347	44.5551
348	44.4449
349	43.0809
350	44.8713
351	43.7537
352	43.1066
353	42.6434
354	43.2868
355	43.3603
356	42.4522
357	41.6544
358	42.4963
359	42.3235
360	41.2206
361	41.7537
362	40.9044
363	41.3493
364	40.0846
365	41.1765
366	40.2132
367	41.0993
368	40.2978
369	41.1581
370	40.8529
371	41.6360
372	40.9559
373	40.5368
374	40.4706
375	38.9449
376	39.2279
377	37.8088
378	39.0772
379	40.3713
380	38.6875
381	39.4963
382	39.5037
383	39.4375
384	39.8419
385	39.3860
386	39.7132
387	37.8162
388	36.6838
389	37.5478
390	36.4963
391	37.4449
392	37.2684
393	36.7243
394	37.5846
395	39.4265
396	39.7500
397	40.4191
398	38.7684
399	37.5037
400	36.1544
401	35.6801
402	35.8346
403	36.2316
404	35.5441
405	36.1213
406	36.3971
407	36.5441
408	36.7169
409	38.0184
410	37.5368
411	35.5846
412	34.9853
413	34.9522
414	34.4485
415	32.7500
416	34.0184
417	33.8603
418	34.2206
419	34.2574
420	34.5478
421	34.3529
422	36.4449
423	36.4044
424	36.0588
425	34.8713
426	34.6434
427	33.8272
428	34.3676
429	33.6324
430	34.8015
431	34.8897
432	35.5588
433	34.1838
434	33.9890
435	33.3162
436	33.5699
437	33.1324
438	32.8824
439	32.7463
440	32.2206
441	32.7463
442	33.0588
443	32.8713
444	34.1103
445	33.5662
446	33.7316
447	32.8346
448	32.3971
449	31.5037
450	31.8529
451	31.1434
452	31.5882
453	31.4412
454	32.5588
455	33.2316
456	31.4191
457	31.6875
458	30.7537
459	30.8162
460	30.1544
461	29.9779
462	30.8529
463	31.3051
464	31.6029
465	32.1360
466	32.1985
467	31.0882
468	30.9963
469	29.0956
470	30.3750
471	29.7757
472	29.6213
473	30.0441
474	30.2574
475	30.1213
476	30.9301
477	30.7353
478	30.4706
479	29.9412
480	29.9338
481	29.4228
482	29.1287
483	28.4449
484	28.8088
485	29.2463
486	30.1434
487	28.6765
488	29.6985
489	30.5846
490	28.9044
491	30.3971
492	29.5662
493	29.4963
494	28.7022
495	28.7868
496	28.0257
497	27.5809
498	27.9228
499	28.1176
500	28.2169
501	28.4816
502	29.0735
503	28.8309
504	27.6471
505	28.0441
506	27.2279
507	26.8860
508	27.3051
509	26.9743
510	27.3529
511	27.8566
512	26.5221
513	27.2904
514	27.1434
515	27.2426
516	26.1912
517	26.5551
518	26.5772
519	26.5110
520	26.9632
521	26.4118
522	26.8897
523	25.5809
524	25.1471
525	25.7904
526	24.8603
527	25.4963
528	25.5441
529	26.5074
530	25.3640
531	25.7868
532	24.9412
533	24.2684
534	23.8676
535	23.4265
536	23.2904
537	23.9301
538	25.0956
539	24.2059
540	24.4412
541	24.1066
542	23.9375
543	23.1618
544	23.3713
545	23.5772
546	23.8934
547	24.4632
548	23.2096
549	24.0184
550	23.5074
551	23.5919
552	22.7500
553	23.1287
554	23.3015
555	22.7279
556	22.7537
557	23.1765
558	23.9265
559	23.8419
560	23.1250
561	23.1691
562	23.3419
563	23.2537
564	23.3419
565	23.6949
566	22.3603
567	22.9559
568	22.5735
569	21.9522
570	22.4596
571	22.2978
572	22.2463
573	21.7537
574	22.0699
575	22.8382
576	21.7537
577	22.0809
578	22.2831
579	21.2574
580	22.2794
581	20.8015
582	21.6507
583	21.5882
584	21.1360
585	21.7574
586	21.6103
587	21.6765
588	21.3934
589	21.2868
590	21.5515
591	21.7794
592	20.9228
593	21.2610
594	20.6103
595	20.3309
596	21.8346
597	21.0478
598	19.7353
599	20.5993
600	20.5956
601	19.8235
602	20.7353
603	20.4522
604	20.4522
605	20.2537
606	19.9485
607	20.6140
608	20.8199
609	20.7316
610	20.4816
611	20.8199
612	20.3125
613	20.3125
614	19.8272
615	19.4118
616	19.2390
617	19.8897
618	18.8529
619	19.7390
620	19.5882
621	19.7169
622	19.9485
623	20.2169
624	20.1654
625	20.0699
626	19.7610
627	20.3676
628	19.5625
629	18.7831
630	19.4596
631	19.5956
632	18.9559
633	18.6581
634	19.3088
635	18.9890
636	19.5993
637	19.8015
638	19.8199
639	20.5735
640	19.5846
641	18.5882
642	18.4632
643	18.0478
644	17.5993
645	17.6949
646	18.1801
647	17.2096
648	18.2978
649	18.9669
650	18.8088
651	17.9118
652	18.1066
653	17.6103
654	17.6287
655	17.8051
656	17.3640
657	17.7831
658	18.0110
659	19.0368
660	17.7794
661	18.0809
662	17.2353
663	17.5772
664	17.4853
665	17.1728
666	17.0478
667	17.3897
668	17.7169
669	17.7904
670	17.5551
671	18.3493
672	17.6360
673	17.1985
674	16.5257
675	16.5221
676	16.6213
677	16.1838
678	16.2941
679	16.5735
680	17.9522
681	16.8676
682	18.1728
683	17.4118
684	17.2169
685	16.9449
686	16.4963
687	16.3713
688	16.6838
689	16.1691
690	16.5956
691	17.1581
692	17.7353
693	17.8125
694	17.0478
695	18.0919
696	17.3456
697	16.1949
698	16.4669
699	16.1581
700	16.4007
701	16.6728
702	16.0846
703	16.8088
704	17.1397
705	16.4632
706	15.9669
707	15.8382
708	16.3419
709	16.0588
710	16.1471
711	15.5110
712	16.0074
713	17.0662
714	17.0331
715	17.5809
716	16.8493
717	16.4375
718	16.1066
719	15.5551
720	16.1066
721	16.0147
722	15.9596
723	16.6213
724	16.1765
725	17.1287
726	16.0625
727	16.2243
728	16.4228
729	15.1801
730	15.0993
731	15.0993
732	15.5588
733	15.3272
734	15.4081
735	14.9596
736	15.8456
737	15.9044
738	15.8971
739	16.1949
740	15.4890
741	15.2353
742	15.4779
743	15.1397
744	15.4669
745	14.7132
746	15.1949
747	15.3787
748	16.3235
749	15.4449
750	16.7132
751	15.8860
752	15.2978
753	14.6103
754	14.8162
755	14.3824
756	14.7537
757	14.5919
758	15.0294
759	14.7059
760	16.0110
761	15.9228
762	15.3125
763	15.4081
764	14.3493
765	15.2684
766	14.6397
767	14.6287
768	14.7022
769	15.2059
770	15.3750
771	14.2757
772	14.8272
773	15.1654
774	14.9007
775	14.9890
776	14.2206
777	15.0772
778	13.7132
779	14.9706
780	14.0993
781	14.7831
782	15.0478
783	15.0000
784	14.6213
785	14.8713
786	15.3199
787	14.8676
788	14.6691
789	14.7868
790	14.7978
791	14.3309
792	13.8309
793	14.0184
794	14.9522
795	14.6912
796	14.6103
797	15.2390
798	15.0000
799	14.0221
800	14.2794
801	13.7757
802	13.9375
803	13.0956
804	14.9853
805	14.4596
806	14.0625
807	14.5000
808	13.8787
809	13.9228
810	12.8750
811	14.1507
812	13.7353
813	12.9228
814	12.7978
815	13.0441
816	13.4779
817	13.6434
818	13.8713
819	14.0441
820	14.2794
821	14.1838
822	13.3603
823	12.9669
824	13.7463
825	12.3529
826	12.8382
827	12.9228
828	13.4632
829	13.9890
830	13.9375
831	13.4449
832	13.5772
833	13.3346
834	13.3382
835	13.1471
836	12.5294
837	12.8272
838	13.0551
839	13.2353
840	13.3934
841	12.9081
842	13.3235
843	13.6838
844	13.7169
845	13.1324
846	12.9890
847	12.7279
848	13.3419
849	13.3493
850	12.8529
851	12.2059
852	12.3824
853	13.1654
854	13.9154
855	12.8162
856	12.8566
857	13.1691
858	13.0735
859	13.2316
860	13.1507
861	12.2353
862	12.1287
863	11.6949
864	12.1875
865	12.7426
866	13.1838
867	13.8088
868	13.1103
869	13.1728
870	13.5956
871	13.2463
872	12.8971
873	14.0662
874	12.8566
875	14.0846
876	14.2132
877	13.5772
878	13.3566
879	13.8566
880	13.5956
881	13.2647
882	13.9926
883	13.7574
884	12.9301
885	13.2096
886	13.1801
887	12.6765
888	13.4853
889	13.4743
890	13.1985
891	13.4926
892	13.7757
893	14.0772
894	13.9007
895	15.4154
896	14.1140
897	14.0294
898	13.5919
899	14.2132
900	14.4669
901	14.5662
902	14.3603
903	15.8309
904	14.6507
905	13.9779
906	14.2941
907	14.7169
908	12.5221
909	13.5221
910	13.3162
911	12.5882
912	12.9412
913	12.2353
914	13.5184
915	12.7941
916	11.2978
917	11.9301
918	11.5000
919	12.9007
920	12.8750
921	12.9816
922	13.3235
923	12.8199
924	13.0662
925	13.2647
926	14.0625
927	12.6765
928	13.2684
929	12.7243
930	13.9706
931	13.4522
932	12.0478
933	12.9154
934	13.3640
935	13.4743
936	14.0993
937	14.9007
938	15.7574
939	17.4191
940	17.1654
941	17.7721
942	15.1397
943	12.1875
944	7.1912
945	5.2279
946	3.8640
947	2.6801
948	1.9338
949	1.5625
950	2.3897
951	1.6287
