# Supplementary material for: Bicoid gradient formation mechanism and dynamics revealed by protein lifetime analysis
Source: Mol Syst Biol. 2018 Sep 4;14(9):e8355. doi: 10.15252/msb.20188355 (PMC6121778; doi:10.15252/msb.20188355)
Supplement: Supplementary file 8 — Source Data for Figure 6 [file MSB-14-e8355-s007.zip › figure6-data_wo-images/quantification/Values_emb04_g_t21.txt]

0	92.5515
1	99.1985
2	101.1066
3	108.2243
4	116.4265
5	123.6581
6	127.9228
7	132.5074
8	139.9375
9	152.6949
10	165.1691
11	174.2463
12	177.5257
13	177.3603
14	169.3860
15	162.1912
16	159.8015
17	158.2353
18	163.0147
19	167.4301
20	167.9191
21	164.0221
22	163.5184
23	169.0588
24	171.9522
25	171.8971
26	171.2794
27	167.1029
28	161.1801
29	158.0404
30	151.0331
31	151.5735
32	159.4559
33	163.8971
34	169.1581
35	163.3897
36	159.8382
37	157.0478
38	144.7721
39	142.7610
40	142.3566
41	143.9228
42	147.4779
43	147.9963
44	143.9632
45	132.6728
46	128.5257
47	123.9228
48	127.9449
49	131.8860
50	140.5110
51	139.8088
52	139.8382
53	138.6287
54	135.8897
55	134.2022
56	132.9301
57	129.4632
58	129.9044
59	129.9044
60	132.7794
61	137.2096
62	139.2132
63	138.2096
64	133.6801
65	130.6140
66	128.2868
67	126.4816
68	127.3309
69	126.2206
70	125.9963
71	128.9412
72	129.3309
73	131.2169
74	130.9706
75	127.5919
76	124.3860
77	122.7610
78	120.6728
79	116.9890
80	117.7132
81	118.3309
82	117.2316
83	116.9338
84	115.8787
85	118.8860
86	117.9375
87	115.8603
88	112.2537
89	111.8897
90	112.1801
91	111.2169
92	110.8088
93	108.7500
94	111.3750
95	111.3456
96	112.6324
97	114.1985
98	116.2059
99	114.0735
100	113.8566
101	110.7059
102	105.5993
103	105.7426
104	103.6654
105	105.0074
106	101.7757
107	102.4118
108	102.8529
109	105.4522
110	105.6397
111	105.3419
112	104.4301
113	104.3860
114	105.9669
115	106.7684
116	106.7904
117	105.9118
118	106.1324
119	105.6287
120	106.3676
121	107.6471
122	107.1029
123	102.7684
124	99.6287
125	96.5257
126	97.7279
127	96.9853
128	98.3272
129	102.2243
130	102.9632
131	105.0331
132	103.3787
133	101.2353
134	100.2500
135	96.6029
136	94.9890
137	94.3272
138	94.7353
139	91.9412
140	95.2610
141	99.5147
142	99.7169
143	100.1912
144	99.9706
145	97.6176
146	95.7537
147	94.5699
148	94.4044
149	91.4596
150	90.6618
151	92.7059
152	94.3125
153	95.5772
154	96.8713
155	94.7279
156	96.9338
157	95.6507
158	94.4301
159	96.3529
160	94.1544
161	93.8309
162	94.7353
163	94.5846
164	95.0147
165	93.4963
166	95.7353
167	93.1801
168	90.1287
169	90.2574
170	91.3088
171	90.5551
172	88.9743
173	86.1801
174	83.7757
175	84.5846
176	83.4779
177	84.1949
178	84.1360
179	82.9743
180	84.4559
181	87.7279
182	87.0846
183	87.0074
184	87.5221
185	85.3088
186	82.0993
187	79.2684
188	77.8456
189	78.3309
190	79.8787
191	80.5993
192	79.7426
193	80.8346
194	80.8971
195	83.0882
196	81.0110
197	79.7243
198	77.5956
199	76.6103
200	74.8603
201	73.3493
202	72.2610
203	71.7353
204	73.1875
205	75.7721
206	75.6140
207	76.0110
208	77.2132
209	76.1213
210	76.2169
211	75.9228
212	74.1875
213	70.1838
214	68.8824
215	68.1029
216	68.4007
217	68.4118
218	68.7831
219	69.5846
220	70.0147
221	72.8529
222	72.0809
223	71.4081
224	71.1618
225	68.1103
226	67.6287
227	65.7243
228	65.9926
229	65.5441
230	65.5551
231	64.3640
232	64.5037
233	65.2059
234	65.3346
235	66.5368
236	68.7022
237	68.1250
238	66.7022
239	65.8603
240	66.8051
241	66.5331
242	65.8897
243	65.2279
244	65.4816
245	65.5331
246	65.2279
247	65.0662
248	64.8897
249	64.1728
250	63.8640
251	62.9412
252	65.2574
253	64.1728
254	62.3419
255	63.8676
256	62.3750
257	61.0147
258	63.0625
259	63.3235
260	62.5515
261	62.5257
262	60.3529
263	61.0331
264	58.9338
265	59.6691
266	59.4338
267	58.3309
268	59.1912
269	60.2243
270	61.9449
271	61.2463
272	61.8971
273	60.4522
274	60.2169
275	59.9816
276	57.7537
277	56.3971
278	56.5882
279	55.2684
280	54.0294
281	56.1287
282	56.3382
283	56.6434
284	56.6838
285	57.4265
286	55.2574
287	54.9669
288	54.9301
289	54.9779
290	54.8051
291	54.2096
292	52.2353
293	51.3051
294	51.0000
295	50.1507
296	50.7610
297	52.0037
298	52.5882
299	52.4632
300	53.4485
301	53.5956
302	53.9743
303	53.5037
304	51.6728
305	50.6103
306	50.4485
307	49.4338
308	49.5735
309	48.8309
310	50.2059
311	51.2941
312	52.9228
313	53.1985
314	50.8676
315	49.7206
316	49.3897
317	47.8235
318	48.0110
319	47.0772
320	48.0735
321	48.2169
322	48.4154
323	48.0110
324	47.6140
325	48.3824
326	48.2132
327	47.2426
328	47.1581
329	45.7463
330	45.2390
331	45.5625
332	44.7941
333	45.6250
334	44.5551
335	44.8750
336	45.0772
337	46.2353
338	45.6029
339	44.4412
340	44.8015
341	43.5588
342	44.1544
343	44.2574
344	43.4118
345	43.9081
346	43.9522
347	44.0294
348	44.2353
349	43.1029
350	43.6066
351	44.3015
352	42.5368
353	43.0882
354	43.0110
355	42.7757
356	42.0993
357	40.9301
358	42.5331
359	42.5037
360	41.2941
361	41.2941
362	39.6949
363	41.0699
364	39.6507
365	40.0110
366	38.7022
367	39.0662
368	39.1544
369	40.8860
370	42.1581
371	42.5882
372	40.6838
373	41.1397
374	40.3824
375	40.7132
376	38.8897
377	39.1250
378	40.1324
379	39.5221
380	38.1691
381	39.6360
382	40.1728
383	39.5956
384	39.7721
385	40.1213
386	40.5993
387	38.9816
388	37.8088
389	37.7206
390	37.3456
391	36.7978
392	37.0772
393	36.6287
394	37.4081
395	37.9081
396	38.5404
397	38.5000
398	39.5735
399	38.2022
400	35.6471
401	35.6801
402	35.4338
403	35.5404
404	34.9301
405	36.3897
406	35.8456
407	36.6544
408	36.6985
409	38.4632
410	37.3125
411	36.3272
412	35.2721
413	33.9853
414	33.2353
415	31.2721
416	31.8162
417	32.0919
418	32.7757
419	33.3493
420	34.6507
421	35.2316
422	35.7390
423	35.6471
424	34.4007
425	32.9191
426	33.5846
427	31.6728
428	33.2647
429	34.1066
430	33.9706
431	34.2426
432	34.7904
433	33.6103
434	33.1250
435	32.9228
436	32.1691
437	32.4743
438	32.0515
439	31.9669
440	32.1213
441	31.2684
442	32.6360
443	32.9154
444	33.5882
445	32.4154
446	31.5956
447	30.9559
448	31.6140
449	30.1949
450	30.5331
451	30.1728
452	31.6875
453	30.7022
454	31.8676
455	31.9449
456	31.7978
457	30.9118
458	31.0184
459	29.8125
460	29.2721
461	29.2904
462	29.2463
463	29.8015
464	29.5184
465	31.4632
466	30.1728
467	30.3162
468	29.5956
469	29.0846
470	28.9081
471	28.5809
472	29.0956
473	29.8676
474	28.2794
475	28.6801
476	28.7390
477	29.7316
478	29.8676
479	29.7353
480	29.7169
481	29.3309
482	28.3162
483	28.2132
484	28.2647
485	28.0074
486	27.7684
487	26.8897
488	27.7463
489	27.8897
490	27.1140
491	29.7500
492	27.6029
493	28.4044
494	27.8787
495	28.4301
496	26.9632
497	27.3676
498	27.5625
499	27.5368
500	26.7757
501	27.7537
502	26.8088
503	27.4853
504	27.1360
505	27.1765
506	26.2132
507	26.0699
508	26.7904
509	28.0956
510	27.2022
511	27.4228
512	27.7316
513	27.4485
514	27.3750
515	26.3566
516	27.0257
517	26.7169
518	26.0551
519	26.6801
520	26.6949
521	25.8566
522	25.9191
523	25.6471
524	24.9228
525	25.7022
526	25.5000
527	25.2206
528	25.6140
529	26.0551
530	25.5000
531	25.7096
532	24.8346
533	25.8456
534	24.0515
535	24.4890
536	24.0368
537	23.7426
538	24.9228
539	23.5257
540	24.2574
541	24.0368
542	24.6875
543	24.2243
544	24.1801
545	24.2206
546	23.6176
547	23.4338
548	23.3015
549	23.8051
550	23.7757
551	23.7243
552	23.7426
553	24.1176
554	24.0147
555	23.8309
556	23.8713
557	24.3419
558	24.8272
559	24.3419
560	24.2610
561	23.0588
562	22.8125
563	22.9338
564	22.7574
565	23.3015
566	23.3419
567	23.0625
568	22.1801
569	22.5221
570	22.0772
571	21.3199
572	22.9596
573	22.2206
574	22.4301
575	22.7574
576	22.6140
577	22.2243
578	23.1434
579	22.5404
580	22.3235
581	22.8199
582	22.0331
583	21.3199
584	21.0772
585	21.3566
586	20.9890
587	22.0882
588	21.4963
589	21.1912
590	21.6360
591	21.9632
592	20.8309
593	21.0478
594	20.8934
595	20.5294
596	21.6066
597	21.4044
598	19.9154
599	21.1287
600	20.5184
601	20.5551
602	21.2684
603	20.0993
604	20.8971
605	19.9007
606	20.2794
607	19.8162
608	20.0809
609	20.9265
610	20.7022
611	20.8382
612	19.3934
613	20.8566
614	19.7169
615	19.9926
616	19.7537
617	20.0404
618	19.2941
619	20.4522
620	19.1654
621	20.1471
622	19.4669
623	20.4044
624	19.9191
625	20.4412
626	19.5919
627	19.5184
628	19.8750
629	18.6397
630	19.1471
631	18.4706
632	18.5882
633	17.9228
634	18.6654
635	18.9816
636	19.8456
637	19.4522
638	19.3419
639	19.8640
640	18.8015
641	17.7721
642	18.1103
643	17.7721
644	17.8162
645	17.8125
646	17.7831
647	17.4338
648	18.1544
649	18.7904
650	18.3272
651	17.6507
652	17.4191
653	16.7868
654	16.4816
655	17.6250
656	17.8015
657	17.2978
658	17.7647
659	18.4154
660	17.7941
661	17.3309
662	17.1250
663	17.3603
664	17.5037
665	16.6140
666	16.7463
667	17.0846
668	17.7169
669	17.7978
670	17.2610
671	17.6250
672	17.0588
673	16.1581
674	16.1618
675	15.9890
676	15.7426
677	15.8603
678	16.1654
679	17.1434
680	17.6250
681	17.0846
682	17.0478
683	17.0956
684	17.2721
685	16.6287
686	16.4522
687	16.2096
688	16.1691
689	15.7169
690	16.0441
691	16.8125
692	16.8382
693	16.9816
694	17.3199
695	17.3750
696	16.8566
697	15.9449
698	16.3272
699	15.8051
700	16.0919
701	15.4522
702	15.5478
703	16.0184
704	16.2169
705	16.2941
706	15.3051
707	14.9559
708	15.4375
709	15.4743
710	15.9706
711	15.7684
712	15.9485
713	16.3713
714	16.3125
715	16.2794
716	16.1765
717	15.2574
718	15.3162
719	14.7647
720	15.0478
721	14.8640
722	15.2610
723	15.9559
724	15.5368
725	16.1544
726	16.0588
727	15.3456
728	14.8088
729	15.1140
730	15.0478
731	14.8235
732	14.7757
733	15.1471
734	14.5368
735	14.6140
736	14.4301
737	14.7243
738	14.6654
739	14.5882
740	14.2721
741	13.8529
742	14.4559
743	14.5662
744	14.0368
745	14.0515
746	15.2096
747	15.0809
748	15.3125
749	14.6324
750	15.2353
751	14.8235
752	14.4044
753	14.5515
754	14.1287
755	14.0478
756	14.9301
757	14.7059
758	15.0625
759	14.2022
760	15.0441
761	14.7316
762	14.4926
763	14.2096
764	13.6176
765	13.9044
766	14.3346
767	14.4228
768	14.0809
769	14.8897
770	14.6875
771	14.1581
772	14.3713
773	14.5882
774	13.8566
775	13.2059
776	13.6140
777	13.9779
778	13.0662
779	14.6765
780	14.2500
781	14.9779
782	14.3860
783	13.8493
784	13.9449
785	14.0919
786	14.4265
787	13.8860
788	13.9632
789	13.3346
790	13.9007
791	14.4449
792	13.8088
793	14.0110
794	15.1176
795	14.3419
796	14.1581
797	13.7904
798	14.0551
799	13.6507
800	13.3934
801	13.8346
802	14.1103
803	13.3640
804	13.6140
805	14.0919
806	13.5184
807	13.0515
808	13.8934
809	13.0331
810	13.1765
811	14.0662
812	13.7206
813	13.3456
814	13.7941
815	13.1985
816	13.5404
817	12.9596
818	13.4559
819	13.6471
820	13.3934
821	13.6507
822	13.3456
823	12.6838
824	13.2059
825	12.8897
826	12.1140
827	12.8640
828	13.2426
829	13.2206
830	13.4890
831	13.8750
832	13.6912
833	12.8934
834	12.9191
835	12.9779
836	12.9228
837	13.1581
838	13.5404
839	13.4559
840	12.6654
841	12.4338
842	13.1103
843	12.6544
844	12.8566
845	13.1471
846	13.3419
847	13.3713
848	13.8125
849	12.7831
850	13.1360
851	12.3676
852	12.7978
853	13.1654
854	13.0441
855	13.0147
856	12.3088
857	13.2794
858	12.3750
859	12.6507
860	12.3750
861	12.8088
862	12.7610
863	12.5478
864	13.0294
865	13.0699
866	13.3088
867	13.4743
868	13.1728
869	13.2610
870	12.8713
871	12.4926
872	13.2279
873	14.0221
874	12.7610
875	13.8235
876	12.8713
877	12.9301
878	12.5809
879	12.9779
880	13.0184
881	13.2500
882	13.4890
883	13.5221
884	12.3971
885	13.0551
886	13.7132
887	13.1691
888	13.3419
889	14.0037
890	13.1434
891	13.1176
892	14.2022
893	13.4338
894	14.0956
895	14.4044
896	13.9007
897	13.5221
898	13.5147
899	13.3713
900	13.7978
901	14.1507
902	15.0662
903	14.8713
904	12.9706
905	13.5221
906	14.1507
907	13.4853
908	11.9449
909	12.0919
910	12.6397
911	11.3566
912	11.7794
913	11.9669
914	12.1250
915	11.5257
916	11.0074
917	11.4706
918	11.1507
919	11.8015
920	13.0000
921	13.1912
922	13.3603
923	13.6691
924	14.0993
925	13.1912
926	13.1507
927	12.6066
928	13.1029
929	12.7279
930	13.0147
931	12.3162
932	11.5625
933	11.2169
934	11.0404
935	11.9007
936	12.6581
937	13.8456
938	15.6250
939	16.8199
940	18.2537
941	17.4926
942	17.9743
943	12.7721
944	9.2978
945	5.9706
946	4.4522
947	3.3897
948	2.3015
949	1.6949
950	1.6875
951	1.4154
