# Supplementary material for: Bicoid gradient formation mechanism and dynamics revealed by protein lifetime analysis
Source: Mol Syst Biol. 2018 Sep 4;14(9):e8355. doi: 10.15252/msb.20188355 (PMC6121778; doi:10.15252/msb.20188355)
Supplement: Supplementary file 8 — Source Data for Figure 6 [file MSB-14-e8355-s007.zip › figure6-data_wo-images/quantification/Values_emb04_g_t22.txt]

0	82.9816
1	84.8566
2	87.5882
3	97.9338
4	104.5404
5	109.3676
6	113.6618
7	118.4375
8	125.9706
9	133.1949
10	144.5368
11	154.5147
12	158.8125
13	160.7426
14	151.4338
15	152.3346
16	146.7096
17	147.6691
18	152.6654
19	152.7757
20	157.4853
21	160.5037
22	159.7978
23	159.6140
24	160.6765
25	161.2904
26	158.6544
27	157.4301
28	155.0956
29	151.4118
30	148.3272
31	142.2059
32	143.8934
33	148.7169
34	150.0772
35	149.6029
36	149.5404
37	147.9890
38	139.5662
39	135.9338
40	135.4191
41	133.4632
42	140.0882
43	140.0846
44	139.5919
45	136.9963
46	132.8382
47	128.4596
48	124.1287
49	120.2426
50	123.1066
51	125.6213
52	123.9485
53	128.8860
54	131.7463
55	132.9706
56	131.7941
57	127.1801
58	124.6765
59	119.4559
60	119.2574
61	122.1691
62	125.5993
63	126.6985
64	127.8566
65	127.6801
66	125.1250
67	124.6324
68	123.8346
69	121.0735
70	119.1728
71	117.1618
72	118.1507
73	120.8934
74	122.6213
75	121.6213
76	122.7390
77	124.8235
78	123.2978
79	118.0515
80	117.8897
81	113.3640
82	114.1471
83	110.8051
84	109.4706
85	113.6324
86	115.4449
87	114.0735
88	110.6618
89	112.3971
90	109.5515
91	110.0368
92	111.3640
93	106.6176
94	106.8713
95	105.5515
96	105.5184
97	105.3640
98	107.3051
99	108.0515
100	108.6765
101	110.9081
102	108.2721
103	107.4191
104	103.8051
105	104.7868
106	100.7169
107	100.6213
108	99.2647
109	98.4926
110	100.5588
111	99.3309
112	100.1287
113	103.8787
114	105.7868
115	102.8309
116	99.3713
117	97.8088
118	99.9081
119	100.9779
120	103.5809
121	102.2794
122	104.8934
123	102.4816
124	102.3456
125	101.4081
126	97.6654
127	94.5110
128	96.2757
129	99.0478
130	100.2316
131	100.4301
132	100.2426
133	99.5882
134	97.5221
135	96.9154
136	94.9301
137	95.2316
138	95.9779
139	95.6544
140	96.6765
141	95.1176
142	95.1581
143	94.2316
144	96.3199
145	94.9449
146	95.6765
147	93.1140
148	93.4338
149	90.6728
150	89.0257
151	90.0404
152	90.3346
153	91.1029
154	92.8934
155	91.5882
156	91.5882
157	89.8272
158	91.1728
159	89.0882
160	89.3566
161	89.9816
162	89.2794
163	88.5809
164	87.6875
165	90.2794
166	87.3603
167	86.5772
168	85.0368
169	85.7868
170	86.7610
171	84.0846
172	84.5735
173	83.5588
174	84.8750
175	81.9890
176	79.1434
177	79.1287
178	81.0147
179	78.9338
180	78.4816
181	80.4743
182	79.1471
183	79.8125
184	83.0882
185	84.7022
186	86.1581
187	85.4191
188	81.7316
189	77.7757
190	77.6360
191	74.9632
192	76.1066
193	74.8309
194	76.3235
195	78.8419
196	80.4449
197	80.2022
198	79.8713
199	78.1838
200	77.4890
201	73.9632
202	72.3640
203	71.9779
204	71.2831
205	73.2206
206	72.7132
207	72.9669
208	73.4412
209	73.0184
210	75.6728
211	74.7647
212	76.4816
213	73.7941
214	69.6397
215	67.7279
216	66.1581
217	66.6250
218	68.8235
219	67.8750
220	67.3750
221	67.1949
222	69.9338
223	71.3566
224	72.1397
225	73.8419
226	72.6213
227	69.1875
228	67.9669
229	67.0441
230	65.6471
231	64.3640
232	64.6176
233	65.0588
234	65.6250
235	65.0882
236	65.9081
237	66.1618
238	65.8419
239	65.2647
240	65.7537
241	66.4338
242	65.5037
243	64.2059
244	63.1434
245	62.7574
246	63.1103
247	63.0662
248	63.9412
249	62.7096
250	62.0993
251	60.9449
252	61.7463
253	63.2132
254	62.8566
255	62.4963
256	60.9522
257	61.2794
258	60.6838
259	61.5147
260	62.9338
261	63.1728
262	60.5184
263	59.6287
264	58.1985
265	57.7279
266	57.8419
267	58.8235
268	58.0184
269	57.0515
270	58.4265
271	60.0919
272	59.9963
273	59.6618
274	60.9890
275	60.3015
276	58.8346
277	57.5478
278	56.9890
279	55.0699
280	54.6949
281	54.1875
282	53.8051
283	54.8162
284	55.2941
285	55.4191
286	54.1250
287	54.0515
288	54.8272
289	53.9154
290	54.2721
291	55.4743
292	55.6250
293	54.0331
294	51.7978
295	51.4412
296	49.9265
297	49.6912
298	51.2831
299	53.1507
300	53.0257
301	52.9228
302	52.7463
303	53.2500
304	51.8125
305	51.0147
306	50.2794
307	49.5000
308	48.5515
309	49.2390
310	49.8272
311	49.4485
312	51.0294
313	51.6544
314	51.1434
315	50.7647
316	48.8493
317	48.7721
318	47.8493
319	46.5147
320	47.0000
321	47.9632
322	48.6654
323	47.3125
324	47.9632
325	46.8346
326	47.9265
327	47.1029
328	48.0404
329	47.0809
330	46.2206
331	45.4485
332	45.1728
333	43.8456
334	45.0772
335	44.7978
336	44.0662
337	45.0735
338	44.0551
339	44.1985
340	42.9044
341	43.3750
342	42.3235
343	42.7279
344	43.3051
345	44.4154
346	43.8640
347	43.5221
348	42.8787
349	41.5662
350	42.1140
351	41.0699
352	40.6765
353	40.8235
354	41.0735
355	40.5184
356	40.6250
357	39.5809
358	40.0368
359	41.8566
360	40.6066
361	40.5956
362	39.6875
363	40.1360
364	39.5993
365	38.6838
366	37.9081
367	39.1324
368	39.5331
369	39.6434
370	39.3199
371	40.1765
372	39.6397
373	39.3566
374	39.6287
375	39.3199
376	40.0699
377	37.7794
378	38.2941
379	38.1985
380	38.0993
381	38.5000
382	38.4228
383	38.8860
384	39.2059
385	38.7353
386	38.5221
387	36.3529
388	36.8382
389	36.6618
390	36.4007
391	36.9853
392	36.8603
393	36.0221
394	36.8676
395	38.8346
396	39.1544
397	38.1912
398	38.1618
399	37.4816
400	35.6140
401	35.5882
402	34.2941
403	34.5000
404	34.6912
405	34.5993
406	35.6434
407	35.3713
408	35.3566
409	37.6140
410	36.6581
411	35.1397
412	35.4338
413	32.9963
414	32.3456
415	31.9669
416	31.7206
417	31.2316
418	32.1912
419	32.8640
420	33.1176
421	33.1434
422	33.7831
423	34.2463
424	33.9412
425	33.4118
426	33.4522
427	32.5147
428	32.4779
429	33.7757
430	33.3676
431	34.8346
432	34.8824
433	34.1654
434	33.9926
435	33.1360
436	32.9632
437	32.4154
438	32.0919
439	31.4632
440	31.2059
441	30.8640
442	32.2059
443	31.7279
444	32.2500
445	31.6397
446	31.6287
447	31.7169
448	31.2206
449	31.1544
450	31.4963
451	30.3088
452	30.8456
453	30.3750
454	30.2316
455	31.3309
456	31.1397
457	30.4559
458	29.6471
459	30.0625
460	29.3971
461	29.2537
462	29.2831
463	30.2978
464	29.5882
465	30.8346
466	30.3934
467	30.7059
468	29.4485
469	29.3051
470	29.9596
471	29.1471
472	29.1176
473	28.4301
474	29.0000
475	29.1507
476	28.1728
477	28.8199
478	29.3309
479	28.1949
480	28.9338
481	29.0368
482	27.9890
483	28.2500
484	28.7500
485	28.5147
486	27.8603
487	27.6434
488	27.9596
489	28.2831
490	28.2941
491	28.5478
492	28.4963
493	28.2390
494	27.6838
495	27.8713
496	27.2978
497	26.6875
498	26.7941
499	26.9118
500	27.0037
501	27.6287
502	27.7243
503	27.5441
504	26.6838
505	26.4265
506	25.7463
507	25.4081
508	27.0074
509	27.5110
510	26.2426
511	27.2794
512	26.5735
513	26.6213
514	26.5000
515	26.2022
516	26.1176
517	25.8787
518	24.7794
519	25.1654
520	25.9632
521	25.3162
522	25.6728
523	25.0882
524	25.0441
525	25.3640
526	24.4412
527	24.7353
528	23.8235
529	24.6912
530	24.0735
531	24.4118
532	23.8015
533	24.1213
534	23.5074
535	23.7831
536	23.1728
537	23.3051
538	24.5662
539	23.3860
540	23.1360
541	22.2904
542	23.3419
543	23.2132
544	22.6691
545	22.2610
546	22.9301
547	23.1397
548	22.8860
549	22.9301
550	22.8603
551	21.6103
552	22.2279
553	22.7647
554	22.9191
555	23.0294
556	23.3125
557	22.4265
558	23.0882
559	22.0809
560	21.9375
561	21.1728
562	21.1985
563	22.3051
564	22.3640
565	22.0000
566	22.1728
567	21.5441
568	21.9191
569	21.2941
570	20.6360
571	21.4706
572	21.2941
573	21.1103
574	20.2243
575	21.7537
576	21.2206
577	20.6581
578	21.3419
579	21.0294
580	21.1654
581	20.3529
582	20.4265
583	21.2721
584	20.2868
585	20.7316
586	21.4154
587	22.0331
588	20.8456
589	21.4118
590	20.5846
591	20.5221
592	19.1654
593	19.3934
594	19.9228
595	20.2353
596	20.1912
597	20.2978
598	19.7096
599	20.3346
600	19.1728
601	19.5478
602	19.4890
603	19.8051
604	20.4890
605	19.1875
606	19.5257
607	19.6103
608	19.6801
609	20.6618
610	19.6728
611	19.4926
612	19.1287
613	19.5515
614	18.4743
615	18.9816
616	18.9228
617	19.1176
618	18.7169
619	19.1728
620	18.0919
621	19.3934
622	19.1618
623	18.7868
624	18.7169
625	19.3897
626	18.7904
627	18.9081
628	19.1250
629	18.4816
630	18.1728
631	18.3051
632	18.5809
633	17.9706
634	19.1029
635	18.8971
636	18.6765
637	19.1360
638	18.3272
639	18.4522
640	17.8676
641	17.7279
642	17.4963
643	17.2684
644	17.6434
645	18.0404
646	18.1985
647	17.6691
648	18.3088
649	18.0294
650	17.9007
651	17.0294
652	17.0515
653	17.4044
654	17.1140
655	17.4706
656	17.4890
657	17.5846
658	17.7426
659	17.4632
660	17.3235
661	16.5625
662	15.8235
663	17.0441
664	17.0184
665	17.2537
666	16.5551
667	17.3493
668	17.3456
669	17.6213
670	17.1066
671	16.8235
672	17.3088
673	15.2022
674	15.2390
675	15.6397
676	15.8125
677	16.3419
678	16.5882
679	16.5809
680	17.3529
681	16.8419
682	16.7426
683	16.4338
684	15.9485
685	16.4338
686	15.8456
687	15.3419
688	16.2353
689	16.0368
690	16.5846
691	17.3640
692	17.5147
693	16.6397
694	15.9081
695	15.9081
696	15.5294
697	15.3162
698	15.8125
699	16.0551
700	16.6507
701	15.6985
702	15.9522
703	16.5147
704	16.2684
705	15.7353
706	15.6618
707	14.9118
708	15.8456
709	15.2978
710	16.7500
711	16.1654
712	16.6140
713	15.7757
714	15.9118
715	15.7647
716	15.7500
717	15.5184
718	15.5368
719	14.9853
720	15.3824
721	15.7831
722	16.3456
723	15.7316
724	15.8566
725	16.1765
726	14.4191
727	15.0772
728	15.1029
729	15.7610
730	15.4816
731	15.3566
732	15.0147
733	15.8346
734	14.8934
735	14.6434
736	14.6875
737	14.8566
738	14.9853
739	14.0515
740	14.0074
741	14.5331
742	14.5588
743	15.2096
744	14.9154
745	14.9779
746	15.4632
747	15.5294
748	14.8493
749	14.2721
750	14.3309
751	15.0441
752	14.1618
753	14.2390
754	14.6838
755	14.7868
756	14.7353
757	15.3309
758	15.2390
759	13.8529
760	15.0074
761	14.6985
762	14.1324
763	14.0772
764	13.4522
765	14.4596
766	14.1140
767	14.5037
768	13.8971
769	14.1838
770	14.3493
771	14.5294
772	14.2426
773	13.9044
774	13.3493
775	13.3603
776	14.1544
777	14.7206
778	13.7426
779	14.1176
780	13.7610
781	14.4044
782	14.7243
783	14.1581
784	13.8419
785	13.8419
786	13.5882
787	13.6838
788	13.7463
789	13.8971
790	14.3125
791	14.5735
792	13.7096
793	13.9816
794	14.3713
795	13.8346
796	13.6765
797	13.3125
798	13.9265
799	14.2353
800	13.6434
801	13.3493
802	13.7610
803	13.7316
804	13.8419
805	14.0037
806	13.5699
807	12.9338
808	13.9044
809	13.2574
810	13.1801
811	12.4596
812	12.8272
813	12.8162
814	12.3897
815	12.6507
816	12.7243
817	13.6765
818	13.5551
819	12.9044
820	13.0699
821	13.2500
822	13.1949
823	12.5478
824	12.1250
825	12.8456
826	12.5956
827	12.6029
828	13.4265
829	13.2794
830	13.2831
831	12.9632
832	13.0515
833	12.4706
834	12.2132
835	12.0331
836	11.7647
837	12.2426
838	12.5699
839	12.6912
840	12.0588
841	12.3493
842	11.7684
843	13.2022
844	13.0515
845	13.4044
846	13.2941
847	12.8162
848	12.9375
849	11.7721
850	12.4412
851	11.7978
852	12.4044
853	12.9779
854	13.0551
855	12.3088
856	11.7206
857	12.3566
858	11.9669
859	11.7610
860	12.5184
861	12.2941
862	13.0037
863	12.8088
864	12.6838
865	12.3860
866	13.5882
867	13.1176
868	12.6140
869	12.9301
870	12.9853
871	13.1618
872	13.2647
873	13.1471
874	12.5404
875	13.4228
876	12.4926
877	11.8787
878	12.5846
879	12.1066
880	12.2279
881	12.9706
882	12.7390
883	12.9228
884	13.4743
885	12.3824
886	12.5368
887	12.8235
888	12.8971
889	13.0074
890	12.8015
891	13.2206
892	13.8860
893	13.3566
894	13.3529
895	13.3713
896	13.3566
897	13.6507
898	13.3162
899	13.6029
900	13.7684
901	13.7610
902	14.6985
903	13.7831
904	12.3419
905	13.0110
906	12.1838
907	12.8309
908	12.0515
909	13.0588
910	12.3934
911	13.0625
912	12.5735
913	12.6397
914	12.7390
915	12.0662
916	11.8419
917	12.1397
918	11.2243
919	11.8750
920	12.8934
921	13.3199
922	13.3015
923	13.7500
924	13.0699
925	11.6213
926	11.4559
927	11.7721
928	11.5699
929	12.6324
930	13.1360
931	12.9007
932	12.5699
933	13.1397
934	13.2904
935	12.4743
936	13.1287
937	15.0625
938	15.6985
939	17.2647
940	18.0919
941	15.9890
942	15.8051
943	13.2316
944	9.4154
945	5.3676
946	4.7353
947	3.5515
948	2.5257
949	2.0846
950	1.8750
951	1.3235
