# Supplementary material for: Bicoid gradient formation mechanism and dynamics revealed by protein lifetime analysis
Source: Mol Syst Biol. 2018 Sep 4;14(9):e8355. doi: 10.15252/msb.20188355 (PMC6121778; doi:10.15252/msb.20188355)
Supplement: Supplementary file 8 — Source Data for Figure 6 [file MSB-14-e8355-s007.zip › figure6-data_wo-images/quantification/Values_emb04_g_t23.txt]

0	86.7022
1	88.2426
2	95.0037
3	101.2831
4	106.1397
5	113.3603
6	114.8235
7	119.9632
8	128.7904
9	133.4596
10	139.9081
11	149.5478
12	159.4779
13	156.3713
14	155.1140
15	150.9559
16	143.5809
17	139.8676
18	135.7868
19	133.5662
20	137.4265
21	142.1397
22	144.5882
23	147.2022
24	146.8971
25	149.0809
26	147.7022
27	147.7757
28	144.4522
29	142.4632
30	137.2169
31	134.0662
32	131.1912
33	128.1765
34	130.6250
35	135.3051
36	137.6618
37	134.7353
38	132.0919
39	124.7978
40	121.6581
41	122.7574
42	124.1066
43	126.8676
44	130.8272
45	131.1213
46	129.5515
47	125.7390
48	122.3309
49	120.2757
50	113.9375
51	112.0515
52	111.5882
53	113.7059
54	116.7537
55	120.5441
56	121.6949
57	127.2243
58	127.2978
59	122.2868
60	120.2353
61	118.0441
62	117.9228
63	119.0956
64	121.8787
65	123.3088
66	123.7647
67	125.4926
68	122.6801
69	118.5478
70	117.7500
71	116.2390
72	114.2500
73	113.5809
74	113.0809
75	113.1213
76	117.9118
77	120.1507
78	119.6618
79	122.1949
80	117.5993
81	116.6029
82	112.6949
83	110.4632
84	106.6213
85	107.7500
86	109.6618
87	110.8640
88	115.0809
89	114.9007
90	112.6801
91	112.5404
92	106.5074
93	108.0074
94	106.5772
95	106.8897
96	105.5110
97	104.3088
98	102.8750
99	102.3566
100	103.0331
101	106.6176
102	108.8051
103	108.8566
104	109.5588
105	104.8640
106	103.2353
107	102.5735
108	101.1654
109	101.2831
110	100.9449
111	101.9412
112	100.3897
113	100.7868
114	103.4596
115	104.8676
116	105.5882
117	104.1324
118	103.3493
119	104.2794
120	103.9228
121	103.2279
122	103.1360
123	100.8015
124	100.9890
125	100.2868
126	97.8787
127	96.2610
128	96.0662
129	98.1875
130	97.1360
131	97.2500
132	93.1912
133	92.8603
134	92.3493
135	92.9743
136	91.0037
137	92.1544
138	89.1544
139	88.3824
140	89.0478
141	90.7206
142	89.1360
143	89.1949
144	88.5441
145	88.3603
146	86.6838
147	89.1103
148	87.3934
149	85.7757
150	87.4522
151	88.8824
152	86.0037
153	83.3713
154	84.6581
155	84.8934
156	85.4559
157	86.0662
158	85.5110
159	83.3750
160	85.6801
161	84.7279
162	84.4191
163	84.2463
164	81.9154
165	81.9669
166	83.7426
167	83.7574
168	84.9081
169	84.9301
170	83.6985
171	82.3088
172	85.1213
173	86.3456
174	83.1250
175	82.9522
176	80.1213
177	78.8382
178	76.0184
179	76.4632
180	77.7904
181	77.5919
182	78.3640
183	79.3419
184	80.3309
185	80.1250
186	81.7132
187	83.2500
188	81.8934
189	81.1066
190	78.5662
191	76.0882
192	73.4853
193	72.3750
194	74.1434
195	74.8603
196	76.0037
197	75.6691
198	77.2500
199	79.3419
200	81.1176
201	77.9779
202	74.0809
203	71.7059
204	70.1434
205	69.5882
206	69.1801
207	70.0662
208	70.2904
209	71.0404
210	72.6434
211	74.4632
212	74.9118
213	77.1507
214	75.0551
215	70.3860
216	67.0368
217	64.4890
218	64.6066
219	65.9118
220	67.9963
221	67.6471
222	66.0074
223	66.7390
224	68.3125
225	68.4044
226	70.2316
227	69.4632
228	66.5662
229	64.1544
230	62.5993
231	61.4890
232	61.0074
233	61.8787
234	62.3860
235	63.5221
236	63.0588
237	63.1507
238	62.5772
239	62.7132
240	60.9816
241	61.1838
242	61.9890
243	63.3897
244	63.5993
245	63.0368
246	63.5882
247	62.7721
248	62.5294
249	61.9596
250	61.4816
251	60.8860
252	60.1360
253	60.2721
254	60.2684
255	61.1618
256	61.3051
257	61.7169
258	60.7794
259	58.8125
260	58.8382
261	58.1691
262	60.4449
263	59.2721
264	58.0625
265	55.6618
266	56.6176
267	56.3346
268	57.7904
269	57.4890
270	57.5551
271	58.0037
272	59.0588
273	60.2647
274	61.4485
275	59.2022
276	58.9081
277	56.1581
278	54.6765
279	54.4044
280	55.9412
281	53.9743
282	54.4191
283	54.3199
284	55.0882
285	55.2096
286	55.3456
287	56.0735
288	55.2757
289	55.6691
290	55.4963
291	55.1728
292	55.9154
293	55.3199
294	53.3088
295	52.3235
296	50.6765
297	50.4412
298	51.8125
299	51.7353
300	52.2426
301	52.0074
302	52.7794
303	52.8125
304	52.7978
305	53.1581
306	50.3529
307	49.7426
308	49.3125
309	49.7610
310	51.0846
311	49.6581
312	51.1618
313	50.3456
314	51.1765
315	51.6985
316	52.2279
317	49.9301
318	48.8860
319	47.7169
320	46.6801
321	47.1287
322	47.4154
323	47.4596
324	47.5515
325	48.8088
326	47.2279
327	46.7243
328	46.0074
329	46.7684
330	45.2426
331	44.6728
332	43.4559
333	43.5993
334	44.0515
335	43.1287
336	43.2794
337	43.7059
338	43.0551
339	42.2684
340	42.3419
341	42.1434
342	42.1213
343	42.7941
344	44.1691
345	42.9485
346	42.7353
347	41.4669
348	40.9706
349	40.8787
350	40.7978
351	39.3529
352	40.6618
353	41.1213
354	41.4154
355	40.7169
356	39.1875
357	41.3125
358	41.5735
359	40.8125
360	41.1618
361	39.9485
362	40.3787
363	39.0846
364	40.2831
365	39.4706
366	39.7794
367	38.1985
368	39.5882
369	39.2426
370	40.0147
371	39.3897
372	37.7279
373	37.8566
374	38.3750
375	38.7353
376	39.0588
377	38.6250
378	38.7169
379	35.8272
380	36.6838
381	38.5441
382	37.9596
383	38.1103
384	37.7757
385	38.1654
386	39.2684
387	37.8346
388	37.9449
389	36.0699
390	35.7279
391	36.5000
392	35.8162
393	36.7537
394	36.7316
395	37.3640
396	37.3456
397	38.1066
398	37.4412
399	36.5368
400	36.2500
401	34.8824
402	34.0515
403	33.8897
404	34.0993
405	33.9963
406	34.6434
407	33.8824
408	35.9044
409	34.8088
410	33.2794
411	34.1801
412	33.3088
413	33.1471
414	32.1912
415	32.6654
416	32.8529
417	31.3419
418	32.8382
419	33.5478
420	33.7022
421	34.9485
422	33.5368
423	33.2904
424	32.3787
425	32.4963
426	32.0846
427	32.7904
428	32.5662
429	32.2500
430	32.3640
431	33.3566
432	34.2647
433	33.3419
434	32.8971
435	32.0257
436	31.5074
437	31.1949
438	31.0000
439	31.7426
440	31.2059
441	32.4412
442	32.3676
443	33.4265
444	31.7059
445	31.7684
446	30.2353
447	30.6801
448	29.7610
449	30.3088
450	29.7059
451	30.4154
452	30.3162
453	31.0588
454	30.9412
455	30.9449
456	29.9228
457	29.4926
458	29.6029
459	27.3971
460	28.3713
461	28.2831
462	28.8897
463	29.1544
464	30.1581
465	29.6471
466	29.2243
467	28.6875
468	28.0110
469	28.4081
470	28.4743
471	28.6397
472	28.1728
473	28.6507
474	28.6728
475	29.1544
476	28.9265
477	28.4412
478	28.4007
479	28.2169
480	27.6765
481	27.3346
482	27.0478
483	27.6471
484	27.2279
485	27.8640
486	25.9338
487	26.2426
488	26.8603
489	25.9890
490	27.1801
491	27.4449
492	26.3897
493	27.3676
494	25.8603
495	26.3603
496	25.4007
497	25.6287
498	25.7684
499	26.4485
500	26.6287
501	26.5000
502	26.5846
503	25.8713
504	25.1728
505	25.3051
506	24.9154
507	25.4816
508	25.3860
509	25.9926
510	25.3199
511	25.1875
512	25.3676
513	25.6029
514	24.7537
515	23.9375
516	23.9743
517	24.9228
518	24.6471
519	24.3088
520	24.1654
521	24.2463
522	23.9412
523	23.2096
524	24.4779
525	23.3346
526	23.4926
527	23.0257
528	24.1691
529	24.0037
530	23.3235
531	22.6471
532	23.1838
533	22.2316
534	22.4375
535	22.3235
536	23.1618
537	23.1949
538	21.6618
539	22.3051
540	22.5110
541	22.3897
542	21.9890
543	22.2169
544	21.9081
545	22.2169
546	22.3272
547	21.5515
548	22.8199
549	21.6801
550	22.2904
551	22.2279
552	21.4485
553	22.3346
554	22.3676
555	21.8162
556	22.1985
557	21.8382
558	21.4449
559	21.5110
560	20.5735
561	21.1618
562	20.6875
563	20.6507
564	21.3824
565	21.0735
566	20.4449
567	20.2868
568	20.4706
569	20.5037
570	20.8713
571	21.1176
572	20.8713
573	20.4191
574	21.3713
575	20.4743
576	20.8015
577	20.9890
578	19.9559
579	20.7500
580	19.9007
581	20.8640
582	20.4007
583	19.3934
584	20.1875
585	20.2500
586	20.6287
587	19.9779
588	20.0772
589	20.1287
590	20.2390
591	19.0588
592	19.1949
593	18.9338
594	18.7426
595	19.8346
596	19.4632
597	18.1985
598	18.0625
599	18.8824
600	18.3934
601	18.8713
602	18.9743
603	20.1728
604	19.0037
605	19.1360
606	18.6103
607	18.5809
608	19.3015
609	19.1875
610	18.9816
611	18.7279
612	19.0809
613	18.1765
614	19.3419
615	18.8015
616	18.6544
617	18.6728
618	18.6250
619	19.0221
620	18.5037
621	18.7132
622	18.9816
623	18.3897
624	18.2169
625	18.2206
626	18.1360
627	18.5037
628	17.7279
629	18.2978
630	17.9890
631	19.0625
632	18.4412
633	19.0074
634	17.6654
635	18.2831
636	18.3051
637	17.3860
638	16.9853
639	17.7279
640	17.3199
641	17.4596
642	17.1912
643	17.7794
644	17.3824
645	17.8015
646	16.8750
647	16.5846
648	16.5515
649	16.8493
650	16.1912
651	17.2243
652	17.5588
653	16.9669
654	17.0515
655	17.0882
656	17.1213
657	16.4081
658	16.4779
659	16.7647
660	16.6471
661	15.8162
662	16.8824
663	16.8309
664	17.0294
665	16.9228
666	16.4228
667	16.8750
668	16.7463
669	15.4596
670	15.6691
671	15.3787
672	15.3456
673	15.8015
674	15.9007
675	15.9118
676	16.4375
677	16.0993
678	16.2684
679	16.2831
680	15.7426
681	16.1875
682	15.9412
683	15.6912
684	16.1838
685	15.8971
686	16.3860
687	16.6765
688	16.3971
689	16.1176
690	15.6544
691	15.9338
692	15.4044
693	14.9081
694	15.0441
695	15.3346
696	15.4890
697	16.1765
698	15.8346
699	16.1544
700	15.5772
701	14.9449
702	15.8272
703	15.1949
704	14.9375
705	15.7059
706	15.5699
707	15.4081
708	15.7059
709	15.8015
710	15.3529
711	15.3971
712	14.8897
713	15.1654
714	15.0809
715	14.8640
716	15.0294
717	15.2206
718	15.1801
719	16.1213
720	15.2868
721	14.9559
722	14.9191
723	15.1507
724	14.7243
725	14.2206
726	14.3456
727	14.4963
728	14.7059
729	14.7574
730	14.7537
731	14.9632
732	14.9081
733	14.2132
734	14.4522
735	13.3566
736	13.2279
737	15.2022
738	14.7059
739	14.3419
740	14.5588
741	14.7684
742	14.0478
743	13.4779
744	13.9081
745	13.7647
746	13.9669
747	13.6140
748	13.1471
749	14.1507
750	14.8971
751	14.6618
752	14.2831
753	14.3419
754	13.6912
755	13.3640
756	13.0478
757	13.3897
758	13.5110
759	14.0110
760	14.0956
761	14.5404
762	13.9449
763	13.6250
764	14.7206
765	13.9265
766	13.8787
767	13.6507
768	13.5809
769	12.9779
770	13.2941
771	12.9853
772	13.0662
773	12.8199
774	12.8934
775	13.9522
776	14.4412
777	13.3382
778	14.5184
779	14.0000
780	13.7169
781	13.5221
782	12.2574
783	12.8640
784	13.7978
785	13.8934
786	13.9338
787	14.1250
788	13.8603
789	13.4890
790	13.6618
791	12.9265
792	13.2169
793	12.6801
794	13.5441
795	12.6691
796	12.6140
797	13.6875
798	13.3603
799	12.9706
800	13.2794
801	12.8456
802	12.7904
803	13.1471
804	13.2500
805	12.5294
806	12.1176
807	12.8382
808	12.3566
809	11.4191
810	12.4559
811	11.8640
812	12.9191
813	12.7721
814	13.1875
815	12.6581
816	12.2904
817	12.2978
818	12.1029
819	12.5699
820	12.7353
821	11.5993
822	12.1728
823	12.2537
824	11.8346
825	12.2316
826	12.1544
827	12.7206
828	12.4706
829	12.2684
830	11.8897
831	11.6875
832	11.1949
833	11.7463
834	12.3824
835	12.7721
836	12.7831
837	12.6287
838	12.0809
839	11.8897
840	12.0441
841	12.1140
842	12.4485
843	12.7243
844	12.6213
845	11.7169
846	11.9963
847	12.5331
848	12.0331
849	12.5662
850	12.3676
851	11.8860
852	12.0147
853	11.8088
854	11.5478
855	11.4449
856	12.3713
857	12.6140
858	12.3382
859	12.2206
860	12.3125
861	11.8934
862	11.7169
863	11.3015
864	11.7831
865	12.2647
866	11.8750
867	11.5662
868	12.3456
869	11.6728
870	12.5515
871	11.8787
872	11.9081
873	11.9007
874	12.1471
875	11.0037
876	11.3787
877	11.5331
878	12.0699
879	11.9816
880	11.5294
881	12.2096
882	11.8934
883	11.9522
884	12.3051
885	12.1250
886	12.0404
887	13.1103
888	12.6066
889	12.2206
890	12.5515
891	12.3456
892	12.5221
893	12.4154
894	12.4596
895	12.7610
896	13.0625
897	12.4743
898	12.7574
899	13.6618
900	12.7868
901	12.5735
902	13.2243
903	11.3419
904	11.5662
905	12.6949
906	14.5956
907	13.3419
908	14.6103
909	13.7500
910	13.5846
911	14.3971
912	12.4044
913	13.9743
914	12.1066
915	11.6287
916	11.7426
917	12.8750
918	13.0074
919	14.8162
920	14.9412
921	14.2978
922	11.9301
923	12.1618
924	12.1324
925	11.7868
926	10.8640
927	10.6654
928	11.1544
929	10.7868
930	10.6728
931	9.8934
932	10.8676
933	10.3787
934	11.0809
935	11.6691
936	13.3676
937	13.0221
938	15.3750
939	16.9118
940	16.7463
941	15.4081
942	11.4890
943	8.7279
944	5.6471
945	4.9559
946	3.3382
947	2.0257
948	1.7904
949	1.9816
950	1.4228
951	1.8713
