# Supplementary material for: Bicoid gradient formation mechanism and dynamics revealed by protein lifetime analysis
Source: Mol Syst Biol. 2018 Sep 4;14(9):e8355. doi: 10.15252/msb.20188355 (PMC6121778; doi:10.15252/msb.20188355)
Supplement: Supplementary file 8 — Source Data for Figure 6 [file MSB-14-e8355-s007.zip › figure6-data_wo-images/quantification/Values_emb04_g_t24.txt]

0	78.1618
1	78.4375
2	88.1360
3	94.5331
4	97.4301
5	105.2316
6	108.4706
7	113.3456
8	121.8934
9	128.0662
10	132.7206
11	141.0809
12	145.6250
13	145.8971
14	153.5956
15	157.7794
16	157.5809
17	154.1581
18	150.5184
19	142.3346
20	136.4559
21	134.7132
22	135.1912
23	134.0074
24	135.8676
25	137.2316
26	139.1507
27	138.2610
28	131.3051
29	128.2022
30	127.7868
31	127.0846
32	123.8382
33	123.1581
34	118.9449
35	123.1581
36	124.8566
37	126.7426
38	129.4779
39	124.5662
40	117.9191
41	113.2426
42	109.8713
43	110.8750
44	111.1507
45	114.7978
46	116.5478
47	120.0551
48	120.9081
49	121.0147
50	121.1949
51	117.7463
52	110.6140
53	108.9743
54	108.8529
55	110.5993
56	113.1801
57	119.0772
58	121.3419
59	121.3934
60	121.5074
61	119.7904
62	113.4154
63	108.4118
64	112.1912
65	113.9816
66	115.9191
67	117.6544
68	116.6213
69	117.8346
70	120.0809
71	120.5074
72	120.2721
73	117.6691
74	111.4632
75	107.7096
76	105.7721
77	107.8934
78	110.0074
79	111.8419
80	113.8676
81	115.4522
82	115.0257
83	112.3603
84	112.3272
85	109.4522
86	106.2243
87	103.0662
88	101.9485
89	104.1176
90	105.4044
91	109.4228
92	107.3640
93	111.4338
94	109.8309
95	107.2390
96	102.8566
97	103.2316
98	103.7941
99	101.0809
100	102.7169
101	105.3824
102	108.2169
103	107.9412
104	108.6765
105	107.8382
106	107.0699
107	107.3235
108	103.7316
109	105.3382
110	104.0625
111	102.3162
112	102.7316
113	107.1176
114	107.5699
115	105.4559
116	102.8162
117	102.5551
118	102.0662
119	99.9081
120	102.3603
121	104.1838
122	103.8860
123	101.4301
124	101.0037
125	99.9669
126	99.8088
127	98.4963
128	98.5662
129	94.5147
130	92.6581
131	93.7904
132	91.5735
133	91.7721
134	91.9301
135	91.2868
136	88.3529
137	87.0147
138	86.7757
139	86.2169
140	86.0441
141	85.8015
142	85.9632
143	87.6140
144	86.5882
145	88.2610
146	88.9338
147	89.6434
148	87.9301
149	87.5846
150	86.9228
151	84.2684
152	82.9963
153	86.4375
154	86.6654
155	85.8603
156	83.6471
157	82.3934
158	82.0147
159	82.8309
160	83.0735
161	83.4081
162	81.9485
163	81.2390
164	82.1066
165	81.3640
166	79.6066
167	78.7757
168	79.8456
169	82.6176
170	82.1471
171	84.3419
172	80.9890
173	80.5882
174	81.5074
175	82.3640
176	83.7941
177	83.0441
178	80.2279
179	79.8750
180	80.8125
181	78.6654
182	75.4559
183	76.0919
184	77.7353
185	78.3088
186	77.6544
187	78.0662
188	78.8456
189	81.0515
190	81.9118
191	80.7574
192	80.6029
193	77.6360
194	75.4926
195	71.7831
196	69.6875
197	70.4596
198	70.2390
199	72.1140
200	73.2721
201	75.2610
202	75.2941
203	76.5000
204	75.1654
205	70.9963
206	67.9485
207	66.3934
208	63.7610
209	62.8824
210	67.0809
211	69.3346
212	69.0257
213	70.2904
214	69.3676
215	68.9669
216	70.0000
217	69.0441
218	66.4007
219	65.5404
220	62.5404
221	62.6066
222	62.5074
223	63.4963
224	65.1544
225	64.4044
226	64.7022
227	64.9706
228	66.5478
229	66.2022
230	66.3162
231	65.3199
232	63.8125
233	61.4007
234	61.0956
235	60.8346
236	60.6949
237	62.2831
238	62.1360
239	62.8787
240	61.8272
241	61.2500
242	61.0662
243	59.9412
244	58.9926
245	58.9154
246	58.7132
247	59.1471
248	59.0882
249	60.9779
250	60.7316
251	61.2574
252	60.5110
253	60.2132
254	58.6618
255	59.5147
256	57.2243
257	58.1287
258	59.5772
259	59.5846
260	59.9375
261	57.6544
262	58.1213
263	57.1103
264	58.1949
265	57.0478
266	57.7059
267	57.1507
268	56.2721
269	56.6434
270	55.2978
271	56.7279
272	55.4485
273	55.6912
274	54.9559
275	54.9375
276	56.0000
277	58.4449
278	56.6029
279	55.2757
280	56.1985
281	55.8346
282	55.9338
283	56.3897
284	55.2794
285	53.9963
286	53.4522
287	53.8272
288	54.2132
289	54.7868
290	54.5809
291	53.5184
292	54.3676
293	53.4485
294	53.5625
295	53.6360
296	52.6618
297	53.7316
298	51.7537
299	50.6654
300	49.9228
301	50.4265
302	51.1213
303	50.3493
304	51.4301
305	52.0110
306	52.1581
307	52.6103
308	50.7757
309	50.1507
310	50.0809
311	49.5588
312	49.6213
313	49.8529
314	49.8640
315	49.7426
316	50.4596
317	50.2574
318	49.5257
319	50.3088
320	47.9412
321	47.4743
322	47.5147
323	46.0956
324	45.8272
325	45.7316
326	45.6176
327	45.1176
328	45.0147
329	44.5257
330	44.0919
331	43.8676
332	43.6213
333	43.2721
334	43.2610
335	42.7500
336	43.2684
337	43.3640
338	42.7353
339	42.2610
340	42.5037
341	40.9301
342	41.0882
343	40.6176
344	40.8529
345	43.1103
346	42.1103
347	42.4816
348	40.8456
349	41.7684
350	40.3162
351	37.9228
352	40.3897
353	40.1544
354	40.5074
355	39.7574
356	38.7353
357	39.0074
358	39.6765
359	39.3787
360	39.8272
361	39.3235
362	39.3640
363	37.3566
364	38.9853
365	37.9522
366	38.8493
367	39.2353
368	38.6471
369	38.4449
370	39.5993
371	39.6985
372	39.1103
373	38.5515
374	37.7463
375	37.2831
376	37.9081
377	37.5110
378	36.8640
379	36.1507
380	35.5919
381	36.3787
382	36.1434
383	36.2684
384	36.5772
385	37.9522
386	37.7794
387	37.9669
388	36.1949
389	36.4522
390	34.7169
391	35.2537
392	34.1287
393	34.3456
394	35.5221
395	35.5404
396	35.2574
397	37.1434
398	37.4779
399	36.8603
400	36.6618
401	35.0956
402	34.3235
403	33.1066
404	34.0699
405	33.0478
406	32.6140
407	33.2684
408	33.7537
409	34.7463
410	34.3346
411	33.3676
412	32.4485
413	32.4044
414	31.9118
415	31.6066
416	32.6287
417	33.1544
418	32.6471
419	32.6801
420	32.1471
421	33.6471
422	32.7096
423	32.1875
424	31.7794
425	31.7132
426	31.0735
427	31.8199
428	31.0110
429	31.4081
430	32.0478
431	31.9890
432	32.4154
433	30.5882
434	31.0110
435	31.2904
436	30.5184
437	31.2316
438	29.5919
439	30.5184
440	28.1912
441	30.0882
442	30.2500
443	30.5919
444	29.9154
445	30.1801
446	30.1875
447	30.1544
448	28.5294
449	29.1801
450	29.7831
451	30.0882
452	29.7610
453	30.1471
454	30.2059
455	29.5147
456	28.2868
457	28.3566
458	28.2721
459	27.8897
460	27.4853
461	28.2868
462	27.9926
463	28.3051
464	28.1066
465	27.9485
466	27.6434
467	27.1765
468	26.6066
469	26.8971
470	25.7904
471	25.8971
472	27.4779
473	26.5588
474	26.9044
475	27.6765
476	26.3713
477	26.8309
478	26.5441
479	25.6912
480	26.2169
481	25.4007
482	25.6140
483	26.0919
484	25.3640
485	26.3382
486	25.5257
487	25.2941
488	26.0110
489	25.0735
490	26.8860
491	26.3787
492	26.3382
493	24.5184
494	24.4375
495	24.4522
496	24.9926
497	24.9743
498	25.3309
499	25.0221
500	25.3162
501	25.3199
502	24.5625
503	24.5662
504	23.9191
505	23.6875
506	23.4301
507	24.1287
508	24.5221
509	24.4890
510	25.5074
511	24.8934
512	24.9743
513	24.0404
514	23.2500
515	22.8824
516	23.1029
517	22.9779
518	22.4706
519	23.2647
520	23.1140
521	22.9191
522	22.2647
523	22.9816
524	23.4890
525	22.9706
526	23.6176
527	22.8529
528	23.4301
529	22.5331
530	21.5221
531	21.8051
532	20.9228
533	21.4044
534	22.0404
535	21.9632
536	22.1765
537	22.0699
538	21.5993
539	21.9191
540	22.1949
541	22.3493
542	22.1103
543	21.5404
544	21.4559
545	21.4191
546	20.9743
547	20.9559
548	21.5772
549	21.0294
550	21.2904
551	21.7279
552	21.6875
553	22.0662
554	22.2243
555	20.5699
556	20.6287
557	20.9412
558	21.3088
559	21.1838
560	19.9412
561	20.5221
562	20.3199
563	19.9853
564	20.6618
565	20.7206
566	20.0772
567	19.8787
568	20.1176
569	20.3346
570	21.0772
571	20.9522
572	20.7096
573	20.0000
574	20.8125
575	19.7132
576	20.2390
577	19.6691
578	19.9669
579	20.0368
580	19.5662
581	19.3971
582	19.6507
583	19.1434
584	19.1581
585	20.1397
586	19.8199
587	18.7243
588	19.1654
589	18.9191
590	18.8824
591	18.8199
592	18.7574
593	19.4853
594	19.7022
595	19.6654
596	19.7647
597	18.5110
598	18.5037
599	18.4669
600	18.9449
601	19.1066
602	19.4816
603	19.4338
604	18.5110
605	18.5294
606	18.1949
607	17.5147
608	18.1324
609	17.6654
610	17.8787
611	17.8235
612	18.4118
613	18.4154
614	18.4485
615	18.6728
616	18.6434
617	18.0993
618	18.4926
619	18.6287
620	18.2169
621	17.6985
622	17.0735
623	17.4485
624	17.7904
625	17.8529
626	17.3456
627	17.9816
628	18.1176
629	17.6250
630	18.2831
631	18.2610
632	17.3824
633	18.2684
634	16.5735
635	17.2794
636	17.1949
637	17.7353
638	18.3382
639	17.8199
640	17.5000
641	17.3346
642	16.8272
643	17.0257
644	16.9191
645	16.9485
646	16.2463
647	16.8346
648	16.9559
649	17.7574
650	17.5441
651	18.3971
652	17.8235
653	17.3346
654	17.3382
655	16.8309
656	15.5037
657	15.2243
658	16.6654
659	15.9118
660	15.7206
661	15.6875
662	16.5257
663	16.5919
664	16.2243
665	15.4228
666	14.9265
667	15.1213
668	15.2647
669	15.0662
670	15.9522
671	16.6801
672	16.4669
673	15.7904
674	16.6176
675	16.1618
676	16.4044
677	15.9301
678	15.1434
679	15.3309
680	14.9963
681	15.8529
682	15.3456
683	15.5110
684	15.5221
685	15.9853
686	15.4890
687	14.9118
688	14.3971
689	15.1029
690	14.8824
691	15.1066
692	15.9816
693	15.3015
694	15.7316
695	15.8676
696	14.5699
697	15.1949
698	14.8162
699	14.7978
700	13.9926
701	15.3529
702	15.3934
703	15.9890
704	15.0257
705	14.5699
706	14.8088
707	14.8346
708	14.6949
709	14.8125
710	14.8309
711	14.6654
712	14.5956
713	14.8382
714	14.4191
715	14.9779
716	14.4632
717	14.7463
718	14.1213
719	14.8346
720	13.9926
721	14.2684
722	14.1801
723	14.5221
724	14.6066
725	14.6324
726	14.2721
727	14.0772
728	14.7059
729	14.1324
730	13.6176
731	14.1324
732	14.4669
733	13.9191
734	14.0993
735	14.1507
736	13.8456
737	14.3934
738	14.0110
739	13.9301
740	13.4926
741	13.3235
742	13.4191
743	13.2794
744	13.4853
745	13.9265
746	14.4963
747	14.1765
748	14.1618
749	14.4485
750	13.8456
751	13.6801
752	13.4338
753	13.2463
754	12.9816
755	12.7978
756	13.5735
757	13.9926
758	14.0257
759	14.5110
760	14.2610
761	13.7794
762	13.3015
763	12.9375
764	13.0441
765	12.9081
766	13.4191
767	13.0478
768	13.3529
769	13.5588
770	13.8309
771	13.5074
772	13.7941
773	13.2868
774	13.8346
775	13.3162
776	13.9853
777	12.9632
778	13.8162
779	13.9338
780	13.9375
781	13.7647
782	13.6838
783	14.1581
784	14.2132
785	14.1544
786	13.5588
787	13.8897
788	13.2978
789	13.6397
790	14.3493
791	13.1949
792	13.6176
793	13.3971
794	13.0441
795	13.4191
796	13.6544
797	12.9706
798	13.1360
799	13.4596
800	12.7243
801	12.6324
802	12.1471
803	12.9412
804	12.6838
805	12.0441
806	11.9816
807	13.0221
808	13.1397
809	13.0441
810	13.2647
811	13.1618
812	12.5404
813	12.3199
814	12.0735
815	12.5037
816	11.5257
817	12.4007
818	12.2868
819	11.9559
820	12.0331
821	12.9853
822	12.4853
823	13.0147
824	12.4596
825	11.5221
826	12.2537
827	12.5441
828	11.8971
829	12.1029
830	11.9779
831	11.6618
832	12.2574
833	12.1471
834	12.4485
835	12.4522
836	12.7316
837	11.9007
838	12.2243
839	11.8934
840	12.2721
841	12.4265
842	12.2096
843	12.1801
844	12.5956
845	12.8824
846	12.9669
847	12.7978
848	12.5772
849	12.3750
850	11.4191
851	11.0551
852	11.3529
853	12.1544
854	11.9449
855	11.9853
856	12.0368
857	12.1434
858	12.5000
859	12.6949
860	12.4743
861	11.9485
862	11.5882
863	11.3162
864	11.2500
865	11.2647
866	12.4743
867	11.9081
868	12.2868
869	11.6875
870	11.6654
871	11.6801
872	11.3566
873	11.4485
874	11.5441
875	11.4632
876	11.8419
877	11.3456
878	12.4559
879	11.4265
880	12.1544
881	11.8493
882	11.6397
883	11.9044
884	12.0956
885	11.8529
886	11.6544
887	12.0588
888	12.1471
889	11.3529
890	12.2022
891	12.9926
892	12.4522
893	12.1471
894	12.1581
895	12.0809
896	13.0331
897	12.9154
898	14.5735
899	14.0184
900	13.5037
901	13.4007
902	13.2684
903	12.2243
904	12.6912
905	13.8566
906	13.0257
907	13.1581
908	13.7022
909	13.1765
910	14.1434
911	13.3346
912	13.1728
913	13.5846
914	11.9559
915	11.9963
916	12.6912
917	14.4596
918	15.8272
919	14.5110
920	13.8860
921	12.0184
922	12.4265
923	11.0478
924	9.7463
925	9.6728
926	8.8199
927	10.5000
928	10.3015
929	11.2390
930	11.4890
931	9.6066
932	10.4375
933	8.6985
934	9.7978
935	10.1691
936	11.1471
937	13.2426
938	14.1912
939	16.7684
940	16.8088
941	16.1103
942	12.2243
943	8.1801
944	6.0184
945	3.7537
946	2.8088
947	2.0662
948	2.0588
949	2.5110
950	1.3272
951	1.9522
