# Supplementary material for: Bicoid gradient formation mechanism and dynamics revealed by protein lifetime analysis
Source: Mol Syst Biol. 2018 Sep 4;14(9):e8355. doi: 10.15252/msb.20188355 (PMC6121778; doi:10.15252/msb.20188355)
Supplement: Supplementary file 8 — Source Data for Figure 6 [file MSB-14-e8355-s007.zip › figure6-data_wo-images/quantification/Values_emb04_g_t25.txt]

0	68.4890
1	72.2610
2	78.5037
3	82.3456
4	88.8971
5	96.2574
6	102.7537
7	111.6728
8	116.0331
9	116.9412
10	122.6103
11	132.0000
12	141.0074
13	140.3088
14	142.4338
15	149.5037
16	150.9816
17	153.7610
18	152.2463
19	148.8162
20	139.2426
21	137.5147
22	133.5625
23	134.7647
24	132.5809
25	131.6544
26	128.9963
27	129.1654
28	128.2390
29	124.1287
30	123.9706
31	120.6949
32	119.3272
33	115.5882
34	112.9375
35	113.5588
36	114.8419
37	114.3566
38	115.1801
39	113.6912
40	110.8272
41	110.4007
42	109.9449
43	106.7647
44	105.8162
45	103.7610
46	107.5368
47	111.3309
48	110.7279
49	111.5331
50	112.8199
51	115.5257
52	116.8897
53	115.9743
54	114.2022
55	109.7537
56	107.5515
57	103.9375
58	100.7537
59	104.4081
60	109.2868
61	112.6066
62	116.0699
63	113.1103
64	112.5588
65	108.4449
66	107.9853
67	109.7132
68	107.2500
69	110.6985
70	113.2463
71	114.8015
72	117.2316
73	118.6103
74	118.7463
75	116.8676
76	113.3309
77	109.4963
78	103.0294
79	101.6176
80	101.3787
81	103.6324
82	102.9816
83	105.4154
84	108.5956
85	108.4007
86	109.6654
87	108.5184
88	105.5515
89	103.9228
90	101.4301
91	100.3971
92	98.0184
93	102.4081
94	102.4044
95	105.2206
96	108.0074
97	106.5699
98	106.9743
99	105.8419
100	103.3897
101	100.0331
102	102.7757
103	101.1360
104	99.1176
105	97.6838
106	99.5037
107	102.2978
108	103.8934
109	105.1360
110	103.7537
111	100.8162
112	99.2684
113	98.7574
114	98.5809
115	98.6507
116	96.7978
117	98.2132
118	97.2574
119	97.5294
120	98.6397
121	101.8787
122	99.0809
123	97.6066
124	94.6140
125	92.0257
126	92.6287
127	94.5184
128	95.2279
129	94.8162
130	95.5147
131	93.9559
132	89.3272
133	84.8088
134	82.3199
135	82.8824
136	86.7316
137	89.8235
138	88.3309
139	86.3750
140	85.2868
141	83.1250
142	80.9669
143	80.5221
144	79.8676
145	80.0368
146	78.7757
147	81.3713
148	83.5294
149	85.6434
150	87.1691
151	86.2206
152	87.2794
153	85.1103
154	82.3676
155	81.3235
156	78.0037
157	78.5735
158	78.7426
159	79.5294
160	81.8493
161	83.9449
162	84.8971
163	82.0110
164	82.6728
165	80.6618
166	79.1250
167	78.9522
168	80.2941
169	83.0662
170	81.8897
171	81.3015
172	79.7831
173	80.0993
174	81.0037
175	83.1360
176	82.2978
177	81.8162
178	79.5074
179	80.3824
180	83.9485
181	83.2463
182	82.8382
183	80.9669
184	79.0037
185	77.7684
186	75.5110
187	75.0809
188	77.7868
189	79.2941
190	79.1765
191	77.3971
192	76.8015
193	75.0956
194	76.2243
195	76.4081
196	73.5257
197	71.4375
198	71.2500
199	69.5551
200	68.4559
201	69.6949
202	69.6360
203	70.7941
204	72.6581
205	71.5184
206	71.1985
207	71.6801
208	68.8493
209	69.0662
210	67.6875
211	66.8713
212	64.9301
213	63.9926
214	65.1507
215	66.1250
216	65.2243
217	66.5735
218	66.3640
219	68.2647
220	66.3897
221	65.2537
222	62.6838
223	60.9669
224	59.5221
225	59.2279
226	60.1103
227	62.6103
228	63.8272
229	64.7831
230	62.9412
231	62.9044
232	62.8676
233	62.4743
234	61.5000
235	60.9596
236	59.6838
237	57.9412
238	56.6066
239	58.7390
240	58.9228
241	58.7684
242	58.9191
243	57.7868
244	56.3529
245	55.9596
246	57.2463
247	57.9963
248	58.5699
249	57.9485
250	57.2316
251	58.8309
252	58.9412
253	58.3676
254	60.1912
255	59.3015
256	58.4890
257	58.8640
258	56.8419
259	55.4118
260	57.2537
261	56.2132
262	59.6691
263	58.0625
264	58.3235
265	56.5478
266	56.3971
267	54.8382
268	55.6176
269	56.1765
270	55.6066
271	55.6801
272	55.7941
273	55.7904
274	56.0221
275	55.6471
276	54.9118
277	54.3824
278	53.6691
279	53.9632
280	54.8309
281	54.7243
282	54.5662
283	56.0772
284	55.9596
285	55.5956
286	54.1838
287	53.4522
288	52.9706
289	52.6912
290	52.9449
291	52.8125
292	52.8199
293	51.4007
294	51.8566
295	52.3897
296	52.5368
297	52.2500
298	52.7610
299	51.7868
300	50.0588
301	49.6765
302	49.9265
303	48.1544
304	48.9706
305	50.3566
306	49.3199
307	48.8860
308	49.5110
309	48.9485
310	48.8051
311	48.1287
312	47.5000
313	47.3971
314	46.8640
315	46.5478
316	47.5404
317	47.6618
318	47.7206
319	48.0882
320	47.6912
321	45.7757
322	45.8640
323	46.3971
324	45.3272
325	47.2868
326	46.2794
327	46.6691
328	46.6949
329	44.1397
330	44.7647
331	45.1949
332	44.1838
333	43.9485
334	43.1544
335	42.2316
336	41.9081
337	42.2610
338	43.1507
339	42.3971
340	41.8713
341	41.7243
342	40.9669
343	38.6324
344	39.3934
345	40.6801
346	39.8824
347	40.2574
348	40.7426
349	42.8971
350	41.4596
351	39.7574
352	39.1691
353	38.8199
354	39.2353
355	38.8787
356	38.9559
357	38.7757
358	39.4522
359	38.9301
360	38.0551
361	38.8603
362	39.7390
363	38.3529
364	38.1507
365	37.9816
366	38.2243
367	37.2794
368	37.0368
369	37.7243
370	38.1140
371	39.1434
372	40.0551
373	38.6985
374	38.1360
375	37.3346
376	37.5331
377	36.4706
378	36.4632
379	35.5551
380	35.3309
381	35.3346
382	35.5515
383	35.1949
384	35.2500
385	37.8640
386	37.6581
387	37.8088
388	37.2574
389	36.0551
390	34.5919
391	33.8824
392	32.7794
393	33.9853
394	34.0772
395	34.7132
396	34.9449
397	36.5662
398	36.6029
399	35.0662
400	34.1029
401	31.8640
402	32.7096
403	32.3860
404	32.9154
405	32.9044
406	32.3051
407	32.7684
408	34.6360
409	33.0993
410	32.2426
411	32.5551
412	30.3640
413	30.3162
414	29.6213
415	30.0368
416	29.8199
417	30.9669
418	31.0809
419	31.4559
420	30.0846
421	30.2757
422	30.0074
423	29.1360
424	28.4412
425	28.8640
426	28.0919
427	28.8934
428	29.6397
429	29.2794
430	29.5110
431	29.9044
432	29.9081
433	28.7941
434	28.5993
435	27.2574
436	28.2316
437	27.5882
438	27.7684
439	27.9632
440	28.7647
441	29.8015
442	29.3162
443	29.8713
444	29.0331
445	28.8603
446	27.4081
447	27.9816
448	27.5551
449	27.3382
450	26.5478
451	28.3015
452	27.2831
453	28.2537
454	28.4412
455	28.2169
456	26.9926
457	26.5662
458	26.2390
459	26.1912
460	26.8750
461	26.2647
462	26.9632
463	26.0441
464	26.3015
465	25.5257
466	25.4228
467	24.9228
468	25.9338
469	25.5551
470	26.2537
471	26.8787
472	26.6287
473	26.4412
474	26.1324
475	25.7757
476	24.8750
477	25.4853
478	25.9007
479	26.0221
480	25.6507
481	25.2574
482	25.1250
483	25.1176
484	25.1544
485	24.8162
486	25.6066
487	24.6287
488	25.6140
489	24.3897
490	24.9596
491	24.6507
492	23.3125
493	24.2243
494	24.3493
495	24.7243
496	25.2610
497	24.2684
498	24.0368
499	22.9706
500	23.0699
501	23.3971
502	23.5000
503	24.4118
504	23.7721
505	24.6985
506	24.3051
507	24.6397
508	23.5625
509	23.0331
510	23.4301
511	22.8897
512	23.3603
513	23.2684
514	23.1471
515	22.5772
516	23.2941
517	22.6507
518	22.2647
519	22.0882
520	23.1213
521	22.5368
522	22.6949
523	22.5699
524	22.5404
525	21.7904
526	21.9044
527	21.4706
528	21.6397
529	22.4338
530	22.1507
531	21.4816
532	21.6066
533	21.0625
534	21.7059
535	20.6324
536	20.7684
537	21.7353
538	21.3493
539	20.9118
540	20.5257
541	21.2831
542	21.3860
543	20.9044
544	21.0809
545	21.5221
546	21.0368
547	20.3640
548	20.5000
549	20.5478
550	19.8860
551	20.0331
552	20.0294
553	20.1434
554	19.9632
555	20.1213
556	19.9118
557	20.5588
558	19.6985
559	20.2868
560	19.6765
561	19.7353
562	19.9154
563	20.3860
564	20.4007
565	19.8566
566	20.3529
567	19.8015
568	19.2757
569	19.6875
570	19.4191
571	19.5221
572	19.6618
573	18.9669
574	20.1581
575	19.0074
576	19.2169
577	20.0331
578	18.6176
579	19.3897
580	19.5551
581	19.1728
582	18.6140
583	18.2390
584	17.6176
585	18.4301
586	18.5294
587	18.7316
588	18.8566
589	19.2904
590	19.2022
591	17.8272
592	18.3971
593	18.0074
594	18.3382
595	18.8272
596	18.8787
597	18.4154
598	19.0956
599	19.0662
600	18.3235
601	18.5735
602	18.0478
603	18.4926
604	18.2132
605	18.4669
606	18.4890
607	18.4007
608	18.5184
609	18.8860
610	18.5846
611	18.1765
612	18.8713
613	18.1765
614	18.8566
615	17.7243
616	18.0956
617	17.1544
618	17.3676
619	16.4596
620	17.3272
621	16.4926
622	17.0625
623	17.0772
624	18.3199
625	18.1875
626	17.6250
627	17.3713
628	16.8750
629	16.1434
630	16.7022
631	16.7978
632	16.2647
633	18.0000
634	16.9338
635	17.5110
636	17.2721
637	16.8272
638	17.0110
639	16.0809
640	15.9301
641	15.9007
642	15.8051
643	16.3971
644	17.1949
645	17.6140
646	17.0257
647	17.7390
648	17.1140
649	15.7279
650	15.7426
651	16.3493
652	15.3934
653	15.7279
654	16.2206
655	15.8199
656	14.9338
657	15.4779
658	15.9743
659	15.6544
660	15.3088
661	14.7574
662	15.4485
663	16.0037
664	15.2096
665	15.3566
666	15.9044
667	16.4228
668	16.2647
669	15.5221
670	15.8934
671	15.1875
672	14.7684
673	14.6140
674	15.9081
675	15.6949
676	15.5294
677	15.0809
678	15.0809
679	15.2537
680	14.8309
681	15.6765
682	14.9412
683	15.3346
684	15.3272
685	15.1618
686	14.8713
687	14.9816
688	15.7132
689	14.5882
690	14.5368
691	14.3676
692	13.9669
693	13.9963
694	15.1838
695	15.0662
696	15.0846
697	14.7500
698	15.4007
699	14.6471
700	14.5000
701	14.1765
702	14.4816
703	14.6434
704	14.3088
705	13.9228
706	14.5074
707	14.7243
708	14.5221
709	14.8824
710	14.4338
711	13.9706
712	13.8529
713	13.9706
714	13.7353
715	14.5184
716	14.4926
717	14.0772
718	13.7868
719	14.3493
720	13.6103
721	13.5368
722	13.0993
723	14.4779
724	14.5662
725	14.0809
726	13.7022
727	14.8750
728	14.0551
729	13.9191
730	13.5294
731	13.9191
732	14.0074
733	13.5846
734	13.7059
735	13.1801
736	13.9412
737	13.9081
738	13.6324
739	14.2206
740	13.7610
741	13.8051
742	12.9191
743	12.8860
744	13.1103
745	13.9375
746	13.9816
747	13.8235
748	13.3676
749	13.7721
750	13.4926
751	13.7574
752	13.1691
753	12.6507
754	12.9596
755	13.0662
756	12.8860
757	13.2574
758	13.4265
759	13.1765
760	13.8235
761	13.8713
762	13.8971
763	13.2243
764	13.5257
765	13.2500
766	13.1066
767	13.1324
768	13.8824
769	13.3787
770	13.3787
771	13.1434
772	13.7059
773	13.4301
774	13.3272
775	13.8787
776	14.3824
777	13.6287
778	14.0662
779	13.5110
780	13.5699
781	13.3824
782	13.7757
783	13.6801
784	14.1507
785	13.6618
786	14.0074
787	14.2647
788	13.6765
789	13.2206
790	13.2426
791	13.0368
792	12.9669
793	13.2537
794	12.9118
795	13.4044
796	12.4118
797	14.0110
798	13.4412
799	13.1360
800	13.2794
801	12.5000
802	12.5147
803	14.0331
804	13.2904
805	13.4779
806	12.6471
807	13.6618
808	12.9449
809	12.5772
810	12.7904
811	12.0515
812	12.5882
813	12.0993
814	12.9007
815	12.7868
816	12.5368
817	13.5257
818	13.2574
819	12.9228
820	12.7794
821	11.6765
822	12.4779
823	12.0919
824	12.8713
825	12.1324
826	12.6985
827	12.5956
828	12.9926
829	12.7500
830	12.5735
831	12.3860
832	12.2279
833	12.6985
834	12.2169
835	11.9228
836	11.5882
837	12.0478
838	11.7353
839	11.9081
840	12.6691
841	12.2904
842	12.5809
843	12.5919
844	12.7279
845	12.4301
846	11.7022
847	12.3456
848	11.8015
849	12.5699
850	12.1287
851	11.4559
852	12.0625
853	13.0772
854	11.9890
855	12.1949
856	12.4228
857	12.0551
858	12.7610
859	12.1544
860	12.1728
861	12.6912
862	11.7941
863	12.3088
864	12.4338
865	13.0037
866	12.2684
867	12.2426
868	11.8529
869	11.8750
870	11.6176
871	12.1324
872	12.0809
873	11.8125
874	12.6985
875	12.5441
876	11.2243
877	10.6507
878	10.6581
879	11.8713
880	11.2978
881	11.6287
882	12.2757
883	12.1544
884	12.2757
885	11.6507
886	11.8860
887	12.5037
888	11.9228
889	12.2721
890	13.0772
891	12.7868
892	12.3309
893	13.4706
894	13.5588
895	12.7721
896	13.1728
897	13.2206
898	13.0368
899	12.8199
900	12.9375
901	12.8566
902	13.1654
903	12.7647
904	12.2684
905	12.0110
906	13.0772
907	12.4375
908	12.8529
909	11.3824
910	12.5846
911	12.3603
912	12.8713
913	14.0147
914	14.6360
915	14.0919
916	14.2610
917	13.4706
918	12.3125
919	11.2721
920	10.6912
921	9.8051
922	10.2316
923	10.1691
924	10.8015
925	10.6324
926	9.6140
927	11.2169
928	9.4118
929	9.5147
930	9.8566
931	8.9853
932	9.1544
933	9.1949
934	9.8676
935	10.6213
936	10.9412
937	12.3125
938	14.2537
939	14.7390
940	13.7978
941	14.0221
942	10.6397
943	8.4338
944	6.0846
945	3.6654
946	2.9118
947	2.3272
948	1.9485
949	2.0404
950	1.1581
951	1.6029
