# Supplementary material for: Bicoid gradient formation mechanism and dynamics revealed by protein lifetime analysis
Source: Mol Syst Biol. 2018 Sep 4;14(9):e8355. doi: 10.15252/msb.20188355 (PMC6121778; doi:10.15252/msb.20188355)
Supplement: Supplementary file 8 — Source Data for Figure 6 [file MSB-14-e8355-s007.zip › figure6-data_wo-images/quantification/Values_emb04_g_t26.txt]

0	43.4412
1	47.4154
2	52.1176
3	56.3125
4	60.9706
5	63.1360
6	71.0735
7	76.2831
8	82.4044
9	86.4743
10	94.4779
11	94.8529
12	103.8566
13	103.7500
14	113.1875
15	117.9816
16	120.3199
17	124.6838
18	125.7132
19	130.2574
20	131.8640
21	128.3162
22	128.6875
23	126.1581
24	126.0478
25	127.6912
26	127.5331
27	130.7500
28	131.3787
29	134.3676
30	134.9449
31	134.4669
32	129.2868
33	124.5993
34	115.6544
35	115.7537
36	115.4485
37	115.7904
38	118.4044
39	118.2721
40	116.9522
41	118.6691
42	115.2537
43	115.0221
44	111.8493
45	108.5846
46	103.8493
47	103.1507
48	103.8934
49	102.1801
50	103.2941
51	105.4706
52	105.7353
53	111.5919
54	114.2426
55	116.2647
56	112.8015
57	108.5257
58	106.6397
59	104.3346
60	103.4265
61	107.0956
62	106.8309
63	102.6912
64	103.6838
65	103.9301
66	105.2426
67	104.7426
68	102.0588
69	102.8713
70	102.9412
71	103.4228
72	106.5257
73	105.7794
74	107.3272
75	108.0037
76	107.5735
77	108.0221
78	105.0956
79	106.0662
80	102.1581
81	100.3676
82	100.5735
83	97.8235
84	97.4963
85	96.2941
86	99.4375
87	97.8125
88	99.3051
89	99.9338
90	100.8088
91	102.6066
92	97.6765
93	96.5110
94	97.5147
95	97.4375
96	94.3566
97	94.4081
98	95.7757
99	95.4449
100	96.7941
101	99.2941
102	101.4853
103	100.8603
104	100.0956
105	96.4228
106	94.3493
107	95.1654
108	94.4412
109	94.6765
110	95.2721
111	97.1287
112	95.5441
113	96.9779
114	97.2463
115	99.3603
116	98.4596
117	97.4449
118	98.4816
119	96.9522
120	95.1949
121	92.8529
122	91.1066
123	93.5184
124	92.8787
125	93.6875
126	92.9191
127	92.2059
128	90.2022
129	86.5735
130	85.7059
131	88.5441
132	90.8934
133	89.5147
134	88.5772
135	88.9632
136	89.0294
137	86.9228
138	85.1838
139	84.0257
140	83.4265
141	82.3125
142	82.4632
143	81.3456
144	81.3824
145	82.6029
146	80.7757
147	80.2978
148	76.8088
149	77.8162
150	77.5147
151	75.8015
152	76.0772
153	79.4632
154	82.4926
155	81.9853
156	84.0368
157	79.5515
158	78.9926
159	80.4191
160	81.0147
161	80.6949
162	77.2757
163	73.3493
164	74.1213
165	72.6471
166	75.2132
167	76.8346
168	78.6507
169	79.3529
170	77.4596
171	73.5515
172	75.5074
173	75.4154
174	75.4375
175	76.5919
176	77.1691
177	78.9007
178	76.7390
179	77.0074
180	76.0147
181	76.5919
182	77.7243
183	74.8971
184	76.7463
185	75.1691
186	76.6949
187	77.4632
188	77.7243
189	75.9632
190	73.2904
191	72.0735
192	71.2279
193	70.3897
194	73.3897
195	73.8713
196	73.9816
197	73.0000
198	73.4559
199	73.0956
200	73.6434
201	74.3934
202	71.7500
203	69.9007
204	67.7206
205	65.9596
206	66.2353
207	67.1397
208	67.0221
209	69.2132
210	70.4816
211	71.3346
212	72.0956
213	72.5699
214	69.1176
215	66.9522
216	63.6471
217	62.2353
218	62.0074
219	63.5993
220	62.3860
221	63.3676
222	63.9559
223	64.1985
224	64.4449
225	62.8088
226	60.4301
227	58.8346
228	58.0478
229	57.5551
230	56.5956
231	57.9191
232	59.1838
233	58.5588
234	60.4779
235	61.1728
236	60.5000
237	58.8713
238	58.3051
239	58.4154
240	56.3272
241	56.5662
242	57.2757
243	57.0368
244	57.9816
245	57.0809
246	57.3529
247	55.8346
248	53.9632
249	54.2096
250	55.6801
251	56.6654
252	56.1875
253	58.2978
254	57.9228
255	58.1029
256	57.5735
257	57.7463
258	56.3787
259	56.2904
260	54.0404
261	52.8566
262	52.8088
263	52.3015
264	52.1213
265	52.6654
266	53.3272
267	52.8824
268	51.6471
269	51.6728
270	52.4412
271	51.0257
272	51.5110
273	52.0809
274	50.4265
275	49.7610
276	49.4596
277	49.5772
278	48.7831
279	50.1728
280	48.2831
281	48.3603
282	49.2868
283	51.0993
284	50.4228
285	49.3750
286	49.8162
287	48.7647
288	49.8750
289	50.0000
290	50.0000
291	48.5735
292	48.1103
293	47.3566
294	47.7096
295	48.0074
296	47.6471
297	49.0625
298	48.9743
299	48.4118
300	48.7243
301	47.6949
302	47.4779
303	47.7463
304	46.2831
305	45.1838
306	44.1691
307	42.6838
308	42.7096
309	43.5257
310	43.9632
311	44.5919
312	45.2390
313	42.4301
314	42.4044
315	41.3787
316	42.3309
317	41.8199
318	41.4228
319	41.7574
320	41.9963
321	42.0368
322	40.6875
323	39.6066
324	38.9301
325	39.0000
326	39.2978
327	40.8162
328	41.6581
329	42.1103
330	41.1471
331	40.2610
332	40.8199
333	40.7463
334	40.6618
335	39.8529
336	40.2279
337	40.9154
338	40.8051
339	40.9706
340	41.0331
341	40.2132
342	40.4706
343	38.3934
344	37.5441
345	38.1838
346	38.1985
347	38.3750
348	38.7610
349	39.6176
350	40.4154
351	39.5441
352	39.3382
353	38.7904
354	38.5478
355	39.2574
356	38.5809
357	39.3640
358	39.1029
359	37.5846
360	37.2353
361	37.1434
362	37.2537
363	37.4228
364	37.5000
365	36.9853
366	35.7279
367	36.9375
368	36.4081
369	36.2096
370	36.1728
371	36.5110
372	37.8272
373	38.1066
374	37.4669
375	37.9228
376	36.7390
377	35.5294
378	35.4301
379	34.1618
380	34.6360
381	34.7169
382	34.5294
383	34.7757
384	35.5699
385	36.2132
386	36.5147
387	36.8787
388	37.0000
389	35.1507
390	33.7941
391	33.6949
392	32.1949
393	32.4191
394	31.7059
395	32.4338
396	32.3971
397	33.1949
398	33.3419
399	33.4743
400	32.9191
401	32.5699
402	32.1765
403	30.6875
404	31.3456
405	30.5037
406	31.9816
407	30.9890
408	32.1985
409	31.3971
410	31.1471
411	31.0735
412	30.3162
413	29.8787
414	29.9228
415	28.8713
416	29.5625
417	30.1912
418	30.6544
419	30.4963
420	29.6801
421	29.2169
422	29.3051
423	27.6654
424	26.7868
425	28.3051
426	28.2941
427	29.0515
428	29.0404
429	28.7353
430	28.9191
431	29.3640
432	28.8125
433	27.9228
434	28.2243
435	27.2904
436	28.3456
437	27.1434
438	28.6581
439	28.3051
440	29.1213
441	29.7610
442	28.7941
443	28.4963
444	27.1176
445	27.4412
446	27.7831
447	27.4706
448	27.7610
449	27.1507
450	27.2537
451	27.3125
452	26.3493
453	27.1213
454	26.7757
455	26.7316
456	25.6912
457	25.7647
458	26.8566
459	25.8493
460	25.6103
461	25.8125
462	25.7831
463	25.0404
464	25.5257
465	24.7463
466	24.6949
467	25.0441
468	24.7978
469	24.7904
470	24.8051
471	25.5184
472	25.8051
473	24.7353
474	24.4890
475	25.0404
476	24.4816
477	24.5000
478	25.7684
479	24.1103
480	24.0551
481	23.7463
482	22.7279
483	24.4228
484	23.6434
485	23.7537
486	24.1875
487	22.8456
488	24.5993
489	23.2132
490	23.3235
491	24.2794
492	23.4890
493	23.3566
494	23.4485
495	23.1654
496	22.4559
497	22.1765
498	23.7941
499	23.0515
500	22.9265
501	23.1985
502	23.4632
503	22.6507
504	22.8897
505	21.8419
506	22.0809
507	22.4301
508	23.4632
509	22.9559
510	22.8750
511	22.2574
512	21.6654
513	22.4118
514	22.1360
515	22.1801
516	22.2831
517	22.4669
518	22.0809
519	22.0662
520	22.3309
521	22.2096
522	21.7463
523	21.9449
524	22.0147
525	21.6728
526	21.4081
527	22.0000
528	21.6985
529	20.6029
530	21.4118
531	20.0699
532	20.2904
533	20.9706
534	20.8493
535	21.3713
536	21.1728
537	20.7647
538	20.6103
539	20.3235
540	20.5772
541	20.2206
542	20.7537
543	20.6691
544	20.4228
545	20.4228
546	20.2132
547	19.7647
548	20.2279
549	20.2757
550	20.4743
551	19.9632
552	20.4007
553	20.4191
554	20.5588
555	19.7132
556	20.1471
557	20.9669
558	21.6250
559	20.6618
560	20.4044
561	20.8971
562	20.4669
563	19.2206
564	20.3346
565	20.3088
566	19.6066
567	20.1397
568	18.8971
569	20.5404
570	21.2868
571	20.7647
572	20.5000
573	19.3860
574	19.8603
575	19.3419
576	19.3787
577	19.7353
578	19.6397
579	19.6140
580	19.3015
581	18.6140
582	19.1066
583	19.0625
584	19.9081
585	19.3015
586	19.0184
587	19.3309
588	19.1360
589	19.2059
590	19.1434
591	19.3235
592	18.9338
593	18.6324
594	19.1434
595	19.0993
596	18.8713
597	17.9743
598	18.4669
599	18.0331
600	19.0441
601	18.9779
602	18.7022
603	18.5368
604	19.0368
605	18.4706
606	17.8382
607	18.3051
608	18.4926
609	18.7426
610	18.4963
611	18.2243
612	18.7537
613	17.6029
614	17.9485
615	17.6801
616	17.5478
617	18.0846
618	18.0882
619	18.3199
620	19.1397
621	18.0257
622	18.5699
623	17.5735
624	18.3125
625	17.6176
626	17.4963
627	17.9081
628	17.1581
629	17.5147
630	18.0000
631	17.3934
632	16.7022
633	17.1618
634	16.6581
635	16.8346
636	16.8088
637	16.6949
638	16.9963
639	16.2794
640	16.8750
641	17.5147
642	17.3199
643	16.5772
644	16.2096
645	16.5184
646	15.8713
647	16.2463
648	16.0478
649	16.7868
650	17.0074
651	16.8971
652	16.8125
653	16.1324
654	15.8419
655	15.4559
656	15.9118
657	15.9743
658	16.6912
659	16.8603
660	16.2831
661	15.2868
662	15.8897
663	16.0184
664	15.5221
665	15.7721
666	15.7096
667	15.4559
668	15.6471
669	15.6103
670	16.5000
671	16.0956
672	16.0515
673	15.5147
674	15.1801
675	14.7684
676	15.2279
677	14.9338
678	14.6066
679	15.6618
680	15.2500
681	16.0735
682	15.2941
683	15.6507
684	14.6618
685	14.5037
686	14.9743
687	14.8824
688	15.1581
689	15.0037
690	14.8787
691	14.8787
692	15.3640
693	14.5846
694	15.7721
695	14.9890
696	14.1801
697	15.0257
698	15.2610
699	15.2059
700	14.6875
701	14.5368
702	15.1985
703	14.7463
704	15.3897
705	14.8162
706	14.5662
707	14.8051
708	14.6397
709	15.3125
710	15.0147
711	14.3603
712	14.5551
713	14.2243
714	14.2316
715	14.3272
716	14.7500
717	14.9007
718	14.4412
719	15.0478
720	15.1728
721	14.4485
722	14.7868
723	14.8787
724	14.8529
725	14.2610
726	14.4596
727	14.0147
728	14.5809
729	14.2243
730	14.4449
731	14.6066
732	14.6066
733	13.9926
734	13.4669
735	13.5515
736	13.4007
737	14.0735
738	13.9118
739	13.9081
740	13.3603
741	13.9118
742	14.1801
743	13.8860
744	13.2243
745	13.3015
746	13.1838
747	13.0882
748	12.5184
749	13.1029
750	13.8309
751	13.3162
752	13.8199
753	14.5368
754	14.1618
755	13.5257
756	13.5000
757	13.8088
758	13.6507
759	14.2132
760	13.6875
761	14.8125
762	14.3824
763	13.5515
764	14.1949
765	14.5000
766	14.2426
767	13.6875
768	13.5074
769	14.3529
770	13.4890
771	13.4816
772	14.3051
773	13.1397
774	13.9007
775	13.7721
776	14.3934
777	13.8750
778	14.0809
779	13.2390
780	13.9706
781	13.8860
782	13.3456
783	13.6066
784	13.1103
785	14.0294
786	13.4779
787	14.5993
788	14.0294
789	15.1728
790	14.7574
791	13.6213
792	13.3162
793	13.8897
794	13.6985
795	13.6471
796	14.0588
797	14.3493
798	14.2206
799	13.9522
800	13.7022
801	13.1654
802	13.0037
803	13.7169
804	13.5368
805	12.7831
806	14.0110
807	13.4706
808	13.8787
809	13.4412
810	13.0919
811	12.8235
812	12.7390
813	12.5404
814	13.0809
815	13.2316
816	12.9449
817	13.6434
818	12.5735
819	13.8309
820	13.8199
821	13.6213
822	13.6397
823	13.5772
824	13.0294
825	12.4007
826	12.3603
827	13.0221
828	12.5551
829	12.9338
830	12.8566
831	12.8750
832	12.8934
833	12.9265
834	12.6103
835	12.5588
836	12.7022
837	12.7096
838	12.6213
839	12.5551
840	12.6176
841	12.4632
842	12.7610
843	12.9081
844	12.7610
845	12.8640
846	12.8419
847	12.9375
848	12.9301
849	12.6544
850	12.6471
851	12.5956
852	12.6250
853	13.0809
854	13.1728
855	13.3199
856	13.4890
857	13.2463
858	13.7904
859	13.6654
860	13.5551
861	12.6618
862	12.5294
863	12.7757
864	12.8971
865	13.2941
866	13.8199
867	13.2941
868	13.0588
869	13.1691
870	12.3272
871	13.1581
872	12.1213
873	11.1471
874	11.2941
875	11.1691
876	11.1691
877	11.6324
878	12.1875
879	12.6360
880	13.4007
881	13.1213
882	13.5294
883	13.1176
884	12.6801
885	12.8640
886	12.5000
887	12.7059
888	12.1912
889	12.7500
890	13.3860
891	12.5074
892	13.3088
893	12.3346
894	13.0368
895	12.6618
896	12.3676
897	11.4118
898	12.8566
899	12.7206
900	13.1581
901	13.0515
902	12.5625
903	12.0294
904	11.3750
905	12.5515
906	12.6728
907	12.9816
908	13.3162
909	12.8750
910	14.3640
911	13.2721
912	13.8015
913	12.7426
914	12.5551
915	12.1544
916	11.8015
917	11.6875
918	11.4154
919	11.5478
920	10.2941
921	9.4338
922	9.4926
923	11.5037
924	11.4191
925	10.6176
926	11.1287
927	11.1691
928	9.6801
929	10.1397
930	8.8787
931	10.2721
932	10.1360
933	10.3051
934	10.3787
935	12.2132
936	12.7831
937	15.2353
938	16.0478
939	16.5000
940	15.3787
941	12.7757
942	9.0331
943	5.8787
944	3.7647
945	2.8529
946	2.4926
947	1.7500
948	1.6728
949	1.4522
950	1.7390
951	1.7941
