# Supplementary material for: Bicoid gradient formation mechanism and dynamics revealed by protein lifetime analysis
Source: Mol Syst Biol. 2018 Sep 4;14(9):e8355. doi: 10.15252/msb.20188355 (PMC6121778; doi:10.15252/msb.20188355)
Supplement: Supplementary file 8 — Source Data for Figure 6 [file MSB-14-e8355-s007.zip › figure6-data_wo-images/quantification/Values_emb04_g_t27.txt]

0	38.4816
1	41.8162
2	46.9743
3	51.8346
4	58.5551
5	63.2647
6	71.7463
7	73.9890
8	80.6912
9	82.8199
10	90.8199
11	94.6397
12	97.8346
13	101.4743
14	104.2904
15	108.8934
16	109.9412
17	118.9191
18	121.2463
19	124.2831
20	126.4081
21	127.3566
22	128.1397
23	125.4596
24	123.8860
25	121.0625
26	118.4449
27	119.6654
28	122.0809
29	122.7684
30	123.6765
31	127.6618
32	129.9191
33	126.6691
34	120.5956
35	113.0331
36	111.6949
37	104.6765
38	106.6618
39	108.8419
40	104.6140
41	108.7022
42	106.7831
43	107.2279
44	103.2831
45	102.2757
46	99.1544
47	100.0478
48	98.0515
49	99.1691
50	101.9265
51	101.6287
52	102.2059
53	102.6397
54	100.5882
55	100.3272
56	101.2610
57	106.2794
58	107.4449
59	106.2059
60	104.3640
61	104.9412
62	102.8235
63	102.0956
64	103.1287
65	101.9191
66	100.8603
67	98.6728
68	96.4890
69	95.5588
70	94.2132
71	96.4375
72	96.4338
73	96.9522
74	97.2721
75	99.0772
76	98.2132
77	100.0551
78	97.2574
79	98.2132
80	95.9926
81	96.9853
82	96.1544
83	95.1250
84	94.8419
85	95.5110
86	96.6176
87	94.9632
88	95.2206
89	93.6360
90	92.5368
91	93.2647
92	91.6471
93	92.0699
94	94.8493
95	95.4228
96	92.9853
97	92.3272
98	91.8603
99	89.9926
100	91.6397
101	91.6985
102	92.9449
103	91.5662
104	93.0772
105	94.1066
106	95.7463
107	94.6103
108	93.7206
109	92.0368
110	92.6140
111	91.8051
112	93.9412
113	92.2353
114	93.2684
115	92.9228
116	91.6912
117	93.5993
118	92.9963
119	93.3199
120	92.8346
121	91.2022
122	88.7574
123	87.7868
124	86.9044
125	86.8750
126	86.4191
127	86.6360
128	87.3566
129	87.9816
130	88.7794
131	88.1324
132	82.1912
133	81.3162
134	83.1691
135	86.6103
136	88.2390
137	88.1765
138	86.8860
139	85.9118
140	85.5074
141	82.0735
142	81.4816
143	78.9890
144	77.8015
145	75.6140
146	76.6544
147	80.6654
148	80.6765
149	83.9338
150	82.2941
151	79.4081
152	77.0882
153	77.5699
154	76.5551
155	77.1066
156	78.6949
157	80.9412
158	79.9853
159	78.5809
160	79.2941
161	77.2132
162	76.4485
163	73.9118
164	76.5809
165	74.4779
166	73.6838
167	73.6544
168	71.6213
169	72.7279
170	72.8125
171	73.0147
172	76.8235
173	76.7206
174	75.4485
175	76.2243
176	75.6618
177	76.4632
178	75.7243
179	76.7610
180	78.1140
181	77.6140
182	76.1838
183	74.4485
184	73.6471
185	73.8015
186	74.2463
187	75.4963
188	76.2904
189	76.8235
190	77.0404
191	77.2353
192	75.7574
193	74.1360
194	76.6801
195	74.6912
196	74.0074
197	69.4228
198	67.2279
199	67.9118
200	68.2684
201	67.4375
202	68.3456
203	67.8934
204	70.5809
205	69.1728
206	69.9081
207	67.3566
208	65.1691
209	63.5147
210	63.8750
211	65.4265
212	64.7353
213	64.3051
214	64.4191
215	64.4559
216	64.2610
217	63.4044
218	63.7096
219	62.5625
220	61.4706
221	60.6949
222	60.8566
223	59.7463
224	57.4007
225	56.1140
226	56.1434
227	56.6985
228	57.3088
229	57.1397
230	56.6324
231	57.0221
232	55.1176
233	55.2206
234	55.6728
235	54.3787
236	54.6507
237	53.9669
238	54.2206
239	54.3897
240	53.9890
241	53.8235
242	54.4081
243	53.7390
244	53.6801
245	53.8971
246	55.8860
247	55.3750
248	54.8272
249	54.4375
250	52.9853
251	52.4669
252	53.5699
253	54.5294
254	54.6250
255	56.5074
256	55.8051
257	57.7463
258	57.5000
259	57.1324
260	53.5551
261	52.8051
262	50.3529
263	49.3382
264	48.6140
265	48.8309
266	50.6728
267	51.0993
268	52.2206
269	53.8015
270	53.1801
271	53.7757
272	50.4338
273	50.4485
274	48.9338
275	48.4743
276	47.4743
277	46.9081
278	46.5074
279	46.2574
280	46.7868
281	47.3051
282	47.8529
283	46.9743
284	44.8235
285	44.8199
286	45.2022
287	44.7059
288	46.2868
289	49.1324
290	49.7096
291	49.2684
292	50.3493
293	51.6471
294	50.2610
295	47.5588
296	45.1544
297	44.9228
298	45.2353
299	45.5588
300	45.3015
301	45.3125
302	45.1544
303	45.3051
304	45.2941
305	45.3860
306	45.1581
307	43.0956
308	41.1176
309	39.8603
310	38.2316
311	37.7574
312	37.2610
313	37.5588
314	38.6581
315	38.6618
316	38.7684
317	38.5221
318	38.4449
319	37.3309
320	36.8566
321	35.7316
322	34.3860
323	34.1103
324	33.4596
325	33.3235
326	33.3015
327	33.8051
328	34.5699
329	36.8051
330	36.8713
331	36.7647
332	36.6618
333	37.2132
334	36.8603
335	37.4632
336	37.0735
337	37.4338
338	36.9522
339	38.6434
340	38.7574
341	39.0404
342	38.5699
343	36.4779
344	38.2574
345	38.1029
346	37.9154
347	38.8493
348	37.4669
349	38.5809
350	40.3676
351	39.2096
352	39.6801
353	38.1949
354	37.3971
355	38.0551
356	36.7941
357	38.3787
358	39.9228
359	37.3346
360	36.7904
361	37.4743
362	36.5331
363	36.7647
364	36.8566
365	36.6544
366	35.3934
367	35.7096
368	35.8934
369	36.2022
370	35.0441
371	33.9007
372	34.7647
373	34.5551
374	35.5000
375	37.1912
376	37.9301
377	35.5551
378	35.0000
379	33.3676
380	32.7206
381	33.5846
382	33.3015
383	34.1654
384	34.4596
385	36.8640
386	37.3382
387	36.6581
388	36.4375
389	34.9596
390	32.8603
391	32.0331
392	32.0625
393	32.4191
394	31.8382
395	32.7647
396	31.3419
397	31.9449
398	32.3382
399	32.0882
400	32.7279
401	32.1985
402	31.4632
403	31.6471
404	31.8199
405	30.1728
406	31.1103
407	30.5110
408	30.5588
409	29.7537
410	27.9007
411	29.0331
412	28.2978
413	28.6949
414	29.6544
415	30.3235
416	28.5221
417	29.7096
418	28.8971
419	29.0110
420	27.9632
421	27.5184
422	27.2574
423	26.3971
424	26.2316
425	27.9449
426	28.6140
427	27.9963
428	29.6875
429	28.3603
430	28.4890
431	28.0588
432	28.3051
433	27.8199
434	26.8199
435	26.8235
436	26.7941
437	27.3750
438	28.1618
439	29.1949
440	29.1103
441	29.3272
442	28.1654
443	27.5735
444	26.5110
445	26.5074
446	26.6912
447	26.5037
448	27.2500
449	27.6618
450	27.0110
451	26.8640
452	25.7243
453	26.2059
454	25.3382
455	25.0809
456	25.6581
457	25.2279
458	24.5882
459	24.9265
460	24.1103
461	25.1985
462	25.0662
463	24.3750
464	25.1213
465	24.2610
466	23.9559
467	23.6949
468	24.4412
469	25.9375
470	25.4816
471	25.0735
472	24.4228
473	24.5662
474	23.6324
475	24.1875
476	23.7500
477	24.0956
478	24.0515
479	23.7537
480	23.9890
481	23.2500
482	22.5846
483	23.2316
484	22.7831
485	23.6471
486	23.2463
487	23.3824
488	24.0993
489	22.9449
490	23.5588
491	23.6397
492	22.9191
493	23.5404
494	24.0515
495	23.5772
496	23.3162
497	23.2426
498	23.2316
499	22.3824
500	22.8346
501	22.2831
502	22.5037
503	22.9743
504	21.9890
505	22.4816
506	23.0993
507	22.4890
508	23.1324
509	22.0919
510	21.6360
511	21.4890
512	21.2206
513	21.8125
514	22.3419
515	22.0404
516	22.3125
517	21.9743
518	22.0919
519	22.1838
520	22.2794
521	21.8346
522	21.8713
523	21.5772
524	21.6618
525	20.7463
526	20.9559
527	19.9963
528	20.8971
529	20.5110
530	21.0331
531	20.3199
532	20.8713
533	20.8713
534	21.5515
535	21.3051
536	21.0000
537	19.6397
538	20.2831
539	20.6581
540	20.9522
541	20.8015
542	20.2096
543	20.3529
544	21.1654
545	20.0699
546	20.2537
547	19.4926
548	20.2279
549	20.2574
550	20.2868
551	19.4338
552	19.6544
553	20.4559
554	20.4596
555	20.5257
556	20.1912
557	20.8235
558	20.7868
559	20.1875
560	19.0919
561	19.2096
562	19.9228
563	19.5331
564	19.6801
565	19.9265
566	19.9301
567	19.1838
568	19.8713
569	20.1213
570	20.1287
571	20.6728
572	19.6324
573	18.9265
574	19.1875
575	18.3971
576	18.8787
577	18.9081
578	18.6691
579	19.6912
580	19.2132
581	18.8787
582	19.7463
583	18.7868
584	19.2684
585	19.0000
586	18.3235
587	18.9743
588	18.5735
589	19.3346
590	20.5662
591	19.6434
592	19.3824
593	18.8419
594	18.6581
595	18.5699
596	18.1801
597	17.9522
598	17.9669
599	18.3934
600	18.5699
601	18.8015
602	18.5257
603	18.0074
604	18.4007
605	18.2868
606	18.1434
607	17.6434
608	18.5404
609	18.4926
610	17.9412
611	18.7243
612	18.8015
613	18.3824
614	18.4265
615	17.8860
616	17.9301
617	17.9265
618	17.7022
619	17.1765
620	17.7904
621	17.8382
622	17.6728
623	17.4485
624	17.8566
625	17.4853
626	17.9890
627	16.9118
628	16.9228
629	17.2610
630	17.1140
631	17.5699
632	17.2316
633	17.9338
634	17.6360
635	17.4154
636	18.0699
637	18.1397
638	17.8824
639	16.5956
640	16.9632
641	16.4154
642	16.3309
643	16.5588
644	16.3787
645	17.2794
646	17.6140
647	17.6949
648	16.6287
649	17.1618
650	16.3824
651	16.2059
652	16.3713
653	16.8529
654	17.3529
655	16.6618
656	16.9632
657	16.7610
658	16.7684
659	15.4154
660	16.3750
661	14.8162
662	15.8199
663	15.6250
664	16.6176
665	15.9596
666	16.6213
667	16.5478
668	16.1949
669	16.0184
670	15.8713
671	14.5735
672	14.8897
673	14.5110
674	15.0846
675	15.6691
676	15.6324
677	15.6507
678	15.6838
679	15.7574
680	14.8382
681	15.5221
682	14.7794
683	15.0882
684	15.8346
685	15.0441
686	14.7279
687	15.1287
688	15.4743
689	14.8640
690	15.3235
691	15.2721
692	15.2647
693	14.7316
694	14.8493
695	15.2721
696	14.3971
697	14.5882
698	14.1250
699	14.4154
700	14.1544
701	14.6654
702	15.0551
703	14.9338
704	15.0110
705	15.0110
706	13.8897
707	14.7794
708	14.6765
709	15.1691
710	14.7059
711	14.2647
712	14.9853
713	14.6397
714	14.6213
715	15.3787
716	15.9669
717	15.3419
718	14.2096
719	15.0772
720	14.9596
721	14.9926
722	14.2831
723	15.1728
724	14.9743
725	14.6140
726	14.4596
727	15.5662
728	14.7574
729	14.2279
730	15.0735
731	14.5551
732	14.8051
733	14.0882
734	13.7904
735	14.0515
736	13.9191
737	14.2426
738	14.7169
739	15.0331
740	13.8162
741	13.9338
742	13.4191
743	13.6581
744	13.5515
745	13.9706
746	14.1397
747	14.0846
748	14.2794
749	14.6176
750	15.0882
751	14.1324
752	14.7022
753	15.1618
754	13.9596
755	14.1287
756	13.9449
757	14.4596
758	13.5147
759	14.0221
760	14.3750
761	14.6581
762	14.6287
763	13.9228
764	14.3566
765	13.8603
766	13.9706
767	14.0147
768	14.0110
769	13.5551
770	14.2537
771	13.8971
772	14.0478
773	14.0551
774	14.0588
775	13.9118
776	13.3971
777	13.7059
778	13.8051
779	13.6176
780	14.3051
781	14.2243
782	14.2647
783	14.6838
784	14.4118
785	14.4926
786	15.1103
787	14.5110
788	14.5110
789	14.8199
790	14.5368
791	14.1949
792	14.2574
793	13.9007
794	14.2390
795	13.7390
796	14.1838
797	15.0184
798	14.6691
799	14.2500
800	13.9191
801	13.6176
802	13.4154
803	14.5772
804	14.5551
805	13.7941
806	13.6434
807	14.4522
808	14.0221
809	13.8566
810	13.9743
811	13.7574
812	13.5515
813	13.0956
814	13.2794
815	12.9522
816	12.6581
817	14.0662
818	13.4485
819	14.2941
820	13.9853
821	14.2059
822	13.0515
823	12.9007
824	13.3125
825	12.7353
826	12.7206
827	13.5074
828	13.3088
829	14.0110
830	13.6691
831	13.5551
832	13.1838
833	13.7721
834	13.7169
835	13.7463
836	13.4926
837	13.4522
838	13.8897
839	13.9963
840	13.7059
841	13.4743
842	13.4926
843	13.7096
844	13.5368
845	13.9669
846	14.0037
847	14.1287
848	14.0221
849	14.2610
850	14.9338
851	15.2022
852	14.2978
853	13.7500
854	13.2463
855	14.0110
856	13.7022
857	14.0551
858	14.1250
859	14.3346
860	13.5846
861	14.9338
862	14.6360
863	14.4559
864	14.5037
865	14.6213
866	13.1654
867	12.5551
868	12.5699
869	12.5699
870	12.6250
871	13.1507
872	13.6213
873	11.9779
874	13.2096
875	12.9044
876	13.0184
877	13.5110
878	12.7868
879	13.3088
880	13.7610
881	13.7757
882	14.1397
883	13.8051
884	13.1691
885	13.5735
886	13.3529
887	13.7206
888	14.4118
889	13.7022
890	14.8787
891	14.1691
892	14.1213
893	13.7059
894	14.5662
895	13.8603
896	12.7941
897	12.9596
898	12.8382
899	12.7022
900	12.3125
901	12.8235
902	11.3750
903	12.3051
904	11.7500
905	14.6985
906	14.1875
907	14.1765
908	14.8713
909	14.6728
910	14.1875
911	13.0404
912	13.0331
913	12.8566
914	12.4706
915	11.7794
916	11.7353
917	10.5368
918	11.0147
919	11.3934
920	10.8088
921	11.1103
922	11.3272
923	11.6397
924	11.8456
925	11.4301
926	10.5809
927	11.1397
928	10.8235
929	10.6875
930	10.1728
931	9.8640
932	9.8088
933	9.6765
934	9.8382
935	11.1029
936	12.6875
937	12.3346
938	15.6728
939	15.3713
940	13.4669
941	12.0331
942	8.7096
943	5.8750
944	4.2059
945	2.5478
946	2.4412
947	1.8750
948	1.8787
949	1.5809
950	1.1140
951	1.4596
