# Supplementary material for: Bicoid gradient formation mechanism and dynamics revealed by protein lifetime analysis
Source: Mol Syst Biol. 2018 Sep 4;14(9):e8355. doi: 10.15252/msb.20188355 (PMC6121778; doi:10.15252/msb.20188355)
Supplement: Supplementary file 8 — Source Data for Figure 6 [file MSB-14-e8355-s007.zip › figure6-data_wo-images/quantification/Values_emb04_g_t28.txt]

0	53.4816
1	59.9228
2	63.1103
3	65.9375
4	68.0956
5	71.7426
6	78.3419
7	82.8493
8	90.9522
9	92.6066
10	98.4118
11	104.9412
12	106.8456
13	110.9596
14	111.0993
15	115.2904
16	120.7794
17	124.1471
18	127.4044
19	125.5478
20	125.3971
21	125.3713
22	120.7537
23	116.5257
24	111.2757
25	109.4191
26	108.5184
27	110.6581
28	112.5956
29	113.2169
30	114.6324
31	114.9632
32	109.1029
33	107.3199
34	101.4191
35	100.1066
36	99.5110
37	95.0846
38	98.0368
39	100.8272
40	100.9779
41	104.4375
42	105.0625
43	100.1985
44	97.3125
45	92.8824
46	89.1949
47	90.3787
48	91.0184
49	97.5037
50	99.8199
51	100.1287
52	102.6507
53	103.7831
54	99.3015
55	101.0919
56	101.6213
57	102.7390
58	104.2757
59	102.9044
60	100.4191
61	98.5147
62	99.2831
63	98.8346
64	99.4963
65	98.6324
66	98.7721
67	95.6912
68	95.0331
69	97.2831
70	97.6985
71	95.3419
72	95.5110
73	94.2243
74	94.8272
75	94.4375
76	94.1507
77	96.2868
78	94.2096
79	95.6213
80	95.2426
81	95.5294
82	92.4706
83	93.6397
84	93.5846
85	93.5551
86	93.7500
87	91.8162
88	93.5699
89	92.5919
90	91.7610
91	91.4338
92	91.8529
93	92.4338
94	92.1618
95	94.0515
96	95.4301
97	94.9669
98	91.6985
99	88.8088
100	89.0037
101	89.9118
102	90.8934
103	89.0221
104	88.7206
105	86.1324
106	86.8419
107	87.0074
108	86.0000
109	85.2978
110	86.1765
111	86.3051
112	86.2059
113	87.7390
114	83.9338
115	83.6324
116	83.4963
117	84.8162
118	82.8346
119	82.4779
120	81.9559
121	80.0184
122	79.4926
123	77.9853
124	75.4890
125	77.0294
126	77.7022
127	76.0993
128	75.0956
129	75.7574
130	74.7610
131	75.8934
132	73.8456
133	72.2831
134	72.8051
135	72.7390
136	73.7022
137	73.1875
138	75.7941
139	75.4522
140	75.7243
141	75.9449
142	76.9669
143	77.4853
144	75.6618
145	75.0735
146	74.1801
147	72.5993
148	71.3162
149	73.7279
150	76.5919
151	77.9779
152	77.7574
153	80.3051
154	77.6728
155	78.9669
156	79.3125
157	78.4191
158	75.3529
159	74.4669
160	74.1103
161	74.5147
162	74.7574
163	71.7426
164	73.2978
165	72.1360
166	73.6581
167	74.8272
168	75.6765
169	75.6176
170	73.0809
171	70.8419
172	71.7978
173	72.3346
174	73.7206
175	76.1103
176	74.7169
177	74.2794
178	72.9301
179	72.7316
180	74.0809
181	74.3456
182	73.9853
183	71.0110
184	73.1912
185	74.4228
186	73.7610
187	70.8088
188	69.1728
189	69.1029
190	67.6250
191	67.9632
192	67.2574
193	69.8493
194	71.2353
195	70.4779
196	72.1176
197	71.4963
198	72.6176
199	70.9669
200	69.1912
201	66.1875
202	63.7757
203	64.4007
204	64.6213
205	62.8971
206	62.9926
207	62.9081
208	63.3787
209	63.7610
210	62.5478
211	63.5735
212	62.8015
213	61.5441
214	60.1176
215	58.7096
216	57.2757
217	57.8603
218	57.7096
219	58.8603
220	58.3419
221	58.4926
222	57.8750
223	59.5956
224	58.3051
225	57.4154
226	55.5147
227	54.2279
228	53.1103
229	52.0331
230	53.1176
231	53.3750
232	52.8088
233	53.3787
234	53.5294
235	53.8934
236	53.7059
237	52.2794
238	51.8860
239	52.3493
240	52.0551
241	51.5919
242	52.2206
243	51.2390
244	51.4853
245	52.0809
246	52.5588
247	50.5772
248	50.0772
249	51.5625
250	53.2684
251	53.0294
252	53.6471
253	53.6250
254	53.8493
255	54.1397
256	53.1618
257	51.2390
258	50.8529
259	52.2941
260	52.5515
261	54.3382
262	55.9044
263	55.5809
264	54.3015
265	54.2463
266	52.7574
267	50.2096
268	49.5110
269	47.8493
270	46.4632
271	47.9265
272	49.3971
273	50.4044
274	52.1985
275	51.2868
276	52.4265
277	52.3456
278	50.9191
279	49.0441
280	47.9669
281	48.4522
282	47.6360
283	47.8309
284	47.1360
285	48.3235
286	49.2647
287	49.8934
288	50.0441
289	49.2684
290	49.1728
291	46.6581
292	46.6691
293	47.6066
294	47.1581
295	45.4816
296	46.9338
297	45.8566
298	46.6618
299	46.8235
300	49.5846
301	51.4338
302	50.5331
303	49.0699
304	47.4044
305	47.3787
306	45.9118
307	46.9118
308	44.9522
309	43.4412
310	42.7757
311	41.6618
312	41.1985
313	41.9228
314	42.4118
315	40.5074
316	41.0699
317	38.4816
318	38.2206
319	38.0882
320	36.9596
321	36.3419
322	36.8934
323	36.5110
324	34.4485
325	33.5919
326	31.8750
327	30.5257
328	29.0331
329	28.1949
330	27.8787
331	26.6287
332	27.4301
333	27.5809
334	28.2279
335	29.5257
336	31.8787
337	32.6838
338	32.9632
339	33.8199
340	34.7279
341	35.8603
342	37.3493
343	37.3603
344	38.4963
345	40.5000
346	40.4449
347	40.0404
348	39.3676
349	40.5846
350	40.1581
351	40.2169
352	40.6066
353	40.0662
354	40.8456
355	40.0074
356	38.5662
357	39.3346
358	39.3235
359	38.5221
360	38.9522
361	36.5221
362	37.5662
363	36.0294
364	36.2096
365	35.3419
366	35.6213
367	36.4338
368	37.2390
369	35.6287
370	35.6324
371	34.9963
372	34.0110
373	34.4963
374	34.8456
375	35.1949
376	34.9007
377	34.6360
378	35.2426
379	35.3309
380	36.1985
381	35.0037
382	33.5882
383	34.0515
384	32.4522
385	32.9228
386	32.2463
387	31.7794
388	32.4890
389	33.2537
390	33.8529
391	34.6397
392	33.9449
393	33.4044
394	33.6287
395	33.1838
396	31.0294
397	30.7243
398	29.7647
399	29.7978
400	30.1397
401	30.6213
402	30.7132
403	30.0588
404	30.6103
405	29.6838
406	29.9632
407	28.2574
408	28.5404
409	27.8529
410	27.1176
411	28.0772
412	27.2169
413	27.4522
414	27.1618
415	26.8051
416	25.5515
417	26.7059
418	27.2574
419	27.0809
420	28.6287
421	26.9596
422	25.8015
423	24.7500
424	24.6029
425	24.0772
426	25.0294
427	24.0772
428	24.8125
429	25.7463
430	26.0184
431	25.5772
432	25.3787
433	26.4669
434	24.5625
435	24.8750
436	25.3162
437	26.0074
438	26.3051
439	26.3566
440	26.4228
441	25.6765
442	25.9301
443	26.7022
444	24.9118
445	25.8566
446	26.0331
447	26.5331
448	25.7500
449	26.7132
450	25.8934
451	25.9228
452	24.4412
453	24.7610
454	24.7978
455	25.0846
456	24.6949
457	25.0662
458	24.7757
459	23.7868
460	24.6507
461	24.9154
462	24.5368
463	23.5515
464	23.7500
465	23.6581
466	23.7353
467	24.3676
468	24.1507
469	24.4632
470	24.5882
471	24.5919
472	23.2096
473	24.1765
474	22.9228
475	23.0882
476	22.9963
477	23.6728
478	23.7463
479	23.3603
480	23.9191
481	21.9522
482	21.6471
483	21.7132
484	22.5368
485	22.4081
486	22.2831
487	22.7390
488	22.8676
489	22.3309
490	22.7390
491	22.9338
492	23.0515
493	21.8162
494	23.1434
495	22.6066
496	22.5184
497	22.3309
498	22.9338
499	21.8162
500	22.0809
501	22.5404
502	23.0000
503	22.5919
504	22.5110
505	21.8713
506	22.4375
507	22.5331
508	21.6360
509	21.5846
510	21.4081
511	21.2831
512	21.3015
513	22.3640
514	22.0625
515	22.0735
516	22.2721
517	21.5772
518	21.5588
519	21.9853
520	21.9044
521	21.5441
522	21.2721
523	20.7243
524	21.6691
525	21.3235
526	21.0441
527	20.9007
528	21.0625
529	20.9081
530	20.5368
531	19.7316
532	20.0110
533	20.3640
534	20.4081
535	20.2647
536	20.4375
537	19.7941
538	19.6213
539	19.4338
540	20.3676
541	20.7831
542	20.2132
543	20.1838
544	19.9890
545	19.1544
546	19.4449
547	19.5294
548	20.0000
549	19.8162
550	18.9191
551	19.6471
552	19.2132
553	20.2610
554	20.1765
555	20.0478
556	20.1875
557	20.2684
558	19.9669
559	19.2390
560	18.6654
561	19.0588
562	20.0735
563	19.4118
564	18.7206
565	19.1691
566	19.7390
567	19.4926
568	19.3971
569	19.7721
570	18.8713
571	18.2868
572	17.8015
573	17.4669
574	18.1176
575	17.1838
576	17.9412
577	19.2794
578	18.4118
579	18.7279
580	17.4228
581	18.0074
582	18.0882
583	17.6287
584	17.3787
585	18.2794
586	17.8309
587	18.2978
588	18.6360
589	18.6875
590	17.6250
591	17.6287
592	17.5221
593	17.3824
594	17.5993
595	17.7904
596	17.6691
597	18.3603
598	18.2500
599	17.2279
600	17.7022
601	17.5956
602	17.3309
603	17.4265
604	17.7243
605	17.2574
606	17.0147
607	17.1140
608	17.4816
609	17.8235
610	17.2684
611	16.6103
612	17.6801
613	16.8934
614	17.2537
615	16.6324
616	16.9485
617	16.6691
618	17.0515
619	16.3346
620	16.4338
621	16.2904
622	16.7610
623	16.7721
624	16.8860
625	16.4522
626	16.8346
627	17.2316
628	16.4963
629	16.2794
630	15.9669
631	15.8382
632	15.1581
633	16.3382
634	16.1360
635	16.5478
636	16.4743
637	16.2610
638	16.1801
639	16.4596
640	15.5221
641	16.1103
642	15.9522
643	15.7794
644	15.7279
645	16.5993
646	16.0772
647	16.3640
648	15.3787
649	16.4301
650	16.0441
651	16.4007
652	16.4191
653	16.0809
654	15.6838
655	14.7537
656	14.8934
657	14.3750
658	14.9412
659	14.5882
660	15.4081
661	14.6801
662	15.2904
663	14.7831
664	15.0809
665	14.7757
666	13.6912
667	14.7941
668	14.0551
669	14.1066
670	14.6801
671	15.3603
672	15.1213
673	15.2941
674	15.0699
675	14.8860
676	14.7426
677	14.8162
678	15.1654
679	15.8235
680	14.9338
681	14.7463
682	14.4228
683	14.9816
684	14.4706
685	15.1103
686	14.7096
687	15.1213
688	14.7904
689	14.8272
690	14.1507
691	14.1176
692	15.0257
693	14.1471
694	14.3713
695	15.1360
696	14.7243
697	14.6581
698	14.6801
699	14.3272
700	14.3640
701	13.8713
702	14.1544
703	14.2353
704	14.7868
705	14.3162
706	14.3346
707	14.2500
708	14.2757
709	15.0404
710	15.5809
711	14.2757
712	14.9706
713	14.6875
714	14.0147
715	14.7206
716	15.2022
717	14.4926
718	14.8199
719	15.9853
720	16.3051
721	15.5956
722	15.0221
723	14.8015
724	14.4338
725	13.8272
726	14.5000
727	14.2904
728	14.2831
729	14.3235
730	14.3051
731	14.4853
732	14.0110
733	14.3235
734	13.9743
735	14.2463
736	14.2794
737	13.8787
738	13.6801
739	13.7059
740	13.1103
741	13.4228
742	13.2426
743	13.3088
744	13.1066
745	14.1434
746	14.5037
747	14.5074
748	13.3051
749	14.3051
750	14.1471
751	13.6949
752	13.5368
753	13.9265
754	13.0074
755	13.3125
756	12.8088
757	14.3860
758	13.3640
759	14.7647
760	14.3566
761	14.1397
762	13.5184
763	12.9081
764	13.2757
765	13.5221
766	13.8787
767	13.3971
768	13.3493
769	13.4044
770	13.2390
771	13.5368
772	13.8934
773	13.1985
774	12.7794
775	13.6765
776	14.1765
777	13.4669
778	13.5110
779	12.9375
780	13.9375
781	14.1912
782	13.6029
783	13.3235
784	13.5221
785	13.9154
786	13.4963
787	14.5368
788	14.7537
789	14.8493
790	14.6287
791	14.2500
792	14.3787
793	14.4007
794	14.3015
795	13.5993
796	12.7390
797	13.8566
798	13.9265
799	13.5368
800	14.0110
801	14.0294
802	13.8971
803	13.9044
804	14.6544
805	14.0515
806	13.8493
807	14.8346
808	14.1250
809	13.8088
810	15.3676
811	14.2904
812	14.4816
813	15.0368
814	15.1618
815	15.6397
816	16.0110
817	15.3125
818	15.5662
819	15.9926
820	15.3860
821	15.7868
822	14.7941
823	15.2463
824	15.9118
825	15.2500
826	14.9044
827	15.2721
828	15.0221
829	15.4081
830	15.5993
831	14.8272
832	15.1875
833	15.4375
834	15.8199
835	15.7022
836	16.5625
837	15.0478
838	14.5882
839	14.7794
840	14.4963
841	13.2610
842	13.3787
843	13.3346
844	12.9191
845	12.2647
846	13.3603
847	12.7279
848	12.9853
849	13.0735
850	13.0588
851	13.3235
852	13.7978
853	13.3824
854	12.6949
855	13.3456
856	13.5735
857	13.3088
858	13.7941
859	13.4522
860	13.1544
861	12.8603
862	12.4449
863	12.1912
864	12.8419
865	13.0662
866	13.5441
867	13.9338
868	14.2206
869	14.3162
870	14.4559
871	13.6360
872	14.0404
873	12.7206
874	13.4044
875	13.6691
876	13.4154
877	13.5331
878	14.0809
879	13.6507
880	14.1213
881	15.0478
882	15.9963
883	15.5515
884	15.1544
885	16.0846
886	14.6250
887	14.6875
888	14.0699
889	15.1471
890	13.2794
891	12.4706
892	13.7868
893	12.4816
894	14.2279
895	13.5625
896	12.4706
897	13.3640
898	13.0441
899	13.7463
900	13.8934
901	13.9853
902	14.3382
903	13.8529
904	13.6140
905	13.4743
906	13.8125
907	13.0588
908	14.1875
909	13.6287
910	14.5441
911	13.7243
912	13.9963
913	12.9632
914	13.8971
915	13.6949
916	13.2243
917	15.3713
918	14.6985
919	14.9449
920	15.0735
921	15.9706
922	14.1728
923	13.7279
924	13.8419
925	13.4228
926	14.1397
927	15.0221
928	13.2868
929	13.3971
930	10.6654
931	10.2022
932	10.4007
933	10.1875
934	10.6140
935	12.2757
936	12.9449
937	13.6434
938	16.4743
939	16.6066
940	16.1838
941	14.9706
942	9.6471
943	6.3382
944	3.9890
945	2.5074
946	2.5588
947	2.3346
948	1.7574
949	1.6250
950	1.4559
951	1.4890
