# Supplementary material for: Bicoid gradient formation mechanism and dynamics revealed by protein lifetime analysis
Source: Mol Syst Biol. 2018 Sep 4;14(9):e8355. doi: 10.15252/msb.20188355 (PMC6121778; doi:10.15252/msb.20188355)
Supplement: Supplementary file 8 — Source Data for Figure 6 [file MSB-14-e8355-s007.zip › figure6-data_wo-images/quantification/Values_emb04_g_t29.txt]

0	68.8493
1	68.5882
2	72.5221
3	74.4081
4	74.3787
5	79.6287
6	84.6985
7	87.7610
8	96.4706
9	100.7684
10	105.3971
11	104.1912
12	107.3603
13	110.0625
14	111.1287
15	115.0147
16	119.7132
17	120.9853
18	121.4412
19	120.7500
20	119.8346
21	118.1985
22	113.2684
23	112.5551
24	109.6875
25	105.7096
26	103.7574
27	105.5551
28	105.6176
29	106.3824
30	104.0074
31	102.2390
32	101.0846
33	100.9081
34	97.5956
35	97.9301
36	96.8199
37	98.0478
38	100.6544
39	103.9706
40	100.9154
41	99.5699
42	91.6213
43	88.7721
44	84.6250
45	81.9816
46	80.4081
47	82.1287
48	85.2537
49	86.9963
50	89.1691
51	88.5147
52	87.4669
53	87.2647
54	85.3419
55	86.3566
56	84.9265
57	86.3051
58	85.7059
59	87.3787
60	89.6875
61	91.4522
62	90.1618
63	89.5882
64	89.8971
65	91.4118
66	89.0735
67	90.4522
68	92.2022
69	92.3824
70	93.1507
71	89.5037
72	92.0625
73	87.5110
74	87.0699
75	83.7978
76	82.8199
77	85.2757
78	85.6434
79	89.2096
80	90.1691
81	90.0257
82	92.2096
83	90.0772
84	89.0441
85	89.9449
86	87.4338
87	86.1066
88	85.7096
89	84.1176
90	80.6324
91	80.4265
92	80.4963
93	82.9449
94	84.2757
95	86.2022
96	84.3971
97	81.1618
98	82.6029
99	82.2132
100	79.7610
101	78.7279
102	78.2574
103	78.7647
104	79.3235
105	77.2316
106	76.3346
107	77.2537
108	78.4485
109	77.9265
110	77.2574
111	75.6912
112	74.9926
113	74.5662
114	76.4044
115	74.4265
116	74.1103
117	75.6397
118	73.3824
119	72.5368
120	70.7096
121	70.7831
122	69.9044
123	71.5515
124	71.7904
125	70.7059
126	69.3934
127	68.8272
128	69.3787
129	69.7868
130	68.2243
131	66.6103
132	66.7426
133	64.5184
134	64.0000
135	64.4412
136	64.5147
137	65.7096
138	61.3346
139	60.5809
140	62.5515
141	62.7831
142	64.8346
143	63.1324
144	64.9963
145	66.1213
146	66.9301
147	65.5294
148	64.7390
149	65.6838
150	65.6875
151	64.6985
152	66.2132
153	67.8162
154	68.0625
155	67.1912
156	67.1949
157	65.2022
158	62.7904
159	62.0368
160	63.0551
161	64.8676
162	64.5735
163	62.9191
164	63.4485
165	61.9963
166	62.6801
167	60.8787
168	60.9963
169	63.8676
170	63.5074
171	62.2904
172	65.7647
173	67.4485
174	65.7757
175	66.0699
176	65.3346
177	64.5772
178	65.2537
179	65.2868
180	65.3088
181	64.9779
182	64.6471
183	63.9559
184	68.0735
185	69.1838
186	66.2390
187	66.4081
188	64.2426
189	66.3603
190	68.0919
191	68.4559
192	66.0625
193	64.3382
194	64.8015
195	65.0588
196	66.4522
197	65.7243
198	67.9890
199	69.2831
200	72.4632
201	70.8713
202	68.9154
203	67.3346
204	65.1949
205	62.1103
206	61.8456
207	61.9522
208	62.8529
209	61.8051
210	64.3713
211	66.0625
212	66.6103
213	66.7426
214	66.7868
215	65.4632
216	61.9559
217	60.4228
218	57.4154
219	57.4191
220	56.9265
221	55.8456
222	57.8493
223	57.8051
224	58.2978
225	58.1838
226	58.6397
227	58.0404
228	58.7941
229	57.8750
230	58.1176
231	57.2279
232	57.2794
233	56.1324
234	55.6618
235	53.7721
236	53.3419
237	52.4559
238	53.0478
239	53.3713
240	54.3824
241	55.0294
242	56.5331
243	54.9522
244	52.0919
245	51.2574
246	49.8456
247	48.5551
248	49.6765
249	48.8529
250	49.4963
251	51.0956
252	50.9669
253	50.2169
254	50.1287
255	50.1287
256	48.4191
257	47.7206
258	47.0000
259	46.5772
260	47.6029
261	47.5257
262	49.0625
263	50.5074
264	48.6985
265	48.0331
266	47.9632
267	48.8272
268	48.2978
269	48.0478
270	46.8015
271	48.9816
272	48.9816
273	48.7684
274	51.1544
275	49.9669
276	50.1654
277	51.1029
278	50.8162
279	50.7169
280	51.2757
281	50.5478
282	49.7353
283	48.7059
284	47.7684
285	47.7169
286	48.7279
287	49.0037
288	49.2684
289	49.4743
290	49.7132
291	47.8934
292	49.5221
293	50.3640
294	50.3235
295	48.6066
296	49.7904
297	49.0993
298	48.7904
299	47.8456
300	47.2316
301	47.3125
302	47.5441
303	48.3199
304	48.3088
305	49.2022
306	49.0037
307	48.7279
308	46.8015
309	46.9559
310	48.5478
311	48.6103
312	46.8860
313	45.4669
314	46.1176
315	46.8456
316	48.0257
317	46.8934
318	47.3640
319	46.6544
320	45.7537
321	45.0441
322	45.5956
323	44.6434
324	43.8750
325	44.8309
326	42.8088
327	41.8015
328	41.6875
329	39.3125
330	38.4559
331	37.0147
332	36.7353
333	36.6654
334	35.4669
335	34.4743
336	35.5074
337	35.0221
338	35.1507
339	35.7059
340	34.5551
341	33.6544
342	32.2684
343	31.1544
344	30.1581
345	28.9596
346	28.7206
347	27.0074
348	26.8787
349	27.7132
350	27.8640
351	28.5882
352	29.9228
353	31.4375
354	33.4632
355	33.3382
356	34.6691
357	35.7978
358	37.0331
359	37.0368
360	36.1140
361	35.9118
362	35.8897
363	36.5184
364	38.0074
365	38.2978
366	39.0221
367	38.9926
368	37.9007
369	37.1140
370	37.0588
371	35.6949
372	35.9669
373	36.0809
374	36.2647
375	36.2574
376	36.5551
377	37.5147
378	36.7831
379	35.8824
380	35.9926
381	36.3382
382	35.0257
383	34.1507
384	32.9228
385	34.0110
386	33.0919
387	33.6618
388	33.8088
389	32.8382
390	31.8419
391	31.1949
392	30.9265
393	30.9154
394	32.2096
395	33.7059
396	32.8860
397	32.6287
398	31.2610
399	30.9596
400	30.3272
401	30.0625
402	30.8824
403	30.9963
404	31.1985
405	30.7794
406	32.2721
407	30.9301
408	31.4926
409	30.4596
410	30.7794
411	31.1250
412	30.5882
413	29.6103
414	29.3493
415	29.1728
416	28.3750
417	28.7390
418	27.8676
419	27.1066
420	26.2353
421	26.6838
422	25.9191
423	25.5000
424	25.3309
425	24.9632
426	26.5809
427	25.4596
428	25.1360
429	24.8382
430	24.0515
431	23.4559
432	23.5184
433	23.9044
434	24.4890
435	23.5257
436	23.3787
437	22.9559
438	23.5257
439	22.8676
440	23.6691
441	24.3493
442	24.5074
443	24.2059
444	25.3603
445	24.7684
446	24.4743
447	24.8860
448	25.0074
449	24.9375
450	24.3199
451	24.4926
452	23.7279
453	23.3640
454	24.0993
455	23.7353
456	24.2169
457	24.2978
458	24.2169
459	24.3162
460	23.0919
461	23.5404
462	22.6875
463	22.3493
464	22.5257
465	22.4926
466	22.9191
467	24.1140
468	23.1801
469	23.2978
470	23.2169
471	22.3272
472	22.2390
473	21.8456
474	21.7574
475	22.5000
476	22.3346
477	22.7978
478	23.7243
479	23.1103
480	23.2426
481	23.0147
482	21.7647
483	22.0662
484	21.0515
485	21.1324
486	20.5515
487	21.4007
488	22.2721
489	22.2316
490	22.2169
491	22.7206
492	22.6176
493	21.4485
494	22.1250
495	22.0478
496	22.0368
497	22.0441
498	22.4375
499	22.3934
500	22.6912
501	22.0588
502	22.1360
503	22.2794
504	22.5441
505	21.6213
506	21.3088
507	21.8346
508	20.9522
509	19.7169
510	20.2721
511	20.7610
512	20.4963
513	22.2537
514	21.9044
515	22.0368
516	22.1985
517	20.6728
518	20.8529
519	20.6434
520	20.2243
521	20.1066
522	20.2096
523	19.6140
524	20.7426
525	19.5809
526	20.8088
527	20.2426
528	20.9338
529	20.1985
530	20.2206
531	19.8419
532	20.0000
533	19.4926
534	20.3419
535	20.0000
536	20.1103
537	19.0846
538	19.6324
539	19.4007
540	19.9044
541	19.3309
542	19.2684
543	20.0294
544	19.5735
545	18.8419
546	19.1654
547	18.1949
548	19.3125
549	19.3713
550	19.6985
551	19.4963
552	19.2022
553	18.6801
554	17.8971
555	17.8309
556	18.0404
557	18.1397
558	18.2574
559	17.5368
560	17.2610
561	17.8015
562	17.7794
563	16.5257
564	15.4926
565	15.9632
566	16.1103
567	15.7243
568	15.4154
569	16.3382
570	16.6544
571	16.8235
572	16.1949
573	16.7794
574	16.6728
575	17.4338
576	17.4816
577	18.7684
578	17.9963
579	18.3272
580	18.2353
581	18.2868
582	18.1397
583	18.2243
584	17.8971
585	18.4485
586	18.4890
587	18.7757
588	18.2316
589	18.3272
590	18.3603
591	17.5846
592	17.7757
593	17.2757
594	17.3346
595	17.3088
596	17.5037
597	17.3382
598	18.1728
599	17.0662
600	17.5625
601	16.6949
602	16.7279
603	16.7243
604	15.9963
605	16.1507
606	16.1618
607	16.2279
608	16.3529
609	15.8199
610	15.5294
611	15.3309
612	15.4191
613	15.2831
614	15.7647
615	15.5184
616	16.3125
617	15.1471
618	15.1434
619	15.4301
620	15.9154
621	15.3529
622	15.6397
623	15.3493
624	15.5478
625	15.2647
626	15.6140
627	16.0515
628	16.0846
629	16.1029
630	16.1140
631	15.4081
632	15.5110
633	15.1618
634	15.3346
635	16.4412
636	16.3456
637	16.4669
638	16.3713
639	15.9154
640	15.7463
641	15.7904
642	15.7684
643	15.9779
644	16.4632
645	16.6029
646	16.7610
647	16.1176
648	15.1360
649	15.4963
650	14.9338
651	15.2279
652	15.3676
653	15.2243
654	15.3787
655	15.2316
656	14.9265
657	14.6875
658	15.5882
659	14.9522
660	14.7978
661	14.1029
662	14.5846
663	14.7463
664	15.6801
665	15.0037
666	14.1103
667	14.7169
668	14.8529
669	14.3603
670	14.8162
671	14.3382
672	14.0809
673	14.2941
674	14.3787
675	14.6397
676	14.6875
677	14.9154
678	14.3346
679	15.0221
680	15.0478
681	15.2390
682	13.4779
683	14.5882
684	13.8346
685	14.0441
686	13.8603
687	14.4265
688	13.8566
689	14.0257
690	14.1287
691	14.1176
692	14.6250
693	14.5735
694	13.6985
695	13.9743
696	13.4154
697	14.1765
698	13.8676
699	14.2390
700	13.5478
701	13.9596
702	13.7463
703	14.2610
704	14.3419
705	13.9338
706	13.8529
707	14.2610
708	13.5956
709	14.0956
710	13.8051
711	14.0846
712	13.4706
713	13.6213
714	13.7537
715	13.6654
716	13.8419
717	14.4191
718	13.6140
719	14.6066
720	13.9743
721	13.7831
722	13.5257
723	14.2169
724	13.6103
725	12.9522
726	13.1066
727	13.5478
728	13.4743
729	12.6434
730	13.1949
731	13.6691
732	12.9301
733	12.6140
734	13.0956
735	12.5993
736	12.6287
737	13.5257
738	12.7316
739	13.4449
740	12.9926
741	13.1949
742	13.2132
743	13.3125
744	13.1360
745	13.2500
746	13.6618
747	13.3640
748	12.9632
749	13.6324
750	13.4816
751	13.9890
752	13.5257
753	13.8824
754	13.8346
755	13.7941
756	14.3162
757	14.3750
758	13.8860
759	14.8603
760	15.3713
761	15.6066
762	15.1140
763	15.7574
764	15.9449
765	15.3235
766	16.2096
767	16.3199
768	16.5551
769	16.4743
770	16.9779
771	16.5331
772	16.3125
773	16.8566
774	16.7721
775	16.8382
776	16.2610
777	16.3971
778	15.8971
779	14.7647
780	14.9926
781	15.4632
782	14.6838
783	14.9081
784	14.0809
785	14.5184
786	13.7684
787	14.9191
788	14.3934
789	14.7721
790	14.4816
791	13.8125
792	13.5551
793	13.2059
794	13.2500
795	11.9743
796	11.7978
797	12.0147
798	12.2316
799	11.1324
800	12.3897
801	11.2463
802	10.9338
803	12.0441
804	11.5735
805	12.0110
806	12.9669
807	13.4743
808	12.4301
809	11.9522
810	13.2463
811	12.2353
812	12.2537
813	12.2463
814	12.1213
815	11.7463
816	12.8897
817	12.6140
818	12.1875
819	13.1949
820	12.2904
821	12.8162
822	11.9154
823	12.2132
824	12.0294
825	11.5368
826	11.8640
827	12.4706
828	11.7978
829	12.8971
830	12.6029
831	13.3051
832	12.5662
833	13.4706
834	13.3971
835	12.8088
836	13.6176
837	12.2390
838	13.2132
839	12.2316
840	12.2610
841	12.0368
842	11.7868
843	12.6838
844	12.4632
845	12.7132
846	12.8088
847	12.6875
848	12.4081
849	11.7941
850	12.1728
851	12.3382
852	12.1213
853	12.7757
854	12.4081
855	13.7206
856	14.0147
857	13.4890
858	13.2647
859	12.2721
860	12.3529
861	13.1397
862	11.3787
863	12.1140
864	12.2316
865	13.4081
866	12.9265
867	14.1728
868	14.3235
869	13.4375
870	12.9779
871	13.0699
872	13.3713
873	11.8971
874	12.3897
875	13.1287
876	13.2574
877	12.7353
878	12.6507
879	12.8897
880	13.5441
881	13.8272
882	13.7243
883	13.4522
884	14.4632
885	14.4926
886	13.3419
887	13.8456
888	13.8640
889	13.0846
890	12.9265
891	12.0956
892	12.0221
893	12.3088
894	12.8787
895	13.0221
896	13.0147
897	13.9853
898	13.1360
899	14.7206
900	13.5956
901	14.5882
902	14.0147
903	14.7279
904	14.1912
905	14.7978
906	14.5184
907	15.2169
908	15.6103
909	13.9449
910	13.8125
911	14.5110
912	13.3824
913	13.0404
914	13.2904
915	14.7647
916	13.0404
917	12.7941
918	13.1728
919	13.3897
920	12.9338
921	14.2978
922	14.2169
923	13.7574
924	13.8603
925	13.7684
926	13.8897
927	14.4632
928	13.5404
929	15.0809
930	13.9522
931	15.0478
932	16.1618
933	14.6360
934	13.0551
935	13.2316
936	12.8493
937	13.2059
938	14.3897
939	13.7390
940	12.4265
941	10.7941
942	6.9926
943	5.1360
944	3.3493
945	2.1691
946	1.7757
947	1.7978
948	1.7941
949	1.3787
950	1.5625
951	1.5221
