# Supplementary material for: Bicoid gradient formation mechanism and dynamics revealed by protein lifetime analysis
Source: Mol Syst Biol. 2018 Sep 4;14(9):e8355. doi: 10.15252/msb.20188355 (PMC6121778; doi:10.15252/msb.20188355)
Supplement: Supplementary file 8 — Source Data for Figure 6 [file MSB-14-e8355-s007.zip › figure6-data_wo-images/quantification/Values_emb04_g_t30.txt]

0	68.0147
1	68.1140
2	72.2390
3	71.9118
4	71.8897
5	72.2537
6	77.2794
7	83.8787
8	86.8382
9	91.0662
10	96.4301
11	96.0809
12	102.5809
13	104.8713
14	104.8382
15	106.2574
16	104.5221
17	106.8676
18	106.9559
19	109.7243
20	116.3051
21	121.7537
22	121.7721
23	120.2757
24	115.4375
25	110.7537
26	101.7721
27	101.0551
28	99.2721
29	101.2096
30	102.7574
31	106.8051
32	106.9853
33	105.9596
34	106.1801
35	103.6544
36	102.7684
37	98.3015
38	94.6213
39	91.2426
40	89.7941
41	90.1985
42	91.4412
43	91.1140
44	91.3566
45	89.8235
46	85.6029
47	81.0000
48	79.9154
49	77.3346
50	78.2610
51	80.8860
52	82.6066
53	82.1434
54	82.5184
55	80.7831
56	80.5882
57	79.0184
58	79.6471
59	80.7132
60	81.3824
61	84.7169
62	83.6176
63	82.2574
64	83.7390
65	82.5551
66	83.5735
67	83.2794
68	82.2610
69	83.0331
70	82.5625
71	83.0368
72	86.9301
73	85.7757
74	86.8382
75	84.4926
76	83.5257
77	83.2206
78	81.4743
79	81.6176
80	78.8382
81	80.1544
82	78.4706
83	79.4779
84	78.5772
85	79.1066
86	79.9743
87	79.1103
88	80.3566
89	79.0588
90	77.6728
91	77.5368
92	77.5919
93	77.7463
94	76.0331
95	76.6287
96	75.9375
97	74.2721
98	72.5184
99	74.0588
100	74.1544
101	77.3529
102	78.7279
103	78.1949
104	78.2868
105	76.5846
106	75.4669
107	72.8713
108	71.2132
109	72.2463
110	72.9890
111	74.6213
112	74.7022
113	76.1912
114	74.9228
115	72.2353
116	70.0662
117	74.4118
118	73.3199
119	70.5699
120	70.4743
121	71.1213
122	70.4044
123	71.4596
124	66.7831
125	69.2647
126	70.3199
127	71.1691
128	71.2684
129	70.9007
130	68.9559
131	68.9596
132	68.0478
133	65.8125
134	65.8640
135	65.4375
136	65.1066
137	63.8860
138	63.4743
139	64.8015
140	66.2978
141	66.2059
142	65.2831
143	63.4779
144	64.4118
145	62.6765
146	61.3713
147	60.3676
148	58.4338
149	58.3897
150	58.8419
151	58.4963
152	57.5809
153	56.8272
154	56.2647
155	57.0699
156	55.6912
157	54.2426
158	53.8015
159	54.5441
160	55.4191
161	54.7316
162	55.1765
163	53.8566
164	55.3272
165	55.1728
166	54.4559
167	53.6949
168	52.0404
169	51.9412
170	49.9963
171	48.7831
172	51.4706
173	52.3603
174	52.3787
175	54.1544
176	54.1066
177	53.6618
178	53.2096
179	52.8493
180	53.5037
181	52.6324
182	51.9963
183	51.0515
184	51.8382
185	50.5478
186	52.5368
187	51.8934
188	51.4044
189	53.0735
190	51.9816
191	52.2574
192	51.5257
193	52.5331
194	53.6544
195	54.7316
196	56.6801
197	56.7904
198	56.8860
199	55.6654
200	57.7684
201	56.5441
202	55.4118
203	55.5294
204	54.7279
205	53.8199
206	53.6544
207	54.8566
208	54.2721
209	56.7206
210	58.8346
211	61.1581
212	61.1728
213	62.2390
214	61.8603
215	62.3162
216	60.5588
217	61.9890
218	62.0772
219	62.1507
220	62.7390
221	64.0221
222	63.9485
223	61.9375
224	59.3125
225	54.6066
226	53.2904
227	52.5257
228	54.3456
229	55.1029
230	58.1949
231	59.7316
232	60.0221
233	61.5037
234	62.9485
235	60.2978
236	56.2279
237	54.8971
238	53.0368
239	54.2243
240	54.1213
241	53.9743
242	54.2904
243	55.3566
244	57.3088
245	58.0846
246	58.2169
247	55.8971
248	54.7206
249	53.5294
250	53.3713
251	52.7059
252	52.4191
253	53.0221
254	53.5809
255	51.7794
256	51.3235
257	51.2941
258	51.4118
259	52.8382
260	51.2684
261	51.6691
262	50.5882
263	49.6066
264	47.9743
265	45.2647
266	44.3971
267	44.3934
268	45.2904
269	46.8199
270	47.3603
271	48.4338
272	49.9154
273	50.3088
274	47.7279
275	46.5588
276	46.4816
277	47.0037
278	46.7500
279	47.1801
280	47.7059
281	47.9191
282	48.1765
283	48.2132
284	48.1618
285	46.7868
286	45.9301
287	44.7500
288	43.9522
289	43.7500
290	44.2463
291	45.3419
292	48.5147
293	49.0257
294	49.8309
295	49.6912
296	49.1507
297	49.5368
298	49.1691
299	48.2721
300	47.3272
301	46.7757
302	44.0588
303	43.3787
304	43.3750
305	41.9301
306	42.3860
307	43.4118
308	43.4890
309	43.8529
310	43.6985
311	45.3456
312	46.8015
313	45.9375
314	43.9743
315	44.2721
316	44.4485
317	44.1985
318	45.3272
319	44.9081
320	44.5772
321	43.7353
322	41.5735
323	42.2794
324	41.1471
325	42.1140
326	43.0441
327	41.9191
328	42.6324
329	42.4559
330	43.8566
331	45.7390
332	45.6287
333	47.8493
334	44.2206
335	42.4669
336	40.3860
337	40.1949
338	40.4301
339	42.4743
340	42.8493
341	42.6912
342	43.3934
343	43.7022
344	44.4743
345	43.8676
346	43.6029
347	41.3640
348	40.9816
349	40.8346
350	39.1029
351	38.5809
352	39.3309
353	39.7537
354	38.7537
355	38.5956
356	37.2537
357	36.4375
358	36.9412
359	35.7096
360	34.2868
361	33.5956
362	33.6728
363	30.5184
364	30.3419
365	28.3529
366	27.4596
367	26.0956
368	26.4044
369	26.8088
370	27.9853
371	28.7169
372	30.1765
373	31.5588
374	31.0882
375	31.6654
376	31.3713
377	30.8860
378	29.6912
379	30.2757
380	31.3824
381	30.8235
382	32.1176
383	32.2574
384	33.3272
385	33.7574
386	33.2316
387	32.3971
388	32.1507
389	31.5515
390	30.6581
391	31.7868
392	30.0846
393	30.6029
394	31.5257
395	31.6691
396	30.9191
397	30.9191
398	30.4228
399	29.3346
400	29.3051
401	29.0184
402	29.0551
403	28.1434
404	29.4007
405	27.4228
406	27.2537
407	27.4632
408	27.9044
409	27.3493
410	26.6618
411	27.6765
412	27.0441
413	27.1765
414	27.3566
415	26.4007
416	27.0993
417	26.7537
418	27.1985
419	27.6213
420	26.7904
421	27.5331
422	26.9301
423	26.3382
424	25.1912
425	25.6029
426	25.9816
427	26.0699
428	25.4632
429	25.6397
430	25.3199
431	26.9154
432	26.4559
433	27.1471
434	26.6397
435	25.8088
436	25.5993
437	24.4779
438	25.0625
439	24.6287
440	23.7978
441	24.3051
442	24.5625
443	24.1434
444	23.5110
445	22.7022
446	22.5772
447	22.7721
448	22.8199
449	23.0882
450	22.0331
451	22.5735
452	22.1654
453	22.3713
454	22.0037
455	22.5551
456	23.7426
457	23.8456
458	23.9890
459	23.7721
460	22.9853
461	23.0257
462	23.0551
463	23.0588
464	23.6176
465	23.6140
466	23.9154
467	23.7831
468	23.5956
469	24.0588
470	22.9559
471	22.3272
472	22.8529
473	22.8125
474	23.3272
475	22.9265
476	22.7978
477	22.8162
478	22.6544
479	22.1434
480	21.9228
481	21.7574
482	20.7978
483	21.7390
484	21.1213
485	22.3235
486	21.1985
487	22.0772
488	21.9449
489	21.3529
490	21.5221
491	21.4191
492	20.7684
493	20.1507
494	20.5735
495	20.5368
496	20.4081
497	20.3162
498	20.7904
499	19.8493
500	20.3088
501	20.7647
502	20.3824
503	20.6397
504	20.3750
505	19.3456
506	19.9890
507	21.1176
508	20.4779
509	19.6471
510	20.0919
511	20.4559
512	19.6434
513	19.7537
514	19.8824
515	19.2463
516	19.6838
517	19.3309
518	19.7132
519	19.8199
520	19.3456
521	19.6140
522	20.0110
523	20.1544
524	20.4522
525	20.4412
526	19.7279
527	19.4228
528	19.8971
529	18.9228
530	18.9338
531	18.2206
532	18.4412
533	19.1985
534	19.2463
535	19.9890
536	19.0037
537	18.2279
538	18.4044
539	17.3824
540	17.0441
541	16.9081
542	17.3676
543	16.9706
544	17.3860
545	17.4522
546	18.1801
547	17.5551
548	18.5074
549	17.9044
550	17.5404
551	16.6581
552	16.7279
553	16.7463
554	16.4890
555	15.8934
556	16.1949
557	16.3603
558	15.5919
559	15.5956
560	15.6618
561	15.9154
562	15.6985
563	15.8088
564	16.5846
565	17.1912
566	16.1728
567	16.7831
568	15.9669
569	17.1838
570	17.6434
571	16.7794
572	17.1691
573	16.0515
574	16.0478
575	15.5809
576	15.8860
577	16.4596
578	16.0809
579	16.4779
580	15.6140
581	15.9338
582	15.8529
583	15.6507
584	15.4449
585	15.6066
586	15.4779
587	16.0221
588	15.3346
589	15.5625
590	16.5331
591	16.0147
592	16.0515
593	15.1029
594	16.0515
595	15.9118
596	16.4743
597	15.8529
598	16.1544
599	15.9449
600	16.0147
601	16.0221
602	15.7463
603	15.6360
604	14.8346
605	15.4632
606	15.4191
607	15.4265
608	15.2794
609	15.6507
610	14.9926
611	15.4743
612	15.6544
613	15.8088
614	16.2868
615	15.6324
616	15.6360
617	15.8971
618	15.3125
619	15.1618
620	15.3787
621	15.5110
622	15.7794
623	15.6103
624	15.8897
625	15.2610
626	15.9559
627	16.0294
628	15.5515
629	15.4816
630	14.9265
631	15.4816
632	15.0074
633	15.7206
634	15.0221
635	15.0699
636	14.6176
637	14.9890
638	15.7206
639	15.2647
640	15.1287
641	15.2647
642	15.1324
643	15.2537
644	15.1471
645	14.8162
646	14.3971
647	14.0110
648	13.9228
649	15.0147
650	15.2353
651	14.8787
652	14.8787
653	14.3787
654	14.3088
655	14.2757
656	13.9191
657	14.1801
658	14.2721
659	13.9743
660	14.4779
661	13.9044
662	14.3860
663	14.7794
664	14.2500
665	14.2721
666	14.1654
667	14.5184
668	14.0735
669	13.2794
670	13.8346
671	13.7279
672	14.2353
673	13.2059
674	13.3456
675	14.4669
676	13.5735
677	13.6507
678	13.6838
679	13.6581
680	13.0772
681	13.8235
682	12.6140
683	13.2500
684	14.0404
685	13.3529
686	13.6213
687	13.3897
688	13.4963
689	13.6507
690	13.4890
691	13.5993
692	13.3088
693	13.0147
694	14.3419
695	14.4632
696	14.1213
697	14.6912
698	14.4191
699	15.2096
700	14.6581
701	15.1250
702	15.1544
703	15.8015
704	16.2500
705	16.6213
706	16.3125
707	17.3382
708	17.3713
709	17.6213
710	17.5882
711	17.9154
712	18.5956
713	18.1066
714	18.2500
715	18.8199
716	17.2243
717	16.8493
718	15.4485
719	14.5662
720	14.1029
721	13.0110
722	12.7868
723	12.5662
724	12.2096
725	12.0735
726	11.8456
727	11.7132
728	11.5441
729	11.5331
730	11.7059
731	11.8456
732	11.9118
733	11.3787
734	11.8382
735	11.1765
736	11.9743
737	12.0110
738	11.4375
739	12.1471
740	11.2941
741	11.6728
742	11.8419
743	11.4632
744	11.1581
745	11.8676
746	11.7022
747	12.1544
748	12.0221
749	12.7022
750	13.2463
751	12.8088
752	12.2794
753	12.5809
754	12.2022
755	11.8603
756	12.4007
757	12.2169
758	11.9485
759	11.6029
760	12.0772
761	11.7721
762	12.4816
763	11.5404
764	12.1801
765	11.5184
766	12.1985
767	11.9890
768	12.1250
769	12.2279
770	12.1397
771	12.5221
772	13.2206
773	13.0294
774	12.3640
775	13.9118
776	13.4890
777	12.9890
778	13.4963
779	12.4926
780	12.8640
781	12.4890
782	12.4853
783	12.0735
784	11.9706
785	12.7978
786	12.5809
787	13.1838
788	12.7684
789	13.3860
790	13.4779
791	12.9007
792	12.8934
793	13.9412
794	13.1324
795	13.2904
796	12.4154
797	13.0037
798	13.0147
799	12.4485
800	12.2757
801	12.3199
802	12.2794
803	13.4669
804	13.1287
805	13.0000
806	12.3824
807	13.2316
808	12.7206
809	12.5772
810	12.7904
811	12.7096
812	11.8346
813	11.7831
814	12.4816
815	12.9706
816	13.2390
817	13.7574
818	13.6397
819	14.0441
820	13.3382
821	12.7390
822	12.6875
823	12.8493
824	12.3676
825	12.4706
826	12.7978
827	13.0662
828	11.9926
829	12.4485
830	12.2206
831	12.5331
832	11.7426
833	12.5257
834	11.8199
835	11.5257
836	11.9890
837	11.2243
838	12.7574
839	11.8456
840	11.6434
841	11.8272
842	11.8125
843	12.0331
844	12.1618
845	12.6250
846	12.0294
847	11.9485
848	12.5662
849	12.5404
850	12.6029
851	12.4007
852	12.4926
853	12.0625
854	11.6875
855	11.4706
856	12.3162
857	11.3382
858	11.9485
859	11.7610
860	11.8493
861	12.3309
862	10.8051
863	11.5515
864	11.3787
865	11.8051
866	12.4118
867	11.6801
868	11.6728
869	11.5772
870	11.6397
871	11.2426
872	11.3787
873	11.1765
874	11.2794
875	10.7500
876	10.9412
877	10.6765
878	11.1912
879	10.6654
880	10.3382
881	10.4191
882	10.7132
883	10.8456
884	10.8713
885	10.6140
886	10.7904
887	10.9743
888	10.7390
889	10.8750
890	10.4081
891	11.2426
892	12.0404
893	11.9596
894	11.7022
895	11.2169
896	11.2169
897	11.7022
898	11.8235
899	12.0037
900	11.1765
901	11.3640
902	11.4081
903	10.1140
904	11.4522
905	12.4669
906	12.4559
907	12.6875
908	11.9265
909	12.5368
910	13.0551
911	13.0551
912	12.3640
913	13.1801
914	11.7206
915	12.2831
916	13.1324
917	12.4522
918	12.4963
919	14.5588
920	13.2353
921	13.6765
922	14.1066
923	13.4375
924	13.0846
925	12.4963
926	11.2169
927	11.4228
928	11.4743
929	12.8566
930	10.9816
931	10.7610
932	11.0515
933	10.5809
934	10.7463
935	11.4081
936	11.9890
937	11.9669
938	13.7610
939	14.5478
940	12.1507
941	8.8199
942	5.6765
943	3.2978
944	2.4154
945	1.8162
946	1.7868
947	1.4926
948	1.8456
949	1.6618
950	1.4706
951	1.6728
