# Supplementary material for: Bicoid gradient formation mechanism and dynamics revealed by protein lifetime analysis
Source: Mol Syst Biol. 2018 Sep 4;14(9):e8355. doi: 10.15252/msb.20188355 (PMC6121778; doi:10.15252/msb.20188355)
Supplement: Supplementary file 8 — Source Data for Figure 6 [file MSB-14-e8355-s007.zip › figure6-data_wo-images/quantification/Values_emb04_g_t31.txt]

0	64.4338
1	64.7574
2	68.5110
3	69.5699
4	70.5772
5	69.2721
6	75.4926
7	75.7904
8	79.7868
9	81.0956
10	84.9522
11	84.8934
12	84.3640
13	86.0515
14	87.8051
15	92.0221
16	98.6029
17	104.7904
18	111.5846
19	117.4228
20	119.5809
21	118.2647
22	115.5368
23	112.0478
24	107.4890
25	100.2463
26	96.5846
27	96.8897
28	100.9963
29	104.4007
30	101.1985
31	102.5184
32	101.9816
33	98.9926
34	94.4375
35	93.0331
36	91.3640
37	87.2647
38	89.4265
39	89.3199
40	86.8088
41	88.0515
42	85.4853
43	84.3235
44	84.4154
45	83.6507
46	79.8529
47	78.9485
48	75.5294
49	76.6801
50	77.7610
51	80.5662
52	77.4007
53	77.7941
54	75.7279
55	75.7610
56	73.9265
57	72.2610
58	70.9743
59	69.6103
60	70.4228
61	70.7022
62	70.6618
63	70.5772
64	70.1029
65	70.0294
66	71.9449
67	69.2279
68	65.9522
69	66.4191
70	67.1250
71	66.5588
72	68.5919
73	68.8125
74	70.9779
75	71.5404
76	73.3456
77	74.4081
78	75.3566
79	76.3566
80	75.4706
81	74.2684
82	75.0000
83	71.4412
84	72.4301
85	72.4338
86	71.7941
87	74.5404
88	73.5074
89	74.3676
90	74.3162
91	74.8051
92	73.9375
93	73.5331
94	75.4118
95	76.2353
96	77.3346
97	75.8051
98	76.5000
99	76.4375
100	74.2022
101	72.5147
102	71.2279
103	69.8566
104	70.1507
105	71.2206
106	72.4926
107	73.5221
108	73.0772
109	73.5846
110	71.7757
111	71.9853
112	72.3309
113	71.4449
114	69.9301
115	68.4522
116	66.4485
117	65.0000
118	62.6949
119	63.4485
120	64.4779
121	67.6985
122	66.6985
123	65.9412
124	67.4706
125	67.0478
126	65.4632
127	64.3015
128	61.9412
129	62.5588
130	59.9926
131	59.7132
132	59.6728
133	61.3235
134	62.5147
135	63.2904
136	63.9779
137	63.6176
138	62.4816
139	64.3419
140	64.0515
141	63.8934
142	63.8860
143	63.6912
144	62.0110
145	63.4890
146	62.2978
147	62.6985
148	61.7904
149	62.9081
150	64.6434
151	63.9669
152	64.8603
153	66.9559
154	66.8566
155	66.1507
156	64.2243
157	61.6140
158	59.4743
159	58.2132
160	55.8897
161	55.4191
162	55.2316
163	53.4926
164	55.5919
165	53.9596
166	52.3603
167	51.4890
168	51.6287
169	52.9743
170	52.1949
171	51.9007
172	54.6544
173	56.7978
174	56.2316
175	55.9338
176	54.0846
177	53.9559
178	53.7904
179	51.8235
180	52.2941
181	50.1691
182	50.4191
183	49.0331
184	51.4853
185	54.3566
186	54.9816
187	56.3382
188	57.0037
189	55.6213
190	55.4485
191	56.2647
192	55.5551
193	53.6360
194	54.9632
195	52.7647
196	52.0625
197	51.5515
198	50.2059
199	49.9706
200	50.1434
201	49.5919
202	50.9743
203	52.9191
204	52.0184
205	51.1360
206	49.9265
207	49.7206
208	51.5221
209	51.2206
210	50.7096
211	48.6765
212	45.8235
213	47.5588
214	46.8235
215	48.4301
216	46.8676
217	49.6765
218	48.7316
219	49.9191
220	49.2647
221	47.6360
222	47.0147
223	48.1434
224	48.1507
225	47.7132
226	47.7022
227	48.7426
228	48.5809
229	50.5735
230	52.9522
231	53.1801
232	56.0184
233	57.1654
234	57.2316
235	55.5772
236	53.4963
237	52.7096
238	52.5662
239	51.2279
240	52.9338
241	53.9007
242	54.2610
243	54.4412
244	53.4191
245	53.2463
246	53.9743
247	55.4890
248	54.9412
249	54.7206
250	53.0331
251	49.8125
252	48.7978
253	48.5147
254	49.1287
255	51.2978
256	51.3309
257	53.2022
258	54.9890
259	54.4779
260	54.2169
261	54.5956
262	52.1103
263	50.7721
264	48.7390
265	46.8676
266	47.0846
267	46.7353
268	46.3346
269	48.5993
270	50.1434
271	50.9779
272	51.2978
273	51.3015
274	49.3713
275	46.0772
276	45.0993
277	43.7721
278	43.4412
279	43.0368
280	43.5257
281	43.4338
282	44.3309
283	45.1397
284	44.6581
285	45.3603
286	46.0000
287	44.4743
288	44.5846
289	42.6838
290	42.3640
291	43.0331
292	42.9044
293	43.1654
294	45.1985
295	43.6176
296	44.3199
297	45.8934
298	46.0184
299	45.1949
300	45.0074
301	41.4779
302	40.7684
303	40.5625
304	40.6471
305	43.3309
306	42.3162
307	43.4375
308	42.9228
309	43.0846
310	42.6140
311	43.4632
312	43.1654
313	42.5331
314	43.7647
315	43.0331
316	44.1654
317	44.4118
318	43.0478
319	43.3382
320	43.1949
321	44.7022
322	43.2169
323	42.7941
324	41.7353
325	41.9926
326	40.4228
327	39.5037
328	39.6287
329	38.7206
330	38.9265
331	39.2904
332	39.7426
333	40.4228
334	39.4853
335	39.5441
336	39.8456
337	39.1765
338	38.1066
339	38.4743
340	38.0404
341	37.8603
342	37.8824
343	36.7059
344	36.5074
345	37.4485
346	36.6544
347	36.5221
348	37.0551
349	38.0478
350	37.5000
351	36.7610
352	37.4890
353	37.7426
354	37.7647
355	36.8456
356	36.4191
357	36.5551
358	36.6838
359	35.2243
360	35.2904
361	35.9522
362	35.7831
363	35.6728
364	36.9007
365	36.9632
366	36.6213
367	37.8713
368	39.5993
369	39.2243
370	38.3309
371	38.1912
372	37.6213
373	37.8125
374	36.6801
375	36.3640
376	35.4485
377	34.8713
378	35.1471
379	33.2243
380	33.6838
381	33.7243
382	32.0809
383	32.4816
384	32.0662
385	32.0441
386	31.2132
387	30.6140
388	30.0074
389	28.8419
390	27.6765
391	26.6654
392	25.9485
393	26.2169
394	25.7096
395	26.9816
396	26.2537
397	27.3529
398	27.6140
399	27.5772
400	27.2463
401	27.9816
402	27.8750
403	27.7610
404	27.5257
405	26.7978
406	27.1801
407	27.2206
408	27.5404
409	27.4375
410	28.2647
411	28.0368
412	27.8566
413	27.6029
414	27.5772
415	27.7169
416	27.0147
417	27.0809
418	27.4301
419	27.5993
420	26.9044
421	26.7904
422	27.0331
423	26.6250
424	25.3382
425	25.6728
426	25.6471
427	25.8640
428	26.1103
429	25.1728
430	25.7941
431	25.8346
432	25.9596
433	24.8787
434	25.7169
435	24.3897
436	25.0441
437	24.1912
438	24.6434
439	24.1765
440	24.2059
441	25.2794
442	25.4632
443	26.4559
444	25.2831
445	24.5588
446	23.9081
447	23.7022
448	23.2390
449	23.4926
450	23.2868
451	22.8824
452	22.8309
453	23.3456
454	22.5846
455	21.1765
456	21.7868
457	21.8787
458	22.5000
459	21.9779
460	22.0404
461	21.7500
462	22.2316
463	21.7169
464	22.5846
465	23.2574
466	23.8897
467	24.1324
468	24.4228
469	23.8162
470	23.6471
471	22.1838
472	21.6949
473	20.0699
474	20.5184
475	19.9191
476	20.0368
477	20.3419
478	20.9338
479	21.4301
480	21.2537
481	20.0404
482	20.2353
483	20.0000
484	19.8750
485	19.4706
486	19.9779
487	19.7721
488	20.3824
489	19.0184
490	20.1801
491	19.9265
492	20.0809
493	20.5037
494	20.3125
495	19.9375
496	18.8235
497	18.0294
498	18.3456
499	18.3676
500	19.4265
501	20.9301
502	20.7206
503	20.6581
504	20.1581
505	19.5993
506	19.4853
507	19.5735
508	20.2022
509	19.6728
510	20.9338
511	20.4706
512	20.0257
513	20.4007
514	19.9926
515	19.2941
516	18.3860
517	17.9412
518	19.0147
519	18.6397
520	18.6250
521	19.3934
522	19.0110
523	18.5588
524	18.2537
525	17.2868
526	17.6507
527	18.0882
528	18.0662
529	17.7206
530	17.9890
531	16.9154
532	16.2500
533	16.4265
534	16.7978
535	16.7059
536	15.9118
537	15.6691
538	16.1029
539	15.7831
540	15.6691
541	16.1581
542	15.9412
543	15.3603
544	15.1838
545	15.5368
546	15.7831
547	14.5735
548	15.6507
549	15.9926
550	15.4816
551	15.9963
552	15.6654
553	16.1287
554	15.4963
555	15.3897
556	14.8676
557	16.0515
558	16.0993
559	16.4853
560	15.7206
561	16.5331
562	16.4485
563	16.1985
564	15.9596
565	16.3713
566	16.7022
567	16.4044
568	15.8493
569	15.9816
570	16.8824
571	16.6250
572	16.4449
573	16.1397
574	16.7941
575	16.1949
576	15.5735
577	16.6360
578	15.1140
579	15.9118
580	16.1066
581	15.9890
582	15.6213
583	16.0037
584	16.1728
585	15.8603
586	16.1765
587	15.8456
588	16.2978
589	16.0404
590	15.7868
591	15.5956
592	15.1912
593	14.8676
594	15.5882
595	15.5699
596	15.7279
597	15.3971
598	15.1507
599	14.6949
600	16.0441
601	15.3015
602	15.4485
603	15.2904
604	15.3456
605	14.6875
606	14.0074
607	14.6949
608	14.9338
609	14.6581
610	14.2463
611	14.6176
612	14.9779
613	15.2059
614	15.5662
615	15.0184
616	14.8529
617	15.2537
618	14.9118
619	14.1176
620	14.3750
621	14.2757
622	14.3824
623	15.0551
624	14.3272
625	14.6471
626	14.8162
627	15.1213
628	14.8529
629	15.3640
630	15.2537
631	15.9596
632	15.6471
633	16.8566
634	15.7537
635	16.6618
636	16.5956
637	16.4596
638	17.2721
639	16.5551
640	16.3934
641	16.7610
642	17.0294
643	17.6618
644	17.4596
645	18.0735
646	16.6140
647	16.7279
648	15.8235
649	14.7390
650	13.1581
651	12.9596
652	13.2426
653	12.9963
654	12.7794
655	12.7537
656	12.0772
657	12.1801
658	11.7794
659	11.9375
660	11.9522
661	11.8566
662	12.1213
663	11.7647
664	12.4522
665	12.0882
666	11.9632
667	11.8529
668	11.5772
669	11.4449
670	10.7721
671	11.2022
672	10.6213
673	10.8015
674	10.4926
675	11.3603
676	10.9559
677	10.5294
678	10.2059
679	11.1654
680	11.0331
681	11.1801
682	10.9926
683	11.3824
684	11.7390
685	11.7463
686	12.6213
687	12.6801
688	12.5551
689	12.1213
690	12.0147
691	12.4375
692	12.3419
693	12.4375
694	12.8309
695	12.7684
696	13.1912
697	12.9743
698	13.4596
699	12.9154
700	12.5772
701	12.9963
702	13.6360
703	14.2610
704	13.6287
705	13.3125
706	13.3493
707	13.8456
708	13.4743
709	13.6140
710	13.0368
711	13.3235
712	13.0956
713	12.7426
714	12.5478
715	13.1397
716	12.8529
717	12.8199
718	12.0441
719	13.3676
720	12.8272
721	12.7610
722	13.5147
723	13.2574
724	12.9926
725	12.3713
726	12.5368
727	12.5919
728	12.9412
729	11.6654
730	12.0000
731	12.6875
732	12.0478
733	12.2500
734	13.1838
735	13.0147
736	12.9890
737	12.7647
738	13.0147
739	13.0000
740	13.0625
741	12.5184
742	11.8566
743	12.6838
744	12.5551
745	12.8713
746	14.0515
747	13.2316
748	12.9375
749	13.7390
750	14.1029
751	13.6360
752	14.4338
753	15.0257
754	14.4706
755	14.3493
756	14.1618
757	14.4118
758	14.4706
759	14.7978
760	14.6213
761	15.2868
762	15.7353
763	14.8860
764	15.2684
765	14.9154
766	15.6103
767	15.1949
768	15.6029
769	15.6544
770	15.9816
771	15.3640
772	14.8934
773	14.8088
774	14.9522
775	15.2022
776	15.4632
777	14.1029
778	15.4816
779	14.1397
780	15.4926
781	13.8713
782	13.9816
783	13.9081
784	13.4154
785	14.2684
786	14.1140
787	14.3199
788	14.3860
789	14.5331
790	14.7279
791	14.0000
792	14.5184
793	15.3824
794	15.6029
795	14.6397
796	14.3640
797	14.6875
798	14.6397
799	13.9375
800	13.7059
801	14.0074
802	13.2868
803	13.9154
804	14.1875
805	13.5294
806	13.4485
807	14.4559
808	13.9044
809	14.2794
810	14.7500
811	13.8566
812	13.7757
813	13.8272
814	14.1287
815	13.9743
816	14.7279
817	14.5919
818	14.7279
819	14.3346
820	14.4338
821	14.2978
822	13.2353
823	14.5404
824	14.1213
825	13.6029
826	13.9669
827	13.4669
828	13.5735
829	13.6140
830	14.0368
831	14.0184
832	13.3456
833	14.5184
834	13.8456
835	14.4485
836	14.9559
837	15.0184
838	14.2721
839	13.5074
840	13.0404
841	13.0846
842	12.7243
843	13.3934
844	12.8382
845	12.9007
846	13.3713
847	13.1066
848	13.2390
849	13.4853
850	13.2831
851	12.9265
852	13.2904
853	13.1581
854	12.8015
855	13.3015
856	12.4632
857	12.4044
858	12.5368
859	11.8750
860	11.9228
861	11.9301
862	11.2684
863	11.6838
864	11.7096
865	12.7500
866	11.8713
867	11.3346
868	11.8640
869	11.5294
870	10.8897
871	10.9559
872	12.0699
873	11.1434
874	10.7353
875	10.4632
876	10.5110
877	10.3603
878	10.5662
879	10.8309
880	10.5478
881	11.2279
882	11.5956
883	11.5184
884	10.7794
885	11.1471
886	10.0404
887	10.5221
888	10.2941
889	10.4081
890	10.7022
891	10.6618
892	11.0882
893	11.0037
894	11.0331
895	10.4559
896	10.4853
897	10.4669
898	10.4743
899	11.3529
900	10.6029
901	10.8750
902	10.6103
903	10.2610
904	10.1801
905	11.4485
906	12.1728
907	11.7904
908	12.1691
909	11.8750
910	11.8382
911	13.4779
912	11.1287
913	13.0625
914	11.2279
915	11.9926
916	11.5147
917	12.7426
918	12.6949
919	12.8235
920	12.7647
921	14.0588
922	13.7500
923	13.4559
924	13.2243
925	13.2132
926	12.2353
927	12.6250
928	12.7500
929	14.1949
930	13.1324
931	14.6213
932	14.5735
933	16.2757
934	16.0735
935	17.9522
936	17.4669
937	17.0551
938	16.9375
939	14.7904
940	12.5221
941	8.1360
942	5.7610
943	3.5515
944	2.5331
945	1.7426
946	2.1985
947	2.0074
948	1.6471
949	1.4081
950	1.1838
951	1.5294
