# Supplementary material for: Bicoid gradient formation mechanism and dynamics revealed by protein lifetime analysis
Source: Mol Syst Biol. 2018 Sep 4;14(9):e8355. doi: 10.15252/msb.20188355 (PMC6121778; doi:10.15252/msb.20188355)
Supplement: Supplementary file 8 — Source Data for Figure 6 [file MSB-14-e8355-s007.zip › figure6-data_wo-images/quantification/Values_emb04_g_t32.txt]

0	75.9816
1	73.6213
2	73.7757
3	71.5551
4	74.9779
5	70.3125
6	74.7904
7	76.6765
8	75.9632
9	76.2426
10	75.6875
11	74.1765
12	74.5147
13	73.1765
14	73.1140
15	74.1728
16	74.6765
17	77.1912
18	79.4853
19	81.2279
20	86.8566
21	87.4669
22	90.4596
23	93.1176
24	93.4926
25	94.8603
26	92.2610
27	92.6765
28	91.1140
29	89.5331
30	88.1103
31	86.8787
32	90.1912
33	91.3566
34	92.5257
35	90.4669
36	88.9265
37	84.5735
38	82.3529
39	82.7279
40	79.7537
41	81.0331
42	81.2904
43	76.3419
44	73.4228
45	71.2574
46	71.0956
47	72.9926
48	72.2904
49	73.5110
50	71.0625
51	74.3971
52	73.4228
53	74.5772
54	73.5956
55	74.9375
56	72.8750
57	71.3860
58	70.2169
59	68.4743
60	67.8162
61	66.8125
62	67.5956
63	67.2316
64	69.6471
65	71.6250
66	73.7243
67	74.4265
68	72.5478
69	73.5699
70	72.9632
71	71.9522
72	70.2353
73	66.4191
74	66.3603
75	64.8309
76	63.6765
77	64.7794
78	65.5441
79	68.9853
80	68.0735
81	70.5404
82	71.2610
83	74.6875
84	74.6838
85	75.4632
86	75.6250
87	74.1103
88	74.2610
89	72.9154
90	71.5368
91	73.1654
92	71.6434
93	71.9926
94	72.9191
95	70.0331
96	70.8750
97	69.4301
98	69.6066
99	72.0037
100	73.1029
101	74.2537
102	75.8456
103	77.2096
104	77.3125
105	79.9596
106	81.5515
107	80.0441
108	80.1728
109	81.3860
110	78.5478
111	76.1949
112	75.6765
113	70.8860
114	67.9559
115	66.0882
116	65.8897
117	65.9081
118	66.7684
119	69.1140
120	69.5478
121	71.1324
122	72.9559
123	72.7941
124	71.0588
125	71.3971
126	66.4632
127	65.5184
128	62.7831
129	62.0110
130	62.5441
131	62.0699
132	65.2390
133	62.8897
134	63.6544
135	64.0956
136	62.7610
137	61.5404
138	60.8603
139	60.1471
140	59.4779
141	60.1250
142	61.1801
143	62.5368
144	63.7390
145	63.6360
146	62.4926
147	62.7243
148	61.5551
149	60.2390
150	60.3493
151	59.6949
152	61.1765
153	60.7390
154	60.5294
155	61.0662
156	60.0551
157	59.9669
158	60.3309
159	59.2316
160	59.7904
161	60.4779
162	60.0147
163	58.9301
164	60.3125
165	61.3824
166	61.7794
167	61.7206
168	63.2721
169	63.5993
170	63.0699
171	61.7059
172	58.8787
173	60.7904
174	59.7353
175	58.4412
176	58.7500
177	59.8015
178	60.4007
179	64.2279
180	65.8125
181	67.3162
182	65.2868
183	65.9779
184	65.6949
185	63.7426
186	60.2868
187	58.1250
188	56.6618
189	55.7022
190	56.2574
191	56.4081
192	59.4265
193	61.1471
194	64.1176
195	63.4265
196	62.5110
197	61.7022
198	59.3051
199	56.7537
200	54.7868
201	52.0846
202	51.4191
203	50.7904
204	51.6176
205	51.8897
206	52.4816
207	53.9412
208	55.2647
209	55.7978
210	55.8456
211	57.8640
212	57.0919
213	57.2243
214	55.5551
215	53.1985
216	53.6066
217	55.2243
218	55.0625
219	54.5882
220	55.1875
221	56.2721
222	55.8199
223	55.0956
224	52.8787
225	51.2868
226	52.2132
227	54.5772
228	55.4118
229	54.2941
230	52.9743
231	52.1140
232	51.1140
233	49.2574
234	47.4596
235	46.6397
236	46.9559
237	45.3750
238	46.6029
239	45.7500
240	46.5699
241	45.4375
242	46.1471
243	46.3419
244	48.0919
245	46.8860
246	49.1801
247	48.0294
248	48.1029
249	45.9926
250	45.6471
251	45.2353
252	44.2757
253	43.5368
254	42.9449
255	43.7868
256	44.6471
257	45.6801
258	47.0294
259	48.3750
260	46.4154
261	46.6507
262	46.2868
263	45.3897
264	44.6654
265	44.3971
266	44.3860
267	43.6875
268	44.5625
269	43.4228
270	42.5882
271	42.6324
272	43.4118
273	44.8860
274	46.5368
275	47.4301
276	47.8897
277	49.2574
278	48.7463
279	48.6765
280	48.2096
281	47.8309
282	45.9412
283	45.9191
284	44.8676
285	45.7463
286	44.7904
287	44.9779
288	44.7647
289	44.1360
290	43.1838
291	43.9632
292	43.0257
293	42.6250
294	42.5809
295	42.3272
296	42.7500
297	43.9265
298	45.0074
299	44.9265
300	44.0184
301	45.3235
302	43.5809
303	42.6581
304	41.4596
305	41.7059
306	41.8456
307	41.3309
308	40.6287
309	40.4559
310	39.4301
311	39.5846
312	40.5037
313	40.1728
314	39.9632
315	38.0919
316	38.6324
317	39.4375
318	39.3676
319	40.1103
320	39.7684
321	39.1397
322	39.9485
323	40.5074
324	40.5000
325	40.6765
326	39.3860
327	39.5588
328	40.7059
329	40.2647
330	40.4007
331	40.8934
332	39.8051
333	40.7426
334	40.7169
335	41.3934
336	42.4191
337	42.7757
338	42.7316
339	43.1471
340	42.7647
341	41.8493
342	40.2096
343	41.7243
344	42.2426
345	43.5551
346	43.9449
347	42.6581
348	42.8529
349	41.5919
350	41.3787
351	41.1801
352	39.9706
353	41.2169
354	42.4632
355	41.2794
356	39.6434
357	38.5993
358	39.4228
359	38.5441
360	39.2574
361	39.7390
362	40.4449
363	39.9669
364	40.1140
365	40.5919
366	39.2059
367	38.0331
368	37.2279
369	35.1287
370	36.7794
371	34.4743
372	32.7757
373	32.3787
374	31.2831
375	31.6691
376	32.4632
377	32.1471
378	32.6103
379	31.7132
380	32.0882
381	33.2206
382	33.7206
383	34.3971
384	35.2426
385	35.3860
386	34.9191
387	34.5000
388	34.9228
389	34.0515
390	34.8934
391	34.6287
392	34.4890
393	35.1838
394	35.8493
395	35.9044
396	34.9007
397	33.7904
398	32.6801
399	31.8897
400	32.8456
401	32.2426
402	31.9853
403	33.0846
404	32.8787
405	30.3529
406	31.8971
407	30.8162
408	31.1912
409	30.8125
410	30.8750
411	30.2941
412	28.1801
413	27.8934
414	27.0919
415	25.5000
416	24.8897
417	24.9228
418	26.4044
419	26.5735
420	26.5772
421	26.5515
422	25.6360
423	25.1765
424	25.4522
425	26.1213
426	25.8346
427	26.7243
428	27.8971
429	26.9449
430	27.2868
431	27.8162
432	27.4743
433	26.4301
434	25.8162
435	25.3493
436	25.2904
437	25.0956
438	25.2647
439	25.7537
440	23.5993
441	25.5037
442	24.4338
443	24.3529
444	23.4007
445	23.5772
446	22.9375
447	24.3162
448	24.5037
449	24.7206
450	24.2463
451	24.3493
452	23.2206
453	22.8603
454	22.0368
455	21.3603
456	21.0846
457	22.0331
458	22.1434
459	22.0662
460	22.2941
461	22.3750
462	22.3125
463	21.5074
464	21.1360
465	21.2316
466	21.2537
467	22.1912
468	22.5515
469	23.5110
470	22.9154
471	23.1397
472	22.8456
473	21.6434
474	20.8713
475	21.0184
476	19.3088
477	20.2537
478	20.4081
479	19.5478
480	20.8860
481	20.0772
482	19.6287
483	19.9963
484	20.0882
485	19.5919
486	20.0294
487	19.8897
488	19.5478
489	18.4816
490	19.2684
491	19.0956
492	19.5221
493	18.9853
494	19.6507
495	19.4596
496	19.6875
497	18.7904
498	19.7868
499	19.7721
500	19.4485
501	21.0956
502	21.1838
503	19.9669
504	19.1140
505	18.8456
506	18.8676
507	19.1728
508	20.2647
509	20.3529
510	20.3529
511	20.3787
512	20.3934
513	20.2169
514	19.8566
515	19.1360
516	18.5184
517	18.2500
518	18.1618
519	18.0294
520	17.9375
521	16.9963
522	16.9044
523	17.7316
524	18.2647
525	17.2132
526	17.0588
527	17.2390
528	16.8015
529	16.5809
530	15.8713
531	16.3382
532	15.5184
533	16.2169
534	16.3235
535	16.2353
536	16.5515
537	16.7169
538	16.5625
539	16.5846
540	16.3676
541	15.9449
542	16.1985
543	15.4044
544	14.6544
545	15.7904
546	15.4779
547	15.3088
548	16.0662
549	15.9743
550	15.7794
551	15.9485
552	15.1654
553	15.4412
554	15.3015
555	15.0147
556	14.6912
557	14.6287
558	15.2243
559	15.0221
560	14.7353
561	14.9265
562	15.8713
563	15.0809
564	14.9044
565	15.7390
566	15.2941
567	15.4044
568	15.2316
569	14.9926
570	15.7169
571	16.1029
572	15.4816
573	15.4412
574	15.3051
575	14.7684
576	14.9743
577	15.9044
578	15.0919
579	15.7978
580	16.1691
581	15.4816
582	15.3603
583	15.2022
584	16.5331
585	16.9890
586	16.3272
587	16.4449
588	16.3419
589	16.6507
590	16.9926
591	16.1103
592	16.3750
593	16.4118
594	16.7390
595	17.2059
596	16.6397
597	15.8088
598	16.9485
599	16.1213
600	15.4301
601	14.5588
602	14.5625
603	14.0625
604	13.2206
605	13.5331
606	12.3713
607	12.7022
608	12.0956
609	12.8934
610	11.5074
611	12.3824
612	13.0588
613	12.8419
614	13.1360
615	12.8125
616	12.7390
617	12.9228
618	12.7721
619	12.3566
620	13.3088
621	12.7684
622	13.0699
623	13.0515
624	13.8088
625	13.8382
626	14.5662
627	14.5588
628	14.5404
629	14.0882
630	13.8456
631	14.5184
632	13.7794
633	14.3456
634	13.0993
635	13.5699
636	13.3199
637	13.0846
638	13.4338
639	12.2757
640	12.4118
641	12.6471
642	12.3713
643	13.4338
644	13.8199
645	13.7868
646	14.3051
647	14.2169
648	13.9044
649	14.3051
650	13.0809
651	13.7537
652	13.7721
653	13.8419
654	14.1324
655	13.0699
656	13.9449
657	14.2022
658	15.1544
659	15.7316
660	15.1544
661	15.5515
662	14.7831
663	16.0331
664	15.5772
665	15.4706
666	14.6985
667	14.9412
668	13.9926
669	14.4485
670	13.9449
671	14.5368
672	14.3015
673	14.2757
674	14.4191
675	14.9669
676	14.5662
677	14.9559
678	14.7243
679	15.1324
680	14.5662
681	15.0184
682	14.0735
683	14.2390
684	15.5000
685	15.0221
686	14.5257
687	14.9375
688	15.0919
689	14.5735
690	14.7463
691	15.0221
692	15.3603
693	14.7757
694	14.6287
695	15.8640
696	14.0441
697	15.2169
698	13.7647
699	14.2721
700	14.3529
701	15.0551
702	14.6544
703	16.2279
704	15.7647
705	15.3713
706	15.6140
707	15.3162
708	14.3934
709	14.7500
710	15.1324
711	15.3346
712	15.8235
713	14.4669
714	15.7096
715	14.5625
716	14.5809
717	15.7463
718	15.0441
719	15.6434
720	15.1287
721	14.5993
722	15.1140
723	14.3603
724	14.4375
725	14.1765
726	13.9449
727	15.1029
728	14.8456
729	13.9706
730	14.3787
731	14.3272
732	14.5956
733	14.6507
734	14.2353
735	14.9191
736	14.7096
737	14.7463
738	14.2316
739	13.9890
740	14.7500
741	14.2059
742	13.9007
743	13.7904
744	14.2721
745	14.3676
746	14.6875
747	15.0993
748	14.4926
749	14.4412
750	13.8162
751	14.1507
752	14.3346
753	14.5588
754	14.5147
755	14.0110
756	14.5588
757	13.7500
758	13.8934
759	14.0404
760	13.7794
761	14.1140
762	13.8676
763	13.9191
764	13.4118
765	13.7463
766	13.7279
767	13.8640
768	13.5478
769	14.0478
770	13.8309
771	13.4853
772	13.6728
773	13.8051
774	14.0404
775	14.6324
776	14.5515
777	13.8419
778	14.2059
779	14.6507
780	14.8493
781	14.2096
782	13.9632
783	14.4485
784	14.1397
785	15.1140
786	14.7610
787	14.9926
788	13.8640
789	14.5846
790	14.8934
791	14.6838
792	14.0331
793	13.7868
794	14.1471
795	14.4081
796	14.1618
797	14.5441
798	14.2941
799	14.2831
800	13.6544
801	13.7684
802	13.6176
803	14.1544
804	14.6949
805	13.5404
806	13.8640
807	14.0074
808	13.7390
809	13.8272
810	14.0478
811	13.7941
812	13.7206
813	13.1029
814	13.7096
815	14.0404
816	13.4154
817	13.4890
818	13.2500
819	13.7684
820	14.6985
821	13.7096
822	13.0625
823	13.5441
824	13.4007
825	12.7463
826	12.8235
827	13.5625
828	12.9559
829	13.3382
830	13.6581
831	13.1360
832	12.6654
833	13.3272
834	13.4412
835	13.4301
836	13.4963
837	13.1066
838	13.8199
839	13.2316
840	13.8750
841	13.1875
842	13.6029
843	13.4963
844	14.1434
845	13.4338
846	12.5846
847	12.9265
848	12.5551
849	12.4522
850	12.3860
851	12.6434
852	12.4632
853	12.8529
854	12.9853
855	12.8051
856	12.2096
857	12.2610
858	12.1176
859	12.2096
860	11.4301
861	12.8603
862	11.1029
863	11.4926
864	11.9265
865	12.4228
866	12.3309
867	12.4926
868	12.5699
869	11.4044
870	12.2904
871	12.5809
872	13.0000
873	10.8566
874	11.0625
875	11.4228
876	11.4081
877	10.6287
878	11.4853
879	11.3713
880	10.7978
881	10.5846
882	11.6213
883	11.1103
884	11.0772
885	11.0882
886	12.1213
887	11.5551
888	11.9301
889	11.8566
890	11.3603
891	11.3713
892	11.6875
893	11.9669
894	11.7022
895	11.4449
896	11.9449
897	11.9743
898	11.6765
899	11.3971
900	11.2794
901	11.9265
902	12.1029
903	12.1140
904	12.6176
905	11.8493
906	12.0625
907	11.5221
908	12.3309
909	12.2390
910	11.8199
911	11.2684
912	12.1360
913	11.6507
914	12.0110
915	12.6103
916	12.4301
917	12.3088
918	11.8088
919	11.9559
920	12.4706
921	11.9265
922	13.2353
923	14.0074
924	13.6728
925	13.8640
926	13.8199
927	13.5625
928	14.7574
929	15.2169
930	14.0478
931	13.8125
932	15.0404
933	15.9816
934	16.3787
935	16.8603
936	17.7757
937	17.6066
938	16.5478
939	14.0147
940	9.6176
941	7.2022
942	4.9375
943	3.4522
944	2.3272
945	2.0368
946	1.8566
947	1.6066
948	1.1287
949	1.7206
950	1.3199
951	1.5956
