# Supplementary material for: Bicoid gradient formation mechanism and dynamics revealed by protein lifetime analysis
Source: Mol Syst Biol. 2018 Sep 4;14(9):e8355. doi: 10.15252/msb.20188355 (PMC6121778; doi:10.15252/msb.20188355)
Supplement: Supplementary file 8 — Source Data for Figure 6 [file MSB-14-e8355-s007.zip › figure6-data_wo-images/quantification/Values_emb04_g_t33.txt]

0	80.5441
1	78.9449
2	81.2206
3	81.3897
4	81.0074
5	79.9669
6	82.4228
7	80.0882
8	81.6912
9	80.6287
10	81.4779
11	81.3713
12	79.7316
13	76.5919
14	74.1140
15	75.6875
16	73.5551
17	73.3419
18	74.4338
19	76.3566
20	78.9816
21	82.5956
22	82.4044
23	82.6471
24	82.7279
25	78.4485
26	78.1434
27	83.2941
28	82.9301
29	82.0882
30	80.4118
31	79.5993
32	80.5257
33	81.3603
34	80.6471
35	81.3713
36	83.3860
37	83.2426
38	83.1287
39	79.6654
40	79.5331
41	78.7169
42	77.5551
43	75.7684
44	74.8235
45	76.9779
46	74.1434
47	72.2279
48	70.2978
49	71.6029
50	69.6912
51	69.3051
52	67.9081
53	67.1103
54	66.4301
55	64.5478
56	63.1618
57	64.5000
58	62.1691
59	64.2684
60	65.2463
61	65.5404
62	65.1912
63	65.5882
64	65.7757
65	66.1250
66	67.6471
67	69.8750
68	70.3051
69	72.3713
70	72.8566
71	73.4081
72	75.0846
73	73.7831
74	72.5515
75	71.4559
76	69.0037
77	69.6029
78	69.0221
79	70.8382
80	71.4779
81	73.1618
82	73.5662
83	74.1029
84	72.9816
85	72.4228
86	70.5404
87	67.3235
88	66.0184
89	65.1140
90	66.0184
91	67.2537
92	67.8860
93	69.9044
94	70.3125
95	71.2243
96	73.5735
97	74.7794
98	74.7132
99	75.1838
100	72.0037
101	69.5588
102	66.8456
103	67.4118
104	69.7868
105	70.0919
106	69.3787
107	69.3456
108	70.6103
109	70.3750
110	70.7574
111	71.5772
112	70.8051
113	71.8382
114	71.6360
115	70.7390
116	69.3088
117	69.6140
118	67.4963
119	65.1801
120	64.0478
121	63.7647
122	63.2537
123	65.3346
124	59.3824
125	62.6544
126	61.5809
127	61.2868
128	62.4007
129	62.7279
130	62.5993
131	64.8125
132	65.5037
133	64.0037
134	64.0846
135	65.6176
136	66.2206
137	68.0551
138	66.4265
139	64.0625
140	62.3419
141	60.1250
142	59.4816
143	56.5551
144	58.0846
145	59.8382
146	59.6360
147	61.6949
148	60.8603
149	61.2169
150	62.0625
151	64.0368
152	62.4338
153	63.3713
154	63.4118
155	62.9816
156	61.0074
157	63.1875
158	64.1397
159	63.6949
160	62.8015
161	63.9118
162	63.8088
163	61.1140
164	59.8713
165	58.5110
166	59.3125
167	57.9632
168	59.7096
169	60.2132
170	60.0956
171	62.1176
172	65.4743
173	65.4228
174	65.3603
175	63.7022
176	62.1176
177	61.4669
178	60.9485
179	58.9412
180	59.0257
181	59.5184
182	60.1287
183	59.3529
184	60.0221
185	59.8640
186	57.8566
187	57.5846
188	55.7022
189	57.1213
190	58.5993
191	61.1471
192	61.6728
193	63.5846
194	64.3419
195	60.6801
196	60.1471
197	59.8309
198	58.0221
199	56.3529
200	57.4522
201	60.0809
202	62.5993
203	63.6985
204	63.6765
205	61.7721
206	58.6324
207	55.7096
208	56.3125
209	55.6985
210	56.9338
211	57.0074
212	57.4007
213	57.3015
214	60.5331
215	58.2794
216	56.9338
217	54.9926
218	54.7904
219	55.3971
220	55.1066
221	54.8566
222	53.8529
223	54.0257
224	57.6912
225	59.0331
226	58.8456
227	60.8493
228	60.4963
229	59.7647
230	58.0515
231	58.7169
232	57.4485
233	54.6581
234	53.7243
235	51.5809
236	51.5368
237	49.3382
238	50.0184
239	50.7904
240	49.8750
241	48.1029
242	48.5037
243	49.5735
244	49.1728
245	48.9632
246	47.4228
247	45.8640
248	45.0809
249	44.5993
250	44.1691
251	44.5037
252	46.0993
253	48.2757
254	48.6838
255	49.9890
256	49.5956
257	48.6838
258	47.4228
259	46.5882
260	44.3713
261	44.0993
262	43.2169
263	43.2537
264	43.9265
265	44.5772
266	45.5846
267	45.3713
268	44.8382
269	44.0404
270	42.6544
271	43.1875
272	42.0882
273	41.0404
274	41.1765
275	42.5184
276	41.6838
277	40.6103
278	42.1140
279	42.0221
280	44.1544
281	43.9779
282	44.2757
283	44.9375
284	44.6507
285	42.8603
286	43.3346
287	40.7794
288	40.7279
289	40.3713
290	40.5294
291	40.7059
292	41.0331
293	41.2721
294	41.3493
295	40.1176
296	40.9926
297	40.5037
298	42.4375
299	41.7463
300	42.9779
301	42.2206
302	42.0625
303	42.4596
304	41.8382
305	41.5368
306	41.6618
307	40.6691
308	40.6250
309	39.1691
310	39.5147
311	40.6581
312	40.9596
313	41.0478
314	42.1875
315	41.9890
316	43.3713
317	43.3860
318	43.3272
319	44.1213
320	43.4669
321	42.4522
322	42.6801
323	42.8676
324	44.0441
325	44.5772
326	44.0110
327	43.7868
328	43.6397
329	42.7684
330	43.5846
331	44.2684
332	44.6949
333	44.7831
334	44.8272
335	43.5993
336	44.3897
337	43.5625
338	42.0221
339	41.6360
340	41.3456
341	40.0993
342	39.4375
343	38.8934
344	39.3971
345	39.8162
346	40.2684
347	41.6765
348	43.6213
349	42.7022
350	43.1397
351	43.3676
352	43.6507
353	42.8235
354	43.6985
355	43.6397
356	44.5257
357	44.3162
358	44.2574
359	44.7353
360	43.9191
361	43.9449
362	44.2868
363	42.5588
364	42.3493
365	41.7390
366	40.6066
367	38.6691
368	37.7206
369	36.2022
370	36.3971
371	36.2096
372	37.1949
373	38.0000
374	38.0993
375	38.9007
376	38.9338
377	38.5662
378	37.8713
379	36.7426
380	36.2831
381	35.9743
382	34.8235
383	34.3603
384	34.3382
385	34.7316
386	34.5368
387	35.2757
388	35.6507
389	36.1324
390	36.8603
391	35.6765
392	35.6434
393	33.9596
394	34.4154
395	34.3309
396	33.0110
397	31.9228
398	31.9118
399	31.2390
400	31.9449
401	31.4191
402	31.8713
403	31.4338
404	31.5515
405	30.2169
406	30.8493
407	30.1397
408	30.5956
409	30.5404
410	30.5699
411	32.0110
412	32.5735
413	32.6029
414	31.8750
415	30.3309
416	30.7353
417	31.0919
418	30.5882
419	29.7132
420	28.5257
421	28.2941
422	26.8382
423	25.4375
424	23.6581
425	23.9779
426	24.0809
427	24.2757
428	25.8713
429	25.0919
430	25.0478
431	24.7500
432	25.9191
433	25.3125
434	26.4963
435	25.8787
436	25.3603
437	26.0441
438	25.8713
439	25.4338
440	25.1287
441	24.8713
442	25.2463
443	24.6691
444	24.6213
445	24.6176
446	24.4632
447	23.0588
448	23.2426
449	23.1765
450	22.8676
451	21.4522
452	21.7096
453	22.1728
454	21.7426
455	21.0551
456	21.0294
457	20.1029
458	21.6360
459	21.5257
460	21.5257
461	22.8860
462	22.8088
463	22.7132
464	23.4375
465	22.7647
466	21.6103
467	22.6985
468	21.5037
469	22.4743
470	21.0735
471	21.1434
472	20.6581
473	20.0662
474	19.7684
475	20.1066
476	19.5257
477	20.3787
478	21.2096
479	19.7132
480	19.7647
481	20.0368
482	19.0441
483	19.2390
484	19.6324
485	19.2022
486	19.5515
487	19.5037
488	19.8346
489	19.1765
490	20.2978
491	19.6654
492	19.8860
493	18.9743
494	19.6912
495	20.0993
496	19.5184
497	19.4596
498	19.3934
499	19.8309
500	18.4596
501	19.6654
502	19.5919
503	18.6287
504	18.6801
505	17.8971
506	17.5074
507	17.6507
508	17.6324
509	17.7904
510	17.9743
511	16.7206
512	17.0221
513	17.4338
514	17.1949
515	17.1654
516	17.3824
517	16.5588
518	16.9779
519	16.9301
520	16.7904
521	17.3860
522	16.8051
523	17.2169
524	16.8456
525	17.1728
526	17.1985
527	17.4669
528	17.0551
529	16.6507
530	16.8456
531	15.3603
532	16.0809
533	15.1287
534	16.1324
535	16.0331
536	15.5735
537	15.3640
538	16.1176
539	15.2206
540	15.9926
541	15.3162
542	15.3419
543	15.3676
544	15.4301
545	15.7684
546	15.7316
547	14.8456
548	14.7574
549	15.1875
550	14.7316
551	15.3493
552	15.3529
553	15.4669
554	15.2022
555	15.4559
556	15.3860
557	16.2647
558	16.2978
559	16.3640
560	15.4890
561	16.1434
562	16.5294
563	16.8309
564	16.3309
565	16.7904
566	16.6875
567	17.4669
568	16.4632
569	17.0037
570	17.3676
571	17.0110
572	16.2868
573	16.3493
574	15.8824
575	14.9118
576	14.3824
577	14.3456
578	13.6507
579	14.2463
580	13.2941
581	13.2574
582	14.1360
583	13.8897
584	14.0515
585	14.9779
586	13.9669
587	14.3346
588	14.5221
589	13.8088
590	14.0772
591	14.4669
592	14.0368
593	13.9963
594	14.3603
595	14.9816
596	14.8860
597	14.6801
598	15.4853
599	14.5662
600	14.4375
601	15.7206
602	14.9632
603	15.5662
604	14.5368
605	15.0515
606	15.1103
607	14.7978
608	15.3676
609	15.3199
610	14.4669
611	15.2757
612	15.4044
613	15.4154
614	15.8382
615	15.8456
616	15.9265
617	15.9816
618	15.8088
619	15.6250
620	16.2757
621	14.8713
622	15.3603
623	15.1581
624	14.9412
625	15.4412
626	15.3346
627	14.9412
628	14.8640
629	14.8860
630	13.8676
631	15.0331
632	14.1912
633	15.2500
634	14.9228
635	15.0221
636	14.2132
637	14.4706
638	15.0809
639	14.7316
640	15.2831
641	15.5110
642	15.6287
643	15.4669
644	15.7904
645	16.0919
646	15.2096
647	15.7353
648	14.9853
649	14.9412
650	14.6140
651	15.3382
652	14.6544
653	14.1912
654	14.2279
655	14.6176
656	14.2316
657	14.9265
658	15.0551
659	14.2647
660	14.0000
661	13.9265
662	14.9632
663	15.3640
664	14.1103
665	14.3382
666	14.3934
667	13.4963
668	13.9743
669	13.9706
670	14.6029
671	14.4228
672	14.3493
673	13.7206
674	13.6544
675	13.7390
676	13.6029
677	14.2316
678	14.5331
679	14.6397
680	14.2169
681	14.1176
682	13.6654
683	13.3088
684	13.9375
685	13.8309
686	13.8309
687	14.1066
688	14.2941
689	13.5956
690	13.9265
691	14.2721
692	14.6287
693	14.1618
694	15.1250
695	14.7206
696	14.3529
697	14.6103
698	14.8713
699	14.6029
700	14.1912
701	15.2206
702	13.9412
703	14.0882
704	14.0147
705	13.9522
706	14.0809
707	14.3162
708	14.3015
709	14.7868
710	14.6471
711	14.6250
712	14.6103
713	14.1287
714	14.2757
715	15.1324
716	14.9632
717	15.4522
718	14.5331
719	14.9853
720	14.9522
721	14.9816
722	14.5625
723	15.2279
724	16.0515
725	14.5809
726	15.0772
727	14.5588
728	14.7610
729	14.5331
730	14.7794
731	15.1066
732	15.1691
733	14.0993
734	14.2132
735	14.7794
736	14.9926
737	14.8309
738	14.4596
739	15.5956
740	14.6765
741	14.3529
742	14.7169
743	14.4522
744	13.7978
745	14.9632
746	14.4338
747	14.4890
748	14.9449
749	14.8713
750	15.1912
751	14.5846
752	14.5588
753	13.8934
754	14.6029
755	14.0037
756	14.2169
757	14.0441
758	14.2500
759	14.5551
760	14.5882
761	14.3640
762	14.4779
763	14.3125
764	14.3015
765	14.1801
766	14.2096
767	14.1765
768	14.1801
769	14.4412
770	13.7941
771	13.7868
772	13.6544
773	12.5846
774	13.4044
775	13.5441
776	14.0662
777	13.5037
778	14.0993
779	13.3235
780	13.7243
781	13.8235
782	13.7316
783	13.6801
784	13.6949
785	14.0478
786	13.6250
787	13.9743
788	14.4007
789	14.1360
790	14.3309
791	13.5147
792	13.5441
793	13.6213
794	13.6801
795	12.6250
796	13.0110
797	13.2500
798	13.3162
799	12.6985
800	13.5515
801	13.2574
802	12.3162
803	13.3750
804	13.3088
805	13.0956
806	13.2206
807	12.9118
808	13.2610
809	12.8824
810	12.8824
811	13.5404
812	13.0515
813	12.7463
814	12.7022
815	13.1985
816	12.6176
817	13.5000
818	13.1801
819	13.4963
820	13.3456
821	13.5147
822	12.4118
823	12.5919
824	12.8162
825	11.8162
826	12.6507
827	12.9596
828	11.9265
829	12.6324
830	12.7647
831	12.7721
832	12.2426
833	13.1618
834	12.9375
835	12.5699
836	13.5441
837	13.4228
838	13.5368
839	12.6434
840	11.9963
841	13.0331
842	11.3493
843	11.1324
844	11.0625
845	11.7316
846	11.9522
847	12.9816
848	11.5515
849	12.6324
850	12.4007
851	13.1507
852	12.4853
853	12.0588
854	12.2941
855	12.2463
856	12.5478
857	12.1434
858	12.5147
859	12.4338
860	11.9596
861	12.1397
862	11.6581
863	11.9118
864	10.9301
865	12.7610
866	11.4632
867	11.6949
868	12.6066
869	12.3346
870	12.2831
871	11.2684
872	12.7721
873	11.4265
874	11.4669
875	11.6728
876	11.3787
877	11.3934
878	11.6140
879	11.6176
880	11.7757
881	11.6287
882	11.5074
883	10.7721
884	11.4706
885	11.5000
886	11.8419
887	10.9632
888	11.0956
889	12.0699
890	11.7279
891	12.0735
892	11.6801
893	11.9779
894	12.5919
895	11.1581
896	11.2132
897	10.5000
898	11.3824
899	11.2794
900	11.7794
901	12.8750
902	12.3971
903	11.7721
904	11.9412
905	12.3529
906	12.7132
907	11.4522
908	12.5147
909	12.1434
910	11.3529
911	11.1654
912	11.8346
913	12.0662
914	11.1213
915	10.7022
916	11.1985
917	11.3309
918	11.1507
919	11.5882
920	12.5441
921	13.5331
922	12.4926
923	13.2243
924	11.8750
925	12.7757
926	12.8971
927	13.3640
928	12.8529
929	14.1691
930	13.5037
931	14.4485
932	14.4743
933	14.3750
934	13.7169
935	13.4007
936	13.1985
937	12.7868
938	13.9706
939	14.2059
940	14.6287
941	15.1434
942	12.7463
943	8.9301
944	6.4890
945	3.7757
946	3.2904
947	2.2757
948	2.5110
949	1.2279
950	1.7757
951	1.2096
