# Supplementary material for: Bicoid gradient formation mechanism and dynamics revealed by protein lifetime analysis
Source: Mol Syst Biol. 2018 Sep 4;14(9):e8355. doi: 10.15252/msb.20188355 (PMC6121778; doi:10.15252/msb.20188355)
Supplement: Supplementary file 8 — Source Data for Figure 6 [file MSB-14-e8355-s007.zip › figure6-data_wo-images/quantification/Values_emb04_g_t34.txt]

0	76.6949
1	73.2574
2	73.8346
3	76.4044
4	76.7941
5	75.9926
6	76.6140
7	76.6949
8	78.0441
9	80.2610
10	83.2169
11	81.5551
12	75.8125
13	76.6654
14	75.3382
15	71.5662
16	68.3787
17	67.1581
18	67.5221
19	66.6765
20	66.3051
21	67.3199
22	67.8603
23	68.2941
24	70.0588
25	70.7537
26	71.6471
27	73.9779
28	72.9816
29	73.9412
30	73.3640
31	73.7096
32	74.1360
33	74.5551
34	72.7684
35	71.3051
36	69.1581
37	68.2831
38	71.5809
39	70.8860
40	69.8934
41	72.5956
42	72.0441
43	70.1875
44	66.3529
45	63.1287
46	61.8787
47	60.7684
48	60.5221
49	58.9412
50	58.1029
51	55.9449
52	56.5588
53	57.3566
54	60.2169
55	63.2941
56	64.9559
57	66.2978
58	63.8419
59	61.6581
60	62.9007
61	64.7096
62	68.4449
63	70.5699
64	72.0074
65	74.9007
66	74.4081
67	74.9706
68	72.7426
69	73.7610
70	74.5000
71	72.5809
72	71.7831
73	73.7537
74	73.2279
75	73.7574
76	73.3860
77	72.7059
78	74.7316
79	77.7243
80	77.3125
81	79.8713
82	81.3199
83	80.2132
84	79.7096
85	77.0000
86	73.6875
87	72.2059
88	74.4265
89	76.3272
90	78.6875
91	78.3971
92	80.2684
93	80.5588
94	78.5110
95	76.7206
96	75.0147
97	71.9412
98	67.3382
99	65.5551
100	65.5110
101	65.8971
102	67.0184
103	71.5331
104	74.9118
105	76.3051
106	76.2059
107	76.3971
108	75.2647
109	73.9743
110	68.7096
111	68.4816
112	67.2500
113	66.7978
114	67.1397
115	69.1618
116	68.0294
117	68.5221
118	71.5294
119	68.7537
120	67.0735
121	67.6287
122	67.7978
123	66.6066
124	67.0662
125	65.9522
126	64.5919
127	64.3750
128	64.4154
129	66.9963
130	70.5000
131	72.0735
132	70.5110
133	68.3199
134	65.1581
135	64.0221
136	63.2390
137	62.3566
138	63.7059
139	64.2831
140	63.8309
141	64.5515
142	65.4963
143	68.3897
144	65.4485
145	65.4706
146	64.5184
147	66.6507
148	66.8272
149	64.9669
150	64.6250
151	62.0993
152	60.7721
153	60.3750
154	62.6875
155	63.4154
156	62.4779
157	60.9596
158	60.4632
159	61.5110
160	64.0000
161	65.0956
162	65.6912
163	64.6801
164	65.8309
165	63.7279
166	61.3456
167	57.5074
168	57.0037
169	55.1912
170	55.2279
171	56.4191
172	58.1213
173	60.5441
174	61.6140
175	61.1434
176	61.8125
177	61.9228
178	60.0662
179	60.6176
180	57.7426
181	59.0515
182	57.8456
183	58.2353
184	56.9706
185	57.3382
186	56.8897
187	57.6287
188	58.6949
189	60.7537
190	59.5515
191	59.0074
192	60.5993
193	58.4559
194	60.2941
195	60.4044
196	60.6360
197	60.9706
198	59.3860
199	59.5478
200	59.3750
201	58.1507
202	58.9081
203	60.3088
204	60.1213
205	59.8088
206	60.2721
207	60.2684
208	60.0331
209	57.9228
210	57.7757
211	57.4926
212	54.7426
213	55.1213
214	55.0368
215	57.0809
216	59.7610
217	63.4522
218	64.2059
219	64.4669
220	61.9816
221	62.1140
222	61.0772
223	59.4816
224	56.9081
225	57.1949
226	54.4853
227	54.7279
228	54.8713
229	54.0000
230	53.7022
231	53.0846
232	53.3125
233	54.0478
234	53.0846
235	55.2463
236	55.8787
237	55.9081
238	55.2169
239	53.8676
240	52.2096
241	52.1801
242	53.0993
243	52.3456
244	51.7684
245	53.2463
246	55.0074
247	55.1471
248	56.3860
249	54.8309
250	52.9081
251	50.7022
252	47.5809
253	46.2757
254	45.7059
255	47.1544
256	46.6250
257	45.6728
258	46.9081
259	46.8015
260	48.1176
261	48.0735
262	47.6949
263	46.9118
264	46.3971
265	46.2316
266	47.4228
267	47.0184
268	46.0221
269	47.2721
270	46.4449
271	45.4926
272	45.4154
273	45.7353
274	46.7978
275	48.5441
276	49.1618
277	48.7390
278	48.3088
279	48.2757
280	48.7868
281	48.7574
282	49.7904
283	49.3456
284	46.7132
285	46.4375
286	43.6213
287	43.1728
288	44.1801
289	44.5809
290	44.3199
291	43.5404
292	43.4743
293	41.4191
294	41.2647
295	40.1544
296	42.1029
297	41.3162
298	43.2390
299	44.3419
300	43.5441
301	43.1581
302	42.3015
303	41.4154
304	41.2904
305	40.9154
306	41.5404
307	40.4265
308	41.6471
309	43.9301
310	43.8309
311	44.3676
312	43.4926
313	44.4743
314	44.1728
315	43.5184
316	43.8750
317	43.0110
318	42.9963
319	42.2978
320	42.4485
321	42.1471
322	42.0000
323	44.0257
324	44.3162
325	44.6397
326	43.5772
327	44.5037
328	45.0515
329	44.8272
330	44.1765
331	44.5478
332	42.3934
333	42.3125
334	43.3382
335	43.9412
336	44.6949
337	45.1985
338	44.0846
339	43.4522
340	44.8051
341	45.9081
342	45.5294
343	43.0147
344	45.2169
345	43.8897
346	45.5772
347	45.0404
348	44.8824
349	44.7500
350	43.5404
351	43.9412
352	43.3971
353	43.1875
354	43.6728
355	44.1581
356	44.2537
357	43.8566
358	42.8051
359	41.6287
360	40.7537
361	40.0809
362	41.0919
363	41.4559
364	40.6912
365	39.8015
366	40.5368
367	40.1912
368	39.8346
369	40.8860
370	41.4485
371	41.3199
372	41.4412
373	41.7169
374	40.3015
375	40.1250
376	39.5368
377	37.5735
378	38.3824
379	38.2904
380	40.0662
381	40.5074
382	41.0404
383	40.6581
384	39.8051
385	36.7316
386	35.2463
387	33.3051
388	33.6544
389	33.0221
390	35.1949
391	36.0147
392	36.7390
393	36.2096
394	37.9632
395	36.6838
396	34.7316
397	33.7868
398	32.9632
399	32.6618
400	33.4412
401	33.3088
402	33.4191
403	31.7500
404	32.6103
405	31.1507
406	30.8529
407	30.2059
408	29.7647
409	29.5441
410	29.7757
411	30.2757
412	29.4559
413	29.8493
414	30.9596
415	29.7316
416	31.0221
417	31.3824
418	30.8934
419	30.1397
420	29.6434
421	29.2206
422	28.7059
423	28.1912
424	27.2647
425	27.6397
426	26.8897
427	26.9596
428	26.9779
429	26.4449
430	25.2169
431	26.3051
432	25.6397
433	26.1544
434	25.4154
435	24.8566
436	25.0551
437	25.5404
438	25.9596
439	25.7316
440	25.1544
441	25.3272
442	24.6801
443	24.3051
444	24.3787
445	24.5882
446	23.8566
447	23.4559
448	22.2022
449	22.7537
450	21.6360
451	23.0441
452	22.0956
453	21.9816
454	22.1875
455	22.2206
456	22.8640
457	22.7390
458	22.8309
459	22.6360
460	22.8787
461	23.0257
462	22.5919
463	22.0993
464	23.1949
465	21.6140
466	21.5993
467	21.2463
468	20.6765
469	21.4044
470	20.5441
471	21.1213
472	20.6360
473	20.7721
474	20.0956
475	19.5331
476	19.2868
477	19.2978
478	19.6066
479	19.9963
480	20.1434
481	19.5110
482	19.1691
483	19.7831
484	20.5000
485	20.1949
486	21.0515
487	20.7206
488	21.5735
489	20.3015
490	20.4485
491	19.9926
492	19.5699
493	19.0809
494	19.2941
495	18.6250
496	18.0772
497	17.6949
498	18.3456
499	17.8088
500	17.2574
501	17.9449
502	17.9596
503	18.4926
504	17.8971
505	17.8676
506	17.2721
507	17.9338
508	18.7537
509	17.5662
510	18.1324
511	17.2647
512	16.7868
513	18.5919
514	17.7353
515	17.6801
516	17.2831
517	17.2279
518	17.5404
519	17.4449
520	17.0404
521	17.1507
522	17.2426
523	17.0257
524	17.2022
525	17.1838
526	16.9816
527	16.4853
528	16.5441
529	16.0588
530	15.7647
531	15.3713
532	16.1213
533	15.4596
534	16.0919
535	16.1985
536	16.5368
537	16.9522
538	17.3713
539	17.2610
540	17.7610
541	17.6507
542	16.8419
543	16.9154
544	16.3787
545	15.3125
546	15.5404
547	14.6765
548	14.5588
549	14.4669
550	14.1287
551	13.9926
552	13.7978
553	13.4449
554	13.1838
555	13.7169
556	12.8934
557	13.1838
558	13.8015
559	13.7169
560	13.4191
561	13.9926
562	13.9228
563	14.0699
564	14.1176
565	14.6654
566	14.3088
567	14.3309
568	13.8566
569	14.3860
570	14.2757
571	14.3676
572	14.4338
573	14.7169
574	15.3051
575	15.2096
576	14.7500
577	15.4338
578	14.8419
579	15.3566
580	14.7206
581	14.9632
582	13.9890
583	14.6103
584	14.1949
585	13.8529
586	14.0809
587	13.5074
588	13.7096
589	14.2941
590	14.7169
591	14.0000
592	14.3382
593	13.6949
594	13.7904
595	13.9449
596	14.3897
597	13.8346
598	14.0993
599	13.9338
600	14.4228
601	14.1765
602	14.5625
603	13.9853
604	13.9632
605	14.3015
606	13.5735
607	13.5331
608	14.3934
609	14.2316
610	13.9265
611	14.7169
612	14.3235
613	14.2537
614	14.8272
615	13.9412
616	14.9449
617	14.5956
618	13.8713
619	14.3713
620	15.0625
621	13.7610
622	14.1066
623	14.2096
624	14.3456
625	13.8456
626	14.2316
627	14.5404
628	13.9779
629	14.3750
630	14.3860
631	14.9007
632	14.3566
633	15.1176
634	14.6838
635	14.9118
636	15.1875
637	16.0257
638	16.1103
639	15.9044
640	15.1434
641	16.3603
642	16.0074
643	14.8272
644	16.2169
645	15.8566
646	15.8824
647	16.2390
648	16.6801
649	16.4228
650	16.3566
651	16.2721
652	16.0956
653	16.5404
654	16.2684
655	16.1985
656	15.9338
657	17.0551
658	17.1691
659	16.4265
660	17.5478
661	16.3640
662	17.1140
663	16.2096
664	17.2132
665	16.2353
666	16.3713
667	16.7537
668	16.0000
669	16.7941
670	16.8640
671	17.1507
672	17.2684
673	17.2868
674	17.2096
675	17.5368
676	17.0662
677	18.6471
678	17.6213
679	18.4559
680	17.5699
681	17.1618
682	17.6434
683	17.6287
684	18.0000
685	17.5037
686	17.3529
687	18.3860
688	17.0772
689	17.1213
690	16.7794
691	16.9926
692	16.7096
693	15.8382
694	15.5993
695	16.6029
696	15.6618
697	16.0110
698	15.5184
699	15.6471
700	15.3162
701	15.6875
702	15.8456
703	15.8566
704	15.4559
705	15.3346
706	15.4375
707	15.6765
708	15.1434
709	15.6324
710	15.8125
711	15.4853
712	15.1912
713	15.0478
714	15.1691
715	14.9191
716	15.2868
717	15.9963
718	15.1949
719	15.4375
720	15.3015
721	15.8897
722	15.5368
723	16.6875
724	16.0882
725	15.7059
726	14.7941
727	15.4559
728	14.8088
729	15.1949
730	15.5074
731	15.3272
732	14.9154
733	14.6985
734	14.7647
735	15.3309
736	15.5000
737	15.8493
738	15.6838
739	15.0699
740	14.7684
741	14.7574
742	14.3051
743	14.4926
744	13.8934
745	15.0257
746	14.9338
747	15.6507
748	14.6544
749	16.4596
750	15.6875
751	15.0404
752	15.6728
753	15.3015
754	14.5919
755	14.5809
756	14.2647
757	14.8603
758	15.0294
759	15.1434
760	15.5846
761	14.6618
762	14.7426
763	15.0478
764	15.0257
765	15.4559
766	14.7096
767	14.6949
768	14.1691
769	14.7610
770	14.3529
771	13.7132
772	14.2684
773	14.0294
774	14.1103
775	14.1213
776	15.2059
777	14.1250
778	14.7904
779	13.9926
780	15.0074
781	14.0000
782	13.5037
783	14.0294
784	14.4044
785	14.0331
786	13.8493
787	13.8493
788	13.8640
789	13.3162
790	13.6066
791	13.7132
792	13.8750
793	14.1875
794	13.6213
795	13.7684
796	13.0735
797	13.5735
798	13.5772
799	13.1875
800	13.4191
801	12.5772
802	12.7647
803	12.9118
804	13.2316
805	12.7353
806	13.0184
807	13.4007
808	13.1507
809	12.9154
810	13.8713
811	12.7206
812	12.8971
813	12.9081
814	12.6912
815	12.1985
816	12.7353
817	12.8199
818	11.7941
819	13.1838
820	12.1691
821	12.8346
822	11.8162
823	12.0184
824	12.0368
825	11.6875
826	12.2794
827	12.4044
828	12.6801
829	13.0809
830	12.6176
831	12.2978
832	12.1140
833	12.9890
834	12.6103
835	11.7941
836	12.3640
837	11.3787
838	13.0993
839	12.3125
840	12.4853
841	11.9779
842	12.0735
843	12.2500
844	11.8750
845	12.0368
846	12.7647
847	12.5625
848	12.5184
849	11.9081
850	12.0478
851	11.6618
852	11.8346
853	11.4522
854	11.5735
855	11.7978
856	12.1765
857	11.5772
858	11.6397
859	11.6507
860	11.5699
861	12.0735
862	11.6544
863	12.2868
864	11.6029
865	12.0699
866	11.7868
867	10.8971
868	11.7978
869	11.9706
870	11.4338
871	11.3640
872	11.3971
873	11.2684
874	11.8162
875	11.6912
876	10.4485
877	10.8787
878	10.8272
879	11.7022
880	10.9375
881	11.3676
882	11.3125
883	10.7794
884	11.3051
885	11.3566
886	11.4853
887	11.2794
888	11.9743
889	11.3162
890	10.6360
891	11.5331
892	12.4338
893	11.8529
894	11.8529
895	11.1434
896	11.7132
897	10.7169
898	12.0956
899	11.2316
900	11.6360
901	12.1691
902	12.2868
903	11.5184
904	12.2169
905	12.7647
906	11.9743
907	13.1912
908	13.1728
909	12.9449
910	13.3419
911	11.5478
912	12.0919
913	11.8162
914	12.2537
915	10.8493
916	11.0882
917	12.5037
918	12.3309
919	11.9449
920	13.6765
921	12.6324
922	13.7684
923	14.5441
924	14.5919
925	14.4706
926	15.3015
927	16.4706
928	14.9816
929	14.1324
930	13.7132
931	14.2390
932	15.2684
933	14.6434
934	14.6176
935	16.3860
936	15.4522
937	16.4154
938	14.8824
939	15.2353
940	12.1066
941	9.8971
942	6.3346
943	4.3346
944	3.1875
945	2.2574
946	1.9338
947	1.7243
948	1.8934
949	1.7684
950	1.7022
951	1.3566
