# Supplementary material for: Bicoid gradient formation mechanism and dynamics revealed by protein lifetime analysis
Source: Mol Syst Biol. 2018 Sep 4;14(9):e8355. doi: 10.15252/msb.20188355 (PMC6121778; doi:10.15252/msb.20188355)
Supplement: Supplementary file 8 — Source Data for Figure 6 [file MSB-14-e8355-s007.zip › figure6-data_wo-images/quantification/Values_emb04_g_t35.txt]

0	50.9926
1	48.4301
2	50.0110
3	51.3824
4	54.3015
5	53.0147
6	55.2316
7	56.8750
8	57.6103
9	57.5478
10	59.7721
11	57.5441
12	60.9669
13	60.4375
14	62.4449
15	63.3051
16	64.5515
17	66.5551
18	63.8971
19	65.6287
20	67.2426
21	69.5515
22	70.0441
23	69.8419
24	70.4522
25	67.3787
26	67.4265
27	70.2537
28	71.3015
29	71.5000
30	72.0772
31	71.9412
32	70.8346
33	69.4412
34	69.6066
35	65.3125
36	65.9228
37	61.2463
38	62.2647
39	63.6875
40	65.0294
41	67.5294
42	68.2463
43	66.1471
44	65.0221
45	65.1838
46	62.5846
47	60.7610
48	61.1213
49	62.9963
50	61.2426
51	61.2022
52	61.3971
53	63.6654
54	67.2574
55	74.4853
56	79.5478
57	84.6875
58	87.7941
59	83.1066
60	76.4596
61	75.2132
62	75.6618
63	80.7574
64	84.4743
65	87.5331
66	88.0993
67	89.1581
68	86.0809
69	85.5074
70	84.8713
71	82.7978
72	81.9926
73	82.4632
74	82.3566
75	82.0074
76	80.7574
77	83.2279
78	82.6507
79	84.7243
80	84.1581
81	84.6066
82	85.5441
83	86.6654
84	85.8272
85	83.5221
86	81.6397
87	79.2610
88	80.9853
89	81.3971
90	83.9706
91	85.1691
92	86.8676
93	87.5037
94	85.7868
95	86.0331
96	84.0846
97	81.8750
98	79.8603
99	81.9007
100	85.3051
101	85.7684
102	84.1250
103	82.6801
104	79.6029
105	75.4816
106	73.1507
107	71.6838
108	72.9890
109	74.9816
110	78.2721
111	79.5625
112	82.1250
113	81.5551
114	81.2941
115	79.0919
116	73.4926
117	68.9559
118	67.3346
119	67.3088
120	68.2721
121	72.3346
122	74.3566
123	73.8640
124	74.3603
125	72.4007
126	72.8603
127	70.5110
128	65.8493
129	64.4596
130	63.9926
131	65.5956
132	67.0110
133	64.9265
134	64.2941
135	65.0257
136	67.1360
137	68.6066
138	66.6838
139	65.3382
140	64.1140
141	64.2610
142	65.4963
143	65.5000
144	65.9228
145	66.1213
146	67.4926
147	68.8713
148	67.6728
149	68.4485
150	69.0772
151	68.3787
152	65.9669
153	64.7904
154	63.8971
155	65.9118
156	67.4007
157	65.8162
158	65.6654
159	66.0956
160	67.5662
161	67.6728
162	66.6176
163	64.5184
164	64.0257
165	61.7721
166	61.0846
167	61.5037
168	62.2794
169	61.7537
170	62.1618
171	63.6176
172	63.9779
173	63.6949
174	65.7096
175	64.8676
176	64.0551
177	65.2647
178	63.1949
179	63.9338
180	64.4191
181	65.7684
182	68.0662
183	68.9191
184	68.3456
185	68.3603
186	67.4890
187	65.1250
188	61.7610
189	60.4743
190	59.0368
191	58.8125
192	59.5221
193	59.2390
194	61.4007
195	62.6250
196	63.7978
197	64.8566
198	64.5000
199	62.4853
200	61.0515
201	58.6397
202	57.2500
203	56.8456
204	55.9007
205	56.3015
206	58.0441
207	58.0882
208	58.3566
209	57.6066
210	58.1434
211	58.4118
212	56.0956
213	55.3566
214	56.2500
215	56.3787
216	56.4044
217	57.5294
218	60.0699
219	60.9669
220	62.6581
221	63.9743
222	61.9007
223	61.0110
224	59.1875
225	57.3346
226	56.3493
227	54.6324
228	54.0956
229	54.6250
230	54.3382
231	53.3566
232	54.8824
233	55.5846
234	56.2243
235	57.3419
236	58.2206
237	58.7500
238	58.5809
239	57.7574
240	56.7279
241	54.7353
242	54.3419
243	54.6691
244	53.2574
245	52.9375
246	55.8640
247	54.8897
248	55.3787
249	55.1360
250	54.1875
251	53.0919
252	53.0699
253	53.6213
254	51.5110
255	51.0956
256	49.5441
257	48.8640
258	49.6801
259	48.4044
260	47.5882
261	47.6471
262	49.0772
263	49.0699
264	49.5147
265	49.5662
266	49.4449
267	52.0257
268	51.8750
269	51.6581
270	50.4449
271	49.4669
272	48.9963
273	48.5662
274	47.6728
275	45.7426
276	45.1765
277	45.0882
278	46.2831
279	47.8309
280	49.3824
281	50.0331
282	51.8493
283	50.8897
284	49.0294
285	48.1654
286	47.8309
287	46.9081
288	47.3199
289	48.1324
290	46.8787
291	46.0699
292	44.9816
293	44.9301
294	45.4779
295	47.8051
296	47.7978
297	49.3346
298	48.5882
299	49.1176
300	49.3125
301	47.7610
302	45.2426
303	45.0846
304	45.0221
305	45.5000
306	44.6985
307	44.8603
308	44.4926
309	44.4301
310	44.1103
311	44.7904
312	45.2647
313	45.1581
314	45.7537
315	44.3713
316	43.5000
317	43.4412
318	42.4890
319	43.3676
320	43.2647
321	44.1985
322	43.3088
323	43.0368
324	43.7500
325	44.1801
326	44.1765
327	43.9338
328	42.9228
329	43.1066
330	44.2243
331	44.1176
332	43.0993
333	44.3088
334	44.4449
335	43.5221
336	43.6691
337	45.5772
338	44.8419
339	44.8529
340	45.9265
341	44.8015
342	44.1801
343	44.3456
344	43.8640
345	43.8676
346	43.9485
347	44.2684
348	44.2574
349	44.0147
350	44.3676
351	44.3934
352	45.7353
353	46.5221
354	45.8640
355	46.0441
356	45.3346
357	44.5846
358	43.3860
359	42.1912
360	40.7132
361	40.8897
362	41.4301
363	41.2206
364	41.7169
365	43.6324
366	40.9926
367	40.7610
368	40.7243
369	41.8676
370	42.2684
371	41.0184
372	40.8529
373	40.4265
374	39.9265
375	39.5956
376	39.2022
377	38.3603
378	38.5000
379	37.0772
380	38.5551
381	38.5331
382	39.4118
383	40.7684
384	40.6691
385	40.0588
386	37.8493
387	36.8419
388	36.4081
389	36.2721
390	36.0478
391	36.6029
392	36.9301
393	36.9154
394	37.9522
395	38.1360
396	36.5809
397	34.7243
398	33.9522
399	32.1912
400	32.6213
401	33.1213
402	32.5515
403	32.0074
404	33.7096
405	33.9449
406	33.8419
407	33.7794
408	34.7684
409	33.4926
410	33.4081
411	33.6654
412	32.4338
413	31.4044
414	31.8309
415	31.5331
416	31.7610
417	31.4853
418	32.8051
419	32.6618
420	30.8566
421	31.0257
422	30.5882
423	31.5809
424	30.5551
425	30.1985
426	29.9375
427	29.8676
428	29.2757
429	28.1949
430	27.8860
431	26.8971
432	26.6066
433	25.7243
434	25.2868
435	24.5331
436	25.5257
437	25.0993
438	25.3456
439	25.0404
440	24.8529
441	24.5882
442	23.3015
443	23.4963
444	23.7279
445	23.4890
446	22.4191
447	21.5993
448	22.1213
449	22.6471
450	22.6140
451	22.7574
452	22.1801
453	22.1581
454	23.0551
455	23.2500
456	23.1691
457	23.1397
458	23.5404
459	22.3713
460	21.8088
461	22.0588
462	21.9706
463	21.3971
464	21.7426
465	20.5551
466	20.0699
467	21.7279
468	21.1360
469	22.2059
470	21.1103
471	22.6434
472	21.5515
473	20.8971
474	20.7243
475	21.1618
476	20.7279
477	21.5882
478	20.9154
479	20.9559
480	21.1250
481	20.7096
482	20.6471
483	20.7132
484	20.1654
485	19.9375
486	20.1471
487	19.8603
488	20.4485
489	18.6360
490	18.6654
491	18.5956
492	18.7684
493	17.9118
494	19.0993
495	18.8971
496	18.1066
497	18.8676
498	19.1103
499	19.2279
500	19.2537
501	19.3493
502	18.5588
503	18.7316
504	18.2059
505	17.9007
506	18.0404
507	17.9559
508	17.5368
509	17.0846
510	17.9007
511	16.6140
512	17.2941
513	17.9265
514	17.8971
515	17.4375
516	17.3162
517	16.9007
518	17.1765
519	18.0478
520	18.1176
521	18.9081
522	18.2096
523	19.1875
524	18.9522
525	19.0000
526	18.5478
527	17.8787
528	17.6140
529	17.5772
530	16.3529
531	15.4191
532	15.5772
533	14.4375
534	14.3235
535	14.3346
536	14.5809
537	14.7316
538	15.0809
539	14.4669
540	14.8272
541	14.5588
542	14.2978
543	14.4890
544	14.6581
545	15.1618
546	15.3015
547	14.9228
548	15.5184
549	16.7500
550	16.6912
551	15.9926
552	15.8199
553	15.4559
554	15.7426
555	16.2941
556	15.1765
557	15.2022
558	14.8493
559	15.1066
560	13.9191
561	14.9596
562	14.7537
563	13.5625
564	14.0221
565	14.4816
566	14.1434
567	14.2353
568	14.2941
569	14.4559
570	14.3529
571	14.2463
572	14.7132
573	14.2390
574	15.0074
575	15.3603
576	14.3897
577	15.6507
578	14.9963
579	15.1176
580	14.7757
581	14.4816
582	14.3897
583	14.6728
584	14.7390
585	14.5294
586	14.4228
587	14.2610
588	13.2610
589	13.8934
590	13.7426
591	13.6618
592	14.0625
593	13.5515
594	14.2684
595	14.2463
596	14.1875
597	13.8162
598	13.9890
599	14.2500
600	13.2941
601	13.6838
602	14.0515
603	13.7574
604	14.2574
605	13.7426
606	13.6654
607	13.3934
608	13.3382
609	13.7574
610	12.6838
611	13.4485
612	13.9632
613	14.0404
614	14.5331
615	13.9007
616	14.4228
617	14.0699
618	13.6949
619	14.1176
620	13.5000
621	13.8787
622	13.3051
623	13.6654
624	14.0110
625	12.9228
626	13.4081
627	13.8015
628	13.3787
629	13.6507
630	13.2316
631	13.9743
632	13.8051
633	13.9485
634	14.2684
635	14.2574
636	14.3051
637	14.9669
638	15.7794
639	14.8309
640	14.9926
641	14.7904
642	15.8162
643	14.9485
644	15.9154
645	16.3235
646	15.7500
647	15.6471
648	16.2279
649	15.9890
650	16.3272
651	16.6140
652	16.7610
653	17.1985
654	15.6324
655	16.3088
656	16.3897
657	16.3162
658	16.8603
659	15.9669
660	17.1691
661	16.0221
662	15.7757
663	16.9485
664	16.8088
665	16.0882
666	16.2132
667	17.1360
668	17.3897
669	17.6029
670	17.6949
671	18.2316
672	17.6875
673	18.5588
674	17.7353
675	18.0441
676	17.7426
677	17.3382
678	18.0625
679	18.5037
680	18.1985
681	18.5000
682	17.2904
683	17.7904
684	17.6544
685	18.1765
686	17.1287
687	18.4118
688	17.7316
689	18.1250
690	18.1912
691	18.1397
692	18.4228
693	17.4081
694	17.6507
695	18.3750
696	17.9559
697	18.7059
698	17.4007
699	17.6985
700	17.8235
701	17.8897
702	18.0147
703	18.0110
704	17.9485
705	17.0037
706	17.6250
707	17.8640
708	17.1875
709	18.4743
710	17.8346
711	17.6949
712	17.7941
713	17.5000
714	17.5809
715	17.9191
716	18.3125
717	18.0257
718	17.4007
719	17.3235
720	18.2941
721	17.7390
722	17.2206
723	16.6066
724	16.8824
725	16.6103
726	17.0809
727	17.0110
728	16.7463
729	16.7243
730	16.9191
731	17.1434
732	17.3162
733	16.7941
734	16.6949
735	16.9743
736	16.8529
737	17.1397
738	16.8088
739	17.3566
740	17.1875
741	17.3750
742	17.1176
743	16.5515
744	16.9301
745	16.7096
746	16.6654
747	17.5000
748	16.9596
749	16.8566
750	16.3603
751	16.0257
752	15.7500
753	15.7243
754	15.0221
755	15.1875
756	15.3529
757	15.9816
758	15.2684
759	15.4963
760	16.6618
761	15.6912
762	15.3309
763	15.1250
764	14.9191
765	14.8897
766	15.1103
767	14.9449
768	14.5331
769	14.6434
770	14.5588
771	14.2426
772	15.1471
773	14.9044
774	14.3419
775	14.7794
776	15.0993
777	13.8860
778	15.0294
779	14.5074
780	14.6287
781	14.4522
782	13.7794
783	14.0110
784	14.3860
785	14.1985
786	13.8860
787	14.4669
788	14.4338
789	14.1618
790	13.7463
791	13.9118
792	14.0846
793	13.9449
794	13.9522
795	13.2904
796	12.8529
797	13.8456
798	13.6544
799	13.5588
800	13.6434
801	13.8566
802	12.7831
803	13.1949
804	12.9118
805	12.7022
806	12.2757
807	13.2206
808	12.8493
809	12.9265
810	13.5993
811	12.8272
812	12.3971
813	12.3125
814	12.4228
815	12.3971
816	13.0993
817	13.1581
818	12.7610
819	12.7316
820	12.9706
821	12.2169
822	12.2574
823	12.5478
824	12.1765
825	11.9779
826	12.3456
827	12.1103
828	12.2978
829	12.8897
830	12.3971
831	11.9853
832	12.2463
833	12.0037
834	12.0331
835	12.1103
836	11.9779
837	12.0257
838	11.8676
839	11.8603
840	12.0221
841	11.8529
842	11.8456
843	12.1544
844	12.0074
845	12.6838
846	11.4890
847	12.4706
848	11.3346
849	11.5074
850	11.5147
851	11.2500
852	12.2610
853	11.1949
854	11.4044
855	11.6691
856	11.3713
857	12.1838
858	11.9154
859	12.7206
860	11.7757
861	11.8676
862	12.1949
863	11.6912
864	11.0221
865	11.6765
866	11.4191
867	11.3088
868	11.8640
869	11.2537
870	11.8676
871	12.5368
872	13.0147
873	11.4301
874	11.7978
875	12.0846
876	11.3897
877	10.9301
878	11.1176
879	11.9853
880	11.0000
881	11.6801
882	12.4632
883	11.4963
884	11.4265
885	11.5772
886	11.1103
887	12.9522
888	11.6287
889	12.1287
890	12.7426
891	12.1654
892	12.8346
893	11.3824
894	12.5000
895	11.5257
896	11.1324
897	10.9632
898	11.5625
899	11.7206
900	11.6544
901	11.6471
902	13.2243
903	12.4338
904	12.3456
905	13.0809
906	14.1838
907	12.9743
908	13.1471
909	12.8235
910	13.6066
911	13.0257
912	13.9154
913	14.1801
914	13.1176
915	13.7904
916	13.1287
917	14.5699
918	14.8640
919	13.7426
920	13.7059
921	14.7022
922	14.7978
923	14.5662
924	15.9118
925	15.1176
926	15.3456
927	16.1029
928	15.3640
929	14.9412
930	14.0846
931	14.3824
932	16.1066
933	15.3309
934	15.8051
935	16.0735
936	15.1434
937	14.4706
938	12.5662
939	13.1287
940	10.8824
941	10.2978
942	6.6324
943	4.5662
944	3.0809
945	2.1875
946	2.0515
947	1.4265
948	2.1250
949	1.4779
950	1.3088
951	1.7537
