# Supplementary material for: Bicoid gradient formation mechanism and dynamics revealed by protein lifetime analysis
Source: Mol Syst Biol. 2018 Sep 4;14(9):e8355. doi: 10.15252/msb.20188355 (PMC6121778; doi:10.15252/msb.20188355)
Supplement: Supplementary file 8 — Source Data for Figure 6 [file MSB-14-e8355-s007.zip › figure6-data_wo-images/quantification/Values_emb04_r_t00.txt]

0	36.1434
1	32.4743
2	25.7132
3	21.9559
4	20.2978
5	17.8125
6	15.3493
7	16.1287
8	15.2059
9	15.8382
10	18.3235
11	20.7721
12	23.2390
13	23.9007
14	25.8346
15	28.3162
16	27.0110
17	31.5184
18	29.3934
19	28.1213
20	29.9044
21	30.1360
22	30.0294
23	28.6140
24	28.4596
25	26.0956
26	26.8382
27	25.6654
28	26.0882
29	24.8051
30	24.7610
31	24.0074
32	23.7243
33	22.8566
34	23.5000
35	23.1912
36	23.4375
37	22.2868
38	22.5110
39	22.3199
40	22.4191
41	21.4669
42	21.0404
43	20.3346
44	21.1176
45	20.3934
46	20.1287
47	21.0404
48	19.9081
49	20.2096
50	21.3088
51	19.8199
52	21.1912
53	21.9118
54	21.4338
55	21.5037
56	20.7426
57	20.6397
58	21.8603
59	21.0699
60	22.9007
61	22.3676
62	23.2500
63	22.9191
64	22.0147
65	23.1029
66	23.0515
67	23.0404
68	22.6985
69	22.6287
70	22.5956
71	22.6838
72	22.6691
73	23.6985
74	23.1544
75	24.1471
76	22.6875
77	23.9853
78	22.5662
79	22.9596
80	21.8934
81	19.9926
82	20.4706
83	20.3713
84	20.4743
85	20.1434
86	19.7132
87	20.7647
88	20.4743
89	20.4118
90	19.8346
91	19.6654
92	19.5000
93	20.0110
94	20.0735
95	19.9559
96	20.4265
97	20.6397
98	20.8272
99	20.7426
100	21.2463
101	20.4301
102	20.9081
103	19.8088
104	20.7757
105	20.2059
106	19.9816
107	20.1287
108	20.4081
109	19.7390
110	19.6801
111	19.8309
112	20.3897
113	19.9890
114	19.3824
115	19.3382
116	19.5662
117	18.6801
118	18.6875
119	17.7941
120	17.8934
121	18.0919
122	18.1618
123	17.9044
124	17.4154
125	18.1324
126	18.0551
127	18.9007
128	18.5956
129	18.2721
130	17.7684
131	18.3897
132	18.0441
133	17.8125
134	18.5110
135	18.1103
136	18.0625
137	18.3346
138	18.1801
139	18.1985
140	17.8713
141	18.4596
142	17.9044
143	19.3125
144	19.3860
145	18.4007
146	18.4632
147	17.8125
148	17.1507
149	16.5110
150	17.1029
151	17.2096
152	17.6581
153	17.1103
154	17.4632
155	16.9779
156	18.0809
157	17.3824
158	17.5221
159	17.6618
160	16.9338
161	17.6838
162	17.3860
163	18.1434
164	17.7978
165	17.4743
166	16.1949
167	16.9154
168	16.2243
169	16.4669
170	16.7390
171	16.6397
172	16.0404
173	15.3309
174	15.8051
175	15.1801
176	14.9375
177	15.3199
178	14.6471
179	15.1397
180	15.5037
181	15.3382
182	15.4632
183	15.0772
184	15.0735
185	15.0331
186	15.4632
187	15.7059
188	15.3272
189	15.3824
190	16.0000
191	16.5037
192	17.5625
193	16.9118
194	15.7463
195	16.2243
196	15.7206
197	16.4375
198	16.5110
199	16.4485
200	16.7390
201	15.2279
202	15.9963
203	15.9559
204	15.3676
205	14.8676
206	15.3603
207	16.3051
208	16.4265
209	15.5956
210	15.9632
211	15.1691
212	13.5331
213	15.1471
214	15.0404
215	15.5074
216	15.1287
217	15.8934
218	14.8088
219	14.6765
220	14.7978
221	15.2243
222	14.5662
223	14.3456
224	14.2868
225	14.9412
226	14.3382
227	15.4375
228	14.5846
229	14.8309
230	14.9890
231	15.1360
232	14.9412
233	15.3088
234	15.3493
235	15.3603
236	15.0257
237	15.4301
238	15.9375
239	15.5699
240	14.9816
241	15.6765
242	15.2022
243	14.5000
244	15.0441
245	14.8860
246	14.9669
247	14.5221
248	13.9890
249	15.1324
250	13.9228
251	13.9044
252	13.5000
253	14.1360
254	14.2684
255	14.3529
256	15.0625
257	14.8640
258	15.0331
259	14.2243
260	15.1103
261	15.7132
262	15.1875
263	14.7022
264	14.6250
265	15.7169
266	14.5956
267	14.0993
268	14.2353
269	14.5809
270	14.2537
271	14.1765
272	15.1213
273	14.9926
274	15.2537
275	14.2684
276	14.6654
277	14.7500
278	14.2279
279	14.4412
280	14.7794
281	14.9007
282	14.1544
283	14.5882
284	14.6029
285	15.1544
286	14.4890
287	14.6471
288	14.9632
289	15.4522
290	15.3199
291	15.6360
292	16.6066
293	16.3309
294	16.2169
295	16.6397
296	15.9706
297	16.5588
298	14.9559
299	14.7463
300	15.2096
301	14.9706
302	13.3824
303	13.9743
304	14.4449
305	14.4926
306	13.8419
307	14.2096
308	13.8824
309	13.6250
310	14.1838
311	13.5588
312	13.9375
313	13.8015
314	14.7941
315	14.4007
316	14.8493
317	14.5882
318	14.3051
319	14.5000
320	14.3456
321	13.8676
322	14.4265
323	14.7868
324	13.5184
325	14.2169
326	13.9338
327	13.6213
328	13.6140
329	13.3088
330	13.8787
331	13.6140
332	13.5184
333	13.9816
334	13.5441
335	13.4118
336	13.2574
337	13.1581
338	12.8162
339	13.0699
340	12.7390
341	12.6912
342	12.7978
343	12.5515
344	12.3382
345	13.0772
346	13.0110
347	13.1029
348	14.0956
349	13.4228
350	14.1176
351	13.5257
352	14.0551
353	13.8162
354	13.8897
355	13.1324
356	13.6360
357	13.1985
358	13.2279
359	13.2978
360	13.4890
361	13.4559
362	12.9522
363	12.3015
364	12.5147
365	12.3235
366	12.2243
367	12.6360
368	11.8566
369	12.7279
370	12.1618
371	11.7647
372	11.8897
373	12.5368
374	13.0699
375	12.4154
376	12.4044
377	12.5588
378	12.6801
379	12.4522
380	11.8971
381	12.4375
382	12.4596
383	12.1691
384	12.9816
385	12.7941
386	12.8750
387	12.9301
388	13.2941
389	13.5809
390	12.7353
391	13.4963
392	13.2574
393	13.1213
394	12.5846
395	13.0772
396	12.2390
397	12.7353
398	12.6029
399	13.0735
400	13.0735
401	12.6875
402	12.5000
403	12.7463
404	12.5551
405	13.1949
406	13.3051
407	13.6544
408	13.3566
409	13.4706
410	12.3419
411	12.7610
412	12.5478
413	11.7537
414	13.0919
415	12.3162
416	12.3419
417	11.9118
418	11.9853
419	12.1618
420	11.7831
421	12.0000
422	11.4596
423	11.8860
424	11.1140
425	11.4081
426	11.4890
427	11.3787
428	11.8493
429	11.2390
430	12.0919
431	12.4338
432	11.6875
433	11.5993
434	12.1103
435	11.2390
436	11.8860
437	11.1985
438	11.4044
439	11.8493
440	11.5588
441	12.0478
442	11.9265
443	11.4632
444	11.7610
445	11.5478
446	12.0368
447	12.2684
448	12.3419
449	12.3897
450	12.6397
451	12.9044
452	12.8125
453	12.5993
454	12.2721
455	11.8676
456	12.0294
457	12.0404
458	12.2279
459	12.6544
460	12.7757
461	12.4926
462	13.0441
463	12.9007
464	13.0147
465	12.3971
466	12.3566
467	12.8309
468	11.8676
469	11.6912
470	12.0294
471	11.5515
472	11.7684
473	12.0404
474	11.7169
475	12.0221
476	11.9228
477	11.6618
478	12.4522
479	11.6029
480	11.9522
481	12.2647
482	12.1838
483	11.9669
484	11.5882
485	11.7022
486	11.2978
487	12.0221
488	12.4449
489	11.6618
490	11.7721
491	12.4816
492	12.2831
493	12.7721
494	12.3382
495	12.5074
496	12.0809
497	13.5000
498	12.4228
499	12.6581
500	12.3162
501	12.5478
502	12.5331
503	13.1250
504	13.1838
505	12.2868
506	13.0993
507	12.3860
508	12.3309
509	12.1250
510	11.3162
511	12.0294
512	11.3897
513	11.9779
514	11.5515
515	11.3346
516	11.7463
517	11.0846
518	11.5588
519	11.7132
520	11.1397
521	11.0735
522	11.3824
523	11.8897
524	11.9596
525	11.6875
526	11.5037
527	10.8603
528	11.5184
529	11.3676
530	11.4191
531	11.9044
532	11.1140
533	11.2684
534	11.4596
535	11.7353
536	11.2868
537	11.0441
538	11.2279
539	11.5772
540	11.1287
541	11.8272
542	11.6066
543	11.5846
544	12.1324
545	12.0919
546	12.0809
547	11.5184
548	11.6397
549	12.3860
550	11.8860
551	12.1691
552	11.8051
553	11.3199
554	11.6360
555	11.6838
556	11.3750
557	11.5110
558	10.8493
559	10.8162
560	10.1985
561	10.7794
562	10.7794
563	10.1103
564	11.1507
565	11.7390
566	10.2353
567	10.9191
568	10.8824
569	10.6654
570	11.0919
571	10.9890
572	10.7721
573	11.0882
574	11.1654
575	11.1471
576	11.1324
577	11.3125
578	11.2426
579	11.3456
580	10.5625
581	11.5809
582	11.4669
583	10.8860
584	11.2684
585	11.5551
586	10.6949
587	11.0809
588	10.7647
589	11.2500
590	10.7169
591	10.7279
592	10.5846
593	10.6765
594	10.9154
595	10.1801
596	10.4632
597	10.3750
598	10.8419
599	10.8382
600	10.4154
601	10.4816
602	11.1029
603	10.8897
604	11.5625
605	11.1176
606	11.5074
607	10.9485
608	11.4265
609	10.5772
610	11.3309
611	11.3199
612	11.3787
613	10.8493
614	11.1103
615	11.5588
616	11.1287
617	10.8162
618	10.6838
619	10.9522
620	10.7096
621	10.4816
622	10.4044
623	11.0699
624	10.0588
625	10.4669
626	10.6471
627	10.5956
628	10.1471
629	10.7647
630	10.6250
631	10.1397
632	10.3860
633	9.8051
634	10.4779
635	10.1029
636	10.3051
637	10.1287
638	10.4154
639	9.9449
640	9.7610
641	9.6949
642	9.9081
643	10.1471
644	9.9963
645	10.5809
646	9.6103
647	9.9412
648	10.7169
649	10.0662
650	10.2831
651	10.3272
652	10.7243
653	10.3272
654	10.2868
655	10.3015
656	10.5882
657	9.7721
658	10.0368
659	9.7721
660	9.5441
661	9.9816
662	9.6471
663	10.1691
664	9.1103
665	9.7610
666	9.8529
667	9.8934
668	10.2243
669	9.6654
670	10.0515
671	9.3088
672	9.0551
673	9.6029
674	9.7721
675	9.0809
676	9.4926
677	9.4779
678	9.4669
679	9.5221
680	9.5515
681	8.9265
682	9.7426
683	9.1912
684	9.6360
685	9.5331
686	9.5515
687	9.6397
688	9.7574
689	10.0956
690	9.7684
691	9.4926
692	9.6434
693	9.6985
694	9.7206
695	9.9007
696	9.5588
697	10.0184
698	9.3787
699	9.6765
700	9.6471
701	9.3824
702	9.4412
703	9.0699
704	8.7243
705	9.4265
706	9.8787
707	9.7096
708	9.5368
709	9.5956
710	9.9118
711	9.9963
712	10.5956
713	9.7463
714	9.5037
715	9.9743
716	10.1360
717	9.4926
718	9.9154
719	9.6765
720	9.6912
721	9.1434
722	9.7426
723	9.9706
724	10.5257
725	9.3346
726	10.0257
727	10.0110
728	9.6618
729	9.5956
730	9.4816
731	9.6618
732	9.3088
733	9.8419
734	9.0368
735	9.2610
736	9.5919
737	9.1176
738	9.1728
739	9.5110
740	9.5000
741	8.9449
742	9.1654
743	8.6029
744	9.5441
745	9.2426
746	8.9338
747	9.0000
748	8.8971
749	9.0515
750	9.7059
751	9.4743
752	9.4044
753	9.2059
754	9.4853
755	8.9485
756	8.8529
757	8.7059
758	9.2537
759	8.6691
760	9.0074
761	9.0625
762	8.9632
763	9.5147
764	9.9338
765	9.8971
766	9.9412
767	9.8456
768	9.6838
769	10.4853
770	9.6140
771	9.7574
772	9.7610
773	10.1507
774	10.1618
775	9.8971
776	9.8750
777	9.2537
778	9.5772
779	10.2684
780	9.7390
781	9.8272
782	8.9890
783	9.4412
784	9.7096
785	9.5809
786	10.1618
787	10.1213
788	10.1654
789	9.6728
790	10.0846
791	10.5588
792	10.5074
793	10.1544
794	10.2059
795	10.0110
796	9.7684
797	9.8971
798	9.6507
799	9.5037
800	9.8824
801	9.6985
802	9.5919
803	9.6801
804	9.4338
805	9.3750
806	10.1581
807	10.1728
808	9.7279
809	9.9963
810	10.3640
811	10.0625
812	9.7684
813	10.6176
814	10.2904
815	9.4816
816	9.4449
817	8.9449
818	9.5588
819	8.7721
820	8.8235
821	7.9559
822	8.7096
823	7.9816
824	8.4044
825	8.1507
826	8.2279
827	7.4779
828	7.5184
829	7.6066
830	7.1949
831	7.4485
832	7.5588
833	6.7868
834	7.1875
835	6.4632
836	7.5735
837	7.1654
838	7.6875
839	7.3566
840	7.3934
841	7.8272
842	7.8015
843	8.1029
844	8.0368
845	8.2463
846	8.3456
847	8.0993
848	9.2132
849	8.8897
850	9.0699
851	8.6581
852	8.8419
853	8.0919
854	9.0257
855	9.0515
856	8.9706
857	8.4154
858	8.0074
859	7.8750
860	7.9669
861	7.8199
862	7.3456
863	7.3787
864	7.4522
865	7.1066
866	7.6250
867	7.4853
868	7.4338
869	7.0956
870	6.9485
871	7.2463
872	7.2684
873	7.5625
874	7.3235
875	7.6728
876	7.4669
877	7.2904
878	8.5551
879	8.2868
880	7.8529
881	7.8088
882	6.8676
883	7.8419
884	7.5221
885	7.5257
886	7.2206
887	7.4081
888	8.3272
889	7.8015
890	8.3382
891	7.3382
892	7.7574
893	7.4375
894	7.6912
895	7.1213
896	6.7500
897	6.8787
898	6.7426
899	5.8860
900	5.8493
901	5.8787
902	6.3235
903	6.5551
904	6.7868
905	6.0515
906	6.2610
907	6.8713
908	7.3897
909	7.1618
910	7.1213
911	8.1213
912	7.1985
913	7.8235
914	7.6838
915	8.2978
916	9.3824
917	9.4265
918	9.5588
919	9.0662
920	8.9963
921	8.4522
922	7.7610
923	7.7500
924	7.4743
925	7.0441
926	6.9265
927	6.5257
928	5.7757
929	6.0441
930	5.5000
931	5.1324
932	5.3750
933	5.0882
934	4.7426
935	4.9375
936	5.5110
937	5.2794
938	6.3272
939	8.1949
940	8.4779
941	9.5735
942	10.8235
943	12.2647
944	11.4081
945	11.6581
946	10.7206
947	10.0331
948	9.0000
949	6.7941
950	5.5110
951	5.4044
