# Supplementary material for: Bicoid gradient formation mechanism and dynamics revealed by protein lifetime analysis
Source: Mol Syst Biol. 2018 Sep 4;14(9):e8355. doi: 10.15252/msb.20188355 (PMC6121778; doi:10.15252/msb.20188355)
Supplement: Supplementary file 8 — Source Data for Figure 6 [file MSB-14-e8355-s007.zip › figure6-data_wo-images/quantification/Values_emb04_r_t01.txt]

0	25.3199
1	22.0662
2	20.8493
3	19.9118
4	24.7904
5	26.9265
6	27.2904
7	28.7978
8	30.5956
9	30.3787
10	29.5478
11	30.0184
12	30.7059
13	31.5588
14	34.8676
15	33.8713
16	31.4449
17	32.3971
18	32.2426
19	28.7647
20	28.4265
21	29.3787
22	27.5919
23	26.9007
24	25.9301
25	26.0662
26	24.0699
27	25.1949
28	23.6728
29	24.1250
30	24.4816
31	23.6250
32	22.8199
33	22.8162
34	23.7316
35	24.2353
36	24.9412
37	23.6029
38	23.6250
39	23.0037
40	22.6507
41	22.0515
42	22.8787
43	22.3419
44	22.6691
45	22.3787
46	21.5625
47	21.5662
48	20.9559
49	21.6434
50	22.9890
51	21.7022
52	23.2243
53	22.6066
54	23.7978
55	23.3125
56	23.8566
57	23.4779
58	25.1728
59	25.5037
60	25.8566
61	24.9632
62	26.7279
63	25.7978
64	26.7279
65	26.0735
66	25.2941
67	25.0699
68	24.8971
69	23.9191
70	24.4301
71	23.6397
72	23.5184
73	23.6691
74	24.5000
75	24.8640
76	23.7941
77	25.1544
78	23.5478
79	24.6654
80	23.7353
81	23.5221
82	24.0882
83	22.7941
84	23.2721
85	22.6140
86	21.3419
87	21.8346
88	22.4632
89	22.5110
90	21.8640
91	22.1985
92	22.0221
93	22.1434
94	21.0919
95	22.0221
96	22.2794
97	22.0294
98	22.2243
99	23.4412
100	24.2279
101	25.1838
102	24.5735
103	24.6213
104	25.1176
105	24.5147
106	22.9890
107	21.4301
108	20.0331
109	20.4044
110	20.2353
111	20.2978
112	21.0993
113	21.2868
114	20.7574
115	22.0772
116	22.0257
117	20.7316
118	21.3787
119	20.3272
120	19.5221
121	20.4118
122	19.7574
123	20.1875
124	19.8272
125	19.3162
126	20.8566
127	19.8199
128	20.7206
129	19.8971
130	18.8787
131	18.5993
132	18.9596
133	18.1507
134	18.4706
135	19.0184
136	18.6066
137	18.7169
138	18.3015
139	18.0221
140	18.7279
141	19.1471
142	18.0037
143	17.6654
144	18.7757
145	18.1838
146	19.8309
147	19.4559
148	19.0846
149	20.2721
150	19.5772
151	20.1654
152	20.9853
153	20.3456
154	20.1103
155	19.5956
156	20.1103
157	18.6985
158	18.3493
159	18.4375
160	18.9044
161	17.9449
162	17.3456
163	18.1103
164	18.7757
165	18.0147
166	18.3787
167	18.3676
168	17.9118
169	17.7022
170	16.8382
171	16.3382
172	16.0074
173	15.3125
174	15.5147
175	16.1250
176	15.7096
177	15.8787
178	14.8971
179	15.7390
180	15.3235
181	16.2574
182	16.3051
183	16.2059
184	16.3676
185	15.8088
186	16.1728
187	16.0441
188	16.3309
189	16.5147
190	16.7132
191	16.3382
192	16.6544
193	16.9154
194	15.8971
195	15.4963
196	15.2426
197	16.5846
198	15.7206
199	15.7831
200	15.7831
201	15.6507
202	15.8015
203	16.5625
204	16.1360
205	15.9963
206	15.8493
207	16.2169
208	16.1103
209	15.9118
210	16.7463
211	15.6728
212	15.3750
213	16.1434
214	16.2978
215	16.2941
216	16.4449
217	15.6618
218	15.9412
219	16.3162
220	16.4522
221	15.9007
222	16.3309
223	15.9449
224	16.8125
225	17.3382
226	16.9632
227	17.2757
228	16.9853
229	17.0294
230	16.4669
231	15.7500
232	15.9926
233	15.7243
234	15.7757
235	16.1287
236	16.4596
237	15.4338
238	16.5478
239	16.1949
240	15.9375
241	16.0184
242	16.0662
243	15.7096
244	16.3382
245	16.5478
246	16.4044
247	15.5221
248	15.3199
249	16.5110
250	15.8419
251	16.2868
252	15.6691
253	15.8603
254	16.2169
255	17.0404
256	16.9485
257	16.6287
258	16.7500
259	16.1434
260	15.7904
261	16.4044
262	16.3750
263	15.3015
264	15.1544
265	15.7243
266	16.0882
267	15.8934
268	16.0515
269	15.3162
270	15.8456
271	16.4485
272	16.5772
273	16.2978
274	16.3713
275	16.5919
276	15.6250
277	15.4485
278	15.3787
279	15.1507
280	15.2463
281	15.5846
282	15.3456
283	14.8199
284	15.4338
285	15.2794
286	15.4779
287	16.0515
288	15.7426
289	15.8051
290	15.5588
291	16.6544
292	16.5846
293	16.9485
294	16.8456
295	17.0037
296	16.9485
297	17.1544
298	16.5809
299	16.4228
300	15.0772
301	15.3456
302	14.1250
303	14.5441
304	15.2316
305	14.7243
306	14.9265
307	14.6838
308	14.3199
309	14.0110
310	15.3162
311	14.5735
312	15.0368
313	14.0074
314	15.7353
315	15.4228
316	14.5551
317	15.1912
318	14.6912
319	15.8346
320	15.3382
321	15.3787
322	15.3272
323	14.6654
324	14.8088
325	14.5221
326	14.0625
327	14.2647
328	14.4632
329	14.0147
330	14.0735
331	14.4154
332	14.6507
333	14.5478
334	15.2316
335	14.9191
336	15.7279
337	14.6287
338	14.8235
339	14.8382
340	14.4485
341	14.7941
342	14.5404
343	14.5331
344	14.0074
345	14.9044
346	13.3750
347	14.7243
348	14.3787
349	14.8529
350	14.6103
351	14.5956
352	15.0699
353	14.3272
354	14.0478
355	14.8162
356	14.6765
357	14.7684
358	14.8272
359	13.2831
360	14.0184
361	14.8493
362	13.7022
363	13.4301
364	13.5588
365	13.4816
366	13.2647
367	13.2831
368	13.5809
369	13.6875
370	12.8824
371	13.1838
372	12.7169
373	13.5257
374	12.9926
375	13.5551
376	13.1029
377	13.1875
378	13.4228
379	13.5772
380	13.1103
381	13.1875
382	13.0037
383	13.3088
384	13.8897
385	12.8272
386	13.9081
387	12.8971
388	13.5551
389	13.5551
390	13.1176
391	13.1765
392	13.6140
393	12.9890
394	13.3125
395	13.1103
396	12.8162
397	13.4632
398	13.0551
399	12.6949
400	13.0588
401	12.6507
402	12.9743
403	13.2831
404	14.3162
405	13.8419
406	13.6875
407	13.7022
408	12.8713
409	13.7132
410	13.6140
411	13.3713
412	13.4522
413	13.3419
414	13.5110
415	12.4926
416	12.9118
417	13.5331
418	12.9449
419	12.3640
420	12.4706
421	12.8015
422	12.5074
423	12.4596
424	12.6360
425	12.4963
426	12.8529
427	12.0772
428	12.5551
429	12.6912
430	12.8456
431	12.7978
432	12.7537
433	12.0037
434	12.7537
435	13.3125
436	13.1066
437	12.7831
438	13.0221
439	12.9596
440	12.7904
441	13.1176
442	13.4485
443	13.0919
444	13.8272
445	13.6507
446	14.4044
447	13.7279
448	14.1213
449	14.2390
450	13.5257
451	13.3493
452	14.5110
453	13.4816
454	12.4743
455	12.8676
456	13.1544
457	13.0037
458	13.2904
459	12.9118
460	12.9154
461	13.9596
462	12.8603
463	13.4816
464	14.2537
465	13.5551
466	13.6324
467	14.4963
468	14.0515
469	13.5110
470	13.4191
471	13.2390
472	13.1949
473	13.2353
474	13.0588
475	13.5037
476	12.7096
477	12.0368
478	12.4375
479	12.2647
480	12.8529
481	12.8346
482	12.6250
483	13.0184
484	13.1140
485	13.1949
486	12.8015
487	13.0809
488	13.0993
489	13.2904
490	12.9706
491	13.7426
492	12.5772
493	13.6213
494	13.2831
495	13.5515
496	12.7500
497	14.0000
498	13.2537
499	13.9265
500	14.1618
501	14.1838
502	13.7169
503	13.7022
504	14.6875
505	13.6912
506	13.5846
507	13.6287
508	13.5441
509	13.5551
510	13.6765
511	14.4632
512	13.9485
513	13.0699
514	12.4412
515	12.4485
516	12.4816
517	11.9669
518	12.4706
519	12.4375
520	12.1176
521	12.5184
522	12.3235
523	12.8787
524	12.2500
525	12.5515
526	12.4890
527	12.1140
528	12.0184
529	12.5588
530	12.4375
531	12.6765
532	12.3713
533	12.2279
534	12.1287
535	12.0147
536	11.4228
537	12.0882
538	12.1213
539	12.4926
540	12.7574
541	12.4779
542	12.8272
543	12.5294
544	12.2426
545	11.8382
546	12.4118
547	11.9890
548	12.2463
549	12.6397
550	11.9632
551	12.5368
552	12.2316
553	12.0037
554	12.0699
555	11.8529
556	11.9816
557	12.1471
558	12.0772
559	12.0184
560	11.1691
561	12.2132
562	12.7206
563	10.9963
564	11.6140
565	11.2647
566	11.0331
567	11.6471
568	11.5221
569	11.2096
570	10.7574
571	11.6838
572	11.6360
573	10.7868
574	11.5699
575	11.4044
576	11.5956
577	11.4669
578	11.4779
579	11.8529
580	11.8860
581	12.0110
582	11.9926
583	11.6176
584	11.5221
585	11.9706
586	11.8493
587	11.4265
588	12.2279
589	12.9338
590	11.8676
591	12.3346
592	11.0110
593	12.4412
594	11.4044
595	11.6324
596	11.3713
597	10.7794
598	11.2463
599	11.5699
600	11.3529
601	10.5000
602	11.1801
603	11.1581
604	10.8934
605	10.7353
606	11.0551
607	10.6103
608	11.1213
609	11.0184
610	11.2684
611	11.5809
612	11.8456
613	11.8235
614	12.0441
615	12.2390
616	12.3015
617	12.2243
618	12.1287
619	11.9706
620	12.1985
621	12.0074
622	11.5478
623	11.7684
624	11.2610
625	11.4191
626	10.8787
627	10.7426
628	10.3566
629	10.9154
630	10.8566
631	10.1250
632	10.9081
633	9.7463
634	10.5846
635	10.5441
636	11.8125
637	11.2647
638	11.2684
639	11.5147
640	11.2831
641	11.1471
642	11.1691
643	10.8787
644	10.7610
645	11.5625
646	10.7610
647	9.9743
648	10.9559
649	10.4669
650	10.5919
651	10.6801
652	10.9485
653	10.5919
654	10.3676
655	10.3162
656	10.3235
657	10.5074
658	10.2426
659	9.6103
660	10.2868
661	9.9632
662	9.9853
663	10.5772
664	10.0588
665	10.3860
666	10.5147
667	11.1250
668	11.1066
669	10.8529
670	11.0184
671	10.8346
672	10.1287
673	10.3529
674	10.2831
675	10.0294
676	9.5147
677	10.3824
678	10.3750
679	10.0515
680	9.9522
681	10.1654
682	10.4228
683	9.8015
684	9.6507
685	9.8566
686	9.5331
687	9.6397
688	9.8713
689	9.5147
690	9.8309
691	9.9007
692	9.7426
693	9.7059
694	10.0735
695	10.0699
696	10.3346
697	10.2316
698	10.4191
699	10.7022
700	10.9853
701	10.5882
702	10.7426
703	10.0735
704	10.4669
705	10.9191
706	10.1838
707	10.6360
708	10.2022
709	10.1654
710	10.4154
711	10.4596
712	10.5515
713	9.8676
714	9.7868
715	10.4081
716	10.0588
717	10.7316
718	10.5147
719	10.6029
720	10.6066
721	9.9301
722	10.3750
723	10.4375
724	10.5478
725	9.7463
726	10.2978
727	9.8603
728	9.7096
729	9.5404
730	9.9816
731	9.4890
732	10.2647
733	9.3162
734	9.8346
735	9.9963
736	10.4449
737	10.2022
738	10.6581
739	10.7059
740	11.0956
741	11.0772
742	10.9338
743	10.3272
744	10.5772
745	10.4007
746	10.1507
747	9.9779
748	9.5515
749	10.1434
750	9.8860
751	9.7022
752	9.8603
753	9.8934
754	9.8897
755	9.7831
756	9.6728
757	9.7390
758	9.7169
759	9.5809
760	9.8566
761	9.1985
762	10.0699
763	10.2132
764	10.3676
765	9.4779
766	9.4301
767	9.6471
768	9.6287
769	10.0882
770	9.6691
771	9.4743
772	10.3640
773	9.3382
774	9.8824
775	10.1507
776	10.0110
777	9.5515
778	10.2647
779	10.5294
780	10.0662
781	10.5441
782	10.2279
783	10.6103
784	11.2574
785	11.3640
786	11.6397
787	10.9963
788	11.4853
789	11.3640
790	12.1103
791	11.7500
792	11.9963
793	11.2574
794	10.7426
795	10.6066
796	10.8676
797	11.0551
798	10.5110
799	10.4081
800	10.0699
801	9.8419
802	9.9963
803	9.6654
804	9.7868
805	9.6765
806	9.6324
807	9.2316
808	9.0441
809	9.3603
810	10.1581
811	9.0294
812	8.7169
813	9.5699
814	8.7610
815	8.8640
816	8.6654
817	8.2537
818	9.0735
819	9.1618
820	9.0993
821	9.3824
822	8.9816
823	9.8750
824	9.2868
825	9.4779
826	9.4044
827	9.1765
828	9.3346
829	9.7022
830	9.8419
831	9.7757
832	9.5551
833	9.0000
834	9.1103
835	8.5956
836	8.3971
837	8.5404
838	8.3346
839	8.5074
840	8.0735
841	8.3346
842	7.6765
843	7.9449
844	7.9412
845	7.7610
846	7.3346
847	7.5588
848	8.1324
849	8.2316
850	8.7316
851	7.5772
852	8.0846
853	7.9522
854	8.0404
855	8.2684
856	8.3162
857	8.5699
858	8.5037
859	8.8199
860	8.4228
861	8.8750
862	8.4816
863	8.7279
864	9.1324
865	8.4301
866	8.2316
867	8.2684
868	8.6544
869	8.8971
870	9.1213
871	8.4963
872	8.3346
873	7.3860
874	7.6324
875	7.7059
876	6.9669
877	6.8529
878	7.4485
879	7.5147
880	6.6434
881	7.2904
882	7.5331
883	7.7096
884	7.4375
885	7.3713
886	7.6875
887	7.3235
888	7.1654
889	7.2757
890	8.0478
891	7.1728
892	6.8934
893	6.7904
894	6.8971
895	7.0257
896	6.3419
897	6.5478
898	6.3713
899	5.3162
900	6.5735
901	6.0809
902	6.1581
903	5.6765
904	6.3603
905	6.6544
906	6.6838
907	7.3787
908	7.3640
909	7.9154
910	7.3603
911	8.0588
912	7.6618
913	8.7316
914	8.4485
915	9.0184
916	8.9522
917	8.8676
918	8.1103
919	8.1360
920	7.5809
921	7.2574
922	7.0551
923	7.3235
924	6.4412
925	6.2537
926	6.9301
927	6.2463
928	6.9081
929	6.8860
930	6.8235
931	6.8934
932	7.0257
933	7.8676
934	8.4926
935	8.7500
936	9.4853
937	10.1287
938	11.3419
939	12.5809
940	12.3088
941	14.3566
942	13.7353
943	14.3051
944	12.4816
945	9.8566
946	8.9559
947	8.3015
948	5.6912
949	4.7096
950	3.9596
951	3.8676
