# Supplementary material for: Bicoid gradient formation mechanism and dynamics revealed by protein lifetime analysis
Source: Mol Syst Biol. 2018 Sep 4;14(9):e8355. doi: 10.15252/msb.20188355 (PMC6121778; doi:10.15252/msb.20188355)
Supplement: Supplementary file 8 — Source Data for Figure 6 [file MSB-14-e8355-s007.zip › figure6-data_wo-images/quantification/Values_emb04_r_t02.txt]

0	28.2904
1	26.1765
2	25.8199
3	26.5919
4	27.5074
5	27.3309
6	24.9154
7	26.7574
8	27.9596
9	27.4596
10	28.9926
11	30.2978
12	30.4926
13	32.2132
14	33.6581
15	33.1654
16	33.1176
17	32.7537
18	32.3676
19	30.7463
20	29.4926
21	28.2537
22	28.9632
23	29.0772
24	28.8125
25	27.4301
26	25.7132
27	23.3051
28	22.8456
29	23.0441
30	22.9779
31	23.0441
32	24.1103
33	24.3125
34	24.9779
35	23.9706
36	23.7610
37	24.5809
38	23.4449
39	24.3162
40	24.1397
41	24.8860
42	25.4191
43	23.2684
44	23.9375
45	23.5772
46	22.3346
47	24.0441
48	22.8125
49	22.2390
50	23.3456
51	22.3713
52	22.7537
53	22.6765
54	22.9375
55	24.0478
56	24.5882
57	24.2353
58	24.7390
59	25.2316
60	25.8934
61	25.0221
62	26.0074
63	24.8309
64	25.3493
65	26.4669
66	25.0184
67	27.0147
68	27.7831
69	28.0331
70	28.9522
71	28.5882
72	29.0221
73	29.3934
74	28.7243
75	27.3897
76	26.1029
77	25.6140
78	23.2426
79	25.4816
80	25.7757
81	24.2831
82	25.8787
83	26.6140
84	26.8272
85	25.4559
86	25.3309
87	26.5735
88	25.5993
89	25.6654
90	25.4265
91	25.4853
92	23.9522
93	24.3456
94	24.0699
95	24.9228
96	24.9449
97	24.2206
98	23.3824
99	23.8787
100	22.9816
101	22.9853
102	20.9081
103	21.9669
104	22.3015
105	20.9485
106	21.4632
107	21.5993
108	22.2316
109	21.5735
110	22.6728
111	22.2904
112	22.7316
113	23.6029
114	22.8199
115	22.5772
116	22.2721
117	22.5662
118	21.7500
119	20.8529
120	21.5882
121	20.9706
122	20.6324
123	20.2206
124	20.4338
125	20.6581
126	20.5662
127	21.9485
128	21.9228
129	22.0735
130	21.2868
131	21.6618
132	21.5882
133	20.7941
134	20.8787
135	21.6360
136	19.7537
137	20.1985
138	19.3787
139	19.6103
140	19.3676
141	19.5000
142	18.3824
143	18.5846
144	18.4265
145	18.6176
146	18.7390
147	18.1801
148	17.7316
149	16.9338
150	17.0699
151	16.9338
152	17.1250
153	17.5331
154	18.1985
155	17.4963
156	18.5809
157	18.6103
158	18.8015
159	19.8971
160	19.8787
161	20.3493
162	20.8456
163	20.6544
164	19.5147
165	19.8860
166	19.5625
167	20.1985
168	20.0000
169	19.5184
170	18.1213
171	18.4522
172	18.8713
173	18.7206
174	17.0699
175	16.5110
176	17.1618
177	16.7463
178	15.0772
179	14.6324
180	14.3603
181	15.1507
182	14.9449
183	14.8860
184	15.5184
185	15.7684
186	16.0478
187	17.0625
188	17.4669
189	18.6140
190	19.0515
191	19.4118
192	19.8640
193	19.3713
194	19.5294
195	19.9449
196	19.2059
197	20.7390
198	18.5221
199	18.7610
200	17.8346
201	17.1949
202	17.4816
203	16.8346
204	16.7868
205	15.2169
206	15.7390
207	16.0882
208	15.4412
209	15.9632
210	15.2463
211	15.7022
212	14.2169
213	15.2132
214	15.3272
215	15.0551
216	15.9044
217	16.0515
218	16.4191
219	16.3419
220	16.6360
221	17.0735
222	16.9890
223	17.5699
224	18.5000
225	18.7647
226	18.2831
227	19.4301
228	18.2463
229	18.5993
230	18.5662
231	18.2353
232	18.2574
233	18.5882
234	18.1912
235	18.2721
236	18.1912
237	18.1066
238	17.7243
239	17.9338
240	17.0110
241	16.8235
242	17.1029
243	16.6949
244	16.4632
245	16.8640
246	16.0074
247	15.6140
248	15.1507
249	16.0404
250	15.7537
251	16.2500
252	15.1765
253	15.7647
254	16.0772
255	16.5184
256	16.8088
257	16.9412
258	17.4081
259	16.8051
260	17.5882
261	17.1985
262	16.7721
263	16.9522
264	17.2647
265	16.7059
266	16.2868
267	15.8309
268	16.3934
269	16.2610
270	16.3603
271	16.4596
272	16.8015
273	16.3456
274	16.1875
275	16.3860
276	15.7574
277	16.3051
278	17.2721
279	16.4044
280	17.1912
281	16.5735
282	16.4154
283	16.6287
284	15.9559
285	16.1103
286	16.3493
287	15.5551
288	15.7390
289	15.6471
290	14.7941
291	14.4669
292	15.7647
293	15.6581
294	15.3272
295	15.6691
296	15.5956
297	16.2610
298	15.2390
299	15.3713
300	15.5368
301	15.8676
302	15.8750
303	15.7684
304	15.9191
305	15.6544
306	14.7574
307	14.3603
308	14.7574
309	14.6985
310	14.8640
311	13.8272
312	14.4081
313	14.6507
314	15.6103
315	15.8015
316	15.9706
317	16.7794
318	16.1360
319	16.4265
320	16.5110
321	16.2647
322	15.7941
323	15.7206
324	15.8971
325	15.6250
326	15.5478
327	15.1213
328	14.9522
329	14.0735
330	14.2096
331	13.4779
332	14.1176
333	14.0147
334	13.7500
335	13.0882
336	13.8493
337	13.8934
338	13.7868
339	13.5478
340	13.9559
341	14.2904
342	14.2206
343	13.8015
344	13.5037
345	14.3125
346	13.6250
347	13.9485
348	13.8493
349	14.1066
350	13.7537
351	14.1949
352	14.4596
353	14.8603
354	15.2904
355	14.8640
356	14.8824
357	14.7206
358	15.2500
359	14.4485
360	14.5221
361	14.5625
362	14.3897
363	13.9522
364	13.8750
365	14.0919
366	13.5000
367	13.0221
368	13.6801
369	13.1103
370	13.5184
371	13.2022
372	13.1728
373	13.3088
374	13.2096
375	12.9743
376	12.7721
377	12.2390
378	12.5993
379	12.1838
380	12.0772
381	12.4412
382	12.1691
383	12.0000
384	13.0000
385	12.5625
386	13.1176
387	12.7316
388	13.8162
389	13.5809
390	13.8787
391	13.6838
392	13.7941
393	13.3860
394	14.2904
395	13.8272
396	13.7279
397	14.3860
398	13.8346
399	14.1250
400	13.7022
401	12.8750
402	13.4118
403	13.5147
404	13.1728
405	13.3199
406	12.7426
407	12.7169
408	12.0625
409	12.7243
410	12.5368
411	12.4081
412	12.4007
413	11.5735
414	12.1949
415	12.1471
416	12.5184
417	12.2537
418	12.4081
419	12.8493
420	12.5662
421	12.8603
422	13.3419
423	13.3051
424	12.8272
425	12.5699
426	12.8088
427	12.6324
428	13.2537
429	12.4669
430	13.5551
431	13.3676
432	12.6471
433	13.0074
434	13.3199
435	12.3787
436	12.8493
437	13.0551
438	13.2279
439	13.4007
440	13.0294
441	13.1324
442	13.3419
443	12.6875
444	13.3015
445	13.0772
446	13.2426
447	13.5037
448	13.0882
449	12.8493
450	13.0846
451	12.9412
452	12.8051
453	13.3971
454	12.9853
455	12.8824
456	13.0368
457	13.2169
458	12.8603
459	13.5368
460	12.8493
461	13.2390
462	13.2022
463	12.6985
464	13.5772
465	13.8493
466	13.4779
467	13.3897
468	12.5993
469	12.7978
470	12.6507
471	12.4154
472	12.7169
473	12.5588
474	13.0735
475	13.1691
476	13.0074
477	13.0184
478	13.0882
479	12.9779
480	13.5404
481	13.2978
482	13.9412
483	14.4596
484	13.5846
485	13.3860
486	13.3860
487	13.5625
488	14.0257
489	13.8640
490	13.6066
491	13.5809
492	13.0993
493	14.5147
494	14.6654
495	14.2684
496	13.1985
497	14.3015
498	13.1507
499	13.4338
500	13.4007
501	13.8162
502	12.6691
503	13.4853
504	13.8235
505	12.9743
506	13.1912
507	12.8382
508	12.9522
509	13.4449
510	13.1287
511	13.6765
512	12.6397
513	13.3088
514	12.5588
515	12.7831
516	13.2022
517	12.7022
518	13.4412
519	13.1213
520	12.7353
521	13.3897
522	12.5441
523	12.9890
524	12.9412
525	12.5956
526	12.5257
527	12.3934
528	11.7868
529	12.3640
530	11.6544
531	12.1654
532	11.5625
533	11.3199
534	11.5478
535	11.3162
536	11.0294
537	11.6397
538	10.8971
539	11.9963
540	11.8382
541	10.8787
542	10.8971
543	11.4853
544	11.1581
545	10.8382
546	11.3088
547	11.1471
548	11.0404
549	10.9118
550	10.6287
551	11.2353
552	11.2169
553	11.6213
554	11.4963
555	10.9743
556	11.2757
557	11.1654
558	11.1213
559	10.6066
560	10.5441
561	10.6765
562	11.6544
563	10.8272
564	11.4265
565	11.3934
566	10.2390
567	11.7647
568	11.2537
569	11.5478
570	11.4044
571	11.8162
572	11.1471
573	10.9596
574	11.3051
575	11.3088
576	10.7390
577	11.3456
578	11.8235
579	10.9632
580	11.8015
581	10.8529
582	11.1434
583	10.8346
584	10.8235
585	10.5000
586	11.0478
587	10.8824
588	10.6728
589	11.3787
590	10.6618
591	10.7316
592	10.3419
593	11.2721
594	10.5478
595	10.8787
596	10.2279
597	10.3750
598	10.8640
599	10.8346
600	10.2647
601	10.1029
602	10.0809
603	10.0956
604	10.7279
605	10.2022
606	10.3934
607	9.7868
608	10.1213
609	9.8787
610	10.4301
611	10.3162
612	10.5110
613	9.8713
614	9.9485
615	10.2794
616	10.4963
617	10.0221
618	9.9449
619	10.2096
620	9.7096
621	10.2426
622	10.1140
623	10.5221
624	10.8713
625	10.2169
626	10.6618
627	10.1985
628	9.9228
629	10.8860
630	10.1801
631	9.5441
632	10.1544
633	9.7022
634	10.2316
635	10.0441
636	10.6324
637	10.2794
638	10.4044
639	11.1287
640	10.1949
641	9.9338
642	10.2169
643	10.0000
644	9.6728
645	9.8676
646	9.3897
647	9.8272
648	9.9301
649	9.9596
650	9.4412
651	10.0074
652	9.6287
653	9.6985
654	9.3934
655	9.6765
656	9.3860
657	9.5993
658	9.5110
659	9.1066
660	9.3346
661	9.8199
662	9.5809
663	10.2390
664	9.7904
665	10.1103
666	9.8529
667	10.2059
668	9.8493
669	9.2794
670	9.6397
671	9.4412
672	9.2169
673	9.7132
674	9.4963
675	9.5515
676	9.4191
677	9.4926
678	9.6838
679	9.3713
680	9.6618
681	9.6360
682	8.9853
683	9.0037
684	8.5662
685	8.8493
686	8.3934
687	8.9522
688	9.1066
689	9.0699
690	8.8382
691	8.7537
692	9.1176
693	8.9449
694	9.0551
695	9.1434
696	9.2243
697	9.0735
698	9.5956
699	9.9559
700	9.9044
701	9.7574
702	9.7316
703	9.4265
704	9.7574
705	9.6397
706	10.0551
707	9.5294
708	9.5625
709	9.9044
710	9.9301
711	9.1618
712	10.2059
713	9.5515
714	9.4816
715	9.8125
716	10.1434
717	10.0882
718	9.8235
719	9.9890
720	10.0772
721	9.6066
722	10.1066
723	10.3088
724	9.7794
725	9.2206
726	9.3750
727	9.8713
728	9.3897
729	9.5956
730	10.3015
731	9.5662
732	9.7610
733	9.6801
734	9.7206
735	9.3529
736	8.8346
737	9.6618
738	9.2022
739	8.8676
740	9.3199
741	8.9522
742	8.9449
743	8.8493
744	9.4779
745	8.8824
746	9.1728
747	8.7904
748	9.1801
749	9.3824
750	10.0404
751	9.2757
752	9.5772
753	9.5919
754	9.6324
755	10.0662
756	9.3493
757	9.3897
758	9.9669
759	9.7353
760	9.3750
761	9.4301
762	9.2169
763	9.6875
764	10.3015
765	9.6103
766	9.8382
767	10.1654
768	9.7059
769	10.6140
770	9.9301
771	10.0294
772	10.1103
773	10.5588
774	10.6544
775	10.4779
776	10.6507
777	10.3934
778	10.6691
779	10.8824
780	10.6397
781	11.4081
782	10.9522
783	11.1360
784	11.4669
785	10.9044
786	11.9301
787	11.8346
788	12.2684
789	11.3713
790	12.3382
791	11.9632
792	11.6949
793	11.9522
794	11.2243
795	10.9449
796	10.9265
797	11.0919
798	10.6985
799	9.9154
800	10.4485
801	10.7500
802	10.5478
803	9.9632
804	9.4559
805	9.2721
806	9.6912
807	9.0515
808	9.1618
809	8.7426
810	9.5735
811	9.3015
812	9.4228
813	9.2169
814	9.0404
815	9.1765
816	8.5809
817	8.8162
818	8.7096
819	9.2647
820	8.8750
821	9.1691
822	8.6360
823	8.5919
824	8.3934
825	8.6838
826	8.5515
827	8.1029
828	7.7463
829	8.1728
830	7.9412
831	8.3309
832	8.5147
833	8.2904
834	7.6434
835	7.7316
836	7.4228
837	8.0404
838	7.7353
839	7.8603
840	7.8346
841	8.3125
842	7.7537
843	8.1801
844	7.8419
845	8.2941
846	8.3493
847	8.2132
848	8.1581
849	8.3529
850	8.2316
851	8.4816
852	8.0846
853	7.6397
854	8.3456
855	7.9816
856	7.7868
857	8.0772
858	7.5257
859	7.6360
860	7.9118
861	8.0735
862	8.0368
863	7.2022
864	7.4632
865	7.2463
866	7.5882
867	7.0515
868	6.6434
869	7.0772
870	6.9044
871	6.7463
872	6.6875
873	6.3860
874	6.0000
875	6.5110
876	6.2059
877	6.1875
878	6.7574
879	6.3015
880	7.1250
881	7.0037
882	6.6397
883	7.0515
884	7.4118
885	6.9265
886	6.9044
887	6.4853
888	6.0478
889	6.5956
890	6.6397
891	6.4632
892	5.7243
893	5.7647
894	6.0478
895	6.0037
896	5.1728
897	6.0478
898	5.6176
899	5.4228
900	5.5404
901	5.3309
902	5.6360
903	6.0221
904	6.9559
905	6.1838
906	6.5441
907	6.7794
908	7.3346
909	7.3897
910	7.3897
911	8.1912
912	7.8235
913	9.2279
914	8.9412
915	9.4890
916	9.5000
917	9.0625
918	8.8125
919	8.2022
920	7.5037
921	7.4118
922	6.5441
923	6.8640
924	6.1029
925	6.9449
926	6.4522
927	7.0221
928	6.4338
929	6.9265
930	7.9853
931	7.9375
932	8.3419
933	7.9485
934	8.8456
935	10.5846
936	10.6728
937	12.7721
938	12.8971
939	14.7096
940	14.2132
941	15.1029
942	15.2096
943	13.2831
944	12.8235
945	9.7426
946	8.6581
947	6.7721
948	5.0515
949	4.7316
950	3.6654
951	3.7426
