# Supplementary material for: Bicoid gradient formation mechanism and dynamics revealed by protein lifetime analysis
Source: Mol Syst Biol. 2018 Sep 4;14(9):e8355. doi: 10.15252/msb.20188355 (PMC6121778; doi:10.15252/msb.20188355)
Supplement: Supplementary file 8 — Source Data for Figure 6 [file MSB-14-e8355-s007.zip › figure6-data_wo-images/quantification/Values_emb04_r_t03.txt]

0	41.5919
1	38.2610
2	35.7353
3	33.1801
4	30.9596
5	30.0441
6	28.3640
7	25.7206
8	27.2132
9	26.3088
10	27.5404
11	27.3566
12	26.6654
13	26.1103
14	28.4559
15	30.4522
16	28.2831
17	28.9191
18	28.8088
19	30.7390
20	30.9963
21	31.0551
22	29.3934
23	27.5882
24	26.7868
25	24.1618
26	24.8419
27	24.7500
28	23.7978
29	23.6544
30	23.3529
31	22.5846
32	23.9522
33	23.5074
34	23.7353
35	24.8934
36	25.2316
37	25.7978
38	26.3493
39	24.2390
40	24.7463
41	23.8199
42	24.1949
43	24.0441
44	24.1213
45	23.8566
46	23.5882
47	24.2463
48	24.3493
49	25.2757
50	23.4081
51	24.3162
52	26.5699
53	27.6581
54	27.1691
55	26.0699
56	24.9926
57	24.9375
58	24.3934
59	23.8235
60	23.8015
61	24.1838
62	23.4154
63	23.6103
64	23.9154
65	24.0221
66	22.7279
67	22.7500
68	23.8272
69	26.3897
70	26.7684
71	25.8971
72	25.9044
73	26.4338
74	25.8603
75	24.9853
76	25.9044
77	24.5956
78	23.5699
79	23.3787
80	23.6838
81	24.1176
82	23.6838
83	23.2794
84	22.2757
85	22.8934
86	23.2904
87	22.7868
88	22.2537
89	21.8603
90	22.1728
91	22.4816
92	23.1029
93	22.5257
94	21.9412
95	21.3456
96	22.3346
97	21.7390
98	21.6176
99	21.8309
100	19.8971
101	21.0147
102	20.7059
103	20.8493
104	21.8824
105	21.9338
106	21.6912
107	20.9375
108	20.4375
109	19.5331
110	19.7831
111	19.5074
112	20.4081
113	20.1838
114	20.0221
115	19.7390
116	20.6765
117	20.7500
118	20.8529
119	20.9375
120	20.6507
121	20.2684
122	20.4485
123	20.3566
124	19.9301
125	21.1654
126	20.5662
127	19.5515
128	19.6029
129	19.3309
130	19.1360
131	20.0147
132	19.9081
133	19.7353
134	19.7132
135	18.8309
136	18.6912
137	18.5404
138	17.5882
139	19.1544
140	19.3125
141	19.0294
142	18.3934
143	18.2978
144	18.0625
145	18.1213
146	17.3199
147	18.0037
148	18.1507
149	17.5257
150	18.0074
151	17.7132
152	17.3235
153	18.0404
154	17.7941
155	17.8640
156	17.8419
157	18.0735
158	17.6360
159	16.9926
160	17.1618
161	17.6838
162	17.4301
163	17.7537
164	18.2721
165	18.4816
166	17.5441
167	17.5074
168	17.0331
169	16.8787
170	16.5993
171	15.9596
172	16.5294
173	16.2353
174	16.4853
175	16.1176
176	15.9007
177	15.6801
178	15.3199
179	15.7390
180	15.9007
181	16.0441
182	15.4890
183	16.1140
184	16.3676
185	15.2978
186	15.4853
187	15.9632
188	15.9853
189	16.7868
190	15.6287
191	16.4375
192	16.9669
193	16.5037
194	15.3088
195	15.9044
196	15.6213
197	16.3382
198	16.8125
199	16.3493
200	16.3235
201	15.4963
202	15.7574
203	15.8456
204	15.1029
205	14.8566
206	15.5221
207	15.4485
208	15.1250
209	15.5809
210	16.1397
211	15.5221
212	14.7096
213	15.6140
214	15.6618
215	15.1066
216	15.6066
217	15.1691
218	15.9669
219	16.1360
220	15.4853
221	15.4007
222	15.6801
223	15.7206
224	15.6912
225	16.4228
226	16.2757
227	17.0515
228	16.6801
229	16.9412
230	16.8162
231	15.8566
232	15.1029
233	15.7096
234	16.4743
235	15.9559
236	16.0551
237	15.3787
238	15.7757
239	15.8162
240	15.4449
241	16.2022
242	16.0662
243	14.9154
244	15.5257
245	16.0331
246	15.5221
247	15.8860
248	15.2721
249	16.1250
250	16.3235
251	16.1728
252	14.9485
253	15.0809
254	14.8162
255	14.7684
256	14.5956
257	15.0221
258	15.5515
259	14.7831
260	14.9890
261	15.1765
262	15.3493
263	14.0809
264	15.6103
265	14.4449
266	14.6397
267	15.1875
268	14.8382
269	14.0257
270	15.3676
271	15.4743
272	15.2574
273	15.1287
274	15.6985
275	15.1434
276	15.5993
277	15.4963
278	15.1912
279	14.3897
280	15.2500
281	15.1471
282	14.4007
283	14.6544
284	14.4081
285	13.6213
286	14.9596
287	14.2426
288	14.8860
289	14.9743
290	14.7757
291	14.9449
292	14.1838
293	14.8640
294	14.1544
295	14.0441
296	14.8235
297	15.4632
298	14.5110
299	14.5331
300	14.8824
301	14.5257
302	13.8309
303	14.0221
304	14.8309
305	15.2096
306	14.3787
307	14.0551
308	14.8934
309	13.9853
310	14.8235
311	14.7978
312	14.0809
313	14.6360
314	14.4338
315	14.3566
316	14.8456
317	14.0000
318	13.7169
319	13.6287
320	13.5699
321	13.8419
322	13.6544
323	14.2574
324	14.7757
325	14.1324
326	13.7831
327	13.8971
328	14.4706
329	13.4007
330	13.7794
331	13.4118
332	14.3493
333	13.3346
334	13.4228
335	13.4191
336	13.5588
337	12.8493
338	12.6434
339	12.4081
340	13.2243
341	12.6912
342	13.1618
343	13.7463
344	12.8860
345	13.0588
346	13.1949
347	13.1838
348	12.9265
349	12.7022
350	12.4853
351	12.4375
352	13.3382
353	13.0368
354	13.5625
355	12.7978
356	13.1912
357	13.0147
358	13.1066
359	12.8015
360	12.5735
361	13.1985
362	12.3971
363	12.8640
364	12.4853
365	12.5662
366	11.8897
367	12.1912
368	12.0294
369	11.8713
370	11.6176
371	11.7426
372	11.6691
373	12.4375
374	11.7206
375	11.2390
376	12.0588
377	11.6507
378	12.2500
379	11.2463
380	11.5699
381	11.5699
382	11.6066
383	10.9228
384	11.5699
385	11.8382
386	12.1471
387	11.8199
388	11.5809
389	11.6066
390	12.4853
391	12.1654
392	11.7059
393	12.1507
394	12.2831
395	12.1507
396	11.8235
397	12.0772
398	12.3934
399	12.2096
400	11.8640
401	12.5000
402	11.7463
403	11.7132
404	12.4559
405	12.2684
406	11.9963
407	12.0441
408	11.3897
409	11.4228
410	11.3640
411	11.9522
412	10.5993
413	11.1949
414	11.2574
415	10.5993
416	11.5037
417	11.5551
418	11.1912
419	11.5294
420	11.6140
421	12.0221
422	11.7868
423	11.9081
424	12.0993
425	11.6765
426	12.1765
427	11.0846
428	12.0074
429	12.0772
430	11.5588
431	11.9449
432	11.8456
433	10.9081
434	12.3971
435	12.2022
436	11.9963
437	12.1029
438	11.2610
439	11.8235
440	11.4816
441	12.2022
442	12.9375
443	11.5184
444	11.6471
445	12.1875
446	11.5037
447	11.4118
448	12.1581
449	11.7647
450	11.7206
451	11.9228
452	12.3272
453	11.9338
454	11.3713
455	11.0515
456	11.5184
457	11.1213
458	11.1507
459	12.3088
460	11.5993
461	12.0919
462	11.8750
463	11.8750
464	11.7463
465	11.6875
466	11.7831
467	11.8162
468	10.9375
469	11.5368
470	11.5662
471	11.5110
472	11.6471
473	11.1838
474	11.1397
475	11.6618
476	11.3934
477	11.5956
478	11.4228
479	11.8787
480	11.6397
481	11.6801
482	11.9338
483	11.3750
484	11.2684
485	10.5735
486	11.0882
487	11.1360
488	11.8603
489	11.6838
490	11.2059
491	11.7978
492	11.6949
493	11.4191
494	11.9118
495	12.5221
496	11.1949
497	12.5846
498	11.5441
499	12.2794
500	11.6949
501	11.8971
502	11.5147
503	11.2537
504	12.5956
505	11.7169
506	11.6140
507	11.6912
508	11.3897
509	11.3382
510	11.2022
511	11.6397
512	11.2574
513	11.5735
514	11.0772
515	10.8456
516	11.3971
517	11.4412
518	11.3566
519	11.7243
520	10.9485
521	11.5000
522	11.2868
523	11.3934
524	10.8493
525	12.0110
526	11.2353
527	10.9044
528	11.2647
529	11.0919
530	10.5037
531	11.4485
532	10.5625
533	10.4669
534	11.0772
535	10.3934
536	10.5257
537	10.2684
538	10.2353
539	10.9449
540	10.7426
541	10.7022
542	10.5735
543	10.7941
544	10.7316
545	10.5147
546	10.1029
547	10.2500
548	9.9118
549	10.9449
550	10.4632
551	10.0625
552	10.6324
553	10.5331
554	10.0919
555	9.7169
556	9.7463
557	9.8382
558	9.9375
559	9.7463
560	9.6691
561	10.0699
562	10.3713
563	9.6140
564	10.2574
565	9.9044
566	9.6949
567	10.0699
568	10.1434
569	10.2316
570	10.2537
571	9.9301
572	9.9154
573	9.8088
574	10.1360
575	10.0993
576	10.3199
577	10.5551
578	10.6765
579	10.6324
580	10.9007
581	10.5147
582	11.0625
583	10.5147
584	10.4265
585	10.6581
586	9.9007
587	10.1691
588	10.6507
589	10.9779
590	10.2978
591	9.8713
592	9.1801
593	9.7941
594	9.9743
595	9.7647
596	9.1213
597	9.3566
598	9.6360
599	9.5000
600	9.4522
601	9.1507
602	9.3713
603	9.7904
604	9.7647
605	9.5993
606	9.5772
607	9.3750
608	9.3529
609	8.9853
610	9.3824
611	9.4853
612	9.6728
613	9.6176
614	9.4963
615	10.2059
616	9.9853
617	10.0441
618	10.2610
619	9.3493
620	9.3750
621	9.5699
622	9.3088
623	9.4154
624	9.5772
625	9.3309
626	9.5809
627	9.9044
628	9.2831
629	9.5772
630	9.6544
631	9.7794
632	9.6287
633	9.6434
634	10.1434
635	9.9926
636	10.1360
637	9.7316
638	9.7169
639	9.8051
640	9.6581
641	10.1618
642	9.7096
643	9.9926
644	10.5919
645	10.5147
646	9.7022
647	9.8419
648	10.2537
649	10.4118
650	9.8456
651	10.0037
652	10.0919
653	9.5257
654	9.2426
655	9.5000
656	9.3235
657	9.0846
658	9.2022
659	8.7243
660	8.8713
661	9.0699
662	8.8346
663	8.7978
664	8.4375
665	9.2721
666	8.9485
667	8.7132
668	8.9118
669	8.2463
670	8.4265
671	7.7132
672	8.3934
673	8.4228
674	8.1618
675	8.6434
676	8.2390
677	8.4449
678	8.6360
679	8.0699
680	8.5147
681	8.5110
682	8.3162
683	7.9743
684	7.9522
685	8.5846
686	8.1250
687	8.0699
688	8.0037
689	7.7610
690	8.7169
691	8.0588
692	8.1765
693	8.0588
694	8.1434
695	8.3860
696	8.3051
697	8.3824
698	8.9412
699	7.8529
700	8.3272
701	8.1176
702	8.4816
703	7.8419
704	7.6287
705	8.1324
706	8.6250
707	7.6728
708	7.8860
709	7.5919
710	8.2500
711	8.2022
712	7.9191
713	7.8456
714	7.8493
715	8.0331
716	7.8309
717	7.9044
718	7.5037
719	8.0551
720	8.0331
721	8.1949
722	8.7059
723	8.3199
724	8.1618
725	8.4890
726	9.0772
727	8.2904
728	8.1287
729	7.7794
730	7.6728
731	7.4375
732	7.3750
733	7.9669
734	7.8456
735	7.5846
736	8.1654
737	7.4890
738	8.2243
739	7.7426
740	8.0074
741	7.8088
742	8.0625
743	8.0147
744	7.9632
745	7.7721
746	7.8934
747	6.6728
748	7.5809
749	7.7096
750	7.6287
751	7.6029
752	7.7794
753	7.9301
754	7.5404
755	7.6544
756	8.0662
757	7.8713
758	7.3971
759	7.5147
760	6.9485
761	7.0441
762	8.1618
763	7.9596
764	8.2279
765	8.3346
766	7.5772
767	8.1765
768	7.9191
769	7.7279
770	7.1949
771	7.2059
772	7.1471
773	7.2537
774	7.3713
775	7.4118
776	6.9007
777	7.3824
778	7.4522
779	7.7390
780	6.8897
781	7.9191
782	7.1875
783	7.7537
784	8.2574
785	7.0551
786	7.3934
787	7.7574
788	8.1544
789	7.6471
790	8.3529
791	8.2316
792	7.5625
793	7.9412
794	7.7684
795	7.9301
796	8.0846
797	7.9596
798	7.4963
799	7.6618
800	7.9301
801	8.3971
802	8.0662
803	7.7353
804	7.6324
805	7.3015
806	7.6287
807	7.5441
808	7.3897
809	7.4706
810	7.8419
811	7.7978
812	7.1434
813	8.4044
814	7.4632
815	7.3603
816	8.2279
817	8.2610
818	8.3640
819	7.9596
820	8.2426
821	7.9191
822	8.0735
823	7.9375
824	6.8566
825	7.0478
826	6.8934
827	6.8162
828	6.7243
829	6.6434
830	6.6801
831	7.3125
832	7.5772
833	7.2243
834	6.8382
835	6.4301
836	7.1654
837	6.8934
838	6.9853
839	6.5772
840	6.6691
841	6.6728
842	6.5662
843	7.2206
844	6.7353
845	6.4779
846	6.3309
847	6.6728
848	6.8529
849	6.8088
850	6.8456
851	6.1507
852	6.8419
853	6.6066
854	7.4669
855	6.6985
856	6.7390
857	6.2169
858	6.4118
859	6.5625
860	6.0037
861	6.6250
862	6.5110
863	6.0331
864	6.0331
865	5.9779
866	6.4853
867	6.1691
868	6.5257
869	5.8860
870	6.1029
871	6.5662
872	6.7868
873	5.4890
874	5.7390
875	5.6434
876	5.7426
877	5.6801
878	5.7390
879	5.5147
880	5.2721
881	5.5515
882	6.0000
883	5.7463
884	5.4816
885	6.4412
886	5.5551
887	5.4007
888	6.2316
889	5.7978
890	6.4154
891	5.9265
892	5.0625
893	5.9154
894	5.9228
895	5.7316
896	5.4596
897	6.0441
898	5.2647
899	4.9044
900	4.9522
901	5.6471
902	5.7206
903	5.5956
904	6.2868
905	5.6728
906	5.6397
907	6.1103
908	6.4338
909	6.1324
910	6.4154
911	6.8235
912	6.7868
913	7.0331
914	6.5294
915	7.2463
916	6.5588
917	6.6985
918	6.3676
919	6.3640
920	6.3015
921	5.6618
922	5.7537
923	5.8382
924	5.5772
925	5.6544
926	6.1728
927	5.7794
928	5.8934
929	5.7757
930	6.1397
931	5.8235
932	6.5257
933	7.1765
934	6.5110
935	7.4228
936	8.5294
937	9.8015
938	10.1287
939	11.5368
940	12.5257
941	14.1985
942	14.3088
943	12.6875
944	11.8235
945	10.1066
946	8.3419
947	6.8750
948	5.8566
949	3.5625
950	3.5662
951	3.6066
