# Supplementary material for: Bicoid gradient formation mechanism and dynamics revealed by protein lifetime analysis
Source: Mol Syst Biol. 2018 Sep 4;14(9):e8355. doi: 10.15252/msb.20188355 (PMC6121778; doi:10.15252/msb.20188355)
Supplement: Supplementary file 8 — Source Data for Figure 6 [file MSB-14-e8355-s007.zip › figure6-data_wo-images/quantification/Values_emb04_r_t04.txt]

0	40.2243
1	38.6029
2	37.3640
3	35.7463
4	36.1912
5	35.6066
6	35.3676
7	36.4632
8	35.5404
9	34.2941
10	32.6949
11	29.2721
12	30.0110
13	27.4081
14	28.4449
15	28.1912
16	26.1213
17	28.1507
18	28.4375
19	31.6471
20	29.6103
21	29.7537
22	28.0735
23	29.0772
24	26.9926
25	26.8934
26	26.7574
27	26.5772
28	25.2279
29	23.7390
30	23.2831
31	22.6949
32	23.1507
33	24.5331
34	23.3529
35	23.8382
36	24.9228
37	24.0074
38	24.4007
39	23.5515
40	22.5404
41	22.4265
42	23.1324
43	22.5625
44	21.8199
45	21.9044
46	22.3529
47	24.3419
48	25.7169
49	27.0772
50	25.5000
51	25.7978
52	27.2096
53	25.5184
54	24.9228
55	24.3015
56	23.8346
57	23.6544
58	24.5257
59	24.5772
60	23.7390
61	24.0257
62	24.5846
63	25.9779
64	27.1949
65	29.1618
66	27.0184
67	27.0735
68	30.0662
69	30.0551
70	30.0331
71	29.6507
72	29.8235
73	30.9596
74	29.7279
75	29.5625
76	28.8897
77	29.4044
78	27.9779
79	28.9301
80	29.0184
81	27.8640
82	26.3456
83	26.1654
84	25.3566
85	24.8713
86	24.9412
87	25.1066
88	25.7794
89	24.6801
90	24.7831
91	25.3272
92	25.3713
93	25.0551
94	24.0919
95	24.3162
96	24.2610
97	24.5993
98	23.9338
99	23.8750
100	23.4890
101	23.0110
102	22.2426
103	22.4816
104	22.2022
105	23.3382
106	23.8088
107	23.9632
108	24.6912
109	24.9669
110	25.7757
111	25.4816
112	26.0956
113	27.3787
114	28.1029
115	27.6912
116	28.5184
117	27.4485
118	28.1618
119	27.3750
120	25.4191
121	24.5404
122	24.3971
123	23.5294
124	22.5588
125	21.8860
126	21.5662
127	20.2500
128	20.5772
129	19.1029
130	18.0772
131	18.8015
132	19.0037
133	19.7132
134	20.9669
135	21.5368
136	21.5919
137	22.0037
138	21.9743
139	22.0441
140	21.5331
141	19.5956
142	18.9375
143	19.4559
144	19.5331
145	18.7243
146	18.9375
147	19.2757
148	19.2721
149	18.1324
150	19.0662
151	19.2500
152	19.9559
153	19.2169
154	19.3162
155	20.3162
156	20.9632
157	20.0551
158	20.9596
159	21.3676
160	21.7279
161	22.6176
162	23.4338
163	23.1691
164	24.3676
165	24.3750
166	24.1103
167	23.0735
168	23.0625
169	22.7574
170	21.8456
171	20.8235
172	19.9963
173	18.9007
174	18.2500
175	17.5846
176	17.0221
177	16.9007
178	17.8051
179	18.3346
180	18.4559
181	19.5404
182	19.5846
183	20.4118
184	20.1544
185	19.4816
186	19.4007
187	19.3272
188	19.3787
189	19.3346
190	18.6434
191	19.7169
192	20.4191
193	20.4963
194	20.0846
195	21.5404
196	20.8015
197	20.6176
198	20.4743
199	21.2096
200	19.8235
201	19.9779
202	19.6654
203	18.8971
204	18.3088
205	17.5662
206	18.3015
207	18.1949
208	17.6985
209	18.1654
210	18.3125
211	17.6728
212	16.7096
213	18.0441
214	18.0000
215	17.9853
216	19.0368
217	19.0257
218	18.8566
219	17.4559
220	18.5772
221	18.6324
222	18.3493
223	19.4375
224	18.7978
225	19.7978
226	20.9301
227	21.1066
228	22.3382
229	22.4669
230	21.8566
231	23.0478
232	21.3971
233	21.5184
234	20.7353
235	19.8824
236	18.7831
237	17.3493
238	17.3860
239	16.8640
240	15.6949
241	16.5699
242	16.3346
243	17.1213
244	17.8676
245	18.4118
246	17.6912
247	18.9338
248	18.4044
249	20.0588
250	19.8934
251	20.0184
252	19.4522
253	18.9118
254	18.9853
255	17.6103
256	17.6507
257	17.1801
258	17.0882
259	16.7610
260	17.0257
261	17.6618
262	17.9154
263	16.5000
264	18.1801
265	18.0993
266	18.4154
267	19.4853
268	19.8603
269	20.2059
270	20.6985
271	20.8566
272	21.0478
273	20.2868
274	20.5184
275	19.5956
276	18.8750
277	17.8051
278	17.0257
279	16.2316
280	16.5147
281	16.7794
282	16.5147
283	17.2647
284	17.2647
285	17.2500
286	18.4779
287	17.7978
288	18.5074
289	18.3015
290	17.5037
291	18.5257
292	18.2537
293	18.4522
294	17.6360
295	17.4669
296	17.2059
297	16.8971
298	17.3088
299	16.1250
300	16.6985
301	17.2904
302	16.0625
303	16.8382
304	16.2059
305	17.1287
306	15.7978
307	15.6912
308	15.0919
309	14.3934
310	14.7426
311	14.3934
312	13.7500
313	14.2610
314	14.6801
315	15.6765
316	15.7096
317	16.7794
318	15.5809
319	16.2169
320	17.0625
321	16.9081
322	16.9853
323	16.3456
324	16.2096
325	15.5515
326	15.0037
327	14.6287
328	14.5331
329	13.7096
330	13.8603
331	13.6765
332	14.3897
333	14.3750
334	14.3309
335	14.3897
336	14.2941
337	14.8162
338	14.9559
339	14.5000
340	15.2941
341	14.4853
342	14.8971
343	15.3860
344	15.1691
345	15.6434
346	16.1654
347	14.8493
348	15.6360
349	15.0993
350	14.8456
351	15.0074
352	14.5000
353	14.1471
354	13.9816
355	13.1728
356	13.6838
357	13.6801
358	13.3529
359	12.7059
360	12.9853
361	13.6397
362	13.0882
363	13.1985
364	13.4081
365	13.5037
366	13.0368
367	13.6838
368	13.6397
369	14.1838
370	13.7647
371	14.4191
372	14.9743
373	15.1912
374	13.7794
375	14.3971
376	14.1213
377	13.8015
378	13.9265
379	13.2721
380	13.0993
381	12.5221
382	12.7868
383	12.3051
384	12.9890
385	12.6618
386	13.1618
387	13.7794
388	13.5662
389	14.5662
390	14.3529
391	14.1838
392	14.6103
393	14.9265
394	14.4963
395	14.0625
396	13.2132
397	13.5735
398	13.2316
399	12.8162
400	12.6324
401	12.5625
402	12.8824
403	12.2904
404	12.8676
405	13.6654
406	12.4559
407	13.1066
408	12.7096
409	13.5735
410	12.4338
411	13.7353
412	12.4485
413	12.8676
414	12.3051
415	11.6581
416	11.7941
417	12.3934
418	12.0184
419	12.1765
420	11.5625
421	11.7243
422	12.8456
423	11.5735
424	13.1103
425	12.2353
426	13.2132
427	12.7941
428	12.9669
429	12.3088
430	12.2647
431	12.1654
432	12.1287
433	11.8713
434	12.5662
435	12.5147
436	12.1250
437	12.4265
438	12.2316
439	12.3824
440	12.4081
441	13.2096
442	13.5368
443	13.6360
444	12.9265
445	13.1471
446	13.6324
447	13.2978
448	13.8676
449	13.7537
450	13.1213
451	13.0735
452	12.9632
453	12.9890
454	12.3676
455	11.9154
456	12.2243
457	11.1654
458	11.8088
459	12.0294
460	11.4118
461	12.1581
462	12.2206
463	12.5000
464	12.9669
465	13.0993
466	13.3860
467	13.8272
468	13.6066
469	13.2059
470	12.9118
471	13.1654
472	12.5625
473	12.6654
474	11.9449
475	12.7022
476	11.9963
477	11.8750
478	11.2941
479	11.3603
480	11.9228
481	11.9485
482	11.5699
483	12.0956
484	11.4154
485	11.8015
486	11.7941
487	12.2390
488	12.2243
489	12.5551
490	12.8088
491	12.7353
492	12.5478
493	12.7537
494	13.2316
495	12.6029
496	11.8162
497	12.7941
498	12.2757
499	11.8199
500	11.8860
501	12.0074
502	11.4743
503	11.7868
504	12.1912
505	11.9890
506	11.9522
507	12.1029
508	12.5699
509	11.9779
510	12.1765
511	13.1176
512	12.2794
513	13.1287
514	11.7868
515	11.2390
516	11.2978
517	11.1507
518	11.4081
519	11.4963
520	10.5919
521	10.5735
522	10.6544
523	10.9301
524	10.9522
525	11.3750
526	11.0441
527	11.2279
528	11.4706
529	12.0257
530	11.6838
531	12.0184
532	12.2463
533	12.4449
534	11.7500
535	11.6691
536	11.0147
537	11.1250
538	11.2794
539	10.7757
540	10.6471
541	10.7096
542	11.1360
543	10.4044
544	10.8088
545	10.1250
546	10.2831
547	9.7390
548	10.2463
549	10.1029
550	10.3346
551	10.7390
552	10.5221
553	10.5221
554	10.4779
555	10.5331
556	10.5441
557	9.8529
558	10.7794
559	10.1654
560	10.6360
561	10.3787
562	11.4412
563	10.9301
564	10.8199
565	10.8015
566	10.3603
567	10.6250
568	10.8382
569	10.6213
570	10.4485
571	10.4485
572	11.1985
573	10.3419
574	11.0699
575	10.3566
576	10.2978
577	10.5478
578	10.6801
579	10.2794
580	10.5772
581	10.0735
582	10.1618
583	9.8787
584	9.8897
585	10.0110
586	9.7941
587	9.3640
588	9.4779
589	9.8897
590	9.5515
591	9.4485
592	10.0919
593	9.6838
594	10.2059
595	10.0956
596	10.0919
597	9.5846
598	10.4853
599	10.0809
600	10.0478
601	10.0404
602	9.8897
603	9.4890
604	9.3713
605	9.4375
606	9.0956
607	8.6140
608	9.3676
609	8.8934
610	8.7426
611	9.5147
612	9.2243
613	8.9118
614	9.5735
615	9.8897
616	9.7243
617	10.3897
618	10.2904
619	10.4926
620	10.1618
621	9.2132
622	9.5294
623	10.3015
624	9.5515
625	9.2206
626	9.7537
627	9.3566
628	9.6875
629	9.4743
630	9.5588
631	8.9007
632	9.2684
633	8.8824
634	9.4154
635	9.3235
636	9.7463
637	9.3162
638	9.5588
639	9.7647
640	9.6434
641	10.2169
642	9.8824
643	9.8382
644	10.2132
645	9.6213
646	9.8419
647	9.7684
648	9.8382
649	10.2390
650	9.7500
651	9.8824
652	9.7794
653	9.2243
654	9.7904
655	9.6250
656	9.3088
657	8.9963
658	8.8309
659	8.6140
660	8.8860
661	9.1581
662	9.0846
663	9.2279
664	8.3713
665	8.7757
666	8.8566
667	8.6324
668	8.6949
669	8.8750
670	9.3456
671	8.1176
672	8.1949
673	8.8713
674	8.2279
675	8.4743
676	8.2206
677	8.2831
678	8.3162
679	8.8382
680	8.6654
681	8.1728
682	8.6103
683	8.6507
684	8.4007
685	8.4044
686	8.2132
687	8.2132
688	7.8235
689	7.5846
690	7.8309
691	7.5515
692	7.6213
693	7.6434
694	8.0588
695	8.2096
696	8.1985
697	7.5184
698	8.2757
699	7.8051
700	7.8088
701	8.0441
702	8.0404
703	7.3676
704	7.5368
705	7.9412
706	7.6728
707	8.1728
708	7.7610
709	7.8382
710	7.6360
711	7.4449
712	7.5037
713	7.4669
714	7.2904
715	7.5368
716	7.8897
717	7.6838
718	7.4228
719	7.2794
720	7.6875
721	7.5037
722	7.9265
723	7.5257
724	7.3199
725	7.4743
726	7.3971
727	7.2978
728	7.2500
729	7.6397
730	7.9191
731	8.0772
732	7.9265
733	7.2132
734	7.4706
735	7.5074
736	7.6544
737	7.5221
738	7.1250
739	7.4706
740	7.3824
741	7.0772
742	7.1176
743	7.8051
744	7.9265
745	7.2463
746	7.2500
747	6.7610
748	7.6103
749	7.8971
750	7.3640
751	7.1801
752	8.1434
753	7.4890
754	7.5551
755	7.2757
756	7.6287
757	7.8235
758	7.6691
759	6.4338
760	7.2132
761	7.4301
762	7.5441
763	7.1103
764	7.1728
765	7.1765
766	6.9632
767	6.3529
768	7.4375
769	7.2868
770	7.1324
771	7.6213
772	7.4007
773	7.4081
774	7.2426
775	7.6985
776	6.8088
777	7.0772
778	7.6176
779	8.1728
780	7.3971
781	8.0772
782	7.5000
783	7.4816
784	7.6471
785	7.0331
786	7.4596
787	7.5147
788	7.3566
789	7.4301
790	7.3419
791	7.6140
792	7.7757
793	7.7059
794	7.2904
795	7.1213
796	8.2463
797	7.0809
798	7.0919
799	7.3750
800	7.2316
801	7.3346
802	7.2757
803	7.1949
804	6.8676
805	7.1250
806	7.5294
807	7.1066
808	7.2279
809	7.1471
810	7.9007
811	7.4485
812	7.2941
813	8.5478
814	8.0993
815	8.1581
816	7.7647
817	7.2610
818	7.6140
819	7.4963
820	7.9375
821	7.4412
822	7.3566
823	7.3824
824	6.9265
825	7.2941
826	7.2978
827	6.9449
828	7.5404
829	7.0368
830	6.7537
831	6.7831
832	7.2831
833	6.8566
834	6.8860
835	6.2022
836	7.4559
837	6.5846
838	6.2941
839	6.7390
840	7.1029
841	6.4816
842	7.1434
843	6.7169
844	6.3640
845	6.9522
846	6.6176
847	6.9044
848	7.4228
849	6.8346
850	7.4338
851	7.2941
852	7.0478
853	7.0404
854	7.5147
855	7.1066
856	6.1912
857	6.4485
858	6.2941
859	6.8456
860	6.8199
861	6.4228
862	6.0000
863	6.2537
864	6.5074
865	6.0294
866	6.2868
867	5.9081
868	6.8529
869	6.5551
870	6.4154
871	6.4081
872	6.6471
873	6.0478
874	6.1434
875	6.8419
876	5.9779
877	6.3787
878	6.6949
879	5.8015
880	6.0221
881	6.0699
882	5.3787
883	6.1140
884	5.7941
885	5.9228
886	5.7022
887	5.9485
888	5.4338
889	5.3199
890	6.2096
891	6.0919
892	5.4926
893	6.2978
894	5.9853
895	5.7941
896	5.4044
897	5.6324
898	5.7941
899	5.3713
900	5.7610
901	5.6838
902	6.1324
903	6.4044
904	6.4596
905	6.0294
906	5.6360
907	6.2610
908	6.3824
909	7.0000
910	6.6140
911	7.5404
912	6.4449
913	6.8934
914	7.2904
915	7.5846
916	7.8566
917	6.9228
918	6.9154
919	6.7059
920	6.6066
921	5.6801
922	5.7757
923	5.6029
924	5.6434
925	6.1176
926	5.8493
927	6.1066
928	6.0478
929	5.4596
930	5.9081
931	6.0184
932	6.7831
933	6.3676
934	6.2794
935	7.3456
936	8.1397
937	9.6250
938	11.4963
939	11.4779
940	12.1654
941	13.9596
942	13.5956
943	12.0184
944	11.0184
945	9.8713
946	7.9963
947	6.4118
948	4.4963
949	5.2096
950	3.8824
951	3.5257
