# Supplementary material for: Bicoid gradient formation mechanism and dynamics revealed by protein lifetime analysis
Source: Mol Syst Biol. 2018 Sep 4;14(9):e8355. doi: 10.15252/msb.20188355 (PMC6121778; doi:10.15252/msb.20188355)
Supplement: Supplementary file 8 — Source Data for Figure 6 [file MSB-14-e8355-s007.zip › figure6-data_wo-images/quantification/Values_emb04_r_t05.txt]

0	44.6949
1	38.6838
2	36.1728
3	32.0809
4	30.2610
5	30.1838
6	28.7574
7	28.0331
8	26.9632
9	28.4228
10	26.3493
11	28.1397
12	28.4118
13	30.2353
14	28.6176
15	31.6471
16	28.0368
17	29.5110
18	28.1507
19	29.7279
20	27.0441
21	28.2096
22	26.4926
23	25.6507
24	25.3640
25	25.3529
26	25.0735
27	24.7169
28	24.1765
29	23.1654
30	24.3382
31	23.6176
32	23.7132
33	24.4743
34	24.1029
35	23.7868
36	25.2426
37	23.7279
38	24.7574
39	23.8971
40	22.8382
41	23.6213
42	23.3493
43	23.2096
44	24.7096
45	23.0294
46	23.6949
47	24.6324
48	25.6581
49	26.2610
50	25.4743
51	25.5000
52	26.1912
53	24.7426
54	25.0184
55	24.4301
56	24.9926
57	24.6507
58	25.0588
59	24.0257
60	24.5478
61	25.5478
62	26.2390
63	26.3971
64	27.5846
65	27.0772
66	25.6029
67	24.8125
68	25.9816
69	27.0368
70	27.7647
71	25.5588
72	25.0404
73	26.4265
74	25.6949
75	25.6324
76	25.4412
77	25.8493
78	25.7757
79	26.5221
80	25.3860
81	25.9816
82	25.2316
83	25.0331
84	25.0699
85	24.6287
86	23.5919
87	23.9926
88	23.8309
89	23.5184
90	24.4485
91	23.2721
92	22.9375
93	22.8860
94	22.2610
95	22.2463
96	22.6691
97	23.3860
98	23.1507
99	22.9118
100	22.3676
101	22.2757
102	21.6581
103	21.3162
104	22.4228
105	22.4265
106	23.0074
107	22.1324
108	22.3162
109	21.8787
110	21.4338
111	21.5699
112	22.2978
113	22.1838
114	22.3787
115	21.9522
116	21.1838
117	20.9265
118	21.1250
119	20.5368
120	20.7721
121	20.4522
122	20.9154
123	20.6875
124	19.8162
125	19.7537
126	19.8125
127	19.7794
128	20.2978
129	20.3713
130	19.8640
131	20.6250
132	20.9154
133	20.4522
134	21.3346
135	20.2721
136	19.7904
137	19.8713
138	19.5882
139	19.7022
140	19.9596
141	19.6213
142	19.3676
143	19.0257
144	19.5588
145	18.9191
146	19.6140
147	17.9669
148	19.0735
149	18.3640
150	19.5515
151	19.1103
152	20.0551
153	19.5993
154	19.8566
155	19.1654
156	19.8713
157	19.9191
158	20.1581
159	19.6066
160	20.2243
161	19.1985
162	19.1801
163	19.7537
164	19.6434
165	18.6912
166	19.8860
167	19.2684
168	19.1691
169	18.6360
170	17.4706
171	17.7316
172	17.8235
173	17.5074
174	17.9779
175	18.2941
176	16.7647
177	18.0441
178	16.8787
179	17.9338
180	17.8125
181	18.6801
182	18.3088
183	18.1471
184	18.2390
185	17.6471
186	17.9522
187	18.0478
188	17.6581
189	18.2059
190	18.3088
191	17.7794
192	17.8824
193	17.9301
194	17.7132
195	17.9191
196	17.5772
197	17.6287
198	17.8529
199	17.3860
200	17.2610
201	16.6360
202	17.3787
203	17.4890
204	16.8199
205	17.4007
206	16.7574
207	16.7390
208	16.2132
209	17.3897
210	17.1728
211	16.9191
212	16.4926
213	15.4522
214	17.0331
215	16.3529
216	17.1544
217	16.9669
218	18.2978
219	17.3015
220	17.9301
221	16.8787
222	16.7831
223	16.1765
224	17.0331
225	17.9154
226	18.6507
227	19.1654
228	18.2316
229	17.9265
230	18.8051
231	18.5846
232	17.5331
233	18.3309
234	18.0184
235	17.2941
236	17.3088
237	17.3676
238	17.4596
239	17.4559
240	16.9632
241	17.6360
242	17.1691
243	17.1176
244	18.1801
245	17.9559
246	18.1728
247	17.7022
248	17.5919
249	18.4044
250	17.6471
251	17.3934
252	17.6360
253	17.6618
254	16.9522
255	16.7022
256	16.9485
257	16.1287
258	16.9522
259	16.2132
260	16.3787
261	16.3640
262	16.5882
263	15.8787
264	17.9669
265	17.0037
266	17.0221
267	17.3750
268	18.3272
269	17.9522
270	18.6544
271	18.5441
272	18.7243
273	17.4706
274	18.5331
275	17.6765
276	17.1287
277	18.0368
278	17.3309
279	17.5294
280	17.6397
281	17.6360
282	18.0919
283	17.2794
284	17.1250
285	17.3088
286	17.5147
287	17.4779
288	16.7390
289	17.3419
290	17.0294
291	17.3125
292	16.7831
293	17.2904
294	16.6103
295	16.2243
296	16.5294
297	16.6581
298	16.0625
299	15.8603
300	16.8529
301	16.8566
302	16.1875
303	15.9338
304	16.1250
305	16.4412
306	15.0074
307	14.9449
308	15.0037
309	14.9669
310	14.2059
311	14.8787
312	14.2684
313	14.0037
314	14.1397
315	14.6434
316	14.7868
317	14.7500
318	14.2831
319	15.0110
320	14.9926
321	14.8897
322	15.8346
323	15.5735
324	15.8713
325	15.3493
326	15.3309
327	15.2610
328	15.1397
329	14.0919
330	14.1838
331	13.6066
332	14.5294
333	14.2537
334	13.9853
335	13.7868
336	14.3860
337	13.7978
338	13.7757
339	13.7684
340	13.9449
341	13.5294
342	14.1103
343	14.5110
344	15.4412
345	14.8640
346	14.8824
347	15.1728
348	14.7316
349	14.3529
350	14.3199
351	14.3971
352	14.0294
353	14.3456
354	14.2537
355	13.3897
356	13.4081
357	13.4522
358	13.3787
359	13.1581
360	13.5699
361	13.5588
362	12.7684
363	13.4522
364	13.2426
365	13.3493
366	12.4301
367	12.6949
368	13.4044
369	13.2794
370	12.5846
371	13.0846
372	12.7279
373	13.4669
374	13.3603
375	14.0882
376	14.2463
377	13.7904
378	13.9154
379	14.2096
380	12.6875
381	13.5441
382	12.9044
383	12.7426
384	13.1618
385	12.5993
386	13.1397
387	13.1985
388	13.8272
389	13.4118
390	13.3860
391	13.2537
392	13.4853
393	12.8456
394	13.2316
395	12.7096
396	13.0257
397	13.4118
398	12.8713
399	13.9816
400	12.4449
401	12.9301
402	12.6618
403	11.8456
404	12.6434
405	12.6875
406	12.4743
407	12.4007
408	12.3824
409	12.6654
410	12.0919
411	13.0735
412	12.3897
413	12.5993
414	12.9632
415	12.5184
416	12.7831
417	13.0110
418	11.6544
419	12.4926
420	11.0699
421	11.6544
422	12.3051
423	11.3934
424	12.3272
425	11.7022
426	11.9890
427	11.3934
428	11.9081
429	11.9154
430	12.4044
431	12.1397
432	12.1140
433	12.3603
434	12.7978
435	12.6618
436	12.8676
437	12.3346
438	12.0110
439	11.9669
440	11.7537
441	12.5772
442	13.1801
443	12.3382
444	12.4375
445	12.5110
446	12.6765
447	12.7684
448	12.1103
449	12.6838
450	12.6838
451	12.3346
452	13.1985
453	12.2500
454	12.7831
455	12.1544
456	12.0956
457	11.6507
458	12.2574
459	12.3456
460	11.6985
461	11.7169
462	11.2390
463	11.9890
464	12.0184
465	12.1360
466	12.3199
467	12.8125
468	12.7978
469	12.6728
470	12.7794
471	12.5588
472	12.9485
473	12.3051
474	12.7353
475	12.5588
476	12.6140
477	12.2941
478	12.1140
479	11.7647
480	12.0404
481	12.2794
482	11.7169
483	11.9007
484	11.7096
485	11.8162
486	11.6103
487	11.7316
488	11.9890
489	11.7132
490	12.1397
491	12.4706
492	12.3309
493	12.7353
494	12.8897
495	12.2426
496	11.8971
497	12.8419
498	11.9522
499	12.1949
500	12.2096
501	12.4779
502	12.0919
503	11.7868
504	11.9338
505	11.7500
506	12.3493
507	12.1507
508	11.8199
509	11.9559
510	11.7316
511	12.1949
512	11.9963
513	11.9853
514	11.6176
515	11.9596
516	11.8199
517	11.5368
518	11.6875
519	11.4706
520	10.8088
521	10.5184
522	10.6765
523	10.6618
524	10.1140
525	10.6912
526	10.3566
527	10.5588
528	10.6507
529	11.0037
530	11.2647
531	11.2831
532	11.3015
533	11.1471
534	10.6728
535	11.0625
536	11.0699
537	11.5735
538	11.0772
539	10.8162
540	10.9044
541	10.4007
542	10.7059
543	10.1985
544	10.0846
545	9.6176
546	9.7353
547	9.7096
548	9.6544
549	10.3493
550	9.9265
551	9.9228
552	9.6765
553	10.4522
554	10.0257
555	10.0699
556	10.2721
557	10.3566
558	10.3934
559	10.0993
560	10.2684
561	10.5478
562	11.3088
563	9.7022
564	10.3125
565	9.6985
566	9.8051
567	10.2794
568	10.0809
569	10.2610
570	9.8971
571	9.2647
572	10.2904
573	10.3750
574	10.0625
575	10.6949
576	9.6581
577	10.6544
578	10.0588
579	10.3787
580	10.3529
581	10.1765
582	10.4779
583	10.2316
584	9.9890
585	9.9265
586	9.5551
587	9.3199
588	9.3125
589	9.9596
590	9.2096
591	9.4743
592	9.1765
593	9.8346
594	9.5441
595	9.9412
596	9.2316
597	9.8897
598	10.2794
599	9.8676
600	9.3272
601	9.4963
602	9.2463
603	9.6581
604	10.0074
605	8.8272
606	9.4301
607	9.2757
608	9.0294
609	9.2279
610	8.7684
611	9.3088
612	9.3493
613	9.2353
614	9.1434
615	9.3235
616	9.2022
617	9.3199
618	9.1140
619	9.0331
620	9.5368
621	9.0846
622	9.2463
623	9.6801
624	9.4154
625	9.3199
626	9.5000
627	9.3824
628	9.1949
629	9.2206
630	9.4301
631	9.0074
632	8.4853
633	9.1838
634	9.3088
635	8.7390
636	9.3235
637	8.8529
638	9.5404
639	9.4522
640	9.6103
641	9.4559
642	9.5404
643	9.2206
644	9.9926
645	9.5882
646	9.1765
647	9.2022
648	9.4559
649	9.1654
650	9.3419
651	9.6471
652	9.8676
653	9.7132
654	9.1287
655	8.8860
656	8.9559
657	8.9375
658	8.3456
659	8.1728
660	8.4154
661	8.5404
662	8.3603
663	8.7941
664	8.0625
665	7.9743
666	7.9926
667	8.1838
668	8.3456
669	8.0074
670	8.6066
671	8.1544
672	7.9081
673	7.9596
674	8.2169
675	7.9596
676	7.7941
677	8.3787
678	7.9522
679	8.0331
680	7.8493
681	7.7022
682	7.9007
683	7.9301
684	7.4779
685	7.8971
686	7.8382
687	7.6728
688	7.3125
689	7.4963
690	7.7757
691	7.2463
692	7.6140
693	7.2096
694	7.6287
695	7.5257
696	7.4118
697	7.4191
698	7.4375
699	6.8603
700	7.3787
701	6.8750
702	7.0551
703	6.5551
704	6.8051
705	7.4301
706	7.4890
707	7.2022
708	7.4338
709	7.1765
710	7.5515
711	7.1691
712	7.2169
713	7.9522
714	7.3713
715	7.6434
716	7.4265
717	7.2978
718	6.9559
719	7.3934
720	7.2610
721	7.1912
722	7.1728
723	7.6103
724	6.7684
725	7.0809
726	7.0074
727	6.9081
728	6.4890
729	6.8051
730	7.1765
731	7.1140
732	6.5368
733	6.9412
734	7.3125
735	7.2574
736	7.2132
737	6.9706
738	7.3860
739	7.2868
740	7.6838
741	6.9007
742	6.8529
743	7.0147
744	6.9449
745	6.9007
746	6.6471
747	6.6324
748	6.8860
749	6.9816
750	7.0404
751	6.5882
752	7.3971
753	7.2426
754	6.7647
755	6.5956
756	6.4485
757	6.9044
758	6.8419
759	6.7353
760	6.2868
761	6.7390
762	6.9081
763	6.9596
764	7.2757
765	6.9485
766	6.8125
767	7.0588
768	7.0441
769	6.7721
770	6.6324
771	6.5110
772	6.2721
773	6.7721
774	6.6691
775	6.6544
776	6.6250
777	6.3676
778	7.0699
779	6.5882
780	6.5404
781	7.6471
782	6.8051
783	7.3051
784	7.6103
785	7.5000
786	7.1397
787	7.2426
788	7.4228
789	7.1434
790	7.4118
791	7.5074
792	7.9191
793	7.1213
794	6.8566
795	6.5404
796	6.7243
797	6.7574
798	6.7500
799	6.7647
800	6.8640
801	7.3015
802	6.5735
803	6.9449
804	6.5404
805	6.6544
806	7.0625
807	6.5478
808	6.8272
809	6.4118
810	7.1140
811	7.1471
812	7.3382
813	7.5110
814	7.4669
815	6.8272
816	7.1103
817	6.7684
818	6.8824
819	6.6287
820	6.8088
821	6.6691
822	6.5919
823	6.9522
824	6.4890
825	6.4154
826	6.0147
827	5.9338
828	5.9706
829	5.8603
830	6.2721
831	6.1654
832	6.2206
833	6.4081
834	5.9853
835	5.8529
836	6.2684
837	6.0515
838	5.6176
839	6.3566
840	6.2132
841	6.2941
842	5.9301
843	6.2941
844	5.8529
845	5.9118
846	6.5110
847	6.0184
848	6.2243
849	6.3162
850	6.2206
851	6.1728
852	6.1544
853	5.7463
854	6.9375
855	6.1838
856	5.7500
857	6.4779
858	5.9228
859	6.1103
860	6.3934
861	5.8199
862	5.8860
863	5.5662
864	5.5331
865	5.2757
866	5.4853
867	5.6654
868	5.2390
869	5.7500
870	5.6765
871	5.2169
872	5.6507
873	5.3566
874	4.8125
875	5.2096
876	4.8199
877	5.3235
878	5.4816
879	4.9265
880	5.3934
881	5.1875
882	5.8897
883	5.7794
884	5.5625
885	6.2684
886	5.6801
887	5.1912
888	5.3934
889	5.3015
890	5.5809
891	5.4412
892	4.9596
893	5.1801
894	4.7610
895	5.1507
896	4.7978
897	5.1838
898	5.0404
899	4.7941
900	4.8382
901	5.5882
902	5.0331
903	5.0478
904	5.6618
905	5.5110
906	5.0368
907	5.1581
908	6.2868
909	5.7426
910	6.4963
911	5.6029
912	5.8051
913	6.3235
914	6.4706
915	6.6176
916	6.1912
917	5.6581
918	5.6434
919	6.4816
920	6.0699
921	5.6838
922	4.1176
923	4.9926
924	5.0919
925	5.7574
926	6.1250
927	6.0368
928	5.2353
929	5.0331
930	5.7206
931	5.4338
932	6.1838
933	6.3934
934	6.5993
935	7.3750
936	7.7206
937	8.8750
938	11.4485
939	12.2904
940	12.2831
941	12.9228
942	12.3824
943	12.3971
944	11.4853
945	9.4081
946	7.7537
947	6.7316
948	4.3971
949	3.9338
950	3.4632
951	3.7831
