# Supplementary material for: Bicoid gradient formation mechanism and dynamics revealed by protein lifetime analysis
Source: Mol Syst Biol. 2018 Sep 4;14(9):e8355. doi: 10.15252/msb.20188355 (PMC6121778; doi:10.15252/msb.20188355)
Supplement: Supplementary file 8 — Source Data for Figure 6 [file MSB-14-e8355-s007.zip › figure6-data_wo-images/quantification/Values_emb04_r_t06.txt]

0	47.3750
1	43.0294
2	38.3603
3	37.7426
4	33.3382
5	30.0625
6	28.0662
7	29.3934
8	29.9118
9	29.5110
10	29.9706
11	32.4926
12	33.9118
13	33.8309
14	32.4926
15	33.9706
16	29.8603
17	30.9265
18	30.7243
19	30.0809
20	30.9706
21	26.9412
22	27.6581
23	26.8272
24	27.4890
25	25.4743
26	26.2794
27	25.7096
28	25.7500
29	24.6875
30	25.7868
31	25.4890
32	24.3162
33	23.6507
34	22.9228
35	23.5478
36	24.1029
37	24.7169
38	24.2463
39	24.8235
40	23.9449
41	24.3088
42	24.2794
43	24.2279
44	23.9963
45	25.3493
46	24.5993
47	25.4816
48	23.4007
49	24.4265
50	24.6176
51	24.4853
52	25.2316
53	22.6544
54	22.8199
55	24.1360
56	24.2721
57	24.5331
58	25.4228
59	25.0588
60	25.4816
61	26.0625
62	27.8015
63	27.9081
64	27.5588
65	26.9853
66	26.2279
67	26.5221
68	26.6949
69	27.4265
70	27.8566
71	26.5662
72	26.3015
73	26.9706
74	24.8199
75	25.9191
76	24.3199
77	26.4743
78	25.6838
79	26.1176
80	27.2831
81	25.7500
82	26.5221
83	25.0662
84	26.2169
85	24.6397
86	23.1581
87	23.4743
88	24.5551
89	23.8750
90	24.2279
91	24.3346
92	25.0882
93	24.9044
94	24.7610
95	24.7500
96	25.5257
97	24.7096
98	23.4228
99	23.3640
100	23.0809
101	21.9926
102	21.2684
103	20.8529
104	20.9816
105	22.3640
106	21.9816
107	23.3529
108	23.1654
109	22.6875
110	22.9485
111	23.1728
112	23.7904
113	24.1066
114	22.5588
115	22.8824
116	22.7169
117	22.3971
118	22.4816
119	21.2721
120	20.4449
121	20.6985
122	20.0221
123	20.2647
124	20.4449
125	20.3456
126	20.0331
127	19.8529
128	20.8971
129	22.1287
130	23.4228
131	22.0368
132	23.0074
133	22.5956
134	23.3640
135	22.0368
136	21.2831
137	20.4963
138	20.3787
139	19.7794
140	19.4154
141	17.6434
142	18.2904
143	18.3125
144	18.8125
145	18.4779
146	19.7868
147	19.0846
148	20.4743
149	19.8162
150	20.4191
151	19.2794
152	20.7831
153	20.3529
154	18.7684
155	19.0184
156	19.0294
157	18.3382
158	17.3382
159	18.4669
160	18.1801
161	18.4228
162	19.3676
163	18.2316
164	19.4228
165	18.2022
166	17.7132
167	18.2169
168	18.3971
169	18.5037
170	17.4228
171	16.9154
172	16.9412
173	16.7757
174	17.3713
175	17.4485
176	16.7243
177	18.0221
178	18.4743
179	18.0551
180	18.9669
181	18.1103
182	18.2243
183	18.0368
184	17.4007
185	16.8272
186	17.5294
187	17.1507
188	17.3640
189	16.8860
190	17.4632
191	17.3860
192	17.4228
193	17.6801
194	16.7610
195	17.2169
196	16.9926
197	17.5147
198	17.4890
199	18.3603
200	18.3125
201	16.7978
202	18.1029
203	18.0515
204	16.8235
205	16.7794
206	17.0735
207	17.2831
208	17.2279
209	17.5478
210	17.3640
211	17.3897
212	17.1471
213	17.1581
214	17.0662
215	17.2132
216	17.0699
217	17.6287
218	17.5809
219	18.2831
220	18.0294
221	17.7316
222	17.6765
223	17.5147
224	17.9779
225	17.4706
226	17.7353
227	17.5294
228	16.4007
229	16.4301
230	16.0846
231	16.3456
232	16.6949
233	16.7096
234	17.0257
235	17.5257
236	17.3125
237	17.8456
238	17.5846
239	17.5919
240	17.1581
241	17.3750
242	18.1103
243	17.7316
244	16.9559
245	16.3015
246	16.3934
247	16.4522
248	15.9669
249	15.8382
250	16.0368
251	15.6912
252	15.8199
253	15.7647
254	15.4449
255	15.3640
256	16.0478
257	15.9596
258	15.3162
259	15.7904
260	15.8088
261	16.1140
262	15.9779
263	15.8750
264	16.4081
265	16.2132
266	15.7243
267	15.6471
268	14.8051
269	15.1471
270	14.7279
271	14.3676
272	14.9375
273	14.9706
274	15.4779
275	14.7978
276	15.3272
277	15.7831
278	15.7537
279	16.0074
280	15.8676
281	15.1618
282	15.5919
283	15.4118
284	15.0882
285	15.3125
286	14.5074
287	14.6103
288	14.8051
289	15.1029
290	14.5993
291	15.0956
292	14.3676
293	15.4449
294	14.4779
295	14.1471
296	14.8456
297	14.6581
298	14.8088
299	13.9412
300	14.0662
301	14.4191
302	13.8824
303	13.4412
304	14.1838
305	14.4485
306	13.4596
307	13.6985
308	13.7831
309	13.7721
310	13.3199
311	13.8456
312	13.8529
313	13.9890
314	13.6801
315	13.9669
316	13.5993
317	13.2904
318	12.9338
319	13.3456
320	13.2132
321	12.9926
322	13.0368
323	13.3676
324	13.0331
325	13.9118
326	13.2316
327	13.2868
328	13.8566
329	13.1728
330	12.9669
331	12.9669
332	12.6397
333	13.7978
334	12.9485
335	12.5809
336	13.3235
337	13.2096
338	13.0404
339	13.0588
340	13.2831
341	13.2721
342	13.5993
343	13.3419
344	13.1544
345	12.5735
346	12.4228
347	12.6434
348	12.5368
349	12.8566
350	12.7610
351	13.1213
352	12.9632
353	12.9412
354	12.7610
355	12.2574
356	12.9559
357	11.7132
358	12.2721
359	12.3125
360	12.0735
361	12.7794
362	12.2206
363	11.6507
364	12.3713
365	11.9522
366	12.0147
367	12.0919
368	12.2647
369	12.6544
370	12.6654
371	12.3051
372	12.6397
373	12.5735
374	12.2206
375	12.4154
376	12.1691
377	11.9301
378	11.9743
379	11.9449
380	12.1324
381	12.5956
382	12.8309
383	12.1287
384	12.3750
385	11.5257
386	11.6213
387	12.0515
388	12.6066
389	12.0331
390	11.9338
391	11.6360
392	12.1324
393	11.7426
394	12.0074
395	12.5147
396	12.0809
397	11.9485
398	12.1471
399	12.4890
400	11.9081
401	11.5699
402	11.9963
403	12.0037
404	11.4853
405	12.3897
406	11.8199
407	12.3235
408	11.9816
409	12.0846
410	11.1029
411	12.4816
412	12.1985
413	11.8713
414	11.8493
415	11.9118
416	12.4669
417	12.2831
418	11.6654
419	11.9228
420	12.1176
421	11.5478
422	11.7978
423	12.2132
424	11.9338
425	12.1176
426	12.6029
427	11.8015
428	12.5809
429	11.7721
430	12.1912
431	12.1875
432	11.9007
433	12.9522
434	13.1618
435	12.8493
436	12.7243
437	12.0147
438	12.5000
439	12.7096
440	12.2684
441	12.4449
442	12.3566
443	12.1250
444	12.0257
445	12.1029
446	11.7390
447	10.9412
448	11.4779
449	11.9007
450	11.2096
451	11.8603
452	11.6728
453	11.5993
454	11.7978
455	11.0478
456	11.5221
457	10.9412
458	11.1691
459	11.2426
460	11.6397
461	11.7316
462	11.1912
463	11.8199
464	11.7831
465	11.9853
466	11.6691
467	12.4375
468	11.2426
469	11.0846
470	11.0074
471	11.2279
472	11.1875
473	11.4669
474	11.2757
475	11.3088
476	11.0368
477	10.9596
478	10.7463
479	10.6581
480	11.0110
481	11.2500
482	11.0294
483	11.2794
484	10.5993
485	10.1176
486	10.1176
487	10.7022
488	10.8272
489	10.2610
490	10.7574
491	11.5257
492	10.9044
493	10.7206
494	11.3088
495	10.6103
496	10.6581
497	11.1397
498	10.3750
499	10.6213
500	10.4706
501	10.8346
502	10.5257
503	10.2610
504	11.1066
505	10.5294
506	10.6287
507	10.5478
508	10.6801
509	9.7610
510	10.3934
511	10.3051
512	9.5772
513	11.0000
514	9.9926
515	9.9449
516	9.5662
517	10.0368
518	10.1765
519	10.4007
520	9.9081
521	9.9485
522	9.9853
523	10.2279
524	9.5074
525	10.1618
526	9.6397
527	10.0772
528	9.4632
529	9.2059
530	9.6176
531	9.7353
532	9.7500
533	9.6654
534	9.6838
535	9.7316
536	8.9816
537	9.2426
538	9.4522
539	9.2868
540	9.6324
541	9.4706
542	9.6103
543	9.5404
544	8.9779
545	9.1360
546	8.9118
547	8.9669
548	9.3640
549	9.3860
550	8.7721
551	9.1066
552	9.6507
553	8.9154
554	9.4890
555	8.6544
556	8.8860
557	8.4301
558	8.8015
559	8.6985
560	9.0110
561	9.2243
562	9.1213
563	8.8897
564	8.7794
565	9.4265
566	8.8493
567	8.8125
568	9.0919
569	8.9081
570	8.9890
571	8.9485
572	9.1324
573	8.9596
574	9.1029
575	9.1213
576	9.1838
577	9.4228
578	9.4154
579	9.1765
580	9.0221
581	8.2904
582	8.8162
583	8.6654
584	8.5221
585	8.5919
586	8.4890
587	8.6471
588	8.8603
589	8.8566
590	8.5846
591	8.6066
592	8.8897
593	8.5404
594	8.8346
595	8.9632
596	8.2059
597	7.8787
598	8.4191
599	8.7794
600	8.4449
601	8.6213
602	8.4301
603	8.5000
604	8.4154
605	8.1949
606	7.7426
607	8.1618
608	7.8971
609	8.1691
610	8.1397
611	8.5110
612	8.5662
613	8.1103
614	8.3971
615	8.5551
616	7.8272
617	8.8529
618	8.2978
619	8.6728
620	7.9375
621	7.9301
622	8.5184
623	8.0037
624	8.5184
625	8.4265
626	8.3456
627	7.7537
628	8.0037
629	8.1949
630	8.2610
631	8.0000
632	8.1581
633	8.1507
634	8.2169
635	7.4926
636	8.2500
637	7.3529
638	7.7243
639	7.4743
640	7.8529
641	7.8566
642	7.3934
643	7.5478
644	8.2610
645	7.7610
646	7.5294
647	7.8971
648	7.8934
649	7.2243
650	7.7169
651	7.8934
652	8.5846
653	8.1949
654	7.9044
655	7.9338
656	7.8051
657	7.6103
658	7.2831
659	7.2721
660	7.6765
661	7.3199
662	7.3346
663	7.6728
664	6.6324
665	7.1066
666	7.2721
667	7.8493
668	7.0882
669	7.7279
670	7.6250
671	7.2390
672	6.7794
673	7.6765
674	7.4228
675	7.2904
676	7.3235
677	7.3897
678	7.7757
679	7.1765
680	7.2537
681	7.1140
682	7.4154
683	7.3162
684	7.6397
685	7.0809
686	6.9669
687	7.2941
688	7.4228
689	7.3419
690	7.4228
691	6.8787
692	7.0368
693	7.1765
694	7.4485
695	6.8640
696	7.1029
697	6.5662
698	7.5037
699	7.1434
700	6.9191
701	7.4779
702	7.1728
703	7.1728
704	6.5699
705	7.1434
706	7.0257
707	6.9706
708	7.0110
709	6.6985
710	7.0809
711	7.0809
712	7.3346
713	7.1765
714	6.8934
715	7.1875
716	7.6066
717	7.3787
718	7.6140
719	7.2941
720	7.4081
721	6.8640
722	7.1140
723	6.9669
724	6.9007
725	6.9412
726	7.1581
727	7.2206
728	7.2390
729	6.9449
730	6.7868
731	6.9301
732	7.1213
733	6.5074
734	7.3272
735	6.5956
736	7.0221
737	6.4265
738	6.6691
739	7.0184
740	7.2390
741	6.6985
742	7.3051
743	6.8971
744	6.8051
745	6.3309
746	6.3309
747	6.7941
748	7.2684
749	7.2279
750	7.4154
751	6.6324
752	7.1691
753	7.2132
754	6.3125
755	6.5588
756	7.0147
757	6.4081
758	6.5368
759	6.6360
760	6.4338
761	6.3676
762	6.4007
763	6.7610
764	6.6581
765	6.4301
766	6.4926
767	6.5699
768	6.2022
769	6.5551
770	6.2721
771	6.6213
772	6.7132
773	6.6360
774	6.5000
775	6.2831
776	6.5478
777	6.6691
778	6.7537
779	7.1949
780	6.7574
781	6.9596
782	6.4081
783	6.6912
784	6.7757
785	6.8309
786	6.9449
787	6.4706
788	7.2059
789	6.7684
790	6.8566
791	6.9228
792	6.8309
793	7.0147
794	6.7757
795	6.6397
796	7.1765
797	6.7831
798	6.2868
799	6.4926
800	6.7794
801	6.6838
802	7.0809
803	6.6618
804	6.5184
805	6.2941
806	6.8824
807	6.1029
808	6.2243
809	6.8125
810	6.6691
811	6.5735
812	6.6103
813	6.6618
814	6.9154
815	6.6985
816	6.3382
817	6.6728
818	6.6912
819	6.3566
820	6.8971
821	6.6985
822	6.7647
823	6.6801
824	6.4485
825	6.1434
826	6.0515
827	6.3125
828	5.9154
829	5.7390
830	6.3971
831	5.8897
832	6.0735
833	5.8713
834	6.1397
835	6.1544
836	5.9963
837	6.1140
838	5.7941
839	6.0993
840	5.8824
841	5.8603
842	5.6838
843	5.7279
844	6.3897
845	6.0515
846	6.2721
847	6.3640
848	6.3125
849	6.0074
850	6.7316
851	6.4007
852	6.2132
853	5.9228
854	6.0735
855	6.0147
856	6.2500
857	5.7647
858	5.5074
859	6.4522
860	5.8493
861	5.8934
862	5.7463
863	6.0515
864	5.7059
865	5.6765
866	5.3934
867	5.0956
868	5.7610
869	5.7868
870	5.7022
871	5.3860
872	5.4743
873	5.4890
874	5.1250
875	5.7831
876	5.3309
877	5.9301
878	5.8566
879	4.9743
880	5.3493
881	5.5772
882	5.4779
883	5.6066
884	5.5662
885	5.5882
886	5.0478
887	5.0221
888	5.2831
889	5.0846
890	5.4228
891	5.5551
892	5.0735
893	4.9926
894	5.1728
895	4.8934
896	5.0294
897	5.1654
898	4.9081
899	4.6471
900	4.7500
901	5.0000
902	5.4522
903	4.8603
904	5.1581
905	5.3015
906	4.9081
907	5.3493
908	5.2390
909	5.9154
910	5.3897
911	5.9963
912	5.6140
913	6.0956
914	5.7757
915	6.0368
916	6.3897
917	5.5551
918	5.1765
919	5.9265
920	5.1949
921	5.3235
922	4.7022
923	4.0404
924	4.7721
925	5.0331
926	5.0809
927	4.6801
928	5.0919
929	4.5000
930	5.1140
931	4.5221
932	4.9596
933	5.3199
934	4.9118
935	5.4816
936	5.8125
937	7.5441
938	8.4816
939	9.1618
940	10.4265
941	12.0478
942	11.4816
943	11.8235
944	11.7426
945	9.2574
946	7.4081
947	6.4853
948	4.8713
949	3.9853
950	3.7316
951	3.8199
