# Supplementary material for: Bicoid gradient formation mechanism and dynamics revealed by protein lifetime analysis
Source: Mol Syst Biol. 2018 Sep 4;14(9):e8355. doi: 10.15252/msb.20188355 (PMC6121778; doi:10.15252/msb.20188355)
Supplement: Supplementary file 8 — Source Data for Figure 6 [file MSB-14-e8355-s007.zip › figure6-data_wo-images/quantification/Values_emb04_r_t07.txt]

0	46.7978
1	42.1691
2	40.2978
3	36.8971
4	35.6618
5	29.0772
6	28.2904
7	30.3419
8	29.6176
9	31.1360
10	33.5294
11	36.5331
12	37.4412
13	40.1691
14	40.1618
15	37.7500
16	36.2941
17	34.2353
18	31.2537
19	30.6103
20	28.7059
21	27.3603
22	27.6287
23	28.8934
24	28.2868
25	28.5809
26	28.6875
27	28.5515
28	28.3272
29	26.5882
30	25.2206
31	26.1434
32	26.7316
33	25.2574
34	25.8860
35	26.8456
36	25.6581
37	24.3897
38	23.5956
39	21.9265
40	21.3971
41	22.4044
42	23.2022
43	23.3824
44	24.0441
45	25.5331
46	25.1618
47	25.8529
48	24.5515
49	24.5221
50	23.7941
51	23.9081
52	24.6213
53	23.4485
54	22.9338
55	22.5221
56	24.1912
57	25.7757
58	27.2978
59	27.8971
60	29.1765
61	30.6397
62	31.8235
63	32.3051
64	33.5919
65	34.9632
66	34.1250
67	34.4191
68	32.3346
69	31.9669
70	32.7978
71	32.4743
72	32.4632
73	32.1176
74	29.6912
75	28.2059
76	27.9706
77	29.5294
78	28.4743
79	29.5956
80	32.5551
81	32.5772
82	35.1765
83	36.0110
84	36.0919
85	35.8051
86	34.4816
87	35.2316
88	33.6765
89	33.1066
90	31.0147
91	28.8897
92	28.5662
93	27.3456
94	26.6507
95	25.3676
96	25.7941
97	23.8897
98	24.4743
99	26.4669
100	27.7353
101	28.4890
102	30.2831
103	31.9926
104	33.3493
105	34.3860
106	34.9706
107	35.6066
108	34.8787
109	32.9853
110	31.1471
111	29.8971
112	29.0331
113	27.4926
114	26.3051
115	24.4044
116	23.9706
117	23.4926
118	23.3897
119	24.6066
120	24.9118
121	25.4485
122	27.0478
123	28.4375
124	28.9926
125	31.6066
126	31.7390
127	32.5772
128	33.2647
129	31.8860
130	32.2206
131	30.3640
132	28.8750
133	27.1691
134	26.0478
135	23.6618
136	25.0625
137	25.6618
138	25.4596
139	26.4779
140	27.6912
141	28.6691
142	29.5956
143	29.8750
144	29.1397
145	28.3346
146	28.3346
147	26.3419
148	24.2868
149	24.4559
150	22.9265
151	22.3603
152	21.7868
153	22.7831
154	22.4596
155	24.6213
156	24.9559
157	26.1471
158	25.7206
159	26.1213
160	25.9007
161	25.0515
162	23.8493
163	22.9338
164	21.4963
165	20.4779
166	19.7132
167	19.7721
168	20.0147
169	20.2610
170	21.9228
171	23.3934
172	25.1471
173	27.0184
174	27.1066
175	27.6875
176	27.3934
177	26.7353
178	25.4743
179	24.0110
180	23.2096
181	21.8897
182	21.0404
183	20.4926
184	19.8235
185	19.5368
186	20.3162
187	20.1360
188	22.0110
189	21.9007
190	22.4779
191	23.6581
192	24.3750
193	24.6507
194	25.1287
195	24.4963
196	23.5993
197	24.1029
198	22.6728
199	23.8272
200	23.0993
201	22.4228
202	21.1103
203	21.4154
204	20.2279
205	19.9265
206	20.7059
207	22.2316
208	21.9118
209	23.0478
210	23.6029
211	25.0772
212	24.4853
213	26.4375
214	26.3015
215	25.5919
216	26.4522
217	25.5551
218	25.0735
219	24.2169
220	23.4154
221	23.2022
222	23.7978
223	23.6949
224	24.1434
225	24.9926
226	23.6103
227	25.1213
228	24.0147
229	23.9301
230	23.6140
231	23.9007
232	23.4412
233	23.9632
234	23.6875
235	24.3713
236	24.5956
237	24.0000
238	24.4007
239	24.2757
240	25.0368
241	24.8824
242	24.6324
243	24.7279
244	23.6250
245	22.3934
246	22.3309
247	21.2904
248	21.3529
249	20.9779
250	21.1176
251	21.5625
252	21.6581
253	21.8015
254	21.7647
255	22.4522
256	22.4853
257	23.1985
258	22.7868
259	23.3088
260	22.9596
261	22.5221
262	20.9338
263	20.3713
264	20.5441
265	19.8419
266	20.1066
267	21.2500
268	20.9890
269	21.8529
270	23.5478
271	23.2757
272	24.2463
273	24.5993
274	24.7684
275	23.4375
276	22.7610
277	23.1287
278	21.9265
279	21.8897
280	21.5404
281	20.9779
282	20.3713
283	19.6912
284	19.4743
285	19.6838
286	18.8787
287	18.7647
288	18.3934
289	17.7243
290	18.4118
291	18.0625
292	18.6066
293	18.9338
294	19.5000
295	19.8529
296	21.0110
297	21.3566
298	20.8309
299	20.6875
300	21.1176
301	20.1324
302	20.1176
303	19.5515
304	19.3051
305	18.2647
306	17.4449
307	16.9485
308	17.7610
309	18.3382
310	18.4779
311	19.2096
312	19.9007
313	20.2463
314	20.6544
315	21.3897
316	20.9853
317	20.4449
318	19.1066
319	18.5294
320	17.7647
321	17.8125
322	18.0662
323	18.3456
324	18.6654
325	19.2574
326	18.7500
327	19.2757
328	19.4632
329	18.4779
330	18.6066
331	18.1103
332	16.7353
333	16.8787
334	16.7610
335	16.5882
336	16.3346
337	16.4301
338	15.9375
339	15.9485
340	17.1103
341	16.7574
342	17.0110
343	17.3713
344	18.1544
345	17.9485
346	17.7757
347	18.7059
348	18.1838
349	18.1618
350	18.0221
351	16.9265
352	17.1029
353	16.8235
354	15.7426
355	14.7868
356	15.0551
357	15.2647
358	14.9743
359	15.8603
360	16.3382
361	17.0441
362	17.5074
363	18.4743
364	18.1250
365	19.4228
366	18.5699
367	18.7684
368	17.7721
369	17.7316
370	16.9375
371	15.9265
372	15.4743
373	15.6765
374	15.9706
375	16.3309
376	15.9522
377	15.9559
378	17.1066
379	16.5257
380	16.9485
381	17.4449
382	17.4926
383	17.1691
384	17.4926
385	15.6471
386	16.2022
387	15.7500
388	15.6691
389	15.2684
390	15.6654
391	14.7831
392	15.0625
393	14.6654
394	16.2353
395	15.2426
396	15.0993
397	15.9706
398	15.8015
399	16.0147
400	15.6581
401	15.0772
402	15.2243
403	15.4706
404	14.8125
405	15.1985
406	15.1654
407	15.4265
408	14.8713
409	15.0625
410	14.6434
411	15.4559
412	14.8309
413	14.2684
414	14.6691
415	14.7868
416	14.3015
417	14.2500
418	14.5956
419	14.6287
420	15.1324
421	15.0037
422	15.6691
423	15.1066
424	14.9596
425	14.4412
426	14.9154
427	14.5809
428	14.3897
429	14.9228
430	14.9265
431	15.0772
432	15.3529
433	15.5221
434	15.2206
435	14.6765
436	15.2757
437	14.9449
438	14.8897
439	14.1029
440	14.3493
441	14.8088
442	15.1618
443	14.5221
444	14.8860
445	14.4853
446	14.5331
447	13.8346
448	14.5110
449	14.0919
450	14.4154
451	14.4154
452	14.5221
453	14.8456
454	14.1691
455	14.3272
456	14.3051
457	14.7868
458	14.7463
459	14.1140
460	14.5956
461	14.1176
462	13.9632
463	13.6728
464	13.4816
465	13.6728
466	13.9338
467	13.6581
468	13.4963
469	12.9081
470	13.0772
471	13.5441
472	13.6213
473	13.4007
474	13.8088
475	14.2868
476	13.8824
477	13.8860
478	13.7316
479	13.5993
480	13.6544
481	13.4779
482	13.3015
483	12.2243
484	12.0110
485	11.6287
486	11.5515
487	12.0074
488	12.3456
489	13.0294
490	12.9779
491	13.9449
492	13.6176
493	13.1507
494	13.5662
495	13.6949
496	12.9743
497	13.4596
498	12.8346
499	13.0368
500	12.6507
501	12.0993
502	12.0662
503	12.1213
504	12.8162
505	12.3235
506	12.2059
507	11.8640
508	12.7794
509	12.0846
510	12.4669
511	12.1324
512	11.3309
513	12.5699
514	11.5551
515	11.6140
516	11.0919
517	11.8971
518	11.8419
519	12.0221
520	11.5662
521	11.7904
522	11.8493
523	12.2279
524	10.3640
525	11.1213
526	10.8787
527	11.2463
528	10.9375
529	10.4118
530	10.3015
531	11.1618
532	10.7463
533	10.5662
534	10.5919
535	10.8750
536	10.3934
537	10.7610
538	10.5074
539	10.9412
540	11.0404
541	10.9706
542	11.9228
543	11.0515
544	10.9154
545	10.6581
546	10.4412
547	10.7868
548	11.2647
549	11.4706
550	10.9044
551	11.0662
552	11.2500
553	10.4522
554	10.4118
555	10.4485
556	9.5294
557	10.4007
558	10.5037
559	9.7978
560	10.3824
561	9.7904
562	10.1691
563	9.5846
564	9.8493
565	10.2059
566	10.8162
567	10.2647
568	10.3897
569	10.7574
570	10.1765
571	10.5368
572	10.6176
573	10.0551
574	10.3934
575	10.1103
576	10.3419
577	10.1066
578	9.5441
579	10.6801
580	10.2132
581	10.0735
582	10.1213
583	9.6250
584	9.2794
585	9.5809
586	9.2279
587	9.3235
588	9.4265
589	9.9522
590	9.6728
591	9.4228
592	9.8750
593	10.0074
594	9.4191
595	9.7353
596	9.1691
597	9.7757
598	9.6213
599	9.7132
600	8.9191
601	9.2574
602	9.3015
603	9.7279
604	9.2316
605	9.3419
606	9.3051
607	8.8750
608	9.4338
609	9.3272
610	8.8382
611	9.4522
612	9.2904
613	9.1029
614	8.3640
615	8.8787
616	8.3309
617	8.7500
618	8.5404
619	8.3088
620	8.7463
621	8.7096
622	8.6618
623	8.8493
624	9.4522
625	9.1507
626	9.2794
627	9.9154
628	8.6949
629	9.3015
630	8.9963
631	8.6765
632	8.0993
633	8.7316
634	8.3529
635	8.3346
636	8.5625
637	8.1176
638	8.1324
639	8.1618
640	8.2316
641	8.8640
642	8.5441
643	8.4485
644	8.6838
645	8.0551
646	8.2647
647	7.7169
648	8.1103
649	7.8309
650	8.4154
651	7.8419
652	8.5368
653	8.1654
654	8.4228
655	7.7279
656	8.4044
657	8.1103
658	7.5588
659	7.2500
660	7.5882
661	7.7978
662	7.2022
663	7.8824
664	7.5221
665	7.6507
666	7.7132
667	8.1397
668	7.9522
669	8.1618
670	8.0993
671	7.9375
672	7.4926
673	7.5846
674	7.7794
675	7.2757
676	7.4706
677	7.2831
678	7.3750
679	6.8897
680	7.4632
681	7.0919
682	7.1949
683	7.2574
684	7.6066
685	7.5368
686	7.3824
687	7.1029
688	7.3676
689	7.4228
690	7.9779
691	7.2169
692	7.2647
693	6.9853
694	7.3346
695	6.9669
696	6.8051
697	6.8456
698	6.8309
699	6.4706
700	6.5919
701	7.2132
702	6.8713
703	6.6434
704	6.7169
705	7.2941
706	7.4191
707	7.3015
708	6.7463
709	6.3934
710	6.8162
711	6.5956
712	7.5478
713	6.8162
714	6.5625
715	6.9669
716	7.1728
717	6.5221
718	7.1838
719	6.7353
720	7.1912
721	6.7243
722	6.6507
723	6.8529
724	6.5331
725	6.7500
726	6.9265
727	6.8713
728	6.9154
729	6.7169
730	6.5478
731	6.5882
732	6.9154
733	6.6471
734	6.1544
735	6.2279
736	6.6029
737	6.3971
738	6.1544
739	6.1140
740	6.7169
741	6.2978
742	6.6471
743	6.4853
744	6.5368
745	6.7647
746	6.3713
747	6.3713
748	6.3713
749	6.4485
750	6.9632
751	6.0846
752	6.4265
753	6.9118
754	6.0331
755	5.9449
756	6.1066
757	6.2904
758	6.5993
759	6.1213
760	6.0257
761	5.9743
762	5.8934
763	6.1654
764	6.6581
765	6.5993
766	6.2353
767	6.5184
768	6.0331
769	6.7279
770	6.5735
771	6.1360
772	6.4890
773	6.1691
774	6.2096
775	5.7941
776	5.5588
777	6.0221
778	6.5515
779	6.5772
780	5.5882
781	6.4412
782	6.2096
783	6.3272
784	6.8676
785	6.3015
786	6.7096
787	6.9559
788	7.3750
789	6.5588
790	7.0294
791	6.7206
792	7.0184
793	6.6213
794	6.5221
795	5.9338
796	6.2132
797	6.1434
798	5.8346
799	6.0515
800	6.5441
801	6.5074
802	6.5147
803	6.1324
804	6.2279
805	5.7757
806	6.5919
807	5.9816
808	5.8051
809	5.7169
810	6.2243
811	5.7206
812	5.8676
813	6.1507
814	6.3713
815	6.2169
816	6.1838
817	5.7757
818	6.1618
819	5.9743
820	6.3419
821	5.9412
822	6.2978
823	6.2316
824	5.9853
825	5.6728
826	5.7096
827	5.8162
828	5.6801
829	5.7647
830	5.9044
831	5.6103
832	5.5919
833	6.1103
834	6.0441
835	5.6176
836	5.9779
837	5.6397
838	5.3787
839	6.1471
840	5.7831
841	5.5037
842	5.2574
843	6.0478
844	5.6471
845	5.5956
846	5.5147
847	5.5588
848	5.5294
849	5.4853
850	5.3897
851	5.3235
852	5.6544
853	5.3382
854	5.7721
855	5.8051
856	5.2794
857	5.7684
858	5.4559
859	5.8529
860	5.1949
861	5.5515
862	5.3860
863	5.1360
864	5.5147
865	5.0588
866	5.2868
867	5.4485
868	6.1397
869	5.6324
870	5.3456
871	5.0772
872	5.4449
873	5.4816
874	5.1103
875	5.8199
876	4.9412
877	5.3419
878	4.9412
879	5.5956
880	4.7390
881	5.0993
882	5.2463
883	5.4963
884	5.2647
885	5.4301
886	5.3676
887	4.9963
888	5.1507
889	5.2132
890	5.2794
891	4.9743
892	4.8272
893	5.0588
894	4.8235
895	4.7794
896	5.0919
897	5.4338
898	5.2353
899	5.0294
900	4.9449
901	5.2721
902	5.1471
903	5.0074
904	5.3346
905	5.3088
906	5.4522
907	5.4044
908	5.4890
909	5.3015
910	5.6801
911	5.6949
912	5.9301
913	5.7684
914	5.6103
915	6.0882
916	5.9890
917	5.3971
918	5.4559
919	5.6949
920	5.1765
921	5.2206
922	4.5257
923	4.6875
924	5.0331
925	4.7390
926	4.9118
927	4.4816
928	4.9596
929	4.6875
930	4.1654
931	4.4228
932	5.0110
933	5.2721
934	5.0404
935	5.9743
936	6.6287
937	8.1066
938	8.9963
939	9.5368
940	10.0074
941	13.0625
942	11.9779
943	10.6287
944	11.6544
945	10.5956
946	7.3676
947	6.4449
948	4.6213
949	3.5441
950	3.6029
951	3.4926
