# Supplementary material for: Bicoid gradient formation mechanism and dynamics revealed by protein lifetime analysis
Source: Mol Syst Biol. 2018 Sep 4;14(9):e8355. doi: 10.15252/msb.20188355 (PMC6121778; doi:10.15252/msb.20188355)
Supplement: Supplementary file 8 — Source Data for Figure 6 [file MSB-14-e8355-s007.zip › figure6-data_wo-images/quantification/Values_emb04_r_t08.txt]

0	44.8640
1	39.6471
2	37.7757
3	36.3934
4	36.0074
5	32.9779
6	31.7941
7	31.9081
8	33.0809
9	33.1213
10	36.5699
11	36.5037
12	35.8971
13	41.4081
14	38.9485
15	37.6765
16	34.2316
17	33.4816
18	31.9301
19	30.2132
20	29.7721
21	31.4926
22	31.9963
23	32.8860
24	32.1360
25	33.2463
26	33.6912
27	31.0588
28	29.1838
29	28.6213
30	30.3199
31	28.7757
32	27.8934
33	27.5294
34	25.2831
35	25.4375
36	25.8382
37	25.4191
38	25.8199
39	26.5147
40	26.9044
41	27.8676
42	26.9926
43	27.1360
44	27.3199
45	26.0294
46	25.0037
47	26.0147
48	25.6066
49	26.7904
50	26.0551
51	27.4853
52	28.1985
53	29.1324
54	29.2868
55	30.8456
56	32.3051
57	32.0184
58	33.0074
59	33.1949
60	33.4191
61	32.2463
62	32.2243
63	32.2463
64	32.4118
65	32.9779
66	32.0919
67	31.7353
68	32.4669
69	32.7610
70	33.6985
71	34.6140
72	35.1397
73	35.4963
74	37.3051
75	36.5809
76	36.4706
77	36.5515
78	35.6875
79	34.1507
80	33.9265
81	31.4485
82	32.3346
83	30.8015
84	30.2426
85	28.9412
86	27.6397
87	29.2537
88	27.4375
89	27.8125
90	27.5956
91	28.2500
92	28.7721
93	29.8971
94	30.8015
95	31.1728
96	33.1471
97	33.2206
98	33.0882
99	33.0551
100	32.7279
101	31.1765
102	30.9485
103	30.4669
104	30.8382
105	30.5919
106	30.0184
107	30.0441
108	28.4890
109	26.4449
110	26.1728
111	25.6397
112	26.2022
113	26.9044
114	26.3162
115	27.0772
116	26.7243
117	27.3493
118	29.4044
119	27.8272
120	28.7794
121	29.4926
122	30.1029
123	30.8640
124	30.7794
125	29.0331
126	29.0956
127	28.5809
128	27.4926
129	27.8015
130	26.5515
131	25.9338
132	26.9559
133	26.5037
134	26.3382
135	26.6618
136	26.7941
137	28.1471
138	28.0735
139	27.6875
140	27.4890
141	26.8787
142	26.3493
143	24.6912
144	23.9890
145	23.0404
146	23.4449
147	23.3346
148	22.2206
149	22.5000
150	23.4926
151	24.5735
152	26.9301
153	26.1066
154	26.5221
155	26.9338
156	26.9963
157	26.8750
158	25.0882
159	24.5625
160	24.1397
161	23.7206
162	23.8051
163	23.6324
164	24.4228
165	25.1765
166	24.3529
167	25.3051
168	25.2537
169	26.1544
170	26.5809
171	26.3971
172	26.3493
173	25.5147
174	25.7500
175	23.8676
176	24.7426
177	24.2353
178	23.8419
179	23.4779
180	23.3235
181	23.0257
182	23.5588
183	24.1360
184	23.6801
185	22.8750
186	23.6618
187	23.5588
188	24.2757
189	24.2022
190	24.0772
191	24.8015
192	24.2904
193	24.9191
194	24.5919
195	24.3125
196	24.1949
197	24.4559
198	23.8051
199	23.5956
200	23.4743
201	22.5221
202	23.0919
203	22.5662
204	22.6912
205	23.3346
206	24.1471
207	24.4926
208	24.5000
209	25.5294
210	25.8309
211	26.4522
212	24.8015
213	24.9632
214	24.9596
215	23.5184
216	24.0294
217	23.5515
218	23.7500
219	22.9669
220	23.7831
221	23.9926
222	23.4743
223	23.4044
224	23.0772
225	23.7757
226	23.0956
227	23.4118
228	23.2279
229	23.9375
230	23.6397
231	23.0882
232	22.6029
233	22.5551
234	22.0441
235	23.0147
236	22.9265
237	24.1397
238	24.5368
239	23.8824
240	23.6985
241	23.6728
242	22.4632
243	22.6397
244	21.4449
245	20.1875
246	20.2353
247	20.4007
248	20.2206
249	21.3419
250	21.6507
251	22.1434
252	21.2353
253	22.0662
254	22.2684
255	22.4890
256	22.9596
257	23.2206
258	23.4890
259	22.7316
260	22.6029
261	22.4669
262	21.1949
263	20.7463
264	20.1765
265	19.8676
266	20.2868
267	21.1691
268	21.5000
269	21.4191
270	22.0110
271	22.3346
272	21.8860
273	23.0074
274	22.8199
275	22.4154
276	22.0184
277	20.9338
278	21.6471
279	20.7537
280	20.2757
281	20.0882
282	20.3162
283	20.4853
284	20.1801
285	19.8235
286	19.7096
287	18.7868
288	18.7904
289	18.7500
290	18.1434
291	18.7574
292	18.8750
293	19.2132
294	19.1471
295	19.6397
296	19.9816
297	20.8235
298	21.0662
299	20.4779
300	20.5441
301	20.4706
302	20.3199
303	19.4191
304	19.7316
305	18.6507
306	18.2500
307	17.8750
308	18.0404
309	18.6654
310	18.2059
311	18.0882
312	18.4449
313	19.1507
314	19.2941
315	19.9154
316	20.0809
317	20.4081
318	19.9338
319	19.6691
320	19.2647
321	17.9522
322	18.0551
323	18.6397
324	19.1066
325	18.7721
326	18.8787
327	20.2647
328	19.8529
329	18.8529
330	18.4559
331	17.6618
332	17.2390
333	17.3015
334	16.8603
335	15.9118
336	16.1949
337	16.6397
338	16.8272
339	17.0184
340	17.4375
341	17.6801
342	18.0699
343	18.0919
344	18.5735
345	17.7574
346	17.6360
347	17.6912
348	17.3199
349	17.0147
350	16.5956
351	16.8272
352	16.2390
353	16.4007
354	16.0221
355	15.3015
356	16.0625
357	16.4853
358	16.9522
359	16.3640
360	17.0404
361	17.1838
362	16.7206
363	15.7978
364	15.9890
365	16.3750
366	16.2647
367	16.2941
368	16.7059
369	17.0331
370	16.2978
371	16.0147
372	15.7390
373	16.2904
374	16.2353
375	16.2610
376	15.8860
377	15.8897
378	16.3162
379	16.0919
380	16.1691
381	15.9118
382	16.0551
383	16.1176
384	16.3493
385	14.8713
386	15.4706
387	15.6691
388	16.0184
389	15.8897
390	15.7978
391	15.5441
392	15.4301
393	15.6618
394	15.8603
395	15.4191
396	15.6324
397	16.0221
398	15.6176
399	15.4191
400	15.2096
401	14.7316
402	14.6765
403	15.1654
404	14.9632
405	15.5331
406	15.0037
407	15.0404
408	13.9816
409	14.4779
410	14.3419
411	14.1029
412	13.8971
413	14.0441
414	14.4301
415	13.2794
416	13.7904
417	14.3824
418	14.0184
419	14.8897
420	14.9081
421	15.1691
422	14.9412
423	14.6801
424	15.8235
425	14.8824
426	14.4779
427	14.8162
428	14.6434
429	14.6581
430	14.7169
431	15.0919
432	14.0110
433	14.1140
434	15.1507
435	15.1066
436	14.5331
437	14.4926
438	14.6765
439	14.5846
440	14.4449
441	14.6471
442	14.6471
443	14.2610
444	13.6250
445	14.3162
446	14.1360
447	13.6029
448	13.6618
449	13.8346
450	13.9485
451	14.3493
452	14.4191
453	13.9779
454	13.9522
455	13.5184
456	14.2059
457	14.3162
458	14.3235
459	14.5735
460	13.8493
461	14.0184
462	13.6250
463	14.4559
464	13.7316
465	13.5956
466	13.6912
467	13.3640
468	13.4449
469	12.8787
470	12.7941
471	12.2059
472	13.2757
473	12.5441
474	13.3824
475	14.2978
476	13.2610
477	13.5147
478	13.4559
479	13.0993
480	13.8713
481	12.6949
482	12.6360
483	12.7684
484	12.4375
485	11.4412
486	11.0110
487	12.2868
488	11.7537
489	12.1471
490	12.1103
491	12.4596
492	12.6654
493	13.0919
494	12.8346
495	13.2132
496	12.8971
497	13.4926
498	13.1397
499	13.2390
500	11.7426
501	12.4338
502	12.2610
503	11.3051
504	12.4522
505	11.5294
506	11.4853
507	10.9890
508	11.6544
509	11.3971
510	12.2022
511	11.9632
512	11.5919
513	12.9338
514	11.5441
515	11.7941
516	11.4853
517	11.5221
518	11.8235
519	11.8088
520	11.5000
521	11.8199
522	11.7426
523	11.7426
524	11.2463
525	11.5846
526	11.3382
527	11.5074
528	10.4926
529	10.9191
530	10.6985
531	11.7978
532	10.8419
533	11.0993
534	10.5404
535	10.9632
536	10.3676
537	11.4191
538	10.5625
539	11.7169
540	11.1765
541	11.5441
542	11.0441
543	11.2500
544	11.0110
545	10.9044
546	10.8493
547	10.5000
548	11.2279
549	10.9375
550	10.6801
551	11.0221
552	11.3015
553	11.1949
554	11.2978
555	10.7279
556	10.2941
557	10.7463
558	10.6544
559	10.3272
560	10.8015
561	9.8713
562	10.7353
563	9.8456
564	9.7279
565	9.8860
566	10.5294
567	10.6691
568	10.5037
569	10.0699
570	10.0441
571	10.1287
572	10.5147
573	9.9559
574	10.0000
575	10.0809
576	10.0221
577	10.2941
578	10.5735
579	10.0809
580	10.1140
581	10.2684
582	10.3199
583	10.1728
584	10.2721
585	9.9596
586	9.6581
587	10.3088
588	9.4743
589	9.9154
590	9.5037
591	9.4926
592	9.4301
593	9.6985
594	9.2941
595	9.9375
596	9.2316
597	9.2022
598	9.9191
599	9.4706
600	9.3125
601	9.3640
602	9.7537
603	10.1029
604	9.5551
605	9.5257
606	9.3015
607	8.9853
608	8.5294
609	8.9779
610	9.1912
611	9.2500
612	8.9669
613	9.3787
614	9.0515
615	9.6397
616	8.8750
617	9.0074
618	8.9449
619	8.4449
620	8.5184
621	7.7610
622	8.3382
623	8.2022
624	8.6324
625	8.4853
626	8.6397
627	8.9669
628	8.7279
629	8.6213
630	8.8566
631	9.4154
632	8.8456
633	8.7721
634	8.8235
635	8.4338
636	8.7941
637	7.9375
638	8.5515
639	8.1985
640	8.3162
641	8.1434
642	8.3640
643	8.1029
644	8.1029
645	8.3971
646	8.5221
647	8.2316
648	8.3529
649	8.0147
650	8.5846
651	8.1728
652	8.2868
653	7.8713
654	7.8603
655	8.2500
656	7.9963
657	7.5809
658	7.7904
659	7.2206
660	7.4007
661	8.3235
662	7.1691
663	8.0037
664	7.5331
665	7.3750
666	7.5625
667	8.2757
668	7.8787
669	7.4485
670	7.6581
671	7.6544
672	7.3750
673	7.5110
674	7.5588
675	7.0221
676	7.5699
677	7.4632
678	7.7279
679	7.1654
680	7.4338
681	6.9596
682	7.2647
683	6.8824
684	7.0147
685	6.8566
686	7.2316
687	6.9081
688	6.9963
689	7.1434
690	7.2941
691	7.4044
692	7.2206
693	6.7757
694	6.9191
695	7.1397
696	6.5735
697	6.6765
698	7.0184
699	7.0147
700	6.8860
701	7.2868
702	7.0037
703	6.0699
704	6.2574
705	6.8015
706	6.8676
707	6.7647
708	6.8456
709	6.4926
710	6.9301
711	6.7647
712	7.1397
713	6.7831
714	6.3419
715	6.8529
716	6.5993
717	6.4596
718	6.4301
719	6.5772
720	7.0882
721	6.2721
722	6.5699
723	6.2169
724	6.8235
725	6.5147
726	7.0257
727	6.4853
728	6.2390
729	6.5809
730	6.9632
731	6.3971
732	6.6654
733	6.3971
734	6.5662
735	7.0331
736	6.5331
737	6.2353
738	6.4485
739	6.0809
740	6.5846
741	6.0699
742	6.1765
743	5.6360
744	6.0184
745	5.7721
746	5.5404
747	6.2022
748	6.2390
749	6.1250
750	6.5515
751	6.4412
752	6.0809
753	6.4669
754	6.3309
755	6.3235
756	6.3750
757	6.1471
758	6.0441
759	5.8493
760	6.0662
761	6.0735
762	5.9375
763	6.1507
764	5.9926
765	6.0993
766	6.0110
767	6.0846
768	6.2537
769	6.0662
770	5.8235
771	6.0846
772	6.9412
773	6.2978
774	6.3897
775	6.3529
776	6.4265
777	6.2684
778	6.4412
779	6.5772
780	6.0074
781	6.4632
782	6.2500
783	6.5478
784	6.8088
785	6.0993
786	6.1765
787	6.2206
788	6.6140
789	6.2757
790	6.3971
791	6.5110
792	6.4118
793	7.0257
794	6.6360
795	6.3088
796	6.5478
797	6.2941
798	5.9265
799	6.2721
800	6.5551
801	6.1324
802	6.4338
803	6.0846
804	6.1912
805	6.2941
806	6.3015
807	6.1507
808	5.8529
809	6.2647
810	6.0809
811	5.7647
812	5.6838
813	6.1029
814	6.0294
815	5.6066
816	5.5368
817	5.4522
818	6.1397
819	5.6654
820	6.1066
821	5.4559
822	5.7537
823	5.6765
824	5.9301
825	5.2059
826	5.1949
827	5.8015
828	5.5184
829	5.6434
830	5.5147
831	5.8125
832	5.8529
833	5.3860
834	5.3456
835	5.0735
836	5.4007
837	5.3162
838	5.8235
839	6.4449
840	5.1985
841	5.2096
842	5.5846
843	5.3382
844	5.5809
845	5.3309
846	5.4963
847	5.2684
848	5.7831
849	5.0956
850	5.6213
851	5.1140
852	5.1287
853	5.0919
854	5.5184
855	6.1140
856	5.1875
857	5.1140
858	5.7610
859	5.7610
860	5.1471
861	4.9743
862	5.2059
863	4.8787
864	5.3162
865	4.6618
866	5.4228
867	5.0919
868	5.3088
869	5.0294
870	4.7059
871	4.6103
872	4.9596
873	5.0772
874	5.1801
875	4.9669
876	5.1581
877	5.0809
878	5.1912
879	5.0662
880	4.3382
881	4.6691
882	5.2647
883	5.2500
884	5.0515
885	4.8088
886	5.0074
887	5.2721
888	5.3125
889	5.2500
890	5.1507
891	5.0588
892	4.9779
893	5.0956
894	5.2500
895	5.6581
896	4.6765
897	4.9338
898	4.6949
899	4.6581
900	4.7096
901	4.6029
902	5.1728
903	4.8015
904	4.9559
905	5.6912
906	5.2904
907	5.2647
908	5.5772
909	6.0956
910	5.9890
911	6.4926
912	6.9963
913	7.2721
914	6.7647
915	6.8051
916	6.6985
917	5.7757
918	6.0882
919	5.6507
920	5.7353
921	5.4706
922	4.9522
923	4.9596
924	5.4743
925	6.0000
926	4.7059
927	4.9449
928	4.8640
929	4.4926
930	4.9118
931	4.5294
932	5.5441
933	5.2537
934	4.9669
935	6.0919
936	6.8419
937	8.2169
938	9.7647
939	11.3566
940	10.1176
941	12.3125
942	12.0331
943	10.4007
944	10.4853
945	8.9743
946	7.3272
947	5.9081
948	5.3382
949	3.3676
950	3.2610
951	2.9412
