# Supplementary material for: Bicoid gradient formation mechanism and dynamics revealed by protein lifetime analysis
Source: Mol Syst Biol. 2018 Sep 4;14(9):e8355. doi: 10.15252/msb.20188355 (PMC6121778; doi:10.15252/msb.20188355)
Supplement: Supplementary file 8 — Source Data for Figure 6 [file MSB-14-e8355-s007.zip › figure6-data_wo-images/quantification/Values_emb04_r_t09.txt]

0	47.2169
1	43.2794
2	39.3676
3	38.2132
4	35.8566
5	32.8860
6	33.0147
7	33.9853
8	33.0368
9	35.7537
10	37.8971
11	37.8088
12	35.8235
13	38.5882
14	36.2132
15	35.2059
16	32.9191
17	33.7096
18	35.6507
19	35.6471
20	35.4044
21	36.4449
22	37.0846
23	35.5809
24	35.9926
25	34.2279
26	31.9743
27	29.9412
28	30.3015
29	30.0809
30	30.0331
31	29.0221
32	29.7941
33	29.3860
34	28.5037
35	29.2279
36	29.9926
37	29.7243
38	29.0809
39	29.2904
40	28.1654
41	28.3824
42	27.9007
43	28.1581
44	28.6801
45	27.9449
46	28.4485
47	29.3456
48	28.5882
49	29.2574
50	30.5184
51	31.0000
52	31.0221
53	28.8713
54	29.8419
55	29.0588
56	29.6140
57	30.6066
58	32.8309
59	32.2463
60	32.0699
61	32.3493
62	33.9485
63	32.9228
64	32.5404
65	32.4265
66	31.9816
67	32.4743
68	33.1213
69	33.2096
70	33.2794
71	32.3860
72	33.9485
73	33.4191
74	32.4596
75	32.0147
76	32.7684
77	32.8051
78	30.7757
79	30.1838
80	30.5882
81	30.0478
82	30.5000
83	30.1765
84	30.4118
85	30.8529
86	30.2904
87	30.9191
88	30.7059
89	31.6765
90	31.1654
91	31.5809
92	33.1544
93	31.1912
94	31.3493
95	31.2132
96	30.9485
97	30.9007
98	30.9816
99	31.5147
100	30.6213
101	28.5074
102	28.6176
103	27.7500
104	27.4963
105	27.0846
106	26.5478
107	27.1654
108	26.7096
109	26.1765
110	26.3787
111	27.1176
112	27.7316
113	28.3162
114	27.1544
115	28.6838
116	28.8051
117	28.6728
118	28.2537
119	28.0588
120	27.6029
121	26.9816
122	26.5919
123	25.9926
124	25.9596
125	26.6176
126	26.4853
127	27.1397
128	26.2721
129	26.2390
130	26.6912
131	26.1029
132	26.6471
133	25.6801
134	26.2059
135	25.6029
136	24.8199
137	23.7022
138	22.9816
139	23.5074
140	24.3235
141	23.1618
142	23.7022
143	24.3897
144	23.4154
145	24.8750
146	26.3640
147	25.8676
148	26.2868
149	25.7316
150	26.3051
151	26.1985
152	26.9632
153	27.1654
154	25.5037
155	25.6838
156	25.1581
157	24.9779
158	24.0588
159	24.9779
160	23.9449
161	23.5588
162	24.7316
163	23.9706
164	25.5221
165	24.3529
166	24.0699
167	23.4632
168	23.9743
169	23.9228
170	24.3235
171	23.5882
172	23.5110
173	23.2647
174	24.0699
175	23.3713
176	24.3456
177	23.6176
178	22.7831
179	22.0588
180	22.4449
181	23.5294
182	24.1324
183	25.0037
184	24.3088
185	24.9669
186	24.7647
187	23.8125
188	24.2978
189	24.5147
190	24.4632
191	24.3235
192	23.3787
193	22.9449
194	22.5846
195	22.7426
196	22.1324
197	22.4853
198	22.9669
199	23.5662
200	24.4265
201	25.2316
202	25.9301
203	25.7169
204	25.6875
205	24.4081
206	24.1471
207	23.5368
208	22.7610
209	23.1324
210	22.3787
211	22.4301
212	21.2794
213	21.4963
214	21.8382
215	21.7279
216	21.5368
217	22.2353
218	22.8934
219	22.8713
220	24.2537
221	23.7096
222	24.0000
223	23.7978
224	23.3125
225	23.5625
226	22.6103
227	22.0257
228	21.0846
229	21.6471
230	21.9081
231	22.2243
232	22.0441
233	22.7316
234	22.7059
235	22.5662
236	21.9044
237	22.3346
238	22.5515
239	22.6544
240	21.1250
241	20.4228
242	20.3603
243	20.2390
244	20.6287
245	20.2647
246	20.4963
247	21.9449
248	21.3015
249	22.1801
250	21.9890
251	21.8566
252	22.5037
253	23.1618
254	22.6140
255	22.2279
256	21.8860
257	21.5625
258	20.1618
259	19.9449
260	19.5956
261	19.5551
262	20.0919
263	20.0368
264	20.2610
265	21.3419
266	21.0110
267	21.3824
268	20.9375
269	21.1544
270	20.5257
271	21.2537
272	22.0110
273	20.5221
274	21.5184
275	19.8787
276	19.8309
277	19.4118
278	20.0625
279	19.9926
280	20.0625
281	20.3860
282	20.8566
283	20.0772
284	19.6250
285	19.7243
286	19.7757
287	18.3529
288	18.5074
289	18.5110
290	18.3750
291	18.1397
292	18.7941
293	17.8529
294	17.7426
295	17.9412
296	17.7022
297	19.2647
298	19.0515
299	19.0404
300	19.7978
301	18.7463
302	18.7243
303	18.6765
304	18.4522
305	17.7206
306	17.9706
307	18.0662
308	18.4081
309	18.0772
310	17.9301
311	17.6581
312	17.7904
313	18.1176
314	18.6434
315	18.4816
316	18.1544
317	18.2500
318	17.6250
319	17.1581
320	17.6029
321	17.6397
322	18.4412
323	18.5551
324	18.4338
325	18.7684
326	17.9596
327	17.4301
328	17.8382
329	17.1103
330	17.9669
331	17.5882
332	16.5074
333	15.8566
334	16.3125
335	15.9118
336	16.0846
337	16.1838
338	15.9191
339	16.4338
340	17.4412
341	17.1618
342	17.3934
343	17.3051
344	18.0221
345	17.3971
346	16.9301
347	17.3493
348	16.6213
349	16.2537
350	16.2279
351	15.6287
352	16.0662
353	15.9007
354	15.9743
355	15.5331
356	16.3566
357	16.3603
358	15.2757
359	16.0662
360	15.8934
361	15.7426
362	15.9007
363	15.4081
364	15.5846
365	15.9228
366	16.2647
367	16.2463
368	16.3860
369	16.7574
370	16.1618
371	15.6360
372	15.7868
373	15.9632
374	14.9191
375	15.0037
376	14.3897
377	14.8787
378	15.6066
379	15.4779
380	14.9449
381	16.1324
382	15.2647
383	15.1324
384	15.4816
385	15.0221
386	15.3309
387	15.1875
388	15.5588
389	15.5404
390	14.6801
391	14.8934
392	14.3419
393	14.6103
394	15.2537
395	15.4779
396	14.7537
397	15.2757
398	14.8419
399	15.0625
400	15.1581
401	14.7316
402	15.2463
403	15.1250
404	14.5588
405	15.1507
406	14.7647
407	14.8493
408	14.3750
409	14.7757
410	14.1103
411	14.3382
412	14.4449
413	14.0000
414	14.5625
415	14.4926
416	14.5625
417	14.5846
418	13.9338
419	14.7868
420	15.1765
421	14.4154
422	14.7868
423	14.1213
424	14.3125
425	14.1654
426	14.9081
427	14.5699
428	14.5147
429	15.1066
430	14.0294
431	14.7390
432	14.4265
433	15.4228
434	14.7243
435	14.7169
436	14.3088
437	14.1324
438	14.7316
439	14.3088
440	13.5919
441	14.6728
442	14.4816
443	14.2243
444	14.2096
445	14.0735
446	13.7022
447	13.2684
448	13.7279
449	13.5772
450	13.9706
451	13.8199
452	13.9228
453	14.0551
454	13.1324
455	13.4706
456	14.0074
457	13.5368
458	13.5404
459	14.1397
460	13.9265
461	13.6838
462	13.5515
463	14.0074
464	13.8088
465	13.8235
466	13.3419
467	14.1360
468	13.0294
469	12.6103
470	13.2537
471	13.1838
472	12.8529
473	12.9301
474	13.0993
475	13.1765
476	13.2463
477	12.6360
478	12.8971
479	12.5846
480	12.9118
481	12.9154
482	12.5221
483	12.4706
484	12.2500
485	12.0699
486	11.7390
487	12.0625
488	11.8860
489	11.8015
490	12.4485
491	12.1103
492	12.0662
493	12.0515
494	12.4118
495	12.3419
496	12.0772
497	12.9449
498	11.9779
499	12.4301
500	12.1176
501	12.5147
502	12.0625
503	11.1397
504	12.4191
505	11.5772
506	11.8309
507	11.4485
508	10.7978
509	11.3640
510	11.7831
511	11.6838
512	10.9081
513	12.0221
514	11.7206
515	11.7463
516	10.7059
517	11.1066
518	11.3493
519	11.3088
520	10.8456
521	11.4632
522	10.6544
523	11.5735
524	10.6875
525	10.9559
526	10.9779
527	10.7206
528	10.6140
529	10.9669
530	10.3566
531	11.1618
532	11.2353
533	10.8051
534	9.9596
535	10.5147
536	10.0331
537	10.7022
538	9.7684
539	10.1985
540	10.8603
541	10.9412
542	11.0441
543	10.9449
544	10.8713
545	10.2941
546	10.4706
547	10.4816
548	10.5772
549	10.5368
550	10.4853
551	10.8382
552	10.8860
553	10.4706
554	10.7721
555	10.9007
556	10.5000
557	10.1140
558	10.3640
559	10.3456
560	10.1728
561	9.9375
562	9.9632
563	9.6287
564	9.5110
565	10.4853
566	9.9706
567	10.3125
568	10.8199
569	10.4007
570	10.1176
571	10.3051
572	10.5404
573	10.5074
574	10.2647
575	9.8015
576	9.8199
577	10.0882
578	9.5221
579	10.0074
580	9.5956
581	9.3824
582	10.0588
583	10.2831
584	9.4963
585	9.9669
586	9.7022
587	10.2537
588	9.5993
589	10.1324
590	9.2684
591	9.7647
592	9.6728
593	9.2610
594	9.3051
595	9.4265
596	9.0000
597	8.5515
598	9.5147
599	9.2721
600	8.9890
601	9.1213
602	8.9081
603	9.3419
604	9.0809
605	9.2684
606	9.2647
607	8.8529
608	9.0882
609	8.6066
610	8.4779
611	8.8529
612	8.9632
613	9.0919
614	8.6654
615	9.0772
616	8.5404
617	9.0184
618	8.6949
619	8.7537
620	8.5699
621	8.3419
622	8.3934
623	8.6324
624	8.3088
625	8.2574
626	8.1691
627	8.2353
628	8.5404
629	8.3456
630	8.4963
631	8.8419
632	8.2831
633	8.5294
634	8.2169
635	8.1213
636	8.3088
637	7.8272
638	8.0478
639	7.8382
640	8.0147
641	8.4007
642	7.8640
643	8.0147
644	8.2904
645	8.4522
646	8.1250
647	8.2059
648	8.2904
649	7.9301
650	8.6875
651	8.2243
652	7.9338
653	7.4890
654	7.9926
655	7.8640
656	7.6397
657	7.7279
658	7.1397
659	7.1544
660	7.5331
661	7.4596
662	7.1103
663	7.5919
664	6.5184
665	7.4816
666	7.1434
667	7.2978
668	6.9044
669	7.1250
670	7.2610
671	7.4118
672	7.3272
673	6.7463
674	7.6801
675	7.1912
676	6.8750
677	6.9853
678	6.9743
679	6.7537
680	6.8676
681	6.4816
682	7.2868
683	6.9926
684	7.2941
685	6.6765
686	6.9375
687	7.1029
688	6.8529
689	6.4706
690	6.6581
691	7.1654
692	6.7794
693	6.2574
694	7.1618
695	7.1654
696	6.6360
697	6.8603
698	6.8272
699	6.7978
700	6.6985
701	6.6838
702	6.2904
703	6.8051
704	6.2537
705	6.9154
706	6.5037
707	6.4338
708	6.8824
709	6.3897
710	6.6912
711	6.1838
712	7.0551
713	6.8493
714	6.7022
715	7.0846
716	6.7721
717	6.2390
718	6.6728
719	6.7868
720	7.0772
721	6.4485
722	6.7316
723	6.4853
724	6.2684
725	6.1875
726	6.3676
727	6.6324
728	6.3235
729	5.6029
730	6.4632
731	6.1875
732	6.5478
733	6.1507
734	6.4743
735	6.2794
736	6.6618
737	6.3346
738	6.6250
739	6.2243
740	6.5184
741	5.8713
742	6.1176
743	6.3566
744	5.8787
745	5.4412
746	5.5919
747	5.9449
748	5.8934
749	5.9669
750	6.5368
751	5.7684
752	6.0478
753	6.0809
754	6.1287
755	6.5404
756	6.1765
757	6.2794
758	6.3493
759	6.2096
760	5.7500
761	6.2941
762	6.0221
763	6.1581
764	6.3493
765	6.3493
766	5.9522
767	5.8015
768	5.9081
769	5.7059
770	5.9596
771	6.0257
772	6.0074
773	5.8824
774	6.0588
775	5.8860
776	6.1176
777	5.8309
778	6.1507
779	6.3235
780	6.4890
781	6.7059
782	6.2316
783	6.2426
784	6.7537
785	6.0809
786	6.6618
787	6.3309
788	6.3346
789	6.4669
790	6.1397
791	6.5221
792	6.0662
793	6.4706
794	6.2610
795	5.8750
796	6.5074
797	5.8456
798	5.6949
799	5.8235
800	6.0404
801	6.0147
802	5.5588
803	6.1728
804	6.0735
805	5.7794
806	6.2316
807	6.4632
808	5.5699
809	5.7904
810	6.1838
811	5.7426
812	5.7757
813	5.6507
814	6.0368
815	5.2537
816	5.6140
817	5.2463
818	5.9301
819	5.7868
820	5.6544
821	5.3860
822	5.8419
823	5.8640
824	6.1985
825	5.7206
826	5.2132
827	5.3456
828	5.4632
829	5.2537
830	5.6324
831	5.2096
832	5.5846
833	5.4191
834	5.0993
835	5.1360
836	5.5735
837	5.4375
838	5.2647
839	5.5110
840	5.1765
841	5.4228
842	5.6287
843	5.3382
844	5.4559
845	5.4301
846	5.7132
847	5.0699
848	5.3309
849	5.1360
850	5.7904
851	5.0699
852	5.1434
853	5.5147
854	5.0625
855	5.4596
856	5.4890
857	5.2757
858	5.4926
859	5.4853
860	5.1029
861	4.8971
862	5.2500
863	5.3787
864	5.4081
865	5.0735
866	5.4044
867	4.9522
868	5.4375
869	5.1287
870	4.8088
871	4.9632
872	4.9816
873	4.7316
874	5.2426
875	4.7904
876	4.8860
877	5.0294
878	4.8860
879	4.9559
880	4.5000
881	4.5368
882	5.1103
883	4.8382
884	5.1765
885	4.8603
886	4.6434
887	5.0735
888	4.5000
889	4.6581
890	4.8603
891	5.2390
892	5.1985
893	4.5257
894	4.9081
895	5.1507
896	4.8529
897	5.6140
898	5.0551
899	4.9706
900	4.8199
901	5.0184
902	4.5037
903	4.7390
904	5.0846
905	5.2537
906	4.8051
907	4.9706
908	5.5882
909	5.8971
910	5.6397
911	6.2463
912	6.5221
913	6.4081
914	6.2316
915	6.8529
916	6.4853
917	6.0404
918	6.3824
919	6.2537
920	5.8088
921	5.5441
922	4.8272
923	4.7831
924	5.7794
925	5.6213
926	5.2500
927	5.2500
928	4.9963
929	4.7831
930	4.7463
931	5.3309
932	5.6949
933	5.8235
934	5.5257
935	5.9816
936	7.1287
937	8.7978
938	9.6213
939	11.3493
940	10.7353
941	11.9007
942	11.9044
943	11.0037
944	9.8640
945	8.8787
946	6.5331
947	5.6691
948	4.5662
949	3.5588
950	3.0662
951	3.4044
