# Supplementary material for: Bicoid gradient formation mechanism and dynamics revealed by protein lifetime analysis
Source: Mol Syst Biol. 2018 Sep 4;14(9):e8355. doi: 10.15252/msb.20188355 (PMC6121778; doi:10.15252/msb.20188355)
Supplement: Supplementary file 8 — Source Data for Figure 6 [file MSB-14-e8355-s007.zip › figure6-data_wo-images/quantification/Values_emb04_r_t10.txt]

0	35.0846
1	32.1765
2	35.1654
3	32.9522
4	32.2169
5	31.2904
6	33.1949
7	30.7390
8	32.8750
9	31.7537
10	34.2132
11	35.9154
12	35.6581
13	34.4743
14	34.5846
15	35.8640
16	33.8603
17	33.2684
18	33.1213
19	31.0882
20	33.0993
21	32.5993
22	29.4081
23	30.5294
24	30.2243
25	32.1728
26	32.0809
27	33.6250
28	33.5882
29	32.0809
30	33.7353
31	32.7574
32	33.2132
33	31.9154
34	30.8162
35	30.5551
36	32.2831
37	31.3346
38	33.1618
39	32.8309
40	32.1838
41	31.6213
42	31.1801
43	31.1360
44	31.7426
45	29.5147
46	30.1103
47	31.4154
48	30.4265
49	29.5331
50	30.6985
51	29.3346
52	30.0221
53	29.1544
54	30.8934
55	29.3199
56	30.4632
57	29.5441
58	29.3162
59	30.9081
60	30.3235
61	30.7206
62	30.5699
63	30.8529
64	32.4265
65	31.8309
66	29.7684
67	31.1213
68	31.4779
69	33.0735
70	32.2721
71	31.6029
72	31.1507
73	30.1618
74	30.4301
75	29.3529
76	29.4044
77	30.7206
78	29.8051
79	28.3676
80	29.7426
81	28.4044
82	29.3125
83	28.1875
84	28.7904
85	27.9449
86	27.2500
87	27.1213
88	27.7868
89	27.5735
90	28.3971
91	28.4779
92	28.1066
93	27.6765
94	27.6029
95	27.5184
96	28.1949
97	27.6176
98	27.6360
99	26.9853
100	26.1397
101	26.3750
102	26.2243
103	26.2279
104	25.5515
105	25.4485
106	25.9743
107	25.8676
108	25.0551
109	24.5331
110	23.6949
111	24.7279
112	25.8272
113	26.4301
114	25.4449
115	24.8419
116	24.6728
117	24.2831
118	23.4963
119	22.9669
120	23.4963
121	23.3162
122	23.7610
123	22.7721
124	24.0368
125	23.9522
126	24.7537
127	23.7647
128	23.6985
129	24.3382
130	23.6103
131	23.9007
132	22.3897
133	22.2096
134	22.1140
135	22.6507
136	22.9191
137	21.9154
138	21.3934
139	22.9081
140	21.3493
141	22.3419
142	23.2022
143	22.4301
144	22.6140
145	21.4007
146	22.6250
147	22.0294
148	21.6728
149	22.0074
150	21.3566
151	21.4559
152	22.1287
153	22.1397
154	21.3640
155	20.3199
156	20.6066
157	21.4779
158	20.7868
159	21.3603
160	21.2353
161	20.9118
162	21.0662
163	20.5882
164	21.5515
165	20.3934
166	20.8235
167	20.1544
168	20.4265
169	21.3051
170	19.8125
171	20.1397
172	20.6360
173	20.1691
174	18.9816
175	20.4338
176	19.6544
177	20.8235
178	20.0294
179	19.6507
180	20.8419
181	20.1875
182	19.0184
183	19.9485
184	18.9081
185	19.7757
186	20.3493
187	20.5662
188	20.7574
189	19.7243
190	19.2279
191	19.8309
192	18.8419
193	19.3419
194	19.4963
195	19.6360
196	18.9412
197	19.3971
198	18.7794
199	18.5037
200	18.6544
201	18.3125
202	19.3566
203	19.9669
204	19.3015
205	19.4118
206	18.9706
207	19.3934
208	19.3713
209	18.6324
210	17.9485
211	18.4228
212	17.0257
213	18.4228
214	19.2022
215	17.4412
216	19.1213
217	19.4044
218	18.3199
219	17.9706
220	17.8676
221	17.3750
222	17.9779
223	17.8346
224	18.0625
225	18.7610
226	18.5294
227	18.2978
228	18.0551
229	17.3713
230	17.8088
231	16.6801
232	16.6250
233	17.1360
234	17.2169
235	18.0221
236	17.3015
237	17.0294
238	17.8419
239	16.6765
240	16.5294
241	17.2132
242	17.0478
243	17.0074
244	17.4228
245	16.8419
246	17.4559
247	16.3493
248	16.2574
249	16.9926
250	16.7022
251	17.1985
252	17.2426
253	16.8529
254	16.9853
255	16.5404
256	16.5441
257	16.2243
258	16.8971
259	16.0037
260	16.2574
261	17.0919
262	16.4669
263	16.4118
264	16.2426
265	16.6066
266	15.5551
267	15.9522
268	15.5662
269	16.0478
270	15.5441
271	15.7574
272	16.0515
273	15.2610
274	15.9449
275	15.2978
276	15.2721
277	15.8824
278	15.4228
279	16.0184
280	15.9853
281	15.2059
282	15.6287
283	15.2794
284	15.8603
285	15.6176
286	15.3529
287	15.0735
288	15.2463
289	14.9375
290	15.0588
291	15.2868
292	16.0515
293	15.4706
294	14.9853
295	14.7279
296	14.8051
297	14.5772
298	14.0294
299	14.2500
300	14.0257
301	14.8088
302	14.8051
303	14.7463
304	14.5882
305	14.4853
306	14.3125
307	14.6838
308	15.0662
309	14.6471
310	14.9412
311	14.5625
312	14.8493
313	14.4596
314	14.0993
315	14.3493
316	14.9485
317	14.7868
318	13.9118
319	14.2574
320	14.0551
321	14.3713
322	15.0956
323	14.8860
324	14.7059
325	14.5294
326	14.3824
327	14.0846
328	14.4485
329	13.9632
330	14.1801
331	13.8382
332	14.3860
333	13.8015
334	14.0404
335	13.5257
336	13.7022
337	13.8493
338	13.3971
339	13.6581
340	14.0588
341	13.6176
342	13.4559
343	13.6250
344	13.6250
345	13.7243
346	13.4669
347	13.7206
348	14.0404
349	13.4191
350	13.4449
351	13.9743
352	13.4632
353	14.1875
354	13.7574
355	13.9816
356	13.5809
357	13.1728
358	13.1691
359	13.1434
360	12.6838
361	13.3493
362	13.0147
363	12.3824
364	12.8860
365	13.5294
366	12.8971
367	13.2684
368	13.2610
369	12.7831
370	13.0368
371	12.9228
372	13.0294
373	13.3346
374	13.1875
375	13.0772
376	13.3162
377	12.9375
378	13.5588
379	13.1140
380	12.4890
381	13.1544
382	12.5294
383	12.9559
384	13.1765
385	12.6213
386	13.0772
387	12.8309
388	12.9779
389	12.7279
390	11.9375
391	12.5919
392	12.1213
393	12.7463
394	12.2610
395	11.6581
396	12.1838
397	12.7390
398	12.4191
399	12.3566
400	12.3750
401	12.0478
402	12.1949
403	12.0846
404	12.4449
405	12.5110
406	12.7169
407	12.4338
408	11.7279
409	12.2757
410	12.3199
411	12.5515
412	11.7500
413	11.3934
414	11.7757
415	11.6985
416	11.3309
417	11.1213
418	11.6985
419	11.4596
420	11.4191
421	11.8676
422	12.8529
423	11.6434
424	12.1765
425	11.6103
426	11.4559
427	11.6434
428	11.4669
429	11.5257
430	11.6544
431	11.7279
432	11.3529
433	10.8860
434	11.5846
435	11.4081
436	11.6985
437	11.4669
438	10.9522
439	11.2059
440	11.1397
441	11.1765
442	11.3199
443	11.0478
444	12.0441
445	10.7169
446	11.3346
447	11.2831
448	12.0110
449	11.3493
450	11.0882
451	11.1434
452	11.5331
453	11.1912
454	11.2279
455	10.9118
456	10.9559
457	10.3603
458	10.8088
459	10.9338
460	10.3787
461	10.8125
462	10.7978
463	11.4449
464	10.9375
465	11.1140
466	10.5882
467	11.5331
468	10.2904
469	10.2978
470	10.6360
471	10.4706
472	10.8456
473	10.8860
474	10.7868
475	10.4743
476	9.9449
477	10.1838
478	10.0257
479	10.5294
480	10.5956
481	10.7978
482	10.2904
483	10.7206
484	10.0147
485	9.4669
486	10.3860
487	10.2574
488	9.8419
489	9.9743
490	9.8088
491	9.9963
492	9.8382
493	10.5993
494	10.4228
495	10.3787
496	9.6140
497	9.7978
498	9.5846
499	10.2574
500	9.5919
501	10.3860
502	9.9154
503	9.4853
504	9.8419
505	9.7500
506	9.9449
507	9.5000
508	10.0956
509	9.4816
510	9.3015
511	9.5956
512	9.2941
513	9.6618
514	9.3235
515	9.2316
516	9.7868
517	9.4522
518	9.4743
519	9.7500
520	9.2316
521	10.0184
522	9.5625
523	9.5882
524	9.4890
525	9.2610
526	9.2647
527	9.5257
528	9.4007
529	9.2022
530	8.9853
531	9.3088
532	9.2500
533	8.9228
534	9.0846
535	8.7868
536	8.8566
537	9.1801
538	8.6875
539	9.3419
540	8.9338
541	9.2390
542	8.7978
543	9.0515
544	8.9669
545	8.5404
546	8.8787
547	9.0404
548	8.4118
549	8.8603
550	8.8051
551	8.9963
552	9.0221
553	8.5662
554	9.0809
555	8.8603
556	9.3603
557	8.5184
558	8.6029
559	8.6801
560	8.7610
561	8.8640
562	9.1103
563	8.4228
564	9.0294
565	8.4154
566	9.2022
567	8.3676
568	8.7463
569	8.7684
570	8.3309
571	8.5662
572	8.6213
573	8.8493
574	8.5074
575	8.8235
576	8.2059
577	8.5919
578	8.7132
579	8.5735
580	8.1728
581	8.2500
582	8.6544
583	8.2022
584	7.8199
585	7.8419
586	8.0846
587	8.2610
588	8.2794
589	8.4559
590	8.2904
591	7.4706
592	8.0331
593	8.0037
594	7.6360
595	8.0515
596	7.9044
597	7.5993
598	7.9559
599	7.8125
600	8.1728
601	7.8824
602	8.1360
603	8.0331
604	7.7647
605	7.6838
606	7.8676
607	7.9044
608	7.9081
609	7.7353
610	7.5772
611	7.9816
612	8.1066
613	7.7831
614	8.1140
615	7.9449
616	7.5919
617	8.3897
618	7.5956
619	7.4743
620	7.9890
621	7.9375
622	7.8713
623	7.9338
624	8.4044
625	7.7463
626	7.5515
627	7.5147
628	8.0000
629	7.3934
630	8.0441
631	7.7831
632	7.5662
633	7.1176
634	7.5221
635	7.3971
636	7.6765
637	7.5184
638	7.5000
639	7.3382
640	7.3787
641	7.6765
642	7.6066
643	7.3015
644	7.3824
645	7.5037
646	7.7206
647	7.5331
648	8.1507
649	7.6176
650	7.4044
651	7.4669
652	7.8456
653	7.2721
654	7.5699
655	7.3382
656	7.2647
657	7.1544
658	6.8088
659	6.9559
660	6.7978
661	7.2574
662	7.0919
663	7.3199
664	6.5000
665	6.6728
666	7.3787
667	7.3199
668	6.9963
669	7.2537
670	7.1728
671	7.2169
672	6.8382
673	7.1838
674	6.8088
675	6.6360
676	6.8934
677	6.7831
678	7.1140
679	6.7022
680	6.9265
681	6.8640
682	6.9449
683	6.7941
684	6.8603
685	6.9449
686	6.4890
687	6.5257
688	6.5551
689	6.2684
690	6.8640
691	6.9007
692	6.9375
693	6.4559
694	6.9191
695	6.5588
696	6.5662
697	6.6287
698	6.8493
699	6.2022
700	6.3676
701	6.2684
702	6.7574
703	5.9853
704	6.2353
705	6.7904
706	6.4632
707	6.4963
708	6.2610
709	5.7941
710	6.2684
711	6.5074
712	6.8015
713	6.7353
714	6.1471
715	6.6176
716	6.4743
717	6.5294
718	6.4632
719	6.6287
720	6.6213
721	6.1066
722	6.4118
723	6.8787
724	6.2059
725	5.7206
726	6.4154
727	6.3051
728	5.8051
729	5.9265
730	6.4265
731	6.5368
732	6.1654
733	6.3824
734	6.5368
735	5.8897
736	6.4338
737	6.1360
738	5.9743
739	6.1581
740	6.0221
741	5.8162
742	6.3824
743	6.1544
744	5.8713
745	5.8272
746	5.9154
747	5.5000
748	5.8824
749	5.7500
750	6.0662
751	6.0110
752	6.7390
753	6.6029
754	5.8750
755	5.8934
756	6.4632
757	5.7831
758	6.3346
759	5.6140
760	6.2757
761	5.6287
762	6.2390
763	6.1801
764	6.4301
765	6.1434
766	5.8419
767	6.0478
768	5.7243
769	5.9228
770	5.6029
771	5.7390
772	5.9375
773	5.8529
774	5.3346
775	6.1801
776	6.1581
777	6.0699
778	6.0735
779	6.1838
780	5.8713
781	6.5147
782	5.9375
783	5.9632
784	6.5956
785	5.9228
786	6.0110
787	6.0699
788	6.8640
789	6.1287
790	6.0699
791	6.6213
792	5.9301
793	6.3603
794	6.2206
795	6.5000
796	6.6544
797	6.3199
798	6.1434
799	5.5919
800	6.0331
801	6.1728
802	6.1287
803	6.3346
804	5.9191
805	5.5478
806	5.5221
807	5.9375
808	5.9669
809	5.2243
810	6.2279
811	6.3419
812	5.9485
813	5.8529
814	5.7500
815	5.5551
816	5.4926
817	5.2831
818	5.7426
819	5.7537
820	6.0441
821	5.8603
822	5.7647
823	6.0662
824	5.9191
825	5.4816
826	5.5772
827	5.3860
828	5.2978
829	5.5699
830	5.3382
831	5.7610
832	5.5331
833	5.2500
834	5.4375
835	5.4007
836	5.7537
837	5.5294
838	5.4007
839	5.6875
840	5.5147
841	5.5000
842	5.6471
843	5.3272
844	5.3419
845	5.4559
846	5.3824
847	5.4375
848	5.8640
849	5.2096
850	5.8382
851	5.8015
852	5.6985
853	5.3640
854	5.4779
855	5.6618
856	5.6176
857	5.5331
858	5.6801
859	5.5662
860	5.5772
861	5.2757
862	5.8566
863	5.9007
864	5.5846
865	4.9485
866	5.5331
867	5.1140
868	5.4449
869	5.5110
870	5.5551
871	5.1728
872	5.5294
873	4.7978
874	5.0184
875	5.4191
876	4.7574
877	4.6801
878	5.1213
879	4.9522
880	4.6875
881	4.8934
882	4.6581
883	5.0662
884	5.0993
885	4.9301
886	4.8897
887	5.0368
888	5.3676
889	4.8272
890	5.8860
891	4.6544
892	5.5110
893	4.7574
894	4.5515
895	4.5809
896	4.6324
897	5.4926
898	4.9963
899	5.3272
900	5.0809
901	5.2426
902	4.5625
903	4.6691
904	4.9485
905	5.0551
906	5.2316
907	5.3382
908	5.4228
909	5.5625
910	5.2794
911	6.1801
912	5.5221
913	5.8713
914	5.8750
915	5.7831
916	5.5882
917	5.0809
918	5.2647
919	5.4191
920	5.5772
921	5.4338
922	4.9522
923	5.3603
924	5.3419
925	4.9816
926	5.3015
927	4.8713
928	4.9559
929	4.8162
930	5.0478
931	4.7426
932	5.7059
933	5.1765
934	5.7096
935	6.0037
936	7.4816
937	8.2794
938	9.9926
939	10.4375
940	10.0919
941	11.7243
942	11.0625
943	9.3676
944	9.2132
945	8.1985
946	6.9007
947	4.7390
948	4.0809
949	4.2316
950	3.3015
951	3.2794
