# Supplementary material for: Bicoid gradient formation mechanism and dynamics revealed by protein lifetime analysis
Source: Mol Syst Biol. 2018 Sep 4;14(9):e8355. doi: 10.15252/msb.20188355 (PMC6121778; doi:10.15252/msb.20188355)
Supplement: Supplementary file 8 — Source Data for Figure 6 [file MSB-14-e8355-s007.zip › figure6-data_wo-images/quantification/Values_emb04_r_t11.txt]

0	46.0441
1	46.3272
2	46.8971
3	50.1691
4	51.0294
5	50.8603
6	50.6140
7	52.8382
8	52.2904
9	51.6360
10	52.8051
11	48.5919
12	45.5882
13	51.2904
14	49.0625
15	49.2463
16	47.9926
17	47.8456
18	45.4375
19	42.0515
20	39.7390
21	36.3051
22	35.9522
23	36.8897
24	38.2022
25	40.8713
26	41.3419
27	40.3640
28	37.9485
29	34.6434
30	31.2206
31	30.3346
32	31.5331
33	32.9522
34	36.3309
35	38.0662
36	39.2647
37	37.7684
38	33.2647
39	31.6471
40	31.2243
41	33.1544
42	36.1471
43	37.1397
44	38.0294
45	38.9154
46	34.2684
47	32.5662
48	31.7537
49	33.2463
50	35.8934
51	37.7316
52	42.1029
53	42.0478
54	42.8787
55	40.3419
56	39.3603
57	38.8272
58	42.6801
59	44.7941
60	44.7426
61	45.1397
62	45.9412
63	46.3272
64	45.4779
65	47.5294
66	47.7721
67	50.4522
68	50.0662
69	50.5000
70	50.5147
71	48.0037
72	48.8456
73	47.9926
74	48.1471
75	48.6912
76	47.3199
77	48.7794
78	48.4632
79	47.8676
80	50.2390
81	48.4154
82	49.1434
83	48.5478
84	48.0588
85	45.6434
86	44.7132
87	46.8272
88	45.4412
89	45.9375
90	45.6360
91	45.1581
92	43.4963
93	43.1985
94	42.0846
95	42.5882
96	43.6728
97	45.2757
98	46.4743
99	48.1875
100	48.1250
101	47.0478
102	46.3235
103	45.4338
104	45.1654
105	44.9706
106	43.5147
107	43.1949
108	41.6029
109	40.2390
110	39.8566
111	40.0368
112	40.1654
113	42.8199
114	40.9963
115	40.1507
116	40.8235
117	41.1287
118	40.2390
119	38.7279
120	37.5809
121	38.4743
122	38.4044
123	38.7647
124	38.0515
125	40.3309
126	40.1360
127	41.4301
128	41.0478
129	41.5110
130	40.5882
131	38.9816
132	40.2243
133	39.5551
134	38.3713
135	37.7721
136	36.9963
137	37.9926
138	37.5257
139	37.9963
140	39.9044
141	38.9706
142	39.8162
143	37.8382
144	38.1287
145	39.9632
146	39.5404
147	39.6140
148	40.1103
149	40.6434
150	41.1618
151	40.4632
152	40.8162
153	41.1324
154	39.3934
155	38.3971
156	35.9816
157	35.3860
158	33.1471
159	32.5110
160	32.6618
161	32.5956
162	33.7574
163	35.5772
164	35.6691
165	35.3051
166	36.1029
167	35.6250
168	36.3162
169	35.9632
170	34.7243
171	35.7059
172	35.3382
173	34.5294
174	34.6618
175	34.9191
176	33.7537
177	35.0919
178	34.8235
179	34.8125
180	34.8713
181	35.7353
182	35.2868
183	34.2757
184	33.0515
185	31.0184
186	31.8750
187	31.0846
188	32.4044
189	32.4963
190	32.3346
191	34.1397
192	34.7390
193	35.0551
194	35.8971
195	34.7978
196	33.7022
197	35.5809
198	34.7169
199	35.3934
200	33.7316
201	31.8787
202	32.2904
203	32.2169
204	31.8199
205	32.6765
206	31.8787
207	33.5221
208	32.9265
209	33.0257
210	31.6801
211	31.5809
212	29.7904
213	30.2574
214	30.8419
215	31.2463
216	32.6691
217	32.6471
218	32.7721
219	31.2353
220	30.5588
221	29.1103
222	27.8493
223	28.1471
224	28.0809
225	29.0074
226	29.7353
227	31.6397
228	32.1544
229	33.3346
230	33.1801
231	32.1176
232	31.4779
233	30.1507
234	29.5515
235	29.0404
236	27.6507
237	27.6287
238	26.8272
239	28.5588
240	29.8015
241	30.8051
242	30.2537
243	30.5662
244	29.0000
245	28.6029
246	28.7206
247	27.1949
248	26.2279
249	25.9412
250	26.5221
251	28.1250
252	29.1103
253	30.3199
254	30.3235
255	30.0846
256	29.3860
257	28.3456
258	29.1544
259	27.4706
260	27.3787
261	26.5625
262	25.3493
263	26.5588
264	27.1103
265	27.4522
266	27.6324
267	28.6801
268	28.3382
269	28.3603
270	27.6912
271	27.2537
272	25.6875
273	24.8971
274	24.4853
275	22.8125
276	22.7831
277	24.2831
278	24.3529
279	24.3051
280	24.6103
281	24.3824
282	25.0625
283	24.5735
284	23.7647
285	24.5882
286	23.6397
287	24.6949
288	24.7610
289	25.3897
290	25.5331
291	25.3346
292	25.5074
293	26.0000
294	24.1507
295	25.2978
296	24.8934
297	25.0221
298	25.1324
299	24.8309
300	25.5919
301	25.2426
302	24.2904
303	24.4743
304	23.9743
305	23.6691
306	23.3934
307	24.1728
308	23.9301
309	23.9301
310	24.5037
311	23.5257
312	22.5772
313	22.5662
314	21.8309
315	21.8934
316	21.9890
317	23.3456
318	23.0294
319	23.5699
320	24.3713
321	24.2941
322	23.5772
323	22.5919
324	21.8162
325	20.2574
326	20.9559
327	19.9743
328	21.1360
329	21.3640
330	21.9816
331	22.3199
332	22.0478
333	22.0882
334	21.4449
335	20.8419
336	21.3309
337	21.5037
338	20.8934
339	21.5588
340	22.0331
341	21.3897
342	22.2941
343	21.8493
344	21.2831
345	21.4118
346	19.4559
347	19.9559
348	20.0846
349	20.8419
350	20.6544
351	21.0294
352	21.3566
353	21.1103
354	20.8382
355	19.0515
356	19.4191
357	18.0404
358	17.8824
359	18.4412
360	18.5147
361	20.0699
362	20.0956
363	19.7426
364	21.2206
365	20.8272
366	20.0368
367	19.7794
368	18.5662
369	18.2316
370	16.8824
371	16.6397
372	17.9449
373	18.6618
374	18.3787
375	20.0478
376	20.7500
377	20.2390
378	19.7206
379	19.3309
380	18.8309
381	18.1949
382	17.2390
383	17.5074
384	17.7022
385	16.4559
386	16.8713
387	17.4779
388	18.1471
389	18.5882
390	18.8971
391	19.0625
392	18.8713
393	18.9816
394	17.8787
395	17.4007
396	17.1801
397	16.3125
398	16.5221
399	16.5147
400	16.4706
401	16.4081
402	16.7868
403	16.9118
404	16.5588
405	16.7831
406	16.7647
407	17.3199
408	16.7574
409	16.9559
410	16.8934
411	17.2978
412	17.4044
413	17.6176
414	17.0257
415	16.8125
416	17.3235
417	16.6618
418	15.9632
419	16.9706
420	16.6618
421	17.3603
422	17.3125
423	16.9926
424	17.2169
425	16.2243
426	17.8088
427	16.6838
428	16.7868
429	16.6029
430	16.6066
431	17.3125
432	16.8015
433	16.5735
434	16.2096
435	16.3199
436	16.7831
437	17.2500
438	16.6324
439	16.8382
440	16.3860
441	16.6838
442	16.2978
443	16.3934
444	16.3272
445	15.4669
446	16.0368
447	15.3750
448	15.7978
449	16.1581
450	16.2904
451	16.5515
452	15.8088
453	16.8235
454	15.7059
455	14.7794
456	14.5000
457	14.9926
458	14.8566
459	14.7574
460	14.7463
461	15.4522
462	15.5515
463	15.7684
464	15.5441
465	15.6397
466	15.2169
467	14.7978
468	14.4154
469	14.3750
470	14.4522
471	14.3971
472	14.6176
473	15.0404
474	15.2794
475	15.3309
476	15.1471
477	14.9816
478	14.7169
479	14.4118
480	13.6728
481	13.6985
482	14.4853
483	13.3125
484	13.7757
485	12.5257
486	12.7904
487	14.4044
488	13.9191
489	14.1140
490	14.1029
491	14.4816
492	13.7757
493	14.1066
494	14.2684
495	13.6507
496	13.9926
497	14.4191
498	14.2059
499	14.3860
500	14.0037
501	14.2132
502	13.8051
503	13.2463
504	14.6397
505	13.4522
506	13.4081
507	12.3015
508	12.6949
509	12.4118
510	12.5221
511	12.5882
512	12.0735
513	12.7610
514	12.7243
515	13.0331
516	12.6949
517	13.2831
518	13.3419
519	13.4816
520	12.8235
521	13.3309
522	12.8162
523	13.1691
524	12.1544
525	12.1471
526	11.5000
527	11.8934
528	11.4743
529	11.0588
530	11.8493
531	12.2243
532	11.7978
533	12.2390
534	11.8235
535	12.7721
536	12.1324
537	12.5478
538	12.5699
539	12.1544
540	12.5919
541	11.8897
542	11.5735
543	11.9228
544	12.3309
545	12.1434
546	12.2279
547	11.2279
548	11.4926
549	11.4890
550	11.1287
551	11.9044
552	11.9081
553	11.4375
554	11.9632
555	12.1691
556	11.7610
557	12.1324
558	12.1140
559	11.3346
560	11.8419
561	11.3566
562	11.2978
563	11.3897
564	10.5809
565	10.8051
566	11.8199
567	11.2206
568	12.0809
569	11.3162
570	11.6176
571	11.3676
572	10.9743
573	10.8971
574	11.6029
575	11.0294
576	11.0368
577	11.3787
578	11.6176
579	11.5331
580	11.7757
581	10.9706
582	11.4338
583	11.0956
584	10.8971
585	10.6875
586	10.5441
587	10.4890
588	10.0478
589	10.0662
590	10.4522
591	10.2426
592	10.7463
593	10.1544
594	10.8125
595	10.4485
596	10.0515
597	10.3015
598	10.9926
599	9.9706
600	9.5000
601	9.7426
602	9.4890
603	9.4963
604	9.8860
605	10.2794
606	9.8051
607	9.6397
608	9.5846
609	9.3860
610	9.5110
611	9.6176
612	9.2022
613	9.0404
614	9.1581
615	9.4154
616	9.3125
617	9.9485
618	9.2316
619	9.9853
620	9.6654
621	9.0294
622	9.0110
623	9.2647
624	8.7537
625	8.8088
626	8.5993
627	9.2794
628	9.6434
629	10.0257
630	9.6471
631	9.0551
632	8.8897
633	9.0588
634	9.4853
635	8.3493
636	8.9228
637	8.5147
638	8.8382
639	8.8015
640	8.5331
641	9.1103
642	8.6875
643	8.6838
644	8.7721
645	8.6324
646	9.1213
647	8.8162
648	9.3162
649	8.1176
650	8.4301
651	8.2537
652	8.4044
653	8.4779
654	7.8493
655	8.5037
656	7.9706
657	8.1765
658	7.6581
659	7.6838
660	8.3676
661	8.3971
662	7.9596
663	8.7978
664	7.0515
665	7.8088
666	7.8787
667	8.1691
668	7.8824
669	7.9044
670	7.6618
671	7.3382
672	7.5478
673	7.9265
674	8.2243
675	7.7316
676	7.1618
677	7.4338
678	7.6213
679	7.4926
680	7.4779
681	7.2794
682	7.3199
683	7.3566
684	7.4375
685	6.7390
686	7.4228
687	7.5515
688	7.3824
689	7.4007
690	7.3529
691	7.2022
692	7.2169
693	7.3456
694	7.1581
695	7.2096
696	6.8125
697	6.6912
698	7.3456
699	7.0294
700	7.0110
701	7.3051
702	7.0074
703	7.0919
704	6.7500
705	7.4743
706	7.4779
707	7.0699
708	6.9706
709	6.5478
710	7.5735
711	6.6691
712	7.3529
713	6.8566
714	6.9118
715	7.0699
716	7.0551
717	6.7426
718	7.0037
719	7.3051
720	6.9779
721	6.8787
722	6.8824
723	6.8456
724	6.6581
725	6.3346
726	6.9154
727	6.6176
728	6.3676
729	6.6507
730	6.6581
731	6.9412
732	6.6434
733	6.5515
734	6.8051
735	6.5074
736	6.7132
737	6.0294
738	6.2500
739	6.5147
740	6.4853
741	6.1213
742	6.0294
743	6.2206
744	6.4118
745	6.1507
746	6.2353
747	6.7757
748	6.6544
749	6.7684
750	6.3934
751	6.3566
752	6.4449
753	6.6213
754	6.0662
755	6.3934
756	6.3088
757	6.1471
758	6.8456
759	6.1765
760	6.0662
761	6.3676
762	6.9118
763	6.6103
764	6.5037
765	6.7096
766	6.2279
767	6.2721
768	6.0993
769	6.6250
770	6.0993
771	6.4191
772	6.3603
773	6.2757
774	5.8824
775	6.5000
776	6.3860
777	6.6654
778	6.1691
779	6.9706
780	6.3860
781	6.6250
782	6.0699
783	6.6875
784	6.5699
785	6.8676
786	6.8603
787	6.6250
788	7.1140
789	6.7316
790	6.8824
791	7.1140
792	6.8162
793	6.5294
794	6.1397
795	6.1140
796	6.7426
797	6.3529
798	6.2757
799	6.2537
800	6.5772
801	6.6471
802	6.2610
803	6.3235
804	6.0588
805	6.2096
806	6.4706
807	5.8235
808	5.8529
809	5.6801
810	6.5956
811	6.1287
812	6.2206
813	6.4890
814	5.8971
815	5.9853
816	6.0294
817	5.6507
818	6.3199
819	5.9522
820	5.8162
821	5.7353
822	6.1471
823	5.9118
824	5.5515
825	5.5478
826	5.7463
827	6.3309
828	5.6985
829	5.8235
830	6.1691
831	5.2794
832	5.7463
833	5.9301
834	5.8971
835	5.4632
836	5.8051
837	5.5515
838	5.6066
839	5.7426
840	5.8603
841	5.4596
842	6.0110
843	5.4228
844	5.6949
845	5.5551
846	5.6765
847	5.5110
848	5.4265
849	5.8125
850	6.0404
851	5.7904
852	5.7610
853	5.8272
854	6.0331
855	5.6912
856	5.7500
857	5.7206
858	5.8346
859	5.2684
860	5.6949
861	5.5368
862	5.2684
863	5.7353
864	5.2610
865	5.3529
866	5.3824
867	5.2721
868	5.4338
869	5.7794
870	5.5000
871	5.3162
872	5.0551
873	5.6287
874	5.5074
875	5.4779
876	5.3456
877	5.3309
878	4.8125
879	5.0625
880	4.5919
881	5.2243
882	5.7647
883	5.0331
884	5.2574
885	5.0331
886	5.4228
887	4.8860
888	4.7537
889	4.6176
890	4.7868
891	5.0809
892	4.5404
893	4.9228
894	4.8750
895	4.5551
896	4.9412
897	5.0000
898	4.8162
899	4.3456
900	4.1434
901	4.5441
902	4.8015
903	4.5956
904	4.9301
905	5.1875
906	4.4265
907	4.7868
908	4.9926
909	5.3456
910	5.4412
911	6.0404
912	6.2904
913	6.1250
914	5.9301
915	5.7463
916	5.5331
917	5.2831
918	5.2537
919	5.4301
920	4.8971
921	4.9669
922	4.4963
923	5.0037
924	4.8860
925	5.2904
926	5.0110
927	4.6250
928	4.2353
929	4.8051
930	4.8713
931	4.5478
932	5.6176
933	5.3640
934	6.5956
935	6.8199
936	8.8603
937	9.9816
938	11.5699
939	12.3346
940	11.5588
941	12.5000
942	11.3309
943	9.5110
944	8.9816
945	7.7537
946	5.3934
947	4.1029
948	3.6654
949	3.0846
950	3.0662
951	2.9706
