# Supplementary material for: Bicoid gradient formation mechanism and dynamics revealed by protein lifetime analysis
Source: Mol Syst Biol. 2018 Sep 4;14(9):e8355. doi: 10.15252/msb.20188355 (PMC6121778; doi:10.15252/msb.20188355)
Supplement: Supplementary file 8 — Source Data for Figure 6 [file MSB-14-e8355-s007.zip › figure6-data_wo-images/quantification/Values_emb04_r_t12.txt]

0	47.0993
1	47.2279
2	43.9926
3	42.4449
4	43.5184
5	45.6066
6	43.8640
7	47.8382
8	49.8934
9	49.9118
10	51.3015
11	51.6250
12	50.0257
13	54.9265
14	55.4007
15	54.6544
16	53.9485
17	51.8272
18	51.4522
19	47.5074
20	45.6618
21	46.4596
22	46.0294
23	48.0699
24	52.2794
25	53.2169
26	51.7868
27	48.1434
28	45.6507
29	42.3382
30	39.6140
31	38.7500
32	41.8015
33	43.0037
34	46.2096
35	45.9669
36	47.1654
37	42.9779
38	41.2721
39	41.2647
40	39.3860
41	42.0074
42	44.2096
43	45.0772
44	43.9375
45	41.3860
46	39.6176
47	40.7096
48	39.1397
49	41.3603
50	43.5882
51	45.3750
52	46.3162
53	47.6029
54	47.5147
55	43.7941
56	44.4816
57	44.6691
58	46.1287
59	48.8750
60	48.8787
61	48.4375
62	48.1912
63	45.4338
64	47.0368
65	47.7500
66	48.7279
67	49.7537
68	48.9265
69	48.4926
70	49.3824
71	48.0919
72	46.8456
73	45.0993
74	45.4926
75	45.0551
76	46.3824
77	47.7096
78	48.0772
79	47.3419
80	48.8787
81	47.1654
82	47.3309
83	46.8566
84	47.4743
85	44.3015
86	42.9559
87	43.3971
88	44.1140
89	45.4154
90	42.9485
91	44.0551
92	43.6581
93	43.5441
94	42.6324
95	43.2096
96	43.3860
97	42.6544
98	42.9522
99	42.6912
100	41.1949
101	40.6507
102	42.3713
103	43.5809
104	42.7794
105	43.7353
106	43.1176
107	41.7757
108	40.0257
109	38.5882
110	37.7610
111	37.0956
112	39.0699
113	39.9338
114	38.1066
115	38.0809
116	38.3529
117	38.1066
118	37.5772
119	36.7904
120	36.7316
121	37.9669
122	37.6213
123	37.7206
124	36.7096
125	36.9890
126	37.1838
127	37.4449
128	37.8088
129	37.7022
130	37.2978
131	37.6544
132	39.0184
133	38.5441
134	38.6176
135	36.0037
136	35.5441
137	33.4779
138	33.5404
139	34.2831
140	36.1140
141	36.7794
142	37.5588
143	36.1985
144	36.1324
145	37.3272
146	37.5956
147	37.0037
148	37.6213
149	37.1029
150	37.0588
151	36.3125
152	36.5441
153	37.5368
154	36.0147
155	36.6544
156	36.9154
157	35.2059
158	36.4265
159	36.0515
160	36.8676
161	34.7647
162	34.7941
163	34.3971
164	34.6250
165	34.0441
166	34.8419
167	34.5037
168	34.9228
169	35.3088
170	36.3015
171	34.8824
172	36.3199
173	34.7978
174	35.5221
175	35.2574
176	33.5956
177	33.9890
178	33.5662
179	32.5662
180	32.5625
181	34.9081
182	35.1985
183	35.7794
184	35.5331
185	33.0772
186	33.2647
187	33.8051
188	33.1618
189	32.7831
190	32.3603
191	31.9118
192	31.3566
193	32.7794
194	33.4779
195	34.0515
196	34.6765
197	35.0699
198	34.1581
199	33.2537
200	31.3787
201	31.5147
202	30.3051
203	29.1029
204	30.4890
205	29.9743
206	31.1728
207	32.0772
208	31.9191
209	32.0294
210	31.1103
211	32.0221
212	30.1434
213	30.7904
214	30.5551
215	29.8309
216	29.1434
217	29.4559
218	29.8419
219	29.5846
220	30.0331
221	29.8493
222	29.5551
223	28.6360
224	29.7316
225	29.0441
226	28.1838
227	28.9375
228	28.3934
229	28.6103
230	28.3750
231	29.2684
232	29.8603
233	30.0478
234	28.9485
235	30.3419
236	29.6728
237	28.7463
238	28.6875
239	28.7868
240	27.2941
241	27.8272
242	27.4743
243	27.1728
244	28.0919
245	27.8382
246	29.1654
247	29.1066
248	28.2647
249	28.7279
250	27.9853
251	26.7721
252	26.5882
253	26.9265
254	26.7353
255	27.3860
256	28.5368
257	28.4779
258	29.2463
259	28.3419
260	28.2279
261	28.6728
262	27.7353
263	26.9081
264	26.4522
265	26.6728
266	26.8015
267	27.1765
268	27.3235
269	28.0074
270	28.6176
271	27.9669
272	28.8162
273	28.2022
274	28.6103
275	27.8566
276	26.2500
277	27.1176
278	25.3346
279	25.5956
280	25.1765
281	24.2831
282	25.0882
283	25.2721
284	25.8493
285	25.5625
286	26.4081
287	26.1654
288	25.9596
289	26.7904
290	26.3713
291	25.8456
292	25.6140
293	25.6801
294	25.2022
295	25.0625
296	24.7684
297	24.9706
298	25.3603
299	24.6397
300	26.1728
301	25.4706
302	25.7757
303	25.4412
304	25.7463
305	25.8419
306	24.8346
307	24.6213
308	24.6618
309	25.2610
310	25.4596
311	25.0037
312	25.4154
313	24.6801
314	25.2868
315	24.7059
316	23.6176
317	24.7243
318	23.7904
319	23.7868
320	23.4669
321	23.4154
322	23.4706
323	23.4853
324	23.2831
325	22.9963
326	24.1360
327	23.8750
328	24.1985
329	23.7610
330	23.9669
331	23.0625
332	22.5882
333	22.2279
334	22.4816
335	20.6618
336	21.8272
337	22.1985
338	22.0588
339	23.0662
340	23.5956
341	23.0662
342	23.0441
343	22.6213
344	23.0184
345	22.7684
346	21.5772
347	23.0478
348	22.5956
349	23.4301
350	22.9963
351	22.5331
352	22.0662
353	21.3603
354	20.1287
355	20.4963
356	20.6103
357	20.2279
358	20.7941
359	21.0294
360	21.9265
361	21.8015
362	21.6103
363	20.6066
364	20.6397
365	20.1544
366	19.6985
367	19.5551
368	20.0772
369	19.7647
370	20.7647
371	21.2243
372	21.4191
373	22.6985
374	21.5441
375	21.2132
376	20.7684
377	20.1507
378	19.6912
379	19.1066
380	18.6434
381	20.0000
382	19.8272
383	19.9779
384	20.8346
385	20.4522
386	19.9963
387	20.2647
388	20.0257
389	18.9522
390	17.8199
391	17.3971
392	17.8860
393	18.2279
394	19.0110
395	19.6397
396	19.8309
397	20.0441
398	20.4449
399	19.9632
400	19.5551
401	18.8529
402	18.2316
403	18.6103
404	17.1066
405	17.4265
406	17.3860
407	17.8382
408	17.8860
409	17.8713
410	17.6434
411	18.8162
412	18.3493
413	18.2684
414	18.5662
415	17.9706
416	18.8787
417	18.3419
418	18.0919
419	18.3419
420	18.0257
421	18.3897
422	18.2059
423	18.2169
424	18.2610
425	18.8382
426	18.2978
427	17.9154
428	19.0956
429	18.9301
430	18.6140
431	18.9044
432	18.4412
433	18.8603
434	18.8015
435	18.7721
436	18.4412
437	17.7684
438	18.2831
439	18.8309
440	17.0625
441	18.3529
442	18.1912
443	17.7096
444	17.8235
445	17.0588
446	18.1287
447	17.1471
448	17.7426
449	17.5331
450	16.7684
451	16.8125
452	16.7684
453	17.1581
454	16.7574
455	16.5441
456	17.3493
457	17.0809
458	17.8603
459	17.3566
460	16.9301
461	16.8235
462	16.1176
463	16.3419
464	16.2794
465	16.5294
466	16.7243
467	17.5625
468	17.0882
469	15.9081
470	16.7206
471	16.0625
472	15.8235
473	15.7390
474	15.6213
475	15.4228
476	14.8125
477	15.3566
478	15.6507
479	15.3162
480	16.4485
481	16.6140
482	16.7390
483	15.6103
484	15.2794
485	14.6029
486	14.4559
487	14.7941
488	14.3493
489	14.0331
490	14.3750
491	15.2500
492	15.0368
493	14.9632
494	15.4007
495	15.0699
496	14.6324
497	15.1287
498	14.9706
499	14.6066
500	14.6507
501	14.5515
502	14.4485
503	13.8824
504	14.5919
505	14.2243
506	14.3199
507	14.0956
508	14.5515
509	14.7868
510	14.4632
511	14.4816
512	13.4559
513	13.9044
514	13.4596
515	13.7463
516	12.7647
517	13.1471
518	13.8051
519	13.9816
520	14.0441
521	14.2096
522	14.4706
523	14.9522
524	13.7426
525	14.0809
526	13.0846
527	13.8235
528	13.2206
529	13.4081
530	13.1949
531	13.4853
532	12.7721
533	13.2684
534	11.9301
535	12.9228
536	12.2610
537	13.1838
538	12.5037
539	12.8015
540	12.3676
541	12.5625
542	13.2096
543	13.1066
544	13.0404
545	13.4669
546	12.8088
547	13.2757
548	12.9191
549	13.1765
550	13.2463
551	13.3566
552	13.1765
553	12.7059
554	12.6434
555	11.8199
556	12.0294
557	11.8676
558	12.1029
559	12.3235
560	12.6618
561	12.7243
562	12.9963
563	11.8750
564	12.0110
565	12.0772
566	11.9265
567	11.7794
568	11.9301
569	12.1618
570	12.2022
571	11.6728
572	12.3713
573	12.2353
574	12.8162
575	11.5809
576	12.2353
577	11.9522
578	11.9412
579	11.6250
580	12.1213
581	11.4669
582	12.5147
583	11.7794
584	11.6985
585	11.8897
586	11.2610
587	11.0699
588	11.2316
589	10.9449
590	10.4191
591	10.5074
592	10.9154
593	10.5993
594	10.5956
595	10.6618
596	10.6801
597	10.9228
598	11.5404
599	11.2132
600	10.7757
601	10.3934
602	10.7316
603	10.1544
604	9.9632
605	10.7390
606	10.3015
607	10.2132
608	10.3162
609	10.6250
610	10.6728
611	10.9044
612	11.0515
613	10.9669
614	10.2463
615	10.6581
616	9.4706
617	10.7647
618	9.8934
619	9.9007
620	10.5147
621	10.3676
622	10.5515
623	10.8860
624	10.2684
625	10.4779
626	10.0699
627	10.1801
628	10.0147
629	9.4890
630	9.9743
631	9.7426
632	9.5625
633	9.5074
634	9.9118
635	9.7206
636	9.8934
637	9.2941
638	9.5184
639	9.0441
640	9.3015
641	9.2022
642	9.2206
643	9.3493
644	9.4669
645	9.0699
646	9.1691
647	9.1691
648	9.3897
649	8.7941
650	8.6360
651	8.8309
652	9.2684
653	9.3382
654	9.2206
655	8.9596
656	9.2684
657	8.8309
658	8.2574
659	8.3787
660	8.3897
661	8.9265
662	8.3824
663	8.6066
664	8.0551
665	8.4118
666	8.3382
667	8.8603
668	8.3199
669	8.1397
670	8.4890
671	8.3750
672	7.7243
673	8.4044
674	8.1103
675	8.1507
676	7.5956
677	7.9890
678	8.0404
679	7.7647
680	8.3603
681	7.4081
682	7.8897
683	7.6176
684	7.5956
685	7.7426
686	7.6544
687	7.8676
688	7.7059
689	7.9081
690	8.0037
691	7.8566
692	7.3934
693	7.6691
694	7.9338
695	7.3824
696	7.2132
697	7.2537
698	7.9743
699	7.9890
700	7.6765
701	7.9596
702	7.4522
703	7.3566
704	7.1434
705	7.2978
706	7.6250
707	7.1213
708	7.3603
709	7.1654
710	7.1765
711	6.9632
712	7.4632
713	7.6029
714	6.9375
715	7.3015
716	7.6176
717	7.0809
718	7.2610
719	7.0809
720	7.2426
721	6.6985
722	6.9596
723	6.8051
724	6.9853
725	6.2426
726	7.0772
727	6.9559
728	6.6618
729	7.2243
730	7.7316
731	7.4228
732	7.1801
733	6.9485
734	7.1066
735	6.4853
736	6.5074
737	6.0699
738	6.9044
739	6.7316
740	6.4559
741	6.6287
742	7.0993
743	6.8713
744	7.0257
745	6.5110
746	6.0772
747	6.4853
748	6.3419
749	6.4853
750	6.6287
751	6.3162
752	6.6103
753	6.6507
754	6.4044
755	6.4449
756	6.4706
757	6.2868
758	6.6581
759	6.5331
760	6.7610
761	6.4007
762	6.4669
763	7.0956
764	6.9632
765	6.7904
766	6.7721
767	6.8713
768	6.4963
769	6.9926
770	6.4669
771	6.9118
772	6.7537
773	6.8235
774	6.7868
775	7.0074
776	6.5772
777	6.9118
778	6.7463
779	6.8750
780	6.6801
781	7.2500
782	6.2794
783	6.9743
784	7.2243
785	6.8934
786	7.1434
787	7.0735
788	7.1691
789	6.9338
790	7.3125
791	7.1691
792	7.0221
793	7.0404
794	6.3787
795	6.7279
796	6.3787
797	6.2537
798	6.2022
799	6.6250
800	6.7243
801	6.6912
802	6.5331
803	6.6581
804	6.5478
805	6.1176
806	6.6213
807	6.1801
808	5.9449
809	6.0956
810	6.6103
811	6.3382
812	6.1471
813	6.5993
814	6.2610
815	5.6765
816	5.5588
817	5.8566
818	5.9301
819	5.6397
820	6.1140
821	5.8934
822	6.3309
823	6.1360
824	5.9890
825	5.9926
826	5.5809
827	5.9559
828	5.7794
829	5.5478
830	5.6838
831	5.6949
832	6.2794
833	5.8456
834	5.6654
835	5.6434
836	5.4926
837	5.7574
838	5.5809
839	5.6397
840	5.7757
841	5.5257
842	5.7059
843	6.2721
844	6.1801
845	5.7096
846	5.3125
847	5.8603
848	5.4743
849	5.7978
850	5.7426
851	5.1507
852	5.4191
853	5.5478
854	5.4963
855	5.9743
856	6.1581
857	6.1618
858	5.8971
859	5.6103
860	5.4890
861	5.6691
862	6.1213
863	5.4154
864	5.4743
865	4.8456
866	4.9522
867	5.0331
868	5.4559
869	5.0478
870	5.1618
871	5.6507
872	5.0551
873	4.8713
874	5.3199
875	5.1029
876	4.8897
877	5.1176
878	5.4412
879	5.1654
880	4.7647
881	5.2169
882	5.2794
883	5.6140
884	5.4669
885	5.4559
886	5.0441
887	5.3235
888	4.7574
889	5.2721
890	5.3346
891	4.7353
892	4.6912
893	5.2169
894	5.0184
895	5.2721
896	5.3162
897	5.0993
898	5.5551
899	4.8566
900	5.0772
901	4.7574
902	5.1728
903	5.0368
904	5.0441
905	5.2904
906	4.9890
907	5.5735
908	5.7206
909	6.0515
910	5.3897
911	6.6691
912	6.3493
913	6.7463
914	6.3235
915	6.0735
916	5.9338
917	6.0551
918	5.4118
919	6.1324
920	5.2206
921	5.2904
922	4.9191
923	4.6838
924	5.3676
925	4.9338
926	5.2941
927	5.1140
928	5.5956
929	5.0588
930	5.4963
931	5.0404
932	6.6728
933	6.4743
934	7.4963
935	7.0147
936	8.8713
937	10.7647
938	11.7574
939	13.0221
940	10.7978
941	12.5110
942	10.8015
943	10.5441
944	9.0478
945	7.7794
946	5.6103
947	4.7279
948	3.8051
949	3.7610
950	3.3346
951	3.4265
