# Supplementary material for: Bicoid gradient formation mechanism and dynamics revealed by protein lifetime analysis
Source: Mol Syst Biol. 2018 Sep 4;14(9):e8355. doi: 10.15252/msb.20188355 (PMC6121778; doi:10.15252/msb.20188355)
Supplement: Supplementary file 8 — Source Data for Figure 6 [file MSB-14-e8355-s007.zip › figure6-data_wo-images/quantification/Values_emb04_r_t13.txt]

0	44.0147
1	43.4338
2	41.6838
3	43.2721
4	43.6213
5	45.5147
6	46.6544
7	50.0074
8	51.1250
9	54.1654
10	52.5000
11	55.8162
12	55.5037
13	55.5515
14	56.0993
15	55.7978
16	55.9559
17	54.3934
18	55.5184
19	51.5588
20	49.8529
21	48.0882
22	49.8676
23	52.7978
24	55.7096
25	54.3787
26	55.8603
27	51.7794
28	49.9779
29	48.4926
30	49.3934
31	49.6691
32	51.8162
33	54.5588
34	54.7132
35	53.0882
36	53.0846
37	49.9853
38	48.7537
39	48.3897
40	49.9118
41	49.9559
42	50.1949
43	49.8199
44	48.9779
45	46.6765
46	44.7684
47	46.1765
48	46.0000
49	45.6360
50	47.7978
51	49.7390
52	50.7500
53	50.1507
54	48.8971
55	46.8897
56	48.1838
57	48.1324
58	51.3860
59	52.2022
60	52.4118
61	51.3787
62	49.7868
63	49.7831
64	49.1324
65	49.3603
66	50.2206
67	51.4228
68	49.3125
69	50.6507
70	50.4890
71	48.5000
72	48.0588
73	48.0699
74	46.5000
75	48.9007
76	49.2022
77	50.8603
78	47.8676
79	47.0110
80	48.0846
81	47.7096
82	48.2316
83	47.5478
84	47.5184
85	47.3603
86	46.9007
87	46.9706
88	43.9449
89	45.3272
90	44.3787
91	45.2132
92	43.5846
93	43.7096
94	41.8897
95	42.5221
96	40.9779
97	42.1066
98	41.3346
99	41.6397
100	41.3934
101	41.3456
102	40.6544
103	41.9632
104	41.9890
105	43.1140
106	40.5588
107	41.7059
108	39.9890
109	39.6838
110	38.4301
111	37.9044
112	38.8235
113	40.2132
114	39.1250
115	38.1066
116	38.5993
117	37.5735
118	38.5074
119	39.2647
120	39.6801
121	38.9044
122	37.4301
123	37.9338
124	37.0147
125	37.4926
126	36.8419
127	36.2390
128	37.2868
129	35.9228
130	36.9926
131	37.5184
132	38.3199
133	37.1544
134	37.5956
135	37.0551
136	34.8456
137	33.6434
138	33.0772
139	33.3566
140	33.9559
141	33.7904
142	35.4228
143	35.1176
144	34.6949
145	35.3235
146	36.2831
147	35.9228
148	35.1250
149	34.4743
150	35.3088
151	34.7610
152	36.3346
153	36.4816
154	35.4338
155	35.1875
156	36.2500
157	36.9007
158	36.8456
159	36.1801
160	35.9779
161	34.7206
162	34.3603
163	34.4081
164	34.9265
165	33.9154
166	33.3493
167	35.2721
168	35.5882
169	36.2022
170	36.0294
171	36.4669
172	35.1581
173	35.4007
174	35.3713
175	34.0846
176	34.6397
177	34.6507
178	34.9963
179	34.5110
180	34.4706
181	35.2022
182	35.2390
183	34.1434
184	35.7316
185	35.1471
186	34.5110
187	33.4228
188	32.9963
189	31.8971
190	32.1176
191	31.9853
192	31.8713
193	31.9853
194	33.4853
195	34.4779
196	34.0882
197	34.6471
198	34.4301
199	33.2279
200	31.5184
201	30.8971
202	29.9963
203	30.4191
204	30.7022
205	30.5000
206	31.4963
207	31.2353
208	31.7904
209	30.1507
210	30.5919
211	31.0478
212	29.0221
213	28.2610
214	28.9706
215	28.4706
216	28.7353
217	28.2206
218	29.4375
219	28.8456
220	29.7537
221	28.7059
222	29.5993
223	28.8860
224	29.4669
225	30.0735
226	29.9706
227	29.0074
228	28.2941
229	29.1471
230	28.7316
231	27.9853
232	28.1250
233	28.1471
234	28.8676
235	28.0699
236	28.0368
237	28.0846
238	28.4228
239	28.4559
240	28.0037
241	27.4228
242	26.5625
243	27.1397
244	28.1213
245	27.7610
246	28.0074
247	28.4816
248	27.6765
249	28.1213
250	27.2537
251	27.2831
252	26.8566
253	26.7500
254	26.7868
255	26.5588
256	27.6728
257	27.6397
258	28.0037
259	27.0331
260	27.0147
261	27.1324
262	26.5699
263	26.2022
264	26.6765
265	25.8824
266	25.9669
267	25.8456
268	26.6581
269	26.8897
270	27.2059
271	27.1838
272	26.8199
273	27.2868
274	27.5662
275	27.0404
276	25.6691
277	25.4191
278	24.6434
279	23.3346
280	24.5147
281	24.5735
282	25.1691
283	24.6213
284	25.0331
285	25.1654
286	25.1397
287	25.7647
288	24.7794
289	25.1875
290	24.7206
291	25.3346
292	24.5993
293	25.1213
294	24.2757
295	24.7463
296	24.9191
297	25.4669
298	25.9044
299	25.2647
300	26.2794
301	25.6324
302	25.2941
303	24.6287
304	24.8419
305	24.8382
306	24.4963
307	24.4449
308	24.8897
309	25.0662
310	25.5074
311	24.7279
312	25.5257
313	24.6324
314	24.8125
315	23.6213
316	24.0551
317	24.1140
318	23.4853
319	23.4081
320	23.3787
321	23.1324
322	23.4632
323	22.9596
324	23.0993
325	22.8272
326	22.6985
327	23.6728
328	23.8199
329	23.4926
330	23.4890
331	22.5993
332	21.3125
333	21.5588
334	20.9890
335	20.9007
336	21.8640
337	21.7794
338	21.6875
339	22.2757
340	22.7537
341	22.6801
342	22.0000
343	21.8088
344	21.0110
345	21.1581
346	20.4191
347	21.3860
348	21.4963
349	21.9522
350	23.0588
351	21.9338
352	21.2721
353	21.7426
354	20.1250
355	20.0809
356	20.5074
357	20.0699
358	20.4779
359	21.2206
360	21.7647
361	22.0368
362	21.3824
363	19.2610
364	20.0294
365	18.4816
366	18.8235
367	19.3493
368	18.6507
369	18.9890
370	19.5221
371	19.8309
372	20.8713
373	21.4301
374	20.0993
375	20.3272
376	19.1765
377	18.8603
378	19.0294
379	18.4559
380	18.4743
381	19.3860
382	19.6618
383	19.7794
384	20.3860
385	19.8235
386	20.3566
387	19.4265
388	19.4706
389	18.8456
390	17.9449
391	17.3566
392	17.7904
393	17.7721
394	18.5772
395	18.3419
396	18.7316
397	19.9412
398	20.3051
399	19.7721
400	19.2721
401	18.6103
402	17.4926
403	17.4154
404	16.8934
405	17.0993
406	17.2059
407	17.3897
408	17.8787
409	18.1176
410	18.1654
411	18.5184
412	18.3493
413	17.9228
414	18.1801
415	18.0699
416	18.7904
417	17.4853
418	17.0331
419	17.0625
420	16.9449
421	17.8787
422	18.2022
423	17.6985
424	17.4118
425	17.8309
426	17.7610
427	18.1140
428	18.0368
429	17.6507
430	17.3787
431	17.7904
432	17.0699
433	17.3125
434	17.5147
435	17.5074
436	17.1507
437	17.3603
438	16.9265
439	17.4706
440	16.7978
441	17.2868
442	17.4044
443	17.1360
444	17.9890
445	16.8971
446	17.1287
447	16.2353
448	16.4522
449	16.6618
450	16.6324
451	16.3272
452	16.4853
453	16.6949
454	16.4779
455	16.6912
456	16.5110
457	16.5993
458	16.6985
459	16.1213
460	16.0662
461	15.7022
462	15.7757
463	16.0735
464	15.5000
465	15.2794
466	15.7463
467	16.1544
468	15.6287
469	15.5882
470	15.6360
471	15.1654
472	15.9559
473	15.3051
474	15.2279
475	15.3676
476	14.2463
477	14.8860
478	14.5846
479	14.5809
480	15.5772
481	15.5772
482	16.0221
483	15.1654
484	15.7132
485	14.5515
486	13.5441
487	14.0184
488	13.5074
489	14.5368
490	14.0846
491	14.5662
492	14.2721
493	14.3713
494	14.2868
495	14.6103
496	13.9963
497	14.8713
498	14.2243
499	14.3713
500	14.6471
501	14.4412
502	14.0110
503	13.7647
504	14.4743
505	14.4081
506	13.9706
507	13.6471
508	14.3676
509	14.3088
510	13.8419
511	14.4669
512	12.8382
513	14.1581
514	13.4154
515	13.4044
516	12.7243
517	13.5257
518	13.2904
519	13.5662
520	13.3640
521	13.4926
522	14.0368
523	13.5478
524	13.7390
525	13.8493
526	12.8272
527	13.8676
528	13.0919
529	13.0184
530	12.7243
531	13.3824
532	12.7096
533	13.0515
534	12.3419
535	12.3272
536	11.6029
537	12.0993
538	11.5809
539	12.3860
540	12.6066
541	12.1140
542	13.0294
543	12.8088
544	13.2684
545	12.6324
546	12.6801
547	12.3125
548	12.4890
549	12.6654
550	12.3934
551	12.5551
552	12.9743
553	12.3456
554	12.4191
555	12.4338
556	11.4449
557	12.0772
558	12.1728
559	12.1949
560	12.0735
561	11.9632
562	12.3162
563	11.9228
564	11.8382
565	12.0662
566	12.0257
567	11.9559
568	12.3676
569	12.3309
570	12.2463
571	11.7096
572	12.1838
573	11.6728
574	12.3419
575	12.3971
576	12.3860
577	12.3125
578	12.0294
579	11.7316
580	11.7353
581	11.2978
582	11.9890
583	11.3235
584	11.1544
585	12.4963
586	11.3566
587	11.7022
588	11.5000
589	11.5110
590	10.9743
591	11.4228
592	11.3309
593	10.7610
594	10.5074
595	10.6544
596	10.5993
597	10.7132
598	11.1838
599	10.8897
600	10.4301
601	10.3088
602	10.5331
603	10.9669
604	10.9926
605	11.1654
606	10.4779
607	9.7132
608	10.2132
609	10.6360
610	10.6397
611	10.7868
612	11.0037
613	10.0551
614	10.3566
615	10.2574
616	10.5257
617	10.1029
618	10.0625
619	9.7132
620	9.7978
621	9.5074
622	10.1838
623	10.0074
624	10.4081
625	10.5368
626	10.5809
627	10.8015
628	10.0110
629	10.0221
630	9.8162
631	9.6103
632	9.0993
633	9.4265
634	9.6654
635	9.8088
636	10.7684
637	9.7500
638	10.1985
639	9.4081
640	9.8125
641	10.0331
642	9.3235
643	9.3713
644	9.3787
645	9.6029
646	9.9926
647	9.5441
648	10.0699
649	9.3529
650	9.5184
651	9.3934
652	10.1765
653	9.2574
654	9.0147
655	8.7610
656	8.9449
657	9.2978
658	8.7096
659	8.6360
660	8.5588
661	8.8015
662	8.4669
663	8.9007
664	8.2206
665	8.0846
666	8.6066
667	8.9338
668	8.5993
669	8.7463
670	8.4449
671	8.3934
672	8.0699
673	8.5551
674	8.4338
675	8.3346
676	7.7463
677	8.3051
678	8.3162
679	8.1838
680	8.2537
681	7.9265
682	8.1691
683	8.1765
684	8.5074
685	8.0919
686	8.1213
687	8.1360
688	8.3309
689	7.4963
690	7.4228
691	8.0478
692	7.6728
693	7.4853
694	7.7941
695	7.7500
696	7.3934
697	7.5074
698	7.6875
699	7.9632
700	7.6213
701	8.1029
702	7.9632
703	7.8088
704	7.1728
705	7.9007
706	8.1287
707	7.3750
708	6.9779
709	6.7831
710	7.4596
711	7.0772
712	7.6434
713	7.7574
714	7.4118
715	7.6618
716	7.8162
717	7.6103
718	7.3272
719	8.0662
720	7.5956
721	7.3971
722	7.7831
723	7.6029
724	7.8162
725	7.0478
726	7.2426
727	7.0956
728	7.1949
729	6.6213
730	6.9816
731	7.0846
732	7.6544
733	7.3529
734	7.6213
735	6.8713
736	7.3787
737	7.0662
738	7.3162
739	6.9890
740	6.8750
741	7.0441
742	6.8456
743	6.9301
744	7.4301
745	6.8676
746	6.7132
747	7.0000
748	7.5110
749	6.8346
750	6.9522
751	6.9228
752	6.9632
753	7.0404
754	6.8346
755	6.7353
756	6.8456
757	6.8051
758	7.0441
759	7.1618
760	7.1618
761	6.6103
762	6.6838
763	6.8860
764	6.7978
765	6.8346
766	6.8162
767	6.4816
768	6.5221
769	7.0699
770	6.4890
771	6.9779
772	6.6654
773	6.9779
774	6.7463
775	7.1434
776	6.5882
777	7.0331
778	7.1949
779	7.4963
780	6.4118
781	7.5257
782	6.7132
783	7.1140
784	7.0956
785	6.4191
786	7.0735
787	6.7243
788	6.9412
789	6.5588
790	6.6287
791	7.0662
792	7.0404
793	7.2169
794	7.0368
795	6.5221
796	6.5662
797	6.5993
798	6.4559
799	6.1544
800	6.4007
801	6.5919
802	6.2904
803	6.3493
804	5.9191
805	6.0662
806	6.5221
807	6.5184
808	6.0625
809	6.0257
810	6.7316
811	6.3051
812	6.0441
813	6.3787
814	6.1287
815	5.8934
816	6.0221
817	6.4044
818	6.2757
819	5.7279
820	6.2059
821	6.4044
822	6.0919
823	5.8640
824	5.6654
825	5.7500
826	5.8272
827	5.7574
828	6.0993
829	5.6434
830	6.3125
831	6.1213
832	6.2463
833	6.4154
834	5.9559
835	6.0147
836	6.4154
837	5.9154
838	6.1691
839	6.1176
840	5.5368
841	5.7721
842	5.7353
843	5.3860
844	5.4522
845	5.3897
846	5.6287
847	5.7059
848	5.6471
849	5.5846
850	5.9926
851	5.4191
852	6.0000
853	5.4412
854	5.3272
855	5.3897
856	5.8934
857	5.4338
858	5.9485
859	5.5368
860	6.0588
861	6.1801
862	5.8934
863	5.3419
864	5.2904
865	5.5699
866	5.9890
867	5.6654
868	6.0588
869	5.1985
870	5.8971
871	5.8051
872	5.0919
873	5.4926
874	5.1912
875	5.2978
876	4.9963
877	5.2978
878	5.3971
879	5.3934
880	5.2169
881	5.5625
882	5.2941
883	5.4338
884	5.7096
885	5.6838
886	5.3750
887	5.3419
888	5.1360
889	5.3529
890	5.9816
891	5.7463
892	5.1324
893	5.7574
894	5.5919
895	5.2647
896	5.3272
897	5.6728
898	4.8456
899	5.1434
900	4.9816
901	5.2831
902	5.3971
903	5.9412
904	6.0331
905	5.5846
906	5.3162
907	5.7904
908	5.9522
909	5.2169
910	6.0441
911	6.8125
912	6.6838
913	7.3640
914	5.9559
915	6.5074
916	6.5294
917	6.0993
918	5.0515
919	5.6691
920	4.9265
921	5.4890
922	5.0882
923	5.6213
924	4.8566
925	5.0772
926	4.8235
927	5.5882
928	5.4228
929	4.4375
930	6.0735
931	5.7096
932	6.1618
933	7.6691
934	7.2684
935	8.3382
936	9.3493
937	11.3346
938	12.8750
939	12.2610
940	11.1176
941	11.1581
942	10.9154
943	9.7279
944	7.3934
945	7.0294
946	4.9044
947	4.6801
948	4.2206
949	3.4669
950	3.1838
951	3.4632
