# Supplementary material for: Bicoid gradient formation mechanism and dynamics revealed by protein lifetime analysis
Source: Mol Syst Biol. 2018 Sep 4;14(9):e8355. doi: 10.15252/msb.20188355 (PMC6121778; doi:10.15252/msb.20188355)
Supplement: Supplementary file 8 — Source Data for Figure 6 [file MSB-14-e8355-s007.zip › figure6-data_wo-images/quantification/Values_emb04_r_t14.txt]

0	47.4449
1	44.8603
2	46.0110
3	44.3860
4	45.3750
5	46.1360
6	48.3566
7	51.5294
8	53.5294
9	53.9890
10	55.3382
11	58.5037
12	55.1838
13	57.5368
14	58.9338
15	58.4191
16	58.8456
17	59.8897
18	56.7574
19	56.3824
20	51.8640
21	52.6728
22	55.7500
23	56.1581
24	62.3162
25	61.2353
26	64.4559
27	60.0993
28	59.0919
29	56.0772
30	54.6507
31	56.2721
32	57.2463
33	59.1691
34	59.4890
35	59.2574
36	57.9669
37	54.9449
38	51.9485
39	51.0772
40	50.8235
41	52.1949
42	55.2647
43	53.8971
44	54.5368
45	51.6728
46	48.8860
47	49.6029
48	50.4853
49	53.6838
50	55.6875
51	56.5294
52	57.7610
53	54.8787
54	54.2390
55	50.2316
56	51.8051
57	52.7243
58	55.9485
59	56.8456
60	56.0184
61	53.3382
62	52.8750
63	52.5441
64	50.0846
65	52.1397
66	51.4191
67	53.8493
68	53.4007
69	53.9963
70	54.5000
71	52.3456
72	52.1728
73	50.6765
74	50.2647
75	50.9743
76	50.0551
77	51.0257
78	51.3897
79	50.8125
80	51.9375
81	50.7206
82	50.0846
83	48.8088
84	48.4779
85	48.2831
86	46.9963
87	47.8934
88	48.4191
89	48.3493
90	48.4118
91	47.7463
92	48.0735
93	47.3088
94	44.9779
95	43.3088
96	43.0551
97	43.0368
98	41.9118
99	43.4963
100	42.5846
101	42.3897
102	41.2096
103	44.3713
104	42.8529
105	43.7316
106	43.9154
107	44.2794
108	42.0147
109	41.4228
110	39.2574
111	38.8199
112	40.0184
113	38.6838
114	39.2096
115	38.9044
116	38.8897
117	38.8713
118	40.9706
119	40.8015
120	39.7206
121	40.8566
122	39.8566
123	39.7647
124	38.4890
125	38.7169
126	37.3603
127	36.5625
128	35.9963
129	36.3272
130	38.0331
131	37.9118
132	38.6360
133	38.7500
134	37.1066
135	35.8713
136	35.5956
137	35.4081
138	34.7721
139	35.4375
140	35.8125
141	35.4669
142	36.7022
143	35.2904
144	35.8088
145	35.5551
146	37.7022
147	36.8162
148	36.8382
149	38.8676
150	38.4890
151	36.6471
152	38.0515
153	37.6471
154	37.2978
155	37.3051
156	38.1029
157	37.8676
158	38.0919
159	37.4890
160	37.9191
161	37.2096
162	36.7390
163	36.9779
164	36.7426
165	36.4743
166	36.5074
167	36.8199
168	36.9779
169	38.3934
170	38.7647
171	37.3382
172	38.5882
173	37.0404
174	36.7390
175	35.0588
176	35.6838
177	35.3456
178	34.8824
179	36.5294
180	36.3971
181	36.7721
182	37.2022
183	35.6654
184	36.0257
185	36.3603
186	36.0074
187	36.4853
188	35.9890
189	35.1287
190	34.6066
191	34.9706
192	34.0037
193	33.9338
194	34.7390
195	34.8382
196	34.3824
197	36.0147
198	35.9890
199	34.4669
200	33.8934
201	32.4743
202	31.7537
203	33.2500
204	31.5184
205	30.8787
206	30.6213
207	31.6250
208	32.2794
209	32.7206
210	31.6140
211	32.0846
212	30.2390
213	30.7904
214	30.2647
215	29.7426
216	29.8640
217	29.9154
218	29.9118
219	29.3860
220	29.1360
221	29.0625
222	29.6581
223	29.4522
224	30.7684
225	30.6801
226	30.5184
227	29.7574
228	29.8529
229	28.8640
230	28.9412
231	29.4412
232	29.2316
233	29.5551
234	28.9485
235	29.1029
236	29.2206
237	29.6213
238	29.5699
239	29.4559
240	29.5846
241	28.6801
242	29.1544
243	28.4890
244	28.9449
245	27.8897
246	29.1985
247	28.9228
248	28.6434
249	28.5993
250	28.9485
251	28.9926
252	27.9485
253	28.0735
254	27.8676
255	26.9338
256	28.5478
257	28.4596
258	28.3419
259	28.3640
260	28.4596
261	27.8787
262	27.7574
263	27.8199
264	27.4596
265	26.5625
266	26.0515
267	27.0294
268	27.1801
269	28.7390
270	27.3897
271	28.0404
272	28.6066
273	27.8199
274	28.4632
275	27.5147
276	26.1801
277	26.8824
278	26.4485
279	25.5294
280	25.7500
281	24.4228
282	24.7868
283	24.7684
284	25.6103
285	26.4485
286	25.9154
287	26.3934
288	26.3824
289	26.3162
290	25.7941
291	26.2463
292	25.2353
293	25.1507
294	24.1765
295	24.0919
296	24.4963
297	25.3787
298	25.7243
299	25.7574
300	26.6728
301	26.5478
302	25.7426
303	26.0257
304	25.1507
305	24.6176
306	24.3162
307	23.1765
308	24.0441
309	25.2978
310	25.3713
311	25.5074
312	25.8934
313	25.8309
314	25.4191
315	25.0588
316	24.4338
317	24.7721
318	23.6066
319	23.9007
320	23.7353
321	23.9191
322	23.6140
323	23.2059
324	23.2132
325	23.6103
326	23.2169
327	23.7831
328	24.3676
329	22.6838
330	23.8235
331	22.9449
332	23.0147
333	22.2132
334	23.0441
335	22.2721
336	22.5993
337	22.4154
338	22.1397
339	23.4485
340	23.6434
341	23.7684
342	23.0037
343	23.0110
344	23.3015
345	22.7353
346	21.3566
347	22.1838
348	22.6949
349	22.5993
350	22.5441
351	22.0846
352	21.4853
353	21.5478
354	21.2390
355	20.4706
356	20.8162
357	19.3713
358	19.8787
359	20.5588
360	20.6728
361	22.2390
362	21.3897
363	20.9485
364	20.3456
365	20.5294
366	19.5919
367	18.8713
368	19.1765
369	19.6103
370	19.2868
371	19.1103
372	20.4154
373	20.7537
374	20.5551
375	20.2794
376	20.1691
377	19.1801
378	19.1213
379	18.6912
380	18.2022
381	18.4779
382	19.0882
383	19.6801
384	20.4853
385	19.9118
386	19.8235
387	20.2206
388	20.7022
389	20.1654
390	18.4338
391	18.3088
392	17.8346
393	18.7647
394	18.5699
395	18.1213
396	18.4081
397	19.5735
398	19.6838
399	20.0956
400	19.6103
401	18.8382
402	18.3162
403	18.2500
404	17.2132
405	17.9485
406	17.4081
407	18.0221
408	17.2426
409	18.2610
410	18.1838
411	18.7390
412	18.6949
413	18.0735
414	18.2831
415	17.8272
416	18.2757
417	17.9963
418	18.0294
419	17.5993
420	17.7757
421	17.4154
422	18.3529
423	17.2022
424	17.0404
425	16.9669
426	17.4522
427	17.2904
428	18.4522
429	18.4412
430	17.7721
431	18.8088
432	17.7537
433	17.9191
434	17.6838
435	17.6471
436	18.1213
437	16.9412
438	17.5735
439	16.6544
440	17.0478
441	17.9632
442	17.7426
443	16.7610
444	17.5735
445	17.1471
446	17.4338
447	16.6324
448	16.8309
449	17.0000
450	16.2390
451	15.6103
452	16.1875
453	16.5221
454	16.0993
455	16.5625
456	16.6397
457	17.0588
458	16.7500
459	17.4301
460	16.6434
461	15.9926
462	16.1324
463	15.7868
464	15.9743
465	15.2022
466	15.5625
467	15.8456
468	15.0257
469	15.1397
470	15.9816
471	15.9191
472	15.8824
473	15.9559
474	15.5478
475	15.3934
476	15.5000
477	14.5110
478	14.6176
479	14.4338
480	15.0294
481	15.3199
482	15.2206
483	15.5184
484	15.7647
485	14.4375
486	15.0110
487	15.6029
488	13.7279
489	13.9522
490	13.9081
491	14.4044
492	14.0294
493	14.6691
494	15.2831
495	14.7206
496	15.0735
497	14.6728
498	15.0257
499	14.8824
500	14.5074
501	14.4081
502	14.2463
503	13.9926
504	15.2574
505	14.6507
506	14.8529
507	14.2500
508	14.2904
509	13.9706
510	14.3309
511	13.5662
512	13.2279
513	14.0184
514	13.1066
515	13.9816
516	13.5735
517	13.6765
518	13.6250
519	14.3162
520	13.9007
521	13.7941
522	13.8162
523	13.4890
524	12.8971
525	13.7279
526	12.8603
527	13.4301
528	13.5993
529	13.3493
530	13.2904
531	13.4743
532	12.4779
533	13.2279
534	12.6140
535	13.0074
536	12.0956
537	13.3750
538	12.4779
539	12.9890
540	13.0551
541	13.1287
542	13.2757
543	13.2096
544	12.7904
545	12.8787
546	12.9963
547	12.7647
548	13.0000
549	12.6728
550	12.4191
551	12.8456
552	12.5956
553	12.2132
554	12.4338
555	12.2721
556	12.3346
557	12.3125
558	12.5588
559	12.0772
560	11.2574
561	12.1397
562	12.3162
563	12.6029
564	11.6029
565	12.1324
566	12.6507
567	12.8235
568	12.0478
569	12.8162
570	12.7537
571	11.7316
572	12.1213
573	12.1176
574	11.9669
575	11.9118
576	12.4779
577	12.5551
578	11.9118
579	12.3419
580	12.3456
581	11.7316
582	11.8382
583	11.5221
584	11.3824
585	11.7610
586	11.5551
587	11.5221
588	11.4412
589	11.7868
590	10.7610
591	11.1434
592	10.7132
593	10.5846
594	10.6728
595	10.9669
596	10.9228
597	10.9301
598	11.7059
599	11.1838
600	10.7022
601	10.6544
602	11.4632
603	11.0956
604	11.1875
605	10.6728
606	10.6250
607	10.1544
608	9.9449
609	9.8419
610	10.4228
611	10.7794
612	10.9044
613	11.0735
614	10.8860
615	11.0000
616	10.6360
617	11.3088
618	10.2169
619	10.4007
620	10.0882
621	10.1397
622	10.4007
623	10.5809
624	10.8272
625	10.7500
626	10.6691
627	10.6029
628	10.1838
629	10.1544
630	10.3897
631	9.8088
632	9.1949
633	9.8456
634	9.1213
635	9.8015
636	10.3971
637	9.7500
638	9.5809
639	9.7647
640	9.7757
641	9.4816
642	9.9375
643	9.3162
644	9.4449
645	9.5625
646	9.8382
647	9.6544
648	10.3162
649	9.7904
650	9.5110
651	9.0735
652	9.7169
653	9.0110
654	9.1654
655	9.0735
656	8.9449
657	9.2831
658	8.9228
659	9.0993
660	8.6397
661	8.9963
662	8.6103
663	9.2096
664	8.0551
665	8.5588
666	8.2353
667	8.8088
668	8.5074
669	9.2721
670	9.0404
671	8.2647
672	8.4559
673	8.6544
674	8.4743
675	8.5368
676	8.0993
677	8.3235
678	8.5221
679	8.1029
680	8.4743
681	7.7978
682	7.9890
683	7.9779
684	7.9926
685	7.9926
686	8.4301
687	8.9412
688	8.0662
689	8.1728
690	8.1507
691	7.6507
692	8.3750
693	8.2390
694	7.9118
695	8.2316
696	7.8051
697	7.7684
698	7.5919
699	7.6029
700	7.9375
701	8.4522
702	8.0956
703	7.6912
704	7.5404
705	8.3199
706	7.7537
707	7.9375
708	7.5404
709	7.4228
710	8.0772
711	7.9044
712	8.0184
713	7.7831
714	7.8566
715	7.9375
716	8.1949
717	7.7537
718	8.0478
719	7.8824
720	7.7684
721	7.4301
722	7.4412
723	7.7022
724	7.4228
725	7.1029
726	7.1838
727	6.7169
728	6.8309
729	7.2647
730	7.3860
731	7.4081
732	7.3529
733	7.1250
734	7.5662
735	7.3750
736	7.2757
737	6.9522
738	7.0000
739	6.9154
740	7.6985
741	7.0110
742	7.7132
743	7.2243
744	7.6949
745	6.8603
746	6.7316
747	7.3235
748	7.2500
749	7.3676
750	7.3382
751	6.4632
752	6.8015
753	7.4301
754	7.1103
755	7.0478
756	7.1066
757	6.9007
758	6.8162
759	7.2574
760	7.2574
761	7.1912
762	6.8787
763	7.0993
764	7.0956
765	7.1985
766	7.0735
767	7.3382
768	6.8750
769	6.9522
770	6.8566
771	6.9743
772	6.6949
773	7.0221
774	6.7059
775	6.8897
776	6.9265
777	6.2059
778	7.1875
779	7.4816
780	6.7096
781	7.2574
782	6.8566
783	7.4154
784	6.9559
785	6.6801
786	6.8897
787	6.7684
788	7.1066
789	7.2463
790	7.0331
791	6.8860
792	6.7022
793	6.8346
794	6.6838
795	6.6654
796	7.1728
797	6.6544
798	6.4559
799	6.3713
800	6.5184
801	6.8824
802	6.6618
803	6.7721
804	6.9118
805	6.8162
806	7.0257
807	6.9706
808	6.3346
809	6.2096
810	6.4007
811	6.7868
812	6.5662
813	6.8125
814	6.3750
815	5.8162
816	6.0037
817	6.3603
818	6.4044
819	6.4007
820	6.1360
821	6.1618
822	6.1360
823	5.7610
824	5.7500
825	5.3750
826	5.5515
827	5.7574
828	5.7316
829	6.0625
830	5.7022
831	6.1875
832	6.3493
833	6.3051
834	6.0735
835	6.0699
836	6.1213
837	6.1765
838	5.4375
839	5.7096
840	5.8346
841	5.6801
842	5.4265
843	5.8419
844	5.8419
845	5.3309
846	5.2279
847	5.7353
848	5.6838
849	6.0919
850	6.1654
851	5.6581
852	6.3125
853	6.1324
854	5.7059
855	5.9743
856	5.7022
857	5.5074
858	5.8382
859	5.6912
860	6.1140
861	6.0221
862	5.9669
863	6.0993
864	6.1397
865	5.4706
866	5.5588
867	5.6949
868	6.0699
869	6.0478
870	5.3051
871	5.8860
872	5.5882
873	5.7500
874	5.5331
875	5.7206
876	5.2169
877	5.6838
878	5.5809
879	5.4853
880	5.5478
881	5.7390
882	6.2316
883	6.0074
884	5.7941
885	5.9632
886	5.7757
887	6.0846
888	5.8419
889	5.6801
890	6.3088
891	5.9449
892	5.7757
893	5.9853
894	5.5147
895	5.5699
896	5.7831
897	6.0147
898	5.8493
899	5.6691
900	5.9963
901	5.5184
902	5.6912
903	5.8088
904	5.8971
905	6.0772
906	5.9449
907	6.1949
908	6.3640
909	6.4154
910	6.0551
911	7.0956
912	6.6728
913	6.6507
914	6.8676
915	6.5919
916	6.8750
917	5.6691
918	5.7500
919	5.2243
920	5.5478
921	5.8640
922	4.8456
923	4.9375
924	4.9963
925	5.4706
926	5.1728
927	5.0478
928	4.8676
929	5.9853
930	5.9338
931	6.1912
932	7.2610
933	7.4375
934	7.5882
935	9.0735
936	9.7610
937	10.0478
938	11.8382
939	12.0809
940	11.2757
941	11.3603
942	10.0221
943	8.5037
944	7.3897
945	6.3750
946	4.7206
947	4.3713
948	3.9118
949	3.1213
950	3.0809
951	2.9779
