# Supplementary material for: Bicoid gradient formation mechanism and dynamics revealed by protein lifetime analysis
Source: Mol Syst Biol. 2018 Sep 4;14(9):e8355. doi: 10.15252/msb.20188355 (PMC6121778; doi:10.15252/msb.20188355)
Supplement: Supplementary file 8 — Source Data for Figure 6 [file MSB-14-e8355-s007.zip › figure6-data_wo-images/quantification/Values_emb04_r_t15.txt]

0	44.1140
1	43.7904
2	46.8088
3	49.6875
4	49.1765
5	53.8125
6	53.7904
7	57.0110
8	57.9449
9	62.0515
10	63.5037
11	67.7169
12	66.6765
13	64.6875
14	65.2463
15	63.8272
16	60.9816
17	60.5404
18	63.6728
19	64.6691
20	65.0257
21	62.2279
22	59.7463
23	54.6581
24	54.9228
25	54.3640
26	55.5588
27	56.3419
28	56.4338
29	55.9338
30	53.2610
31	52.2132
32	48.4301
33	47.2574
34	48.6544
35	48.8787
36	50.7426
37	51.3199
38	51.5809
39	48.9559
40	45.1176
41	48.3309
42	47.4191
43	45.7868
44	48.0699
45	49.3088
46	48.6618
47	47.7022
48	44.7500
49	41.8676
50	44.1360
51	43.4632
52	46.0551
53	48.1765
54	49.3824
55	50.4375
56	49.7978
57	48.6434
58	47.6250
59	47.1838
60	47.2868
61	47.0257
62	48.6140
63	52.5772
64	54.5919
65	54.5993
66	53.4596
67	55.2757
68	56.3456
69	56.1618
70	54.0919
71	52.5147
72	51.0000
73	52.0110
74	52.9375
75	52.9779
76	50.3235
77	51.2941
78	49.6324
79	48.3529
80	49.4743
81	47.1287
82	47.6434
83	46.1397
84	47.1581
85	45.4816
86	47.0404
87	46.7463
88	48.4779
89	48.1691
90	47.1434
91	46.8456
92	47.2279
93	46.2978
94	47.9007
95	46.4743
96	46.8566
97	45.9154
98	43.6324
99	44.1544
100	45.2868
101	43.2059
102	43.3199
103	42.9007
104	44.0551
105	44.3309
106	44.0515
107	44.8493
108	44.2574
109	44.2904
110	44.7941
111	42.6213
112	42.3125
113	41.5625
114	40.6544
115	40.6324
116	39.7757
117	41.2978
118	40.6654
119	41.2390
120	41.7831
121	43.3382
122	43.0294
123	43.6250
124	43.5735
125	42.5662
126	41.2574
127	39.3199
128	38.9743
129	38.4191
130	38.7500
131	38.9890
132	38.4963
133	38.0147
134	37.6397
135	38.1912
136	38.1029
137	38.0735
138	37.8309
139	37.3824
140	36.1581
141	36.7390
142	35.0699
143	36.8309
144	36.0110
145	36.0772
146	35.5404
147	36.2022
148	36.9118
149	35.3419
150	34.1765
151	33.8971
152	33.6029
153	33.3235
154	32.0588
155	32.1029
156	33.4375
157	32.7941
158	31.4485
159	31.2574
160	31.9485
161	31.8971
162	31.1324
163	31.8051
164	30.6765
165	29.6140
166	28.5993
167	29.1985
168	30.0846
169	29.3603
170	29.2574
171	30.1618
172	30.6691
173	30.2096
174	29.3419
175	30.1544
176	29.3787
177	29.2390
178	29.2353
179	28.9485
180	28.0662
181	28.6213
182	30.3529
183	30.3676
184	30.0478
185	28.5478
186	29.4007
187	29.6103
188	30.8456
189	29.9081
190	29.6618
191	29.3750
192	31.3051
193	30.3750
194	30.3676
195	30.0515
196	30.2022
197	30.9154
198	31.8419
199	31.4449
200	32.3309
201	32.6838
202	32.4007
203	31.5331
204	30.7022
205	30.2757
206	30.1618
207	30.6801
208	31.7426
209	33.0662
210	33.6801
211	33.9044
212	32.9301
213	33.9485
214	33.4191
215	30.8162
216	31.4485
217	31.4596
218	31.4926
219	30.4228
220	30.5221
221	29.2169
222	31.0441
223	31.0110
224	31.1397
225	32.5551
226	32.7353
227	31.5257
228	32.2243
229	31.0478
230	31.0735
231	29.9522
232	30.3199
233	30.8088
234	28.8309
235	30.7757
236	30.2279
237	30.4743
238	28.6949
239	29.7831
240	29.9044
241	29.7243
242	29.3824
243	29.5404
244	28.5993
245	29.4412
246	29.4081
247	28.5846
248	28.8235
249	29.2059
250	28.6654
251	28.6103
252	27.9522
253	28.0000
254	27.6140
255	27.7059
256	27.1434
257	27.9412
258	28.4706
259	28.1838
260	28.6544
261	29.0478
262	28.0919
263	27.3382
264	27.0735
265	26.6287
266	25.5221
267	25.7610
268	24.7463
269	25.6801
270	25.8566
271	26.0074
272	26.3199
273	26.3015
274	26.8456
275	25.4265
276	25.3235
277	25.2279
278	24.1728
279	24.1434
280	24.5919
281	23.3640
282	23.8971
283	22.9596
284	23.4301
285	23.3382
286	23.1618
287	23.5699
288	23.3566
289	23.9522
290	24.5662
291	24.3640
292	25.5110
293	24.6140
294	23.7684
295	23.7941
296	23.6875
297	24.1875
298	24.3199
299	24.9044
300	24.4596
301	24.6728
302	25.2978
303	24.7243
304	25.4191
305	24.2978
306	23.6176
307	24.3566
308	23.7022
309	23.9779
310	23.8566
311	23.8860
312	24.0919
313	24.3051
314	24.4816
315	24.6875
316	23.8125
317	23.7721
318	24.1360
319	23.1066
320	23.8640
321	24.2206
322	23.8750
323	23.0000
324	23.8493
325	24.1912
326	23.6765
327	23.8346
328	24.5368
329	23.6324
330	23.8566
331	23.7022
332	22.8971
333	23.2279
334	23.3235
335	22.9853
336	23.1360
337	23.4853
338	23.0441
339	23.4596
340	24.0625
341	23.0551
342	22.9963
343	23.0809
344	22.7647
345	22.2941
346	23.1176
347	22.7721
348	23.5368
349	23.6985
350	23.8199
351	23.6103
352	23.3493
353	23.2206
354	22.0809
355	22.7794
356	22.5037
357	22.5478
358	22.9706
359	21.0735
360	23.0809
361	22.9228
362	23.1875
363	23.1434
364	22.6765
365	22.5735
366	21.7537
367	21.9890
368	21.1949
369	20.6250
370	22.2243
371	21.9338
372	22.5882
373	23.5147
374	22.7978
375	23.0993
376	22.4853
377	21.7132
378	21.2978
379	20.7794
380	21.0993
381	21.0074
382	21.1140
383	21.7059
384	21.9779
385	21.8860
386	22.7132
387	21.4926
388	21.8015
389	21.3456
390	21.3529
391	21.1875
392	20.3897
393	19.6654
394	20.0368
395	19.2132
396	19.6838
397	19.5184
398	20.4706
399	20.0882
400	20.3676
401	20.1765
402	20.1985
403	19.2316
404	19.1801
405	19.5000
406	18.5184
407	18.9118
408	18.4816
409	18.6140
410	18.5662
411	18.5037
412	18.5846
413	17.5551
414	18.1287
415	18.3493
416	18.9228
417	18.7426
418	18.5515
419	18.3566
420	18.5074
421	18.4926
422	19.0294
423	18.4007
424	18.1103
425	18.4706
426	18.4706
427	18.0588
428	17.9007
429	17.9669
430	18.3272
431	18.5147
432	18.0735
433	18.1728
434	18.1287
435	17.6397
436	17.6912
437	17.8051
438	16.4301
439	16.7610
440	16.7647
441	17.4338
442	17.0147
443	16.8162
444	17.1213
445	17.0846
446	16.5368
447	16.5551
448	16.6250
449	16.6801
450	16.5551
451	16.4926
452	16.0184
453	16.1360
454	16.2059
455	15.7941
456	16.6544
457	15.9301
458	16.1912
459	16.3493
460	16.3934
461	16.4485
462	15.7316
463	15.5551
464	15.7353
465	15.5478
466	15.4926
467	15.2721
468	15.4301
469	15.2316
470	15.6765
471	15.5368
472	15.6250
473	15.7463
474	15.7647
475	15.7206
476	14.8382
477	14.8199
478	14.5404
479	14.3971
480	14.3382
481	14.3750
482	14.7794
483	15.3860
484	14.6618
485	13.8235
486	14.2684
487	14.3860
488	14.3125
489	14.0221
490	14.4191
491	14.9007
492	14.1581
493	15.1176
494	14.7059
495	14.1360
496	14.2463
497	14.6103
498	14.6176
499	13.9118
500	14.7132
501	14.7684
502	13.4743
503	13.7243
504	14.2610
505	13.3051
506	14.0809
507	12.8860
508	13.3566
509	13.5037
510	14.0919
511	14.1691
512	13.4375
513	13.6618
514	13.1434
515	13.3272
516	13.2390
517	12.9301
518	13.3456
519	13.1765
520	13.0074
521	13.2941
522	13.5074
523	13.4632
524	13.1691
525	13.2794
526	13.0809
527	13.5956
528	12.6176
529	12.5368
530	12.0257
531	12.9706
532	12.8493
533	11.8162
534	11.8824
535	12.5662
536	11.4154
537	12.0772
538	11.6103
539	11.7169
540	12.2279
541	12.2500
542	12.2279
543	12.3346
544	12.4890
545	12.1507
546	11.8199
547	12.0515
548	12.1434
549	12.9706
550	12.1654
551	12.4228
552	11.6581
553	12.1544
554	12.3971
555	11.9669
556	12.4301
557	11.6029
558	12.5846
559	12.0515
560	11.7831
561	11.1471
562	12.1103
563	11.9926
564	12.3382
565	12.2353
566	12.2390
567	12.2978
568	12.1875
569	11.7243
570	11.7794
571	12.1507
572	11.3934
573	11.4779
574	11.2316
575	11.9044
576	11.2059
577	12.2132
578	11.6360
579	11.5257
580	11.8346
581	11.4632
582	11.7316
583	11.0515
584	11.3272
585	11.3860
586	10.8713
587	11.2463
588	11.1654
589	11.3199
590	10.9338
591	10.9669
592	10.1618
593	11.2463
594	10.8125
595	10.2721
596	10.6801
597	10.4081
598	10.0441
599	11.2279
600	10.1801
601	11.0846
602	10.8382
603	10.0956
604	10.3529
605	10.0993
606	10.5735
607	10.0993
608	9.3934
609	9.8015
610	10.3971
611	10.7610
612	10.6287
613	11.5404
614	10.7574
615	11.0846
616	10.5735
617	10.8088
618	10.0625
619	10.4301
620	10.2022
621	10.2684
622	10.0772
623	10.4265
624	10.7537
625	10.1728
626	9.8235
627	9.9853
628	10.3162
629	9.5772
630	9.6875
631	9.6250
632	9.5000
633	9.5662
634	10.0588
635	9.5993
636	10.4375
637	9.9228
638	9.7096
639	10.0588
640	9.8162
641	9.5331
642	9.5625
643	8.9669
644	9.4522
645	9.6912
646	9.5662
647	9.6250
648	9.7096
649	9.5809
650	9.5625
651	9.5441
652	9.3529
653	9.0515
654	8.8125
655	8.6875
656	9.2316
657	9.4228
658	9.3456
659	8.6434
660	8.7022
661	9.7610
662	8.4044
663	9.0478
664	8.4816
665	8.7426
666	8.4118
667	9.0331
668	8.5809
669	8.9228
670	8.7353
671	8.6875
672	8.6434
673	9.0147
674	9.1581
675	8.3235
676	8.6029
677	8.9632
678	8.6581
679	8.3824
680	8.1691
681	8.5735
682	8.9559
683	7.9154
684	9.0919
685	8.6838
686	8.6765
687	9.1618
688	8.4890
689	8.1544
690	7.8382
691	8.2610
692	7.5846
693	8.3235
694	7.9338
695	8.3419
696	7.6801
697	8.5551
698	8.7500
699	7.9743
700	8.2316
701	8.5404
702	8.3566
703	7.6691
704	7.6985
705	8.1581
706	7.4301
707	7.8199
708	7.7868
709	7.4963
710	7.7426
711	7.9926
712	8.1250
713	7.3676
714	7.1838
715	7.6838
716	7.7978
717	7.5699
718	8.0184
719	8.3015
720	8.2463
721	7.2794
722	7.6581
723	7.5257
724	7.3640
725	6.8787
726	7.4338
727	7.8235
728	7.1287
729	7.4301
730	8.0074
731	7.5956
732	7.8860
733	7.2500
734	7.6691
735	7.3125
736	6.8897
737	7.3015
738	6.7426
739	7.1765
740	7.2537
741	7.6654
742	7.7978
743	7.3897
744	7.2794
745	7.1103
746	6.8640
747	6.8162
748	6.9154
749	7.0551
750	7.0515
751	6.7574
752	7.1949
753	7.3750
754	7.4044
755	7.0184
756	7.0846
757	7.0184
758	6.8934
759	6.9485
760	6.8971
761	6.1985
762	6.8860
763	6.9081
764	6.7243
765	7.3676
766	6.9228
767	7.4926
768	7.2096
769	6.9228
770	6.4118
771	7.1029
772	7.1728
773	6.8603
774	7.3235
775	6.8199
776	7.0000
777	6.6949
778	6.9890
779	7.2132
780	6.8676
781	7.3824
782	6.6287
783	7.5515
784	6.9559
785	6.9228
786	6.7316
787	7.2647
788	7.5147
789	7.0037
790	7.0993
791	6.8456
792	7.2904
793	6.9338
794	6.4007
795	6.4743
796	6.6507
797	6.7206
798	6.2868
799	6.3456
800	6.6287
801	6.8750
802	6.9926
803	6.7978
804	6.3529
805	6.4743
806	7.0257
807	6.9044
808	6.4301
809	5.8125
810	6.5074
811	6.2316
812	6.2868
813	6.7721
814	6.1434
815	6.5184
816	6.2206
817	6.4265
818	6.5551
819	6.3566
820	6.5147
821	5.9596
822	6.0368
823	5.8419
824	6.0331
825	6.4596
826	6.4596
827	6.5221
828	6.3529
829	6.1985
830	6.5441
831	6.4449
832	6.1360
833	5.9632
834	6.0956
835	5.6581
836	6.0110
837	5.9706
838	6.2169
839	6.1544
840	6.0919
841	6.0184
842	5.9632
843	6.2610
844	5.7794
845	6.1838
846	5.8529
847	6.1471
848	5.3824
849	5.7647
850	6.4191
851	5.8382
852	5.9154
853	5.7059
854	5.7794
855	6.1912
856	5.8272
857	5.8824
858	5.7500
859	6.1066
860	5.6324
861	5.9926
862	5.7096
863	5.8713
864	6.4081
865	5.5257
866	5.8971
867	5.7169
868	6.0919
869	6.1618
870	5.7868
871	5.6801
872	5.5000
873	6.1324
874	5.9963
875	5.4963
876	5.5074
877	5.6140
878	6.0772
879	5.9228
880	6.4375
881	6.2463
882	6.3934
883	5.6949
884	5.7721
885	5.5551
886	5.1765
887	5.5221
888	5.7022
889	5.5478
890	5.9412
891	5.5221
892	5.6985
893	6.0515
894	6.0515
895	5.6581
896	5.5551
897	5.8419
898	5.4706
899	5.6250
900	5.6250
901	5.8787
902	5.7904
903	5.8088
904	5.8088
905	5.3713
906	5.4375
907	5.3419
908	5.7941
909	6.6471
910	6.2610
911	6.5331
912	6.0074
913	5.9265
914	5.7390
915	5.7831
916	5.8309
917	5.4449
918	5.5441
919	5.4118
920	5.6397
921	5.1949
922	5.1250
923	4.5478
924	4.6691
925	4.5551
926	4.9522
927	4.0625
928	4.8566
929	5.0441
930	5.5294
931	4.9118
932	5.1360
933	5.2059
934	5.7059
935	7.0000
936	7.2610
937	7.5699
938	8.6985
939	9.7721
940	9.9412
941	10.7794
942	10.7831
943	9.1985
944	8.5074
945	6.7721
946	6.1801
947	5.0110
948	4.8015
949	3.7537
950	3.2647
951	2.9412
