# Supplementary material for: Bicoid gradient formation mechanism and dynamics revealed by protein lifetime analysis
Source: Mol Syst Biol. 2018 Sep 4;14(9):e8355. doi: 10.15252/msb.20188355 (PMC6121778; doi:10.15252/msb.20188355)
Supplement: Supplementary file 8 — Source Data for Figure 6 [file MSB-14-e8355-s007.zip › figure6-data_wo-images/quantification/Values_emb04_r_t16.txt]

0	43.9779
1	45.2132
2	48.3088
3	50.5221
4	50.9338
5	54.2096
6	53.6103
7	56.8125
8	61.7610
9	60.7279
10	65.2574
11	67.2904
12	66.7721
13	63.9853
14	67.3272
15	67.6140
16	62.7316
17	63.2426
18	65.0956
19	64.6654
20	67.5846
21	68.8382
22	64.7059
23	63.5331
24	59.9632
25	60.2463
26	62.8787
27	62.9926
28	64.1801
29	63.4743
30	62.0809
31	60.3860
32	58.0257
33	54.6507
34	55.6434
35	54.8529
36	56.3897
37	56.8529
38	55.6103
39	54.2757
40	53.6618
41	54.7022
42	54.1654
43	53.8713
44	55.8088
45	54.6176
46	55.6176
47	56.6912
48	52.7941
49	50.9228
50	49.6912
51	49.0735
52	52.3456
53	55.3382
54	55.3824
55	58.1801
56	57.2721
57	55.5000
58	54.0919
59	52.0257
60	53.5662
61	54.5331
62	56.2279
63	58.8346
64	58.7096
65	59.2978
66	56.7022
67	57.0000
68	57.7721
69	57.8199
70	57.6838
71	55.3309
72	54.5478
73	55.4338
74	56.1838
75	57.3199
76	56.0074
77	56.5404
78	56.3897
79	55.5221
80	54.6507
81	54.5919
82	53.8566
83	52.3897
84	52.4485
85	51.8713
86	52.5625
87	53.5257
88	54.4081
89	54.6103
90	53.5368
91	52.6728
92	51.9779
93	51.8676
94	51.2096
95	51.4596
96	50.8088
97	50.3456
98	48.4743
99	48.0625
100	48.6618
101	47.6728
102	48.0588
103	46.4449
104	48.1949
105	48.4963
106	48.0147
107	48.8971
108	48.4779
109	48.1985
110	48.4338
111	47.8824
112	46.5074
113	46.4522
114	44.9228
115	43.6581
116	43.9632
117	44.7647
118	44.5735
119	43.9522
120	43.8640
121	45.2537
122	46.9853
123	46.4375
124	47.3934
125	46.9375
126	46.9412
127	45.2831
128	45.1176
129	44.6801
130	43.9596
131	43.9265
132	43.6471
133	43.0882
134	42.9449
135	43.8015
136	41.2610
137	41.4743
138	41.3971
139	42.0037
140	41.9191
141	41.0110
142	41.3456
143	39.2390
144	37.3199
145	37.6213
146	39.5735
147	40.5184
148	39.5221
149	40.1875
150	39.5551
151	38.9191
152	37.7647
153	38.6176
154	37.8971
155	36.1029
156	36.8125
157	36.7831
158	36.4596
159	37.8603
160	37.7904
161	37.3603
162	36.7610
163	36.7279
164	35.5000
165	33.9743
166	32.3272
167	33.4522
168	32.8088
169	32.5993
170	32.4853
171	33.1066
172	34.4743
173	33.8015
174	34.2390
175	34.5551
176	35.4890
177	33.5110
178	33.6140
179	32.2059
180	32.0221
181	32.0110
182	31.2500
183	32.4301
184	33.7757
185	34.2721
186	33.4228
187	34.6176
188	35.4154
189	34.9743
190	35.0037
191	33.4081
192	32.8199
193	33.2978
194	32.8493
195	31.9632
196	33.0809
197	34.4632
198	35.3456
199	35.9779
200	36.7206
201	36.6765
202	36.0882
203	35.5478
204	34.9816
205	34.3971
206	33.5809
207	36.1140
208	35.1765
209	36.8676
210	36.4669
211	37.3162
212	35.9485
213	36.4412
214	37.8824
215	36.1176
216	35.7022
217	35.0441
218	33.4596
219	34.5478
220	34.3235
221	33.5221
222	34.3382
223	33.4779
224	34.1397
225	34.1765
226	34.6765
227	33.6912
228	33.3382
229	33.3309
230	34.8346
231	33.6213
232	33.6324
233	33.8566
234	32.4890
235	32.8493
236	32.6544
237	32.7353
238	32.7647
239	32.6912
240	32.5882
241	32.6287
242	33.4301
243	32.7022
244	33.2610
245	32.7941
246	32.3346
247	32.1176
248	31.9154
249	32.4890
250	31.7721
251	32.0147
252	30.7941
253	31.9779
254	31.0221
255	30.6103
256	30.5699
257	30.4007
258	29.2904
259	29.9853
260	30.0993
261	30.8824
262	31.4081
263	30.8566
264	30.2610
265	31.0919
266	29.7941
267	29.2169
268	28.4375
269	27.8272
270	27.3713
271	28.3125
272	28.2978
273	27.9154
274	28.8272
275	28.9301
276	28.8529
277	28.9522
278	28.2721
279	28.4154
280	27.5772
281	26.7206
282	26.2831
283	26.8272
284	26.3566
285	25.8971
286	26.9412
287	26.9412
288	26.4154
289	27.8787
290	27.1213
291	26.7132
292	27.3235
293	27.0037
294	27.0037
295	27.3015
296	26.1029
297	26.2721
298	25.3529
299	25.1654
300	26.0147
301	26.6471
302	26.6581
303	27.3162
304	27.7537
305	27.7096
306	27.1029
307	26.7610
308	27.8971
309	26.9118
310	27.0257
311	25.9926
312	26.7757
313	26.1103
314	26.4853
315	27.3309
316	26.4890
317	27.1360
318	26.9816
319	26.5588
320	26.7978
321	27.0110
322	26.5404
323	26.3088
324	26.4412
325	25.6434
326	25.6434
327	25.4375
328	25.7390
329	25.2868
330	25.2684
331	25.7169
332	24.8346
333	25.3971
334	24.6581
335	24.3382
336	25.0368
337	25.0074
338	25.1949
339	24.8971
340	25.1949
341	24.3125
342	24.6801
343	25.4228
344	24.9706
345	25.5919
346	25.1618
347	25.2169
348	25.9632
349	25.6213
350	24.8235
351	25.6287
352	26.3162
353	25.2537
354	24.9890
355	25.0846
356	24.9449
357	24.0441
358	24.1728
359	23.2941
360	24.3529
361	24.4706
362	24.7316
363	25.1544
364	26.0515
365	25.0368
366	23.9265
367	24.4228
368	23.1250
369	23.8346
370	22.7059
371	22.8713
372	22.9265
373	23.5294
374	23.0882
375	24.5221
376	24.4926
377	23.9963
378	23.1213
379	23.7868
380	22.8051
381	21.8713
382	21.8493
383	22.5147
384	22.5882
385	22.3272
386	23.6140
387	23.3529
388	24.0000
389	23.2243
390	23.3088
391	22.9779
392	22.1728
393	21.1691
394	20.9559
395	20.7463
396	21.5993
397	21.8897
398	21.5662
399	21.3787
400	22.6765
401	21.6397
402	21.6176
403	21.8713
404	21.9890
405	21.7169
406	21.1691
407	20.2574
408	20.0625
409	20.1250
410	19.1471
411	20.2500
412	19.9559
413	19.1140
414	20.1838
415	20.1728
416	19.2868
417	19.7169
418	19.9081
419	20.5184
420	20.0404
421	19.6691
422	20.4007
423	19.7132
424	20.1213
425	19.8382
426	19.4265
427	19.3051
428	19.5772
429	18.3750
430	19.4007
431	19.8382
432	19.4816
433	19.3860
434	19.9044
435	19.4596
436	19.4779
437	19.7831
438	18.7169
439	19.4706
440	19.0662
441	19.1250
442	18.6103
443	18.3346
444	18.9743
445	18.3162
446	17.8456
447	17.5735
448	18.6360
449	18.7978
450	19.0184
451	17.5956
452	18.4779
453	18.2059
454	17.8824
455	16.8934
456	17.7206
457	17.7279
458	17.4449
459	16.9559
460	16.8419
461	17.3860
462	16.8456
463	17.1618
464	17.0000
465	16.6397
466	15.9301
467	16.6250
468	15.8309
469	16.0294
470	16.1654
471	16.3162
472	16.9007
473	16.5147
474	16.0993
475	16.3824
476	15.9632
477	15.7463
478	15.7132
479	15.9154
480	15.7647
481	16.5625
482	16.2279
483	15.7904
484	15.5625
485	15.5000
486	15.5441
487	15.6838
488	15.0699
489	14.9412
490	14.6875
491	15.4228
492	15.0919
493	15.6728
494	14.9596
495	14.7610
496	15.0478
497	15.8934
498	16.0037
499	15.5000
500	15.6140
501	15.6029
502	14.8088
503	14.9669
504	15.7647
505	15.6250
506	14.8787
507	15.0809
508	14.7941
509	15.0919
510	14.9449
511	15.1838
512	14.7794
513	14.3860
514	14.0919
515	13.8382
516	14.1654
517	14.2647
518	13.8309
519	14.1618
520	13.6103
521	13.5404
522	13.7978
523	14.3125
524	14.3346
525	13.6728
526	13.5147
527	13.9081
528	13.3676
529	13.2132
530	13.2684
531	14.0331
532	13.7610
533	12.6066
534	12.5882
535	12.6360
536	12.8088
537	12.9963
538	13.7757
539	13.2096
540	13.4044
541	12.6801
542	13.0919
543	13.1985
544	13.4118
545	13.2353
546	13.5184
547	12.8897
548	12.9706
549	13.4228
550	12.7353
551	13.0515
552	12.8051
553	12.8934
554	13.4485
555	12.8199
556	13.2757
557	12.6213
558	12.6654
559	12.1544
560	12.7500
561	11.8309
562	12.9301
563	12.4743
564	12.3934
565	12.8199
566	12.5919
567	12.7831
568	12.9853
569	12.2206
570	12.2169
571	12.4118
572	11.9375
573	11.6912
574	11.9228
575	12.4816
576	11.9743
577	11.9522
578	12.0735
579	11.7390
580	12.0625
581	11.5074
582	12.5147
583	11.8493
584	12.3860
585	12.0551
586	11.6434
587	11.5110
588	11.9669
589	12.3199
590	11.7316
591	11.8676
592	11.6912
593	11.8162
594	11.1066
595	11.0846
596	11.5294
597	10.9081
598	11.3603
599	11.9522
600	11.1985
601	11.6434
602	11.1801
603	11.2610
604	11.1140
605	11.6250
606	11.4779
607	10.9449
608	9.8566
609	11.1213
610	11.1765
611	10.9632
612	11.4890
613	11.2904
614	10.5882
615	10.9853
616	10.8529
617	10.9007
618	11.0110
619	10.3860
620	10.2279
621	10.3235
622	10.4044
623	11.3419
624	10.8199
625	10.8346
626	10.8640
627	10.7684
628	10.3971
629	10.3346
630	10.5882
631	9.8162
632	9.9007
633	10.0478
634	10.1765
635	10.2169
636	10.5294
637	10.1029
638	10.4963
639	10.5110
640	10.2610
641	10.5294
642	9.7463
643	9.7169
644	10.3015
645	9.7426
646	10.2279
647	10.2022
648	10.6985
649	9.8456
650	10.4044
651	10.0404
652	9.9485
653	9.3750
654	9.2537
655	9.3419
656	9.3382
657	9.6287
658	9.2610
659	9.1618
660	9.0588
661	9.7610
662	9.2978
663	9.2279
664	8.9265
665	9.5478
666	9.7868
667	9.3456
668	8.8787
669	9.3640
670	9.7684
671	9.0147
672	8.9926
673	9.3787
674	9.2574
675	9.0000
676	8.4706
677	9.0625
678	9.1728
679	8.8971
680	8.6103
681	8.2610
682	8.8419
683	8.5772
684	8.8713
685	8.8640
686	8.9118
687	8.4228
688	8.3088
689	8.5184
690	8.0772
691	8.8787
692	8.2353
693	8.3676
694	8.3125
695	8.4743
696	8.1213
697	8.6360
698	8.5404
699	8.2096
700	8.5515
701	8.4412
702	8.1360
703	8.4816
704	7.9301
705	8.5037
706	8.3199
707	8.0515
708	7.6103
709	8.2904
710	8.0257
711	8.3346
712	8.1103
713	7.6507
714	8.3015
715	8.4522
716	8.5625
717	8.1103
718	8.2684
719	8.4228
720	8.6544
721	7.8676
722	8.0882
723	7.5404
724	7.7132
725	7.4412
726	8.3051
727	7.8860
728	7.4301
729	7.7610
730	8.3456
731	7.9890
732	7.9926
733	7.6360
734	7.6103
735	7.6507
736	7.0625
737	7.6324
738	7.4596
739	7.3162
740	7.7243
741	7.5919
742	7.7316
743	7.7794
744	7.5257
745	7.3824
746	6.7353
747	7.2721
748	7.1618
749	7.4853
750	7.2941
751	6.9375
752	8.1471
753	7.6507
754	7.7169
755	7.6029
756	7.8860
757	6.9706
758	6.8603
759	6.8125
760	7.1728
761	6.5882
762	7.3272
763	6.8088
764	7.6029
765	7.1544
766	7.1691
767	7.5221
768	7.6544
769	7.1287
770	7.1066
771	7.1949
772	7.0735
773	7.0588
774	6.9228
775	7.3640
776	7.0074
777	7.0257
778	7.3529
779	7.4632
780	7.4559
781	7.5551
782	6.9044
783	7.2831
784	7.2426
785	7.0478
786	7.2721
787	6.9485
788	7.0221
789	7.3051
790	7.9522
791	7.0956
792	7.5404
793	7.4154
794	6.6507
795	6.6507
796	6.4412
797	6.7022
798	6.8603
799	6.3750
800	6.9522
801	7.2390
802	6.6912
803	6.7794
804	6.1544
805	6.3088
806	6.5404
807	6.5110
808	6.2757
809	6.5625
810	6.9007
811	6.8419
812	6.5221
813	7.2426
814	7.1176
815	6.7390
816	6.0882
817	6.1838
818	6.2169
819	5.6213
820	6.2978
821	6.3419
822	6.6654
823	6.1654
824	6.7794
825	6.4154
826	6.3603
827	6.6287
828	6.4007
829	6.9375
830	6.7206
831	6.2463
832	6.4081
833	5.9449
834	6.2978
835	6.1618
836	6.6691
837	6.1949
838	6.7941
839	6.6654
840	6.0074
841	6.3603
842	5.7279
843	5.7132
844	5.8676
845	5.7353
846	6.3309
847	6.1875
848	5.8419
849	6.0993
850	6.5993
851	5.9890
852	5.9743
853	5.9485
854	5.7169
855	5.3860
856	6.3051
857	6.0882
858	5.5993
859	6.4779
860	6.0221
861	6.3125
862	6.2831
863	5.6287
864	5.5993
865	5.6103
866	5.9044
867	5.6176
868	6.3493
869	6.1544
870	6.2316
871	6.5147
872	5.8346
873	6.0000
874	5.8640
875	6.3971
876	5.9779
877	6.1912
878	5.7096
879	6.0000
880	6.1140
881	6.3015
882	6.1471
883	6.2022
884	6.2206
885	5.4412
886	5.5515
887	5.5184
888	5.5846
889	6.0294
890	5.8640
891	5.4375
892	5.3015
893	5.3235
894	5.5625
895	5.5993
896	5.5662
897	5.7279
898	5.5037
899	5.5809
900	5.8897
901	5.6029
902	6.0147
903	6.0735
904	5.8419
905	5.8162
906	5.4669
907	6.0147
908	6.3051
909	5.9743
910	5.7426
911	6.1471
912	6.3640
913	6.4007
914	5.5404
915	5.9816
916	6.1176
917	5.7537
918	5.6140
919	5.4412
920	5.1250
921	4.6691
922	4.7096
923	4.4044
924	4.5515
925	5.2721
926	4.8015
927	4.3676
928	4.8309
929	4.9596
930	5.7206
931	5.1507
932	6.3824
933	5.5588
934	5.8713
935	6.6691
936	7.4632
937	8.0404
938	9.5000
939	9.8493
940	9.4963
941	10.1029
942	9.9669
943	9.4301
944	7.9706
945	7.0441
946	5.1066
947	5.5551
948	4.3603
949	4.4669
950	2.9779
951	3.0956
