# Supplementary material for: Bicoid gradient formation mechanism and dynamics revealed by protein lifetime analysis
Source: Mol Syst Biol. 2018 Sep 4;14(9):e8355. doi: 10.15252/msb.20188355 (PMC6121778; doi:10.15252/msb.20188355)
Supplement: Supplementary file 8 — Source Data for Figure 6 [file MSB-14-e8355-s007.zip › figure6-data_wo-images/quantification/Values_emb04_r_t17.txt]

0	43.6176
1	47.4118
2	52.5147
3	53.1838
4	52.6581
5	55.9926
6	56.0919
7	57.9228
8	61.9632
9	62.1103
10	68.3199
11	68.9890
12	67.7684
13	69.0074
14	70.4779
15	70.5257
16	67.6838
17	67.0037
18	69.3419
19	70.6912
20	73.9081
21	75.7316
22	77.3346
23	73.1397
24	70.6250
25	70.4044
26	68.6949
27	68.8897
28	70.5882
29	70.1985
30	70.8750
31	70.9485
32	68.0735
33	64.5662
34	61.2463
35	62.1544
36	63.2868
37	65.0441
38	66.7463
39	66.4044
40	62.8824
41	62.8272
42	57.3051
43	56.7206
44	58.6801
45	61.4375
46	61.9890
47	61.6838
48	59.1103
49	57.3603
50	53.7500
51	53.8199
52	53.9669
53	54.8750
54	58.1801
55	59.3860
56	63.3676
57	62.3934
58	59.4559
59	58.6140
60	59.0404
61	59.2279
62	60.9669
63	62.2059
64	64.4522
65	66.2316
66	67.2610
67	64.9963
68	61.6324
69	63.0478
70	61.3860
71	58.3309
72	58.0625
73	57.4191
74	58.1544
75	60.4412
76	61.4191
77	61.0662
78	60.7279
79	60.5257
80	61.2279
81	58.8750
82	59.3199
83	57.6434
84	58.3382
85	56.0699
86	55.2353
87	56.2647
88	57.1912
89	57.4559
90	56.2426
91	58.2941
92	58.2500
93	57.5588
94	57.4559
95	54.4485
96	55.2500
97	55.7610
98	54.1581
99	52.8603
100	50.6140
101	51.8934
102	52.6507
103	51.0772
104	52.5478
105	53.3897
106	53.3713
107	53.5515
108	52.4044
109	51.8088
110	51.4669
111	52.9485
112	52.1213
113	51.1213
114	50.9007
115	49.2537
116	49.0368
117	48.2279
118	47.7537
119	47.1397
120	47.5919
121	47.9706
122	48.5184
123	50.1838
124	50.2243
125	48.3235
126	48.2537
127	46.9265
128	48.8382
129	47.1801
130	46.6213
131	46.9743
132	45.7978
133	44.4301
134	44.6581
135	44.3676
136	44.2904
137	45.5551
138	45.3235
139	45.5515
140	45.6949
141	43.5662
142	43.2132
143	42.6250
144	42.7022
145	42.5110
146	42.7941
147	43.3419
148	43.1507
149	43.7353
150	43.0294
151	41.6507
152	42.8272
153	42.5882
154	41.5588
155	41.0441
156	41.0919
157	39.4890
158	40.0846
159	38.8125
160	39.2022
161	40.6213
162	40.5882
163	38.3382
164	38.3125
165	38.0368
166	36.5110
167	36.3824
168	35.0184
169	34.7574
170	34.7243
171	36.7022
172	36.6287
173	37.2757
174	37.1434
175	37.3051
176	38.1213
177	37.2316
178	36.8676
179	35.0662
180	34.4926
181	35.3860
182	35.7243
183	35.7132
184	35.5478
185	35.4522
186	37.2279
187	37.7684
188	38.1507
189	39.8051
190	37.9375
191	37.4007
192	36.6360
193	37.3640
194	36.3015
195	36.2059
196	36.3419
197	37.0588
198	37.9890
199	38.4779
200	39.7463
201	39.5699
202	40.5882
203	39.8971
204	39.1360
205	38.8162
206	38.3860
207	38.1691
208	36.9596
209	37.0478
210	37.0404
211	37.4522
212	38.1103
213	39.1544
214	39.8824
215	39.2610
216	39.3199
217	37.8272
218	36.3566
219	36.3382
220	35.1618
221	35.5625
222	35.9926
223	34.3529
224	35.5147
225	36.0074
226	36.2353
227	36.8566
228	37.1691
229	36.9706
230	37.2868
231	36.6103
232	37.0478
233	36.3419
234	35.0037
235	35.0993
236	34.4779
237	34.6691
238	35.4265
239	35.8419
240	35.4191
241	34.5993
242	35.5184
243	35.6765
244	36.7279
245	35.6324
246	34.8419
247	35.9596
248	34.0478
249	34.7243
250	35.0368
251	34.3640
252	33.8529
253	34.2757
254	32.6728
255	33.0404
256	33.3419
257	31.8235
258	33.1544
259	31.6949
260	32.3419
261	31.2794
262	31.8603
263	32.9522
264	33.1544
265	32.9779
266	33.1250
267	32.0662
268	31.2206
269	30.4301
270	30.2904
271	29.9669
272	30.6838
273	30.4669
274	30.6838
275	30.6581
276	30.5441
277	30.3162
278	30.8676
279	30.5221
280	29.9412
281	29.0699
282	29.8272
283	29.3309
284	29.6618
285	29.4375
286	28.6250
287	27.9853
288	28.0221
289	28.2757
290	28.8272
291	28.8897
292	29.7206
293	29.5294
294	29.2096
295	29.7904
296	28.9743
297	29.4007
298	28.6581
299	29.0846
300	27.9449
301	28.0993
302	28.6985
303	27.7426
304	29.0221
305	29.7941
306	28.8235
307	29.0257
308	30.0735
309	28.1985
310	28.3015
311	28.2426
312	27.6691
313	28.2794
314	29.0147
315	29.1250
316	28.9265
317	28.4779
318	28.6544
319	29.4522
320	29.8713
321	29.0919
322	29.0588
323	28.2904
324	28.7206
325	28.0441
326	28.0515
327	27.8235
328	28.1838
329	27.2169
330	28.2059
331	28.0331
332	27.5147
333	28.6912
334	27.4485
335	26.3051
336	27.4375
337	26.8750
338	26.8787
339	26.9522
340	27.8309
341	26.5147
342	25.8713
343	26.4301
344	26.5662
345	26.3640
346	26.1654
347	26.5809
348	26.4375
349	26.3272
350	27.0221
351	26.4118
352	26.8051
353	26.9669
354	26.4632
355	25.8493
356	26.7500
357	25.1728
358	25.5772
359	24.8676
360	25.3897
361	25.5110
362	24.8787
363	25.7390
364	26.7794
365	26.4485
366	25.9743
367	26.3162
368	25.6618
369	25.4596
370	24.9301
371	24.3456
372	24.9853
373	24.2537
374	24.6360
375	24.4853
376	24.6618
377	23.9926
378	24.7132
379	24.9853
380	24.6912
381	23.9816
382	23.1912
383	23.9485
384	23.8934
385	22.7721
386	23.4154
387	23.9301
388	24.5368
389	24.1066
390	25.0919
391	24.9743
392	24.4338
393	24.1618
394	23.0772
395	23.3382
396	22.0735
397	22.1029
398	22.0110
399	22.1544
400	21.9926
401	22.3346
402	22.1507
403	23.0257
404	23.8934
405	22.8346
406	22.9375
407	22.3382
408	21.8125
409	21.3566
410	20.2868
411	21.2610
412	20.4596
413	20.7132
414	21.1324
415	20.9081
416	21.5919
417	20.6912
418	21.6029
419	21.1103
420	21.2831
421	21.1066
422	21.0772
423	21.1103
424	20.4706
425	20.6507
426	20.5110
427	20.5074
428	20.7978
429	20.5515
430	20.5625
431	20.7279
432	20.5404
433	21.1654
434	20.4081
435	21.2684
436	20.3125
437	21.1360
438	20.3934
439	20.4118
440	20.0331
441	20.2647
442	20.2022
443	19.4191
444	19.3860
445	18.9412
446	19.2059
447	18.0588
448	19.3162
449	20.5551
450	19.8603
451	19.3934
452	19.6838
453	18.5294
454	19.2757
455	18.0772
456	18.2794
457	17.9632
458	17.5809
459	18.2721
460	18.5551
461	18.8419
462	18.2647
463	18.2500
464	17.9375
465	17.4816
466	17.3566
467	17.7610
468	17.5515
469	16.9559
470	17.3419
471	16.8015
472	17.7463
473	18.3934
474	17.8934
475	18.0147
476	17.7426
477	17.8235
478	17.1066
479	17.4596
480	17.1581
481	16.3272
482	16.6397
483	17.0699
484	16.2353
485	16.2022
486	17.6434
487	16.9228
488	17.2647
489	16.5184
490	16.2169
491	16.9485
492	15.9779
493	16.3676
494	15.9926
495	16.6140
496	15.7904
497	16.8199
498	16.6250
499	16.0478
500	16.1985
501	16.0478
502	16.0147
503	15.5404
504	16.0919
505	15.8419
506	15.1544
507	15.5919
508	15.7096
509	15.7757
510	15.7022
511	15.7978
512	15.0184
513	15.3382
514	15.3199
515	14.9632
516	15.7353
517	14.9007
518	14.5772
519	14.4816
520	15.0368
521	14.7574
522	14.2904
523	14.7316
524	14.6029
525	14.9963
526	14.4926
527	15.0294
528	14.0000
529	14.7831
530	13.7904
531	14.3676
532	14.0993
533	13.6029
534	13.7500
535	13.6250
536	13.1066
537	13.3640
538	13.2463
539	14.0993
540	14.0221
541	13.9926
542	13.2206
543	13.8015
544	14.1691
545	13.7941
546	13.8088
547	14.1397
548	13.3787
549	13.4044
550	13.3676
551	13.2978
552	13.3309
553	13.0588
554	13.8971
555	13.2721
556	13.9743
557	13.5993
558	13.8051
559	13.3346
560	13.2537
561	13.5625
562	13.2206
563	13.9044
564	12.6801
565	12.9559
566	13.0735
567	13.3787
568	13.1544
569	13.0809
570	12.6066
571	12.4154
572	12.6691
573	12.4118
574	13.2022
575	13.0735
576	12.9559
577	12.9669
578	12.6801
579	12.6250
580	12.6250
581	12.2096
582	12.2831
583	12.4301
584	12.2794
585	12.1397
586	11.1360
587	12.1103
588	12.7096
589	12.8897
590	12.3419
591	11.5037
592	12.2353
593	11.8824
594	11.4301
595	11.0221
596	12.0147
597	11.4375
598	11.7059
599	12.1949
600	11.6360
601	12.0772
602	11.9007
603	11.4007
604	11.9044
605	11.8529
606	11.7059
607	11.3529
608	11.3493
609	11.3015
610	11.6287
611	11.6949
612	11.8051
613	11.8419
614	10.9926
615	11.3419
616	11.3382
617	11.4559
618	11.5184
619	11.6728
620	11.0662
621	11.3162
622	11.0000
623	11.8824
624	10.8529
625	10.9449
626	11.0478
627	11.4081
628	10.6360
629	10.6581
630	10.5331
631	10.3419
632	10.2610
633	9.8309
634	10.3566
635	9.7868
636	10.6471
637	10.6912
638	10.7831
639	10.1434
640	10.3382
641	10.1691
642	10.5772
643	10.1801
644	10.3566
645	10.3640
646	10.0331
647	10.1434
648	10.3456
649	10.1544
650	10.3640
651	9.9890
652	9.8125
653	9.7316
654	9.4926
655	9.5735
656	9.9007
657	9.3971
658	9.4596
659	9.6250
660	9.7316
661	10.2684
662	9.0882
663	9.5625
664	8.9485
665	9.5368
666	9.6066
667	9.3787
668	8.9669
669	9.1912
670	8.8971
671	9.2463
672	9.4596
673	9.1875
674	9.6801
675	8.8382
676	9.0772
677	8.5184
678	8.6176
679	8.9743
680	8.7868
681	9.2868
682	9.2500
683	9.2353
684	9.4926
685	8.9963
686	9.3199
687	8.9412
688	8.6287
689	8.7059
690	8.5074
691	8.7096
692	8.4044
693	8.6360
694	8.7794
695	8.7647
696	8.7463
697	9.0441
698	8.9301
699	8.5184
700	8.5809
701	8.7279
702	8.6544
703	8.4890
704	8.0919
705	8.6360
706	8.4154
707	8.4007
708	7.9853
709	7.9007
710	8.3640
711	8.1103
712	8.4338
713	8.0551
714	7.7904
715	8.1691
716	7.8750
717	7.7059
718	8.4706
719	8.4154
720	8.0184
721	7.3897
722	8.1213
723	7.4779
724	7.7721
725	7.2831
726	8.2868
727	7.6875
728	7.8346
729	7.9706
730	8.2868
731	8.0368
732	7.9853
733	7.9338
734	7.9706
735	7.4816
736	7.3897
737	7.6544
738	7.1875
739	7.6140
740	8.0037
741	7.8529
742	7.6544
743	7.6507
744	7.5662
745	7.1838
746	7.3824
747	6.9669
748	7.5735
749	7.3860
750	7.5184
751	7.2794
752	7.5662
753	7.1875
754	7.4596
755	7.3382
756	7.4632
757	7.0074
758	6.8309
759	6.2978
760	7.4963
761	6.8456
762	7.5110
763	7.1507
764	7.5294
765	7.1287
766	7.2647
767	7.5368
768	7.5404
769	7.4853
770	6.9963
771	7.4412
772	7.5882
773	7.0588
774	6.6029
775	6.9669
776	6.7868
777	6.5404
778	7.2610
779	6.7463
780	6.6140
781	6.9779
782	6.6581
783	7.3897
784	7.1287
785	7.1176
786	7.2610
787	7.6029
788	7.5331
789	6.7096
790	7.4301
791	7.3529
792	7.0882
793	6.7022
794	6.3272
795	6.8603
796	7.2463
797	6.9706
798	7.0662
799	7.2353
800	7.4412
801	7.3346
802	7.0551
803	6.6029
804	6.2574
805	6.2868
806	6.8529
807	6.4632
808	6.9926
809	6.3051
810	7.3125
811	6.9301
812	6.9191
813	7.5184
814	6.7610
815	6.4559
816	6.2279
817	6.4375
818	6.4669
819	5.9926
820	6.4890
821	6.2500
822	6.4118
823	7.2684
824	6.7868
825	7.1765
826	6.9191
827	6.5037
828	6.5074
829	5.7868
830	6.7169
831	6.1581
832	6.0404
833	5.7279
834	6.0221
835	6.0478
836	6.4265
837	6.5404
838	6.2353
839	6.1985
840	5.6838
841	6.2721
842	6.3051
843	5.5331
844	5.6618
845	5.8382
846	6.2721
847	6.5404
848	6.1140
849	6.2316
850	6.4485
851	6.1838
852	6.6912
853	5.7757
854	5.7169
855	6.5772
856	6.0441
857	5.7941
858	5.9081
859	6.4779
860	5.9779
861	5.8382
862	5.8750
863	6.0074
864	6.5221
865	5.9632
866	5.9081
867	5.7684
868	6.1507
869	6.3934
870	6.0000
871	6.4044
872	6.2537
873	6.2794
874	5.9890
875	6.5993
876	5.8346
877	6.1324
878	6.6581
879	6.2500
880	6.3272
881	6.2868
882	5.8934
883	5.8787
884	5.9412
885	5.5625
886	5.9301
887	6.4596
888	5.5772
889	5.9154
890	6.3603
891	6.1471
892	5.3824
893	5.4338
894	5.8272
895	5.8051
896	5.2537
897	5.5846
898	5.9816
899	6.1985
900	5.7463
901	6.4191
902	6.0110
903	5.8382
904	5.9559
905	6.2904
906	5.2941
907	5.7904
908	5.6287
909	6.2574
910	6.1029
911	6.2316
912	6.6397
913	5.8088
914	5.5331
915	6.3787
916	5.9375
917	6.0993
918	4.8162
919	5.0699
920	4.7390
921	5.4191
922	5.2647
923	5.2279
924	4.8750
925	5.5074
926	4.5993
927	5.1250
928	5.5257
929	5.3640
930	5.1765
931	4.7132
932	5.1912
933	5.4522
934	5.9191
935	6.5993
936	7.1213
937	8.1397
938	9.4118
939	9.1213
940	9.1029
941	10.9449
942	9.8897
943	9.1360
944	7.6250
945	6.2463
946	4.8676
947	4.7206
948	4.4044
949	3.6140
950	3.3272
951	2.9485
