# Supplementary material for: Bicoid gradient formation mechanism and dynamics revealed by protein lifetime analysis
Source: Mol Syst Biol. 2018 Sep 4;14(9):e8355. doi: 10.15252/msb.20188355 (PMC6121778; doi:10.15252/msb.20188355)
Supplement: Supplementary file 8 — Source Data for Figure 6 [file MSB-14-e8355-s007.zip › figure6-data_wo-images/quantification/Values_emb04_r_t18.txt]

0	47.5147
1	46.1066
2	49.1140
3	50.0331
4	51.9449
5	54.5147
6	59.3529
7	61.9779
8	65.3272
9	67.1581
10	72.8125
11	75.7096
12	72.3603
13	74.8456
14	73.4338
15	72.6544
16	70.8088
17	71.7463
18	71.5588
19	73.1360
20	78.0110
21	81.8199
22	86.2463
23	87.6324
24	81.8235
25	79.7574
26	77.4118
27	74.1581
28	74.2794
29	72.7647
30	74.6287
31	78.1654
32	77.3015
33	75.7463
34	70.6360
35	65.3309
36	66.0184
37	66.5625
38	69.2904
39	72.5441
40	70.9375
41	69.8382
42	63.3897
43	59.7647
44	60.2978
45	63.5074
46	68.4596
47	69.2279
48	69.4963
49	67.5404
50	64.2390
51	63.0662
52	62.4485
53	61.2904
54	62.9890
55	64.4375
56	66.1912
57	68.1728
58	70.0772
59	68.7537
60	66.3235
61	65.4044
62	67.2721
63	68.6838
64	69.0000
65	69.4779
66	70.1691
67	71.2390
68	68.3897
69	66.3676
70	66.3640
71	65.7353
72	65.6949
73	65.8603
74	64.7500
75	66.1801
76	67.4338
77	68.0846
78	68.1434
79	68.0515
80	66.4412
81	65.2500
82	65.2243
83	63.0735
84	62.3897
85	60.5515
86	58.9632
87	59.0478
88	60.0735
89	60.0809
90	60.4926
91	60.9485
92	61.4706
93	59.3750
94	60.3640
95	59.6140
96	59.9743
97	60.5147
98	59.1397
99	57.9706
100	56.6287
101	54.8676
102	56.3272
103	55.3787
104	55.6581
105	56.6324
106	56.1544
107	55.0699
108	54.8971
109	54.9853
110	56.1029
111	55.7904
112	54.8088
113	55.2831
114	54.5956
115	53.5257
116	54.1434
117	53.7978
118	53.4963
119	52.4926
120	52.7243
121	51.2941
122	53.8750
123	52.6691
124	53.7096
125	53.5184
126	54.6581
127	52.9596
128	53.2096
129	51.9926
130	51.7574
131	52.5515
132	52.5735
133	50.6985
134	48.9301
135	48.5625
136	49.4706
137	48.6728
138	48.8750
139	49.5110
140	50.2390
141	49.5993
142	47.5184
143	46.8529
144	47.0368
145	46.2426
146	45.8713
147	46.1544
148	46.3051
149	48.7757
150	48.6618
151	47.8603
152	47.8860
153	48.9081
154	48.9044
155	47.3750
156	47.2537
157	45.6654
158	43.3088
159	41.5368
160	41.8897
161	43.3272
162	43.6029
163	42.8897
164	41.3897
165	41.2978
166	41.4375
167	40.9191
168	40.4265
169	40.1507
170	39.1176
171	39.9154
172	39.8235
173	40.1691
174	40.0625
175	41.5515
176	42.9044
177	42.9081
178	43.0000
179	41.6544
180	41.1287
181	41.2426
182	40.3640
183	40.0184
184	38.7463
185	39.1544
186	39.5699
187	40.1103
188	42.6360
189	43.0993
190	43.1838
191	43.8676
192	43.5625
193	43.2169
194	40.9485
195	41.0846
196	38.9779
197	39.0846
198	39.8971
199	40.4522
200	41.0882
201	41.9265
202	43.0147
203	42.4779
204	42.5184
205	42.2426
206	42.6949
207	42.0404
208	41.0699
209	41.0404
210	39.2794
211	38.7500
212	38.0037
213	39.6875
214	41.5074
215	41.8493
216	42.1397
217	42.8456
218	42.1103
219	41.5404
220	40.5221
221	40.2059
222	39.3897
223	38.2500
224	38.3088
225	38.1176
226	38.8603
227	38.7022
228	38.5882
229	38.7243
230	38.2684
231	39.1213
232	39.9853
233	40.2059
234	38.7316
235	38.0956
236	38.4265
237	38.2684
238	38.0882
239	37.6397
240	38.0257
241	38.7500
242	38.5331
243	37.5551
244	37.8493
245	38.9522
246	37.7316
247	37.9816
248	36.8787
249	37.4963
250	36.0551
251	35.6618
252	35.3676
253	35.9669
254	37.0368
255	35.5404
256	36.3419
257	36.4890
258	36.0662
259	35.6213
260	35.7757
261	34.6985
262	35.0110
263	34.2500
264	35.1066
265	34.2684
266	35.5404
267	34.8676
268	35.8088
269	35.6801
270	35.4007
271	35.1140
272	34.6176
273	33.6691
274	33.3787
275	32.3640
276	32.9412
277	33.8419
278	33.4044
279	34.6029
280	34.7610
281	33.9375
282	32.6360
283	32.5588
284	33.0184
285	32.2537
286	33.2353
287	32.3199
288	32.5221
289	32.0993
290	31.2096
291	31.7500
292	32.6691
293	32.4559
294	31.6875
295	32.6765
296	32.9890
297	33.0809
298	31.8603
299	31.0478
300	31.6654
301	30.4926
302	30.2169
303	30.2096
304	30.3235
305	30.1691
306	30.3015
307	32.6397
308	32.1103
309	31.8897
310	32.7096
311	31.3346
312	31.1434
313	31.0735
314	31.1838
315	30.8199
316	30.8125
317	31.2132
318	31.7904
319	31.3309
320	31.3824
321	30.9743
322	32.1581
323	31.2647
324	31.4007
325	30.0368
326	30.4265
327	30.1765
328	30.2316
329	28.9706
330	28.6838
331	29.4926
332	29.1949
333	29.6875
334	29.8713
335	29.4596
336	28.6140
337	29.0882
338	28.5221
339	29.9228
340	29.7684
341	28.8051
342	28.7059
343	29.1544
344	29.5257
345	29.2941
346	27.7426
347	28.5000
348	28.5000
349	28.3382
350	27.9338
351	27.9669
352	27.6434
353	27.7978
354	27.2537
355	29.0037
356	28.8272
357	28.3787
358	27.6507
359	26.7868
360	27.1985
361	27.1875
362	26.3015
363	26.7132
364	26.5993
365	26.4485
366	26.7721
367	27.1581
368	26.7243
369	26.8272
370	25.9890
371	25.8015
372	26.4779
373	26.0294
374	25.6912
375	25.2904
376	25.8051
377	25.6066
378	26.3529
379	26.1507
380	26.1397
381	25.5404
382	24.8162
383	25.0699
384	24.9485
385	23.9375
386	24.3051
387	24.1985
388	24.5919
389	25.1140
390	25.6581
391	25.5221
392	26.5551
393	25.5735
394	25.2610
395	25.1581
396	24.1618
397	23.6949
398	23.7279
399	23.7059
400	23.1397
401	22.8934
402	23.4816
403	23.6140
404	23.7206
405	24.3566
406	23.9706
407	24.2353
408	24.2794
409	23.3493
410	22.4779
411	22.3676
412	21.4816
413	21.6140
414	22.4154
415	21.6029
416	22.9596
417	22.6618
418	22.5735
419	22.5735
420	22.8713
421	22.8713
422	23.2096
423	22.4522
424	22.7353
425	21.8860
426	21.4191
427	22.0000
428	21.8934
429	21.4743
430	21.3456
431	22.0221
432	20.8529
433	21.0993
434	20.9522
435	19.9706
436	20.3051
437	20.9007
438	21.3897
439	21.3309
440	20.8419
441	21.9743
442	20.9522
443	21.3824
444	21.2537
445	19.9007
446	19.8199
447	19.7059
448	19.4154
449	19.5074
450	20.1654
451	19.6875
452	21.1985
453	19.2537
454	20.5588
455	18.9081
456	20.1176
457	18.8897
458	19.0147
459	19.0000
460	18.1949
461	19.5625
462	19.2794
463	19.9338
464	19.3676
465	18.6691
466	17.8640
467	18.4265
468	17.8676
469	17.6103
470	17.6912
471	18.1471
472	18.2353
473	18.2243
474	18.5074
475	18.6324
476	18.9485
477	18.2610
478	18.5809
479	18.2610
480	17.7206
481	17.3199
482	17.2390
483	17.6838
484	16.8382
485	16.7279
486	17.3640
487	17.0441
488	17.5699
489	16.6728
490	18.0147
491	18.2463
492	17.1360
493	17.7978
494	16.5037
495	16.9522
496	16.2574
497	16.5956
498	16.7426
499	16.6066
500	16.8640
501	16.9007
502	16.8971
503	16.8971
504	17.0625
505	16.0735
506	16.0882
507	16.4338
508	16.1654
509	16.1103
510	16.2279
511	16.7279
512	16.0625
513	16.4118
514	15.4890
515	15.4154
516	15.5294
517	15.5515
518	15.6471
519	15.4779
520	15.8382
521	15.8824
522	15.3860
523	15.9816
524	15.3419
525	15.4816
526	15.2868
527	15.5037
528	15.4632
529	15.3824
530	14.8272
531	15.4081
532	14.6250
533	14.2353
534	13.6691
535	14.4816
536	13.8750
537	14.1176
538	14.2757
539	14.2463
540	14.5441
541	14.1103
542	14.1066
543	13.8897
544	14.4890
545	14.6176
546	14.1838
547	14.5184
548	14.5772
549	14.3750
550	14.0221
551	14.0037
552	13.7022
553	13.4743
554	13.7463
555	14.2279
556	13.9743
557	13.5257
558	14.0147
559	13.4926
560	13.4963
561	13.5221
562	13.7096
563	12.8603
564	13.4669
565	13.1471
566	12.7757
567	13.8382
568	13.3272
569	13.4779
570	13.0368
571	12.6544
572	12.7904
573	13.1618
574	12.7059
575	12.9522
576	13.4485
577	13.6875
578	13.0257
579	13.3824
580	13.7500
581	13.3566
582	12.9338
583	12.4890
584	12.3125
585	12.3125
586	12.3382
587	12.5294
588	12.5074
589	12.6544
590	12.2831
591	12.5588
592	12.1360
593	12.3235
594	11.6691
595	12.3750
596	12.7647
597	11.8346
598	12.5993
599	12.9265
600	12.2279
601	12.4081
602	11.9228
603	11.8235
604	12.7757
605	11.7206
606	12.0404
607	10.8493
608	10.4081
609	11.0478
610	11.3346
611	11.7794
612	11.4265
613	11.6029
614	11.4154
615	11.3529
616	11.4007
617	11.5000
618	11.2574
619	11.0551
620	11.1324
621	10.7537
622	10.9706
623	11.3676
624	11.3787
625	11.5441
626	10.7684
627	11.3088
628	10.9890
629	11.0772
630	10.5551
631	10.5037
632	10.6176
633	10.7574
634	11.0441
635	10.3824
636	10.7978
637	10.2096
638	10.8051
639	10.6985
640	10.7794
641	10.9412
642	10.6838
643	10.0257
644	10.1250
645	10.1434
646	10.2316
647	10.2059
648	10.0221
649	9.6801
650	9.8603
651	9.9632
652	10.5662
653	9.5662
654	9.8787
655	9.7169
656	9.2647
657	9.9522
658	9.3676
659	9.6066
660	9.5074
661	9.8051
662	9.4963
663	9.8603
664	9.1103
665	9.5735
666	10.1029
667	9.3566
668	9.2463
669	9.2463
670	9.5478
671	9.6691
672	8.8971
673	9.3162
674	9.6103
675	9.0368
676	8.7500
677	9.3713
678	8.5846
679	8.5588
680	8.9559
681	9.1287
682	9.7500
683	8.7096
684	9.6250
685	9.3824
686	8.5221
687	8.7757
688	8.2978
689	8.5184
690	8.4632
691	8.4669
692	7.8640
693	8.3015
694	8.9007
695	8.6654
696	8.8750
697	8.9412
698	8.8382
699	8.8897
700	8.5478
701	8.8493
702	8.3787
703	7.8419
704	7.8235
705	8.3125
706	8.6397
707	8.2574
708	8.4338
709	7.8566
710	7.8787
711	8.1287
712	8.4191
713	8.0074
714	8.1654
715	8.5331
716	8.3566
717	7.8824
718	8.4118
719	7.9228
720	8.2757
721	7.4375
722	7.8456
723	7.8603
724	7.7463
725	8.0184
726	7.9044
727	8.0956
728	7.6287
729	7.6691
730	8.1985
731	7.7868
732	8.0000
733	7.3713
734	7.5110
735	7.7831
736	7.4669
737	7.6066
738	7.7831
739	7.5331
740	8.4743
741	7.6838
742	7.7757
743	7.5699
744	7.4706
745	6.7831
746	6.9522
747	7.1618
748	7.5147
749	7.3860
750	7.6103
751	7.2132
752	7.8088
753	7.7463
754	7.4485
755	7.5993
756	7.5846
757	7.0551
758	6.7647
759	7.1029
760	7.1471
761	7.2059
762	7.0184
763	7.3162
764	7.3676
765	7.3125
766	7.2316
767	7.5368
768	6.9963
769	7.2059
770	7.2059
771	7.4963
772	7.2794
773	6.9301
774	7.0368
775	7.1250
776	6.6544
777	6.6728
778	7.2390
779	7.2684
780	6.7757
781	7.1324
782	6.4890
783	7.0184
784	6.5735
785	7.2868
786	6.8566
787	6.7684
788	7.2426
789	6.7463
790	6.9706
791	6.9522
792	6.8346
793	6.9007
794	6.2941
795	6.6618
796	7.0000
797	6.8382
798	7.0551
799	6.5993
800	6.9449
801	6.7353
802	6.7132
803	7.0074
804	6.3051
805	6.1324
806	6.6397
807	6.4154
808	6.6985
809	6.5478
810	6.5184
811	7.1581
812	6.7353
813	7.1287
814	6.6765
815	6.2941
816	6.4596
817	6.1029
818	6.3529
819	5.8493
820	6.2426
821	6.6801
822	6.6287
823	6.7059
824	7.2500
825	6.4191
826	6.9485
827	6.1287
828	6.2831
829	6.0368
830	6.1728
831	6.1985
832	6.0184
833	6.1912
834	6.1875
835	5.9706
836	6.7574
837	6.6397
838	6.2463
839	6.5478
840	5.9265
841	6.2831
842	5.9301
843	6.1838
844	6.1287
845	6.4449
846	6.5699
847	6.3713
848	6.3750
849	6.4449
850	6.3787
851	6.3235
852	6.3787
853	6.0257
854	5.9522
855	6.2868
856	6.1360
857	6.2757
858	5.8015
859	6.6838
860	6.4522
861	5.8566
862	6.6765
863	6.0735
864	6.2206
865	5.6765
866	5.9522
867	6.2096
868	6.7022
869	6.1765
870	6.2279
871	6.4706
872	6.3897
873	6.2463
874	6.8309
875	6.7096
876	6.1544
877	6.5993
878	6.4081
879	6.5515
880	6.0184
881	6.0662
882	6.0257
883	6.2279
884	5.5772
885	5.8566
886	5.4890
887	5.9706
888	5.8860
889	5.7169
890	6.2978
891	6.0699
892	5.1581
893	6.1360
894	5.7610
895	5.4449
896	5.0515
897	6.0404
898	6.4890
899	5.3713
900	5.3015
901	6.0882
902	5.6949
903	5.9743
904	5.7059
905	6.2390
906	5.4632
907	5.7463
908	6.1544
909	6.0074
910	5.9522
911	6.3640
912	6.4816
913	6.0919
914	5.7500
915	5.4007
916	6.1985
917	4.8051
918	5.2463
919	5.1912
920	4.9632
921	4.9265
922	4.6728
923	5.1103
924	4.4853
925	5.0662
926	4.7022
927	4.6691
928	5.8199
929	5.0515
930	5.7022
931	4.9926
932	5.8493
933	5.5221
934	5.8015
935	6.9081
936	7.2721
937	7.1397
938	8.2610
939	9.9449
940	9.5478
941	9.6176
942	10.5074
943	8.6029
944	9.2353
945	6.6140
946	5.6875
947	4.7059
948	4.2831
949	4.3162
950	3.5515
951	3.2794
