# Supplementary material for: Bicoid gradient formation mechanism and dynamics revealed by protein lifetime analysis
Source: Mol Syst Biol. 2018 Sep 4;14(9):e8355. doi: 10.15252/msb.20188355 (PMC6121778; doi:10.15252/msb.20188355)
Supplement: Supplementary file 8 — Source Data for Figure 6 [file MSB-14-e8355-s007.zip › figure6-data_wo-images/quantification/Values_emb04_r_t19.txt]

0	42.8419
1	45.9265
2	48.1801
3	48.0404
4	48.8529
5	51.8713
6	55.2463
7	58.1801
8	62.2647
9	61.5294
10	68.0956
11	72.1176
12	76.7574
13	78.2132
14	77.2831
15	75.2537
16	75.3897
17	72.6287
18	74.8272
19	76.5110
20	77.7647
21	80.3162
22	80.9559
23	82.3566
24	85.4743
25	85.0074
26	83.3750
27	79.9522
28	73.7904
29	72.0184
30	74.5257
31	76.0662
32	79.0993
33	80.5147
34	80.0331
35	74.7390
36	72.3309
37	67.4338
38	67.5478
39	70.3235
40	71.3897
41	74.3162
42	72.2941
43	67.9853
44	66.1250
45	62.9779
46	64.8566
47	66.8199
48	68.9375
49	71.2684
50	72.1728
51	70.9118
52	68.6654
53	66.2316
54	64.4375
55	65.0110
56	65.2206
57	66.3529
58	70.6875
59	71.0184
60	71.7206
61	69.9081
62	66.1066
63	69.9191
64	70.6728
65	70.9632
66	71.4596
67	71.9743
68	73.8787
69	75.4338
70	73.9007
71	70.3051
72	69.2500
73	68.5625
74	68.4926
75	70.2353
76	68.9632
77	68.2537
78	68.5478
79	69.4007
80	70.6287
81	67.9853
82	68.8566
83	67.3934
84	67.1912
85	63.3235
86	65.3162
87	64.2537
88	62.4485
89	61.4154
90	61.2316
91	63.9081
92	63.6287
93	63.5074
94	65.7353
95	63.4853
96	65.7463
97	65.8382
98	64.4853
99	63.2316
100	63.4375
101	61.1985
102	60.7096
103	59.8640
104	60.9963
105	59.4632
106	58.8676
107	60.6140
108	59.0257
109	57.8566
110	58.5588
111	57.8493
112	58.3824
113	57.2353
114	57.4338
115	57.7132
116	57.1066
117	57.3934
118	58.9743
119	58.0074
120	57.1801
121	55.5735
122	56.1875
123	55.4081
124	56.5919
125	55.7537
126	57.7132
127	56.0809
128	57.3787
129	57.2794
130	56.5699
131	56.2978
132	54.1801
133	53.2904
134	53.1765
135	51.1103
136	50.2279
137	50.0074
138	51.6029
139	51.5993
140	52.8419
141	51.8382
142	51.9412
143	50.9963
144	49.7316
145	50.2794
146	48.0000
147	48.3934
148	47.9816
149	49.0882
150	49.2831
151	49.3051
152	50.9154
153	52.7096
154	50.8382
155	51.1728
156	50.6397
157	48.9926
158	47.8713
159	47.2059
160	46.2978
161	45.7096
162	45.5699
163	46.5110
164	45.6397
165	47.0478
166	46.3897
167	47.2537
168	46.3309
169	45.5368
170	43.4412
171	43.2904
172	42.2463
173	41.8309
174	42.5404
175	42.5993
176	45.0257
177	44.6103
178	46.1029
179	46.7757
180	45.0588
181	46.4853
182	44.9485
183	44.4890
184	42.8051
185	42.1875
186	42.2059
187	41.5588
188	43.0147
189	43.9228
190	44.2316
191	45.1029
192	46.8824
193	46.3125
194	45.2978
195	44.7279
196	43.0404
197	43.1397
198	42.7353
199	41.4816
200	40.9228
201	42.2353
202	44.2059
203	44.0368
204	44.5551
205	43.9816
206	45.2169
207	45.7243
208	45.5846
209	45.6324
210	44.9081
211	42.9596
212	42.1985
213	42.8603
214	44.2022
215	42.8824
216	43.1434
217	43.6324
218	44.0331
219	44.4228
220	43.6544
221	44.0294
222	44.5294
223	42.5368
224	41.6360
225	41.8382
226	40.8088
227	41.7647
228	40.8640
229	40.8676
230	41.5956
231	41.2831
232	41.9375
233	41.1250
234	41.3272
235	42.6140
236	41.5846
237	40.9779
238	41.2941
239	38.7316
240	39.2500
241	38.6985
242	39.4632
243	38.1103
244	38.8015
245	39.4743
246	38.5551
247	39.8824
248	39.2794
249	40.1287
250	39.7978
251	40.2132
252	38.8971
253	38.4191
254	38.7279
255	38.0147
256	39.3676
257	39.3346
258	38.6471
259	38.0882
260	37.7721
261	37.5551
262	36.5846
263	36.4118
264	36.9375
265	36.7831
266	37.1360
267	37.4412
268	37.0993
269	37.4779
270	38.3529
271	37.7500
272	38.6250
273	36.9338
274	36.2537
275	35.2096
276	35.5551
277	34.7721
278	34.5404
279	34.9044
280	34.7721
281	36.2132
282	35.4191
283	35.3566
284	35.3713
285	35.2794
286	36.1176
287	34.7463
288	35.3162
289	34.4853
290	34.6801
291	34.0000
292	33.7757
293	35.4485
294	34.5294
295	35.5184
296	34.5772
297	35.4375
298	34.8088
299	34.7426
300	34.8272
301	34.7316
302	33.8787
303	33.3603
304	32.7096
305	32.4338
306	32.4485
307	33.8640
308	32.9228
309	33.9632
310	34.1324
311	33.3199
312	33.3860
313	33.2941
314	33.6691
315	31.9301
316	32.3015
317	32.7904
318	31.9853
319	32.4007
320	32.3162
321	32.4228
322	32.5846
323	31.6801
324	31.3713
325	31.5074
326	31.4154
327	30.9743
328	31.7610
329	31.2904
330	30.5515
331	30.6912
332	30.0551
333	30.6471
334	30.6985
335	30.0074
336	30.3309
337	30.3015
338	29.2243
339	29.4779
340	30.0478
341	30.1728
342	29.9706
343	29.7610
344	29.8713
345	29.9228
346	29.3750
347	28.8493
348	29.3346
349	29.3199
350	28.0000
351	28.1029
352	28.8088
353	28.0772
354	26.9779
355	27.7978
356	27.9706
357	27.3456
358	28.3199
359	27.8529
360	28.3051
361	28.0037
362	27.4522
363	26.5772
364	26.7978
365	26.2574
366	26.1618
367	27.0294
368	26.9118
369	27.5147
370	27.1654
371	27.4669
372	27.5478
373	27.4779
374	26.2647
375	26.4779
376	26.0404
377	25.9632
378	25.7868
379	26.2647
380	26.1471
381	26.4816
382	26.2059
383	26.2757
384	26.6029
385	25.5662
386	25.3235
387	25.0037
388	24.6618
389	24.4301
390	24.8603
391	25.3272
392	24.8897
393	25.0551
394	25.4338
395	24.9485
396	26.3051
397	26.4375
398	25.5625
399	25.0368
400	23.6471
401	22.7132
402	22.8125
403	23.5551
404	23.4118
405	24.4596
406	24.6728
407	25.5000
408	25.3272
409	24.5294
410	24.8824
411	24.2500
412	23.1434
413	21.5993
414	22.7279
415	21.6728
416	21.9265
417	21.0184
418	21.9412
419	21.9375
420	22.5551
421	22.9632
422	22.8897
423	22.4706
424	22.3934
425	22.4853
426	21.7831
427	21.8015
428	21.8934
429	22.1949
430	21.3897
431	22.0110
432	21.0294
433	21.4375
434	22.5331
435	21.4412
436	21.6949
437	21.4890
438	21.9632
439	21.3015
440	21.7279
441	22.8787
442	22.2574
443	21.8015
444	22.0294
445	21.7721
446	21.3235
447	19.9007
448	20.4522
449	20.4596
450	20.1397
451	19.9853
452	20.4559
453	20.0699
454	20.7206
455	20.9485
456	19.8787
457	20.0772
458	20.0735
459	19.6765
460	19.3456
461	19.0257
462	18.4338
463	19.0882
464	19.5478
465	20.3824
466	20.1287
467	19.9706
468	19.0772
469	18.8346
470	18.5441
471	18.7868
472	19.3015
473	18.0147
474	18.1360
475	19.1103
476	18.5257
477	18.9375
478	18.2757
479	18.2574
480	18.2022
481	17.8603
482	17.6544
483	18.1103
484	16.8676
485	16.5662
486	17.7316
487	18.0441
488	18.2978
489	17.6985
490	18.1654
491	18.8162
492	17.5478
493	18.3493
494	17.9522
495	17.5588
496	16.8272
497	17.0404
498	17.2647
499	16.5404
500	17.1434
501	17.8088
502	17.2463
503	17.2904
504	16.9596
505	16.4485
506	16.3162
507	16.5551
508	16.6765
509	16.7647
510	16.9081
511	16.6949
512	17.0588
513	16.8860
514	15.7132
515	16.5735
516	15.8787
517	15.8088
518	15.7316
519	15.6765
520	15.4963
521	15.4449
522	15.6434
523	16.6397
524	15.7316
525	15.9338
526	15.6949
527	15.5735
528	15.3309
529	15.4890
530	15.0515
531	15.5699
532	15.5037
533	15.2132
534	14.9669
535	14.8235
536	14.1029
537	14.8162
538	15.0000
539	14.6434
540	15.1066
541	13.9522
542	14.2096
543	14.7316
544	14.4485
545	13.8309
546	14.0000
547	14.0294
548	14.3088
549	14.0331
550	13.8419
551	13.9301
552	13.8640
553	13.7426
554	14.3713
555	13.7831
556	14.7684
557	13.8162
558	14.2206
559	13.7647
560	14.3860
561	13.6250
562	14.0000
563	13.3971
564	13.8162
565	12.8676
566	13.5368
567	14.0919
568	13.4265
569	13.1507
570	13.3419
571	12.6838
572	12.9779
573	12.3382
574	12.7721
575	13.2684
576	13.0882
577	13.3824
578	13.1765
579	14.0993
580	13.6507
581	12.9228
582	13.1949
583	13.0588
584	13.0221
585	12.5662
586	12.3493
587	12.3713
588	12.6397
589	12.6471
590	12.5956
591	13.1801
592	12.2132
593	12.7721
594	12.7096
595	12.5772
596	12.3897
597	11.6544
598	12.2647
599	13.2610
600	11.6360
601	12.4081
602	12.3529
603	11.6434
604	11.5993
605	11.5110
606	11.8566
607	10.8566
608	10.4779
609	11.2868
610	11.8676
611	11.9485
612	11.8088
613	12.3787
614	11.5000
615	11.5625
616	11.3493
617	10.4926
618	11.0368
619	11.1765
620	11.2022
621	11.6949
622	11.0551
623	11.7243
624	11.0882
625	11.2831
626	11.2132
627	11.3713
628	10.5551
629	10.6654
630	10.5551
631	10.3897
632	9.9890
633	10.3640
634	10.2941
635	10.0184
636	10.4007
637	9.9412
638	10.5588
639	10.5515
640	10.5478
641	10.4485
642	10.2279
643	9.3824
644	10.2316
645	9.8713
646	9.7390
647	10.2390
648	9.6875
649	9.7206
650	10.1912
651	10.0368
652	10.3015
653	9.6029
654	10.0404
655	10.1838
656	9.1397
657	9.5184
658	9.1875
659	9.2647
660	9.5404
661	9.5846
662	9.4265
663	9.5478
664	9.0625
665	9.8493
666	9.8971
667	9.4632
668	9.8529
669	9.4963
670	9.6324
671	9.5257
672	9.3051
673	9.1287
674	9.3787
675	8.7022
676	8.5515
677	8.8750
678	8.5074
679	8.2868
680	8.8382
681	9.0000
682	9.6324
683	9.1287
684	9.3419
685	9.1434
686	8.8824
687	8.5662
688	8.6691
689	8.2500
690	8.4816
691	8.2059
692	8.4596
693	8.8015
694	9.5441
695	9.0257
696	9.0074
697	8.7316
698	9.0368
699	8.4743
700	8.3640
701	8.6140
702	8.3603
703	8.1213
704	7.7574
705	8.5993
706	8.7537
707	8.1618
708	7.9007
709	7.2022
710	8.0846
711	7.9669
712	7.7059
713	7.7684
714	7.9779
715	8.0699
716	8.2757
717	8.0074
718	8.2794
719	7.4963
720	7.4816
721	7.4301
722	8.0257
723	7.5441
724	7.7757
725	7.4816
726	7.8382
727	8.0956
728	7.9449
729	7.4228
730	7.9816
731	7.4559
732	7.1618
733	7.5588
734	8.1029
735	7.5588
736	7.5478
737	7.3235
738	7.0625
739	7.4779
740	7.4412
741	8.1213
742	7.1728
743	7.6544
744	7.2721
745	6.8235
746	7.1765
747	6.5000
748	7.0588
749	7.2941
750	7.2426
751	7.2463
752	7.6213
753	7.4265
754	7.4044
755	6.9596
756	6.9375
757	7.0368
758	6.5772
759	6.7096
760	7.3235
761	6.8235
762	6.7684
763	7.1544
764	7.4412
765	7.0404
766	7.0184
767	6.6838
768	7.1985
769	6.9963
770	6.8713
771	6.7757
772	7.3382
773	7.0441
774	6.4926
775	6.8493
776	6.2169
777	6.6176
778	7.1287
779	7.1507
780	6.3824
781	6.8382
782	6.5037
783	7.0846
784	7.2279
785	7.0993
786	6.7684
787	7.1250
788	6.7868
789	6.8162
790	6.8971
791	6.8235
792	6.6287
793	6.7684
794	6.5625
795	6.4853
796	6.7390
797	6.5993
798	6.6765
799	6.3493
800	6.9301
801	6.5625
802	6.9963
803	6.6103
804	6.1287
805	6.4963
806	6.8713
807	6.7757
808	6.8566
809	6.4926
810	7.4375
811	6.6324
812	6.5809
813	6.2463
814	6.3750
815	6.6029
816	5.8971
817	5.8676
818	6.0772
819	5.8051
820	6.9191
821	6.6397
822	6.1066
823	6.7316
824	6.3860
825	6.0147
826	6.5809
827	6.2243
828	6.0809
829	6.0331
830	6.2500
831	6.1176
832	6.1691
833	6.2132
834	6.3419
835	6.0735
836	6.1103
837	5.5294
838	6.0074
839	6.2904
840	5.8676
841	5.8419
842	5.9485
843	6.3015
844	6.3456
845	6.2904
846	6.7978
847	6.1397
848	6.3934
849	5.8493
850	6.2390
851	5.7353
852	5.8346
853	5.8419
854	5.8787
855	6.6140
856	6.1654
857	5.4007
858	5.9706
859	6.1176
860	6.4081
861	5.9485
862	6.1471
863	5.8824
864	6.1838
865	5.0404
866	5.7279
867	5.0478
868	5.8382
869	5.8934
870	5.8199
871	5.6397
872	6.2059
873	5.8199
874	5.6949
875	6.3199
876	6.3529
877	6.3713
878	5.3713
879	6.1618
880	5.6176
881	6.0257
882	5.6140
883	5.9963
884	6.3235
885	6.1912
886	5.9522
887	6.5478
888	5.9669
889	6.0478
890	6.2096
891	6.1507
892	5.0478
893	5.4632
894	5.4816
895	5.0882
896	5.0662
897	5.3971
898	5.1103
899	5.8015
900	5.4816
901	5.2206
902	5.3897
903	5.1471
904	6.1250
905	5.8750
906	5.2463
907	5.6618
908	5.6066
909	5.7684
910	5.9081
911	6.2721
912	6.2316
913	6.0368
914	5.9890
915	5.5662
916	5.6324
917	5.2831
918	5.2610
919	4.6324
920	4.6654
921	5.3640
922	4.9081
923	4.5037
924	5.2757
925	4.2757
926	4.8015
927	4.1618
928	5.3051
929	4.6949
930	5.8787
931	5.3493
932	5.8824
933	5.9081
934	5.6397
935	6.7206
936	6.6654
937	7.5846
938	8.2132
939	9.7463
940	9.8750
941	11.0294
942	10.4706
943	9.7941
944	8.3971
945	7.4853
946	6.0294
947	4.9890
948	3.5846
949	3.1176
950	3.1691
951	3.7279
