# Supplementary material for: Bicoid gradient formation mechanism and dynamics revealed by protein lifetime analysis
Source: Mol Syst Biol. 2018 Sep 4;14(9):e8355. doi: 10.15252/msb.20188355 (PMC6121778; doi:10.15252/msb.20188355)
Supplement: Supplementary file 8 — Source Data for Figure 6 [file MSB-14-e8355-s007.zip › figure6-data_wo-images/quantification/Values_emb04_r_t20.txt]

0	43.9926
1	45.9412
2	51.0110
3	52.3676
4	51.0441
5	57.3346
6	56.8860
7	60.5993
8	62.6691
9	61.2610
10	65.0588
11	73.2279
12	79.7574
13	82.0037
14	82.0000
15	80.7353
16	73.0993
17	75.6434
18	76.1949
19	79.6654
20	82.3493
21	84.6618
22	84.0441
23	81.4559
24	86.0257
25	87.4559
26	91.4669
27	89.1985
28	89.6176
29	83.7132
30	78.0809
31	78.9706
32	81.7426
33	84.1801
34	85.7243
35	85.1434
36	84.2684
37	79.1176
38	75.1176
39	73.2426
40	72.6654
41	77.0551
42	79.9632
43	79.2059
44	79.2316
45	72.1029
46	70.0809
47	70.5846
48	73.3934
49	74.5772
50	75.0662
51	76.9926
52	76.7279
53	73.9779
54	73.6691
55	70.1728
56	69.1801
57	70.3456
58	71.2279
59	71.6140
60	75.7831
61	78.5993
62	78.2096
63	78.6140
64	78.7059
65	76.2904
66	74.6176
67	74.4816
68	74.6875
69	77.3493
70	78.1066
71	75.1140
72	74.7426
73	76.2868
74	74.0478
75	74.7610
76	72.2721
77	70.6765
78	70.0404
79	69.3456
80	71.4522
81	72.5478
82	73.3346
83	73.5625
84	72.6618
85	70.6029
86	69.2941
87	69.7831
88	68.5368
89	68.5478
90	67.7574
91	65.3051
92	66.0441
93	65.9890
94	66.5331
95	65.1287
96	69.9301
97	69.2059
98	69.1397
99	68.0478
100	66.7941
101	64.3676
102	64.7353
103	62.2096
104	62.5184
105	62.3272
106	60.9559
107	62.4522
108	60.5735
109	62.0699
110	62.4669
111	61.5515
112	62.8934
113	61.3088
114	60.8640
115	59.2353
116	58.3309
117	61.1140
118	60.6581
119	60.2684
120	59.7463
121	59.8199
122	59.0551
123	57.2684
124	56.2206
125	55.7868
126	57.9816
127	59.1250
128	59.5515
129	61.1544
130	60.4449
131	59.6801
132	60.3125
133	58.9044
134	58.3088
135	56.5515
136	55.0331
137	54.7096
138	53.0221
139	52.5515
140	54.0882
141	55.3088
142	55.9007
143	55.5000
144	54.7500
145	54.8860
146	53.5625
147	51.3346
148	50.3235
149	51.2353
150	51.2904
151	51.3235
152	50.9118
153	53.0368
154	53.9779
155	55.2500
156	55.5699
157	56.9522
158	55.5515
159	54.5037
160	53.8529
161	53.4632
162	52.7941
163	52.5772
164	51.9669
165	52.0184
166	52.3934
167	52.5662
168	53.5662
169	53.0037
170	53.0662
171	53.0037
172	52.2537
173	50.9449
174	49.7647
175	47.6213
176	48.3088
177	48.6287
178	48.1397
179	49.7169
180	48.7096
181	50.5331
182	50.9706
183	52.5184
184	51.3382
185	47.8529
186	47.7096
187	47.7684
188	48.0478
189	48.0184
190	47.2353
191	47.9081
192	49.7022
193	50.2647
194	49.4154
195	49.1140
196	49.3235
197	48.9375
198	50.0257
199	47.4596
200	45.9301
201	44.5221
202	46.8824
203	46.7426
204	47.2684
205	47.3713
206	48.1581
207	50.3897
208	49.4191
209	49.4816
210	49.8456
211	49.0147
212	47.3456
213	45.7941
214	45.6176
215	42.4154
216	43.0956
217	43.6176
218	42.4007
219	43.9853
220	46.1287
221	45.2022
222	45.9412
223	46.3015
224	45.7463
225	46.1176
226	43.7574
227	42.8199
228	43.2390
229	41.6728
230	43.1213
231	43.0699
232	43.7059
233	43.0882
234	44.1544
235	44.1029
236	43.6765
237	43.6434
238	42.2868
239	42.7279
240	41.5074
241	41.9301
242	41.4706
243	41.7353
244	40.9228
245	42.1434
246	41.6213
247	41.8787
248	40.6875
249	42.1066
250	41.2574
251	41.4301
252	40.6176
253	40.5515
254	40.0478
255	40.6140
256	41.0956
257	39.9301
258	41.2684
259	40.4375
260	40.8346
261	40.4485
262	40.6581
263	39.6875
264	40.3750
265	39.8787
266	39.6250
267	39.1507
268	38.7206
269	38.9816
270	40.4743
271	41.1360
272	40.8529
273	40.3824
274	39.9522
275	38.0221
276	38.3787
277	37.8787
278	36.5037
279	36.3382
280	36.8640
281	37.7059
282	37.1360
283	37.7353
284	37.7169
285	37.4485
286	37.5625
287	37.4412
288	36.9559
289	37.3603
290	36.8309
291	36.5919
292	35.7757
293	35.7206
294	34.4779
295	34.8382
296	35.0441
297	36.4963
298	36.6324
299	36.5993
300	35.8088
301	37.0809
302	36.9191
303	35.7721
304	35.9044
305	34.6360
306	34.0735
307	34.0735
308	34.1618
309	34.1507
310	34.2022
311	34.6544
312	35.0184
313	34.7904
314	35.7169
315	35.1691
316	34.1103
317	33.3529
318	33.7279
319	33.2463
320	32.8309
321	32.3235
322	33.6250
323	33.9228
324	33.0956
325	33.2132
326	33.7279
327	32.3934
328	33.7279
329	32.0221
330	31.8088
331	31.8199
332	32.1029
333	31.8235
334	31.3235
335	30.5699
336	30.7684
337	30.7684
338	30.0625
339	30.2831
340	30.3971
341	30.7684
342	29.6324
343	29.5772
344	29.8493
345	29.6912
346	28.5257
347	30.0404
348	30.2059
349	30.2132
350	29.7684
351	29.2978
352	29.5772
353	29.2316
354	28.5368
355	29.1213
356	29.2132
357	29.1949
358	28.0404
359	27.4412
360	27.7721
361	28.1029
362	27.1471
363	28.4743
364	28.2169
365	27.4890
366	26.7463
367	26.9301
368	26.6103
369	27.7243
370	26.6581
371	26.9632
372	28.2059
373	27.8676
374	27.3419
375	27.8382
376	27.5551
377	26.8456
378	26.9779
379	25.8860
380	26.0294
381	25.5184
382	25.8199
383	26.5184
384	26.7390
385	26.6213
386	26.9191
387	26.0257
388	25.1875
389	25.0368
390	23.9853
391	23.9118
392	23.9228
393	23.6691
394	24.4926
395	25.4044
396	25.6213
397	26.1949
398	26.7059
399	26.5294
400	26.1471
401	24.2684
402	23.1250
403	23.2684
404	23.2757
405	23.9301
406	24.0000
407	24.5515
408	24.4081
409	24.7132
410	25.1801
411	25.9596
412	24.6654
413	23.7757
414	23.8199
415	22.3750
416	23.0735
417	22.4081
418	22.4926
419	22.1765
420	22.5588
421	23.3162
422	23.7868
423	23.1140
424	23.6287
425	23.2390
426	22.5404
427	22.5257
428	22.3162
429	22.0441
430	22.7537
431	22.7831
432	22.7794
433	22.4853
434	22.7757
435	21.8088
436	22.4228
437	22.1140
438	21.5331
439	22.2537
440	21.1213
441	21.7941
442	21.4559
443	21.4522
444	21.0956
445	21.4963
446	20.9412
447	20.1176
448	20.5000
449	20.8015
450	20.2243
451	20.5221
452	20.6434
453	20.5331
454	20.9559
455	20.0956
456	20.3824
457	20.5110
458	20.1029
459	20.4375
460	20.1029
461	20.0772
462	19.5441
463	19.1581
464	19.4743
465	19.8088
466	19.8713
467	20.3897
468	20.3419
469	20.1691
470	19.3971
471	18.3787
472	19.1397
473	18.7426
474	18.9963
475	19.6434
476	18.2757
477	19.3015
478	18.0404
479	18.8125
480	19.5257
481	18.4007
482	18.3860
483	18.5735
484	17.3750
485	17.3419
486	18.1765
487	17.3199
488	18.4522
489	18.3566
490	18.1949
491	19.1397
492	18.4265
493	18.8713
494	18.8309
495	18.3382
496	16.9779
497	17.2757
498	16.8897
499	16.8824
500	17.1176
501	17.9743
502	17.5331
503	17.0037
504	17.8603
505	17.3088
506	17.4191
507	16.7721
508	17.1066
509	16.5037
510	16.4632
511	17.4301
512	16.6581
513	17.0000
514	16.7978
515	16.9706
516	17.1360
517	15.9265
518	16.4375
519	15.5368
520	15.9044
521	15.9559
522	15.9522
523	16.7353
524	15.3750
525	15.7574
526	15.5184
527	15.7868
528	15.5147
529	15.3125
530	15.8382
531	16.0882
532	15.6324
533	15.5331
534	15.0110
535	15.4706
536	14.9154
537	15.3897
538	14.8015
539	14.8824
540	15.6507
541	14.9118
542	14.1066
543	14.7868
544	14.5809
545	14.5956
546	15.0404
547	14.5368
548	14.6507
549	14.5882
550	15.2059
551	14.1103
552	13.9779
553	13.5882
554	13.8640
555	13.3529
556	14.2684
557	13.9632
558	14.2941
559	14.7426
560	14.6507
561	14.3235
562	13.9338
563	14.0772
564	14.2941
565	13.8640
566	14.1324
567	13.9449
568	13.4118
569	13.1618
570	13.3713
571	13.2132
572	12.4743
573	13.2426
574	13.3125
575	13.0294
576	13.3162
577	13.8566
578	13.4596
579	13.2463
580	13.4926
581	13.4963
582	12.9375
583	12.7500
584	12.9338
585	13.0993
586	12.4412
587	13.1213
588	13.0699
589	12.5221
590	12.1949
591	12.4559
592	11.8860
593	12.6949
594	12.1985
595	11.6360
596	11.9963
597	11.7757
598	12.9890
599	12.4265
600	11.8860
601	11.7684
602	11.9191
603	11.5919
604	11.8529
605	11.8162
606	11.3456
607	11.3897
608	10.6875
609	11.1360
610	11.7096
611	11.5331
612	12.1838
613	11.6360
614	11.4375
615	11.8676
616	11.1765
617	11.6140
618	11.4338
619	11.2132
620	11.1103
621	10.9963
622	10.9632
623	11.8088
624	12.0772
625	11.6066
626	11.6434
627	11.3603
628	10.5184
629	10.9338
630	10.8824
631	10.4338
632	10.5184
633	10.7757
634	10.7831
635	10.0993
636	11.1434
637	10.3750
638	10.2206
639	10.6250
640	10.8199
641	10.0588
642	10.2059
643	9.9669
644	9.8566
645	9.8566
646	9.7096
647	9.6140
648	10.1654
649	9.4412
650	9.4963
651	9.9963
652	9.7243
653	9.0772
654	9.9265
655	9.6250
656	9.1029
657	9.6176
658	9.4301
659	9.5588
660	9.3382
661	9.2831
662	9.2647
663	9.4816
664	8.3640
665	9.1544
666	9.4706
667	9.1360
668	8.5956
669	9.2059
670	9.3897
671	9.0772
672	8.9412
673	8.9375
674	9.3934
675	9.6654
676	8.8346
677	8.6287
678	8.8934
679	8.9301
680	8.9779
681	9.0110
682	9.3309
683	9.1066
684	8.8934
685	9.0000
686	8.7426
687	9.0809
688	8.5331
689	8.4191
690	8.5551
691	8.3382
692	8.4007
693	9.0662
694	9.0588
695	8.8750
696	8.3713
697	8.9118
698	8.8382
699	8.6029
700	8.2022
701	8.3272
702	7.9265
703	7.8309
704	7.5809
705	8.3824
706	7.9632
707	8.5404
708	8.0331
709	8.0294
710	8.2316
711	7.7059
712	8.5772
713	8.0368
714	7.9926
715	8.2059
716	8.3493
717	8.3529
718	7.5441
719	8.2574
720	8.1471
721	7.9743
722	8.1985
723	8.1066
724	8.0294
725	7.9522
726	8.1103
727	8.3088
728	7.8934
729	7.7022
730	7.8493
731	7.2022
732	7.2243
733	7.8015
734	7.6213
735	7.6287
736	7.5625
737	7.8824
738	7.9228
739	7.4926
740	7.5368
741	7.6838
742	7.4338
743	6.8971
744	7.2316
745	7.2463
746	6.9338
747	7.3971
748	7.7794
749	7.7757
750	7.7757
751	7.5404
752	7.8603
753	7.3125
754	7.6287
755	6.9853
756	7.2610
757	6.7463
758	7.0882
759	7.1581
760	7.0037
761	6.7978
762	7.2831
763	7.1618
764	7.3309
765	7.5919
766	6.8787
767	7.2904
768	7.3419
769	6.9228
770	7.1801
771	7.3493
772	7.1985
773	7.0515
774	6.7647
775	7.1397
776	6.6544
777	7.0331
778	7.2426
779	7.6029
780	6.9485
781	7.5662
782	7.2059
783	6.9485
784	7.2537
785	6.9265
786	6.7574
787	6.7059
788	7.0478
789	6.3676
790	6.7721
791	7.1544
792	6.5956
793	7.1801
794	6.6507
795	6.9301
796	7.1912
797	7.0588
798	6.6838
799	6.5588
800	6.7243
801	6.6912
802	6.4007
803	6.7500
804	6.7316
805	6.6875
806	6.7206
807	6.9265
808	6.7721
809	6.6397
810	6.7647
811	6.0368
812	6.2059
813	6.2721
814	6.5404
815	6.5368
816	5.8235
817	5.8897
818	6.0551
819	6.5074
820	6.5074
821	6.5404
822	6.2574
823	6.5735
824	6.0809
825	6.1029
826	6.4228
827	5.6728
828	6.1618
829	5.9154
830	6.5368
831	5.9926
832	6.0110
833	6.7096
834	5.9081
835	5.8015
836	6.0037
837	6.0846
838	5.9485
839	6.0184
840	6.2096
841	6.3566
842	5.8088
843	6.2059
844	6.2169
845	6.5625
846	5.9375
847	6.0956
848	5.9081
849	6.1728
850	6.1507
851	6.0588
852	5.9449
853	5.7206
854	5.9816
855	6.0221
856	5.9338
857	5.7610
858	6.2132
859	6.5110
860	5.8015
861	6.3309
862	5.9926
863	6.1581
864	6.0625
865	5.6765
866	5.3676
867	6.1618
868	6.1507
869	6.3493
870	5.9963
871	5.9449
872	6.2206
873	5.9559
874	6.4154
875	6.1360
876	5.8566
877	6.4706
878	6.3713
879	5.9816
880	5.6912
881	6.0882
882	5.7243
883	5.6949
884	5.7941
885	5.5478
886	5.5221
887	5.5919
888	5.3456
889	5.9596
890	5.9485
891	5.1875
892	5.3199
893	5.2684
894	5.9301
895	5.2426
896	5.3640
897	5.4485
898	6.0037
899	5.4449
900	5.5882
901	5.0588
902	5.8897
903	5.4890
904	5.3750
905	5.3051
906	5.0074
907	5.3382
908	5.3162
909	6.1765
910	6.0662
911	5.4816
912	5.8162
913	6.0478
914	5.7096
915	5.6581
916	5.8015
917	4.6728
918	5.2978
919	5.3676
920	5.1471
921	5.3676
922	4.5846
923	4.9338
924	4.3603
925	3.8235
926	4.2831
927	4.2132
928	3.9632
929	4.3493
930	5.3088
931	4.3713
932	4.9890
933	5.5404
934	5.2647
935	6.1434
936	6.1581
937	7.5404
938	8.3750
939	8.9890
940	8.6654
941	10.4449
942	9.3860
943	9.1838
944	8.6949
945	6.2647
946	5.5772
947	4.2537
948	4.0221
949	4.0625
950	3.2757
951	3.0037
