# Supplementary material for: Bicoid gradient formation mechanism and dynamics revealed by protein lifetime analysis
Source: Mol Syst Biol. 2018 Sep 4;14(9):e8355. doi: 10.15252/msb.20188355 (PMC6121778; doi:10.15252/msb.20188355)
Supplement: Supplementary file 8 — Source Data for Figure 6 [file MSB-14-e8355-s007.zip › figure6-data_wo-images/quantification/Values_emb04_r_t21.txt]

0	43.4706
1	45.0625
2	45.2904
3	45.9522
4	48.6287
5	50.8860
6	55.1213
7	59.2647
8	59.8493
9	64.0074
10	67.3235
11	73.7757
12	78.6581
13	82.5809
14	85.0809
15	84.9118
16	79.0735
17	79.0441
18	78.1360
19	78.1324
20	79.3456
21	81.8272
22	83.7316
23	83.0368
24	86.3382
25	88.0110
26	91.9559
27	88.2316
28	87.4632
29	87.4926
30	82.3309
31	78.0441
32	74.8419
33	75.5404
34	78.7132
35	84.7794
36	87.3456
37	86.0441
38	83.5993
39	78.4301
40	73.4375
41	74.4081
42	74.3419
43	74.3456
44	77.2463
45	77.6507
46	75.8566
47	70.6471
48	68.4926
49	69.8824
50	72.3088
51	74.0846
52	78.0404
53	77.3603
54	78.7721
55	75.7096
56	75.7941
57	73.7794
58	73.4522
59	71.4154
60	73.9191
61	73.9375
62	74.6471
63	76.4118
64	79.8346
65	77.9559
66	76.9522
67	76.9596
68	75.5882
69	74.6029
70	74.5735
71	75.1397
72	73.3088
73	76.9632
74	76.6213
75	79.2794
76	78.1250
77	76.2206
78	73.3566
79	74.8051
80	73.3824
81	70.0000
82	72.5331
83	69.9191
84	72.5625
85	71.2059
86	70.6471
87	71.6103
88	69.6324
89	67.1287
90	66.9412
91	66.9301
92	66.5257
93	64.0993
94	64.0037
95	61.5772
96	64.7537
97	64.6581
98	66.9853
99	67.3971
100	68.3934
101	68.0037
102	65.9191
103	63.8088
104	63.7279
105	64.5221
106	63.0588
107	62.1728
108	61.8750
109	61.7132
110	61.3309
111	61.4669
112	61.1471
113	61.2463
114	59.3382
115	61.3125
116	60.6360
117	60.5404
118	61.0184
119	61.2574
120	60.9338
121	60.4669
122	61.1066
123	60.4853
124	59.8235
125	57.3640
126	56.8897
127	55.6507
128	55.8235
129	57.1691
130	58.7868
131	58.0147
132	59.0441
133	58.7316
134	59.3162
135	58.5882
136	57.5772
137	55.1029
138	53.9853
139	54.9485
140	55.1176
141	55.1434
142	54.3897
143	56.8640
144	55.6287
145	56.7132
146	56.8640
147	56.1324
148	54.7868
149	52.8493
150	52.9890
151	53.4816
152	53.9081
153	54.3824
154	53.4228
155	53.7463
156	54.8346
157	54.0147
158	53.8015
159	54.4963
160	55.2831
161	54.1765
162	54.2978
163	53.5441
164	52.6985
165	53.9301
166	53.9596
167	55.1618
168	56.2537
169	56.3125
170	53.5735
171	53.5846
172	54.1250
173	52.8824
174	51.6985
175	50.6176
176	49.0919
177	49.5368
178	49.8787
179	50.1434
180	50.7059
181	50.2721
182	51.5441
183	53.1324
184	53.2610
185	53.5404
186	52.6397
187	52.7353
188	49.7721
189	49.2757
190	48.3676
191	47.2537
192	49.6507
193	49.5515
194	50.5625
195	50.1140
196	50.0294
197	50.6324
198	51.2132
199	48.0184
200	47.5221
201	46.9449
202	47.4522
203	46.1765
204	45.5772
205	45.2978
206	45.4375
207	48.1140
208	48.0662
209	49.4154
210	48.0184
211	47.9890
212	47.7243
213	48.4412
214	48.1912
215	46.1507
216	44.8603
217	43.8934
218	43.6875
219	43.4926
220	44.5882
221	44.6581
222	45.4816
223	44.2169
224	46.1213
225	45.7647
226	45.8051
227	45.0000
228	43.8162
229	42.2426
230	42.0588
231	41.6618
232	42.7904
233	42.8419
234	41.6103
235	41.9963
236	42.8787
237	43.1066
238	43.6471
239	43.3640
240	43.5588
241	41.5074
242	41.8309
243	41.1140
244	41.6618
245	41.0699
246	40.8346
247	41.2978
248	41.6213
249	42.1544
250	41.6691
251	40.5478
252	39.7794
253	39.6324
254	39.9007
255	40.1360
256	40.2500
257	40.5000
258	39.6581
259	40.0919
260	40.1985
261	41.0699
262	39.2243
263	39.3897
264	39.3162
265	38.4154
266	39.0331
267	38.2904
268	37.9926
269	38.4706
270	38.9816
271	38.7279
272	39.6507
273	39.9669
274	40.8640
275	39.9375
276	39.4375
277	38.6029
278	38.1985
279	36.6581
280	36.7610
281	35.3346
282	34.9228
283	36.0699
284	36.1728
285	37.0735
286	37.5294
287	38.3162
288	36.7390
289	37.2132
290	36.7426
291	36.7537
292	36.9853
293	36.0625
294	34.3419
295	34.1066
296	33.5110
297	33.6066
298	33.9632
299	35.3566
300	34.8860
301	34.9338
302	36.9596
303	36.2279
304	35.9449
305	34.6471
306	33.8382
307	33.5184
308	34.3750
309	32.8272
310	32.9926
311	33.5257
312	33.8897
313	34.5809
314	33.8897
315	34.1066
316	34.7684
317	33.7574
318	32.5809
319	32.6544
320	32.1581
321	31.7096
322	32.5551
323	33.2757
324	32.3529
325	33.0699
326	32.4007
327	32.7426
328	33.3272
329	31.9081
330	32.3971
331	30.4338
332	30.3676
333	30.7353
334	29.5331
335	30.0772
336	30.8529
337	30.2757
338	29.5772
339	30.6728
340	30.1985
341	29.6250
342	29.9301
343	29.8603
344	29.4779
345	29.5809
346	29.2279
347	28.5919
348	28.6507
349	28.3860
350	28.8235
351	28.8125
352	28.8051
353	29.0551
354	27.5846
355	27.7831
356	27.9743
357	27.7868
358	27.8750
359	27.4375
360	27.4779
361	27.2390
362	26.8382
363	27.2941
364	27.0184
365	26.7647
366	26.5184
367	25.3787
368	25.2059
369	25.7904
370	26.2757
371	27.3860
372	26.6581
373	27.7059
374	26.7574
375	26.8125
376	25.8566
377	25.4191
378	26.2721
379	26.2353
380	25.1838
381	24.6397
382	25.0331
383	26.2390
384	25.8088
385	25.7757
386	25.9522
387	25.5956
388	26.4559
389	25.4559
390	25.6103
391	24.5441
392	23.8199
393	23.2537
394	24.4522
395	24.3272
396	25.2757
397	25.7463
398	25.8015
399	26.3419
400	26.2941
401	25.3419
402	24.3971
403	23.7022
404	22.4522
405	23.0956
406	22.9926
407	24.0110
408	24.6471
409	25.3676
410	24.9743
411	24.8750
412	24.5662
413	23.4926
414	22.7831
415	21.6949
416	22.0331
417	21.0331
418	20.4449
419	21.4081
420	21.0441
421	22.6397
422	22.2426
423	22.1801
424	23.3015
425	22.7206
426	22.2426
427	22.2463
428	21.6140
429	21.2059
430	21.8272
431	22.1471
432	21.8419
433	22.5735
434	22.1691
435	22.1949
436	21.5882
437	20.8125
438	21.0993
439	20.8640
440	20.1176
441	20.7500
442	20.4816
443	20.4449
444	21.0515
445	21.0184
446	21.1581
447	20.2500
448	20.4669
449	20.4118
450	19.7721
451	19.3309
452	19.9338
453	19.6838
454	20.1140
455	19.6397
456	19.9632
457	20.3419
458	19.8199
459	19.6654
460	19.6103
461	19.0956
462	18.7831
463	19.0846
464	18.3309
465	19.6140
466	19.7831
467	19.9926
468	19.2316
469	18.7794
470	18.8824
471	18.7757
472	18.4632
473	18.3051
474	18.6838
475	18.8897
476	18.8272
477	18.8235
478	19.2169
479	19.0956
480	19.0846
481	19.5147
482	18.6507
483	18.3382
484	17.0368
485	16.9632
486	17.2794
487	17.2426
488	17.6471
489	16.6066
490	17.6801
491	18.2426
492	17.3493
493	18.1654
494	17.7353
495	17.7206
496	17.1912
497	17.3235
498	16.9853
499	17.1507
500	17.3640
501	18.0478
502	17.1507
503	17.2647
504	17.8787
505	17.6544
506	16.1765
507	15.7868
508	16.4559
509	16.3015
510	16.0588
511	17.0257
512	16.4559
513	16.9485
514	16.8860
515	16.6765
516	16.5772
517	15.7243
518	15.6654
519	15.7243
520	15.3125
521	15.3456
522	16.0919
523	15.4596
524	15.6875
525	15.8199
526	15.3713
527	15.3676
528	15.4044
529	15.3529
530	15.2463
531	16.0515
532	15.2831
533	14.7757
534	14.5221
535	15.1287
536	14.1066
537	14.2794
538	14.0846
539	14.2647
540	14.8640
541	14.4154
542	14.1066
543	14.4706
544	14.5662
545	13.9228
546	14.6434
547	14.1507
548	14.0809
549	14.0184
550	13.7059
551	14.2941
552	13.5735
553	13.5993
554	13.5221
555	13.5515
556	13.9118
557	13.8162
558	13.6654
559	13.1176
560	14.2316
561	13.5037
562	14.1875
563	13.1471
564	13.8787
565	13.0368
566	12.8860
567	13.3382
568	13.6103
569	13.5037
570	13.0956
571	13.0037
572	12.5588
573	12.9926
574	13.1471
575	12.6912
576	12.8309
577	13.4265
578	12.7169
579	12.8456
580	12.8713
581	13.1397
582	13.4228
583	12.2647
584	12.6066
585	11.9779
586	12.1875
587	11.5993
588	12.5404
589	12.9265
590	12.2537
591	11.7316
592	11.6875
593	12.0441
594	11.6471
595	11.5184
596	12.0441
597	11.4926
598	12.2426
599	11.8419
600	11.5257
601	11.6691
602	11.2463
603	11.3640
604	11.0588
605	11.2904
606	11.3676
607	11.3566
608	10.5735
609	11.0221
610	11.2794
611	11.7169
612	11.7794
613	11.2831
614	11.4449
615	11.6654
616	10.9118
617	10.7721
618	10.8051
619	11.0919
620	10.6507
621	10.7610
622	10.9596
623	11.2941
624	10.5993
625	10.5074
626	10.7243
627	10.5441
628	10.5735
629	10.3824
630	11.0625
631	9.6250
632	9.4926
633	10.4449
634	10.1103
635	9.9890
636	10.2353
637	10.6324
638	10.2353
639	9.9743
640	9.9669
641	10.2243
642	10.0993
643	9.5515
644	9.6029
645	9.4485
646	8.9632
647	9.8860
648	10.2978
649	9.9118
650	9.5772
651	10.1654
652	9.9081
653	9.1912
654	9.6103
655	9.6728
656	9.3235
657	8.9816
658	9.2978
659	9.4632
660	9.1912
661	9.2684
662	9.0956
663	8.6728
664	8.0074
665	9.3971
666	8.8125
667	9.0147
668	8.9154
669	9.6066
670	8.8750
671	9.2537
672	8.6434
673	9.1544
674	9.1250
675	8.5478
676	8.2132
677	8.5221
678	8.3676
679	8.6066
680	8.6324
681	8.4301
682	9.0221
683	8.3346
684	8.7757
685	8.7390
686	8.8015
687	8.9265
688	8.4228
689	8.1912
690	8.3235
691	8.3088
692	8.2831
693	8.6397
694	9.1875
695	8.3199
696	8.8162
697	8.6581
698	8.1654
699	8.0846
700	7.7794
701	8.1949
702	8.0735
703	7.9632
704	7.7794
705	8.2316
706	8.3860
707	7.9706
708	7.5993
709	7.8346
710	7.9926
711	8.0074
712	7.8860
713	8.1544
714	7.9449
715	8.2243
716	7.6581
717	7.3566
718	7.6838
719	7.1360
720	7.6838
721	7.5074
722	8.0846
723	7.7978
724	7.9743
725	7.4853
726	7.7647
727	8.1654
728	7.3015
729	7.4044
730	7.5294
731	7.2794
732	7.3088
733	7.3162
734	7.8309
735	8.1287
736	7.9301
737	8.0257
738	7.2904
739	7.9191
740	7.4853
741	6.9559
742	7.6581
743	7.0956
744	7.4779
745	7.1287
746	6.5662
747	7.4522
748	7.7978
749	7.2978
750	7.4743
751	6.8934
752	6.8860
753	7.0846
754	6.8419
755	6.9963
756	7.3676
757	6.6103
758	6.9118
759	6.9449
760	6.9265
761	6.4706
762	6.8051
763	6.7684
764	6.8824
765	6.8640
766	6.5110
767	7.1985
768	7.1176
769	6.9081
770	6.6985
771	6.9044
772	6.7941
773	6.7279
774	6.5625
775	6.6728
776	6.1213
777	6.4522
778	6.2941
779	6.5772
780	6.4265
781	7.1250
782	6.5662
783	6.9816
784	6.7941
785	6.9412
786	6.5441
787	6.7390
788	6.7022
789	6.0625
790	6.8529
791	6.6287
792	6.6618
793	6.9816
794	6.6103
795	6.6250
796	6.6250
797	6.4816
798	6.2868
799	6.1801
800	6.6765
801	6.5662
802	6.4412
803	6.3125
804	6.4375
805	6.4669
806	7.0882
807	6.4338
808	6.0846
809	6.1397
810	6.3860
811	6.0404
812	6.3125
813	6.3787
814	6.2022
815	6.1507
816	6.1801
817	5.8309
818	6.3860
819	6.5404
820	6.1985
821	6.2904
822	6.0662
823	6.2022
824	6.2757
825	5.6581
826	6.1618
827	5.8566
828	5.7243
829	5.8750
830	6.0846
831	6.2757
832	6.0919
833	6.0735
834	5.8346
835	6.1250
836	5.9522
837	5.9154
838	5.9853
839	6.1029
840	6.4154
841	6.2132
842	5.8640
843	6.1176
844	6.1765
845	5.8971
846	5.9890
847	6.0846
848	6.0331
849	5.8015
850	6.0809
851	5.7868
852	6.1029
853	5.6728
854	6.2243
855	6.4375
856	6.3272
857	5.6507
858	6.0147
859	5.8199
860	5.6029
861	5.6618
862	5.7206
863	6.0662
864	5.5625
865	6.0037
866	5.7610
867	6.0221
868	6.0515
869	5.9669
870	6.0368
871	5.9412
872	5.6250
873	6.2757
874	5.8897
875	6.3015
876	5.4044
877	5.8897
878	5.7868
879	5.7831
880	5.1324
881	5.6213
882	5.6066
883	5.7868
884	5.2390
885	5.7794
886	5.2316
887	6.0515
888	5.9559
889	6.0551
890	6.0772
891	6.2904
892	5.6324
893	5.7831
894	5.7941
895	5.6103
896	5.2206
897	5.3566
898	5.3529
899	5.4632
900	5.2684
901	5.8015
902	4.9338
903	6.1324
904	6.1949
905	6.1618
906	5.1066
907	4.8199
908	5.3162
909	5.4963
910	5.5074
911	5.2757
912	5.9118
913	5.6066
914	5.1397
915	6.0294
916	5.2132
917	4.7132
918	5.2390
919	5.2831
920	4.9890
921	5.3309
922	4.5956
923	4.8566
924	4.2059
925	4.8125
926	4.6360
927	4.6250
928	4.5441
929	4.2390
930	4.6140
931	4.1103
932	5.6103
933	5.1471
934	4.5699
935	5.3566
936	5.4632
937	7.2022
938	6.8125
939	8.6360
940	8.1176
941	9.4522
942	9.2390
943	7.9816
944	8.5882
945	6.7978
946	6.1250
947	5.4191
948	3.9485
949	3.6434
950	3.5257
951	3.2684
