# Supplementary material for: Bicoid gradient formation mechanism and dynamics revealed by protein lifetime analysis
Source: Mol Syst Biol. 2018 Sep 4;14(9):e8355. doi: 10.15252/msb.20188355 (PMC6121778; doi:10.15252/msb.20188355)
Supplement: Supplementary file 8 — Source Data for Figure 6 [file MSB-14-e8355-s007.zip › figure6-data_wo-images/quantification/Values_emb04_r_t22.txt]

0	43.6287
1	43.5699
2	47.3897
3	49.8750
4	49.3750
5	54.2353
6	55.8713
7	60.4522
8	60.6434
9	62.8015
10	68.5515
11	75.9412
12	78.4632
13	84.2978
14	90.2390
15	91.5772
16	84.5993
17	85.1985
18	84.9890
19	85.5184
20	84.8529
21	89.2868
22	87.2316
23	86.2132
24	87.1140
25	88.9449
26	88.1103
27	88.3603
28	88.1728
29	87.8897
30	84.8088
31	84.5515
32	82.0993
33	80.3787
34	82.9118
35	84.0993
36	85.7243
37	89.5772
38	88.6507
39	83.0515
40	80.2831
41	79.4265
42	79.2537
43	79.7794
44	81.1544
45	81.5294
46	81.3309
47	80.3824
48	78.1324
49	76.3088
50	76.2132
51	77.7096
52	78.9449
53	79.0625
54	83.4191
55	83.9191
56	84.4669
57	83.6801
58	83.1066
59	79.3713
60	78.1838
61	76.6471
62	75.1985
63	78.8566
64	82.2684
65	83.4449
66	81.4301
67	82.2169
68	77.8456
69	78.8199
70	77.1728
71	75.2463
72	74.6066
73	75.4081
74	76.3051
75	74.7721
76	78.2647
77	79.4963
78	77.8566
79	79.4301
80	77.9154
81	77.3088
82	75.8713
83	72.8493
84	73.5588
85	70.2831
86	72.4890
87	74.9118
88	75.5846
89	76.3199
90	74.6801
91	75.7279
92	73.3199
93	71.0809
94	71.3272
95	68.8566
96	69.6360
97	68.9265
98	68.8603
99	68.2868
100	71.8824
101	72.5699
102	72.9706
103	70.6838
104	70.5368
105	68.8382
106	66.7831
107	66.6875
108	66.1250
109	65.7022
110	66.9963
111	66.1949
112	66.2868
113	64.6544
114	63.5809
115	64.2868
116	63.9265
117	64.4522
118	63.1875
119	63.5882
120	63.2721
121	64.7500
122	66.5110
123	65.6213
124	66.5037
125	64.4228
126	63.9522
127	60.6912
128	59.5074
129	59.1801
130	60.3088
131	61.2463
132	60.9007
133	60.7831
134	61.4007
135	61.3750
136	59.2831
137	58.5662
138	58.5551
139	57.1507
140	57.7316
141	57.3088
142	56.2537
143	57.5809
144	58.9154
145	59.0110
146	59.5735
147	59.4816
148	57.8493
149	57.5294
150	57.6360
151	56.3272
152	55.7574
153	55.6949
154	56.1397
155	58.1507
156	57.4081
157	56.4963
158	57.0110
159	57.5515
160	58.2279
161	58.5000
162	58.1213
163	57.4228
164	55.7610
165	57.0184
166	58.2684
167	57.8419
168	59.4228
169	58.8382
170	57.1654
171	58.7096
172	58.8382
173	56.2059
174	56.3125
175	55.1949
176	56.2904
177	53.2279
178	52.3456
179	52.0000
180	52.1691
181	51.4485
182	52.1066
183	53.8640
184	54.3162
185	55.9265
186	55.9154
187	57.2059
188	57.6912
189	56.8603
190	54.6875
191	52.1397
192	51.6838
193	52.3934
194	50.4412
195	49.4669
196	50.8566
197	52.5441
198	53.8199
199	53.0956
200	52.9706
201	52.0221
202	53.4926
203	51.5993
204	49.4559
205	48.4338
206	47.8199
207	48.5515
208	49.1691
209	48.6250
210	48.9412
211	49.5625
212	50.6801
213	50.8382
214	51.3787
215	48.3125
216	48.4632
217	46.6434
218	44.5919
219	43.9375
220	45.6471
221	44.8860
222	45.8676
223	45.8015
224	46.8088
225	49.3566
226	49.2206
227	49.4963
228	48.9449
229	46.2904
230	46.0257
231	45.1250
232	44.1066
233	42.9412
234	43.7243
235	43.7096
236	43.7390
237	43.5331
238	44.5735
239	45.0588
240	43.9926
241	45.5919
242	44.0625
243	44.3897
244	44.3199
245	43.5882
246	43.9926
247	43.2684
248	41.8529
249	42.6544
250	43.9044
251	42.7537
252	41.6728
253	41.3309
254	42.0625
255	42.4816
256	42.7757
257	43.1397
258	42.1581
259	41.8235
260	42.0000
261	43.2022
262	42.2721
263	42.4559
264	42.4522
265	42.7353
266	42.1507
267	40.5368
268	40.7500
269	40.6765
270	40.8051
271	41.3824
272	40.2353
273	41.3272
274	43.0662
275	42.3971
276	42.3529
277	41.9375
278	41.3125
279	40.8640
280	40.2316
281	38.3934
282	37.2463
283	37.6912
284	38.1691
285	38.1875
286	39.5368
287	39.0184
288	39.7757
289	39.1507
290	39.4118
291	38.5919
292	39.6985
293	38.6213
294	38.6618
295	36.7978
296	36.5699
297	36.6066
298	36.1765
299	37.2022
300	37.3860
301	38.8824
302	37.4596
303	38.3199
304	38.4559
305	37.6985
306	37.0110
307	36.5515
308	36.5110
309	35.4228
310	36.0184
311	35.0993
312	36.0588
313	36.1140
314	36.7169
315	36.8199
316	36.2316
317	36.3640
318	35.9669
319	34.5037
320	34.7243
321	34.4632
322	34.6654
323	33.9596
324	34.0699
325	34.2169
326	34.5037
327	33.5919
328	34.1397
329	32.7721
330	33.3566
331	33.1140
332	32.5515
333	32.0809
334	31.5919
335	31.6250
336	31.9632
337	32.0809
338	30.9522
339	31.8015
340	31.9485
341	30.8125
342	31.2574
343	30.3088
344	30.0441
345	30.3603
346	30.0294
347	29.9706
348	29.8824
349	30.1875
350	29.9632
351	28.5662
352	28.9412
353	28.5000
354	28.1544
355	28.1066
356	28.7169
357	28.0074
358	29.0074
359	28.0037
360	29.4265
361	28.1544
362	28.9669
363	27.9265
364	27.6287
365	27.6875
366	27.6875
367	27.1287
368	26.8346
369	26.8676
370	27.3493
371	28.3971
372	28.4412
373	28.7316
374	28.1581
375	28.5993
376	27.6140
377	27.1066
378	27.3603
379	27.0221
380	26.5588
381	26.9007
382	25.9559
383	27.2463
384	28.2757
385	27.8860
386	27.2831
387	27.2426
388	27.6434
389	26.9485
390	26.3456
391	25.6176
392	25.0588
393	25.2978
394	25.1434
395	25.7904
396	26.2904
397	27.9154
398	27.3382
399	27.6838
400	27.1360
401	26.5735
402	25.8676
403	24.7353
404	24.5294
405	24.5074
406	24.3088
407	25.4890
408	25.1618
409	25.3824
410	25.2574
411	26.1066
412	25.4449
413	24.7206
414	23.9559
415	23.2279
416	23.5221
417	21.8529
418	21.4853
419	22.2316
420	21.9265
421	22.7132
422	23.3125
423	22.8934
424	23.4816
425	23.3897
426	23.0551
427	23.0037
428	22.3824
429	22.5846
430	23.0772
431	23.3603
432	24.0772
433	22.8051
434	23.3235
435	22.7390
436	21.9228
437	22.0110
438	21.2169
439	21.2537
440	21.4853
441	21.4743
442	21.2721
443	21.1324
444	21.9669
445	22.1066
446	22.2096
447	21.4596
448	21.4963
449	21.1507
450	21.0441
451	19.7794
452	21.2721
453	20.1581
454	20.4081
455	20.6213
456	20.0478
457	21.2941
458	21.1140
459	20.8824
460	20.5588
461	20.3750
462	19.5110
463	19.6324
464	20.3309
465	19.9154
466	19.9853
467	20.1250
468	19.8493
469	19.8235
470	20.1838
471	19.7574
472	19.3162
473	18.7390
474	18.5735
475	19.6324
476	19.4632
477	19.5404
478	19.8934
479	18.9632
480	19.3640
481	18.9412
482	19.0184
483	18.4375
484	18.1360
485	17.8051
486	18.5478
487	17.5221
488	18.3015
489	17.1544
490	18.0037
491	18.2426
492	17.7059
493	19.0257
494	18.7941
495	18.7868
496	17.2169
497	17.4044
498	17.8713
499	17.2721
500	17.4890
501	18.1029
502	17.5331
503	18.2096
504	19.3051
505	18.1103
506	18.4669
507	18.3566
508	18.4412
509	17.0221
510	17.4706
511	17.8603
512	17.4743
513	17.4890
514	17.7206
515	17.0699
516	16.9559
517	16.5551
518	16.5735
519	16.4301
520	16.4375
521	15.9779
522	16.8640
523	17.1140
524	16.8787
525	16.2684
526	16.0110
527	16.4081
528	15.7831
529	15.4779
530	15.4706
531	16.1949
532	15.7463
533	15.6287
534	15.8529
535	15.6140
536	14.6397
537	14.5699
538	14.8272
539	15.4265
540	14.8824
541	14.9375
542	14.8199
543	14.9485
544	15.4449
545	15.2574
546	14.6287
547	14.6250
548	14.3235
549	14.3640
550	14.2684
551	14.2941
552	13.8603
553	14.6838
554	14.5110
555	14.2684
556	14.6434
557	14.5846
558	14.7426
559	14.2831
560	14.6875
561	13.9044
562	14.5772
563	14.0515
564	14.3676
565	14.4044
566	13.6397
567	13.9522
568	14.0478
569	13.8309
570	13.4154
571	13.9485
572	12.8529
573	13.1213
574	13.3713
575	13.9265
576	13.2647
577	13.6801
578	13.3088
579	12.7206
580	13.7574
581	13.3088
582	13.7390
583	13.2978
584	13.0110
585	13.9044
586	13.0441
587	13.0074
588	13.4265
589	12.8787
590	12.3235
591	12.4154
592	12.3162
593	12.5257
594	12.1250
595	12.7059
596	12.1140
597	12.3162
598	12.9485
599	12.7426
600	11.8419
601	12.2500
602	11.7978
603	11.8235
604	12.2022
605	12.0147
606	12.0404
607	11.9265
608	11.9522
609	11.4926
610	12.2390
611	11.9044
612	12.2096
613	12.1360
614	11.0515
615	12.0735
616	11.2279
617	11.7169
618	11.2500
619	11.9265
620	11.3971
621	11.6434
622	11.2500
623	12.0625
624	10.9669
625	11.1581
626	11.3199
627	11.3529
628	10.9706
629	10.7941
630	11.3162
631	10.5000
632	10.5809
633	10.7059
634	9.9596
635	9.5257
636	10.3346
637	10.0882
638	10.6654
639	10.3713
640	10.3529
641	9.9963
642	9.9559
643	9.6507
644	9.9044
645	9.6324
646	10.1912
647	10.0551
648	10.8934
649	10.0772
650	10.4743
651	9.5919
652	10.2941
653	9.3015
654	10.0588
655	9.7390
656	9.1691
657	9.6434
658	9.6985
659	9.5147
660	9.1949
661	9.6287
662	8.9118
663	8.9265
664	9.2721
665	9.2574
666	9.8162
667	9.0809
668	9.5588
669	9.5000
670	9.5515
671	9.6250
672	8.9191
673	9.0000
674	9.1875
675	8.5074
676	8.2647
677	8.6875
678	8.9926
679	8.5478
680	8.9044
681	8.6875
682	9.4154
683	8.7279
684	8.7904
685	8.9853
686	8.9890
687	8.7647
688	8.6066
689	8.5294
690	8.7426
691	9.2904
692	8.9044
693	9.5515
694	9.0846
695	8.6103
696	8.4449
697	8.3199
698	8.4338
699	8.4338
700	8.5184
701	8.6250
702	9.0221
703	8.2390
704	8.4449
705	8.5882
706	8.2978
707	8.0699
708	7.6875
709	7.7574
710	8.2243
711	8.3088
712	8.4265
713	8.6324
714	8.1140
715	8.0000
716	7.5993
717	7.6029
718	7.4522
719	7.6544
720	7.8125
721	7.6654
722	8.4669
723	7.9412
724	7.8640
725	7.9007
726	8.1066
727	7.5404
728	7.3125
729	7.4632
730	7.4853
731	7.6176
732	7.6029
733	7.6949
734	7.9816
735	8.1985
736	8.1103
737	7.4706
738	7.6140
739	7.5478
740	7.3051
741	7.4522
742	7.4154
743	7.1287
744	7.5809
745	7.0846
746	7.1213
747	7.0919
748	7.6324
749	7.2243
750	7.2390
751	7.2426
752	7.1838
753	7.3934
754	7.1324
755	7.4632
756	6.6654
757	6.6103
758	6.7353
759	6.4485
760	7.1176
761	6.9081
762	6.7206
763	6.5257
764	7.2721
765	7.2022
766	7.5441
767	7.0588
768	7.3897
769	7.0735
770	6.7022
771	6.9522
772	6.7721
773	6.7868
774	7.2132
775	7.2353
776	6.5882
777	6.5735
778	6.9118
779	7.5294
780	7.0662
781	7.0772
782	7.0074
783	7.2132
784	7.6691
785	6.9007
786	6.7978
787	6.5000
788	7.1544
789	6.7794
790	6.6066
791	6.8603
792	6.4963
793	6.8676
794	6.3824
795	6.6949
796	6.9118
797	6.5809
798	5.7279
799	6.4779
800	6.8824
801	7.1250
802	6.2537
803	6.6728
804	6.2169
805	6.8419
806	6.7537
807	7.1434
808	6.7132
809	6.0809
810	6.2684
811	6.5441
812	5.9779
813	7.0000
814	6.8272
815	6.3162
816	6.4338
817	6.4449
818	7.2279
819	6.4669
820	6.6801
821	6.3676
822	6.4485
823	6.3640
824	6.1287
825	6.4485
826	5.8346
827	6.1287
828	6.5331
829	6.1801
830	6.5551
831	6.5515
832	6.4743
833	6.3419
834	6.3088
835	5.7206
836	5.7279
837	6.0000
838	6.2500
839	5.7757
840	6.0074
841	6.4375
842	6.8088
843	6.1618
844	6.3051
845	6.2463
846	6.2978
847	5.9779
848	5.6801
849	5.9228
850	6.1287
851	5.7426
852	6.0184
853	6.2500
854	5.7390
855	6.1397
856	6.0515
857	6.0993
858	6.1838
859	6.1875
860	6.1360
861	6.3235
862	5.9228
863	6.0735
864	5.8860
865	5.5588
866	6.0772
867	5.9890
868	5.8529
869	6.1801
870	6.1985
871	5.8860
872	5.9044
873	6.4890
874	5.6324
875	6.0919
876	5.8640
877	6.3640
878	5.9265
879	6.0882
880	5.4669
881	5.6875
882	5.3860
883	5.4963
884	6.0147
885	5.8603
886	5.7059
887	5.5993
888	5.5662
889	5.6324
890	5.5625
891	5.6765
892	5.5809
893	5.6287
894	5.3860
895	5.3346
896	5.5441
897	5.8199
898	5.0404
899	5.6360
900	5.5257
901	5.7500
902	5.4118
903	5.6801
904	5.8493
905	6.1397
906	5.5625
907	5.6691
908	5.6949
909	6.1213
910	5.9338
911	6.0184
912	5.7794
913	5.4044
914	5.4449
915	5.4228
916	5.6544
917	4.8787
918	5.1654
919	5.7647
920	5.2426
921	4.9669
922	4.7096
923	4.9081
924	4.4706
925	4.9449
926	5.1360
927	4.4081
928	5.2206
929	4.9154
930	5.1507
931	4.9853
932	5.6324
933	4.9485
934	5.4779
935	6.3860
936	6.4228
937	6.7757
938	7.8125
939	9.7059
940	9.9669
941	10.8162
942	9.8750
943	9.4228
944	8.6103
945	7.2132
946	6.0919
947	5.1507
948	4.3015
949	3.1544
950	3.4559
951	3.2721
