# Supplementary material for: Bicoid gradient formation mechanism and dynamics revealed by protein lifetime analysis
Source: Mol Syst Biol. 2018 Sep 4;14(9):e8355. doi: 10.15252/msb.20188355 (PMC6121778; doi:10.15252/msb.20188355)
Supplement: Supplementary file 8 — Source Data for Figure 6 [file MSB-14-e8355-s007.zip › figure6-data_wo-images/quantification/Values_emb04_r_t23.txt]

0	47.4412
1	48.6507
2	48.0588
3	50.2537
4	51.5184
5	55.2831
6	57.7794
7	60.4559
8	63.7426
9	64.9118
10	68.6250
11	72.5846
12	78.1507
13	82.2132
14	86.5662
15	93.5331
16	88.8824
17	87.3051
18	84.3971
19	82.1507
20	83.4963
21	83.8529
22	84.5993
23	81.2206
24	84.3051
25	90.0588
26	93.4412
27	94.4191
28	92.3493
29	92.2022
30	90.4118
31	88.9154
32	85.7243
33	82.6691
34	81.0625
35	79.1176
36	82.0662
37	83.8199
38	87.8529
39	90.9044
40	87.8493
41	87.1213
42	81.7206
43	77.2574
44	79.7243
45	81.3162
46	83.1912
47	82.3456
48	80.6728
49	80.6765
50	80.1544
51	82.2059
52	79.9265
53	78.2831
54	80.3787
55	78.9743
56	80.6397
57	83.3603
58	83.1140
59	85.7169
60	85.8493
61	84.3015
62	80.6176
63	79.7206
64	77.6581
65	80.7426
66	81.7243
67	84.8456
68	84.6360
69	85.6985
70	84.3676
71	80.6397
72	80.3640
73	78.8088
74	78.9118
75	77.2721
76	75.7059
77	76.3162
78	77.7684
79	81.0257
80	80.9816
81	80.0368
82	81.9228
83	80.1140
84	78.6544
85	74.8419
86	72.8419
87	71.0221
88	72.5331
89	74.9816
90	76.1838
91	78.9853
92	79.0993
93	77.7757
94	76.5515
95	73.6765
96	73.9963
97	72.3199
98	71.8272
99	69.8603
100	69.2757
101	70.4853
102	71.3162
103	71.8162
104	72.0515
105	74.1949
106	75.1066
107	73.7463
108	72.0882
109	69.2390
110	68.3088
111	66.6875
112	66.6912
113	65.6618
114	65.5662
115	66.3971
116	65.9816
117	66.4412
118	66.6287
119	68.4926
120	69.4669
121	68.9559
122	67.8750
123	67.0919
124	68.1985
125	67.1728
126	68.0919
127	67.1875
128	65.4412
129	64.4118
130	63.1397
131	62.9081
132	63.6654
133	64.5257
134	63.9669
135	62.0551
136	60.1838
137	59.8787
138	59.9081
139	59.1066
140	60.7279
141	59.6949
142	58.4301
143	59.0809
144	58.6471
145	59.6140
146	60.5478
147	62.0184
148	62.5000
149	61.8676
150	61.0956
151	58.6213
152	57.5882
153	58.4559
154	58.9007
155	57.9228
156	58.5221
157	57.9522
158	57.7647
159	59.1250
160	59.2978
161	60.2279
162	60.3125
163	59.1507
164	59.8272
165	58.8787
166	58.1324
167	58.7684
168	58.6765
169	58.4485
170	58.8382
171	60.6654
172	60.1544
173	59.2610
174	59.3419
175	60.5735
176	59.7022
177	58.5074
178	57.8640
179	56.4191
180	54.3566
181	52.0662
182	52.9596
183	54.2610
184	54.9559
185	55.6801
186	55.7904
187	55.8529
188	57.2757
189	57.8493
190	58.0147
191	58.4449
192	56.8199
193	54.8309
194	52.6949
195	51.9412
196	50.0037
197	51.7831
198	53.6103
199	52.6912
200	54.2022
201	55.3566
202	54.5662
203	54.3456
204	53.4228
205	50.8603
206	49.8419
207	48.5441
208	47.4669
209	48.6324
210	48.4669
211	47.6434
212	49.5882
213	49.3125
214	51.2537
215	50.8419
216	51.5294
217	51.4779
218	49.8419
219	47.5441
220	47.0809
221	45.1507
222	45.6949
223	45.9081
224	46.0257
225	47.3419
226	46.3787
227	48.5735
228	48.7574
229	48.0294
230	48.4596
231	47.1397
232	45.5221
233	43.7647
234	44.0662
235	44.3529
236	44.0184
237	43.8088
238	43.8456
239	45.3382
240	43.8860
241	45.0956
242	44.5699
243	44.2206
244	44.2353
245	44.2279
246	44.4228
247	44.3199
248	43.4449
249	43.2904
250	43.2721
251	43.2353
252	43.1250
253	43.5735
254	44.3750
255	44.2868
256	43.5588
257	43.1765
258	43.2610
259	42.4853
260	43.8971
261	43.1875
262	42.8272
263	42.2022
264	42.0625
265	41.5625
266	42.5809
267	41.9963
268	41.7463
269	40.9449
270	40.9485
271	42.1140
272	41.6581
273	40.4485
274	42.6471
275	42.6066
276	42.5478
277	43.8456
278	43.5735
279	43.2941
280	42.7059
281	42.2132
282	39.9743
283	40.0110
284	39.7684
285	39.2353
286	40.2500
287	40.6838
288	41.2904
289	40.7463
290	40.9669
291	41.2169
292	41.3051
293	40.7574
294	40.1949
295	41.1544
296	39.1324
297	39.4412
298	37.0294
299	37.2868
300	37.9191
301	39.0074
302	39.2353
303	38.8419
304	39.6618
305	40.0000
306	38.7941
307	39.0478
308	39.4890
309	37.3235
310	37.9669
311	36.4706
312	37.4265
313	37.1250
314	37.4559
315	37.9449
316	38.0074
317	37.3676
318	36.7500
319	37.4044
320	36.3235
321	36.4375
322	36.7684
323	36.1360
324	35.7794
325	35.8346
326	34.8971
327	34.8897
328	35.2941
329	34.6176
330	34.7500
331	34.3860
332	34.0919
333	33.8199
334	32.4632
335	32.2022
336	31.9191
337	31.6912
338	30.9743
339	30.4890
340	30.7721
341	30.9596
342	30.0919
343	29.4706
344	31.0882
345	31.1103
346	30.4007
347	31.0956
348	31.3199
349	31.1103
350	30.2684
351	29.3713
352	29.4816
353	29.5110
354	28.4191
355	29.0257
356	29.4228
357	29.1066
358	28.5772
359	27.6654
360	28.6654
361	29.2610
362	28.8603
363	29.3125
364	29.2978
365	28.8787
366	27.3787
367	28.4853
368	27.2574
369	27.1066
370	26.9596
371	27.5846
372	27.8787
373	28.3382
374	28.9375
375	28.4449
376	28.1838
377	27.6765
378	27.6581
379	27.4853
380	27.7757
381	27.1360
382	26.0147
383	26.7059
384	27.1140
385	27.0846
386	27.2132
387	27.5919
388	27.3051
389	27.0919
390	26.4853
391	25.7684
392	26.0441
393	25.4191
394	25.9522
395	25.7941
396	26.0662
397	26.8860
398	27.2279
399	27.2868
400	27.4632
401	26.5221
402	26.6066
403	25.8162
404	24.0404
405	24.6066
406	23.7206
407	24.3125
408	24.5331
409	24.3272
410	25.4485
411	25.3860
412	25.6324
413	24.2757
414	24.7096
415	23.5074
416	23.5809
417	22.0993
418	22.6691
419	22.4779
420	22.4412
421	22.5993
422	23.4044
423	22.7904
424	23.5221
425	23.4265
426	22.9301
427	22.0809
428	23.3493
429	22.2941
430	23.0735
431	22.6250
432	23.0441
433	22.6875
434	22.9412
435	22.7096
436	22.5147
437	22.3051
438	21.7757
439	22.1949
440	21.8971
441	21.9191
442	22.6324
443	21.8051
444	22.5294
445	22.6618
446	22.6324
447	22.2426
448	21.6801
449	21.0993
450	20.4596
451	20.1912
452	20.5809
453	20.9706
454	21.4449
455	20.6949
456	21.4890
457	21.1949
458	20.6544
459	20.8419
460	19.9301
461	20.3162
462	19.6949
463	19.9081
464	19.5515
465	19.8235
466	20.1507
467	20.9963
468	20.7684
469	20.7574
470	19.9743
471	19.8456
472	19.6728
473	19.9963
474	19.7279
475	20.1103
476	19.6581
477	20.2169
478	20.3125
479	20.0588
480	20.4779
481	19.4816
482	19.9890
483	19.0221
484	18.4559
485	18.3162
486	18.8971
487	18.1765
488	18.4779
489	17.9926
490	18.1875
491	19.1066
492	19.0699
493	19.4522
494	18.9559
495	19.2721
496	18.3088
497	18.5110
498	18.1360
499	18.0147
500	17.4191
501	18.5919
502	18.7169
503	18.8566
504	18.5662
505	18.7904
506	18.1434
507	18.4559
508	17.6250
509	17.7279
510	18.0221
511	17.7574
512	17.5846
513	18.2390
514	18.2132
515	17.8824
516	17.5441
517	17.0257
518	16.6654
519	16.2941
520	16.8088
521	16.5257
522	16.9449
523	16.7132
524	16.1691
525	16.2132
526	16.0662
527	15.9596
528	16.1875
529	16.4412
530	16.0110
531	16.5551
532	16.1765
533	15.9559
534	15.1765
535	14.9191
536	15.0331
537	14.6875
538	15.6949
539	15.8529
540	15.6544
541	14.9338
542	15.1949
543	15.5000
544	15.2243
545	15.0074
546	15.5441
547	15.4779
548	15.3824
549	15.2463
550	15.0478
551	14.9338
552	14.6324
553	13.9669
554	14.4485
555	14.5441
556	14.6213
557	14.5588
558	14.6618
559	13.8934
560	14.5441
561	13.9191
562	14.2132
563	13.8051
564	14.1103
565	13.9081
566	14.3088
567	14.1875
568	13.6176
569	13.5404
570	13.2390
571	13.0919
572	13.0846
573	13.6250
574	13.3493
575	13.4154
576	13.3272
577	13.7022
578	13.2610
579	12.8493
580	13.5919
581	13.4154
582	13.4559
583	13.1912
584	13.2022
585	12.5368
586	12.7096
587	12.5699
588	12.6801
589	13.1838
590	12.2022
591	12.4485
592	12.4228
593	12.1875
594	11.5699
595	12.6103
596	13.1397
597	12.0809
598	13.0993
599	12.1875
600	11.6397
601	11.7059
602	11.5147
603	11.5000
604	12.1654
605	12.0699
606	12.0515
607	11.2757
608	11.6176
609	11.6801
610	11.9228
611	11.6618
612	11.9522
613	12.2684
614	11.4853
615	11.4926
616	11.7316
617	11.7132
618	11.2279
619	11.2316
620	10.8272
621	11.0074
622	10.8676
623	11.2978
624	10.6912
625	10.8676
626	10.4632
627	10.5846
628	10.1691
629	10.1066
630	10.7022
631	10.3088
632	10.6250
633	10.9228
634	10.6691
635	9.8456
636	10.8199
637	10.2390
638	10.1765
639	10.1287
640	10.1875
641	10.7904
642	10.2206
643	9.9191
644	9.9963
645	9.9449
646	10.5037
647	9.6544
648	10.1029
649	9.3971
650	10.1103
651	9.6875
652	9.4559
653	9.4669
654	10.0735
655	9.0735
656	9.9191
657	9.6213
658	9.3199
659	9.1912
660	9.0809
661	8.6287
662	8.2132
663	9.0294
664	8.9191
665	9.3309
666	10.1213
667	9.7169
668	9.2537
669	9.0184
670	9.1691
671	8.9963
672	8.4044
673	8.8934
674	9.1618
675	8.7316
676	8.7022
677	9.1397
678	9.2978
679	9.3713
680	8.8603
681	8.5551
682	8.9412
683	8.3640
684	9.2610
685	8.3640
686	9.0368
687	9.0441
688	8.8419
689	8.8897
690	8.9118
691	9.1654
692	8.6397
693	8.3897
694	8.6213
695	8.1838
696	7.4706
697	8.2757
698	8.6765
699	8.4007
700	8.4412
701	8.3971
702	7.9669
703	7.7316
704	7.8272
705	8.1471
706	7.6507
707	7.8787
708	8.5441
709	7.9265
710	8.2059
711	7.9522
712	8.0882
713	7.3456
714	7.1985
715	7.9154
716	7.4669
717	7.7978
718	7.9375
719	8.0846
720	8.0368
721	7.6250
722	8.2022
723	7.6397
724	7.5956
725	7.3713
726	7.5662
727	7.2059
728	7.0404
729	7.6029
730	7.9301
731	7.5331
732	7.3051
733	7.6912
734	8.0919
735	7.5662
736	7.1103
737	7.1103
738	7.2243
739	7.2279
740	7.3824
741	7.1838
742	7.3125
743	7.0993
744	6.7132
745	6.5331
746	6.4338
747	6.6765
748	6.5625
749	6.9338
750	6.9265
751	6.7390
752	7.2610
753	7.2684
754	6.7868
755	6.8787
756	6.7500
757	6.6728
758	6.7206
759	6.9118
760	6.9632
761	6.6176
762	7.1250
763	7.1029
764	6.9412
765	7.1434
766	6.4007
767	7.1691
768	6.4890
769	6.6765
770	6.1434
771	6.9816
772	7.1103
773	6.2279
774	6.9081
775	7.0074
776	6.2868
777	6.3015
778	6.8787
779	6.9449
780	6.8162
781	7.2279
782	6.7059
783	6.7941
784	6.8346
785	6.9044
786	6.4706
787	6.6507
788	6.7132
789	6.7721
790	6.9044
791	7.1949
792	6.6324
793	7.0809
794	6.5993
795	6.2904
796	6.8860
797	6.5809
798	6.2574
799	6.2390
800	6.6654
801	6.6434
802	6.9853
803	6.5588
804	6.9706
805	6.8382
806	6.6507
807	6.3529
808	6.1765
809	6.0846
810	6.7868
811	6.2316
812	6.3787
813	6.3713
814	6.2243
815	6.5882
816	6.4118
817	6.3640
818	6.7132
819	6.2132
820	6.4081
821	6.0331
822	6.1875
823	6.2426
824	6.1103
825	6.1213
826	6.6397
827	6.6287
828	6.4669
829	6.5515
830	6.6985
831	6.4559
832	5.9154
833	6.5699
834	6.0221
835	5.6875
836	5.8199
837	6.3346
838	6.7537
839	6.2868
840	6.2868
841	6.3015
842	6.3382
843	6.5074
844	5.4706
845	6.1691
846	5.9265
847	6.0368
848	5.7316
849	6.3787
850	6.6213
851	5.7022
852	6.1728
853	6.1838
854	5.8713
855	6.1103
856	6.4301
857	5.8640
858	5.9191
859	6.4449
860	6.2316
861	6.0184
862	5.6029
863	5.3566
864	6.0551
865	6.0588
866	6.2022
867	5.9632
868	6.3051
869	6.5882
870	6.0184
871	6.7647
872	5.6544
873	6.1434
874	6.4191
875	6.1103
876	5.4669
877	5.8713
878	5.5662
879	5.8860
880	5.8860
881	5.9632
882	6.0478
883	5.9154
884	5.9301
885	5.5147
886	5.7941
887	5.3713
888	5.7904
889	5.5368
890	6.0404
891	5.9890
892	5.7022
893	5.6213
894	5.9301
895	5.4081
896	5.3640
897	5.5735
898	5.3566
899	5.7537
900	5.5772
901	5.7500
902	6.0074
903	5.7390
904	5.5184
905	5.1728
906	5.0919
907	4.8162
908	5.3051
909	5.8934
910	5.9596
911	5.9449
912	6.0809
913	5.7831
914	5.7684
915	6.0110
916	6.2243
917	5.9118
918	5.1691
919	5.3493
920	5.5147
921	5.4963
922	5.1103
923	4.8309
924	4.4265
925	4.5993
926	4.5551
927	4.1985
928	5.1103
929	4.2537
930	4.9485
931	5.2243
932	5.7647
933	4.9853
934	4.7500
935	6.6397
936	6.2647
937	6.9669
938	8.0404
939	8.7279
940	9.0000
941	10.0110
942	9.9228
943	8.0478
944	6.9669
945	7.1140
946	5.7574
947	4.6875
948	3.5331
949	3.6654
950	2.9853
951	3.2390
