# Supplementary material for: Bicoid gradient formation mechanism and dynamics revealed by protein lifetime analysis
Source: Mol Syst Biol. 2018 Sep 4;14(9):e8355. doi: 10.15252/msb.20188355 (PMC6121778; doi:10.15252/msb.20188355)
Supplement: Supplementary file 8 — Source Data for Figure 6 [file MSB-14-e8355-s007.zip › figure6-data_wo-images/quantification/Values_emb04_r_t24.txt]

0	45.6360
1	45.8346
2	47.2684
3	46.2978
4	48.6507
5	50.8897
6	51.1176
7	56.4596
8	59.6471
9	60.1066
10	62.9081
11	67.9044
12	70.6838
13	75.6654
14	82.2941
15	89.4044
16	88.0221
17	91.3824
18	91.8051
19	91.1912
20	89.5882
21	88.9596
22	86.4265
23	81.8860
24	83.5993
25	82.8529
26	90.0257
27	88.7684
28	91.8529
29	93.5331
30	90.0625
31	89.6654
32	85.2206
33	82.4191
34	80.8971
35	81.7059
36	81.3713
37	82.6397
38	82.4044
39	83.5846
40	84.1765
41	86.7022
42	83.3235
43	78.3603
44	78.3787
45	76.2757
46	79.0956
47	81.6875
48	83.8309
49	84.3051
50	83.4412
51	83.0515
52	83.9853
53	85.2978
54	82.9154
55	80.6985
56	79.2941
57	81.3493
58	81.2868
59	83.0000
60	86.0221
61	88.4449
62	86.9632
63	83.7684
64	82.9890
65	79.7353
66	78.9007
67	81.5772
68	82.1985
69	85.1213
70	86.1507
71	86.9081
72	85.7574
73	84.8235
74	86.4963
75	84.4596
76	81.9779
77	80.4338
78	78.2941
79	76.8162
80	76.6360
81	76.5699
82	81.2868
83	81.9963
84	83.5956
85	82.1287
86	80.8015
87	80.0221
88	78.0809
89	74.1691
90	73.4485
91	76.8272
92	77.5000
93	78.4301
94	79.7132
95	79.8860
96	79.8309
97	78.0000
98	76.3382
99	74.2169
100	73.3603
101	71.4044
102	70.3750
103	71.5772
104	72.3382
105	75.3860
106	74.8824
107	78.9816
108	77.7206
109	76.1949
110	72.7426
111	70.4301
112	69.9449
113	69.4596
114	66.9375
115	68.9963
116	70.7904
117	71.6544
118	69.8309
119	69.8162
120	69.7390
121	66.6801
122	67.7721
123	69.5294
124	69.5662
125	70.9522
126	70.3713
127	68.7647
128	68.6985
129	68.7721
130	68.5037
131	67.1875
132	65.7647
133	63.5184
134	63.3713
135	64.3162
136	66.2610
137	65.5551
138	64.5184
139	62.2463
140	60.8750
141	59.5772
142	58.8088
143	59.1728
144	57.7941
145	58.9890
146	59.6765
147	60.4375
148	61.9154
149	61.7353
150	64.4228
151	64.9301
152	64.1838
153	62.5515
154	60.1471
155	61.0956
156	60.0772
157	59.3493
158	59.6397
159	59.1765
160	59.8934
161	60.4301
162	60.6691
163	60.4301
164	60.7132
165	61.9044
166	60.3493
167	60.6875
168	59.6176
169	58.8566
170	59.2206
171	59.4338
172	61.1507
173	61.3529
174	61.5368
175	61.2574
176	61.4485
177	60.1066
178	60.1360
179	60.7537
180	59.0441
181	60.1471
182	60.6176
183	60.5037
184	57.7243
185	55.0735
186	54.0037
187	55.2169
188	55.1250
189	56.1287
190	57.2353
191	58.5515
192	58.2500
193	59.7463
194	58.3897
195	57.3676
196	55.1801
197	54.7684
198	51.7794
199	50.4963
200	51.8529
201	52.6287
202	54.6544
203	54.9081
204	55.9338
205	55.2647
206	55.4596
207	55.4338
208	53.2132
209	51.2353
210	48.8897
211	47.1029
212	46.9412
213	49.2647
214	50.7757
215	50.6949
216	51.4228
217	51.1029
218	50.7426
219	50.2610
220	50.2831
221	49.0551
222	48.5110
223	47.2059
224	46.4596
225	45.9007
226	46.7243
227	47.0699
228	47.5478
229	47.6912
230	48.7390
231	49.2132
232	49.3566
233	49.3382
234	47.3235
235	47.5331
236	45.6397
237	44.1176
238	44.2574
239	44.9632
240	45.4301
241	45.1875
242	44.8235
243	44.8382
244	44.0846
245	45.4265
246	43.7243
247	43.7904
248	43.0699
249	44.1544
250	44.6654
251	44.9412
252	44.4485
253	46.2684
254	45.4963
255	44.5000
256	44.9890
257	43.0551
258	43.7647
259	43.6471
260	43.3088
261	44.5074
262	44.1912
263	43.9375
264	43.7390
265	43.2353
266	42.2574
267	41.6471
268	41.4779
269	42.2500
270	42.8346
271	42.6949
272	43.4632
273	43.2316
274	44.2794
275	42.4044
276	42.9044
277	42.0441
278	42.4743
279	42.6654
280	43.9485
281	43.9118
282	42.0074
283	42.4890
284	43.3456
285	41.6875
286	43.0772
287	41.9559
288	41.1765
289	41.5551
290	41.4816
291	41.9816
292	42.3934
293	42.5515
294	42.0037
295	41.5735
296	41.3860
297	41.6801
298	42.1801
299	40.4449
300	40.1066
301	39.5037
302	39.2831
303	39.3346
304	39.2059
305	39.3199
306	39.6103
307	39.8493
308	40.1801
309	39.6397
310	40.1471
311	39.0221
312	38.2574
313	37.8713
314	38.1765
315	38.5331
316	38.5551
317	37.6618
318	38.7500
319	37.9301
320	37.9044
321	37.3015
322	38.5368
323	37.2610
324	36.6471
325	36.7978
326	37.6103
327	35.8934
328	35.5441
329	35.3713
330	35.2206
331	35.2022
332	34.8934
333	34.1728
334	32.8382
335	33.1985
336	33.4816
337	32.5515
338	32.0331
339	32.4228
340	32.6250
341	31.1507
342	31.5404
343	30.9007
344	31.3787
345	31.0331
346	30.6434
347	30.6618
348	31.4779
349	30.6507
350	30.1397
351	29.3603
352	29.4522
353	28.8566
354	27.5956
355	29.2353
356	28.5515
357	29.3493
358	28.5846
359	27.9816
360	28.3824
361	28.7206
362	28.0846
363	28.1360
364	28.3456
365	28.1912
366	27.1801
367	27.9485
368	28.3456
369	28.3493
370	28.6728
371	27.5956
372	27.8860
373	28.8529
374	27.6176
375	28.8603
376	28.2978
377	27.5699
378	28.0037
379	27.6507
380	28.3493
381	27.5037
382	26.7243
383	26.5257
384	26.5478
385	26.8750
386	26.3897
387	26.8493
388	27.7721
389	27.1140
390	27.5147
391	26.5882
392	25.5515
393	24.7537
394	24.7721
395	25.2132
396	25.3787
397	25.7316
398	26.1544
399	26.5257
400	26.8309
401	26.1287
402	26.8713
403	25.8051
404	24.8419
405	24.1912
406	23.3750
407	24.2721
408	22.8860
409	23.9779
410	24.9522
411	25.4963
412	25.7941
413	25.6912
414	24.8051
415	23.6838
416	23.5478
417	22.5478
418	22.3787
419	21.9375
420	22.2868
421	22.3529
422	22.9044
423	22.3750
424	23.7243
425	23.7684
426	23.0404
427	22.8934
428	23.2390
429	22.3162
430	22.7647
431	22.9890
432	22.1838
433	23.2059
434	23.5588
435	22.7941
436	22.8640
437	22.0809
438	21.3419
439	21.0331
440	20.5037
441	21.1066
442	20.7206
443	21.1801
444	21.5404
445	22.2721
446	22.0846
447	21.5662
448	22.4485
449	20.7831
450	21.3971
451	20.8529
452	21.4559
453	21.1581
454	21.1140
455	21.2243
456	21.3493
457	21.2721
458	20.4118
459	20.4449
460	20.4485
461	19.9669
462	19.9743
463	19.6801
464	20.0478
465	20.3382
466	19.8529
467	20.7868
468	20.4449
469	20.0846
470	19.7463
471	19.2463
472	19.1544
473	19.5294
474	19.2757
475	20.0110
476	19.6397
477	19.6029
478	20.2096
479	19.9816
480	19.7243
481	19.4706
482	19.5368
483	19.8346
484	18.9816
485	18.2941
486	18.4154
487	18.5699
488	18.3346
489	18.0515
490	18.6176
491	19.1985
492	18.3713
493	19.5956
494	19.1618
495	18.4154
496	17.9081
497	18.3015
498	17.6250
499	18.0037
500	18.4706
501	19.1066
502	17.5294
503	19.1765
504	18.3897
505	18.1434
506	17.5331
507	17.9081
508	17.2647
509	17.8162
510	17.8934
511	18.0221
512	17.6654
513	18.1471
514	17.1691
515	17.6949
516	17.6213
517	17.2096
518	16.5551
519	17.1507
520	17.0956
521	16.4743
522	16.5074
523	17.0257
524	16.3676
525	16.2316
526	16.3272
527	17.1471
528	15.6434
529	16.4118
530	15.9485
531	16.4816
532	16.1912
533	15.3235
534	14.8824
535	14.9596
536	14.5294
537	15.2169
538	15.3382
539	15.2279
540	15.2647
541	13.9228
542	14.9779
543	15.3493
544	15.1250
545	14.8676
546	14.5074
547	15.1949
548	14.5515
549	15.2279
550	14.4596
551	14.8934
552	14.7684
553	14.2978
554	14.5662
555	14.7684
556	15.0404
557	13.5331
558	14.4522
559	13.3971
560	13.8272
561	13.9007
562	14.5662
563	13.6176
564	14.2941
565	13.8125
566	13.7574
567	13.8750
568	13.7132
569	13.1949
570	13.3235
571	13.2904
572	13.7169
573	13.4338
574	13.6728
575	13.4301
576	13.2941
577	13.1213
578	13.3382
579	12.7794
580	13.1140
581	13.7941
582	13.2684
583	13.3971
584	13.4412
585	13.0662
586	12.5257
587	12.8603
588	12.9963
589	12.4265
590	11.8309
591	12.1654
592	11.8824
593	11.8493
594	12.0809
595	11.8199
596	12.1765
597	11.9596
598	11.9007
599	12.0993
600	11.3934
601	11.5000
602	11.4669
603	11.5000
604	12.1287
605	11.6544
606	12.1838
607	11.2059
608	10.9338
609	11.0074
610	10.6728
611	10.9816
612	11.1949
613	10.9449
614	10.8603
615	11.3824
616	10.5772
617	11.2096
618	11.2831
619	10.5956
620	10.7574
621	10.4412
622	10.1581
623	10.7353
624	10.5515
625	10.2243
626	9.9522
627	9.9926
628	9.8272
629	10.2721
630	10.4154
631	10.0441
632	10.2206
633	10.5294
634	10.0699
635	9.6066
636	9.9743
637	9.3088
638	10.2279
639	9.7390
640	9.6471
641	10.4669
642	10.1213
643	9.8713
644	10.0956
645	9.1654
646	9.7610
647	9.6691
648	9.2022
649	9.0184
650	9.7353
651	9.3787
652	9.8860
653	9.3713
654	9.4816
655	9.6801
656	9.0956
657	9.6324
658	8.8934
659	9.0882
660	9.5956
661	9.3897
662	9.4632
663	9.6765
664	8.9485
665	9.2169
666	9.3713
667	8.9375
668	8.9191
669	8.8419
670	8.5625
671	8.4779
672	8.9963
673	8.6985
674	8.8015
675	8.8824
676	8.5699
677	8.6176
678	8.5588
679	8.8199
680	8.6066
681	8.1581
682	8.7647
683	8.8750
684	9.1544
685	9.1029
686	9.0294
687	8.6654
688	8.5294
689	8.1507
690	7.8713
691	8.4338
692	8.1324
693	8.5478
694	8.9118
695	8.2941
696	8.4632
697	8.3860
698	7.8199
699	7.9706
700	8.0294
701	8.1397
702	8.0993
703	7.7390
704	7.9412
705	8.1875
706	8.6029
707	7.7279
708	8.0846
709	7.5625
710	7.6765
711	7.4559
712	8.1654
713	7.5809
714	7.8235
715	7.8456
716	7.6250
717	7.8346
718	7.5074
719	7.4743
720	7.2426
721	7.0184
722	7.2721
723	7.4044
724	7.1471
725	7.3897
726	7.6949
727	7.5772
728	7.4154
729	7.6507
730	7.3015
731	7.4669
732	7.0478
733	6.6250
734	7.3493
735	7.3603
736	7.4044
737	7.2647
738	7.2721
739	7.1875
740	7.5184
741	7.0699
742	7.1213
743	6.7426
744	7.0257
745	6.6949
746	6.4265
747	6.7353
748	6.6838
749	7.1434
750	6.8125
751	6.8162
752	6.5368
753	6.8897
754	6.6949
755	6.8015
756	6.6434
757	6.3603
758	7.2941
759	7.3971
760	7.2353
761	6.9228
762	7.2059
763	6.8493
764	6.6801
765	6.6949
766	6.6103
767	7.0074
768	6.7757
769	6.6581
770	6.3272
771	6.7868
772	7.0515
773	6.4228
774	6.7279
775	6.7904
776	6.2206
777	6.4816
778	6.7500
779	6.8309
780	6.6581
781	7.0809
782	6.5662
783	6.8603
784	7.1029
785	6.3199
786	6.7426
787	6.9375
788	6.9044
789	6.3603
790	6.7206
791	6.6618
792	7.0588
793	6.8088
794	6.5404
795	6.4375
796	6.7868
797	6.6875
798	6.2022
799	6.7904
800	6.5515
801	6.8382
802	6.6324
803	6.7721
804	6.2390
805	6.3382
806	6.6765
807	6.8419
808	6.3860
809	6.6324
810	6.5074
811	7.0551
812	6.8051
813	7.0257
814	6.2390
815	6.4963
816	6.3235
817	5.8787
818	6.7537
819	6.2022
820	6.8860
821	6.3015
822	6.4118
823	6.6434
824	6.8676
825	6.6581
826	6.0993
827	6.4007
828	6.1544
829	6.4007
830	6.5846
831	6.1103
832	6.2684
833	6.5294
834	5.8272
835	5.8934
836	6.0919
837	6.2426
838	5.8382
839	6.2169
840	6.0257
841	6.2941
842	5.8787
843	6.0625
844	6.1324
845	6.2978
846	6.0368
847	5.9743
848	6.1691
849	6.6287
850	6.0882
851	6.0257
852	5.8529
853	5.9081
854	5.8162
855	5.6581
856	5.9338
857	5.9081
858	6.0331
859	6.7941
860	6.5074
861	6.1875
862	5.8603
863	6.3419
864	6.0478
865	5.8860
866	5.5588
867	5.8272
868	6.1360
869	6.0368
870	6.3162
871	6.0221
872	6.2941
873	6.2353
874	6.1581
875	6.0882
876	5.5110
877	5.8309
878	5.6176
879	5.6654
880	5.2610
881	5.3088
882	5.5441
883	5.8824
884	5.8713
885	6.0000
886	5.4301
887	6.0551
888	5.8382
889	5.4375
890	5.7022
891	5.5441
892	5.0956
893	5.6213
894	5.5000
895	5.2721
896	5.6728
897	5.5662
898	5.1176
899	4.8971
900	5.2831
901	5.6618
902	5.4301
903	5.4779
904	5.8529
905	5.7537
906	5.0551
907	5.0882
908	5.6471
909	5.8603
910	5.1654
911	6.0074
912	5.6507
913	6.1912
914	6.0331
915	5.7794
916	6.4375
917	6.2574
918	5.8309
919	5.7096
920	6.4338
921	6.2574
922	6.1213
923	5.4669
924	5.0184
925	4.8934
926	4.6728
927	4.8493
928	5.2426
929	3.9007
930	4.1985
931	4.4081
932	4.4485
933	5.0147
934	5.5625
935	5.9191
936	6.0993
937	7.1471
938	7.8603
939	9.9228
940	9.6875
941	9.5404
942	9.4412
943	8.8199
944	8.7059
945	7.4265
946	5.4485
947	5.3971
948	4.5919
949	3.3125
950	3.2206
951	3.2831
