# Supplementary material for: Bicoid gradient formation mechanism and dynamics revealed by protein lifetime analysis
Source: Mol Syst Biol. 2018 Sep 4;14(9):e8355. doi: 10.15252/msb.20188355 (PMC6121778; doi:10.15252/msb.20188355)
Supplement: Supplementary file 8 — Source Data for Figure 6 [file MSB-14-e8355-s007.zip › figure6-data_wo-images/quantification/Values_emb04_r_t25.txt]

0	35.7721
1	39.6691
2	41.2684
3	41.4118
4	43.4375
5	47.6176
6	47.5956
7	53.1434
8	57.1471
9	58.7574
10	64.0919
11	65.5993
12	72.7463
13	77.6287
14	81.8787
15	87.5735
16	84.3603
17	89.0882
18	89.9669
19	94.8088
20	93.3971
21	94.1654
22	90.5772
23	90.5294
24	86.9963
25	85.2132
26	85.6213
27	87.0846
28	88.2279
29	89.7757
30	91.2941
31	89.9007
32	89.9081
33	89.4265
34	87.7684
35	84.0368
36	83.4779
37	82.2941
38	81.4706
39	84.3824
40	83.6728
41	86.8456
42	86.8456
43	84.5772
44	84.8419
45	82.1250
46	80.4228
47	79.7684
48	82.7353
49	83.3787
50	83.7132
51	82.8603
52	83.7500
53	84.4191
54	85.7831
55	85.2316
56	84.9816
57	84.3346
58	79.9926
59	78.6949
60	81.0772
61	81.6507
62	85.1912
63	86.9228
64	86.8676
65	86.7868
66	83.3235
67	83.1838
68	80.4890
69	83.4522
70	83.3199
71	85.6985
72	85.7316
73	87.2794
74	87.8787
75	89.0037
76	89.7941
77	90.1140
78	86.0515
79	85.9816
80	81.7463
81	77.5735
82	76.2132
83	77.2426
84	79.5221
85	81.4449
86	83.2390
87	81.9632
88	84.7022
89	83.0699
90	81.2059
91	78.6103
92	75.6287
93	74.3787
94	75.4228
95	74.2757
96	77.6912
97	80.1618
98	80.7096
99	80.1949
100	79.2206
101	79.2904
102	76.4522
103	75.3824
104	76.0368
105	73.3199
106	74.0735
107	73.9853
108	73.8676
109	75.2353
110	77.6985
111	78.2684
112	79.0515
113	77.1765
114	74.6066
115	72.9375
116	72.7206
117	72.4559
118	72.6213
119	72.4228
120	72.8566
121	72.5993
122	74.2390
123	72.2353
124	72.9559
125	73.2500
126	72.2684
127	70.6654
128	70.5074
129	71.8088
130	72.7610
131	72.1176
132	72.7831
133	71.7941
134	69.8125
135	67.7757
136	63.9118
137	62.5221
138	62.2868
139	64.2647
140	65.0625
141	65.4963
142	65.6581
143	64.6654
144	63.1875
145	63.4963
146	61.7831
147	61.2721
148	61.0699
149	61.1544
150	62.2169
151	64.9669
152	63.8603
153	64.9890
154	65.8456
155	66.7684
156	65.8162
157	65.3676
158	62.1875
159	60.9816
160	61.3860
161	60.3346
162	61.3235
163	61.7831
164	61.5956
165	61.0331
166	61.8456
167	62.0404
168	61.4632
169	61.8897
170	61.5184
171	63.3566
172	63.1250
173	62.0662
174	61.1691
175	61.1581
176	62.7978
177	63.8346
178	63.8713
179	62.6544
180	62.3824
181	62.8051
182	64.1618
183	64.2316
184	63.2831
185	61.9228
186	61.0110
187	59.3419
188	58.5037
189	57.4926
190	56.6801
191	57.9265
192	58.7500
193	59.0331
194	58.0735
195	59.4191
196	59.7463
197	60.4449
198	59.1176
199	57.1985
200	56.0074
201	52.7684
202	55.0625
203	53.5809
204	53.5404
205	54.5919
206	54.9301
207	56.6471
208	55.1434
209	55.8199
210	54.0735
211	51.7684
212	48.8125
213	50.6066
214	49.0331
215	48.5919
216	49.0000
217	49.8235
218	49.7316
219	49.8493
220	51.5037
221	50.4154
222	50.5184
223	50.6434
224	48.8051
225	48.2721
226	47.0368
227	45.4522
228	45.6728
229	45.1875
230	47.2757
231	47.3088
232	48.5956
233	47.3162
234	48.0074
235	48.1324
236	49.3640
237	47.7794
238	46.4706
239	45.1213
240	43.7426
241	43.1728
242	43.9265
243	43.4816
244	42.9338
245	44.2574
246	44.0257
247	44.1029
248	43.0662
249	43.3971
250	44.0919
251	44.5625
252	44.8051
253	46.7206
254	46.3051
255	47.3162
256	47.3860
257	46.7904
258	46.4743
259	45.6471
260	44.9596
261	45.0662
262	45.2022
263	44.8566
264	45.0515
265	45.6140
266	45.4007
267	45.3419
268	43.7132
269	42.2537
270	43.9412
271	43.7316
272	43.1949
273	42.0147
274	42.4154
275	42.5221
276	43.5184
277	44.9816
278	43.2316
279	43.3787
280	42.5221
281	42.2206
282	42.3934
283	42.9007
284	43.6029
285	43.1654
286	44.1103
287	43.2647
288	43.0551
289	41.9118
290	42.7463
291	42.2868
292	41.2647
293	42.5735
294	41.4449
295	41.5588
296	41.2978
297	42.5368
298	41.5257
299	41.7059
300	42.5000
301	42.8750
302	42.3566
303	40.3419
304	40.4596
305	40.0184
306	39.9044
307	39.6581
308	41.3971
309	39.0294
310	39.9779
311	39.4154
312	39.0919
313	38.7463
314	38.1250
315	36.9412
316	37.2059
317	37.3162
318	37.1949
319	37.6176
320	36.9853
321	37.3125
322	38.0257
323	37.1949
324	36.4301
325	35.6581
326	36.2022
327	36.1471
328	36.3199
329	35.7794
330	35.4228
331	35.5368
332	34.9743
333	35.5074
334	34.6765
335	33.5147
336	33.5699
337	32.8493
338	32.4890
339	32.9596
340	33.1507
341	33.3676
342	32.6103
343	31.9228
344	31.0846
345	31.0809
346	30.4890
347	30.4559
348	30.6544
349	31.3419
350	30.6213
351	30.5735
352	30.5368
353	29.6213
354	29.5294
355	29.6066
356	30.2243
357	29.6360
358	29.8713
359	28.8309
360	28.9228
361	29.0000
362	29.3051
363	28.8125
364	28.7169
365	28.4669
366	28.2868
367	28.2610
368	28.8272
369	29.6838
370	28.9890
371	28.7316
372	28.2279
373	29.1140
374	29.5368
375	29.4412
376	28.8529
377	27.9853
378	29.3088
379	28.8603
380	27.8860
381	28.0515
382	26.4596
383	27.3824
384	26.6765
385	26.5662
386	27.3493
387	27.3125
388	28.4596
389	27.6912
390	27.7390
391	26.8897
392	26.0221
393	25.2426
394	25.8199
395	24.9596
396	25.0147
397	25.5993
398	26.0221
399	25.9743
400	26.6544
401	26.1912
402	26.1912
403	26.3456
404	24.6066
405	23.5294
406	23.3787
407	23.5147
408	22.9926
409	24.4007
410	23.8750
411	24.3676
412	24.5809
413	22.9081
414	23.1360
415	21.9669
416	22.0221
417	22.1912
418	21.5919
419	21.5699
420	21.4522
421	22.0662
422	21.9007
423	21.1176
424	21.7206
425	21.5809
426	20.7868
427	20.3676
428	20.2022
429	20.3897
430	20.9816
431	20.9522
432	21.7390
433	21.4669
434	21.5551
435	20.4632
436	20.2022
437	19.9412
438	19.7831
439	20.6103
440	20.7721
441	20.8603
442	20.9338
443	21.5699
444	22.3051
445	21.1507
446	21.1360
447	20.3125
448	20.7132
449	20.9081
450	21.2610
451	19.7316
452	21.3934
453	20.5110
454	20.7132
455	20.1324
456	21.1544
457	20.9743
458	19.7610
459	18.4301
460	18.9890
461	19.4632
462	18.3162
463	18.8897
464	19.4081
465	19.7169
466	19.3787
467	19.8824
468	19.3750
469	19.4853
470	19.3603
471	18.3456
472	19.8456
473	19.8713
474	19.2316
475	20.0735
476	19.9338
477	19.6397
478	19.5846
479	18.9816
480	19.4669
481	19.2941
482	19.0515
483	18.5294
484	17.6066
485	17.6434
486	18.4044
487	18.2684
488	18.3309
489	17.8529
490	18.2096
491	18.8419
492	17.9596
493	18.0846
494	18.5368
495	17.1471
496	17.3934
497	18.1176
498	18.1140
499	18.3419
500	17.8309
501	18.4743
502	17.4118
503	17.7500
504	18.5515
505	18.5404
506	18.1397
507	17.3787
508	17.7096
509	17.4007
510	18.5441
511	18.3088
512	17.0625
513	17.2978
514	17.7610
515	17.2904
516	17.5993
517	16.8676
518	16.3162
519	17.2684
520	16.6728
521	16.5919
522	16.9375
523	16.8309
524	16.7169
525	16.7243
526	16.0551
527	16.6434
528	15.9522
529	16.2978
530	16.3162
531	16.6691
532	16.4559
533	15.8971
534	15.2500
535	15.5956
536	15.1397
537	14.9963
538	15.1213
539	14.5331
540	15.2463
541	14.7978
542	14.4375
543	14.7243
544	15.0441
545	14.3676
546	14.1066
547	14.4632
548	14.2978
549	14.9596
550	14.6066
551	14.5919
552	13.8272
553	13.6213
554	14.0662
555	13.8419
556	13.7463
557	13.5625
558	14.3162
559	14.0184
560	14.5000
561	14.2390
562	14.2684
563	13.3640
564	13.7978
565	13.4743
566	13.3566
567	13.7279
568	13.9816
569	14.2500
570	13.5551
571	13.2684
572	13.7794
573	13.6434
574	12.6029
575	12.7684
576	12.7096
577	13.2537
578	12.9191
579	12.6176
580	12.9118
581	12.8088
582	12.5662
583	11.9963
584	12.7243
585	12.0110
586	11.9081
587	11.9338
588	11.9265
589	12.0478
590	11.5404
591	12.4338
592	11.9706
593	11.5441
594	11.0735
595	11.0809
596	11.1838
597	10.9044
598	11.5331
599	11.7684
600	11.0294
601	11.2537
602	11.3860
603	10.9265
604	11.2353
605	10.7426
606	11.3051
607	10.6103
608	10.7537
609	10.9301
610	10.6691
611	11.3088
612	11.2978
613	11.3235
614	11.0441
615	10.9743
616	10.7279
617	10.8419
618	10.6728
619	10.5074
620	10.4926
621	10.3750
622	10.2794
623	9.8971
624	10.1471
625	10.0368
626	10.2169
627	10.5735
628	10.0037
629	10.2206
630	9.9596
631	9.8676
632	9.6912
633	9.8934
634	9.8162
635	9.7941
636	10.3824
637	9.6213
638	10.7390
639	10.6544
640	9.6875
641	9.9228
642	9.8051
643	9.7757
644	9.1324
645	9.4522
646	9.1029
647	10.2353
648	9.8088
649	9.6618
650	10.2243
651	9.9669
652	9.8860
653	9.2132
654	9.2353
655	9.2316
656	9.0037
657	9.5074
658	8.6691
659	8.6654
660	8.9779
661	9.0000
662	8.8125
663	9.0184
664	8.0882
665	8.7831
666	9.1507
667	9.1397
668	8.9338
669	8.8493
670	9.0478
671	9.1912
672	8.5772
673	8.6397
674	8.7243
675	8.2206
676	8.4301
677	9.3456
678	9.1287
679	9.2132
680	8.8456
681	8.7831
682	9.3125
683	8.4007
684	9.0846
685	8.6287
686	9.0772
687	9.0074
688	8.9265
689	9.0993
690	8.9779
691	9.0404
692	8.2978
693	8.5257
694	8.2169
695	8.2574
696	7.7647
697	8.3015
698	8.1765
699	8.4301
700	8.1360
701	8.2500
702	8.2721
703	7.5184
704	7.6176
705	8.1103
706	8.3382
707	7.8713
708	8.0110
709	7.7206
710	8.0478
711	7.5772
712	8.1287
713	7.4890
714	7.2610
715	7.9926
716	7.7096
717	7.4338
718	8.0772
719	7.5221
720	8.0000
721	7.1875
722	7.6544
723	7.2279
724	7.3346
725	7.2353
726	7.7500
727	7.4412
728	7.0735
729	7.2757
730	7.6360
731	7.6287
732	7.4779
733	7.3971
734	7.5257
735	6.9485
736	7.6801
737	6.7610
738	7.0515
739	6.9890
740	7.0662
741	6.9559
742	7.1397
743	7.2243
744	7.2647
745	6.9191
746	6.7426
747	6.9118
748	6.9596
749	7.4485
750	7.1581
751	6.8934
752	7.0588
753	7.2059
754	6.9449
755	7.0478
756	6.8125
757	6.8419
758	7.3860
759	6.4559
760	6.6654
761	6.5625
762	6.8824
763	7.2537
764	7.4559
765	7.3897
766	6.8309
767	6.8824
768	7.1397
769	6.8897
770	6.8456
771	6.4412
772	6.9485
773	6.7574
774	6.6213
775	6.2978
776	6.5478
777	6.8419
778	7.0037
779	7.2022
780	6.8088
781	6.6875
782	5.7794
783	7.0625
784	7.2537
785	7.0919
786	6.9926
787	6.9375
788	7.2574
789	7.1434
790	7.3676
791	7.6581
792	7.3713
793	7.5184
794	6.7426
795	6.8272
796	7.1176
797	7.0221
798	6.4706
799	6.4816
800	7.0478
801	6.7279
802	6.5919
803	7.1985
804	6.5809
805	6.4301
806	6.7794
807	6.6691
808	6.3934
809	6.2757
810	7.0000
811	6.4669
812	6.4926
813	6.4449
814	6.7537
815	5.9853
816	6.0882
817	6.0625
818	6.5184
819	6.3897
820	6.7978
821	6.6029
822	6.2757
823	6.7537
824	6.1507
825	6.5331
826	6.2647
827	6.3346
828	5.9522
829	6.5735
830	6.5882
831	6.3824
832	7.0551
833	6.4191
834	6.7022
835	6.4154
836	6.5882
837	6.6838
838	6.3015
839	6.1765
840	6.5257
841	6.2353
842	6.0662
843	6.2647
844	6.0735
845	6.0735
846	6.2757
847	6.5000
848	6.2279
849	6.4228
850	6.2941
851	6.2500
852	6.2463
853	6.1176
854	6.3162
855	6.3162
856	5.9743
857	5.9154
858	5.5809
859	6.0294
860	6.1985
861	6.3125
862	6.0515
863	5.9743
864	6.3051
865	5.9890
866	5.8199
867	6.5037
868	6.2279
869	6.0699
870	5.8272
871	6.0956
872	5.9412
873	6.0919
874	5.6801
875	6.2243
876	5.3015
877	5.5404
878	5.2978
879	5.7022
880	5.2721
881	5.5735
882	5.3456
883	5.3603
884	5.6397
885	5.9926
886	5.5772
887	5.7463
888	5.7537
889	6.1066
890	5.8235
891	5.3860
892	5.7794
893	5.9779
894	5.3713
895	6.0551
896	5.6581
897	5.3309
898	5.0331
899	5.6581
900	5.4265
901	5.6654
902	5.7206
903	5.8676
904	5.5919
905	5.7353
906	5.4081
907	6.1287
908	6.1544
909	6.1949
910	6.2868
911	6.5809
912	6.7941
913	6.1581
914	6.7243
915	6.2574
916	6.4632
917	6.0662
918	7.0074
919	6.2316
920	6.1912
921	5.3897
922	5.5882
923	4.6875
924	5.0331
925	4.9743
926	4.2279
927	3.9449
928	5.3603
929	4.6728
930	4.9596
931	4.6213
932	5.2610
933	5.3971
934	4.6801
935	5.5110
936	6.2537
937	6.7390
938	7.3934
939	9.0588
940	9.7316
941	9.3346
942	8.8971
943	8.0551
944	7.9522
945	6.9632
946	5.8676
947	5.2059
948	4.2353
949	3.3382
950	2.9228
951	3.1875
