# Supplementary material for: Bicoid gradient formation mechanism and dynamics revealed by protein lifetime analysis
Source: Mol Syst Biol. 2018 Sep 4;14(9):e8355. doi: 10.15252/msb.20188355 (PMC6121778; doi:10.15252/msb.20188355)
Supplement: Supplementary file 8 — Source Data for Figure 6 [file MSB-14-e8355-s007.zip › figure6-data_wo-images/quantification/Values_emb04_r_t26.txt]

0	32.3603
1	29.5257
2	31.0882
3	30.1140
4	33.3676
5	37.3824
6	36.4301
7	40.0110
8	41.2647
9	43.8713
10	47.4118
11	51.7721
12	56.1985
13	60.8676
14	63.6654
15	63.9926
16	67.8015
17	72.0735
18	74.7610
19	77.2169
20	79.0441
21	80.1765
22	82.1801
23	84.2426
24	85.5588
25	85.5919
26	83.9301
27	85.5147
28	86.0147
29	87.7206
30	95.6801
31	96.7390
32	103.2206
33	100.3382
34	99.9338
35	94.9081
36	91.0625
37	89.1213
38	89.2537
39	89.5404
40	89.7794
41	92.7794
42	92.0331
43	91.9375
44	91.7978
45	89.3162
46	87.7390
47	85.7721
48	85.2426
49	84.0074
50	84.5221
51	84.4081
52	86.4963
53	85.0625
54	86.0772
55	85.3750
56	87.4926
57	89.7390
58	90.7537
59	86.5515
60	84.3419
61	81.9522
62	83.1176
63	83.2390
64	84.4779
65	85.1985
66	84.6875
67	83.2574
68	81.7096
69	80.7831
70	83.0478
71	82.3419
72	83.9118
73	84.9412
74	85.8419
75	88.2684
76	87.1691
77	89.8640
78	87.7574
79	88.1324
80	89.5074
81	85.3934
82	86.2831
83	83.8419
84	80.8015
85	80.2941
86	78.3529
87	76.8125
88	79.3713
89	80.2463
90	80.6912
91	83.2868
92	82.1728
93	80.9265
94	83.1838
95	79.6434
96	77.6728
97	77.0331
98	75.2500
99	75.9449
100	76.2610
101	76.7721
102	79.2316
103	78.7794
104	80.4191
105	79.3088
106	78.3015
107	77.6507
108	75.0956
109	72.9596
110	73.5625
111	71.9926
112	73.0441
113	73.9265
114	73.8971
115	74.7096
116	75.0294
117	75.3419
118	75.1471
119	74.1985
120	71.5110
121	70.9926
122	69.8787
123	68.1985
124	69.7169
125	69.7868
126	71.3346
127	69.9596
128	69.7610
129	69.8419
130	66.6213
131	65.4743
132	65.8971
133	67.8897
134	69.6728
135	70.8860
136	69.9890
137	68.7243
138	69.2794
139	68.1324
140	66.7206
141	64.5551
142	63.6066
143	63.8971
144	65.6029
145	66.1912
146	67.5551
147	67.9265
148	67.3346
149	66.2574
150	64.4044
151	60.5809
152	61.8934
153	61.5184
154	61.9007
155	63.0184
156	64.8640
157	65.4743
158	66.6765
159	67.0735
160	66.9154
161	66.5772
162	65.0625
163	64.8015
164	63.1507
165	61.5551
166	61.2721
167	60.4191
168	61.9890
169	62.6397
170	63.4963
171	64.3713
172	63.7868
173	62.7463
174	62.6654
175	63.8051
176	63.1618
177	61.6434
178	63.7022
179	63.5000
180	63.5919
181	64.6471
182	64.6691
183	64.1029
184	65.4301
185	61.8015
186	62.1618
187	63.3309
188	64.0735
189	64.8125
190	62.7647
191	61.5699
192	61.1103
193	59.8824
194	56.5037
195	57.6838
196	57.6581
197	60.6912
198	59.3640
199	59.1066
200	58.4081
201	59.8419
202	58.6213
203	57.8235
204	57.1360
205	56.1250
206	55.1360
207	53.9301
208	51.7831
209	54.0147
210	54.3162
211	54.6213
212	56.6618
213	56.6985
214	58.4522
215	57.9816
216	56.5257
217	53.2096
218	51.4743
219	49.9412
220	50.2243
221	48.3897
222	48.4485
223	49.9044
224	49.9596
225	50.0478
226	50.6324
227	50.8015
228	48.3566
229	48.4118
230	47.2243
231	45.8309
232	45.7537
233	45.8015
234	46.1140
235	46.9265
236	46.8566
237	47.0772
238	46.8346
239	46.7684
240	44.7426
241	45.4485
242	45.0625
243	44.0404
244	44.1801
245	45.4522
246	44.4007
247	44.4632
248	44.6801
249	45.1250
250	43.3750
251	43.5882
252	43.7757
253	43.2904
254	44.7868
255	44.8897
256	45.8493
257	46.6287
258	45.4265
259	43.8640
260	43.8088
261	43.8309
262	41.7610
263	40.3493
264	40.6544
265	41.0184
266	40.4265
267	40.7353
268	40.6838
269	40.7059
270	40.7868
271	39.9007
272	39.6765
273	39.2353
274	38.9044
275	38.1875
276	38.8713
277	38.3051
278	37.8603
279	38.2316
280	38.1801
281	37.7647
282	36.2243
283	35.2353
284	36.3493
285	36.2831
286	36.9044
287	35.5257
288	37.2022
289	36.2316
290	36.3860
291	36.4853
292	37.2610
293	37.0110
294	36.5919
295	37.4743
296	37.1176
297	38.1103
298	36.3493
299	37.2022
300	38.3346
301	38.6765
302	38.5147
303	38.8750
304	38.5331
305	36.9632
306	36.4522
307	35.2096
308	34.0147
309	33.6654
310	33.7868
311	32.5221
312	33.5074
313	33.0956
314	33.3713
315	32.8603
316	32.3676
317	31.8934
318	31.5588
319	32.0368
320	31.5478
321	32.0404
322	31.2721
323	32.0368
324	31.2500
325	31.0000
326	31.1324
327	30.9265
328	31.1654
329	31.0221
330	31.2647
331	31.4890
332	30.5257
333	31.0221
334	31.4301
335	30.7868
336	32.2794
337	31.3971
338	30.9412
339	30.4449
340	31.6324
341	30.9265
342	30.5147
343	31.0993
344	30.4963
345	31.0404
346	29.5772
347	29.6507
348	30.2684
349	30.0074
350	30.5882
351	30.1654
352	30.4632
353	30.6250
354	30.0993
355	30.0110
356	31.4412
357	30.5404
358	29.9485
359	29.9853
360	30.0184
361	29.8456
362	29.2647
363	28.1949
364	28.3529
365	28.9706
366	28.3603
367	27.5074
368	27.0993
369	27.4632
370	27.0478
371	27.7721
372	27.8493
373	28.8419
374	28.3162
375	28.3750
376	29.4007
377	29.2904
378	28.8971
379	29.4853
380	28.1728
381	27.4044
382	26.6985
383	27.3125
384	27.2904
385	26.9890
386	27.2574
387	27.8713
388	28.7316
389	27.9743
390	27.9890
391	27.6397
392	26.5625
393	25.4338
394	25.9449
395	24.3566
396	24.6103
397	24.6324
398	24.5809
399	24.2316
400	24.4706
401	24.2206
402	24.2169
403	23.8088
404	22.7721
405	22.1250
406	21.7574
407	22.3235
408	21.8934
409	22.2206
410	22.2463
411	21.3051
412	21.4522
413	20.4779
414	20.2794
415	19.6360
416	20.0956
417	19.3088
418	19.4485
419	19.2978
420	19.3309
421	20.5699
422	19.9485
423	19.6507
424	19.0956
425	19.1544
426	19.0441
427	18.2353
428	18.8051
429	19.5404
430	19.2794
431	19.6912
432	19.5993
433	19.3934
434	19.4890
435	19.2426
436	18.9228
437	19.4301
438	18.5147
439	18.8456
440	18.6213
441	19.7132
442	19.8824
443	20.2206
444	20.2978
445	20.1471
446	19.8162
447	19.1324
448	19.2022
449	18.8640
450	19.8456
451	18.8088
452	20.4743
453	19.3162
454	19.6176
455	18.7868
456	18.5882
457	18.5110
458	17.5074
459	17.7096
460	17.5588
461	18.4007
462	17.9301
463	18.1875
464	18.1765
465	18.4228
466	18.0478
467	18.6397
468	17.5037
469	18.1324
470	17.9706
471	18.4191
472	18.4559
473	18.1176
474	18.0478
475	18.2794
476	17.2904
477	16.7022
478	16.9853
479	16.8199
480	17.1544
481	17.2096
482	17.1838
483	17.1507
484	15.5846
485	15.8897
486	15.8309
487	16.1140
488	16.1765
489	15.6397
490	15.9559
491	16.1618
492	15.4816
493	16.3309
494	16.0588
495	15.7684
496	15.7132
497	16.0809
498	15.6875
499	16.3199
500	15.7169
501	16.7794
502	16.4412
503	17.1838
504	17.7500
505	16.5331
506	16.6691
507	16.2353
508	15.6912
509	16.4301
510	16.2169
511	16.6912
512	16.0662
513	15.8015
514	15.6985
515	15.5919
516	15.7169
517	15.0735
518	15.0074
519	15.1360
520	14.6066
521	15.0919
522	15.0699
523	15.3088
524	14.5257
525	14.9265
526	15.1728
527	15.6250
528	14.3750
529	14.8382
530	14.6654
531	14.8051
532	14.5441
533	13.8676
534	13.6066
535	13.6397
536	13.2206
537	13.7574
538	13.6912
539	13.4154
540	12.4191
541	13.1654
542	12.7243
543	13.1728
544	12.8897
545	12.7243
546	12.8051
547	12.7426
548	12.4963
549	12.5662
550	11.7757
551	12.7831
552	12.5184
553	13.0368
554	12.9449
555	13.1949
556	13.3015
557	12.9154
558	12.8125
559	12.3235
560	12.5772
561	12.0919
562	12.5956
563	11.9559
564	12.4007
565	12.1066
566	11.1728
567	11.2096
568	11.6801
569	11.6544
570	11.1875
571	11.3897
572	11.3971
573	11.0882
574	11.6140
575	11.5331
576	10.7904
577	10.6728
578	11.2316
579	10.4485
580	11.0221
581	10.7647
582	10.7463
583	10.1029
584	10.2721
585	10.5625
586	10.5294
587	10.4301
588	10.6985
589	10.6581
590	11.0735
591	10.4559
592	10.4154
593	10.9522
594	10.1471
595	10.7169
596	10.9963
597	10.0257
598	10.5147
599	10.3824
600	9.5147
601	9.8713
602	10.2059
603	10.0221
604	10.1471
605	10.3199
606	10.2500
607	10.3199
608	10.0147
609	9.9301
610	9.9412
611	9.9228
612	10.3088
613	9.9632
614	9.9007
615	9.8529
616	9.3934
617	10.3088
618	9.3199
619	9.2500
620	10.3897
621	9.5662
622	9.8235
623	9.7132
624	10.1066
625	10.0404
626	9.6324
627	9.5074
628	9.1140
629	9.9926
630	9.6140
631	9.3713
632	9.5441
633	9.2279
634	9.6985
635	9.5257
636	9.4596
637	9.4228
638	9.3125
639	9.4412
640	9.5662
641	9.6654
642	9.5147
643	9.0515
644	9.5588
645	9.2500
646	9.0993
647	9.0772
648	9.1287
649	9.2831
650	9.1213
651	9.2574
652	9.5000
653	8.5147
654	9.0257
655	8.6691
656	8.7500
657	9.1066
658	8.1765
659	8.4301
660	8.7610
661	8.9154
662	8.4412
663	8.7206
664	8.2096
665	8.4154
666	8.6103
667	8.1618
668	8.4632
669	8.4596
670	8.9154
671	8.6654
672	8.7426
673	8.9522
674	8.7941
675	8.5404
676	8.4596
677	8.5221
678	8.6213
679	8.3787
680	8.7463
681	8.3162
682	9.4522
683	8.6838
684	8.7941
685	8.2684
686	8.2022
687	8.2794
688	8.3346
689	7.9228
690	8.1324
691	7.8750
692	8.2610
693	8.7059
694	8.1471
695	8.4412
696	7.7831
697	7.4890
698	8.2390
699	7.7426
700	7.8088
701	7.7316
702	8.1213
703	7.1434
704	7.6066
705	7.5919
706	7.5000
707	7.5294
708	7.7096
709	7.3860
710	7.7868
711	7.6324
712	8.1765
713	7.9449
714	7.8787
715	7.7647
716	7.8787
717	7.1066
718	7.9081
719	7.2022
720	7.5882
721	6.9154
722	7.5404
723	7.2721
724	7.5368
725	7.1949
726	6.9485
727	7.0625
728	6.0588
729	6.5331
730	6.4669
731	6.2096
732	6.9265
733	6.9743
734	7.2647
735	6.9081
736	7.1103
737	6.9890
738	7.0404
739	7.0846
740	7.7206
741	6.9926
742	7.7096
743	6.7904
744	7.1066
745	6.6103
746	6.7574
747	7.2132
748	7.1250
749	6.6654
750	7.1360
751	6.4596
752	6.8493
753	7.1287
754	6.5699
755	6.9522
756	6.9449
757	7.1213
758	6.9449
759	6.5919
760	6.8015
761	6.6434
762	6.7868
763	7.2059
764	6.5221
765	6.9706
766	6.5515
767	6.9669
768	6.5809
769	6.9816
770	6.8750
771	6.6838
772	7.0551
773	6.6691
774	6.4228
775	6.4779
776	7.2831
777	6.7794
778	7.2096
779	7.0882
780	6.9853
781	7.7574
782	7.5074
783	7.2868
784	7.2978
785	7.4118
786	7.2096
787	7.3346
788	7.7500
789	7.3750
790	7.2794
791	7.4228
792	7.5551
793	7.0919
794	7.0368
795	6.4669
796	7.2353
797	6.8419
798	6.8125
799	7.1434
800	7.2243
801	7.4265
802	7.0110
803	6.9301
804	6.6029
805	6.4265
806	6.6066
807	6.7904
808	6.4081
809	6.2096
810	6.7684
811	6.3934
812	6.8015
813	7.0294
814	6.3640
815	6.2463
816	6.1838
817	6.3051
818	6.4485
819	6.3603
820	6.9743
821	6.6103
822	6.6324
823	6.7647
824	6.4522
825	5.9559
826	6.2757
827	6.2574
828	5.9816
829	6.0331
830	6.4301
831	6.3640
832	6.0699
833	6.3787
834	7.2243
835	6.6507
836	6.4853
837	5.9890
838	5.8824
839	6.4853
840	5.7610
841	6.4669
842	6.5000
843	6.0993
844	6.4743
845	6.4559
846	6.1912
847	6.1875
848	6.6985
849	6.4118
850	6.0478
851	6.3676
852	6.2537
853	6.5809
854	6.6397
855	6.6765
856	6.5699
857	6.6029
858	6.4890
859	6.7537
860	6.4007
861	6.4375
862	6.0993
863	6.1287
864	6.3456
865	5.3235
866	6.3934
867	6.2390
868	6.0221
869	5.8015
870	6.2206
871	5.8640
872	5.6838
873	5.9044
874	5.5956
875	6.2279
876	5.5699
877	6.0809
878	5.2647
879	5.7316
880	5.6029
881	5.3309
882	5.7426
883	5.7757
884	6.0515
885	6.0882
886	5.7941
887	6.1140
888	6.1066
889	5.9779
890	5.5110
891	5.4559
892	5.5000
893	5.2316
894	5.6066
895	5.7390
896	5.1029
897	5.3235
898	5.3603
899	5.4044
900	5.1507
901	5.3125
902	4.8824
903	5.6728
904	5.3897
905	5.9265
906	5.2610
907	5.3860
908	5.8051
909	6.5846
910	5.7059
911	6.5956
912	7.0331
913	6.7132
914	5.9632
915	6.7279
916	5.6360
917	5.7316
918	4.9890
919	5.3676
920	5.0515
921	4.6324
922	4.3088
923	4.3824
924	4.3750
925	4.9265
926	4.6949
927	4.9265
928	5.0625
929	4.7684
930	5.1066
931	5.2132
932	5.7132
933	5.7316
934	5.9081
935	5.9485
936	6.3015
937	7.0515
938	9.4265
939	10.0147
940	9.1397
941	10.4890
942	9.6397
943	8.2794
944	6.5919
945	6.3529
946	4.8162
947	4.2059
948	3.1985
949	3.3566
950	3.4375
951	3.4118
