# Supplementary material for: Bicoid gradient formation mechanism and dynamics revealed by protein lifetime analysis
Source: Mol Syst Biol. 2018 Sep 4;14(9):e8355. doi: 10.15252/msb.20188355 (PMC6121778; doi:10.15252/msb.20188355)
Supplement: Supplementary file 8 — Source Data for Figure 6 [file MSB-14-e8355-s007.zip › figure6-data_wo-images/quantification/Values_emb04_r_t27.txt]

0	29.9559
1	24.5772
2	23.8051
3	28.0993
4	30.1103
5	33.2647
6	35.6176
7	36.1949
8	41.7647
9	44.7390
10	48.2537
11	52.0221
12	53.0478
13	59.3676
14	62.3529
15	67.3088
16	66.4669
17	71.8824
18	72.1654
19	75.3125
20	80.1434
21	83.7059
22	86.1360
23	87.0441
24	88.9559
25	87.3529
26	86.6875
27	86.1544
28	88.1912
29	88.3015
30	93.1434
31	93.9816
32	97.7169
33	103.0221
34	103.8309
35	101.8125
36	99.9779
37	93.7941
38	89.9853
39	88.2647
40	86.0919
41	89.2794
42	91.3750
43	91.3566
44	94.8125
45	92.8456
46	89.7096
47	84.7169
48	81.9265
49	83.7794
50	83.3199
51	85.4044
52	87.9191
53	87.9007
54	87.5993
55	87.2831
56	87.5993
57	86.1250
58	84.7096
59	85.5772
60	88.9338
61	89.6654
62	86.6507
63	84.7574
64	85.6140
65	86.3419
66	86.9963
67	86.5735
68	86.2022
69	84.0074
70	84.5846
71	82.5993
72	81.8824
73	83.5404
74	84.2941
75	85.2426
76	83.1176
77	81.7757
78	83.3934
79	81.9044
80	86.3603
81	82.9816
82	85.9669
83	85.3088
84	83.8529
85	83.5919
86	81.7316
87	82.6507
88	81.8529
89	82.3934
90	83.2978
91	82.9449
92	82.5662
93	81.5037
94	81.1434
95	80.3272
96	81.0699
97	79.7059
98	80.3860
99	80.8493
100	78.6801
101	79.8235
102	77.8750
103	78.2279
104	78.1691
105	78.6728
106	78.0331
107	78.2279
108	77.7096
109	79.0588
110	79.2868
111	77.0735
112	76.7316
113	75.3860
114	73.7537
115	72.3860
116	73.2426
117	72.7941
118	72.1066
119	73.1397
120	74.2390
121	75.1434
122	76.0625
123	73.6360
124	72.7390
125	70.5074
126	69.0404
127	69.5699
128	67.7610
129	69.3897
130	70.0478
131	69.6434
132	71.4485
133	70.0110
134	68.5037
135	68.3566
136	68.5331
137	70.5147
138	74.4191
139	74.2721
140	72.9007
141	71.9301
142	71.7610
143	70.2132
144	68.2610
145	65.8493
146	65.9890
147	66.5404
148	65.1397
149	66.9412
150	69.7647
151	69.8162
152	71.5404
153	70.1287
154	66.8897
155	64.9007
156	63.4890
157	62.1140
158	64.4596
159	65.7721
160	66.5735
161	66.7610
162	67.5515
163	66.7022
164	65.9963
165	65.0993
166	65.1801
167	66.9265
168	64.1691
169	64.0331
170	63.4007
171	62.9779
172	64.5074
173	64.3015
174	64.9412
175	66.7206
176	66.3235
177	65.0588
178	64.3346
179	64.6765
180	64.3015
181	65.4044
182	66.1140
183	65.2868
184	66.1985
185	66.0368
186	62.5184
187	63.3419
188	62.6066
189	63.0184
190	63.4154
191	63.6949
192	63.6544
193	63.8971
194	64.5735
195	63.0699
196	62.5257
197	62.6213
198	60.7904
199	59.6213
200	56.6838
201	55.2684
202	55.6618
203	55.5478
204	55.0257
205	54.6801
206	54.5919
207	55.7022
208	56.5919
209	57.0368
210	55.5147
211	54.9007
212	52.8199
213	51.5772
214	52.4265
215	52.3603
216	52.9118
217	52.9375
218	52.8419
219	50.9816
220	51.8860
221	49.9853
222	49.3051
223	49.1985
224	49.1838
225	48.6875
226	49.0294
227	48.9044
228	46.4228
229	46.0037
230	44.8493
231	45.3493
232	45.6581
233	44.0404
234	46.0184
235	44.4743
236	45.0919
237	45.1654
238	43.8272
239	44.4154
240	43.7169
241	42.7206
242	43.0846
243	42.7537
244	43.0919
245	44.3824
246	43.9485
247	44.1728
248	43.7831
249	44.1875
250	43.5074
251	43.4816
252	43.0846
253	43.7353
254	43.0699
255	43.5515
256	44.3015
257	44.7426
258	46.9265
259	46.5882
260	47.3971
261	47.2757
262	45.7243
263	43.2206
264	42.3897
265	40.9596
266	40.3713
267	38.9228
268	40.2353
269	40.1618
270	40.9007
271	42.3676
272	42.9301
273	42.3272
274	41.2316
275	39.6029
276	39.0110
277	38.2316
278	36.6728
279	36.3860
280	36.7169
281	36.1471
282	36.1765
283	36.5074
284	36.2169
285	36.1507
286	36.2022
287	35.5551
288	35.0699
289	36.1654
290	36.6029
291	36.9118
292	37.1654
293	37.8640
294	37.3603
295	39.1250
296	38.8676
297	37.8750
298	36.9265
299	36.0956
300	35.9118
301	36.8676
302	36.4743
303	36.4890
304	37.4926
305	36.9669
306	36.2684
307	36.7757
308	35.6838
309	34.8125
310	33.3346
311	31.6838
312	30.2647
313	29.1618
314	29.1581
315	28.5735
316	29.1507
317	28.6912
318	28.7243
319	29.0515
320	28.1507
321	27.4081
322	27.0037
323	25.6949
324	25.1949
325	25.3235
326	24.3897
327	24.0000
328	24.6397
329	24.2868
330	25.0699
331	25.2537
332	26.2831
333	27.0478
334	26.8713
335	27.0147
336	26.9559
337	27.6471
338	28.6029
339	28.1728
340	27.6691
341	29.5662
342	29.6434
343	30.2463
344	30.3787
345	30.6434
346	30.0625
347	29.5331
348	30.0662
349	30.3713
350	30.5147
351	31.2279
352	32.0331
353	32.1507
354	31.6544
355	31.4816
356	32.3824
357	30.7831
358	29.9779
359	29.5404
360	29.7206
361	30.0919
362	29.9412
363	28.7096
364	28.6985
365	28.2831
366	28.0074
367	27.9596
368	28.0515
369	27.4926
370	26.8199
371	26.9559
372	27.5184
373	28.2463
374	27.3897
375	28.8088
376	28.7463
377	28.0919
378	29.1287
379	29.7537
380	28.0846
381	27.5919
382	26.3346
383	26.6213
384	27.7647
385	26.1434
386	26.8272
387	27.8272
388	29.1691
389	28.9375
390	28.6471
391	28.1360
392	27.0588
393	25.4669
394	24.5993
395	22.8015
396	23.6801
397	24.3419
398	23.6140
399	23.9596
400	23.8382
401	24.0221
402	23.0588
403	23.3272
404	22.6471
405	22.2022
406	22.3051
407	22.3272
408	21.3787
409	21.9669
410	20.8860
411	20.8529
412	19.7279
413	18.8934
414	19.7243
415	18.9485
416	19.0551
417	19.4522
418	18.6838
419	18.4081
420	18.2574
421	18.0919
422	17.3971
423	17.8015
424	17.3309
425	17.3125
426	16.8713
427	17.0037
428	17.7169
429	17.5257
430	18.2426
431	18.5074
432	18.5074
433	17.5846
434	18.2941
435	17.8051
436	17.2647
437	17.5956
438	17.3493
439	18.3162
440	17.8272
441	18.8640
442	18.9632
443	19.1875
444	19.5882
445	19.2169
446	18.8897
447	18.1471
448	19.1324
449	18.6360
450	18.8934
451	18.9154
452	19.1434
453	17.9853
454	18.3051
455	17.7757
456	17.1801
457	17.2279
458	16.3640
459	16.2941
460	16.5515
461	16.2757
462	16.4265
463	16.2978
464	16.7132
465	16.9228
466	16.9338
467	17.3824
468	17.3824
469	17.0441
470	17.2096
471	17.0441
472	17.2096
473	17.3971
474	17.2169
475	17.4007
476	16.4963
477	16.8934
478	16.8419
479	16.9412
480	16.6654
481	16.8088
482	16.5184
483	16.1691
484	15.1728
485	15.0331
486	15.1250
487	14.9191
488	15.4375
489	15.4375
490	15.5588
491	16.1654
492	15.3603
493	15.4890
494	15.4375
495	15.5294
496	15.4632
497	16.2574
498	15.9743
499	16.2757
500	15.6765
501	17.0809
502	16.0000
503	16.6140
504	16.3235
505	16.4228
506	16.1912
507	15.9816
508	16.1324
509	16.0772
510	15.4743
511	16.5588
512	15.2059
513	14.9926
514	14.8456
515	14.6544
516	15.4449
517	15.1434
518	15.7132
519	15.4007
520	14.6213
521	15.1250
522	14.6140
523	15.1066
524	14.4816
525	14.5000
526	14.5515
527	14.5919
528	14.2794
529	14.0846
530	13.7132
531	14.2279
532	13.8382
533	13.4669
534	12.7647
535	13.2206
536	12.9926
537	13.6103
538	13.0221
539	12.8493
540	12.2684
541	12.3824
542	12.3235
543	12.7574
544	12.7096
545	12.3934
546	12.2279
547	12.1140
548	12.4559
549	12.0882
550	12.4191
551	12.8346
552	13.1765
553	12.4412
554	13.1654
555	12.9816
556	12.9706
557	12.2279
558	12.3088
559	12.1581
560	12.2426
561	12.2721
562	11.5441
563	11.4375
564	11.4301
565	11.8015
566	11.7978
567	11.1176
568	11.7868
569	10.8934
570	10.9044
571	10.5625
572	11.1618
573	11.1581
574	10.8199
575	10.7463
576	10.5404
577	10.6397
578	10.5257
579	10.3824
580	11.1728
581	10.1544
582	10.8897
583	9.7279
584	10.4890
585	10.2794
586	9.9816
587	9.9007
588	10.3529
589	10.2279
590	10.4338
591	10.1287
592	9.9522
593	10.6875
594	10.4228
595	9.7169
596	9.4081
597	10.0147
598	9.9412
599	9.8125
600	9.7831
601	9.0919
602	9.5074
603	9.9228
604	9.9632
605	9.6985
606	10.0147
607	9.7206
608	9.3199
609	9.5404
610	9.1691
611	9.6250
612	9.7169
613	9.1985
614	9.2353
615	8.9963
616	9.4853
617	9.5699
618	9.8015
619	9.8015
620	9.8824
621	9.8787
622	9.1140
623	9.9485
624	9.5441
625	9.8750
626	9.9412
627	9.4816
628	9.3199
629	9.7757
630	9.4485
631	9.0404
632	9.6765
633	9.0625
634	9.6140
635	8.8015
636	9.5699
637	9.3493
638	9.5110
639	9.3603
640	9.2684
641	9.3162
642	9.3346
643	8.6838
644	9.3676
645	9.4485
646	9.4559
647	8.9007
648	9.1471
649	9.1618
650	9.4265
651	8.9485
652	9.5551
653	8.9265
654	8.5257
655	8.9154
656	8.8419
657	9.2647
658	8.5515
659	8.0846
660	8.1360
661	8.9706
662	8.2904
663	8.5588
664	8.3346
665	8.4522
666	8.6397
667	8.3456
668	9.2243
669	8.5846
670	8.8860
671	9.1985
672	8.9338
673	9.4081
674	8.8419
675	8.7059
676	8.4375
677	9.2169
678	8.8603
679	8.5074
680	8.7316
681	8.0110
682	8.5221
683	7.9301
684	8.3860
685	8.0846
686	8.3750
687	8.7169
688	8.5551
689	8.8640
690	8.4412
691	7.9559
692	8.2794
693	8.0294
694	8.1728
695	8.4559
696	7.7574
697	8.0441
698	8.2721
699	7.3713
700	7.8971
701	7.9816
702	7.6618
703	7.2132
704	8.0037
705	7.6728
706	7.9375
707	8.1875
708	8.1176
709	7.6434
710	8.0147
711	7.5074
712	7.5625
713	7.7978
714	6.8456
715	7.7904
716	7.3015
717	6.7279
718	7.5331
719	6.9522
720	7.7684
721	6.7868
722	7.2316
723	7.4963
724	7.0919
725	7.0184
726	7.0294
727	6.8897
728	6.6544
729	6.7243
730	6.9301
731	7.2684
732	7.1066
733	6.8713
734	6.9559
735	6.9338
736	6.8787
737	7.2978
738	6.7206
739	7.3088
740	7.4338
741	7.0882
742	7.4706
743	7.3971
744	7.2831
745	6.8640
746	6.8603
747	6.7243
748	7.4596
749	7.2537
750	7.4154
751	6.7537
752	6.9926
753	7.5221
754	6.7794
755	6.6765
756	7.4522
757	6.5882
758	6.5919
759	6.7941
760	6.4338
761	6.8860
762	7.0294
763	7.1801
764	7.2647
765	7.5368
766	6.3750
767	7.0074
768	6.8051
769	6.9632
770	7.3272
771	6.7610
772	7.2794
773	6.6324
774	6.4926
775	7.0551
776	7.3860
777	7.0110
778	7.0662
779	7.4301
780	6.9338
781	7.5588
782	7.3088
783	7.7978
784	7.3971
785	7.5000
786	7.5074
787	7.8235
788	8.0257
789	7.5221
790	7.5331
791	7.9485
792	7.7684
793	7.3199
794	7.6213
795	7.1176
796	7.5735
797	7.2500
798	7.3713
799	6.8713
800	7.0551
801	7.1581
802	7.0368
803	7.1838
804	6.9118
805	6.6287
806	6.9007
807	7.0221
808	6.7978
809	6.6176
810	6.9485
811	6.3235
812	6.7500
813	6.8566
814	6.9779
815	6.9890
816	6.3125
817	6.7574
818	6.6434
819	6.7537
820	7.0257
821	6.4926
822	6.6618
823	6.9191
824	6.5331
825	6.2316
826	6.2537
827	6.5956
828	6.1213
829	6.1103
830	6.2831
831	6.1287
832	6.6801
833	6.4154
834	6.5147
835	6.2169
836	6.9301
837	6.5699
838	6.3787
839	6.3897
840	6.5000
841	6.3860
842	6.6544
843	6.7316
844	6.0699
845	6.2316
846	6.1029
847	6.5294
848	6.2206
849	6.1691
850	6.3015
851	6.5772
852	6.3971
853	6.5404
854	6.4706
855	6.6213
856	6.4191
857	6.3346
858	6.5331
859	6.3603
860	6.7978
861	5.4816
862	6.1066
863	6.1397
864	6.1654
865	5.8051
866	6.3199
867	6.0993
868	6.1360
869	6.0993
870	5.7059
871	5.5294
872	5.5404
873	5.9412
874	5.4890
875	5.6213
876	5.3309
877	5.7279
878	5.6507
879	5.5294
880	5.6801
881	5.5956
882	6.1544
883	6.0846
884	5.7132
885	5.9816
886	5.4522
887	5.7353
888	5.4926
889	5.8640
890	5.7463
891	5.0515
892	5.6103
893	5.1066
894	5.5662
895	5.8382
896	4.8309
897	6.4669
898	5.6066
899	6.1324
900	4.9338
901	5.5588
902	5.7059
903	5.8493
904	5.1838
905	5.8493
906	5.8346
907	5.6471
908	6.5404
909	6.1507
910	6.6728
911	7.1250
912	7.1397
913	6.8676
914	5.9706
915	6.1691
916	6.2500
917	5.1838
918	5.7022
919	5.4963
920	4.8309
921	5.1066
922	4.5331
923	5.3199
924	5.3235
925	6.2169
926	4.8199
927	4.9375
928	5.2757
929	4.7757
930	5.7206
931	5.1949
932	6.1397
933	6.1581
934	5.4963
935	6.6728
936	7.8713
937	8.3419
938	9.1360
939	9.7757
940	10.2941
941	10.4632
942	11.0515
943	9.3015
944	8.5404
945	6.2243
946	4.9743
947	3.9779
948	3.6324
949	3.3456
950	3.0699
951	3.2463
