# Supplementary material for: Bicoid gradient formation mechanism and dynamics revealed by protein lifetime analysis
Source: Mol Syst Biol. 2018 Sep 4;14(9):e8355. doi: 10.15252/msb.20188355 (PMC6121778; doi:10.15252/msb.20188355)
Supplement: Supplementary file 8 — Source Data for Figure 6 [file MSB-14-e8355-s007.zip › figure6-data_wo-images/quantification/Values_emb04_r_t28.txt]

0	32.1691
1	32.1140
2	34.0993
3	39.0735
4	39.1140
5	41.7757
6	43.1728
7	43.1581
8	48.5735
9	51.2059
10	55.6765
11	60.9375
12	64.6324
13	69.7500
14	72.8934
15	77.1875
16	78.4412
17	79.7757
18	82.4118
19	86.0221
20	89.0551
21	89.9228
22	91.1140
23	92.7904
24	91.9154
25	90.6324
26	90.3088
27	88.8640
28	86.7022
29	86.6360
30	89.6949
31	91.5368
32	93.5441
33	97.6213
34	99.4228
35	94.5993
36	90.3750
37	86.7390
38	83.9779
39	82.7390
40	81.6213
41	87.8309
42	89.3456
43	91.2096
44	94.9779
45	94.3125
46	89.5257
47	85.1287
48	81.9596
49	79.4265
50	79.4154
51	83.7390
52	85.3640
53	87.1213
54	90.3529
55	91.4375
56	89.8199
57	89.6654
58	88.5257
59	88.2206
60	87.1949
61	87.8051
62	88.3713
63	87.1691
64	85.2206
65	87.6434
66	86.9191
67	89.1103
68	89.5919
69	89.9926
70	87.7757
71	84.9228
72	85.6691
73	86.9228
74	87.8787
75	87.2096
76	85.6471
77	85.7941
78	84.7684
79	86.6618
80	86.4779
81	86.3346
82	85.7022
83	85.6507
84	86.2647
85	82.8640
86	82.3272
87	83.0809
88	84.0882
89	83.8971
90	82.7463
91	82.6838
92	84.1029
93	81.9779
94	81.2390
95	78.1324
96	80.0000
97	81.7978
98	81.3750
99	80.6949
100	80.3603
101	78.8051
102	78.3162
103	75.5404
104	76.4265
105	78.4779
106	78.3824
107	78.0625
108	77.4559
109	77.9669
110	75.6287
111	74.3934
112	74.6471
113	75.4963
114	74.6949
115	73.5000
116	72.8088
117	73.0919
118	73.5000
119	74.8456
120	77.1654
121	76.1507
122	73.7463
123	72.2868
124	72.1434
125	71.7132
126	69.4449
127	67.3824
128	67.3897
129	67.8971
130	67.7647
131	67.2132
132	67.6287
133	65.6066
134	65.6103
135	65.3272
136	64.5331
137	63.8051
138	65.8971
139	66.1728
140	68.6434
141	69.7684
142	70.8346
143	72.5331
144	71.6434
145	71.8787
146	70.8787
147	67.1324
148	64.5294
149	64.9485
150	64.4632
151	64.9081
152	67.4632
153	70.5110
154	70.8934
155	71.8272
156	70.8088
157	67.3309
158	66.7610
159	65.2794
160	65.5993
161	66.4375
162	64.4632
163	66.0000
164	66.9743
165	67.7721
166	65.7353
167	67.2243
168	66.0331
169	67.4596
170	67.7610
171	64.5404
172	64.7647
173	63.0074
174	61.3309
175	64.4301
176	65.9632
177	67.3566
178	68.0147
179	67.0919
180	66.3493
181	65.3382
182	65.0551
183	64.6029
184	65.2096
185	63.6213
186	61.9118
187	66.1360
188	65.5809
189	64.9926
190	63.6434
191	63.1360
192	61.6507
193	59.8934
194	60.5993
195	60.4338
196	61.2059
197	62.1581
198	62.7243
199	63.2610
200	62.9044
201	63.9743
202	61.9669
203	60.9375
204	58.5515
205	57.4816
206	57.4154
207	56.1949
208	55.5662
209	56.4559
210	56.2537
211	56.2941
212	56.4081
213	57.0441
214	56.4816
215	54.5735
216	51.1176
217	50.8309
218	50.6544
219	48.9779
220	48.7537
221	49.0919
222	50.9081
223	48.2096
224	49.2757
225	47.3419
226	48.3824
227	46.6250
228	45.6507
229	46.0441
230	45.0221
231	44.8309
232	45.0110
233	44.4853
234	43.4816
235	44.7132
236	44.7794
237	44.9816
238	44.5331
239	44.9338
240	43.1103
241	43.9301
242	43.7941
243	43.4007
244	42.1875
245	41.4228
246	40.1949
247	41.2316
248	40.1728
249	41.0588
250	41.0331
251	42.3566
252	42.2647
253	42.8787
254	43.3750
255	42.6985
256	42.3199
257	42.0809
258	42.6250
259	41.5184
260	42.0735
261	44.0331
262	45.2243
263	44.9265
264	46.4926
265	46.7169
266	46.9301
267	46.3860
268	44.5772
269	43.4044
270	40.1324
271	40.1176
272	41.1176
273	39.9007
274	40.7868
275	41.6471
276	42.9338
277	43.1434
278	42.1360
279	42.2096
280	42.0846
281	39.9522
282	38.6103
283	37.2904
284	37.8125
285	38.5846
286	39.7353
287	38.9816
288	39.4926
289	40.4154
290	40.2647
291	39.7463
292	40.3162
293	39.9632
294	38.5368
295	39.0441
296	38.3125
297	39.8015
298	39.1875
299	39.7647
300	42.0772
301	42.5956
302	42.7022
303	41.9596
304	41.7096
305	41.7096
306	39.9118
307	39.3199
308	39.3787
309	37.8199
310	38.1949
311	36.9154
312	36.6985
313	36.3051
314	35.4853
315	36.0478
316	33.7243
317	33.1287
318	31.2463
319	30.2610
320	27.5993
321	27.8529
322	26.7353
323	25.9081
324	24.3897
325	23.4596
326	22.4375
327	21.0846
328	20.5074
329	18.9669
330	18.5625
331	17.9926
332	17.4963
333	17.9412
334	17.6728
335	18.7316
336	19.6213
337	20.0441
338	20.6360
339	22.9890
340	23.9596
341	24.9706
342	25.2243
343	27.3750
344	28.1765
345	30.3971
346	31.1618
347	32.7059
348	33.7463
349	34.0699
350	33.6507
351	33.2794
352	34.8676
353	34.3750
354	34.6949
355	34.6801
356	35.0993
357	35.6912
358	34.1140
359	34.7206
360	34.6507
361	34.4743
362	33.9706
363	33.6140
364	32.6140
365	31.5478
366	31.0919
367	30.6581
368	30.5882
369	30.8015
370	30.8493
371	31.2426
372	30.9412
373	30.6691
374	30.4669
375	30.3787
376	30.5919
377	29.8346
378	30.4779
379	31.1875
380	30.5882
381	30.5662
382	29.2132
383	29.6838
384	28.9816
385	27.9706
386	27.5221
387	27.0625
388	28.5441
389	27.5000
390	27.3456
391	28.4522
392	28.3824
393	28.0846
394	27.9853
395	26.9081
396	27.5662
397	26.4890
398	24.8971
399	24.7610
400	25.0037
401	23.8456
402	23.6985
403	23.7684
404	23.8971
405	22.8235
406	22.5037
407	23.2206
408	21.8971
409	21.7610
410	20.7757
411	21.0846
412	20.1029
413	19.3897
414	19.9559
415	18.7647
416	18.8860
417	18.7721
418	18.3235
419	17.9265
420	18.2132
421	17.5294
422	17.8603
423	17.0294
424	17.4044
425	16.2316
426	15.4118
427	16.1287
428	16.4706
429	16.5919
430	17.2757
431	16.6507
432	17.4559
433	17.4706
434	17.8015
435	17.0809
436	17.2316
437	17.5515
438	17.6581
439	17.6618
440	16.9926
441	18.7463
442	19.3787
443	18.6838
444	19.2316
445	19.5221
446	19.6397
447	19.0257
448	19.7721
449	19.2353
450	19.7022
451	19.5294
452	20.0331
453	18.7904
454	18.4485
455	17.7206
456	18.2390
457	17.7206
458	17.2353
459	17.1324
460	17.5919
461	17.0662
462	17.0588
463	16.7500
464	17.0037
465	16.3640
466	16.0331
467	16.2721
468	16.3419
469	16.2206
470	16.7243
471	16.7390
472	16.9301
473	16.4522
474	16.8015
475	16.4228
476	16.3860
477	16.3235
478	17.0515
479	16.5809
480	16.1176
481	16.7463
482	15.7831
483	15.7574
484	14.5331
485	14.7537
486	15.1581
487	14.6654
488	15.4632
489	15.3456
490	15.8787
491	16.1728
492	15.7721
493	16.2721
494	16.3382
495	15.9816
496	15.2794
497	16.0956
498	16.6029
499	16.3640
500	16.2022
501	16.8051
502	16.7537
503	16.7868
504	17.0809
505	16.5551
506	16.1507
507	16.4301
508	15.8934
509	16.0110
510	15.9265
511	15.8162
512	15.4743
513	15.3456
514	14.9669
515	14.7904
516	15.3382
517	15.2941
518	15.6140
519	15.4890
520	15.1250
521	14.9926
522	15.0184
523	14.7904
524	14.4044
525	14.7831
526	15.1875
527	15.4596
528	14.3787
529	13.9596
530	14.4412
531	14.4779
532	13.2794
533	13.4963
534	12.8529
535	12.9926
536	12.9779
537	12.9191
538	13.4779
539	13.7279
540	12.4890
541	13.4559
542	13.1434
543	13.1140
544	12.6213
545	12.6471
546	12.5551
547	12.2721
548	12.4743
549	13.0846
550	12.8566
551	13.3529
552	12.7868
553	12.4779
554	12.3934
555	12.0956
556	12.7243
557	11.9853
558	12.2757
559	11.5809
560	12.5662
561	11.6765
562	11.7500
563	10.9007
564	11.1140
565	11.2757
566	11.2537
567	10.5993
568	11.2647
569	10.8971
570	11.0478
571	10.3493
572	10.7978
573	10.4412
574	10.1140
575	10.2169
576	10.3272
577	10.1434
578	10.3309
579	10.1471
580	10.5882
581	9.7941
582	9.8272
583	9.9596
584	9.7610
585	9.7243
586	9.6213
587	9.5404
588	10.0919
589	10.1875
590	10.2132
591	9.4485
592	9.8860
593	9.6029
594	9.6875
595	9.4081
596	9.8125
597	9.4890
598	9.4228
599	10.4779
600	9.3235
601	9.1875
602	9.5000
603	9.4596
604	9.8713
605	9.5809
606	9.5625
607	9.2096
608	9.1728
609	9.1691
610	9.6691
611	9.4890
612	9.9816
613	9.4375
614	9.1066
615	9.9632
616	9.9044
617	9.8235
618	9.8235
619	9.8125
620	9.7426
621	9.7059
622	9.0404
623	10.0147
624	9.7096
625	9.8529
626	9.1985
627	9.4779
628	9.2721
629	9.2721
630	9.6103
631	9.2132
632	9.3971
633	8.8346
634	9.0551
635	8.7794
636	9.1029
637	9.5294
638	9.3235
639	9.3529
640	9.1360
641	9.1654
642	9.2206
643	9.0221
644	9.8640
645	9.5221
646	9.3787
647	9.1287
648	9.6360
649	9.4154
650	9.3603
651	9.2243
652	9.4338
653	9.0074
654	9.4118
655	8.8456
656	8.6434
657	8.8566
658	8.4081
659	8.3456
660	8.5625
661	8.3897
662	8.8713
663	9.1654
664	8.8456
665	8.8382
666	9.0184
667	9.4301
668	8.3125
669	8.1287
670	8.3640
671	8.2721
672	8.0478
673	8.4375
674	8.9669
675	8.4265
676	8.3787
677	8.5037
678	8.3419
679	8.1434
680	8.1801
681	8.0625
682	8.9154
683	8.3015
684	8.4191
685	7.9375
686	8.1507
687	8.0919
688	8.3603
689	7.8235
690	8.1434
691	8.2132
692	7.5772
693	7.9963
694	7.7169
695	7.9926
696	7.2831
697	7.2059
698	7.5000
699	7.2353
700	8.0147
701	7.9191
702	8.1066
703	7.2831
704	7.6287
705	7.6618
706	7.5037
707	7.6654
708	7.5772
709	7.1471
710	7.0404
711	7.6029
712	7.4191
713	7.6471
714	7.4926
715	7.7794
716	7.7463
717	7.2757
718	6.9412
719	6.7132
720	6.9632
721	6.9118
722	7.0037
723	7.2610
724	7.1838
725	6.7831
726	7.5588
727	7.0993
728	7.2500
729	7.0037
730	7.2647
731	7.0882
732	7.7500
733	7.3493
734	7.8051
735	6.9154
736	7.0956
737	7.0184
738	7.1765
739	7.4449
740	7.1801
741	7.1765
742	7.4632
743	7.2721
744	7.1213
745	7.0809
746	7.1103
747	7.5588
748	7.3419
749	7.5441
750	7.1360
751	6.8456
752	7.7721
753	7.4228
754	7.0515
755	7.3088
756	7.2684
757	6.9301
758	7.3272
759	6.7206
760	7.3272
761	6.9081
762	7.8309
763	7.5368
764	7.5588
765	7.5331
766	7.2279
767	6.9118
768	7.2831
769	7.3860
770	7.5919
771	8.0110
772	7.2243
773	7.9669
774	7.5551
775	7.5588
776	7.2537
777	7.5294
778	7.9596
779	7.6360
780	7.6544
781	7.8493
782	7.7794
783	8.0662
784	7.7794
785	7.8566
786	7.7757
787	7.8309
788	7.6949
789	7.6434
790	7.7978
791	7.6544
792	8.1066
793	7.6838
794	7.7721
795	7.7059
796	8.1544
797	7.4779
798	7.1397
799	7.2132
800	7.8566
801	7.0331
802	7.0699
803	6.8162
804	7.0551
805	7.0919
806	7.1838
807	7.0257
808	7.0625
809	6.8824
810	6.8051
811	6.6581
812	6.8676
813	7.1397
814	6.4779
815	6.1360
816	6.2610
817	6.4706
818	6.6801
819	6.7426
820	6.5919
821	6.4118
822	6.5404
823	6.5551
824	6.6544
825	6.5147
826	6.3493
827	5.9853
828	6.0404
829	5.9118
830	6.1838
831	6.5993
832	6.2132
833	6.0257
834	6.1949
835	5.6507
836	6.2426
837	5.7574
838	5.5919
839	6.1287
840	5.8199
841	6.1801
842	5.8346
843	6.0772
844	5.7978
845	6.3162
846	5.6949
847	5.4926
848	5.6397
849	6.0074
850	6.1728
851	5.3934
852	6.0074
853	5.5809
854	5.9081
855	6.1397
856	6.4449
857	6.0551
858	5.9669
859	5.8897
860	5.5441
861	5.4449
862	5.9191
863	5.8272
864	5.8051
865	5.4559
866	5.7574
867	5.6618
868	5.4669
869	6.0037
870	5.3309
871	5.8640
872	5.8934
873	6.0037
874	5.9743
875	6.6618
876	5.9081
877	5.8860
878	5.6544
879	5.8750
880	5.4449
881	6.1728
882	5.0772
883	5.7721
884	5.4265
885	5.4338
886	5.0257
887	5.0956
888	5.6654
889	5.4191
890	5.6581
891	5.4154
892	5.1213
893	5.3493
894	4.7574
895	5.5551
896	5.0882
897	5.9412
898	5.2316
899	5.0000
900	5.8051
901	5.3125
902	5.6213
903	6.1728
904	5.8750
905	6.4412
906	6.5441
907	6.1287
908	6.3346
909	6.8787
910	6.8235
911	7.7463
912	6.7316
913	7.3272
914	6.9743
915	6.1985
916	5.3603
917	6.0699
918	5.8713
919	5.1250
920	4.5662
921	5.2684
922	4.9265
923	5.4926
924	5.8824
925	5.5184
926	6.1434
927	4.9007
928	5.0257
929	6.0882
930	5.3456
931	5.5074
932	6.5956
933	6.1140
934	6.1801
935	8.0000
936	7.3493
937	9.3676
938	9.1801
939	9.8382
940	10.1985
941	11.1618
942	10.3676
943	9.5257
944	8.4449
945	7.2022
946	5.7059
947	4.4632
948	3.9375
949	3.8934
950	3.6029
951	3.4596
