# Supplementary material for: Bicoid gradient formation mechanism and dynamics revealed by protein lifetime analysis
Source: Mol Syst Biol. 2018 Sep 4;14(9):e8355. doi: 10.15252/msb.20188355 (PMC6121778; doi:10.15252/msb.20188355)
Supplement: Supplementary file 8 — Source Data for Figure 6 [file MSB-14-e8355-s007.zip › figure6-data_wo-images/quantification/Values_emb04_r_t29.txt]

0	45.5515
1	45.4963
2	45.5809
3	47.7316
4	51.6103
5	50.5956
6	51.9743
7	50.3199
8	54.6066
9	59.6985
10	65.3199
11	69.5184
12	78.8603
13	83.9596
14	85.8456
15	85.0662
16	90.4963
17	95.5588
18	100.5184
19	99.3897
20	103.6213
21	104.3015
22	102.0037
23	99.4890
24	96.5441
25	91.4890
26	92.5662
27	89.2904
28	86.8676
29	89.5846
30	94.2316
31	94.4522
32	96.6838
33	95.1949
34	95.1765
35	92.2463
36	86.9007
37	85.3934
38	84.7353
39	89.1544
40	90.4816
41	96.6029
42	98.2243
43	96.0147
44	93.0588
45	86.9596
46	78.8676
47	75.5809
48	73.3199
49	73.4412
50	75.4853
51	80.9191
52	84.4301
53	84.5184
54	84.3272
55	82.2132
56	83.0257
57	83.0294
58	82.9559
59	81.8309
60	82.6066
61	80.6654
62	82.4632
63	84.7279
64	86.5772
65	82.7279
66	80.5625
67	85.6029
68	85.8824
69	88.3125
70	89.4007
71	87.5515
72	91.6287
73	91.4779
74	91.6066
75	88.9559
76	86.1618
77	82.9154
78	81.8125
79	80.3309
80	81.2868
81	82.3088
82	84.9338
83	84.5184
84	83.6875
85	83.1765
86	83.7831
87	83.0110
88	81.4632
89	81.0551
90	79.5074
91	79.1581
92	78.4669
93	75.8493
94	75.3309
95	73.8382
96	75.0000
97	76.0368
98	77.6324
99	78.0846
100	76.9669
101	77.2574
102	77.4154
103	74.7279
104	73.8529
105	75.2647
106	72.1103
107	73.0625
108	69.5993
109	70.2757
110	71.9926
111	72.0294
112	71.4228
113	71.2978
114	69.0551
115	67.4779
116	66.5846
117	67.3088
118	67.7316
119	65.9853
120	65.4522
121	64.1029
122	63.9412
123	62.1250
124	61.6434
125	61.1912
126	62.2904
127	61.1765
128	61.0221
129	60.6544
130	61.5625
131	61.6581
132	61.8860
133	59.4485
134	59.7537
135	57.6985
136	56.8456
137	56.5662
138	55.2721
139	55.4559
140	54.1765
141	55.0993
142	56.9485
143	57.8713
144	58.4118
145	58.4154
146	59.3566
147	59.7316
148	60.3971
149	60.5404
150	60.6250
151	57.8272
152	58.4154
153	57.9118
154	59.2647
155	57.8713
156	57.6728
157	57.4890
158	57.2831
159	56.1654
160	55.8125
161	56.1801
162	57.6029
163	58.5441
164	59.5515
165	57.7426
166	58.7390
167	57.0331
168	57.5993
169	55.6287
170	56.3346
171	55.4081
172	58.0441
173	58.1471
174	58.8566
175	61.7463
176	62.3382
177	62.6912
178	60.5294
179	61.1581
180	61.5588
181	61.6287
182	62.0221
183	61.8162
184	62.7279
185	58.9007
186	59.3272
187	60.3199
188	61.8456
189	62.9375
190	63.5037
191	63.2096
192	65.4926
193	62.7279
194	62.0846
195	61.3824
196	59.5147
197	61.8419
198	62.4669
199	64.7868
200	66.0515
201	66.7132
202	66.3382
203	65.1728
204	62.5404
205	60.4081
206	61.3493
207	59.8603
208	59.6397
209	59.7022
210	58.7206
211	58.3824
212	59.9669
213	59.8934
214	61.1985
215	59.9669
216	58.8493
217	57.3272
218	54.3934
219	52.5221
220	51.6654
221	50.8750
222	50.7132
223	51.2941
224	52.4816
225	53.1838
226	53.5699
227	53.3603
228	52.6434
229	51.6949
230	50.7463
231	52.2684
232	51.9338
233	50.6949
234	49.4375
235	48.7463
236	47.7243
237	46.3015
238	45.8860
239	45.8125
240	45.0699
241	45.7721
242	45.5846
243	45.3640
244	43.7647
245	44.2206
246	42.5625
247	42.1765
248	41.3824
249	41.6912
250	40.3051
251	40.7574
252	40.5331
253	41.1691
254	40.5551
255	40.9081
256	41.5110
257	41.5000
258	40.1654
259	38.8640
260	40.7757
261	39.9485
262	40.6801
263	40.1066
264	40.2868
265	41.0956
266	41.2279
267	41.4632
268	40.7132
269	41.3125
270	40.4779
271	41.0625
272	41.2022
273	40.0699
274	41.0772
275	40.7426
276	42.5000
277	43.0772
278	44.2022
279	46.2206
280	46.3419
281	46.1213
282	44.9963
283	43.5772
284	41.9338
285	41.6029
286	42.1912
287	41.8750
288	41.8603
289	42.7463
290	42.8750
291	42.2243
292	42.5882
293	44.4890
294	43.3860
295	44.5074
296	44.5000
297	43.7684
298	44.6434
299	43.0294
300	43.5110
301	42.9522
302	43.5772
303	42.9485
304	43.6949
305	43.1801
306	42.5478
307	43.5625
308	44.4118
309	43.4559
310	43.6434
311	43.3272
312	44.1324
313	42.9265
314	43.5735
315	43.5147
316	42.7096
317	42.8603
318	42.5257
319	41.5882
320	42.5074
321	41.8382
322	42.5478
323	41.7500
324	40.6838
325	39.5662
326	38.2243
327	36.9890
328	35.9375
329	35.1066
330	34.1103
331	31.9375
332	31.2537
333	30.2647
334	29.8603
335	29.2206
336	29.0000
337	27.9412
338	26.5699
339	26.3971
340	25.7757
341	23.7353
342	22.9632
343	21.9191
344	21.2279
345	19.7647
346	19.2610
347	18.9926
348	18.9890
349	18.3934
350	19.0000
351	19.7647
352	21.5404
353	21.1838
354	23.7059
355	23.7574
356	25.5441
357	26.3971
358	26.8015
359	27.3934
360	28.9816
361	29.9449
362	30.5441
363	30.5037
364	31.2647
365	33.0074
366	33.2316
367	34.7206
368	34.1728
369	34.7610
370	34.5625
371	35.5588
372	34.6949
373	34.8051
374	33.4853
375	33.2096
376	33.0074
377	33.2169
378	33.2537
379	32.3640
380	32.8419
381	31.9559
382	32.0662
383	31.5882
384	31.8493
385	31.7022
386	31.1213
387	31.7279
388	32.2353
389	31.5699
390	29.8493
391	30.2059
392	29.0331
393	28.5993
394	29.3897
395	29.0735
396	28.8640
397	30.6471
398	29.3272
399	28.5147
400	27.6250
401	27.2206
402	26.9449
403	26.9228
404	26.2390
405	27.6654
406	27.1103
407	28.0662
408	27.5772
409	27.8493
410	26.8566
411	28.0294
412	26.6176
413	25.6838
414	25.0772
415	23.4632
416	23.2574
417	21.9596
418	21.8015
419	21.3750
420	21.8382
421	20.9853
422	20.1544
423	19.6875
424	19.0993
425	18.8897
426	18.4853
427	18.1728
428	18.2059
429	18.6360
430	18.2610
431	18.1397
432	17.4301
433	16.7610
434	16.8456
435	16.0404
436	16.8199
437	16.3713
438	16.6765
439	17.1765
440	16.5993
441	17.0772
442	16.3787
443	16.2794
444	16.6324
445	17.1875
446	17.5184
447	16.2096
448	17.3051
449	18.2463
450	18.1471
451	18.9485
452	19.5662
453	19.2353
454	18.9669
455	18.6029
456	18.8125
457	18.3713
458	18.7132
459	19.3346
460	19.0478
461	18.8456
462	18.2978
463	17.4890
464	17.4191
465	17.3750
466	17.2610
467	17.9890
468	17.3051
469	16.7757
470	17.1618
471	17.5110
472	16.6801
473	16.7684
474	15.7206
475	16.6544
476	15.9375
477	15.9007
478	15.5294
479	16.0478
480	16.1397
481	16.7316
482	16.3713
483	17.0735
484	15.6728
485	15.5515
486	15.2353
487	14.4007
488	15.0772
489	14.6250
490	13.9559
491	15.2978
492	15.3897
493	15.7941
494	15.8162
495	15.3603
496	15.6397
497	15.9632
498	15.6875
499	15.4375
500	15.3456
501	16.5184
502	16.1250
503	16.3051
504	16.9963
505	16.0809
506	17.0294
507	16.6801
508	16.2721
509	15.5037
510	16.3051
511	15.7463
512	15.4632
513	15.3125
514	15.6176
515	15.7059
516	16.3382
517	16.2794
518	16.0110
519	15.5919
520	15.4007
521	15.4118
522	14.6654
523	14.4007
524	14.1912
525	14.0110
526	14.7757
527	15.1213
528	14.4154
529	14.5625
530	14.6949
531	15.3897
532	14.4449
533	14.2206
534	13.2390
535	13.0993
536	12.6728
537	13.2279
538	13.2243
539	12.6985
540	12.9044
541	12.7169
542	12.7279
543	12.8235
544	11.8934
545	12.0515
546	12.3897
547	12.1801
548	12.0551
549	11.9963
550	11.6250
551	12.0515
552	12.1213
553	11.3088
554	10.8272
555	11.0699
556	11.0551
557	10.8529
558	10.7684
559	10.2243
560	10.7500
561	10.5074
562	10.5221
563	9.4412
564	9.4118
565	9.9559
566	9.0551
567	9.2941
568	9.7574
569	9.6838
570	9.5515
571	8.6397
572	9.3162
573	9.6066
574	9.8824
575	10.0404
576	9.7463
577	9.7169
578	9.5478
579	9.4963
580	10.2206
581	9.8346
582	10.1912
583	9.4632
584	9.3382
585	10.0404
586	9.2463
587	9.6029
588	10.5735
589	10.5147
590	10.8971
591	10.3199
592	9.9375
593	10.4228
594	9.6949
595	9.9301
596	9.6287
597	9.8419
598	9.9265
599	9.5993
600	9.7206
601	9.8382
602	10.0147
603	10.2537
604	9.9154
605	9.8088
606	9.4926
607	9.6949
608	9.4963
609	9.9926
610	10.2426
611	10.1103
612	10.5772
613	9.8566
614	9.5956
615	10.1471
616	9.5625
617	10.7868
618	10.0993
619	10.7426
620	10.5846
621	10.4559
622	9.4559
623	9.6140
624	10.0037
625	9.5735
626	9.5294
627	9.5221
628	8.9228
629	9.0515
630	8.9228
631	8.9706
632	8.8787
633	8.6581
634	9.0735
635	8.8015
636	9.2757
637	8.8787
638	9.3971
639	9.0184
640	9.2059
641	8.7794
642	8.8456
643	8.4963
644	9.1471
645	8.8934
646	8.9007
647	8.9632
648	9.2904
649	8.6434
650	8.6507
651	8.5588
652	8.5699
653	8.4632
654	8.6875
655	8.2757
656	7.9375
657	8.4853
658	8.2647
659	7.8603
660	8.4081
661	8.9449
662	8.2684
663	8.8272
664	7.8897
665	8.3382
666	8.2463
667	8.0846
668	8.0551
669	8.1654
670	8.3676
671	8.5184
672	8.3199
673	8.3456
674	8.1949
675	8.5662
676	7.9007
677	8.1838
678	8.2684
679	8.2831
680	7.8382
681	7.7206
682	8.1838
683	8.5404
684	7.9118
685	7.8713
686	7.9853
687	8.0699
688	7.9338
689	7.6801
690	7.6397
691	7.1544
692	7.6691
693	7.7353
694	7.9301
695	8.0588
696	7.8566
697	8.3088
698	8.8456
699	8.1691
700	8.1654
701	7.7132
702	7.9522
703	7.6103
704	7.7500
705	7.8272
706	8.3934
707	8.0662
708	7.8566
709	8.2279
710	8.6287
711	8.6176
712	8.2353
713	8.2757
714	7.8676
715	7.9044
716	8.0221
717	7.7096
718	7.9081
719	8.0993
720	8.0662
721	7.9154
722	8.0662
723	8.3897
724	8.0147
725	7.6029
726	7.9228
727	8.4044
728	8.0699
729	8.3493
730	8.3860
731	8.1691
732	8.1949
733	8.3713
734	8.1471
735	8.2610
736	7.9485
737	8.2059
738	7.8125
739	8.0368
740	8.1949
741	7.8824
742	8.3088
743	8.1581
744	8.1691
745	8.1176
746	7.8015
747	7.9007
748	8.1029
749	7.9559
750	7.9338
751	7.8860
752	7.6360
753	8.2390
754	7.7353
755	7.9485
756	7.9559
757	7.6544
758	7.4816
759	7.5404
760	7.4301
761	7.5625
762	7.3199
763	8.0846
764	7.5037
765	7.4375
766	7.5037
767	7.5846
768	7.2574
769	7.7169
770	7.5221
771	7.7390
772	7.8897
773	7.4265
774	6.9559
775	7.5000
776	7.3199
777	7.1838
778	7.1544
779	7.8676
780	6.7243
781	7.7684
782	7.3824
783	7.3493
784	7.6397
785	7.5110
786	7.7316
787	7.4375
788	7.1471
789	7.1728
790	7.6618
791	7.7316
792	7.4081
793	7.0735
794	6.6507
795	6.8015
796	6.5441
797	6.5551
798	6.9007
799	6.4522
800	6.5147
801	6.6691
802	6.1213
803	6.1581
804	6.2169
805	5.7684
806	5.8051
807	6.4081
808	5.5956
809	5.6176
810	6.2169
811	5.8750
812	5.7500
813	6.0147
814	5.6434
815	5.6434
816	5.6287
817	5.7169
818	5.4338
819	5.6250
820	6.2574
821	5.7096
822	6.1912
823	5.9449
824	6.1949
825	6.0000
826	5.9338
827	5.7868
828	6.1140
829	5.5404
830	5.9338
831	5.7831
832	5.7316
833	5.7500
834	5.5772
835	5.1324
836	5.9154
837	5.8824
838	5.9044
839	6.3456
840	5.7868
841	6.3640
842	5.7868
843	6.2978
844	5.4743
845	5.9228
846	5.9743
847	5.7610
848	6.1397
849	5.8640
850	6.1728
851	5.4412
852	6.1507
853	6.1360
854	5.8493
855	6.0404
856	6.0993
857	5.7684
858	6.4191
859	6.0478
860	5.8750
861	6.4669
862	6.5037
863	6.0956
864	6.5699
865	5.8199
866	6.2574
867	6.2941
868	6.5368
869	6.2941
870	6.1765
871	6.2426
872	5.9926
873	5.9081
874	5.7463
875	5.8787
876	5.6838
877	6.0074
878	6.0074
879	6.0809
880	5.5110
881	5.5404
882	6.0625
883	5.8382
884	6.2353
885	6.5074
886	5.8713
887	6.2426
888	6.1581
889	5.5699
890	5.6838
891	6.0588
892	6.0331
893	5.6691
894	5.9559
895	5.3162
896	5.3346
897	5.8897
898	5.5662
899	5.5294
900	5.5956
901	5.6801
902	5.6471
903	6.1985
904	6.1140
905	7.5404
906	6.2169
907	6.4081
908	6.6949
909	7.0625
910	6.9706
911	8.4007
912	9.0625
913	8.2794
914	7.3897
915	7.8309
916	6.8860
917	6.8860
918	6.9228
919	6.1618
920	5.5368
921	7.1618
922	5.5809
923	6.5662
924	6.4412
925	6.0662
926	6.4779
927	5.7721
928	5.9485
929	5.5919
930	6.1103
931	6.0956
932	6.9743
933	6.6066
934	6.5993
935	7.0294
936	8.6397
937	8.8934
938	9.8382
939	9.6360
940	9.6066
941	9.1912
942	8.7059
943	8.9449
944	7.3419
945	5.0919
946	4.8493
947	4.2941
948	3.6949
949	4.0184
950	4.2353
951	3.0882
