# Supplementary material for: Bicoid gradient formation mechanism and dynamics revealed by protein lifetime analysis
Source: Mol Syst Biol. 2018 Sep 4;14(9):e8355. doi: 10.15252/msb.20188355 (PMC6121778; doi:10.15252/msb.20188355)
Supplement: Supplementary file 8 — Source Data for Figure 6 [file MSB-14-e8355-s007.zip › figure6-data_wo-images/quantification/Values_emb04_r_t30.txt]

0	47.5000
1	49.5147
2	48.5919
3	49.6838
4	50.8897
5	51.6397
6	51.4081
7	53.7757
8	53.4853
9	58.6103
10	63.6213
11	68.7316
12	72.9081
13	77.4449
14	79.8860
15	81.4926
16	81.0846
17	83.3419
18	84.0074
19	85.4375
20	88.1066
21	93.1434
22	97.3015
23	99.7610
24	103.9706
25	102.4853
26	101.1765
27	94.8750
28	90.9779
29	87.8051
30	85.7904
31	86.5368
32	90.7022
33	93.3787
34	96.8640
35	101.6360
36	97.9743
37	97.5074
38	95.1875
39	94.0956
40	89.3125
41	89.7426
42	87.0846
43	86.3713
44	89.5184
45	89.7243
46	86.9522
47	88.6029
48	85.3493
49	82.6985
50	75.5662
51	73.8162
52	75.1250
53	73.3015
54	77.0037
55	77.8088
56	79.0331
57	78.5294
58	78.7721
59	78.6581
60	79.8493
61	77.0919
62	77.5735
63	77.2757
64	78.9559
65	79.1287
66	78.5184
67	80.4191
68	79.1985
69	78.6728
70	77.8713
71	77.2022
72	78.5588
73	79.4632
74	79.8566
75	81.0257
76	81.6838
77	81.8824
78	79.1360
79	77.7647
80	76.4596
81	72.8382
82	73.3860
83	71.4632
84	72.5515
85	72.0956
86	72.6618
87	73.7463
88	75.7500
89	76.5257
90	75.0882
91	76.3346
92	73.9743
93	70.2794
94	70.2059
95	67.4118
96	69.4522
97	68.6618
98	68.4890
99	66.5551
100	68.1176
101	67.8235
102	67.0110
103	67.3934
104	69.2684
105	68.7721
106	68.7390
107	66.3897
108	65.7243
109	63.8088
110	64.1728
111	64.5809
112	66.3603
113	67.9338
114	68.1654
115	67.0625
116	66.9265
117	66.0772
118	64.5809
119	64.0257
120	65.0882
121	62.5257
122	63.5404
123	62.7132
124	63.8493
125	63.5551
126	64.6213
127	64.1066
128	64.1838
129	63.3162
130	62.7610
131	62.5368
132	61.0404
133	59.8125
134	59.3309
135	58.5625
136	57.4449
137	56.8125
138	56.7684
139	57.1618
140	56.1176
141	57.1066
142	56.8015
143	54.9559
144	54.9559
145	55.5441
146	53.6176
147	52.0735
148	50.8162
149	49.2904
150	47.3419
151	46.4485
152	45.9265
153	46.4596
154	45.3456
155	45.0074
156	46.0037
157	44.0074
158	44.9816
159	44.5699
160	44.0478
161	44.2426
162	43.9559
163	43.5404
164	43.6618
165	44.0110
166	44.4412
167	44.6140
168	43.1654
169	42.4522
170	43.0404
171	42.5074
172	45.3750
173	43.8493
174	43.7500
175	46.0221
176	44.1360
177	44.0699
178	44.6801
179	45.1103
180	43.3419
181	43.1324
182	42.7978
183	41.5000
184	42.8051
185	42.0221
186	41.8309
187	43.0184
188	43.6544
189	43.4118
190	44.5331
191	46.0074
192	45.7647
193	46.7463
194	46.5551
195	47.4375
196	48.5404
197	51.3676
198	50.6691
199	51.3272
200	50.7132
201	53.2169
202	52.1360
203	52.5846
204	51.0074
205	50.2647
206	51.4338
207	51.7500
208	51.4779
209	52.3787
210	52.8235
211	52.8529
212	54.8346
213	55.6213
214	56.5662
215	57.0956
216	57.4081
217	56.3456
218	57.7757
219	57.3272
220	58.7390
221	56.3088
222	56.9375
223	54.0919
224	52.9706
225	50.7390
226	50.5110
227	49.8676
228	49.3824
229	49.8824
230	51.8162
231	52.9963
232	53.4081
233	53.8934
234	54.2132
235	52.6250
236	50.9853
237	50.4449
238	48.3199
239	47.5404
240	46.0662
241	47.2610
242	47.3309
243	48.4449
244	49.5882
245	50.7316
246	50.1544
247	49.7096
248	50.6397
249	49.1691
250	47.3566
251	47.9522
252	46.2978
253	45.4154
254	44.3382
255	43.0919
256	44.0257
257	44.3051
258	46.5809
259	46.1176
260	45.2390
261	44.8971
262	42.2868
263	40.3309
264	40.3382
265	39.6103
266	38.4412
267	39.0772
268	38.2647
269	39.2794
270	39.0551
271	39.0478
272	40.2868
273	40.2316
274	40.2279
275	39.2169
276	39.9154
277	40.1728
278	38.9743
279	39.0699
280	40.4890
281	39.4890
282	39.7574
283	39.7794
284	39.8566
285	40.1618
286	39.3640
287	37.9375
288	38.8824
289	38.9816
290	39.5147
291	40.5809
292	41.3897
293	43.5184
294	42.4081
295	43.9118
296	42.7206
297	43.1728
298	41.3309
299	41.3603
300	41.9669
301	41.1029
302	40.4559
303	39.6213
304	38.5147
305	39.5551
306	38.6949
307	38.8235
308	39.6471
309	40.8566
310	42.0772
311	41.8162
312	41.7904
313	41.4154
314	42.2868
315	41.5993
316	40.5184
317	41.2647
318	39.9265
319	39.7868
320	38.8199
321	38.6250
322	38.6765
323	39.2500
324	39.1949
325	40.3382
326	39.9669
327	39.6912
328	41.3272
329	40.3162
330	42.6066
331	41.7537
332	40.7243
333	39.9449
334	38.2868
335	38.0000
336	37.5662
337	36.6838
338	37.2022
339	38.7831
340	39.2978
341	38.7610
342	39.1544
343	38.8750
344	37.8787
345	37.2831
346	36.2243
347	35.3750
348	35.1103
349	34.5037
350	34.9522
351	32.8199
352	33.6838
353	32.5294
354	32.0368
355	31.6029
356	31.3382
357	31.3971
358	30.4338
359	29.1103
360	28.2537
361	26.9632
362	26.2169
363	24.3309
364	23.7647
365	22.4485
366	21.7169
367	22.0588
368	21.3015
369	21.1912
370	22.1029
371	22.7978
372	23.3676
373	25.2279
374	25.0257
375	26.7132
376	27.4890
377	26.6507
378	27.8713
379	28.1985
380	28.4044
381	28.5772
382	28.7831
383	29.0846
384	28.2426
385	28.3676
386	28.8346
387	29.3676
388	30.0294
389	29.3199
390	28.9926
391	29.3015
392	28.9890
393	28.4228
394	29.0404
395	28.5368
396	29.1066
397	30.0037
398	29.3051
399	28.8419
400	29.7757
401	28.5625
402	27.0515
403	27.6360
404	26.4596
405	27.4118
406	26.6654
407	26.8934
408	26.9669
409	27.1949
410	25.9301
411	26.1434
412	25.4779
413	25.2279
414	25.2169
415	25.7794
416	24.4669
417	24.6544
418	23.8529
419	23.4301
420	24.0551
421	23.4853
422	23.7390
423	23.4816
424	23.4375
425	22.8051
426	22.0221
427	21.1213
428	21.4081
429	22.0074
430	21.9191
431	21.6250
432	21.4632
433	21.4743
434	21.6728
435	21.3676
436	20.6912
437	20.2426
438	19.4596
439	18.6985
440	19.3199
441	18.6912
442	18.9191
443	18.1434
444	18.8566
445	17.7279
446	17.8787
447	17.2831
448	17.8272
449	17.9228
450	17.9375
451	17.5515
452	17.5147
453	17.5294
454	16.8088
455	17.5956
456	17.8015
457	18.1801
458	18.3713
459	18.0184
460	16.8419
461	17.7316
462	18.1287
463	17.6176
464	18.1324
465	17.7537
466	17.4963
467	18.3603
468	18.1765
469	17.8493
470	18.0331
471	17.3419
472	17.0331
473	16.4375
474	16.8897
475	17.5919
476	16.6838
477	16.9522
478	16.4963
479	16.2132
480	15.7243
481	14.9191
482	15.1801
483	15.1250
484	14.4412
485	14.6360
486	14.8199
487	14.9154
488	15.3640
489	14.8787
490	15.1949
491	15.6397
492	15.1544
493	15.6213
494	15.3051
495	15.1875
496	14.7721
497	15.7721
498	15.4081
499	15.5772
500	14.8051
501	15.6471
502	14.7279
503	14.9449
504	16.0735
505	15.3934
506	15.3934
507	15.1287
508	14.9081
509	15.1875
510	15.3824
511	15.9449
512	15.4375
513	15.6544
514	15.5919
515	14.6985
516	15.4963
517	15.9007
518	15.8199
519	15.5662
520	14.3787
521	14.7243
522	15.5588
523	15.4044
524	15.3088
525	14.6691
526	14.8051
527	13.9081
528	13.5735
529	13.1618
530	12.5110
531	12.8309
532	11.8199
533	12.4412
534	11.9007
535	11.9706
536	11.6176
537	12.1581
538	11.5956
539	12.1581
540	10.8235
541	11.6029
542	11.3051
543	11.0441
544	10.3493
545	10.0294
546	9.9228
547	10.2574
548	9.9338
549	9.8750
550	9.0147
551	10.5000
552	10.0662
553	9.3824
554	9.4007
555	9.1507
556	9.4338
557	9.6912
558	9.1360
559	9.6618
560	9.9816
561	10.2463
562	10.2721
563	9.6912
564	10.3456
565	10.5846
566	10.4191
567	10.6544
568	11.0257
569	11.3566
570	10.8015
571	10.9154
572	10.7757
573	11.0221
574	10.8897
575	10.9779
576	10.4191
577	11.3309
578	10.5000
579	10.5037
580	10.7721
581	10.1912
582	10.7537
583	10.5588
584	9.9301
585	10.4963
586	10.5368
587	10.3824
588	11.4154
589	10.8272
590	11.5221
591	10.1434
592	10.3199
593	10.5404
594	10.4044
595	10.3529
596	9.8750
597	9.9926
598	9.8456
599	9.9926
600	9.0037
601	9.4118
602	9.6875
603	10.2390
604	10.0809
605	10.1801
606	9.3934
607	9.6287
608	8.9522
609	9.0441
610	8.9926
611	9.4449
612	9.6949
613	9.1213
614	9.1691
615	9.3051
616	9.1250
617	9.3199
618	9.5331
619	9.0441
620	9.0294
621	9.0993
622	9.3603
623	9.3382
624	9.3640
625	9.2022
626	8.7463
627	9.0074
628	9.2794
629	9.2904
630	9.5515
631	8.6618
632	9.2390
633	9.0919
634	9.0515
635	8.3640
636	9.6471
637	9.2059
638	8.9743
639	8.6691
640	9.4007
641	9.4449
642	9.6544
643	9.0882
644	9.1949
645	9.8015
646	8.8015
647	8.9816
648	9.0331
649	9.0625
650	9.2279
651	9.7132
652	9.5000
653	9.1324
654	9.4154
655	9.2169
656	8.8529
657	8.9154
658	8.7941
659	8.5956
660	8.8860
661	9.3088
662	9.1581
663	9.0846
664	8.7721
665	9.2610
666	9.5699
667	9.2904
668	9.3897
669	9.1728
670	9.5037
671	8.9228
672	8.3235
673	9.0699
674	8.6728
675	9.2059
676	8.6581
677	8.7096
678	9.0184
679	8.8382
680	8.5735
681	8.8235
682	8.8676
683	8.5699
684	8.7059
685	8.1765
686	8.5184
687	8.4265
688	8.8382
689	8.3309
690	8.5588
691	7.8382
692	8.4890
693	8.1176
694	8.2243
695	8.2757
696	8.0221
697	7.8162
698	8.5074
699	7.6176
700	7.9596
701	8.3125
702	7.9743
703	8.1140
704	7.8088
705	7.7243
706	8.1397
707	8.4596
708	7.4816
709	7.8713
710	8.1213
711	8.0441
712	7.8125
713	7.8603
714	7.6434
715	8.2206
716	7.4338
717	7.6434
718	7.5956
719	7.6985
720	7.9449
721	7.5331
722	7.9669
723	7.8750
724	7.4632
725	7.3750
726	6.7794
727	6.9669
728	6.1250
729	6.2316
730	6.3419
731	6.4926
732	6.4890
733	6.0404
734	6.3199
735	6.4301
736	5.8125
737	5.9559
738	5.9449
739	5.7721
740	6.6801
741	5.9338
742	6.0515
743	6.2390
744	6.5147
745	5.9926
746	5.8640
747	6.0441
748	6.0662
749	6.5184
750	6.2831
751	5.9706
752	6.5735
753	6.8860
754	6.1765
755	6.3419
756	6.5993
757	6.0515
758	6.4007
759	6.6029
760	6.1176
761	6.0257
762	6.5331
763	6.9044
764	6.9118
765	6.4926
766	6.4890
767	6.5147
768	6.6691
769	6.9853
770	6.1544
771	6.8346
772	6.4963
773	6.5257
774	6.4926
775	6.5699
776	5.9816
777	6.6581
778	7.1434
779	7.1654
780	6.5625
781	7.3603
782	6.5000
783	7.0772
784	7.4963
785	6.9853
786	7.7279
787	7.6471
788	7.3272
789	7.4743
790	7.4706
791	7.7096
792	7.4265
793	7.3860
794	6.5993
795	7.4154
796	7.1544
797	6.6949
798	7.2794
799	6.8199
800	6.8125
801	7.1324
802	6.8897
803	7.0257
804	6.9412
805	7.0993
806	7.1471
807	7.1434
808	7.0625
809	6.5919
810	7.3125
811	6.6287
812	6.6654
813	7.2794
814	6.7390
815	7.0110
816	6.8162
817	6.9485
818	7.3309
819	6.8640
820	6.7132
821	6.6838
822	6.5331
823	6.5331
824	6.7316
825	6.3713
826	6.5257
827	7.1471
828	6.8162
829	6.7574
830	6.7243
831	6.5147
832	6.6618
833	6.4669
834	6.6765
835	6.4779
836	6.5110
837	6.5588
838	6.8787
839	6.8346
840	7.0404
841	6.8199
842	6.2610
843	7.0294
844	6.4522
845	6.4706
846	6.7794
847	6.3897
848	7.0037
849	6.8235
850	6.8824
851	6.7169
852	7.4559
853	6.8529
854	7.4632
855	7.2022
856	6.9926
857	7.0404
858	7.1471
859	6.9632
860	6.7279
861	6.9449
862	7.0221
863	6.8603
864	6.9559
865	6.0956
866	6.9375
867	6.7537
868	6.8309
869	6.7169
870	6.6434
871	6.8934
872	6.5221
873	6.5368
874	6.4632
875	6.6691
876	5.8272
877	5.8456
878	6.1324
879	5.7757
880	6.4118
881	5.6397
882	6.1397
883	5.5809
884	6.1581
885	6.2831
886	6.1985
887	5.8640
888	5.8199
889	5.3971
890	5.7574
891	5.2316
892	5.8456
893	5.0515
894	5.3603
895	4.9963
896	5.6838
897	6.0478
898	5.4412
899	5.3603
900	5.3713
901	5.6250
902	6.1471
903	5.8456
904	6.5147
905	6.8640
906	6.0184
907	6.9485
908	7.1985
909	7.2721
910	7.0257
911	8.5441
912	8.3015
913	8.0404
914	7.5257
915	7.8382
916	7.0331
917	7.2537
918	6.2757
919	6.4375
920	5.9191
921	5.7831
922	6.0331
923	6.1324
924	6.0662
925	6.5699
926	5.8051
927	5.7684
928	5.9890
929	5.4596
930	5.9118
931	5.6728
932	6.5993
933	5.8346
934	6.5956
935	7.6765
936	7.6507
937	8.8309
938	8.7610
939	7.9044
940	8.5037
941	9.1176
942	7.1949
943	5.8676
944	5.8382
945	5.1838
946	4.2647
947	3.5221
948	3.5478
949	3.1176
950	3.1875
951	2.8787
