# Supplementary material for: Bicoid gradient formation mechanism and dynamics revealed by protein lifetime analysis
Source: Mol Syst Biol. 2018 Sep 4;14(9):e8355. doi: 10.15252/msb.20188355 (PMC6121778; doi:10.15252/msb.20188355)
Supplement: Supplementary file 8 — Source Data for Figure 6 [file MSB-14-e8355-s007.zip › figure6-data_wo-images/quantification/Values_emb04_r_t31.txt]

0	48.0735
1	47.2868
2	48.4154
3	49.9265
4	49.7941
5	50.2426
6	50.1324
7	50.9743
8	53.4559
9	56.4301
10	58.0147
11	61.1654
12	61.5625
13	67.0588
14	70.1654
15	71.7757
16	75.1618
17	78.4118
18	88.1581
19	94.9816
20	103.8787
21	109.7243
22	109.1287
23	107.8824
24	104.6066
25	98.3051
26	95.6838
27	91.2390
28	91.0809
29	90.8051
30	95.8934
31	98.8125
32	98.4706
33	99.8382
34	98.2463
35	94.4081
36	91.7243
37	85.7684
38	86.5184
39	86.0551
40	84.4301
41	88.4706
42	89.4081
43	86.9081
44	88.1507
45	85.7684
46	85.0478
47	82.6875
48	80.9118
49	79.7537
50	77.5551
51	76.6618
52	78.9779
53	78.8493
54	80.5221
55	80.2941
56	79.0919
57	74.6140
58	73.7316
59	72.3015
60	69.8088
61	69.1838
62	69.6765
63	70.6397
64	72.0000
65	73.2684
66	71.3529
67	70.7904
68	70.0956
69	69.5074
70	69.8713
71	69.9007
72	69.3676
73	68.2831
74	70.3309
75	70.9816
76	71.7426
77	73.7316
78	75.2574
79	74.4743
80	74.4449
81	74.3162
82	76.6066
83	73.8640
84	72.8235
85	68.9926
86	67.7757
87	65.6397
88	66.0404
89	64.8346
90	65.4963
91	65.5294
92	64.6213
93	63.9669
94	65.1434
95	65.5331
96	67.1691
97	69.8713
98	70.7022
99	70.2574
100	70.4669
101	68.5882
102	64.7978
103	63.9412
104	64.2353
105	62.2279
106	61.2426
107	63.0515
108	62.5662
109	63.7757
110	64.5404
111	63.6471
112	65.3382
113	64.2537
114	65.0551
115	62.8235
116	61.3860
117	59.8493
118	59.1654
119	56.7500
120	56.4743
121	57.6250
122	58.5809
123	59.0882
124	60.2941
125	60.0919
126	59.7757
127	58.2169
128	58.8088
129	56.7132
130	56.1581
131	55.1728
132	55.5515
133	56.4007
134	57.8346
135	57.5368
136	58.1875
137	59.2132
138	58.5625
139	57.2647
140	56.2132
141	54.0331
142	56.2132
143	55.2941
144	55.7500
145	55.7243
146	54.2463
147	53.1324
148	52.5368
149	54.2353
150	56.2279
151	54.4081
152	56.0551
153	55.8750
154	56.4301
155	55.4559
156	54.4191
157	53.9154
158	51.7059
159	50.5625
160	46.8787
161	46.4449
162	45.0551
163	44.7059
164	44.4118
165	44.3051
166	43.8971
167	44.9559
168	43.6397
169	42.3860
170	42.5257
171	41.5257
172	44.0919
173	45.1250
174	44.5809
175	47.0993
176	46.6654
177	45.6801
178	45.4228
179	43.8235
180	42.7243
181	42.0441
182	41.1140
183	41.0846
184	41.8897
185	43.3493
186	44.2574
187	48.1838
188	48.1507
189	48.7757
190	47.3566
191	48.9301
192	47.5000
193	46.4449
194	45.7941
195	43.3566
196	43.0478
197	44.2390
198	41.9522
199	41.1360
200	39.9926
201	40.5993
202	39.4890
203	41.2022
204	39.5919
205	40.6544
206	41.4081
207	41.6691
208	41.4743
209	42.2978
210	42.9081
211	41.7353
212	40.8566
213	40.5809
214	41.1949
215	41.5515
216	41.3125
217	41.0515
218	42.1691
219	41.3640
220	41.6324
221	41.0074
222	42.1949
223	42.0331
224	43.2132
225	44.1103
226	42.5368
227	43.0699
228	43.5588
229	45.1360
230	46.8713
231	48.5221
232	48.7647
233	50.4007
234	50.0331
235	51.0772
236	49.8088
237	49.8676
238	49.2537
239	48.5478
240	48.7353
241	48.2206
242	47.4596
243	48.5478
244	48.9154
245	49.2537
246	50.6544
247	50.4669
248	49.4632
249	48.6912
250	46.3272
251	45.2684
252	44.8309
253	44.7132
254	45.4706
255	45.4890
256	47.4559
257	46.7574
258	49.2096
259	47.2794
260	48.2978
261	47.3235
262	45.2279
263	44.8456
264	44.7574
265	43.4522
266	42.3897
267	42.0441
268	42.6434
269	42.5662
270	43.3199
271	44.6691
272	45.2463
273	43.5515
274	42.7316
275	40.1875
276	38.7243
277	38.5037
278	37.6397
279	37.0699
280	37.8235
281	37.5882
282	37.3934
283	38.6029
284	37.8824
285	37.6765
286	39.0000
287	36.2463
288	36.9412
289	37.0919
290	35.7206
291	36.2537
292	36.5699
293	37.6434
294	36.7684
295	38.0625
296	38.6949
297	39.6397
298	38.1544
299	39.0404
300	37.7316
301	36.7169
302	37.1176
303	37.5993
304	37.5515
305	37.1801
306	36.6360
307	35.6176
308	36.9632
309	37.5110
310	37.4596
311	37.6838
312	38.2243
313	38.4191
314	39.3125
315	38.8346
316	38.2132
317	39.0735
318	37.0735
319	36.9301
320	37.3272
321	36.2279
322	36.7757
323	36.1691
324	35.6213
325	34.4228
326	33.4632
327	34.0147
328	34.5074
329	33.5294
330	34.4118
331	35.2794
332	34.7831
333	35.4522
334	35.3051
335	34.3824
336	35.3860
337	35.3750
338	34.4743
339	33.8162
340	33.6471
341	32.7868
342	32.4118
343	32.2794
344	33.2463
345	33.9338
346	33.0037
347	32.8015
348	33.5699
349	33.1140
350	33.9007
351	32.8787
352	34.6618
353	33.7022
354	33.0184
355	32.7243
356	33.0368
357	31.7243
358	31.1801
359	31.1544
360	31.9081
361	32.5809
362	32.8676
363	32.5625
364	33.3015
365	33.6029
366	34.0074
367	34.3860
368	34.8162
369	34.1949
370	34.4963
371	34.2279
372	33.1287
373	32.9007
374	31.1581
375	30.6728
376	31.2721
377	30.0919
378	29.5772
379	30.1875
380	29.7574
381	28.9632
382	28.6875
383	28.6765
384	28.7059
385	26.3566
386	25.7316
387	25.6544
388	25.6250
389	24.4228
390	23.5257
391	23.2316
392	22.5368
393	21.8309
394	21.1103
395	20.8566
396	21.3199
397	22.2941
398	22.1434
399	22.8272
400	23.1838
401	23.3493
402	23.3860
403	23.4926
404	23.4228
405	24.0110
406	23.7059
407	24.3162
408	23.9007
409	25.3382
410	24.9044
411	25.1544
412	25.5809
413	24.7463
414	25.4301
415	24.5221
416	24.4375
417	24.3603
418	24.2574
419	23.7206
420	24.1434
421	23.9743
422	24.4596
423	23.6507
424	23.9816
425	23.1066
426	22.4743
427	23.1029
428	22.4301
429	22.6618
430	22.0551
431	23.1324
432	22.0699
433	21.4596
434	22.2022
435	21.5809
436	21.6287
437	22.1765
438	21.2059
439	21.6618
440	21.0221
441	21.7610
442	21.2169
443	20.4890
444	20.5221
445	20.7316
446	19.6801
447	18.7463
448	19.1471
449	18.9301
450	18.9191
451	18.2978
452	18.2684
453	17.4007
454	17.9669
455	16.4706
456	16.4154
457	16.3897
458	16.3493
459	16.5147
460	16.1176
461	17.0699
462	17.2868
463	17.8015
464	17.3824
465	18.4228
466	18.4522
467	19.1140
468	19.2647
469	19.4191
470	19.3566
471	20.0551
472	19.7684
473	19.4081
474	18.8456
475	18.2390
476	18.4706
477	17.9118
478	18.0772
479	17.6029
480	17.7684
481	17.8934
482	18.4449
483	17.4375
484	16.3787
485	15.8235
486	15.8566
487	14.8162
488	15.5846
489	15.6581
490	16.0699
491	16.5662
492	15.9338
493	16.5993
494	16.9265
495	16.3934
496	15.2463
497	16.2022
498	16.4412
499	15.9853
500	14.9596
501	15.4669
502	15.6324
503	16.2721
504	16.8897
505	15.9559
506	15.9743
507	15.8934
508	14.6176
509	14.9485
510	14.7721
511	15.5074
512	15.1213
513	15.2684
514	14.9265
515	15.0735
516	15.4338
517	14.6066
518	13.6360
519	13.0037
520	12.7426
521	12.2096
522	12.4559
523	12.6324
524	12.5037
525	12.5735
526	12.6103
527	13.3640
528	12.6691
529	13.1176
530	11.7426
531	12.8272
532	12.1103
533	12.0956
534	11.7647
535	10.9596
536	11.0956
537	11.4228
538	11.5625
539	11.4596
540	11.0772
541	11.7904
542	11.9449
543	11.4743
544	11.2096
545	10.9596
546	10.4559
547	10.5735
548	10.6912
549	10.9191
550	10.1471
551	11.3382
552	10.9081
553	10.8750
554	10.6985
555	10.5221
556	11.1324
557	10.6801
558	10.6176
559	10.7279
560	11.2463
561	10.8640
562	10.8934
563	9.8051
564	10.6066
565	10.8272
566	10.0184
567	10.3860
568	10.2279
569	10.9191
570	10.6728
571	10.5551
572	10.4853
573	10.6434
574	10.5074
575	10.9044
576	10.3309
577	10.6176
578	10.4007
579	11.1618
580	11.0110
581	10.3529
582	11.2279
583	10.3309
584	10.1654
585	10.9853
586	10.3493
587	10.2721
588	10.9375
589	10.2316
590	10.6728
591	10.3603
592	10.6949
593	11.2941
594	10.9853
595	10.6360
596	10.0147
597	10.9743
598	10.3603
599	10.5294
600	10.2868
601	10.3419
602	9.9816
603	10.6324
604	10.5184
605	10.4743
606	10.2610
607	9.9559
608	10.4449
609	10.2794
610	10.4449
611	10.6066
612	10.7279
613	10.4816
614	10.3971
615	10.7794
616	10.6287
617	11.1066
618	10.2757
619	10.3419
620	10.1801
621	10.2059
622	10.0735
623	10.3493
624	9.4154
625	10.0147
626	9.8199
627	9.9890
628	9.8971
629	9.9816
630	10.0956
631	9.6360
632	9.6066
633	9.1176
634	9.6544
635	8.9632
636	9.5368
637	9.4044
638	9.2684
639	9.4926
640	9.5404
641	9.0846
642	8.9485
643	9.0772
644	9.7243
645	9.1801
646	9.4118
647	9.7426
648	9.4449
649	9.5846
650	9.1838
651	9.2206
652	9.5735
653	8.9338
654	9.7500
655	9.1544
656	8.9926
657	8.9632
658	7.5956
659	7.6507
660	7.2279
661	7.7096
662	7.6801
663	7.6471
664	6.8382
665	7.4559
666	7.5257
667	7.5588
668	7.2684
669	7.2206
670	7.6544
671	7.5662
672	7.3382
673	7.4816
674	7.2059
675	7.3419
676	7.2831
677	7.0993
678	7.6103
679	7.2941
680	7.1324
681	6.7463
682	7.7537
683	6.9706
684	7.2390
685	6.6618
686	7.2537
687	7.3603
688	7.0000
689	6.9191
690	7.3199
691	7.2316
692	7.3713
693	7.1838
694	7.5404
695	7.7426
696	7.8787
697	7.3640
698	7.6875
699	7.6544
700	7.6140
701	8.0809
702	7.2647
703	7.0551
704	7.6029
705	7.9779
706	7.6507
707	8.1765
708	7.6397
709	7.6801
710	7.4926
711	7.6691
712	8.3603
713	8.3235
714	7.9449
715	7.5221
716	8.2500
717	7.4485
718	8.2904
719	8.0000
720	8.1838
721	8.0294
722	8.5000
723	8.6397
724	7.7279
725	8.6581
726	8.4706
727	8.5478
728	8.1029
729	8.1875
730	8.4853
731	8.5478
732	8.1066
733	8.1581
734	8.1765
735	7.8824
736	7.8824
737	7.9559
738	7.8235
739	8.1434
740	8.6176
741	7.6728
742	8.8015
743	7.7978
744	8.4632
745	7.8199
746	7.9632
747	8.2610
748	8.8824
749	8.5368
750	8.7978
751	8.1287
752	8.7868
753	8.3346
754	8.1250
755	8.0478
756	8.3566
757	7.8971
758	7.7426
759	8.0368
760	8.4596
761	7.7059
762	8.2868
763	8.6949
764	8.4522
765	8.9154
766	8.4228
767	8.8529
768	8.7243
769	8.9816
770	8.3603
771	8.5331
772	8.9853
773	8.8860
774	8.6434
775	8.9228
776	9.1434
777	9.4596
778	9.1801
779	9.7243
780	8.9044
781	9.2500
782	8.9191
783	9.2426
784	8.9963
785	9.3566
786	9.0221
787	8.9559
788	9.1176
789	9.0331
790	9.4522
791	9.3676
792	8.9559
793	9.1471
794	8.3309
795	8.6912
796	8.8676
797	8.3456
798	8.0809
799	8.2096
800	8.5000
801	9.0846
802	8.9154
803	8.4743
804	8.0588
805	8.9485
806	9.4228
807	8.8235
808	8.4926
809	8.5404
810	9.0404
811	8.3309
812	8.9890
813	8.6140
814	7.8897
815	8.3860
816	8.0956
817	8.6544
818	8.6213
819	8.1912
820	8.4228
821	7.9853
822	8.5110
823	8.2794
824	8.1471
825	8.2206
826	7.9228
827	8.1250
828	8.0919
829	7.6287
830	8.4706
831	7.8860
832	7.9853
833	7.5882
834	8.2132
835	8.0037
836	7.7757
837	7.8934
838	7.8603
839	7.8566
840	7.7059
841	8.0735
842	7.9265
843	8.1728
844	7.5221
845	8.1029
846	7.7022
847	7.9154
848	8.1360
849	8.1875
850	7.7096
851	7.9522
852	8.0184
853	8.0404
854	8.6029
855	8.3309
856	8.1875
857	7.5294
858	8.4926
859	7.6765
860	7.9301
861	8.2500
862	7.3971
863	6.8640
864	7.7132
865	7.1728
866	7.5699
867	7.6360
868	8.1176
869	7.6618
870	6.7647
871	7.1728
872	6.8382
873	7.5110
874	7.3971
875	6.8419
876	6.6838
877	7.1765
878	6.8051
879	6.4890
880	6.5478
881	7.1250
882	6.7316
883	7.3015
884	6.8162
885	7.3897
886	7.0074
887	6.8125
888	6.8529
889	6.5037
890	7.7353
891	7.1765
892	6.4743
893	6.5882
894	6.8566
895	7.0404
896	6.8713
897	7.0037
898	6.9265
899	6.8603
900	6.9522
901	8.2316
902	8.3860
903	8.2831
904	9.2426
905	9.5846
906	9.8493
907	10.0699
908	9.9963
909	9.2941
910	10.0184
911	11.0625
912	10.6471
913	10.6801
914	9.0221
915	9.8493
916	9.0551
917	8.8971
918	8.5000
919	7.9669
920	7.6912
921	7.7316
922	7.4449
923	8.0625
924	8.5993
925	8.7096
926	7.7610
927	8.6581
928	7.7904
929	7.2794
930	7.6103
931	7.4301
932	8.4007
933	8.0846
934	7.9191
935	8.6324
936	10.4118
937	12.1949
938	11.5037
939	10.5331
940	9.5147
941	9.9191
942	8.8860
943	7.0331
944	6.6324
945	4.8309
946	4.7500
947	4.4706
948	3.7022
949	3.7941
950	3.6728
951	3.7684
